# Supplementary material for: Improving deep learning protein monomer and complex structure prediction using DeepMSA2 with huge metagenomics data
Source: Nat Methods. 2024 Jan 2;21(2):279–89. doi: 10.1038/s41592-023-02130-4 (PMC10864179; doi:10.1038/s41592-023-02130-4)
Supplement: Supplementary file 17 — Statistical source data and structure coordinate files. [file 41592_2023_2130_MOESM17_ESM.zip › Figure6/Fig6B.H1137.DMFold-Multimer_model.pdb]

PFRMAT TS
TARGET H1137
MODEL   1
PARENT N/A
ATOM      1  N   MET A   1     219.040 238.648 420.343  1.00 44.41           N  
ATOM      5  CA  MET A   1     219.525 240.022 420.076  1.00 44.41           C  
ATOM      7  C   MET A   1     219.708 240.158 418.574  1.00 44.41           C  
ATOM      8  CB  MET A   1     220.854 240.291 420.799  1.00 44.41           C  
ATOM     11  O   MET A   1     219.975 239.145 417.941  1.00 44.41           O  
ATOM     12  CG  MET A   1     220.681 240.356 422.323  1.00 44.41           C  
ATOM     15  SD  MET A   1     222.229 240.118 423.227  1.00 44.41           S  
ATOM     16  CE  MET A   1     221.661 240.362 424.932  1.00 44.41           C  
ATOM     20  N   THR A   2     219.542 241.351 418.014  1.00 49.23           N  
ATOM     22  CA  THR A   2     219.836 241.652 416.604  1.00 49.23           C  
ATOM     24  C   THR A   2     221.099 242.500 416.524  1.00 49.23           C  
ATOM     25  CB  THR A   2     218.664 242.379 415.924  1.00 49.23           C  
ATOM     27  O   THR A   2     221.286 243.409 417.332  1.00 49.23           O  
ATOM     28  CG2 THR A   2     217.545 241.407 415.556  1.00 49.23           C  
ATOM     32  OG1 THR A   2     218.093 243.333 416.793  1.00 49.23           O  
ATOM     34  N   GLU A   3     221.983 242.191 415.580  1.00 56.09           N  
ATOM     36  CA  GLU A   3     223.216 242.953 415.376  1.00 56.09           C  
ATOM     38  C   GLU A   3     222.904 244.316 414.727  1.00 56.09           C  
ATOM     39  CB  GLU A   3     224.199 242.147 414.515  1.00 56.09           C  
ATOM     42  O   GLU A   3     222.097 244.367 413.794  1.00 56.09           O  
ATOM     43  CG  GLU A   3     224.667 240.878 415.241  1.00 56.09           C  
ATOM     46  CD  GLU A   3     225.592 240.048 414.348  1.00 56.09           C  
ATOM     47  OE1 GLU A   3     225.045 239.341 413.473  1.00 56.09           O  
ATOM     48  OE2 GLU A   3     226.821 240.134 414.555  1.00 56.09           O  
ATOM     49  N   PRO A   4     223.512 245.430 415.181  1.00 59.58           N  
ATOM     50  CA  PRO A   4     223.370 246.717 414.508  1.00 59.58           C  
ATOM     52  C   PRO A   4     223.971 246.653 413.091  1.00 59.58           C  
ATOM     53  CB  PRO A   4     224.091 247.741 415.398  1.00 59.58           C  
ATOM     56  O   PRO A   4     225.165 246.372 412.961  1.00 59.58           O  
ATOM     57  CG  PRO A   4     224.120 247.070 416.770  1.00 59.58           C  
ATOM     60  CD  PRO A   4     224.257 245.591 416.420  1.00 59.58           C  
ATOM     63  N   PRO A   5     223.201 246.923 412.019  1.00 58.20           N  
ATOM     64  CA  PRO A   5     223.727 246.878 410.659  1.00 58.20           C  
ATOM     66  C   PRO A   5     224.745 248.007 410.457  1.00 58.20           C  
ATOM     67  CB  PRO A   5     222.505 246.991 409.741  1.00 58.20           C  
ATOM     70  O   PRO A   5     224.399 249.187 410.505  1.00 58.20           O  
ATOM     71  CG  PRO A   5     221.485 247.749 410.590  1.00 58.20           C  
ATOM     74  CD  PRO A   5     221.788 247.270 412.010  1.00 58.20           C  
ATOM     77  N   ALA A   6     226.011 247.642 410.250  1.00 63.78           N  
ATOM     79  CA  ALA A   6     227.105 248.602 410.130  1.00 63.78           C  
ATOM     81  C   ALA A   6     226.893 249.539 408.917  1.00 63.78           C  
ATOM     82  CB  ALA A   6     228.430 247.834 410.042  1.00 63.78           C  
ATOM     86  O   ALA A   6     226.766 249.046 407.792  1.00 63.78           O  
ATOM     87  N   PRO A   7     226.868 250.876 409.102  1.00 60.68           N  
ATOM     88  CA  PRO A   7     226.550 251.820 408.033  1.00 60.68           C  
ATOM     90  C   PRO A   7     227.730 251.981 407.064  1.00 60.68           C  
ATOM     91  CB  PRO A   7     226.151 253.117 408.748  1.00 60.68           C  
ATOM     94  O   PRO A   7     228.596 252.841 407.232  1.00 60.68           O  
ATOM     95  CG  PRO A   7     226.962 253.069 410.042  1.00 60.68           C  
ATOM     98  CD  PRO A   7     226.980 251.577 410.374  1.00 60.68           C  
ATOM    101  N   THR A   8     227.777 251.138 406.033  1.00 60.51           N  
ATOM    103  CA  THR A   8     228.782 251.201 404.969  1.00 60.51           C  
ATOM    105  C   THR A   8     228.646 252.484 404.147  1.00 60.51           C  
ATOM    106  CB  THR A   8     228.732 249.959 404.059  1.00 60.51           C  
ATOM    108  O   THR A   8     227.582 252.812 403.623  1.00 60.51           O  
ATOM    109  CG2 THR A   8     229.577 248.826 404.638  1.00 60.51           C  
ATOM    113  OG1 THR A   8     227.423 249.451 403.931  1.00 60.51           O  
ATOM    115  N   ALA A   9     229.748 253.230 404.027  1.00 63.22           N  
ATOM    117  CA  ALA A   9     229.767 254.503 403.315  1.00 63.22           C  
ATOM    119  C   ALA A   9     229.487 254.322 401.803  1.00 63.22           C  
ATOM    120  CB  ALA A   9     231.110 255.198 403.574  1.00 63.22           C  
ATOM    124  O   ALA A   9     229.993 253.373 401.194  1.00 63.22           O  
ATOM    125  N   PRO A  10     228.714 255.226 401.168  1.00 59.09           N  
ATOM    126  CA  PRO A  10     228.320 255.084 399.770  1.00 59.09           C  
ATOM    128  C   PRO A  10     229.502 255.251 398.805  1.00 59.09           C  
ATOM    129  CB  PRO A  10     227.233 256.141 399.544  1.00 59.09           C  
ATOM    132  O   PRO A  10     230.377 256.098 398.993  1.00 59.09           O  
ATOM    133  CG  PRO A  10     227.584 257.226 400.561  1.00 59.09           C  
ATOM    136  CD  PRO A  10     228.113 256.420 401.745  1.00 59.09           C  
ATOM    139  N   LEU A  11     229.491 254.477 397.717  1.00 60.28           N  
ATOM    141  CA  LEU A  11     230.503 254.566 396.662  1.00 60.28           C  
ATOM    143  C   LEU A  11     230.422 255.913 395.925  1.00 60.28           C  
ATOM    144  CB  LEU A  11     230.358 253.384 395.684  1.00 60.28           C  
ATOM    147  O   LEU A  11     229.402 256.261 395.327  1.00 60.28           O  
ATOM    148  CG  LEU A  11     230.764 252.015 396.264  1.00 60.28           C  
ATOM    150  CD1 LEU A  11     230.394 250.912 395.271  1.00 60.28           C  
ATOM    154  CD2 LEU A  11     232.269 251.924 396.529  1.00 60.28           C  
ATOM    158  N   ASN A  12     231.529 256.658 395.931  1.00 61.69           N  
ATOM    160  CA  ASN A  12     231.646 257.928 395.217  1.00 61.69           C  
ATOM    162  C   ASN A  12     231.546 257.722 393.696  1.00 61.69           C  
ATOM    163  CB  ASN A  12     232.954 258.629 395.620  1.00 61.69           C  
ATOM    166  O   ASN A  12     232.291 256.933 393.114  1.00 61.69           O  
ATOM    167  CG  ASN A  12     232.785 259.402 396.913  1.00 61.69           C  
ATOM    168  ND2 ASN A  12     233.415 258.997 397.990  1.00 61.69           N  
ATOM    171  OD1 ASN A  12     232.066 260.382 396.956  1.00 61.69           O  
ATOM    172  N   LYS A  13     230.643 258.464 393.038  1.00 60.04           N  
ATOM    174  CA  LYS A  13     230.396 258.350 391.591  1.00 60.04           C  
ATOM    176  C   LYS A  13     231.637 258.783 390.783  1.00 60.04           C  
ATOM    177  CB  LYS A  13     229.157 259.169 391.181  1.00 60.04           C  
ATOM    180  O   LYS A  13     232.042 259.943 390.901  1.00 60.04           O  
ATOM    181  CG  LYS A  13     227.848 258.587 391.744  1.00 60.04           C  
ATOM    184  CD  LYS A  13     226.621 259.383 391.269  1.00 60.04           C  
ATOM    187  CE  LYS A  13     225.336 258.736 391.811  1.00 60.04           C  
ATOM    190  NZ  LYS A  13     224.111 259.463 391.382  1.00 60.04           N  
ATOM    194  N   PRO A  14     232.230 257.915 389.940  1.00 60.78           N  
ATOM    195  CA  PRO A  14     233.436 258.250 389.187  1.00 60.78           C  
ATOM    197  C   PRO A  14     233.132 259.255 388.066  1.00 60.78           C  
ATOM    198  CB  PRO A  14     233.969 256.913 388.658  1.00 60.78           C  
ATOM    201  O   PRO A  14     232.388 258.963 387.134  1.00 60.78           O  
ATOM    202  CG  PRO A  14     232.716 256.048 388.534  1.00 60.78           C  
ATOM    205  CD  PRO A  14     231.853 256.526 389.700  1.00 60.78           C  
ATOM    208  N   LYS A  15     233.744 260.444 388.127  1.00 59.75           N  
ATOM    210  CA  LYS A  15     233.630 261.498 387.099  1.00 59.75           C  
ATOM    212  C   LYS A  15     234.571 261.246 385.906  1.00 59.75           C  
ATOM    213  CB  LYS A  15     233.822 262.894 387.729  1.00 59.75           C  
ATOM    216  O   LYS A  15     235.382 262.099 385.555  1.00 59.75           O  
ATOM    217  CG  LYS A  15     232.712 263.283 388.721  1.00 59.75           C  
ATOM    220  CD  LYS A  15     232.924 264.723 389.219  1.00 59.75           C  
ATOM    223  CE  LYS A  15     231.788 265.155 390.157  1.00 59.75           C  
ATOM    226  NZ  LYS A  15     231.970 266.552 390.635  1.00 59.75           N  
ATOM    230  N   THR A  16     234.513 260.057 385.310  1.00 68.94           N  
ATOM    232  CA  THR A  16     235.340 259.685 384.148  1.00 68.94           C  
ATOM    234  C   THR A  16     234.798 260.291 382.845  1.00 68.94           C  
ATOM    235  CB  THR A  16     235.416 258.163 383.971  1.00 68.94           C  
ATOM    237  O   THR A  16     233.609 260.112 382.573  1.00 68.94           O  
ATOM    238  CG2 THR A  16     236.311 257.517 385.027  1.00 68.94           C  
ATOM    242  OG1 THR A  16     234.135 257.591 384.085  1.00 68.94           O  
ATOM    244  N   PRO A  17     235.630 260.937 382.003  1.00 65.66           N  
ATOM    245  CA  PRO A  17     235.205 261.433 380.692  1.00 65.66           C  
ATOM    247  C   PRO A  17     234.696 260.324 379.746  1.00 65.66           C  
ATOM    248  CB  PRO A  17     236.425 262.146 380.097  1.00 65.66           C  
ATOM    251  O   PRO A  17     235.149 259.179 379.840  1.00 65.66           O  
ATOM    252  CG  PRO A  17     237.229 262.558 381.327  1.00 65.66           C  
ATOM    255  CD  PRO A  17     236.981 261.401 382.291  1.00 65.66           C  
ATOM    258  N   PRO A  18     233.808 260.644 378.784  1.00 78.55           N  
ATOM    259  CA  PRO A  18     233.218 259.679 377.853  1.00 78.55           C  
ATOM    261  C   PRO A  18     234.179 259.320 376.700  1.00 78.55           C  
ATOM    262  CB  PRO A  18     231.905 260.335 377.403  1.00 78.55           C  
ATOM    265  O   PRO A  18     233.845 259.468 375.525  1.00 78.55           O  
ATOM    266  CG  PRO A  18     232.273 261.816 377.371  1.00 78.55           C  
ATOM    269  CD  PRO A  18     233.195 261.955 378.583  1.00 78.55           C  
ATOM    272  N   TYR A  19     235.384 258.833 377.016  1.00 78.17           N  
ATOM    274  CA  TYR A  19     236.468 258.599 376.046  1.00 78.17           C  
ATOM    276  C   TYR A  19     236.059 257.754 374.827  1.00 78.17           C  
ATOM    277  CB  TYR A  19     237.643 257.903 376.748  1.00 78.17           C  
ATOM    280  O   TYR A  19     236.529 258.007 373.723  1.00 78.17           O  
ATOM    281  CG  TYR A  19     238.301 258.682 377.872  1.00 78.17           C  
ATOM    282  CD1 TYR A  19     238.925 259.916 377.600  1.00 78.17           C  
ATOM    284  CD2 TYR A  19     238.351 258.141 379.172  1.00 78.17           C  
ATOM    286  CE1 TYR A  19     239.601 260.604 378.626  1.00 78.17           C  
ATOM    288  CE2 TYR A  19     239.037 258.821 380.196  1.00 78.17           C  
ATOM    290  OH  TYR A  19     240.342 260.710 380.901  1.00 78.17           O  
ATOM    292  CZ  TYR A  19     239.668 260.052 379.921  1.00 78.17           C  
ATOM    293  N   LYS A  20     235.157 256.776 375.003  1.00 81.17           N  
ATOM    295  CA  LYS A  20     234.657 255.930 373.904  1.00 81.17           C  
ATOM    297  C   LYS A  20     233.833 256.715 372.876  1.00 81.17           C  
ATOM    298  CB  LYS A  20     233.848 254.744 374.456  1.00 81.17           C  
ATOM    301  O   LYS A  20     233.923 256.417 371.692  1.00 81.17           O  
ATOM    302  CG  LYS A  20     234.708 253.779 375.291  1.00 81.17           C  
ATOM    305  CD  LYS A  20     233.904 252.534 375.693  1.00 81.17           C  
ATOM    308  CE  LYS A  20     234.779 251.567 376.503  1.00 81.17           C  
ATOM    311  NZ  LYS A  20     234.047 250.317 376.833  1.00 81.17           N  
ATOM    315  N   LEU A  21     233.084 257.733 373.312  1.00 84.60           N  
ATOM    317  CA  LEU A  21     232.339 258.623 372.419  1.00 84.60           C  
ATOM    319  C   LEU A  21     233.297 259.563 371.676  1.00 84.60           C  
ATOM    320  CB  LEU A  21     231.288 259.392 373.245  1.00 84.60           C  
ATOM    323  O   LEU A  21     233.210 259.685 370.460  1.00 84.60           O  
ATOM    324  CG  LEU A  21     230.344 260.277 372.409  1.00 84.60           C  
ATOM    326  CD1 LEU A  21     229.435 259.452 371.499  1.00 84.60           C  
ATOM    330  CD2 LEU A  21     229.466 261.105 373.348  1.00 84.60           C  
ATOM    334  N   ALA A  22     234.263 260.155 372.385  1.00 84.77           N  
ATOM    336  CA  ALA A  22     235.276 261.023 371.779  1.00 84.77           C  
ATOM    338  C   ALA A  22     236.137 260.287 370.732  1.00 84.77           C  
ATOM    339  CB  ALA A  22     236.131 261.623 372.902  1.00 84.77           C  
ATOM    343  O   ALA A  22     236.394 260.827 369.660  1.00 84.77           O  
ATOM    344  N   GLY A  23     236.532 259.038 371.006  1.00 88.20           N  
ATOM    346  CA  GLY A  23     237.258 258.195 370.051  1.00 88.20           C  
ATOM    349  C   GLY A  23     236.427 257.809 368.822  1.00 88.20           C  
ATOM    350  O   GLY A  23     236.956 257.800 367.715  1.00 88.20           O  
ATOM    351  N   LEU A  24     235.125 257.551 368.992  1.00 91.30           N  
ATOM    353  CA  LEU A  24     234.210 257.268 367.880  1.00 91.30           C  
ATOM    355  C   LEU A  24     233.981 258.511 367.003  1.00 91.30           C  
ATOM    356  CB  LEU A  24     232.918 256.662 368.462  1.00 91.30           C  
ATOM    359  O   LEU A  24     234.008 258.400 365.781  1.00 91.30           O  
ATOM    360  CG  LEU A  24     231.907 256.166 367.407  1.00 91.30           C  
ATOM    362  CD1 LEU A  24     231.084 255.009 367.982  1.00 91.30           C  
ATOM    366  CD2 LEU A  24     230.915 257.255 366.991  1.00 91.30           C  
ATOM    370  N   ILE A  25     233.837 259.694 367.611  1.00 91.44           N  
ATOM    372  CA  ILE A  25     233.750 260.977 366.893  1.00 91.44           C  
ATOM    374  C   ILE A  25     235.044 261.250 366.113  1.00 91.44           C  
ATOM    375  CB  ILE A  25     233.401 262.120 367.878  1.00 91.44           C  
ATOM    377  O   ILE A  25     234.980 261.588 364.936  1.00 91.44           O  
ATOM    378  CG1 ILE A  25     231.947 261.953 368.384  1.00 91.44           C  
ATOM    381  CG2 ILE A  25     233.570 263.508 367.226  1.00 91.44           C  
ATOM    385  CD1 ILE A  25     231.612 262.817 369.608  1.00 91.44           C  
ATOM    389  N   LEU A  26     236.218 261.046 366.721  1.00 92.26           N  
ATOM    391  CA  LEU A  26     237.506 261.204 366.034  1.00 92.26           C  
ATOM    393  C   LEU A  26     237.659 260.218 364.860  1.00 92.26           C  
ATOM    394  CB  LEU A  26     238.635 261.060 367.071  1.00 92.26           C  
ATOM    397  O   LEU A  26     238.167 260.598 363.808  1.00 92.26           O  
ATOM    398  CG  LEU A  26     240.054 261.264 366.506  1.00 92.26           C  
ATOM    400  CD1 LEU A  26     240.259 262.661 365.917  1.00 92.26           C  
ATOM    404  CD2 LEU A  26     241.076 261.067 367.628  1.00 92.26           C  
ATOM    408  N   GLY A  27     237.172 258.983 365.013  1.00 93.19           N  
ATOM    410  CA  GLY A  27     237.098 258.001 363.929  1.00 93.19           C  
ATOM    413  C   GLY A  27     236.198 258.456 362.776  1.00 93.19           C  
ATOM    414  O   GLY A  27     236.624 258.413 361.625  1.00 93.19           O  
ATOM    415  N   LEU A  28     234.995 258.959 363.077  1.00 95.02           N  
ATOM    417  CA  LEU A  28     234.083 259.524 362.074  1.00 95.02           C  
ATOM    419  C   LEU A  28     234.693 260.721 361.338  1.00 95.02           C  
ATOM    420  CB  LEU A  28     232.746 259.924 362.732  1.00 95.02           C  
ATOM    423  O   LEU A  28     234.592 260.785 360.118  1.00 95.02           O  
ATOM    424  CG  LEU A  28     231.710 258.789 362.786  1.00 95.02           C  
ATOM    426  CD1 LEU A  28     230.530 259.217 363.660  1.00 95.02           C  
ATOM    430  CD2 LEU A  28     231.155 258.454 361.397  1.00 95.02           C  
ATOM    434  N   VAL A  29     235.370 261.635 362.042  1.00 94.79           N  
ATOM    436  CA  VAL A  29     236.065 262.773 361.415  1.00 94.79           C  
ATOM    438  C   VAL A  29     237.207 262.297 360.511  1.00 94.79           C  
ATOM    439  CB  VAL A  29     236.549 263.779 362.479  1.00 94.79           C  
ATOM    441  O   VAL A  29     237.351 262.805 359.403  1.00 94.79           O  
ATOM    442  CG1 VAL A  29     237.436 264.889 361.898  1.00 94.79           C  
ATOM    446  CG2 VAL A  29     235.350 264.471 363.146  1.00 94.79           C  
ATOM    450  N   GLY A  30     237.981 261.286 360.923  1.00 95.32           N  
ATOM    452  CA  GLY A  30     239.030 260.695 360.081  1.00 95.32           C  
ATOM    455  C   GLY A  30     238.487 260.051 358.797  1.00 95.32           C  
ATOM    456  O   GLY A  30     239.048 260.254 357.721  1.00 95.32           O  
ATOM    457  N   VAL A  31     237.366 259.328 358.892  1.00 95.60           N  
ATOM    459  CA  VAL A  31     236.670 258.751 357.727  1.00 95.60           C  
ATOM    461  C   VAL A  31     236.073 259.843 356.837  1.00 95.60           C  
ATOM    462  CB  VAL A  31     235.599 257.735 358.176  1.00 95.60           C  
ATOM    464  O   VAL A  31     236.203 259.760 355.619  1.00 95.60           O  
ATOM    465  CG1 VAL A  31     234.721 257.234 357.022  1.00 95.60           C  
ATOM    469  CG2 VAL A  31     236.265 256.498 358.800  1.00 95.60           C  
ATOM    473  N   LEU A  32     235.481 260.891 357.417  1.00 95.65           N  
ATOM    475  CA  LEU A  32     234.917 262.022 356.676  1.00 95.65           C  
ATOM    477  C   LEU A  32     235.992 262.776 355.881  1.00 95.65           C  
ATOM    478  CB  LEU A  32     234.180 262.943 357.666  1.00 95.65           C  
ATOM    481  O   LEU A  32     235.781 263.069 354.710  1.00 95.65           O  
ATOM    482  CG  LEU A  32     233.517 264.179 357.028  1.00 95.65           C  
ATOM    484  CD1 LEU A  32     232.422 263.803 356.029  1.00 95.65           C  
ATOM    488  CD2 LEU A  32     232.891 265.036 358.129  1.00 95.65           C  
ATOM    492  N   VAL A  33     237.161 263.038 356.475  1.00 95.53           N  
ATOM    494  CA  VAL A  33     238.289 263.677 355.774  1.00 95.53           C  
ATOM    496  C   VAL A  33     238.780 262.810 354.609  1.00 95.53           C  
ATOM    497  CB  VAL A  33     239.425 264.014 356.762  1.00 95.53           C  
ATOM    499  O   VAL A  33     239.010 263.338 353.521  1.00 95.53           O  
ATOM    500  CG1 VAL A  33     240.717 264.468 356.068  1.00 95.53           C  
ATOM    504  CG2 VAL A  33     238.999 265.159 357.695  1.00 95.53           C  
ATOM    508  N   LEU A  34     238.886 261.487 354.787  1.00 95.38           N  
ATOM    510  CA  LEU A  34     239.242 260.566 353.699  1.00 95.38           C  
ATOM    512  C   LEU A  34     238.184 260.534 352.584  1.00 95.38           C  
ATOM    513  CB  LEU A  34     239.485 259.156 354.270  1.00 95.38           C  
ATOM    516  O   LEU A  34     238.548 260.579 351.410  1.00 95.38           O  
ATOM    517  CG  LEU A  34     240.861 258.992 354.940  1.00 95.38           C  
ATOM    519  CD1 LEU A  34     240.892 257.700 355.759  1.00 95.38           C  
ATOM    523  CD2 LEU A  34     241.990 258.916 353.906  1.00 95.38           C  
ATOM    527  N   ALA A  35     236.896 260.508 352.933  1.00 94.23           N  
ATOM    529  CA  ALA A  35     235.797 260.526 351.968  1.00 94.23           C  
ATOM    531  C   ALA A  35     235.774 261.830 351.154  1.00 94.23           C  
ATOM    532  CB  ALA A  35     234.480 260.288 352.717  1.00 94.23           C  
ATOM    536  O   ALA A  35     235.763 261.779 349.928  1.00 94.23           O  
ATOM    537  N   LEU A  36     235.862 262.990 351.816  1.00 94.90           N  
ATOM    539  CA  LEU A  36     235.946 264.295 351.151  1.00 94.90           C  
ATOM    541  C   LEU A  36     237.182 264.396 350.245  1.00 94.90           C  
ATOM    542  CB  LEU A  36     235.951 265.414 352.210  1.00 94.90           C  
ATOM    545  O   LEU A  36     237.076 264.885 349.125  1.00 94.90           O  
ATOM    546  CG  LEU A  36     234.620 265.601 352.967  1.00 94.90           C  
ATOM    548  CD1 LEU A  36     234.823 266.594 354.113  1.00 94.90           C  
ATOM    552  CD2 LEU A  36     233.502 266.127 352.067  1.00 94.90           C  
ATOM    556  N   THR A  37     238.336 263.874 350.680  1.00 93.73           N  
ATOM    558  CA  THR A  37     239.562 263.837 349.858  1.00 93.73           C  
ATOM    560  C   THR A  37     239.380 262.970 348.607  1.00 93.73           C  
ATOM    561  CB  THR A  37     240.764 263.331 350.673  1.00 93.73           C  
ATOM    563  O   THR A  37     239.824 263.351 347.527  1.00 93.73           O  
ATOM    564  CG2 THR A  37     242.081 263.376 349.896  1.00 93.73           C  
ATOM    568  OG1 THR A  37     240.958 264.123 351.822  1.00 93.73           O  
ATOM    570  N   TRP A  38     238.696 261.827 348.718  1.00 92.64           N  
ATOM    572  CA  TRP A  38     238.408 260.940 347.585  1.00 92.64           C  
ATOM    574  C   TRP A  38     237.380 261.540 346.612  1.00 92.64           C  
ATOM    575  CB  TRP A  38     237.948 259.586 348.136  1.00 92.64           C  
ATOM    578  O   TRP A  38     237.581 261.478 345.401  1.00 92.64           O  
ATOM    579  CG  TRP A  38     237.659 258.528 347.116  1.00 92.64           C  
ATOM    580  CD1 TRP A  38     238.558 257.655 346.611  1.00 92.64           C  
ATOM    582  CD2 TRP A  38     236.383 258.197 346.483  1.00 92.64           C  
ATOM    583  CE2 TRP A  38     236.578 257.061 345.641  1.00 92.64           C  
ATOM    584  CE3 TRP A  38     235.079 258.734 346.540  1.00 92.64           C  
ATOM    586  NE1 TRP A  38     237.926 256.786 345.742  1.00 92.64           N  
ATOM    588  CH2 TRP A  38     234.240 257.014 345.019  1.00 92.64           C  
ATOM    590  CZ2 TRP A  38     235.529 256.460 344.929  1.00 92.64           C  
ATOM    592  CZ3 TRP A  38     234.023 258.156 345.811  1.00 92.64           C  
ATOM    594  N   MET A  39     236.326 262.182 347.126  1.00 91.62           N  
ATOM    596  CA  MET A  39     235.334 262.901 346.315  1.00 91.62           C  
ATOM    598  C   MET A  39     235.964 264.089 345.575  1.00 91.62           C  
ATOM    599  CB  MET A  39     234.178 263.379 347.205  1.00 91.62           C  
ATOM    602  O   MET A  39     235.700 264.275 344.390  1.00 91.62           O  
ATOM    603  CG  MET A  39     233.304 262.217 347.690  1.00 91.62           C  
ATOM    606  SD  MET A  39     231.933 262.711 348.770  1.00 91.62           S  
ATOM    607  CE  MET A  39     230.838 263.474 347.540  1.00 91.62           C  
ATOM    611  N   GLN A  40     236.860 264.837 346.229  1.00 89.52           N  
ATOM    613  CA  GLN A  40     237.629 265.913 345.601  1.00 89.52           C  
ATOM    615  C   GLN A  40     238.588 265.379 344.526  1.00 89.52           C  
ATOM    616  CB  GLN A  40     238.396 266.687 346.687  1.00 89.52           C  
ATOM    619  O   GLN A  40     238.669 265.953 343.445  1.00 89.52           O  
ATOM    620  CG  GLN A  40     239.102 267.943 346.153  1.00 89.52           C  
ATOM    623  CD  GLN A  40     238.106 269.005 345.702  1.00 89.52           C  
ATOM    624  NE2 GLN A  40     237.929 269.222 344.417  1.00 89.52           N  
ATOM    627  OE1 GLN A  40     237.451 269.630 346.515  1.00 89.52           O  
ATOM    628  N   PHE A  41     239.277 264.262 344.787  1.00 86.15           N  
ATOM    630  CA  PHE A  41     240.157 263.597 343.816  1.00 86.15           C  
ATOM    632  C   PHE A  41     239.398 263.057 342.589  1.00 86.15           C  
ATOM    633  CB  PHE A  41     240.924 262.479 344.543  1.00 86.15           C  
ATOM    636  O   PHE A  41     239.975 262.941 341.511  1.00 86.15           O  
ATOM    637  CG  PHE A  41     241.910 261.719 343.677  1.00 86.15           C  
ATOM    638  CD1 PHE A  41     243.199 262.238 343.452  1.00 86.15           C  
ATOM    640  CD2 PHE A  41     241.533 260.502 343.074  1.00 86.15           C  
ATOM    642  CE1 PHE A  41     244.105 261.546 342.628  1.00 86.15           C  
ATOM    644  CE2 PHE A  41     242.439 259.812 342.248  1.00 86.15           C  
ATOM    646  CZ  PHE A  41     243.724 260.335 342.024  1.00 86.15           C  
ATOM    648  N   ARG A  42     238.101 262.760 342.734  1.00 82.04           N  
ATOM    650  CA  ARG A  42     237.188 262.394 341.639  1.00 82.04           C  
ATOM    652  C   ARG A  42     236.401 263.567 341.041  1.00 82.04           C  
ATOM    653  CB  ARG A  42     236.253 261.264 342.110  1.00 82.04           C  
ATOM    656  O   ARG A  42     235.563 263.330 340.178  1.00 82.04           O  
ATOM    657  CG  ARG A  42     236.944 259.900 342.017  1.00 82.04           C  
ATOM    660  CD  ARG A  42     235.935 258.779 342.288  1.00 82.04           C  
ATOM    663  NE  ARG A  42     236.374 257.512 341.666  1.00 82.04           N  
ATOM    665  NH1 ARG A  42     234.295 256.677 341.143  1.00 82.04           N  
ATOM    668  NH2 ARG A  42     236.116 255.631 340.404  1.00 82.04           N  
ATOM    671  CZ  ARG A  42     235.596 256.615 341.083  1.00 82.04           C  
ATOM    672  N   GLY A  43     236.628 264.806 341.482  1.00 79.81           N  
ATOM    674  CA  GLY A  43     235.908 265.970 340.957  1.00 79.81           C  
ATOM    677  C   GLY A  43     234.393 265.929 341.203  1.00 79.81           C  
ATOM    678  O   GLY A  43     233.625 266.406 340.374  1.00 79.81           O  
ATOM    679  N   GLN A  44     233.940 265.342 342.318  1.00 82.72           N  
ATOM    681  CA  GLN A  44     232.512 265.241 342.680  1.00 82.72           C  
ATOM    683  C   GLN A  44     231.962 266.498 343.385  1.00 82.72           C  
ATOM    684  CB  GLN A  44     232.238 263.964 343.493  1.00 82.72           C  
ATOM    687  O   GLN A  44     230.933 266.439 344.054  1.00 82.72           O  
ATOM    688  CG  GLN A  44     232.687 262.685 342.775  1.00 82.72           C  
ATOM    691  CD  GLN A  44     232.049 261.452 343.400  1.00 82.72           C  
ATOM    692  NE2 GLN A  44     230.887 261.044 342.937  1.00 82.72           N  
ATOM    695  OE1 GLN A  44     232.572 260.837 344.317  1.00 82.72           O  
ATOM    696  N   PHE A  45     232.667 267.623 343.246  1.00 85.39           N  
ATOM    698  CA  PHE A  45     232.278 268.963 343.700  1.00 85.39           C  
ATOM    700  C   PHE A  45     232.430 269.985 342.553  1.00 85.39           C  
ATOM    701  CB  PHE A  45     233.092 269.354 344.949  1.00 85.39           C  
ATOM    704  O   PHE A  45     232.727 271.152 342.783  1.00 85.39           O  
ATOM    705  CG  PHE A  45     233.039 268.369 346.108  1.00 85.39           C  
ATOM    706  CD1 PHE A  45     231.802 268.013 346.680  1.00 85.39           C  
ATOM    708  CD2 PHE A  45     234.227 267.820 346.628  1.00 85.39           C  
ATOM    710  CE1 PHE A  45     231.752 267.103 347.750  1.00 85.39           C  
ATOM    712  CE2 PHE A  45     234.179 266.911 347.700  1.00 85.39           C  
ATOM    714  CZ  PHE A  45     232.940 266.548 348.257  1.00 85.39           C  
ATOM    716  N   GLU A  46     232.301 269.503 341.316  1.00 83.94           N  
ATOM    718  CA  GLU A  46     232.431 270.247 340.064  1.00 83.94           C  
ATOM    720  C   GLU A  46     231.172 269.936 339.240  1.00 83.94           C  
ATOM    721  CB  GLU A  46     233.696 269.777 339.307  1.00 83.94           C  
ATOM    724  O   GLU A  46     230.966 268.775 338.876  1.00 83.94           O  
ATOM    725  CG  GLU A  46     235.031 269.909 340.072  1.00 83.94           C  
ATOM    728  CD  GLU A  46     236.220 269.206 339.378  1.00 83.94           C  
ATOM    729  OE1 GLU A  46     236.003 268.198 338.658  1.00 83.94           O  
ATOM    730  OE2 GLU A  46     237.375 269.603 339.647  1.00 83.94           O  
ATOM    731  N   ASP A  47     230.314 270.928 338.990  1.00 88.22           N  
ATOM    733  CA  ASP A  47     229.085 270.737 338.210  1.00 88.22           C  
ATOM    735  C   ASP A  47     229.408 270.455 336.735  1.00 88.22           C  
ATOM    736  CB  ASP A  47     228.144 271.940 338.364  1.00 88.22           C  
ATOM    739  O   ASP A  47     230.241 271.130 336.127  1.00 88.22           O  
ATOM    740  CG  ASP A  47     227.535 271.998 339.768  1.00 88.22           C  
ATOM    741  OD1 ASP A  47     226.770 271.063 340.101  1.00 88.22           O  
ATOM    742  OD2 ASP A  47     227.857 272.953 340.509  1.00 88.22           O  
ATOM    743  N   LYS A  48     228.770 269.423 336.173  1.00 89.90           N  
ATOM    745  CA  LYS A  48     229.101 268.836 334.867  1.00 89.90           C  
ATOM    747  C   LYS A  48     227.845 268.417 334.119  1.00 89.90           C  
ATOM    748  CB  LYS A  48     229.999 267.604 335.062  1.00 89.90           C  
ATOM    751  O   LYS A  48     226.927 267.848 334.709  1.00 89.90           O  
ATOM    752  CG  LYS A  48     231.442 267.990 335.406  1.00 89.90           C  
ATOM    755  CD  LYS A  48     232.132 266.886 336.203  1.00 89.90           C  
ATOM    758  CE  LYS A  48     233.540 267.377 336.525  1.00 89.90           C  
ATOM    761  NZ  LYS A  48     234.179 266.541 337.557  1.00 89.90           N  
ATOM    765  N   VAL A  49     227.859 268.620 332.809  1.00 93.04           N  
ATOM    767  CA  VAL A  49     226.904 268.036 331.862  1.00 93.04           C  
ATOM    769  C   VAL A  49     227.644 266.995 331.031  1.00 93.04           C  
ATOM    770  CB  VAL A  49     226.261 269.130 330.995  1.00 93.04           C  
ATOM    772  O   VAL A  49     228.802 267.208 330.673  1.00 93.04           O  
ATOM    773  CG1 VAL A  49     225.331 268.555 329.922  1.00 93.04           C  
ATOM    777  CG2 VAL A  49     225.427 270.069 331.879  1.00 93.04           C  
ATOM    781  N   GLN A  50     226.994 265.865 330.745  1.00 94.29           N  
ATOM    783  CA  GLN A  50     227.599 264.801 329.949  1.00 94.29           C  
ATOM    785  C   GLN A  50     227.142 264.850 328.492  1.00 94.29           C  
ATOM    786  CB  GLN A  50     227.434 263.424 330.608  1.00 94.29           C  
ATOM    789  O   GLN A  50     225.945 264.887 328.216  1.00 94.29           O  
ATOM    790  CG  GLN A  50     228.285 263.352 331.888  1.00 94.29           C  
ATOM    793  CD  GLN A  50     228.440 261.940 332.446  1.00 94.29           C  
ATOM    794  NE2 GLN A  50     229.590 261.617 332.990  1.00 94.29           N  
ATOM    797  OE1 GLN A  50     227.542 261.111 332.427  1.00 94.29           O  
ATOM    798  N   LEU A  51     228.109 264.834 327.570  1.00 94.81           N  
ATOM    800  CA  LEU A  51     227.893 264.725 326.124  1.00 94.81           C  
ATOM    802  C   LEU A  51     228.387 263.364 325.616  1.00 94.81           C  
ATOM    803  CB  LEU A  51     228.586 265.881 325.371  1.00 94.81           C  
ATOM    806  O   LEU A  51     229.301 262.771 326.193  1.00 94.81           O  
ATOM    807  CG  LEU A  51     228.163 267.308 325.770  1.00 94.81           C  
ATOM    809  CD1 LEU A  51     228.884 268.313 324.871  1.00 94.81           C  
ATOM    813  CD2 LEU A  51     226.658 267.540 325.636  1.00 94.81           C  
ATOM    817  N   THR A  52     227.806 262.881 324.517  1.00 94.50           N  
ATOM    819  CA  THR A  52     228.202 261.617 323.872  1.00 94.50           C  
ATOM    821  C   THR A  52     228.688 261.878 322.452  1.00 94.50           C  
ATOM    822  CB  THR A  52     227.041 260.614 323.855  1.00 94.50           C  
ATOM    824  O   THR A  52     227.947 262.426 321.637  1.00 94.50           O  
ATOM    825  CG2 THR A  52     227.449 259.257 323.287  1.00 94.50           C  
ATOM    829  OG1 THR A  52     226.602 260.360 325.169  1.00 94.50           O  
ATOM    831  N   VAL A  53     229.909 261.435 322.150  1.00 93.61           N  
ATOM    833  CA  VAL A  53     230.484 261.443 320.798  1.00 93.61           C  
ATOM    835  C   VAL A  53     230.629 260.005 320.293  1.00 93.61           C  
ATOM    836  CB  VAL A  53     231.819 262.216 320.765  1.00 93.61           C  
ATOM    838  O   VAL A  53     230.995 259.109 321.053  1.00 93.61           O  
ATOM    839  CG1 VAL A  53     232.453 262.243 319.369  1.00 93.61           C  
ATOM    843  CG2 VAL A  53     231.625 263.677 321.197  1.00 93.61           C  
ATOM    847  N   LEU A  54     230.346 259.785 319.012  1.00 92.45           N  
ATOM    849  CA  LEU A  54     230.574 258.546 318.268  1.00 92.45           C  
ATOM    851  C   LEU A  54     231.652 258.772 317.202  1.00 92.45           C  
ATOM    852  CB  LEU A  54     229.256 258.093 317.614  1.00 92.45           C  
ATOM    855  O   LEU A  54     231.707 259.838 316.586  1.00 92.45           O  
ATOM    856  CG  LEU A  54     228.183 257.568 318.583  1.00 92.45           C  
ATOM    858  CD1 LEU A  54     226.879 257.327 317.821  1.00 92.45           C  
ATOM    862  CD2 LEU A  54     228.590 256.252 319.250  1.00 92.45           C  
ATOM    866  N   SER A  55     232.512 257.781 316.969  1.00 89.29           N  
ATOM    868  CA  SER A  55     233.515 257.821 315.903  1.00 89.29           C  
ATOM    870  C   SER A  55     233.928 256.421 315.443  1.00 89.29           C  
ATOM    871  CB  SER A  55     234.752 258.584 316.382  1.00 89.29           C  
ATOM    874  O   SER A  55     233.900 255.467 316.218  1.00 89.29           O  
ATOM    875  OG  SER A  55     235.546 258.913 315.262  1.00 89.29           O  
ATOM    877  N   GLY A  56     234.388 256.295 314.194  1.00 84.10           N  
ATOM    879  CA  GLY A  56     234.841 255.021 313.621  1.00 84.10           C  
ATOM    882  C   GLY A  56     236.053 254.391 314.329  1.00 84.10           C  
ATOM    883  O   GLY A  56     236.237 253.176 314.233  1.00 84.10           O  
ATOM    884  N   ARG A  57     236.850 255.189 315.059  1.00 78.72           N  
ATOM    886  CA  ARG A  57     237.945 254.774 315.958  1.00 78.72           C  
ATOM    888  C   ARG A  57     238.054 255.733 317.151  1.00 78.72           C  
ATOM    889  CB  ARG A  57     239.300 254.773 315.221  1.00 78.72           C  
ATOM    892  O   ARG A  57     237.753 256.914 317.019  1.00 78.72           O  
ATOM    893  CG  ARG A  57     239.511 253.668 314.171  1.00 78.72           C  
ATOM    896  CD  ARG A  57     240.956 253.759 313.651  1.00 78.72           C  
ATOM    899  NE  ARG A  57     241.281 252.744 312.624  1.00 78.72           N  
ATOM    901  NH1 ARG A  57     242.910 251.548 313.772  1.00 78.72           N  
ATOM    904  NH2 ARG A  57     242.576 251.167 311.617  1.00 78.72           N  
ATOM    907  CZ  ARG A  57     242.246 251.834 312.686  1.00 78.72           C  
ATOM    908  N   ALA A  58     238.562 255.260 318.291  1.00 71.00           N  
ATOM    910  CA  ALA A  58     238.846 256.120 319.452  1.00 71.00           C  
ATOM    912  C   ALA A  58     240.151 256.938 319.339  1.00 71.00           C  
ATOM    913  CB  ALA A  58     238.872 255.244 320.708  1.00 71.00           C  
ATOM    917  O   ALA A  58     240.313 257.935 320.042  1.00 71.00           O  
ATOM    918  N   GLY A  59     241.082 256.522 318.476  1.00 70.34           N  
ATOM    920  CA  GLY A  59     242.414 257.105 318.347  1.00 70.34           C  
ATOM    923  C   GLY A  59     243.452 256.525 319.314  1.00 70.34           C  
ATOM    924  O   GLY A  59     243.193 256.249 320.489  1.00 70.34           O  
ATOM    925  N   LEU A  60     244.686 256.378 318.830  1.00 71.10           N  
ATOM    927  CA  LEU A  60     245.831 256.019 319.671  1.00 71.10           C  
ATOM    929  C   LEU A  60     246.204 257.177 320.611  1.00 71.10           C  
ATOM    930  CB  LEU A  60     247.020 255.574 318.801  1.00 71.10           C  
ATOM    933  O   LEU A  60     246.122 258.345 320.244  1.00 71.10           O  
ATOM    934  CG  LEU A  60     246.753 254.342 317.911  1.00 71.10           C  
ATOM    936  CD1 LEU A  60     248.030 254.000 317.146  1.00 71.10           C  
ATOM    940  CD2 LEU A  60     246.343 253.113 318.727  1.00 71.10           C  
ATOM    944  N   SER A  61     246.631 256.846 321.834  1.00 75.13           N  
ATOM    946  CA  SER A  61     246.889 257.800 322.932  1.00 75.13           C  
ATOM    948  C   SER A  61     245.692 258.691 323.327  1.00 75.13           C  
ATOM    949  CB  SER A  61     248.186 258.589 322.699  1.00 75.13           C  
ATOM    952  O   SER A  61     245.876 259.775 323.889  1.00 75.13           O  
ATOM    953  OG  SER A  61     249.286 257.698 322.669  1.00 75.13           O  
ATOM    955  N   MET A  62     244.469 258.206 323.085  1.00 85.24           N  
ATOM    957  CA  MET A  62     243.244 258.666 323.737  1.00 85.24           C  
ATOM    959  C   MET A  62     242.956 257.757 324.949  1.00 85.24           C  
ATOM    960  CB  MET A  62     242.100 258.663 322.705  1.00 85.24           C  
ATOM    963  O   MET A  62     242.560 256.604 324.797  1.00 85.24           O  
ATOM    964  CG  MET A  62     240.869 259.429 323.201  1.00 85.24           C  
ATOM    967  SD  MET A  62     241.053 261.239 323.253  1.00 85.24           S  
ATOM    968  CE  MET A  62     240.704 261.628 321.514  1.00 85.24           C  
ATOM    972  N   ASP A  63     243.180 258.266 326.162  1.00 87.35           N  
ATOM    974  CA  ASP A  63     242.922 257.567 327.434  1.00 87.35           C  
ATOM    976  C   ASP A  63     242.055 258.471 328.358  1.00 87.35           C  
ATOM    977  CB  ASP A  63     244.260 257.145 328.096  1.00 87.35           C  
ATOM    980  O   ASP A  63     242.109 259.701 328.225  1.00 87.35           O  
ATOM    981  CG  ASP A  63     244.852 255.797 327.616  1.00 87.35           C  
ATOM    982  OD1 ASP A  63     245.517 255.715 326.560  1.00 87.35           O  
ATOM    983  OD2 ASP A  63     244.741 254.789 328.356  1.00 87.35           O  
ATOM    984  N   PRO A  64     241.244 257.923 329.290  1.00 89.85           N  
ATOM    985  CA  PRO A  64     240.340 258.718 330.133  1.00 89.85           C  
ATOM    987  C   PRO A  64     241.034 259.833 330.934  1.00 89.85           C  
ATOM    988  CB  PRO A  64     239.623 257.720 331.047  1.00 89.85           C  
ATOM    991  O   PRO A  64     242.144 259.672 331.440  1.00 89.85           O  
ATOM    992  CG  PRO A  64     239.624 256.444 330.207  1.00 89.85           C  
ATOM    995  CD  PRO A  64     240.972 256.507 329.488  1.00 89.85           C  
ATOM    998  N   GLY A  65     240.364 260.979 331.054  1.00 89.37           N  
ATOM   1000  CA  GLY A  65     240.915 262.228 331.588  1.00 89.37           C  
ATOM   1003  C   GLY A  65     241.548 263.150 330.537  1.00 89.37           C  
ATOM   1004  O   GLY A  65     241.923 264.274 330.884  1.00 89.37           O  
ATOM   1005  N   SER A  66     241.639 262.718 329.271  1.00 91.14           N  
ATOM   1007  CA  SER A  66     242.057 263.558 328.135  1.00 91.14           C  
ATOM   1009  C   SER A  66     241.139 264.777 327.949  1.00 91.14           C  
ATOM   1010  CB  SER A  66     242.150 262.733 326.844  1.00 91.14           C  
ATOM   1013  O   SER A  66     239.982 264.764 328.364  1.00 91.14           O  
ATOM   1014  OG  SER A  66     243.177 261.773 326.998  1.00 91.14           O  
ATOM   1016  N   LYS A  67     241.666 265.866 327.379  1.00 93.18           N  
ATOM   1018  CA  LYS A  67     240.992 267.179 327.352  1.00 93.18           C  
ATOM   1020  C   LYS A  67     239.898 267.252 326.279  1.00 93.18           C  
ATOM   1021  CB  LYS A  67     242.017 268.305 327.130  1.00 93.18           C  
ATOM   1024  O   LYS A  67     240.069 266.729 325.182  1.00 93.18           O  
ATOM   1025  CG  LYS A  67     243.074 268.431 328.243  1.00 93.18           C  
ATOM   1028  CD  LYS A  67     244.091 269.516 327.854  1.00 93.18           C  
ATOM   1031  CE  LYS A  67     245.221 269.658 328.882  1.00 93.18           C  
ATOM   1034  NZ  LYS A  67     246.239 270.634 328.409  1.00 93.18           N  
ATOM   1038  N   VAL A  68     238.829 267.990 326.578  1.00 94.80           N  
ATOM   1040  CA  VAL A  68     237.833 268.471 325.608  1.00 94.80           C  
ATOM   1042  C   VAL A  68     237.979 269.987 325.493  1.00 94.80           C  
ATOM   1043  CB  VAL A  68     236.396 268.080 326.008  1.00 94.80           C  
ATOM   1045  O   VAL A  68     238.127 270.677 326.504  1.00 94.80           O  
ATOM   1046  CG1 VAL A  68     235.380 268.503 324.943  1.00 94.80           C  
ATOM   1050  CG2 VAL A  68     236.256 266.568 326.218  1.00 94.80           C  
ATOM   1054  N   THR A  69     237.972 270.499 324.266  1.00 95.17           N  
ATOM   1056  CA  THR A  69     238.226 271.908 323.933  1.00 95.17           C  
ATOM   1058  C   THR A  69     237.163 272.455 322.985  1.00 95.17           C  
ATOM   1059  CB  THR A  69     239.608 272.105 323.281  1.00 95.17           C  
ATOM   1061  O   THR A  69     236.625 271.691 322.191  1.00 95.17           O  
ATOM   1062  CG2 THR A  69     240.782 271.692 324.168  1.00 95.17           C  
ATOM   1066  OG1 THR A  69     239.722 271.357 322.093  1.00 95.17           O  
ATOM   1068  N   PHE A  70     236.916 273.764 323.033  1.00 94.94           N  
ATOM   1070  CA  PHE A  70     236.191 274.520 322.009  1.00 94.94           C  
ATOM   1072  C   PHE A  70     237.086 275.667 321.529  1.00 94.94           C  
ATOM   1073  CB  PHE A  70     234.836 274.990 322.558  1.00 94.94           C  
ATOM   1076  O   PHE A  70     237.624 276.406 322.355  1.00 94.94           O  
ATOM   1077  CG  PHE A  70     234.012 275.877 321.638  1.00 94.94           C  
ATOM   1078  CD1 PHE A  70     233.770 275.504 320.301  1.00 94.94           C  
ATOM   1080  CD2 PHE A  70     233.443 277.066 322.134  1.00 94.94           C  
ATOM   1082  CE1 PHE A  70     232.986 276.318 319.466  1.00 94.94           C  
ATOM   1084  CE2 PHE A  70     232.663 277.884 321.298  1.00 94.94           C  
ATOM   1086  CZ  PHE A  70     232.432 277.509 319.964  1.00 94.94           C  
ATOM   1088  N   ASN A  71     237.327 275.761 320.215  1.00 93.30           N  
ATOM   1090  CA  ASN A  71     238.260 276.720 319.595  1.00 93.30           C  
ATOM   1092  C   ASN A  71     239.656 276.740 320.269  1.00 93.30           C  
ATOM   1093  CB  ASN A  71     237.562 278.088 319.465  1.00 93.30           C  
ATOM   1096  O   ASN A  71     240.268 277.785 320.501  1.00 93.30           O  
ATOM   1097  CG  ASN A  71     236.315 278.027 318.595  1.00 93.30           C  
ATOM   1098  ND2 ASN A  71     235.386 278.930 318.776  1.00 93.30           N  
ATOM   1101  OD1 ASN A  71     236.158 277.160 317.745  1.00 93.30           O  
ATOM   1102  N   GLY A  72     240.134 275.548 320.649  1.00 91.84           N  
ATOM   1104  CA  GLY A  72     241.396 275.325 321.366  1.00 91.84           C  
ATOM   1107  C   GLY A  72     241.367 275.609 322.877  1.00 91.84           C  
ATOM   1108  O   GLY A  72     242.327 275.277 323.576  1.00 91.84           O  
ATOM   1109  N   VAL A  73     240.300 276.194 323.429  1.00 94.18           N  
ATOM   1111  CA  VAL A  73     240.188 276.490 324.871  1.00 94.18           C  
ATOM   1113  C   VAL A  73     239.578 275.290 325.610  1.00 94.18           C  
ATOM   1114  CB  VAL A  73     239.369 277.769 325.143  1.00 94.18           C  
ATOM   1116  O   VAL A  73     238.558 274.770 325.159  1.00 94.18           O  
ATOM   1117  CG1 VAL A  73     239.611 278.236 326.585  1.00 94.18           C  
ATOM   1121  CG2 VAL A  73     239.769 278.918 324.213  1.00 94.18           C  
ATOM   1125  N   PRO A  74     240.158 274.794 326.722  1.00 94.48           N  
ATOM   1126  CA  PRO A  74     239.639 273.617 327.421  1.00 94.48           C  
ATOM   1128  C   PRO A  74     238.325 273.896 328.168  1.00 94.48           C  
ATOM   1129  CB  PRO A  74     240.765 273.170 328.357  1.00 94.48           C  
ATOM   1132  O   PRO A  74     238.275 274.760 329.040  1.00 94.48           O  
ATOM   1133  CG  PRO A  74     241.523 274.468 328.642  1.00 94.48           C  
ATOM   1136  CD  PRO A  74     241.406 275.235 327.327  1.00 94.48           C  
ATOM   1139  N   ILE A  75     237.296 273.097 327.868  1.00 94.57           N  
ATOM   1141  CA  ILE A  75     235.928 273.200 328.419  1.00 94.57           C  
ATOM   1143  C   ILE A  75     235.465 271.941 329.176  1.00 94.57           C  
ATOM   1144  CB  ILE A  75     234.918 273.543 327.297  1.00 94.57           C  
ATOM   1146  O   ILE A  75     234.436 271.959 329.847  1.00 94.57           O  
ATOM   1147  CG1 ILE A  75     234.887 272.456 326.196  1.00 94.57           C  
ATOM   1150  CG2 ILE A  75     235.221 274.934 326.707  1.00 94.57           C  
ATOM   1154  CD1 ILE A  75     233.654 272.547 325.295  1.00 94.57           C  
ATOM   1158  N   GLY A  76     236.199 270.827 329.070  1.00 93.79           N  
ATOM   1160  CA  GLY A  76     235.784 269.539 329.631  1.00 93.79           C  
ATOM   1163  C   GLY A  76     236.862 268.456 329.558  1.00 93.79           C  
ATOM   1164  O   GLY A  76     238.024 268.736 329.237  1.00 93.79           O  
ATOM   1165  N   ARG A  77     236.490 267.207 329.862  1.00 93.57           N  
ATOM   1167  CA  ARG A  77     237.361 266.019 329.790  1.00 93.57           C  
ATOM   1169  C   ARG A  77     236.605 264.754 329.378  1.00 93.57           C  
ATOM   1170  CB  ARG A  77     238.069 265.754 331.128  1.00 93.57           C  
ATOM   1173  O   ARG A  77     235.418 264.604 329.627  1.00 93.57           O  
ATOM   1174  CG  ARG A  77     238.906 266.942 331.611  1.00 93.57           C  
ATOM   1177  CD  ARG A  77     239.738 266.560 332.834  1.00 93.57           C  
ATOM   1180  NE  ARG A  77     240.105 267.762 333.604  1.00 93.57           N  
ATOM   1182  NH1 ARG A  77     241.716 266.805 334.917  1.00 93.57           N  
ATOM   1185  NH2 ARG A  77     241.015 268.884 335.354  1.00 93.57           N  
ATOM   1188  CZ  ARG A  77     240.946 267.814 334.616  1.00 93.57           C  
ATOM   1189  N   LEU A  78     237.342 263.813 328.803  1.00 93.85           N  
ATOM   1191  CA  LEU A  78     236.892 262.468 328.461  1.00 93.85           C  
ATOM   1193  C   LEU A  78     236.703 261.606 329.724  1.00 93.85           C  
ATOM   1194  CB  LEU A  78     237.966 261.905 327.516  1.00 93.85           C  
ATOM   1197  O   LEU A  78     237.655 261.426 330.485  1.00 93.85           O  
ATOM   1198  CG  LEU A  78     237.712 260.492 326.977  1.00 93.85           C  
ATOM   1200  CD1 LEU A  78     236.414 260.404 326.186  1.00 93.85           C  
ATOM   1204  CD2 LEU A  78     238.865 260.151 326.039  1.00 93.85           C  
ATOM   1208  N   ALA A  79     235.504 261.064 329.931  1.00 92.55           N  
ATOM   1210  CA  ALA A  79     235.123 260.266 331.097  1.00 92.55           C  
ATOM   1212  C   ALA A  79     235.139 258.745 330.829  1.00 92.55           C  
ATOM   1213  CB  ALA A  79     233.749 260.753 331.580  1.00 92.55           C  
ATOM   1217  O   ALA A  79     235.646 257.995 331.664  1.00 92.55           O  
ATOM   1218  N   SER A  80     234.650 258.289 329.666  1.00 93.11           N  
ATOM   1220  CA  SER A  80     234.724 256.881 329.230  1.00 93.11           C  
ATOM   1222  C   SER A  80     235.021 256.745 327.732  1.00 93.11           C  
ATOM   1223  CB  SER A  80     233.452 256.094 329.598  1.00 93.11           C  
ATOM   1226  O   SER A  80     234.821 257.687 326.963  1.00 93.11           O  
ATOM   1227  OG  SER A  80     232.391 256.332 328.701  1.00 93.11           O  
ATOM   1229  N   ILE A  81     235.511 255.565 327.340  1.00 92.49           N  
ATOM   1231  CA  ILE A  81     235.657 255.125 325.948  1.00 92.49           C  
ATOM   1233  C   ILE A  81     235.126 253.691 325.889  1.00 92.49           C  
ATOM   1234  CB  ILE A  81     237.121 255.159 325.453  1.00 92.49           C  
ATOM   1236  O   ILE A  81     235.626 252.839 326.622  1.00 92.49           O  
ATOM   1237  CG1 ILE A  81     237.850 256.488 325.750  1.00 92.49           C  
ATOM   1240  CG2 ILE A  81     237.144 254.867 323.940  1.00 92.49           C  
ATOM   1244  CD1 ILE A  81     239.343 256.448 325.389  1.00 92.49           C  
ATOM   1248  N   ASP A  82     234.144 253.429 325.032  1.00 92.45           N  
ATOM   1250  CA  ASP A  82     233.385 252.175 325.005  1.00 92.45           C  
ATOM   1252  C   ASP A  82     233.181 251.707 323.552  1.00 92.45           C  
ATOM   1253  CB  ASP A  82     232.030 252.383 325.712  1.00 92.45           C  
ATOM   1256  O   ASP A  82     232.935 252.532 322.670  1.00 92.45           O  
ATOM   1257  CG  ASP A  82     232.146 252.915 327.152  1.00 92.45           C  
ATOM   1258  OD1 ASP A  82     232.180 252.087 328.086  1.00 92.45           O  
ATOM   1259  OD2 ASP A  82     232.142 254.159 327.332  1.00 92.45           O  
ATOM   1260  N   VAL A  83     233.256 250.400 323.274  1.00 91.26           N  
ATOM   1262  CA  VAL A  83     232.922 249.849 321.940  1.00 91.26           C  
ATOM   1264  C   VAL A  83     231.407 249.680 321.819  1.00 91.26           C  
ATOM   1265  CB  VAL A  83     233.650 248.524 321.631  1.00 91.26           C  
ATOM   1267  O   VAL A  83     230.753 249.214 322.753  1.00 91.26           O  
ATOM   1268  CG1 VAL A  83     233.347 248.014 320.212  1.00 91.26           C  
ATOM   1272  CG2 VAL A  83     235.170 248.690 321.721  1.00 91.26           C  
ATOM   1276  N   VAL A  84     230.843 250.053 320.671  1.00 92.10           N  
ATOM   1278  CA  VAL A  84     229.400 250.017 320.398  1.00 92.10           C  
ATOM   1280  C   VAL A  84     229.159 249.497 318.988  1.00 92.10           C  
ATOM   1281  CB  VAL A  84     228.782 251.421 320.539  1.00 92.10           C  
ATOM   1283  O   VAL A  84     229.879 249.863 318.069  1.00 92.10           O  
ATOM   1284  CG1 VAL A  84     227.251 251.398 320.415  1.00 92.10           C  
ATOM   1288  CG2 VAL A  84     229.105 252.047 321.900  1.00 92.10           C  
ATOM   1292  N   GLU A  85     228.131 248.678 318.800  1.00 90.12           N  
ATOM   1294  CA  GLU A  85     227.705 248.240 317.470  1.00 90.12           C  
ATOM   1296  C   GLU A  85     226.665 249.224 316.910  1.00 90.12           C  
ATOM   1297  CB  GLU A  85     227.222 246.783 317.524  1.00 90.12           C  
ATOM   1300  O   GLU A  85     225.656 249.512 317.559  1.00 90.12           O  
ATOM   1301  CG  GLU A  85     228.365 245.862 317.994  1.00 90.12           C  
ATOM   1304  CD  GLU A  85     227.963 244.388 318.068  1.00 90.12           C  
ATOM   1305  OE1 GLU A  85     226.839 244.058 318.520  1.00 90.12           O  
ATOM   1306  OE2 GLU A  85     228.775 243.515 317.678  1.00 90.12           O  
ATOM   1307  N   VAL A  86     226.949 249.774 315.729  1.00 84.80           N  
ATOM   1309  CA  VAL A  86     226.182 250.804 315.018  1.00 84.80           C  
ATOM   1311  C   VAL A  86     226.168 250.409 313.543  1.00 84.80           C  
ATOM   1312  CB  VAL A  86     226.834 252.198 315.187  1.00 84.80           C  
ATOM   1314  O   VAL A  86     227.230 250.227 312.957  1.00 84.80           O  
ATOM   1315  CG1 VAL A  86     225.991 253.292 314.522  1.00 84.80           C  
ATOM   1319  CG2 VAL A  86     227.011 252.593 316.661  1.00 84.80           C  
ATOM   1323  N   ASP A  87     224.987 250.244 312.946  1.00 84.62           N  
ATOM   1325  CA  ASP A  87     224.834 249.821 311.542  1.00 84.62           C  
ATOM   1327  C   ASP A  87     225.614 248.511 311.226  1.00 84.62           C  
ATOM   1328  CB  ASP A  87     225.122 251.023 310.610  1.00 84.62           C  
ATOM   1331  O   ASP A  87     226.330 248.405 310.232  1.00 84.62           O  
ATOM   1332  CG  ASP A  87     224.394 252.312 311.043  1.00 84.62           C  
ATOM   1333  OD1 ASP A  87     223.201 252.206 311.416  1.00 84.62           O  
ATOM   1334  OD2 ASP A  87     225.036 253.398 311.044  1.00 84.62           O  
ATOM   1335  N   ASP A  88     225.538 247.542 312.155  1.00 84.83           N  
ATOM   1337  CA  ASP A  88     226.320 246.285 312.241  1.00 84.83           C  
ATOM   1339  C   ASP A  88     227.864 246.437 312.214  1.00 84.83           C  
ATOM   1340  CB  ASP A  88     225.760 245.199 311.293  1.00 84.83           C  
ATOM   1343  O   ASP A  88     228.605 245.451 312.197  1.00 84.83           O  
ATOM   1344  CG  ASP A  88     224.476 244.532 311.818  1.00 84.83           C  
ATOM   1345  OD1 ASP A  88     224.399 244.272 313.045  1.00 84.83           O  
ATOM   1346  OD2 ASP A  88     223.584 244.232 310.993  1.00 84.83           O  
ATOM   1347  N   ASN A  89     228.378 247.665 312.310  1.00 85.27           N  
ATOM   1349  CA  ASN A  89     229.795 247.995 312.441  1.00 85.27           C  
ATOM   1351  C   ASN A  89     230.182 248.310 313.901  1.00 85.27           C  
ATOM   1352  CB  ASN A  89     230.113 249.192 311.521  1.00 85.27           C  
ATOM   1355  O   ASN A  89     229.402 248.929 314.623  1.00 85.27           O  
ATOM   1356  CG  ASN A  89     230.975 248.783 310.352  1.00 85.27           C  
ATOM   1357  ND2 ASN A  89     230.381 248.229 309.323  1.00 85.27           N  
ATOM   1360  OD1 ASN A  89     232.191 248.930 310.384  1.00 85.27           O  
ATOM   1361  N   PRO A  90     231.401 247.976 314.361  1.00 88.64           N  
ATOM   1362  CA  PRO A  90     231.909 248.484 315.630  1.00 88.64           C  
ATOM   1364  C   PRO A  90     232.355 249.952 315.487  1.00 88.64           C  
ATOM   1365  CB  PRO A  90     233.059 247.543 315.999  1.00 88.64           C  
ATOM   1368  O   PRO A  90     233.262 250.255 314.716  1.00 88.64           O  
ATOM   1369  CG  PRO A  90     233.596 247.080 314.641  1.00 88.64           C  
ATOM   1372  CD  PRO A  90     232.362 247.079 313.735  1.00 88.64           C  
ATOM   1375  N   GLU A  91     231.769 250.857 316.265  1.00 90.01           N  
ATOM   1377  CA  GLU A  91     232.251 252.222 316.509  1.00 90.01           C  
ATOM   1379  C   GLU A  91     232.791 252.371 317.942  1.00 90.01           C  
ATOM   1380  CB  GLU A  91     231.148 253.268 316.241  1.00 90.01           C  
ATOM   1383  O   GLU A  91     232.532 251.553 318.831  1.00 90.01           O  
ATOM   1384  CG  GLU A  91     230.906 253.532 314.747  1.00 90.01           C  
ATOM   1387  CD  GLU A  91     230.126 254.836 314.493  1.00 90.01           C  
ATOM   1388  OE1 GLU A  91     229.341 255.276 315.356  1.00 90.01           O  
ATOM   1389  OE2 GLU A  91     230.284 255.421 313.395  1.00 90.01           O  
ATOM   1390  N   ALA A  92     233.533 253.451 318.181  1.00 90.36           N  
ATOM   1392  CA  ALA A  92     233.904 253.909 319.511  1.00 90.36           C  
ATOM   1394  C   ALA A  92     232.948 255.016 319.983  1.00 90.36           C  
ATOM   1395  CB  ALA A  92     235.359 254.387 319.483  1.00 90.36           C  
ATOM   1399  O   ALA A  92     232.789 256.043 319.322  1.00 90.36           O  
ATOM   1400  N   ARG A  93     232.361 254.836 321.167  1.00 92.84           N  
ATOM   1402  CA  ARG A  93     231.695 255.894 321.932  1.00 92.84           C  
ATOM   1404  C   ARG A  93     232.698 256.550 322.875  1.00 92.84           C  
ATOM   1405  CB  ARG A  93     230.489 255.309 322.681  1.00 92.84           C  
ATOM   1408  O   ARG A  93     233.478 255.864 323.529  1.00 92.84           O  
ATOM   1409  CG  ARG A  93     229.725 256.365 323.497  1.00 92.84           C  
ATOM   1412  CD  ARG A  93     228.590 255.763 324.336  1.00 92.84           C  
ATOM   1415  NE  ARG A  93     227.489 255.240 323.499  1.00 92.84           N  
ATOM   1417  NH1 ARG A  93     227.194 253.211 324.546  1.00 92.84           N  
ATOM   1420  NH2 ARG A  93     225.932 253.743 322.785  1.00 92.84           N  
ATOM   1423  CZ  ARG A  93     226.875 254.075 323.621  1.00 92.84           C  
ATOM   1424  N   LEU A  94     232.634 257.873 322.977  1.00 93.56           N  
ATOM   1426  CA  LEU A  94     233.405 258.693 323.902  1.00 93.56           C  
ATOM   1428  C   LEU A  94     232.430 259.538 324.736  1.00 93.56           C  
ATOM   1429  CB  LEU A  94     234.418 259.555 323.119  1.00 93.56           C  
ATOM   1432  O   LEU A  94     231.711 260.380 324.192  1.00 93.56           O  
ATOM   1433  CG  LEU A  94     235.479 258.752 322.330  1.00 93.56           C  
ATOM   1435  CD1 LEU A  94     235.066 258.501 320.876  1.00 93.56           C  
ATOM   1439  CD2 LEU A  94     236.807 259.512 322.284  1.00 93.56           C  
ATOM   1443  N   THR A  95     232.393 259.313 326.050  1.00 94.97           N  
ATOM   1445  CA  THR A  95     231.509 260.042 326.981  1.00 94.97           C  
ATOM   1447  C   THR A  95     232.284 261.175 327.641  1.00 94.97           C  
ATOM   1448  CB  THR A  95     230.922 259.123 328.064  1.00 94.97           C  
ATOM   1450  O   THR A  95     233.371 260.935 328.171  1.00 94.97           O  
ATOM   1451  CG2 THR A  95     229.766 259.781 328.816  1.00 94.97           C  
ATOM   1455  OG1 THR A  95     230.429 257.932 327.500  1.00 94.97           O  
ATOM   1457  N   LEU A  96     231.765 262.405 327.611  1.00 94.91           N  
ATOM   1459  CA  LEU A  96     232.506 263.625 327.961  1.00 94.91           C  
ATOM   1461  C   LEU A  96     231.869 264.362 329.143  1.00 94.91           C  
ATOM   1462  CB  LEU A  96     232.550 264.568 326.737  1.00 94.91           C  
ATOM   1465  O   LEU A  96     230.698 264.709 329.060  1.00 94.91           O  
ATOM   1466  CG  LEU A  96     232.948 263.943 325.389  1.00 94.91           C  
ATOM   1468  CD1 LEU A  96     233.076 265.041 324.333  1.00 94.91           C  
ATOM   1472  CD2 LEU A  96     234.276 263.198 325.458  1.00 94.91           C  
ATOM   1476  N   ASP A  97     232.644 264.685 330.180  1.00 94.02           N  
ATOM   1478  CA  ASP A  97     232.267 265.645 331.228  1.00 94.02           C  
ATOM   1480  C   ASP A  97     232.597 267.073 330.747  1.00 94.02           C  
ATOM   1481  CB  ASP A  97     233.062 265.377 332.527  1.00 94.02           C  
ATOM   1484  O   ASP A  97     233.771 267.388 330.527  1.00 94.02           O  
ATOM   1485  CG  ASP A  97     232.620 264.198 333.403  1.00 94.02           C  
ATOM   1486  OD1 ASP A  97     231.605 263.533 333.096  1.00 94.02           O  
ATOM   1487  OD2 ASP A  97     233.304 263.999 334.437  1.00 94.02           O  
ATOM   1488  N   VAL A  98     231.603 267.954 330.617  1.00 93.99           N  
ATOM   1490  CA  VAL A  98     231.771 269.350 330.161  1.00 93.99           C  
ATOM   1492  C   VAL A  98     231.228 270.336 331.202  1.00 93.99           C  
ATOM   1493  CB  VAL A  98     231.129 269.549 328.768  1.00 93.99           C  
ATOM   1495  O   VAL A  98     230.199 270.080 331.833  1.00 93.99           O  
ATOM   1496  CG1 VAL A  98     231.290 270.978 328.232  1.00 93.99           C  
ATOM   1500  CG2 VAL A  98     231.773 268.612 327.732  1.00 93.99           C  
ATOM   1504  N   ASP A  99     231.925 271.461 331.393  1.00 92.80           N  
ATOM   1506  CA  ASP A  99     231.469 272.581 332.227  1.00 92.80           C  
ATOM   1508  C   ASP A  99     230.245 273.257 331.565  1.00 92.80           C  
ATOM   1509  CB  ASP A  99     232.651 273.554 332.438  1.00 92.80           C  
ATOM   1512  O   ASP A  99     230.362 273.742 330.431  1.00 92.80           O  
ATOM   1513  CG  ASP A  99     232.335 274.887 333.146  1.00 92.80           C  
ATOM   1514  OD1 ASP A  99     231.153 275.150 333.466  1.00 92.80           O  
ATOM   1515  OD2 ASP A  99     233.300 275.664 333.347  1.00 92.80           O  
ATOM   1516  N   PRO A 100     229.072 273.312 332.235  1.00 92.03           N  
ATOM   1517  CA  PRO A 100     227.847 273.866 331.659  1.00 92.03           C  
ATOM   1519  C   PRO A 100     227.974 275.324 331.200  1.00 92.03           C  
ATOM   1520  CB  PRO A 100     226.772 273.720 332.743  1.00 92.03           C  
ATOM   1523  O   PRO A 100     227.228 275.728 330.310  1.00 92.03           O  
ATOM   1524  CG  PRO A 100     227.564 273.610 334.044  1.00 92.03           C  
ATOM   1527  CD  PRO A 100     228.830 272.884 333.607  1.00 92.03           C  
ATOM   1530  N   LYS A 101     228.937 276.095 331.735  1.00 91.34           N  
ATOM   1532  CA  LYS A 101     229.226 277.486 331.342  1.00 91.34           C  
ATOM   1534  C   LYS A 101     229.376 277.679 329.827  1.00 91.34           C  
ATOM   1535  CB  LYS A 101     230.526 277.896 332.058  1.00 91.34           C  
ATOM   1538  O   LYS A 101     229.091 278.765 329.329  1.00 91.34           O  
ATOM   1539  CG  LYS A 101     231.026 279.306 331.709  1.00 91.34           C  
ATOM   1542  CD  LYS A 101     232.389 279.578 332.352  1.00 91.34           C  
ATOM   1545  CE  LYS A 101     233.034 280.775 331.644  1.00 91.34           C  
ATOM   1548  NZ  LYS A 101     234.492 280.819 331.875  1.00 91.34           N  
ATOM   1552  N   TYR A 102     229.863 276.669 329.106  1.00 92.05           N  
ATOM   1554  CA  TYR A 102     230.210 276.798 327.686  1.00 92.05           C  
ATOM   1556  C   TYR A 102     229.144 276.261 326.723  1.00 92.05           C  
ATOM   1557  CB  TYR A 102     231.586 276.168 327.433  1.00 92.05           C  
ATOM   1560  O   TYR A 102     229.288 276.464 325.523  1.00 92.05           O  
ATOM   1561  CG  TYR A 102     232.667 276.690 328.362  1.00 92.05           C  
ATOM   1562  CD1 TYR A 102     233.179 277.994 328.205  1.00 92.05           C  
ATOM   1564  CD2 TYR A 102     233.123 275.881 329.416  1.00 92.05           C  
ATOM   1566  CE1 TYR A 102     234.139 278.492 329.108  1.00 92.05           C  
ATOM   1568  CE2 TYR A 102     234.089 276.368 330.313  1.00 92.05           C  
ATOM   1570  OH  TYR A 102     235.453 278.161 331.100  1.00 92.05           O  
ATOM   1572  CZ  TYR A 102     234.587 277.678 330.171  1.00 92.05           C  
ATOM   1573  N   LEU A 103     228.078 275.610 327.204  1.00 90.56           N  
ATOM   1575  CA  LEU A 103     227.062 275.013 326.323  1.00 90.56           C  
ATOM   1577  C   LEU A 103     226.304 276.071 325.510  1.00 90.56           C  
ATOM   1578  CB  LEU A 103     226.093 274.151 327.148  1.00 90.56           C  
ATOM   1581  O   LEU A 103     226.125 275.898 324.308  1.00 90.56           O  
ATOM   1582  CG  LEU A 103     226.740 272.907 327.780  1.00 90.56           C  
ATOM   1584  CD1 LEU A 103     225.725 272.224 328.693  1.00 90.56           C  
ATOM   1588  CD2 LEU A 103     227.203 271.879 326.742  1.00 90.56           C  
ATOM   1592  N   ASP A 104     225.964 277.208 326.125  1.00 89.21           N  
ATOM   1594  CA  ASP A 104     225.307 278.330 325.438  1.00 89.21           C  
ATOM   1596  C   ASP A 104     226.161 278.919 324.296  1.00 89.21           C  
ATOM   1597  CB  ASP A 104     224.968 279.436 326.457  1.00 89.21           C  
ATOM   1600  O   ASP A 104     225.620 279.548 323.388  1.00 89.21           O  
ATOM   1601  CG  ASP A 104     223.890 279.044 327.476  1.00 89.21           C  
ATOM   1602  OD1 ASP A 104     222.912 278.376 327.076  1.00 89.21           O  
ATOM   1603  OD2 ASP A 104     224.042 279.446 328.653  1.00 89.21           O  
ATOM   1604  N   LEU A 105     227.484 278.705 324.293  1.00 90.91           N  
ATOM   1606  CA  LEU A 105     228.403 279.167 323.242  1.00 90.91           C  
ATOM   1608  C   LEU A 105     228.560 278.176 322.075  1.00 90.91           C  
ATOM   1609  CB  LEU A 105     229.784 279.471 323.855  1.00 90.91           C  
ATOM   1612  O   LEU A 105     229.109 278.566 321.046  1.00 90.91           O  
ATOM   1613  CG  LEU A 105     229.824 280.671 324.815  1.00 90.91           C  
ATOM   1615  CD1 LEU A 105     231.186 280.713 325.510  1.00 90.91           C  
ATOM   1619  CD2 LEU A 105     229.632 281.999 324.078  1.00 90.91           C  
ATOM   1623  N   ILE A 106     228.115 276.922 322.215  1.00 93.45           N  
ATOM   1625  CA  ILE A 106     228.362 275.852 321.237  1.00 93.45           C  
ATOM   1627  C   ILE A 106     227.121 275.670 320.340  1.00 93.45           C  
ATOM   1628  CB  ILE A 106     228.788 274.546 321.951  1.00 93.45           C  
ATOM   1630  O   ILE A 106     226.071 275.243 320.831  1.00 93.45           O  
ATOM   1631  CG1 ILE A 106     230.128 274.749 322.701  1.00 93.45           C  
ATOM   1634  CG2 ILE A 106     228.954 273.388 320.946  1.00 93.45           C  
ATOM   1638  CD1 ILE A 106     230.442 273.638 323.713  1.00 93.45           C  
ATOM   1642  N   PRO A 107     227.210 275.953 319.024  1.00 93.78           N  
ATOM   1643  CA  PRO A 107     226.151 275.622 318.068  1.00 93.78           C  
ATOM   1645  C   PRO A 107     225.926 274.107 318.003  1.00 93.78           C  
ATOM   1646  CB  PRO A 107     226.627 276.163 316.713  1.00 93.78           C  
ATOM   1649  O   PRO A 107     226.884 273.337 318.072  1.00 93.78           O  
ATOM   1650  CG  PRO A 107     227.699 277.187 317.067  1.00 93.78           C  
ATOM   1653  CD  PRO A 107     228.313 276.604 318.333  1.00 93.78           C  
ATOM   1656  N   GLU A 108     224.688 273.654 317.809  1.00 92.47           N  
ATOM   1658  CA  GLU A 108     224.426 272.222 317.610  1.00 92.47           C  
ATOM   1660  C   GLU A 108     225.076 271.673 316.325  1.00 92.47           C  
ATOM   1661  CB  GLU A 108     222.916 271.939 317.695  1.00 92.47           C  
ATOM   1664  O   GLU A 108     225.448 270.503 316.282  1.00 92.47           O  
ATOM   1665  CG  GLU A 108     222.640 270.425 317.742  1.00 92.47           C  
ATOM   1668  CD  GLU A 108     221.324 270.092 318.451  1.00 92.47           C  
ATOM   1669  OE1 GLU A 108     220.256 270.378 317.876  1.00 92.47           O  
ATOM   1670  OE2 GLU A 108     221.402 269.521 319.572  1.00 92.47           O  
ATOM   1671  N   ASN A 109     225.324 272.520 315.316  1.00 92.49           N  
ATOM   1673  CA  ASN A 109     226.070 272.144 314.107  1.00 92.49           C  
ATOM   1675  C   ASN A 109     227.608 272.290 314.211  1.00 92.49           C  
ATOM   1676  CB  ASN A 109     225.459 272.833 312.870  1.00 92.49           C  
ATOM   1679  O   ASN A 109     228.277 272.395 313.181  1.00 92.49           O  
ATOM   1680  CG  ASN A 109     225.857 274.288 312.674  1.00 92.49           C  
ATOM   1681  ND2 ASN A 109     225.716 274.781 311.465  1.00 92.49           N  
ATOM   1684  OD1 ASN A 109     226.260 275.004 313.577  1.00 92.49           O  
ATOM   1685  N   ALA A 110     228.182 272.323 315.420  1.00 92.88           N  
ATOM   1687  CA  ALA A 110     229.628 272.439 315.616  1.00 92.88           C  
ATOM   1689  C   ALA A 110     230.422 271.234 315.068  1.00 92.88           C  
ATOM   1690  CB  ALA A 110     229.927 272.678 317.101  1.00 92.88           C  
ATOM   1694  O   ALA A 110     230.029 270.076 315.223  1.00 92.88           O  
ATOM   1695  N   ASN A 111     231.592 271.506 314.482  1.00 92.54           N  
ATOM   1697  CA  ASN A 111     232.527 270.462 314.061  1.00 92.54           C  
ATOM   1699  C   ASN A 111     233.170 269.796 315.287  1.00 92.54           C  
ATOM   1700  CB  ASN A 111     233.597 271.064 313.125  1.00 92.54           C  
ATOM   1703  O   ASN A 111     233.541 270.498 316.226  1.00 92.54           O  
ATOM   1704  CG  ASN A 111     233.245 270.952 311.655  1.00 92.54           C  
ATOM   1705  ND2 ASN A 111     234.235 270.779 310.814  1.00 92.54           N  
ATOM   1708  OD1 ASN A 111     232.092 270.961 311.249  1.00 92.54           O  
ATOM   1709  N   VAL A 112     233.345 268.468 315.267  1.00 93.23           N  
ATOM   1711  CA  VAL A 112     234.011 267.704 316.340  1.00 93.23           C  
ATOM   1713  C   VAL A 112     235.061 266.753 315.762  1.00 93.23           C  
ATOM   1714  CB  VAL A 112     233.001 266.951 317.234  1.00 93.23           C  
ATOM   1716  O   VAL A 112     234.746 265.891 314.941  1.00 93.23           O  
ATOM   1717  CG1 VAL A 112     233.701 266.135 318.333  1.00 93.23           C  
ATOM   1721  CG2 VAL A 112     232.061 267.936 317.939  1.00 93.23           C  
ATOM   1725  N   GLU A 113     236.304 266.887 316.225  1.00 91.64           N  
ATOM   1727  CA  GLU A 113     237.489 266.167 315.729  1.00 91.64           C  
ATOM   1729  C   GLU A 113     238.349 265.618 316.887  1.00 91.64           C  
ATOM   1730  CB  GLU A 113     238.325 267.114 314.853  1.00 91.64           C  
ATOM   1733  O   GLU A 113     238.436 266.228 317.957  1.00 91.64           O  
ATOM   1734  CG  GLU A 113     237.621 267.562 313.555  1.00 91.64           C  
ATOM   1737  CD  GLU A 113     238.390 268.692 312.855  1.00 91.64           C  
ATOM   1738  OE1 GLU A 113     239.636 268.734 312.988  1.00 91.64           O  
ATOM   1739  OE2 GLU A 113     237.745 269.574 312.246  1.00 91.64           O  
ATOM   1740  N   LEU A 114     239.007 264.466 316.692  1.00 90.62           N  
ATOM   1742  CA  LEU A 114     239.832 263.783 317.705  1.00 90.62           C  
ATOM   1744  C   LEU A 114     241.333 263.980 317.402  1.00 90.62           C  
ATOM   1745  CB  LEU A 114     239.437 262.294 317.809  1.00 90.62           C  
ATOM   1748  O   LEU A 114     242.043 263.050 317.001  1.00 90.62           O  
ATOM   1749  CG  LEU A 114     238.116 261.964 318.534  1.00 90.62           C  
ATOM   1751  CD1 LEU A 114     236.853 262.452 317.823  1.00 90.62           C  
ATOM   1755  CD2 LEU A 114     237.979 260.449 318.705  1.00 90.62           C  
ATOM   1759  N   ARG A 115     241.806 265.220 317.563  1.00 88.06           N  
ATOM   1761  CA  ARG A 115     243.144 265.677 317.148  1.00 88.06           C  
ATOM   1763  C   ARG A 115     244.280 265.222 318.073  1.00 88.06           C  
ATOM   1764  CB  ARG A 115     243.153 267.211 317.009  1.00 88.06           C  
ATOM   1767  O   ARG A 115     244.109 265.036 319.281  1.00 88.06           O  
ATOM   1768  CG  ARG A 115     242.263 267.717 315.866  1.00 88.06           C  
ATOM   1771  CD  ARG A 115     242.516 269.209 315.619  1.00 88.06           C  
ATOM   1774  NE  ARG A 115     241.710 269.698 314.495  1.00 88.06           N  
ATOM   1776  NH1 ARG A 115     242.639 271.790 314.242  1.00 88.06           N  
ATOM   1779  NH2 ARG A 115     240.991 271.098 312.900  1.00 88.06           N  
ATOM   1782  CZ  ARG A 115     241.795 270.864 313.891  1.00 88.06           C  
ATOM   1783  N   ALA A 116     245.486 265.113 317.513  1.00 83.81           N  
ATOM   1785  CA  ALA A 116     246.729 265.054 318.280  1.00 83.81           C  
ATOM   1787  C   ALA A 116     247.211 266.463 318.666  1.00 83.81           C  
ATOM   1788  CB  ALA A 116     247.789 264.309 317.461  1.00 83.81           C  
ATOM   1792  O   ALA A 116     247.156 267.387 317.864  1.00 83.81           O  
ATOM   1793  N   THR A 117     247.740 266.632 319.883  1.00 79.98           N  
ATOM   1795  CA  THR A 117     248.371 267.909 320.288  1.00 79.98           C  
ATOM   1797  C   THR A 117     249.743 268.119 319.642  1.00 79.98           C  
ATOM   1798  CB  THR A 117     248.542 268.004 321.812  1.00 79.98           C  
ATOM   1800  O   THR A 117     250.112 269.236 319.298  1.00 79.98           O  
ATOM   1801  CG2 THR A 117     247.223 268.229 322.545  1.00 79.98           C  
ATOM   1805  OG1 THR A 117     249.112 266.822 322.351  1.00 79.98           O  
ATOM   1807  N   THR A 118     250.518 267.043 319.502  1.00 77.92           N  
ATOM   1809  CA  THR A 118     251.853 267.004 318.888  1.00 77.92           C  
ATOM   1811  C   THR A 118     252.144 265.584 318.399  1.00 77.92           C  
ATOM   1812  CB  THR A 118     252.977 267.371 319.883  1.00 77.92           C  
ATOM   1814  O   THR A 118     251.494 264.632 318.829  1.00 77.92           O  
ATOM   1815  CG2 THR A 118     252.942 268.796 320.425  1.00 77.92           C  
ATOM   1819  OG1 THR A 118     252.941 266.503 320.993  1.00 77.92           O  
ATOM   1821  N   VAL A 119     253.207 265.437 317.605  1.00 69.64           N  
ATOM   1823  CA  VAL A 119     253.812 264.166 317.154  1.00 69.64           C  
ATOM   1825  C   VAL A 119     254.018 263.126 318.279  1.00 69.64           C  
ATOM   1826  CB  VAL A 119     255.181 264.497 316.506  1.00 69.64           C  
ATOM   1828  O   VAL A 119     254.011 261.922 318.030  1.00 69.64           O  
ATOM   1829  CG1 VAL A 119     255.827 263.274 315.859  1.00 69.64           C  
ATOM   1833  CG2 VAL A 119     255.093 265.632 315.470  1.00 69.64           C  
ATOM   1837  N   PHE A 120     254.200 263.570 319.527  1.00 73.18           N  
ATOM   1839  CA  PHE A 120     254.502 262.717 320.686  1.00 73.18           C  
ATOM   1841  C   PHE A 120     253.337 262.574 321.681  1.00 73.18           C  
ATOM   1842  CB  PHE A 120     255.719 263.310 321.418  1.00 73.18           C  
ATOM   1845  O   PHE A 120     253.432 261.775 322.616  1.00 73.18           O  
ATOM   1846  CG  PHE A 120     256.975 263.469 320.582  1.00 73.18           C  
ATOM   1847  CD1 PHE A 120     257.942 262.446 320.557  1.00 73.18           C  
ATOM   1849  CD2 PHE A 120     257.190 264.650 319.845  1.00 73.18           C  
ATOM   1851  CE1 PHE A 120     259.105 262.594 319.779  1.00 73.18           C  
ATOM   1853  CE2 PHE A 120     258.345 264.791 319.057  1.00 73.18           C  
ATOM   1855  CZ  PHE A 120     259.300 263.760 319.018  1.00 73.18           C  
ATOM   1857  N   GLY A 121     252.299 263.404 321.555  1.00 76.45           N  
ATOM   1859  CA  GLY A 121     251.375 263.721 322.645  1.00 76.45           C  
ATOM   1862  C   GLY A 121     250.114 262.863 322.717  1.00 76.45           C  
ATOM   1863  O   GLY A 121     249.723 262.189 321.767  1.00 76.45           O  
ATOM   1864  N   ASN A 122     249.426 262.957 323.857  1.00 81.75           N  
ATOM   1866  CA  ASN A 122     248.051 262.483 323.993  1.00 81.75           C  
ATOM   1868  C   ASN A 122     247.119 263.235 323.028  1.00 81.75           C  
ATOM   1869  CB  ASN A 122     247.546 262.658 325.437  1.00 81.75           C  
ATOM   1872  O   ASN A 122     247.350 264.409 322.694  1.00 81.75           O  
ATOM   1873  CG  ASN A 122     248.233 261.781 326.466  1.00 81.75           C  
ATOM   1874  ND2 ASN A 122     247.485 261.243 327.400  1.00 81.75           N  
ATOM   1877  OD1 ASN A 122     249.439 261.605 326.492  1.00 81.75           O  
ATOM   1878  N   LYS A 123     246.031 262.565 322.647  1.00 87.24           N  
ATOM   1880  CA  LYS A 123     244.961 263.165 321.850  1.00 87.24           C  
ATOM   1882  C   LYS A 123     243.950 263.900 322.720  1.00 87.24           C  
ATOM   1883  CB  LYS A 123     244.347 262.131 320.891  1.00 87.24           C  
ATOM   1886  O   LYS A 123     243.900 263.739 323.941  1.00 87.24           O  
ATOM   1887  CG  LYS A 123     245.461 261.630 319.962  1.00 87.24           C  
ATOM   1890  CD  LYS A 123     244.974 261.156 318.593  1.00 87.24           C  
ATOM   1893  CE  LYS A 123     246.235 260.771 317.812  1.00 87.24           C  
ATOM   1896  NZ  LYS A 123     245.983 260.710 316.362  1.00 87.24           N  
ATOM   1900  N   TYR A 124     243.198 264.780 322.078  1.00 91.32           N  
ATOM   1902  CA  TYR A 124     242.178 265.613 322.695  1.00 91.32           C  
ATOM   1904  C   TYR A 124     240.991 265.742 321.744  1.00 91.32           C  
ATOM   1905  CB  TYR A 124     242.770 266.979 323.084  1.00 91.32           C  
ATOM   1908  O   TYR A 124     241.086 265.421 320.561  1.00 91.32           O  
ATOM   1909  CG  TYR A 124     243.041 267.935 321.936  1.00 91.32           C  
ATOM   1910  CD1 TYR A 124     244.135 267.719 321.076  1.00 91.32           C  
ATOM   1912  CD2 TYR A 124     242.204 269.051 321.735  1.00 91.32           C  
ATOM   1914  CE1 TYR A 124     244.402 268.625 320.035  1.00 91.32           C  
ATOM   1916  CE2 TYR A 124     242.468 269.958 320.688  1.00 91.32           C  
ATOM   1918  OH  TYR A 124     243.852 270.584 318.813  1.00 91.32           O  
ATOM   1920  CZ  TYR A 124     243.570 269.742 319.835  1.00 91.32           C  
ATOM   1921  N   ILE A 125     239.861 266.187 322.277  1.00 93.66           N  
ATOM   1923  CA  ILE A 125     238.636 266.360 321.499  1.00 93.66           C  
ATOM   1925  C   ILE A 125     238.453 267.854 321.256  1.00 93.66           C  
ATOM   1926  CB  ILE A 125     237.455 265.652 322.188  1.00 93.66           C  
ATOM   1928  O   ILE A 125     238.488 268.656 322.198  1.00 93.66           O  
ATOM   1929  CG1 ILE A 125     237.792 264.144 322.320  1.00 93.66           C  
ATOM   1932  CG2 ILE A 125     236.156 265.865 321.390  1.00 93.66           C  
ATOM   1936  CD1 ILE A 125     236.777 263.330 323.114  1.00 93.66           C  
ATOM   1940  N   SER A 126     238.312 268.229 319.990  1.00 93.70           N  
ATOM   1942  CA  SER A 126     238.211 269.615 319.554  1.00 93.70           C  
ATOM   1944  C   SER A 126     236.852 269.869 318.925  1.00 93.70           C  
ATOM   1945  CB  SER A 126     239.369 269.972 318.615  1.00 93.70           C  
ATOM   1948  O   SER A 126     236.543 269.341 317.862  1.00 93.70           O  
ATOM   1949  OG  SER A 126     239.718 271.327 318.814  1.00 93.70           O  
ATOM   1951  N   PHE A 127     236.044 270.659 319.627  1.00 94.72           N  
ATOM   1953  CA  PHE A 127     234.872 271.328 319.088  1.00 94.72           C  
ATOM   1955  C   PHE A 127     235.354 272.602 318.381  1.00 94.72           C  
ATOM   1956  CB  PHE A 127     233.862 271.650 320.204  1.00 94.72           C  
ATOM   1959  O   PHE A 127     236.193 273.332 318.921  1.00 94.72           O  
ATOM   1960  CG  PHE A 127     233.136 270.459 320.813  1.00 94.72           C  
ATOM   1961  CD1 PHE A 127     233.830 269.487 321.565  1.00 94.72           C  
ATOM   1963  CD2 PHE A 127     231.742 270.338 320.653  1.00 94.72           C  
ATOM   1965  CE1 PHE A 127     233.142 268.388 322.114  1.00 94.72           C  
ATOM   1967  CE2 PHE A 127     231.053 269.256 321.227  1.00 94.72           C  
ATOM   1969  CZ  PHE A 127     231.753 268.274 321.947  1.00 94.72           C  
ATOM   1971  N   LEU A 128     234.838 272.880 317.190  1.00 94.05           N  
ATOM   1973  CA  LEU A 128     235.291 273.985 316.346  1.00 94.05           C  
ATOM   1975  C   LEU A 128     234.092 274.756 315.787  1.00 94.05           C  
ATOM   1976  CB  LEU A 128     236.186 273.424 315.222  1.00 94.05           C  
ATOM   1979  O   LEU A 128     233.135 274.150 315.295  1.00 94.05           O  
ATOM   1980  CG  LEU A 128     237.484 272.747 315.707  1.00 94.05           C  
ATOM   1982  CD1 LEU A 128     238.161 272.032 314.543  1.00 94.05           C  
ATOM   1986  CD2 LEU A 128     238.484 273.751 316.287  1.00 94.05           C  
ATOM   1990  N   SER A 129     234.149 276.090 315.853  1.00 92.34           N  
ATOM   1992  CA  SER A 129     233.120 276.964 315.278  1.00 92.34           C  
ATOM   1994  C   SER A 129     232.980 276.717 313.766  1.00 92.34           C  
ATOM   1995  CB  SER A 129     233.439 278.443 315.521  1.00 92.34           C  
ATOM   1998  O   SER A 129     233.942 276.918 313.020  1.00 92.34           O  
ATOM   1999  OG  SER A 129     233.180 278.780 316.869  1.00 92.34           O  
ATOM   2001  N   PRO A 130     231.800 276.289 313.281  1.00 91.25           N  
ATOM   2002  CA  PRO A 130     231.585 275.995 311.869  1.00 91.25           C  
ATOM   2004  C   PRO A 130     231.428 277.295 311.067  1.00 91.25           C  
ATOM   2005  CB  PRO A 130     230.328 275.120 311.839  1.00 91.25           C  
ATOM   2008  O   PRO A 130     230.993 278.319 311.591  1.00 91.25           O  
ATOM   2009  CG  PRO A 130     229.519 275.671 313.009  1.00 91.25           C  
ATOM   2012  CD  PRO A 130     230.581 276.048 314.037  1.00 91.25           C  
ATOM   2015  N   LYS A 131     231.716 277.251 309.758  1.00 91.54           N  
ATOM   2017  CA  LYS A 131     231.681 278.434 308.866  1.00 91.54           C  
ATOM   2019  C   LYS A 131     230.303 279.111 308.737  1.00 91.54           C  
ATOM   2020  CB  LYS A 131     232.222 278.071 307.469  1.00 91.54           C  
ATOM   2023  O   LYS A 131     230.224 280.201 308.180  1.00 91.54           O  
ATOM   2024  CG  LYS A 131     233.721 277.732 307.462  1.00 91.54           C  
ATOM   2027  CD  LYS A 131     234.224 277.509 306.025  1.00 91.54           C  
ATOM   2030  CE  LYS A 131     235.728 277.193 306.022  1.00 91.54           C  
ATOM   2033  NZ  LYS A 131     236.247 276.962 304.649  1.00 91.54           N  
ATOM   2037  N   ASN A 132     229.231 278.473 309.210  1.00 92.16           N  
ATOM   2039  CA  ASN A 132     227.878 279.027 309.263  1.00 92.16           C  
ATOM   2041  C   ASN A 132     227.122 278.398 310.462  1.00 92.16           C  
ATOM   2042  CB  ASN A 132     227.202 278.758 307.902  1.00 92.16           C  
ATOM   2045  O   ASN A 132     226.578 277.299 310.319  1.00 92.16           O  
ATOM   2046  CG  ASN A 132     225.933 279.565 307.705  1.00 92.16           C  
ATOM   2047  ND2 ASN A 132     225.106 279.188 306.757  1.00 92.16           N  
ATOM   2050  OD1 ASN A 132     225.678 280.561 308.356  1.00 92.16           O  
ATOM   2051  N   PRO A 133     227.172 278.999 311.667  1.00 90.08           N  
ATOM   2052  CA  PRO A 133     226.675 278.376 312.895  1.00 90.08           C  
ATOM   2054  C   PRO A 133     225.145 278.367 313.004  1.00 90.08           C  
ATOM   2055  CB  PRO A 133     227.331 279.154 314.039  1.00 90.08           C  
ATOM   2058  O   PRO A 133     224.464 279.296 312.570  1.00 90.08           O  
ATOM   2059  CG  PRO A 133     227.523 280.548 313.444  1.00 90.08           C  
ATOM   2062  CD  PRO A 133     227.841 280.255 311.978  1.00 90.08           C  
ATOM   2065  N   SER A 134     224.601 277.321 313.628  1.00 91.21           N  
ATOM   2067  CA  SER A 134     223.178 277.216 313.955  1.00 91.21           C  
ATOM   2069  C   SER A 134     222.773 278.215 315.044  1.00 91.21           C  
ATOM   2070  CB  SER A 134     222.814 275.777 314.356  1.00 91.21           C  
ATOM   2073  O   SER A 134     223.525 278.489 315.980  1.00 91.21           O  
ATOM   2074  OG  SER A 134     223.584 275.306 315.443  1.00 91.21           O  
ATOM   2076  N   ALA A 135     221.545 278.733 314.953  1.00 90.38           N  
ATOM   2078  CA  ALA A 135     220.952 279.528 316.031  1.00 90.38           C  
ATOM   2080  C   ALA A 135     220.694 278.669 317.287  1.00 90.38           C  
ATOM   2081  CB  ALA A 135     219.665 280.171 315.504  1.00 90.38           C  
ATOM   2085  O   ALA A 135     220.848 279.145 318.412  1.00 90.38           O  
ATOM   2086  N   GLU A 136     220.340 277.399 317.078  1.00 91.70           N  
ATOM   2088  CA  GLU A 136     220.148 276.388 318.118  1.00 91.70           C  
ATOM   2090  C   GLU A 136     221.497 275.879 318.662  1.00 91.70           C  
ATOM   2091  CB  GLU A 136     219.247 275.271 317.557  1.00 91.70           C  
ATOM   2094  O   GLU A 136     222.477 275.723 317.921  1.00 91.70           O  
ATOM   2095  CG  GLU A 136     217.798 275.787 317.407  1.00 91.70           C  
ATOM   2098  CD  GLU A 136     216.996 275.083 316.303  1.00 91.70           C  
ATOM   2099  OE1 GLU A 136     217.434 275.183 315.133  1.00 91.70           O  
ATOM   2100  OE2 GLU A 136     215.903 274.560 316.622  1.00 91.70           O  
ATOM   2101  N   ARG A 137     221.546 275.663 319.983  1.00 91.76           N  
ATOM   2103  CA  ARG A 137     222.747 275.321 320.763  1.00 91.76           C  
ATOM   2105  C   ARG A 137     222.700 273.862 321.217  1.00 91.76           C  
ATOM   2106  CB  ARG A 137     222.924 276.280 321.961  1.00 91.76           C  
ATOM   2109  O   ARG A 137     221.622 273.309 321.417  1.00 91.76           O  
ATOM   2110  CG  ARG A 137     222.957 277.776 321.596  1.00 91.76           C  
ATOM   2113  CD  ARG A 137     224.133 278.152 320.685  1.00 91.76           C  
ATOM   2116  NE  ARG A 137     223.967 279.504 320.113  1.00 91.76           N  
ATOM   2118  NH1 ARG A 137     225.943 280.470 320.825  1.00 91.76           N  
ATOM   2121  NH2 ARG A 137     224.699 281.551 319.403  1.00 91.76           N  
ATOM   2124  CZ  ARG A 137     224.858 280.481 320.119  1.00 91.76           C  
ATOM   2125  N   LEU A 138     223.873 273.250 321.352  1.00 89.31           N  
ATOM   2127  CA  LEU A 138     224.028 271.794 321.391  1.00 89.31           C  
ATOM   2129  C   LEU A 138     223.387 271.146 322.632  1.00 89.31           C  
ATOM   2130  CB  LEU A 138     225.527 271.489 321.236  1.00 89.31           C  
ATOM   2133  O   LEU A 138     223.775 271.430 323.768  1.00 89.31           O  
ATOM   2134  CG  LEU A 138     225.822 270.033 320.837  1.00 89.31           C  
ATOM   2136  CD1 LEU A 138     227.108 269.984 320.013  1.00 89.31           C  
ATOM   2140  CD2 LEU A 138     226.006 269.118 322.050  1.00 89.31           C  
ATOM   2144  N   SER A 139     222.426 270.239 322.419  1.00 87.11           N  
ATOM   2146  CA  SER A 139     221.698 269.598 323.521  1.00 87.11           C  
ATOM   2148  C   SER A 139     222.447 268.397 324.116  1.00 87.11           C  
ATOM   2149  CB  SER A 139     220.252 269.263 323.105  1.00 87.11           C  
ATOM   2152  O   SER A 139     223.017 267.575 323.401  1.00 87.11           O  
ATOM   2153  OG  SER A 139     220.038 267.879 322.878  1.00 87.11           O  
ATOM   2155  N   ALA A 140     222.355 268.206 325.438  1.00 89.15           N  
ATOM   2157  CA  ALA A 140     222.889 267.012 326.116  1.00 89.15           C  
ATOM   2159  C   ALA A 140     222.163 265.698 325.739  1.00 89.15           C  
ATOM   2160  CB  ALA A 140     222.857 267.264 327.627  1.00 89.15           C  
ATOM   2164  O   ALA A 140     222.594 264.612 326.119  1.00 89.15           O  
ATOM   2165  N   SER A 141     221.060 265.795 324.992  1.00 85.46           N  
ATOM   2167  CA  SER A 141     220.327 264.672 324.397  1.00 85.46           C  
ATOM   2169  C   SER A 141     220.761 264.343 322.960  1.00 85.46           C  
ATOM   2170  CB  SER A 141     218.808 264.915 324.471  1.00 85.46           C  
ATOM   2173  O   SER A 141     220.315 263.327 322.431  1.00 85.46           O  
ATOM   2174  OG  SER A 141     218.443 266.287 324.481  1.00 85.46           O  
ATOM   2176  N   THR A 142     221.622 265.156 322.336  1.00 86.96           N  
ATOM   2178  CA  THR A 142     222.045 265.000 320.936  1.00 86.96           C  
ATOM   2180  C   THR A 142     223.392 264.260 320.858  1.00 86.96           C  
ATOM   2181  CB  THR A 142     222.134 266.371 320.232  1.00 86.96           C  
ATOM   2183  O   THR A 142     224.416 264.822 321.248  1.00 86.96           O  
ATOM   2184  CG2 THR A 142     222.286 266.216 318.719  1.00 86.96           C  
ATOM   2188  OG1 THR A 142     220.949 267.107 320.448  1.00 86.96           O  
ATOM   2190  N   PRO A 143     223.446 263.001 320.375  1.00 90.31           N  
ATOM   2191  CA  PRO A 143     224.711 262.296 320.168  1.00 90.31           C  
ATOM   2193  C   PRO A 143     225.413 262.808 318.901  1.00 90.31           C  
ATOM   2194  CB  PRO A 143     224.335 260.816 320.072  1.00 90.31           C  
ATOM   2197  O   PRO A 143     224.820 262.844 317.824  1.00 90.31           O  
ATOM   2198  CG  PRO A 143     222.934 260.853 319.457  1.00 90.31           C  
ATOM   2201  CD  PRO A 143     222.327 262.140 320.018  1.00 90.31           C  
ATOM   2204  N   ILE A 144     226.688 263.178 319.019  1.00 91.64           N  
ATOM   2206  CA  ILE A 144     227.467 263.792 317.933  1.00 91.64           C  
ATOM   2208  C   ILE A 144     228.304 262.718 317.224  1.00 91.64           C  
ATOM   2209  CB  ILE A 144     228.381 264.925 318.468  1.00 91.64           C  
ATOM   2211  O   ILE A 144     228.993 261.957 317.900  1.00 91.64           O  
ATOM   2212  CG1 ILE A 144     227.744 265.802 319.578  1.00 91.64           C  
ATOM   2215  CG2 ILE A 144     228.825 265.796 317.277  1.00 91.64           C  
ATOM   2219  CD1 ILE A 144     228.762 266.713 320.278  1.00 91.64           C  
ATOM   2223  N   ARG A 145     228.324 262.662 315.885  1.00 90.16           N  
ATOM   2225  CA  ARG A 145     229.279 261.821 315.123  1.00 90.16           C  
ATOM   2227  C   ARG A 145     230.484 262.685 314.717  1.00 90.16           C  
ATOM   2228  CB  ARG A 145     228.569 261.106 313.945  1.00 90.16           C  
ATOM   2231  O   ARG A 145     230.305 263.742 314.118  1.00 90.16           O  
ATOM   2232  CG  ARG A 145     229.002 259.634 313.742  1.00 90.16           C  
ATOM   2235  CD  ARG A 145     228.138 258.923 312.674  1.00 90.16           C  
ATOM   2238  NE  ARG A 145     228.331 257.451 312.631  1.00 90.16           N  
ATOM   2240  NH1 ARG A 145     226.370 256.796 311.561  1.00 90.16           N  
ATOM   2243  NH2 ARG A 145     227.838 255.280 312.163  1.00 90.16           N  
ATOM   2246  CZ  ARG A 145     227.516 256.533 312.122  1.00 90.16           C  
ATOM   2247  N   ALA A 146     231.695 262.279 315.098  1.00 88.58           N  
ATOM   2249  CA  ALA A 146     232.923 263.044 314.864  1.00 88.58           C  
ATOM   2251  C   ALA A 146     233.450 262.902 313.424  1.00 88.58           C  
ATOM   2252  CB  ALA A 146     233.979 262.625 315.890  1.00 88.58           C  
ATOM   2256  O   ALA A 146     233.247 261.873 312.784  1.00 88.58           O  
ATOM   2257  N   GLN A 147     234.164 263.924 312.941  1.00 81.81           N  
ATOM   2259  CA  GLN A 147     234.531 264.077 311.526  1.00 81.81           C  
ATOM   2261  C   GLN A 147     235.943 263.571 311.161  1.00 81.81           C  
ATOM   2262  CB  GLN A 147     234.332 265.548 311.111  1.00 81.81           C  
ATOM   2265  O   GLN A 147     236.205 263.351 309.984  1.00 81.81           O  
ATOM   2266  CG  GLN A 147     232.867 266.015 311.241  1.00 81.81           C  
ATOM   2269  CD  GLN A 147     232.652 267.471 310.830  1.00 81.81           C  
ATOM   2270  NE2 GLN A 147     231.591 268.101 311.288  1.00 81.81           N  
ATOM   2273  OE1 GLN A 147     233.424 268.077 310.108  1.00 81.81           O  
ATOM   2274  N   GLY A 148     236.850 263.350 312.125  1.00 73.50           N  
ATOM   2276  CA  GLY A 148     238.216 262.880 311.829  1.00 73.50           C  
ATOM   2279  C   GLY A 148     239.042 262.452 313.050  1.00 73.50           C  
ATOM   2280  O   GLY A 148     238.842 262.968 314.154  1.00 73.50           O  
ATOM   2281  N   VAL A 149     239.953 261.484 312.844  1.00 71.38           N  
ATOM   2283  CA  VAL A 149     240.828 260.869 313.867  1.00 71.38           C  
ATOM   2285  C   VAL A 149     242.049 260.189 313.219  1.00 71.38           C  
ATOM   2286  CB  VAL A 149     240.110 259.727 314.654  1.00 71.38           C  
ATOM   2288  O   VAL A 149     241.861 259.339 312.360  1.00 71.38           O  
ATOM   2289  CG1 VAL A 149     240.768 259.484 316.026  1.00 71.38           C  
ATOM   2293  CG2 VAL A 149     238.592 259.838 314.819  1.00 71.38           C  
ATOM   2297  N   THR A 150     243.266 260.384 313.746  1.00 67.83           N  
ATOM   2299  CA  THR A 150     244.382 259.392 313.742  1.00 67.83           C  
ATOM   2301  C   THR A 150     244.984 258.914 312.409  1.00 67.83           C  
ATOM   2302  CB  THR A 150     244.036 258.230 314.703  1.00 67.83           C  
ATOM   2304  O   THR A 150     246.083 258.352 312.436  1.00 67.83           O  
ATOM   2305  CG2 THR A 150     245.045 257.095 314.876  1.00 67.83           C  
ATOM   2309  OG1 THR A 150     243.901 258.792 315.995  1.00 67.83           O  
ATOM   2311  N   THR A 151     244.377 259.216 311.266  1.00 67.69           N  
ATOM   2313  CA  THR A 151     244.922 259.088 309.903  1.00 67.69           C  
ATOM   2315  C   THR A 151     245.991 260.157 309.643  1.00 67.69           C  
ATOM   2316  CB  THR A 151     243.784 259.166 308.873  1.00 67.69           C  
ATOM   2318  O   THR A 151     245.855 261.026 308.792  1.00 67.69           O  
ATOM   2319  CG2 THR A 151     242.813 257.991 309.012  1.00 67.69           C  
ATOM   2323  OG1 THR A 151     243.043 260.345 309.098  1.00 67.69           O  
ATOM   2325  N   GLU A 152     247.017 260.145 310.491  1.00 72.09           N  
ATOM   2327  CA  GLU A 152     248.098 261.125 310.552  1.00 72.09           C  
ATOM   2329  C   GLU A 152     249.419 260.364 310.314  1.00 72.09           C  
ATOM   2330  CB  GLU A 152     248.023 261.885 311.901  1.00 72.09           C  
ATOM   2333  O   GLU A 152     249.639 259.808 309.242  1.00 72.09           O  
ATOM   2334  CG  GLU A 152     246.741 262.713 312.132  1.00 72.09           C  
ATOM   2337  CD  GLU A 152     246.574 263.073 313.620  1.00 72.09           C  
ATOM   2338  OE1 GLU A 152     247.282 263.972 314.126  1.00 72.09           O  
ATOM   2339  OE2 GLU A 152     245.823 262.359 314.337  1.00 72.09           O  
ATOM   2340  N   PHE A 153     250.292 260.235 311.320  1.00 69.83           N  
ATOM   2342  CA  PHE A 153     251.576 259.534 311.167  1.00 69.83           C  
ATOM   2344  C   PHE A 153     251.469 258.077 310.696  1.00 69.83           C  
ATOM   2345  CB  PHE A 153     252.368 259.603 312.479  1.00 69.83           C  
ATOM   2348  O   PHE A 153     252.274 257.660 309.869  1.00 69.83           O  
ATOM   2349  CG  PHE A 153     253.078 260.926 312.638  1.00 69.83           C  
ATOM   2350  CD1 PHE A 153     254.262 261.159 311.914  1.00 69.83           C  
ATOM   2352  CD2 PHE A 153     252.517 261.949 313.423  1.00 69.83           C  
ATOM   2354  CE1 PHE A 153     254.881 262.418 311.961  1.00 69.83           C  
ATOM   2356  CE2 PHE A 153     253.135 263.208 313.467  1.00 69.83           C  
ATOM   2358  CZ  PHE A 153     254.310 263.447 312.728  1.00 69.83           C  
ATOM   2360  N   ASN A 154     250.513 257.291 311.202  1.00 69.49           N  
ATOM   2362  CA  ASN A 154     250.459 255.861 310.878  1.00 69.49           C  
ATOM   2364  C   ASN A 154     250.074 255.621 309.410  1.00 69.49           C  
ATOM   2365  CB  ASN A 154     249.520 255.111 311.842  1.00 69.49           C  
ATOM   2368  O   ASN A 154     250.731 254.821 308.746  1.00 69.49           O  
ATOM   2369  CG  ASN A 154     250.075 254.930 313.246  1.00 69.49           C  
ATOM   2370  ND2 ASN A 154     249.573 253.958 313.972  1.00 69.49           N  
ATOM   2373  OD1 ASN A 154     250.933 255.648 313.733  1.00 69.49           O  
ATOM   2374  N   THR A 155     249.064 256.326 308.890  1.00 73.61           N  
ATOM   2376  CA  THR A 155     248.652 256.208 307.482  1.00 73.61           C  
ATOM   2378  C   THR A 155     249.618 256.915 306.538  1.00 73.61           C  
ATOM   2379  CB  THR A 155     247.224 256.714 307.242  1.00 73.61           C  
ATOM   2381  O   THR A 155     249.813 256.430 305.430  1.00 73.61           O  
ATOM   2382  CG2 THR A 155     246.189 255.787 307.879  1.00 73.61           C  
ATOM   2386  OG1 THR A 155     247.062 257.976 307.826  1.00 73.61           O  
ATOM   2388  N   LEU A 156     250.317 257.969 306.979  1.00 76.24           N  
ATOM   2390  CA  LEU A 156     251.430 258.566 306.233  1.00 76.24           C  
ATOM   2392  C   LEU A 156     252.605 257.582 306.072  1.00 76.24           C  
ATOM   2393  CB  LEU A 156     251.846 259.875 306.930  1.00 76.24           C  
ATOM   2396  O   LEU A 156     253.099 257.403 304.961  1.00 76.24           O  
ATOM   2397  CG  LEU A 156     253.014 260.626 306.264  1.00 76.24           C  
ATOM   2399  CD1 LEU A 156     252.695 261.080 304.842  1.00 76.24           C  
ATOM   2403  CD2 LEU A 156     253.353 261.868 307.091  1.00 76.24           C  
ATOM   2407  N   PHE A 157     253.034 256.895 307.138  1.00 79.99           N  
ATOM   2409  CA  PHE A 157     254.099 255.884 307.045  1.00 79.99           C  
ATOM   2411  C   PHE A 157     253.675 254.647 306.234  1.00 79.99           C  
ATOM   2412  CB  PHE A 157     254.582 255.479 308.450  1.00 79.99           C  
ATOM   2415  O   PHE A 157     254.468 254.125 305.449  1.00 79.99           O  
ATOM   2416  CG  PHE A 157     255.391 256.520 309.214  1.00 79.99           C  
ATOM   2417  CD1 PHE A 157     256.488 257.172 308.613  1.00 79.99           C  
ATOM   2419  CD2 PHE A 157     255.081 256.804 310.558  1.00 79.99           C  
ATOM   2421  CE1 PHE A 157     257.250 258.103 309.339  1.00 79.99           C  
ATOM   2423  CE2 PHE A 157     255.832 257.748 311.282  1.00 79.99           C  
ATOM   2425  CZ  PHE A 157     256.921 258.395 310.674  1.00 79.99           C  
ATOM   2427  N   GLU A 158     252.420 254.210 306.354  1.00 81.19           N  
ATOM   2429  CA  GLU A 158     251.839 253.141 305.530  1.00 81.19           C  
ATOM   2431  C   GLU A 158     251.776 253.549 304.042  1.00 81.19           C  
ATOM   2432  CB  GLU A 158     250.477 252.775 306.154  1.00 81.19           C  
ATOM   2435  O   GLU A 158     252.215 252.802 303.169  1.00 81.19           O  
ATOM   2436  CG  GLU A 158     249.781 251.544 305.558  1.00 81.19           C  
ATOM   2439  CD  GLU A 158     249.014 250.742 306.630  1.00 81.19           C  
ATOM   2440  OE1 GLU A 158     248.168 251.286 307.374  1.00 81.19           O  
ATOM   2441  OE2 GLU A 158     249.302 249.531 306.780  1.00 81.19           O  
ATOM   2442  N   THR A 159     251.370 254.791 303.759  1.00 80.54           N  
ATOM   2444  CA  THR A 159     251.339 255.407 302.422  1.00 80.54           C  
ATOM   2446  C   THR A 159     252.720 255.504 301.782  1.00 80.54           C  
ATOM   2447  CB  THR A 159     250.693 256.802 302.514  1.00 80.54           C  
ATOM   2449  O   THR A 159     252.851 255.173 300.602  1.00 80.54           O  
ATOM   2450  CG2 THR A 159     250.824 257.696 301.287  1.00 80.54           C  
ATOM   2454  OG1 THR A 159     249.319 256.614 302.708  1.00 80.54           O  
ATOM   2456  N   ILE A 160     253.735 255.934 302.544  1.00 82.46           N  
ATOM   2458  CA  ILE A 160     255.129 256.031 302.088  1.00 82.46           C  
ATOM   2460  C   ILE A 160     255.735 254.639 301.885  1.00 82.46           C  
ATOM   2461  CB  ILE A 160     255.969 256.886 303.068  1.00 82.46           C  
ATOM   2463  O   ILE A 160     256.439 254.429 300.902  1.00 82.46           O  
ATOM   2464  CG1 ILE A 160     255.529 258.367 303.025  1.00 82.46           C  
ATOM   2467  CG2 ILE A 160     257.468 256.801 302.722  1.00 82.46           C  
ATOM   2471  CD1 ILE A 160     256.005 259.187 304.233  1.00 82.46           C  
ATOM   2475  N   THR A 161     255.432 253.667 302.753  1.00 83.15           N  
ATOM   2477  CA  THR A 161     255.889 252.278 302.563  1.00 83.15           C  
ATOM   2479  C   THR A 161     255.328 251.693 301.269  1.00 83.15           C  
ATOM   2480  CB  THR A 161     255.524 251.378 303.751  1.00 83.15           C  
ATOM   2482  O   THR A 161     256.089 251.151 300.477  1.00 83.15           O  
ATOM   2483  CG2 THR A 161     256.110 249.974 303.600  1.00 83.15           C  
ATOM   2487  OG1 THR A 161     256.072 251.905 304.935  1.00 83.15           O  
ATOM   2489  N   ALA A 162     254.039 251.901 300.985  1.00 84.46           N  
ATOM   2491  CA  ALA A 162     253.403 251.446 299.748  1.00 84.46           C  
ATOM   2493  C   ALA A 162     253.926 252.135 298.464  1.00 84.46           C  
ATOM   2494  CB  ALA A 162     251.889 251.628 299.907  1.00 84.46           C  
ATOM   2498  O   ALA A 162     253.658 251.650 297.370  1.00 84.46           O  
ATOM   2499  N   ILE A 163     254.659 253.252 298.575  1.00 82.33           N  
ATOM   2501  CA  ILE A 163     255.447 253.831 297.467  1.00 82.33           C  
ATOM   2503  C   ILE A 163     256.850 253.206 297.449  1.00 82.33           C  
ATOM   2504  CB  ILE A 163     255.513 255.374 297.582  1.00 82.33           C  
ATOM   2506  O   ILE A 163     257.341 252.793 296.404  1.00 82.33           O  
ATOM   2507  CG1 ILE A 163     254.109 256.009 297.478  1.00 82.33           C  
ATOM   2510  CG2 ILE A 163     256.428 255.967 296.490  1.00 82.33           C  
ATOM   2514  CD1 ILE A 163     254.068 257.471 297.940  1.00 82.33           C  
ATOM   2518  N   SER A 164     257.492 253.091 298.615  1.00 79.72           N  
ATOM   2520  CA  SER A 164     258.842 252.536 298.761  1.00 79.72           C  
ATOM   2522  C   SER A 164     258.955 251.055 298.381  1.00 79.72           C  
ATOM   2523  CB  SER A 164     259.315 252.715 300.207  1.00 79.72           C  
ATOM   2526  O   SER A 164     260.059 250.606 298.095  1.00 79.72           O  
ATOM   2527  OG  SER A 164     260.668 252.326 300.345  1.00 79.72           O  
ATOM   2529  N   GLU A 165     257.855 250.300 298.392  1.00 82.57           N  
ATOM   2531  CA  GLU A 165     257.791 248.906 297.928  1.00 82.57           C  
ATOM   2533  C   GLU A 165     257.525 248.796 296.403  1.00 82.57           C  
ATOM   2534  CB  GLU A 165     256.804 248.101 298.819  1.00 82.57           C  
ATOM   2537  O   GLU A 165     257.584 247.695 295.865  1.00 82.57           O  
ATOM   2538  CG  GLU A 165     257.351 247.896 300.258  1.00 82.57           C  
ATOM   2541  CD  GLU A 165     256.444 247.122 301.248  1.00 82.57           C  
ATOM   2542  OE1 GLU A 165     255.221 247.013 301.016  1.00 82.57           O  
ATOM   2543  OE2 GLU A 165     256.969 246.659 302.304  1.00 82.57           O  
ATOM   2544  N   GLN A 166     257.301 249.920 295.695  1.00 80.45           N  
ATOM   2546  CA  GLN A 166     257.198 250.010 294.221  1.00 80.45           C  
ATOM   2548  C   GLN A 166     258.456 250.608 293.556  1.00 80.45           C  
ATOM   2549  CB  GLN A 166     255.971 250.859 293.831  1.00 80.45           C  
ATOM   2552  O   GLN A 166     258.657 250.458 292.353  1.00 80.45           O  
ATOM   2553  CG  GLN A 166     254.629 250.275 294.297  1.00 80.45           C  
ATOM   2556  CD  GLN A 166     254.235 248.977 293.598  1.00 80.45           C  
ATOM   2557  NE2 GLN A 166     253.372 248.187 294.195  1.00 80.45           N  
ATOM   2560  OE1 GLN A 166     254.655 248.648 292.504  1.00 80.45           O  
ATOM   2561  N   VAL A 167     259.313 251.295 294.321  1.00 77.40           N  
ATOM   2563  CA  VAL A 167     260.549 251.923 293.826  1.00 77.40           C  
ATOM   2565  C   VAL A 167     261.740 251.010 294.114  1.00 77.40           C  
ATOM   2566  CB  VAL A 167     260.727 253.334 294.423  1.00 77.40           C  
ATOM   2568  O   VAL A 167     262.322 251.058 295.197  1.00 77.40           O  
ATOM   2569  CG1 VAL A 167     262.035 254.004 293.978  1.00 77.40           C  
ATOM   2573  CG2 VAL A 167     259.585 254.261 293.988  1.00 77.40           C  
ATOM   2577  N   ASP A 168     262.109 250.184 293.133  1.00 79.68           N  
ATOM   2579  CA  ASP A 168     263.323 249.360 293.176  1.00 79.68           C  
ATOM   2581  C   ASP A 168     264.578 250.264 293.205  1.00 79.68           C  
ATOM   2582  CB  ASP A 168     263.331 248.403 291.970  1.00 79.68           C  
ATOM   2585  O   ASP A 168     264.840 250.972 292.225  1.00 79.68           O  
ATOM   2586  CG  ASP A 168     264.489 247.393 291.983  1.00 79.68           C  
ATOM   2587  OD1 ASP A 168     265.554 247.698 292.571  1.00 79.68           O  
ATOM   2588  OD2 ASP A 168     264.306 246.316 291.376  1.00 79.68           O  
ATOM   2589  N   PRO A 169     265.383 250.265 294.292  1.00 78.56           N  
ATOM   2590  CA  PRO A 169     266.562 251.120 294.376  1.00 78.56           C  
ATOM   2592  C   PRO A 169     267.647 250.756 293.357  1.00 78.56           C  
ATOM   2593  CB  PRO A 169     267.085 250.982 295.810  1.00 78.56           C  
ATOM   2596  O   PRO A 169     268.424 251.627 292.980  1.00 78.56           O  
ATOM   2597  CG  PRO A 169     265.880 250.465 296.592  1.00 78.56           C  
ATOM   2600  CD  PRO A 169     265.176 249.588 295.562  1.00 78.56           C  
ATOM   2603  N   ILE A 170     267.719 249.501 292.897  1.00 82.34           N  
ATOM   2605  CA  ILE A 170     268.716 249.081 291.906  1.00 82.34           C  
ATOM   2607  C   ILE A 170     268.360 249.700 290.557  1.00 82.34           C  
ATOM   2608  CB  ILE A 170     268.851 247.540 291.843  1.00 82.34           C  
ATOM   2610  O   ILE A 170     269.177 250.430 289.998  1.00 82.34           O  
ATOM   2611  CG1 ILE A 170     269.221 246.980 293.239  1.00 82.34           C  
ATOM   2614  CG2 ILE A 170     269.911 247.149 290.796  1.00 82.34           C  
ATOM   2618  CD1 ILE A 170     269.319 245.452 293.309  1.00 82.34           C  
ATOM   2622  N   LYS A 171     267.115 249.522 290.094  1.00 80.27           N  
ATOM   2624  CA  LYS A 171     266.647 250.112 288.829  1.00 80.27           C  
ATOM   2626  C   LYS A 171     266.661 251.638 288.864  1.00 80.27           C  
ATOM   2627  CB  LYS A 171     265.237 249.637 288.477  1.00 80.27           C  
ATOM   2630  O   LYS A 171     267.114 252.258 287.910  1.00 80.27           O  
ATOM   2631  CG  LYS A 171     265.116 248.114 288.342  1.00 80.27           C  
ATOM   2634  CD  LYS A 171     263.688 247.797 287.897  1.00 80.27           C  
ATOM   2637  CE  LYS A 171     263.286 246.352 288.196  1.00 80.27           C  
ATOM   2640  NZ  LYS A 171     261.855 246.171 287.864  1.00 80.27           N  
ATOM   2644  N   LEU A 172     266.236 252.262 289.969  1.00 81.84           N  
ATOM   2646  CA  LEU A 172     266.311 253.720 290.121  1.00 81.84           C  
ATOM   2648  C   LEU A 172     267.762 254.216 290.004  1.00 81.84           C  
ATOM   2649  CB  LEU A 172     265.680 254.136 291.463  1.00 81.84           C  
ATOM   2652  O   LEU A 172     268.025 255.197 289.309  1.00 81.84           O  
ATOM   2653  CG  LEU A 172     265.665 255.661 291.690  1.00 81.84           C  
ATOM   2655  CD1 LEU A 172     264.710 256.388 290.743  1.00 81.84           C  
ATOM   2659  CD2 LEU A 172     265.231 255.980 293.117  1.00 81.84           C  
ATOM   2663  N   ASN A 173     268.711 253.517 290.634  1.00 82.60           N  
ATOM   2665  CA  ASN A 173     270.129 253.834 290.514  1.00 82.60           C  
ATOM   2667  C   ASN A 173     270.657 253.632 289.091  1.00 82.60           C  
ATOM   2668  CB  ASN A 173     270.916 252.996 291.525  1.00 82.60           C  
ATOM   2671  O   ASN A 173     271.403 254.480 288.611  1.00 82.60           O  
ATOM   2672  CG  ASN A 173     272.409 253.237 291.432  1.00 82.60           C  
ATOM   2673  ND2 ASN A 173     273.110 252.435 290.666  1.00 82.60           N  
ATOM   2676  OD1 ASN A 173     272.957 254.171 291.994  1.00 82.60           O  
ATOM   2677  N   GLU A 174     270.297 252.538 288.422  1.00 87.53           N  
ATOM   2679  CA  GLU A 174     270.703 252.250 287.043  1.00 87.53           C  
ATOM   2681  C   GLU A 174     270.162 253.309 286.074  1.00 87.53           C  
ATOM   2682  CB  GLU A 174     270.274 250.824 286.655  1.00 87.53           C  
ATOM   2685  O   GLU A 174     270.951 253.911 285.346  1.00 87.53           O  
ATOM   2686  CG  GLU A 174     271.167 249.781 287.353  1.00 87.53           C  
ATOM   2689  CD  GLU A 174     270.731 248.320 287.146  1.00 87.53           C  
ATOM   2690  OE1 GLU A 174     269.550 248.079 286.815  1.00 87.53           O  
ATOM   2691  OE2 GLU A 174     271.603 247.444 287.356  1.00 87.53           O  
ATOM   2692  N   THR A 175     268.867 253.632 286.141  1.00 84.41           N  
ATOM   2694  CA  THR A 175     268.223 254.687 285.340  1.00 84.41           C  
ATOM   2696  C   THR A 175     268.856 256.055 285.580  1.00 84.41           C  
ATOM   2697  CB  THR A 175     266.716 254.745 285.642  1.00 84.41           C  
ATOM   2699  O   THR A 175     269.254 256.718 284.625  1.00 84.41           O  
ATOM   2700  CG2 THR A 175     265.967 255.795 284.824  1.00 84.41           C  
ATOM   2704  OG1 THR A 175     266.152 253.510 285.300  1.00 84.41           O  
ATOM   2706  N   LEU A 176     269.005 256.486 286.840  1.00 86.22           N  
ATOM   2708  CA  LEU A 176     269.589 257.795 287.149  1.00 86.22           C  
ATOM   2710  C   LEU A 176     271.089 257.862 286.827  1.00 86.22           C  
ATOM   2711  CB  LEU A 176     269.322 258.160 288.621  1.00 86.22           C  
ATOM   2714  O   LEU A 176     271.572 258.911 286.410  1.00 86.22           O  
ATOM   2715  CG  LEU A 176     267.854 258.466 288.975  1.00 86.22           C  
ATOM   2717  CD1 LEU A 176     267.763 258.744 290.474  1.00 86.22           C  
ATOM   2721  CD2 LEU A 176     267.320 259.697 288.238  1.00 86.22           C  
ATOM   2725  N   THR A 177     271.832 256.760 286.976  1.00 87.18           N  
ATOM   2727  CA  THR A 177     273.252 256.703 286.586  1.00 87.18           C  
ATOM   2729  C   THR A 177     273.399 256.755 285.069  1.00 87.18           C  
ATOM   2730  CB  THR A 177     273.958 255.457 287.145  1.00 87.18           C  
ATOM   2732  O   THR A 177     274.232 257.508 284.574  1.00 87.18           O  
ATOM   2733  CG2 THR A 177     275.446 255.411 286.810  1.00 87.18           C  
ATOM   2737  OG1 THR A 177     273.882 255.443 288.552  1.00 87.18           O  
ATOM   2739  N   ALA A 178     272.573 256.016 284.323  1.00 86.27           N  
ATOM   2741  CA  ALA A 178     272.580 256.036 282.864  1.00 86.27           C  
ATOM   2743  C   ALA A 178     272.170 257.409 282.307  1.00 86.27           C  
ATOM   2744  CB  ALA A 178     271.665 254.920 282.353  1.00 86.27           C  
ATOM   2748  O   ALA A 178     272.839 257.920 281.413  1.00 86.27           O  
ATOM   2749  N   ALA A 179     271.132 258.034 282.871  1.00 84.07           N  
ATOM   2751  CA  ALA A 179     270.691 259.373 282.487  1.00 84.07           C  
ATOM   2753  C   ALA A 179     271.745 260.451 282.801  1.00 84.07           C  
ATOM   2754  CB  ALA A 179     269.349 259.661 283.170  1.00 84.07           C  
ATOM   2758  O   ALA A 179     272.003 261.305 281.959  1.00 84.07           O  
ATOM   2759  N   ALA A 180     272.415 260.395 283.959  1.00 85.01           N  
ATOM   2761  CA  ALA A 180     273.512 261.316 284.266  1.00 85.01           C  
ATOM   2763  C   ALA A 180     274.729 261.095 283.348  1.00 85.01           C  
ATOM   2764  CB  ALA A 180     273.877 261.198 285.748  1.00 85.01           C  
ATOM   2768  O   ALA A 180     275.232 262.052 282.768  1.00 85.01           O  
ATOM   2769  N   GLN A 181     275.157 259.846 283.130  1.00 85.90           N  
ATOM   2771  CA  GLN A 181     276.253 259.512 282.202  1.00 85.90           C  
ATOM   2773  C   GLN A 181     275.937 259.833 280.731  1.00 85.90           C  
ATOM   2774  CB  GLN A 181     276.607 258.022 282.333  1.00 85.90           C  
ATOM   2777  O   GLN A 181     276.850 259.896 279.912  1.00 85.90           O  
ATOM   2778  CG  GLN A 181     277.339 257.710 283.645  1.00 85.90           C  
ATOM   2781  CD  GLN A 181     277.640 256.224 283.829  1.00 85.90           C  
ATOM   2782  NE2 GLN A 181     278.240 255.853 284.937  1.00 85.90           N  
ATOM   2785  OE1 GLN A 181     277.365 255.363 283.009  1.00 85.90           O  
ATOM   2786  N   ALA A 182     274.664 260.030 280.388  1.00 83.03           N  
ATOM   2788  CA  ALA A 182     274.207 260.466 279.074  1.00 83.03           C  
ATOM   2790  C   ALA A 182     274.040 261.994 278.939  1.00 83.03           C  
ATOM   2791  CB  ALA A 182     272.899 259.734 278.775  1.00 83.03           C  
ATOM   2795  O   ALA A 182     273.652 262.452 277.865  1.00 83.03           O  
ATOM   2796  N   LEU A 183     274.302 262.771 279.997  1.00 82.17           N  
ATOM   2798  CA  LEU A 183     274.105 264.228 280.032  1.00 82.17           C  
ATOM   2800  C   LEU A 183     275.311 265.017 280.578  1.00 82.17           C  
ATOM   2801  CB  LEU A 183     272.842 264.537 280.862  1.00 82.17           C  
ATOM   2804  O   LEU A 183     275.458 266.185 280.222  1.00 82.17           O  
ATOM   2805  CG  LEU A 183     271.506 264.103 280.223  1.00 82.17           C  
ATOM   2807  CD1 LEU A 183     270.367 264.339 281.218  1.00 82.17           C  
ATOM   2811  CD2 LEU A 183     271.183 264.893 278.951  1.00 82.17           C  
ATOM   2815  N   ASP A 184     276.164 264.410 281.409  1.00 82.34           N  
ATOM   2817  CA  ASP A 184     277.319 265.040 282.076  1.00 82.34           C  
ATOM   2819  C   ASP A 184     278.258 265.764 281.088  1.00 82.34           C  
ATOM   2820  CB  ASP A 184     278.066 263.956 282.880  1.00 82.34           C  
ATOM   2823  O   ASP A 184     278.843 265.156 280.188  1.00 82.34           O  
ATOM   2824  CG  ASP A 184     279.210 264.491 283.755  1.00 82.34           C  
ATOM   2825  OD1 ASP A 184     279.079 265.624 284.268  1.00 82.34           O  
ATOM   2826  OD2 ASP A 184     280.188 263.735 283.967  1.00 82.34           O  
ATOM   2827  N   GLY A 185     278.374 267.089 281.216  1.00 82.93           N  
ATOM   2829  CA  GLY A 185     279.157 267.941 280.316  1.00 82.93           C  
ATOM   2832  C   GLY A 185     278.587 268.103 278.898  1.00 82.93           C  
ATOM   2833  O   GLY A 185     279.277 268.645 278.024  1.00 82.93           O  
ATOM   2834  N   LEU A 186     277.360 267.639 278.635  1.00 80.98           N  
ATOM   2836  CA  LEU A 186     276.705 267.692 277.322  1.00 80.98           C  
ATOM   2838  C   LEU A 186     275.584 268.735 277.228  1.00 80.98           C  
ATOM   2839  CB  LEU A 186     276.165 266.304 276.925  1.00 80.98           C  
ATOM   2842  O   LEU A 186     275.218 269.099 276.111  1.00 80.98           O  
ATOM   2843  CG  LEU A 186     277.183 265.148 276.923  1.00 80.98           C  
ATOM   2845  CD1 LEU A 186     276.523 263.889 276.371  1.00 80.98           C  
ATOM   2849  CD2 LEU A 186     278.419 265.434 276.066  1.00 80.98           C  
ATOM   2853  N   GLY A 187     275.049 269.254 278.337  1.00 82.74           N  
ATOM   2855  CA  GLY A 187     273.861 270.108 278.311  1.00 82.74           C  
ATOM   2858  C   GLY A 187     274.055 271.407 277.524  1.00 82.74           C  
ATOM   2859  O   GLY A 187     273.236 271.749 276.673  1.00 82.74           O  
ATOM   2860  N   ASP A 188     275.187 272.094 277.703  1.00 85.78           N  
ATOM   2862  CA  ASP A 188     275.512 273.267 276.876  1.00 85.78           C  
ATOM   2864  C   ASP A 188     275.821 272.902 275.411  1.00 85.78           C  
ATOM   2865  CB  ASP A 188     276.665 274.064 277.498  1.00 85.78           C  
ATOM   2868  O   ASP A 188     275.465 273.660 274.509  1.00 85.78           O  
ATOM   2869  CG  ASP A 188     277.105 275.195 276.560  1.00 85.78           C  
ATOM   2870  OD1 ASP A 188     276.271 276.079 276.254  1.00 85.78           O  
ATOM   2871  OD2 ASP A 188     278.252 275.128 276.061  1.00 85.78           O  
ATOM   2872  N   LYS A 189     276.431 271.737 275.140  1.00 83.45           N  
ATOM   2874  CA  LYS A 189     276.691 271.268 273.764  1.00 83.45           C  
ATOM   2876  C   LYS A 189     275.387 271.027 273.007  1.00 83.45           C  
ATOM   2877  CB  LYS A 189     277.473 269.950 273.749  1.00 83.45           C  
ATOM   2880  O   LYS A 189     275.227 271.487 271.878  1.00 83.45           O  
ATOM   2881  CG  LYS A 189     278.866 269.956 274.387  1.00 83.45           C  
ATOM   2884  CD  LYS A 189     279.460 268.563 274.129  1.00 83.45           C  
ATOM   2887  CE  LYS A 189     280.761 268.302 274.888  1.00 83.45           C  
ATOM   2890  NZ  LYS A 189     281.140 266.877 274.737  1.00 83.45           N  
ATOM   2894  N   PHE A 190     274.448 270.327 273.639  1.00 84.68           N  
ATOM   2896  CA  PHE A 190     273.135 270.008 273.089  1.00 84.68           C  
ATOM   2898  C   PHE A 190     272.276 271.273 272.955  1.00 84.68           C  
ATOM   2899  CB  PHE A 190     272.495 268.942 273.987  1.00 84.68           C  
ATOM   2902  O   PHE A 190     271.742 271.547 271.882  1.00 84.68           O  
ATOM   2903  CG  PHE A 190     271.170 268.412 273.481  1.00 84.68           C  
ATOM   2904  CD1 PHE A 190     271.131 267.560 272.362  1.00 84.68           C  
ATOM   2906  CD2 PHE A 190     269.972 268.752 274.137  1.00 84.68           C  
ATOM   2908  CE1 PHE A 190     269.905 267.039 271.913  1.00 84.68           C  
ATOM   2910  CE2 PHE A 190     268.748 268.221 273.697  1.00 84.68           C  
ATOM   2912  CZ  PHE A 190     268.714 267.365 272.583  1.00 84.68           C  
ATOM   2914  N   GLY A 191     272.258 272.124 273.988  1.00 87.91           N  
ATOM   2916  CA  GLY A 191     271.617 273.440 273.943  1.00 87.91           C  
ATOM   2919  C   GLY A 191     272.217 274.391 272.898  1.00 87.91           C  
ATOM   2920  O   GLY A 191     271.504 275.249 272.388  1.00 87.91           O  
ATOM   2921  N   ARG A 192     273.504 274.264 272.539  1.00 89.71           N  
ATOM   2923  CA  ARG A 192     274.082 274.965 271.374  1.00 89.71           C  
ATOM   2925  C   ARG A 192     273.658 274.317 270.062  1.00 89.71           C  
ATOM   2926  CB  ARG A 192     275.612 275.105 271.476  1.00 89.71           C  
ATOM   2929  O   ARG A 192     273.173 275.030 269.198  1.00 89.71           O  
ATOM   2930  CG  ARG A 192     275.975 276.280 272.394  1.00 89.71           C  
ATOM   2933  CD  ARG A 192     277.460 276.649 272.374  1.00 89.71           C  
ATOM   2936  NE  ARG A 192     278.243 275.816 273.303  1.00 89.71           N  
ATOM   2938  NH1 ARG A 192     279.926 275.155 271.892  1.00 89.71           N  
ATOM   2941  NH2 ARG A 192     279.956 274.563 274.048  1.00 89.71           N  
ATOM   2944  CZ  ARG A 192     279.370 275.181 273.069  1.00 89.71           C  
ATOM   2945  N   SER A 193     273.710 272.991 269.964  1.00 87.90           N  
ATOM   2947  CA  SER A 193     273.300 272.241 268.766  1.00 87.90           C  
ATOM   2949  C   SER A 193     271.858 272.546 268.329  1.00 87.90           C  
ATOM   2950  CB  SER A 193     273.449 270.732 268.994  1.00 87.90           C  
ATOM   2953  O   SER A 193     271.603 272.643 267.134  1.00 87.90           O  
ATOM   2954  OG  SER A 193     274.769 270.400 269.386  1.00 87.90           O  
ATOM   2956  N   ILE A 194     270.930 272.774 269.270  1.00 88.97           N  
ATOM   2958  CA  ILE A 194     269.557 273.214 268.954  1.00 88.97           C  
ATOM   2960  C   ILE A 194     269.526 274.659 268.423  1.00 88.97           C  
ATOM   2961  CB  ILE A 194     268.621 273.042 270.177  1.00 88.97           C  
ATOM   2963  O   ILE A 194     268.821 274.944 267.461  1.00 88.97           O  
ATOM   2964  CG1 ILE A 194     268.499 271.555 270.588  1.00 88.97           C  
ATOM   2967  CG2 ILE A 194     267.220 273.596 269.845  1.00 88.97           C  
ATOM   2971  CD1 ILE A 194     267.933 271.362 272.002  1.00 88.97           C  
ATOM   2975  N   VAL A 195     270.304 275.578 269.003  1.00 91.77           N  
ATOM   2977  CA  VAL A 195     270.371 276.987 268.560  1.00 91.77           C  
ATOM   2979  C   VAL A 195     271.092 277.134 267.212  1.00 91.77           C  
ATOM   2980  CB  VAL A 195     271.014 277.858 269.659  1.00 91.77           C  
ATOM   2982  O   VAL A 195     270.714 277.976 266.396  1.00 91.77           O  
ATOM   2983  CG1 VAL A 195     271.274 279.303 269.210  1.00 91.77           C  
ATOM   2987  CG2 VAL A 195     270.097 277.922 270.888  1.00 91.77           C  
ATOM   2991  N   ASP A 196     272.098 276.299 266.948  1.00 91.70           N  
ATOM   2993  CA  ASP A 196     272.736 276.165 265.639  1.00 91.70           C  
ATOM   2995  C   ASP A 196     271.768 275.538 264.619  1.00 91.70           C  
ATOM   2996  CB  ASP A 196     274.051 275.369 265.778  1.00 91.70           C  
ATOM   2999  O   ASP A 196     271.617 276.075 263.524  1.00 91.70           O  
ATOM   3000  CG  ASP A 196     275.158 276.178 266.473  1.00 91.70           C  
ATOM   3001  OD1 ASP A 196     275.423 277.309 265.996  1.00 91.70           O  
ATOM   3002  OD2 ASP A 196     275.750 275.685 267.463  1.00 91.70           O  
ATOM   3003  N   GLY A 197     271.031 274.487 264.998  1.00 90.26           N  
ATOM   3005  CA  GLY A 197     269.977 273.878 264.179  1.00 90.26           C  
ATOM   3008  C   GLY A 197     268.842 274.845 263.822  1.00 90.26           C  
ATOM   3009  O   GLY A 197     268.418 274.891 262.672  1.00 90.26           O  
ATOM   3010  N   ASN A 198     268.408 275.687 264.764  1.00 91.29           N  
ATOM   3012  CA  ASN A 198     267.426 276.748 264.526  1.00 91.29           C  
ATOM   3014  C   ASN A 198     267.923 277.760 263.482  1.00 91.29           C  
ATOM   3015  CB  ASN A 198     267.131 277.430 265.871  1.00 91.29           C  
ATOM   3018  O   ASN A 198     267.198 278.111 262.558  1.00 91.29           O  
ATOM   3019  CG  ASN A 198     265.994 278.431 265.773  1.00 91.29           C  
ATOM   3020  ND2 ASN A 198     266.210 279.636 266.244  1.00 91.29           N  
ATOM   3023  OD1 ASN A 198     264.926 278.128 265.279  1.00 91.29           O  
ATOM   3024  N   ALA A 199     269.187 278.183 263.589  1.00 92.81           N  
ATOM   3026  CA  ALA A 199     269.800 279.090 262.622  1.00 92.81           C  
ATOM   3028  C   ALA A 199     269.992 278.456 261.230  1.00 92.81           C  
ATOM   3029  CB  ALA A 199     271.127 279.584 263.203  1.00 92.81           C  
ATOM   3033  O   ALA A 199     269.971 279.177 260.237  1.00 92.81           O  
ATOM   3034  N   ILE A 200     270.166 277.133 261.156  1.00 90.23           N  
ATOM   3036  CA  ILE A 200     270.231 276.374 259.900  1.00 90.23           C  
ATOM   3038  C   ILE A 200     268.844 276.291 259.251  1.00 90.23           C  
ATOM   3039  CB  ILE A 200     270.875 274.990 260.160  1.00 90.23           C  
ATOM   3041  O   ILE A 200     268.686 276.685 258.096  1.00 90.23           O  
ATOM   3042  CG1 ILE A 200     272.392 275.180 260.396  1.00 90.23           C  
ATOM   3045  CG2 ILE A 200     270.606 274.007 259.005  1.00 90.23           C  
ATOM   3049  CD1 ILE A 200     273.101 273.948 260.972  1.00 90.23           C  
ATOM   3053  N   LEU A 201     267.823 275.841 259.987  1.00 91.90           N  
ATOM   3055  CA  LEU A 201     266.465 275.716 259.450  1.00 91.90           C  
ATOM   3057  C   LEU A 201     265.863 277.075 259.057  1.00 91.90           C  
ATOM   3058  CB  LEU A 201     265.566 274.973 260.451  1.00 91.90           C  
ATOM   3061  O   LEU A 201     265.146 277.150 258.065  1.00 91.90           O  
ATOM   3062  CG  LEU A 201     265.935 273.501 260.715  1.00 91.90           C  
ATOM   3064  CD1 LEU A 201     264.950 272.915 261.725  1.00 91.90           C  
ATOM   3068  CD2 LEU A 201     265.886 272.649 259.446  1.00 91.90           C  
ATOM   3072  N   ALA A 202     266.215 278.161 259.752  1.00 91.48           N  
ATOM   3074  CA  ALA A 202     265.767 279.511 259.408  1.00 91.48           C  
ATOM   3076  C   ALA A 202     266.263 280.021 258.035  1.00 91.48           C  
ATOM   3077  CB  ALA A 202     266.189 280.457 260.537  1.00 91.48           C  
ATOM   3081  O   ALA A 202     265.608 280.886 257.455  1.00 91.48           O  
ATOM   3082  N   ASP A 203     267.379 279.502 257.504  1.00 90.99           N  
ATOM   3084  CA  ASP A 203     267.846 279.800 256.137  1.00 90.99           C  
ATOM   3086  C   ASP A 203     267.422 278.718 255.123  1.00 90.99           C  
ATOM   3087  CB  ASP A 203     269.364 280.040 256.151  1.00 90.99           C  
ATOM   3090  O   ASP A 203     267.103 279.044 253.981  1.00 90.99           O  
ATOM   3091  CG  ASP A 203     269.888 280.447 254.770  1.00 90.99           C  
ATOM   3092  OD1 ASP A 203     269.784 281.628 254.371  1.00 90.99           O  
ATOM   3093  OD2 ASP A 203     270.404 279.567 254.057  1.00 90.99           O  
ATOM   3094  N   VAL A 204     267.313 277.450 255.539  1.00 90.76           N  
ATOM   3096  CA  VAL A 204     266.878 276.337 254.670  1.00 90.76           C  
ATOM   3098  C   VAL A 204     265.371 276.361 254.374  1.00 90.76           C  
ATOM   3099  CB  VAL A 204     267.326 274.981 255.258  1.00 90.76           C  
ATOM   3101  O   VAL A 204     264.977 276.119 253.235  1.00 90.76           O  
ATOM   3102  CG1 VAL A 204     266.773 273.776 254.486  1.00 90.76           C  
ATOM   3106  CG2 VAL A 204     268.858 274.861 255.236  1.00 90.76           C  
ATOM   3110  N   ASN A 205     264.508 276.697 255.337  1.00 90.18           N  
ATOM   3112  CA  ASN A 205     263.050 276.692 255.140  1.00 90.18           C  
ATOM   3114  C   ASN A 205     262.571 277.638 254.018  1.00 90.18           C  
ATOM   3115  CB  ASN A 205     262.331 276.922 256.481  1.00 90.18           C  
ATOM   3118  O   ASN A 205     261.809 277.188 253.159  1.00 90.18           O  
ATOM   3119  CG  ASN A 205     262.286 275.672 257.338  1.00 90.18           C  
ATOM   3120  ND2 ASN A 205     262.094 275.818 258.624  1.00 90.18           N  
ATOM   3123  OD1 ASN A 205     262.385 274.554 256.865  1.00 90.18           O  
ATOM   3124  N   PRO A 206     263.060 278.893 253.908  1.00 92.91           N  
ATOM   3125  CA  PRO A 206     262.804 279.749 252.743  1.00 92.91           C  
ATOM   3127  C   PRO A 206     263.215 279.147 251.385  1.00 92.91           C  
ATOM   3128  CB  PRO A 206     263.596 281.035 253.013  1.00 92.91           C  
ATOM   3131  O   PRO A 206     262.717 279.588 250.349  1.00 92.91           O  
ATOM   3132  CG  PRO A 206     263.651 281.109 254.536  1.00 92.91           C  
ATOM   3135  CD  PRO A 206     263.776 279.643 254.932  1.00 92.91           C  
ATOM   3138  N   ARG A 207     264.115 278.153 251.377  1.00 93.50           N  
ATOM   3140  CA  ARG A 207     264.672 277.506 250.178  1.00 93.50           C  
ATOM   3142  C   ARG A 207     263.957 276.210 249.792  1.00 93.50           C  
ATOM   3143  CB  ARG A 207     266.175 277.242 250.374  1.00 93.50           C  
ATOM   3146  O   ARG A 207     264.172 275.731 248.680  1.00 93.50           O  
ATOM   3147  CG  ARG A 207     266.978 278.511 250.683  1.00 93.50           C  
ATOM   3150  CD  ARG A 207     268.424 278.177 251.071  1.00 93.50           C  
ATOM   3153  NE  ARG A 207     269.115 279.376 251.562  1.00 93.50           N  
ATOM   3155  NH1 ARG A 207     269.506 280.386 249.560  1.00 93.50           N  
ATOM   3158  NH2 ARG A 207     269.980 281.467 251.465  1.00 93.50           N  
ATOM   3161  CZ  ARG A 207     269.534 280.405 250.862  1.00 93.50           C  
ATOM   3162  N   MET A 208     263.078 275.659 250.634  1.00 90.95           N  
ATOM   3164  CA  MET A 208     262.365 274.406 250.333  1.00 90.95           C  
ATOM   3166  C   MET A 208     261.585 274.433 248.996  1.00 90.95           C  
ATOM   3167  CB  MET A 208     261.482 273.971 251.516  1.00 90.95           C  
ATOM   3170  O   MET A 208     261.668 273.452 248.256  1.00 90.95           O  
ATOM   3171  CG  MET A 208     262.298 273.656 252.777  1.00 90.95           C  
ATOM   3174  SD  MET A 208     263.522 272.322 252.626  1.00 90.95           S  
ATOM   3175  CE  MET A 208     262.434 270.880 252.519  1.00 90.95           C  
ATOM   3179  N   PRO A 209     260.956 275.551 248.565  1.00 92.50           N  
ATOM   3180  CA  PRO A 209     260.337 275.661 247.236  1.00 92.50           C  
ATOM   3182  C   PRO A 209     261.316 275.758 246.046  1.00 92.50           C  
ATOM   3183  CB  PRO A 209     259.431 276.899 247.300  1.00 92.50           C  
ATOM   3186  O   PRO A 209     260.875 275.774 244.891  1.00 92.50           O  
ATOM   3187  CG  PRO A 209     259.190 277.101 248.795  1.00 92.50           C  
ATOM   3190  CD  PRO A 209     260.525 276.674 249.388  1.00 92.50           C  
ATOM   3193  N   GLN A 210     262.626 275.872 246.290  1.00 92.47           N  
ATOM   3195  CA  GLN A 210     263.689 275.680 245.293  1.00 92.47           C  
ATOM   3197  C   GLN A 210     264.159 274.223 245.323  1.00 92.47           C  
ATOM   3198  CB  GLN A 210     264.808 276.719 245.507  1.00 92.47           C  
ATOM   3201  O   GLN A 210     263.994 273.540 244.317  1.00 92.47           O  
ATOM   3202  CG  GLN A 210     265.938 276.673 244.465  1.00 92.47           C  
ATOM   3205  CD  GLN A 210     265.469 276.845 243.023  1.00 92.47           C  
ATOM   3206  NE2 GLN A 210     265.753 275.916 242.143  1.00 92.47           N  
ATOM   3209  OE1 GLN A 210     264.768 277.795 242.672  1.00 92.47           O  
ATOM   3210  N   ILE A 211     264.525 273.712 246.505  1.00 91.73           N  
ATOM   3212  CA  ILE A 211     264.929 272.312 246.742  1.00 91.73           C  
ATOM   3214  C   ILE A 211     263.913 271.316 246.148  1.00 91.73           C  
ATOM   3215  CB  ILE A 211     265.138 272.096 248.264  1.00 91.73           C  
ATOM   3217  O   ILE A 211     264.298 270.351 245.492  1.00 91.73           O  
ATOM   3218  CG1 ILE A 211     266.306 272.965 248.794  1.00 91.73           C  
ATOM   3221  CG2 ILE A 211     265.389 270.616 248.602  1.00 91.73           C  
ATOM   3225  CD1 ILE A 211     266.355 273.101 250.323  1.00 91.73           C  
ATOM   3229  N   ARG A 212     262.605 271.591 246.276  1.00 92.28           N  
ATOM   3231  CA  ARG A 212     261.517 270.801 245.668  1.00 92.28           C  
ATOM   3233  C   ARG A 212     261.638 270.669 244.148  1.00 92.28           C  
ATOM   3234  CB  ARG A 212     260.168 271.423 246.089  1.00 92.28           C  
ATOM   3237  O   ARG A 212     261.393 269.597 243.594  1.00 92.28           O  
ATOM   3238  CG  ARG A 212     258.967 270.559 245.670  1.00 92.28           C  
ATOM   3241  CD  ARG A 212     257.607 271.022 246.228  1.00 92.28           C  
ATOM   3244  NE  ARG A 212     257.521 271.073 247.708  1.00 92.28           N  
ATOM   3246  NH1 ARG A 212     255.308 270.434 248.003  1.00 92.28           N  
ATOM   3249  NH2 ARG A 212     256.419 271.225 249.700  1.00 92.28           N  
ATOM   3252  CZ  ARG A 212     256.434 270.908 248.450  1.00 92.28           C  
ATOM   3253  N   ARG A 213     262.015 271.752 243.465  1.00 93.83           N  
ATOM   3255  CA  ARG A 213     262.246 271.768 242.014  1.00 93.83           C  
ATOM   3257  C   ARG A 213     263.574 271.108 241.660  1.00 93.83           C  
ATOM   3258  CB  ARG A 213     262.147 273.201 241.465  1.00 93.83           C  
ATOM   3261  O   ARG A 213     263.591 270.334 240.710  1.00 93.83           O  
ATOM   3262  CG  ARG A 213     260.679 273.657 241.410  1.00 93.83           C  
ATOM   3265  CD  ARG A 213     260.535 275.107 240.931  1.00 93.83           C  
ATOM   3268  NE  ARG A 213     260.899 276.055 241.999  1.00 93.83           N  
ATOM   3270  NH1 ARG A 213     262.515 277.306 240.916  1.00 93.83           N  
ATOM   3273  NH2 ARG A 213     262.052 277.674 243.051  1.00 93.83           N  
ATOM   3276  CZ  ARG A 213     261.806 277.010 241.965  1.00 93.83           C  
ATOM   3277  N   ASP A 214     264.626 271.308 242.450  1.00 93.99           N  
ATOM   3279  CA  ASP A 214     265.938 270.690 242.212  1.00 93.99           C  
ATOM   3281  C   ASP A 214     265.886 269.158 242.353  1.00 93.99           C  
ATOM   3282  CB  ASP A 214     266.993 271.281 243.159  1.00 93.99           C  
ATOM   3285  O   ASP A 214     266.431 268.443 241.515  1.00 93.99           O  
ATOM   3286  CG  ASP A 214     267.017 272.812 243.168  1.00 93.99           C  
ATOM   3287  OD1 ASP A 214     266.944 273.426 242.077  1.00 93.99           O  
ATOM   3288  OD2 ASP A 214     267.035 273.372 244.283  1.00 93.99           O  
ATOM   3289  N   ILE A 215     265.165 268.630 243.353  1.00 93.42           N  
ATOM   3291  CA  ILE A 215     264.949 267.183 243.552  1.00 93.42           C  
ATOM   3293  C   ILE A 215     264.073 266.597 242.434  1.00 93.42           C  
ATOM   3294  CB  ILE A 215     264.366 266.908 244.960  1.00 93.42           C  
ATOM   3296  O   ILE A 215     264.399 265.542 241.887  1.00 93.42           O  
ATOM   3297  CG1 ILE A 215     265.413 267.265 246.044  1.00 93.42           C  
ATOM   3300  CG2 ILE A 215     263.934 265.434 245.122  1.00 93.42           C  
ATOM   3304  CD1 ILE A 215     264.871 267.221 247.478  1.00 93.42           C  
ATOM   3308  N   THR A 216     262.999 267.292 242.041  1.00 92.92           N  
ATOM   3310  CA  THR A 216     262.164 266.886 240.891  1.00 92.92           C  
ATOM   3312  C   THR A 216     262.987 266.866 239.598  1.00 92.92           C  
ATOM   3313  CB  THR A 216     260.963 267.828 240.708  1.00 92.92           C  
ATOM   3315  O   THR A 216     262.903 265.925 238.807  1.00 92.92           O  
ATOM   3316  CG2 THR A 216     260.008 267.349 239.614  1.00 92.92           C  
ATOM   3320  OG1 THR A 216     260.185 267.904 241.876  1.00 92.92           O  
ATOM   3322  N   GLY A 217     263.827 267.884 239.399  1.00 93.89           N  
ATOM   3324  CA  GLY A 217     264.760 267.985 238.287  1.00 93.89           C  
ATOM   3327  C   GLY A 217     265.791 266.858 238.297  1.00 93.89           C  
ATOM   3328  O   GLY A 217     265.997 266.237 237.262  1.00 93.89           O  
ATOM   3329  N   LEU A 218     266.375 266.524 239.453  1.00 92.84           N  
ATOM   3331  CA  LEU A 218     267.301 265.398 239.622  1.00 92.84           C  
ATOM   3333  C   LEU A 218     266.661 264.048 239.271  1.00 92.84           C  
ATOM   3334  CB  LEU A 218     267.840 265.386 241.066  1.00 92.84           C  
ATOM   3337  O   LEU A 218     267.311 263.228 238.627  1.00 92.84           O  
ATOM   3338  CG  LEU A 218     269.135 266.200 241.227  1.00 92.84           C  
ATOM   3340  CD1 LEU A 218     269.377 266.541 242.696  1.00 92.84           C  
ATOM   3344  CD2 LEU A 218     270.344 265.404 240.722  1.00 92.84           C  
ATOM   3348  N   ALA A 219     265.392 263.828 239.626  1.00 91.67           N  
ATOM   3350  CA  ALA A 219     264.659 262.631 239.219  1.00 91.67           C  
ATOM   3352  C   ALA A 219     264.473 262.564 237.690  1.00 91.67           C  
ATOM   3353  CB  ALA A 219     263.320 262.593 239.965  1.00 91.67           C  
ATOM   3357  O   ALA A 219     264.800 261.554 237.063  1.00 91.67           O  
ATOM   3358  N   ASN A 220     264.022 263.662 237.073  1.00 91.75           N  
ATOM   3360  CA  ASN A 220     263.861 263.757 235.619  1.00 91.75           C  
ATOM   3362  C   ASN A 220     265.212 263.628 234.877  1.00 91.75           C  
ATOM   3363  CB  ASN A 220     263.179 265.097 235.284  1.00 91.75           C  
ATOM   3366  O   ASN A 220     265.285 263.018 233.815  1.00 91.75           O  
ATOM   3367  CG  ASN A 220     261.765 265.266 235.826  1.00 91.75           C  
ATOM   3368  ND2 ASN A 220     261.321 266.497 235.939  1.00 91.75           N  
ATOM   3371  OD1 ASN A 220     261.021 264.337 236.111  1.00 91.75           O  
ATOM   3372  N   LEU A 221     266.294 264.168 235.447  1.00 92.63           N  
ATOM   3374  CA  LEU A 221     267.661 264.090 234.926  1.00 92.63           C  
ATOM   3376  C   LEU A 221     268.203 262.656 234.992  1.00 92.63           C  
ATOM   3377  CB  LEU A 221     268.530 265.057 235.753  1.00 92.63           C  
ATOM   3380  O   LEU A 221     268.802 262.176 234.030  1.00 92.63           O  
ATOM   3381  CG  LEU A 221     269.974 265.227 235.261  1.00 92.63           C  
ATOM   3383  CD1 LEU A 221     270.007 265.990 233.940  1.00 92.63           C  
ATOM   3387  CD2 LEU A 221     270.784 266.025 236.285  1.00 92.63           C  
ATOM   3391  N   GLY A 222     267.955 261.962 236.107  1.00 92.51           N  
ATOM   3393  CA  GLY A 222     268.266 260.544 236.273  1.00 92.51           C  
ATOM   3396  C   GLY A 222     267.530 259.670 235.260  1.00 92.51           C  
ATOM   3397  O   GLY A 222     268.126 258.746 234.715  1.00 92.51           O  
ATOM   3398  N   GLU A 223     266.272 259.986 234.945  1.00 91.65           N  
ATOM   3400  CA  GLU A 223     265.505 259.315 233.887  1.00 91.65           C  
ATOM   3402  C   GLU A 223     266.080 259.598 232.488  1.00 91.65           C  
ATOM   3403  CB  GLU A 223     264.011 259.674 234.004  1.00 91.65           C  
ATOM   3406  O   GLU A 223     266.414 258.645 231.783  1.00 91.65           O  
ATOM   3407  CG  GLU A 223     263.375 258.959 235.211  1.00 91.65           C  
ATOM   3410  CD  GLU A 223     261.942 259.407 235.534  1.00 91.65           C  
ATOM   3411  OE1 GLU A 223     261.300 260.116 234.732  1.00 91.65           O  
ATOM   3412  OE2 GLU A 223     261.433 259.050 236.622  1.00 91.65           O  
ATOM   3413  N   VAL A 224     266.312 260.868 232.125  1.00 91.09           N  
ATOM   3415  CA  VAL A 224     266.911 261.270 230.832  1.00 91.09           C  
ATOM   3417  C   VAL A 224     268.247 260.567 230.577  1.00 91.09           C  
ATOM   3418  CB  VAL A 224     267.067 262.809 230.761  1.00 91.09           C  
ATOM   3420  O   VAL A 224     268.443 259.986 229.505  1.00 91.09           O  
ATOM   3421  CG1 VAL A 224     268.035 263.295 229.672  1.00 91.09           C  
ATOM   3425  CG2 VAL A 224     265.707 263.460 230.482  1.00 91.09           C  
ATOM   3429  N   TYR A 225     269.157 260.565 231.556  1.00 87.47           N  
ATOM   3431  CA  TYR A 225     270.445 259.888 231.403  1.00 87.47           C  
ATOM   3433  C   TYR A 225     270.338 258.361 231.500  1.00 87.47           C  
ATOM   3434  CB  TYR A 225     271.486 260.467 232.373  1.00 87.47           C  
ATOM   3437  O   TYR A 225     271.118 257.679 230.838  1.00 87.47           O  
ATOM   3438  CG  TYR A 225     272.150 261.725 231.840  1.00 87.47           C  
ATOM   3439  CD1 TYR A 225     273.219 261.616 230.925  1.00 87.47           C  
ATOM   3441  CD2 TYR A 225     271.681 262.997 232.219  1.00 87.47           C  
ATOM   3443  CE1 TYR A 225     273.820 262.774 230.393  1.00 87.47           C  
ATOM   3445  CE2 TYR A 225     272.283 264.155 231.691  1.00 87.47           C  
ATOM   3447  OH  TYR A 225     273.913 265.180 230.284  1.00 87.47           O  
ATOM   3449  CZ  TYR A 225     273.352 264.049 230.781  1.00 87.47           C  
ATOM   3450  N   ALA A 226     269.391 257.790 232.252  1.00 91.65           N  
ATOM   3452  CA  ALA A 226     269.174 256.338 232.271  1.00 91.65           C  
ATOM   3454  C   ALA A 226     268.582 255.803 230.955  1.00 91.65           C  
ATOM   3455  CB  ALA A 226     268.277 255.958 233.452  1.00 91.65           C  
ATOM   3459  O   ALA A 226     268.895 254.675 230.574  1.00 91.65           O  
ATOM   3460  N   ASP A 227     267.759 256.594 230.261  1.00 89.99           N  
ATOM   3462  CA  ASP A 227     267.227 256.256 228.936  1.00 89.99           C  
ATOM   3464  C   ASP A 227     268.290 256.389 227.836  1.00 89.99           C  
ATOM   3465  CB  ASP A 227     265.992 257.121 228.620  1.00 89.99           C  
ATOM   3468  O   ASP A 227     268.364 255.527 226.966  1.00 89.99           O  
ATOM   3469  CG  ASP A 227     264.739 256.728 229.412  1.00 89.99           C  
ATOM   3470  OD1 ASP A 227     264.629 255.545 229.821  1.00 89.99           O  
ATOM   3471  OD2 ASP A 227     263.861 257.587 229.615  1.00 89.99           O  
ATOM   3472  N   ALA A 228     269.159 257.406 227.897  1.00 90.17           N  
ATOM   3474  CA  ALA A 228     270.256 257.588 226.937  1.00 90.17           C  
ATOM   3476  C   ALA A 228     271.493 256.695 227.199  1.00 90.17           C  
ATOM   3477  CB  ALA A 228     270.634 259.075 226.932  1.00 90.17           C  
ATOM   3481  O   ALA A 228     272.336 256.523 226.318  1.00 90.17           O  
ATOM   3482  N   SER A 229     271.631 256.127 228.404  1.00 90.77           N  
ATOM   3484  CA  SER A 229     272.821 255.355 228.804  1.00 90.77           C  
ATOM   3486  C   SER A 229     273.145 254.122 227.948  1.00 90.77           C  
ATOM   3487  CB  SER A 229     272.747 254.914 230.268  1.00 90.77           C  
ATOM   3490  O   SER A 229     274.334 253.902 227.726  1.00 90.77           O  
ATOM   3491  OG  SER A 229     273.099 255.980 231.116  1.00 90.77           O  
ATOM   3493  N   PRO A 230     272.188 253.296 227.473  1.00 89.57           N  
ATOM   3494  CA  PRO A 230     272.516 252.104 226.686  1.00 89.57           C  
ATOM   3496  C   PRO A 230     273.299 252.443 225.412  1.00 89.57           C  
ATOM   3497  CB  PRO A 230     271.180 251.407 226.399  1.00 89.57           C  
ATOM   3500  O   PRO A 230     274.402 251.935 225.223  1.00 89.57           O  
ATOM   3501  CG  PRO A 230     270.294 251.873 227.552  1.00 89.57           C  
ATOM   3504  CD  PRO A 230     270.764 253.310 227.764  1.00 89.57           C  
ATOM   3507  N   ASP A 231     272.785 253.369 224.599  1.00 88.30           N  
ATOM   3509  CA  ASP A 231     273.465 253.843 223.392  1.00 88.30           C  
ATOM   3511  C   ASP A 231     274.767 254.584 223.708  1.00 88.30           C  
ATOM   3512  CB  ASP A 231     272.518 254.748 222.596  1.00 88.30           C  
ATOM   3515  O   ASP A 231     275.774 254.376 223.032  1.00 88.30           O  
ATOM   3516  CG  ASP A 231     271.448 253.922 221.890  1.00 88.30           C  
ATOM   3517  OD1 ASP A 231     271.821 253.248 220.902  1.00 88.30           O  
ATOM   3518  OD2 ASP A 231     270.293 253.935 222.365  1.00 88.30           O  
ATOM   3519  N   LEU A 232     274.791 255.399 224.768  1.00 89.06           N  
ATOM   3521  CA  LEU A 232     276.000 256.109 225.180  1.00 89.06           C  
ATOM   3523  C   LEU A 232     277.144 255.144 225.539  1.00 89.06           C  
ATOM   3524  CB  LEU A 232     275.650 257.056 226.342  1.00 89.06           C  
ATOM   3527  O   LEU A 232     278.272 255.345 225.092  1.00 89.06           O  
ATOM   3528  CG  LEU A 232     276.849 257.842 226.908  1.00 89.06           C  
ATOM   3530  CD1 LEU A 232     277.444 258.819 225.894  1.00 89.06           C  
ATOM   3534  CD2 LEU A 232     276.404 258.647 228.130  1.00 89.06           C  
ATOM   3538  N   PHE A 233     276.883 254.096 226.327  1.00 91.46           N  
ATOM   3540  CA  PHE A 233     277.932 253.159 226.743  1.00 91.46           C  
ATOM   3542  C   PHE A 233     278.320 252.158 225.654  1.00 91.46           C  
ATOM   3543  CB  PHE A 233     277.558 252.459 228.053  1.00 91.46           C  
ATOM   3546  O   PHE A 233     279.506 251.852 225.526  1.00 91.46           O  
ATOM   3547  CG  PHE A 233     277.907 253.304 229.260  1.00 91.46           C  
ATOM   3548  CD1 PHE A 233     279.236 253.339 229.725  1.00 91.46           C  
ATOM   3550  CD2 PHE A 233     276.939 254.127 229.862  1.00 91.46           C  
ATOM   3552  CE1 PHE A 233     279.597 254.200 230.775  1.00 91.46           C  
ATOM   3554  CE2 PHE A 233     277.302 255.006 230.893  1.00 91.46           C  
ATOM   3556  CZ  PHE A 233     278.632 255.049 231.345  1.00 91.46           C  
ATOM   3558  N   ASP A 234     277.373 251.689 224.842  1.00 90.07           N  
ATOM   3560  CA  ASP A 234     277.691 250.777 223.738  1.00 90.07           C  
ATOM   3562  C   ASP A 234     278.413 251.533 222.607  1.00 90.07           C  
ATOM   3563  CB  ASP A 234     276.426 250.014 223.301  1.00 90.07           C  
ATOM   3566  O   ASP A 234     279.387 251.026 222.043  1.00 90.07           O  
ATOM   3567  CG  ASP A 234     275.970 248.980 224.353  1.00 90.07           C  
ATOM   3568  OD1 ASP A 234     276.514 248.958 225.485  1.00 90.07           O  
ATOM   3569  OD2 ASP A 234     275.124 248.110 224.050  1.00 90.07           O  
ATOM   3570  N   GLY A 235     278.060 252.803 222.378  1.00 90.87           N  
ATOM   3572  CA  GLY A 235     278.818 253.718 221.531  1.00 90.87           C  
ATOM   3575  C   GLY A 235     280.228 253.986 222.060  1.00 90.87           C  
ATOM   3576  O   GLY A 235     281.185 253.913 221.291  1.00 90.87           O  
ATOM   3577  N   LEU A 236     280.398 254.216 223.367  1.00 91.89           N  
ATOM   3579  CA  LEU A 236     281.720 254.398 223.980  1.00 91.89           C  
ATOM   3581  C   LEU A 236     282.612 253.151 223.869  1.00 91.89           C  
ATOM   3582  CB  LEU A 236     281.566 254.830 225.451  1.00 91.89           C  
ATOM   3585  O   LEU A 236     283.807 253.293 223.605  1.00 91.89           O  
ATOM   3586  CG  LEU A 236     281.254 256.327 225.648  1.00 91.89           C  
ATOM   3588  CD1 LEU A 236     280.844 256.578 227.102  1.00 91.89           C  
ATOM   3592  CD2 LEU A 236     282.464 257.216 225.346  1.00 91.89           C  
ATOM   3596  N   ASP A 237     282.072 251.937 224.019  1.00 91.39           N  
ATOM   3598  CA  ASP A 237     282.875 250.710 223.908  1.00 91.39           C  
ATOM   3600  C   ASP A 237     283.385 250.476 222.475  1.00 91.39           C  
ATOM   3601  CB  ASP A 237     282.092 249.496 224.432  1.00 91.39           C  
ATOM   3604  O   ASP A 237     284.557 250.141 222.275  1.00 91.39           O  
ATOM   3605  CG  ASP A 237     283.067 248.442 224.955  1.00 91.39           C  
ATOM   3606  OD1 ASP A 237     283.392 248.479 226.163  1.00 91.39           O  
ATOM   3607  OD2 ASP A 237     283.621 247.645 224.162  1.00 91.39           O  
ATOM   3608  N   ASN A 238     282.542 250.758 221.475  1.00 90.37           N  
ATOM   3610  CA  ASN A 238     282.938 250.780 220.066  1.00 90.37           C  
ATOM   3612  C   ASN A 238     283.939 251.918 219.769  1.00 90.37           C  
ATOM   3613  CB  ASN A 238     281.679 250.903 219.194  1.00 90.37           C  
ATOM   3616  O   ASN A 238     284.940 251.713 219.077  1.00 90.37           O  
ATOM   3617  CG  ASN A 238     280.895 249.609 219.075  1.00 90.37           C  
ATOM   3618  ND2 ASN A 238     279.798 249.465 219.773  1.00 90.37           N  
ATOM   3621  OD1 ASN A 238     281.262 248.710 218.337  1.00 90.37           O  
ATOM   3622  N   ALA A 239     283.721 253.110 220.331  1.00 90.86           N  
ATOM   3624  CA  ALA A 239     284.590 254.267 220.126  1.00 90.86           C  
ATOM   3626  C   ALA A 239     285.988 254.062 220.735  1.00 90.86           C  
ATOM   3627  CB  ALA A 239     283.900 255.521 220.673  1.00 90.86           C  
ATOM   3631  O   ALA A 239     286.967 254.527 220.156  1.00 90.86           O  
ATOM   3632  N   VAL A 240     286.118 253.294 221.826  1.00 92.11           N  
ATOM   3634  CA  VAL A 240     287.422 252.854 222.359  1.00 92.11           C  
ATOM   3636  C   VAL A 240     288.245 252.095 221.313  1.00 92.11           C  
ATOM   3637  CB  VAL A 240     287.247 251.996 223.631  1.00 92.11           C  
ATOM   3639  O   VAL A 240     289.454 252.298 221.245  1.00 92.11           O  
ATOM   3640  CG1 VAL A 240     288.480 251.135 223.937  1.00 92.11           C  
ATOM   3644  CG2 VAL A 240     286.982 252.874 224.856  1.00 92.11           C  
ATOM   3648  N   THR A 241     287.631 251.238 220.491  1.00 90.42           N  
ATOM   3650  CA  THR A 241     288.353 250.518 219.425  1.00 90.42           C  
ATOM   3652  C   THR A 241     288.936 251.504 218.414  1.00 90.42           C  
ATOM   3653  CB  THR A 241     287.436 249.496 218.734  1.00 90.42           C  
ATOM   3655  O   THR A 241     290.126 251.451 218.117  1.00 90.42           O  
ATOM   3656  CG2 THR A 241     288.146 248.657 217.675  1.00 90.42           C  
ATOM   3660  OG1 THR A 241     286.949 248.603 219.712  1.00 90.42           O  
ATOM   3662  N   THR A 242     288.134 252.486 217.992  1.00 88.46           N  
ATOM   3664  CA  THR A 242     288.585 253.566 217.096  1.00 88.46           C  
ATOM   3666  C   THR A 242     289.693 254.412 217.742  1.00 88.46           C  
ATOM   3667  CB  THR A 242     287.394 254.454 216.694  1.00 88.46           C  
ATOM   3669  O   THR A 242     290.698 254.711 217.099  1.00 88.46           O  
ATOM   3670  CG2 THR A 242     287.769 255.540 215.690  1.00 88.46           C  
ATOM   3674  OG1 THR A 242     286.387 253.673 216.082  1.00 88.46           O  
ATOM   3676  N   ALA A 243     289.561 254.754 219.029  1.00 91.03           N  
ATOM   3678  CA  ALA A 243     290.563 255.516 219.774  1.00 91.03           C  
ATOM   3680  C   ALA A 243     291.895 254.759 219.910  1.00 91.03           C  
ATOM   3681  CB  ALA A 243     289.984 255.895 221.144  1.00 91.03           C  
ATOM   3685  O   ALA A 243     292.956 255.357 219.727  1.00 91.03           O  
ATOM   3686  N   ARG A 244     291.857 253.439 220.144  1.00 92.48           N  
ATOM   3688  CA  ARG A 244     293.052 252.583 220.145  1.00 92.48           C  
ATOM   3690  C   ARG A 244     293.732 252.570 218.781  1.00 92.48           C  
ATOM   3691  CB  ARG A 244     292.694 251.163 220.592  1.00 92.48           C  
ATOM   3694  O   ARG A 244     294.940 252.761 218.713  1.00 92.48           O  
ATOM   3695  CG  ARG A 244     293.957 250.283 220.668  1.00 92.48           C  
ATOM   3698  CD  ARG A 244     293.640 248.867 221.141  1.00 92.48           C  
ATOM   3701  NE  ARG A 244     293.080 248.900 222.503  1.00 92.48           N  
ATOM   3703  NH1 ARG A 244     291.321 247.445 222.257  1.00 92.48           N  
ATOM   3706  NH2 ARG A 244     291.601 248.603 224.157  1.00 92.48           N  
ATOM   3709  CZ  ARG A 244     292.004 248.305 222.959  1.00 92.48           C  
ATOM   3710  N   THR A 245     292.985 252.412 217.694  1.00 89.28           N  
ATOM   3712  CA  THR A 245     293.558 252.404 216.340  1.00 89.28           C  
ATOM   3714  C   THR A 245     294.152 253.762 215.971  1.00 89.28           C  
ATOM   3715  CB  THR A 245     292.504 251.931 215.338  1.00 89.28           C  
ATOM   3717  O   THR A 245     295.240 253.821 215.403  1.00 89.28           O  
ATOM   3718  CG2 THR A 245     293.014 251.831 213.899  1.00 89.28           C  
ATOM   3722  OG1 THR A 245     292.158 250.640 215.756  1.00 89.28           O  
ATOM   3724  N   LEU A 246     293.533 254.872 216.383  1.00 89.67           N  
ATOM   3726  CA  LEU A 246     294.146 256.200 216.265  1.00 89.67           C  
ATOM   3728  C   LEU A 246     295.412 256.334 217.134  1.00 89.67           C  
ATOM   3729  CB  LEU A 246     293.100 257.280 216.590  1.00 89.67           C  
ATOM   3732  O   LEU A 246     296.396 256.906 216.669  1.00 89.67           O  
ATOM   3733  CG  LEU A 246     291.982 257.413 215.536  1.00 89.67           C  
ATOM   3735  CD1 LEU A 246     290.871 258.313 216.078  1.00 89.67           C  
ATOM   3739  CD2 LEU A 246     292.493 258.030 214.230  1.00 89.67           C  
ATOM   3743  N   ASN A 247     295.445 255.750 218.339  1.00 92.05           N  
ATOM   3745  CA  ASN A 247     296.650 255.672 219.176  1.00 92.05           C  
ATOM   3747  C   ASN A 247     297.776 254.842 218.526  1.00 92.05           C  
ATOM   3748  CB  ASN A 247     296.299 255.128 220.581  1.00 92.05           C  
ATOM   3751  O   ASN A 247     298.938 255.244 218.594  1.00 92.05           O  
ATOM   3752  CG  ASN A 247     295.615 256.131 221.491  1.00 92.05           C  
ATOM   3753  ND2 ASN A 247     294.808 255.682 222.426  1.00 92.05           N  
ATOM   3756  OD1 ASN A 247     295.891 257.324 221.422  1.00 92.05           O  
ATOM   3757  N   GLU A 248     297.448 253.726 217.870  1.00 91.95           N  
ATOM   3759  CA  GLU A 248     298.383 252.876 217.119  1.00 91.95           C  
ATOM   3761  C   GLU A 248     298.939 253.576 215.867  1.00 91.95           C  
ATOM   3762  CB  GLU A 248     297.672 251.582 216.669  1.00 91.95           C  
ATOM   3765  O   GLU A 248     300.101 253.374 215.513  1.00 91.95           O  
ATOM   3766  CG  GLU A 248     297.362 250.585 217.797  1.00 91.95           C  
ATOM   3769  CD  GLU A 248     296.443 249.422 217.358  1.00 91.95           C  
ATOM   3770  OE1 GLU A 248     296.076 249.332 216.154  1.00 91.95           O  
ATOM   3771  OE2 GLU A 248     296.128 248.596 218.245  1.00 91.95           O  
ATOM   3772  N   GLN A 249     298.120 254.383 215.182  1.00 91.65           N  
ATOM   3774  CA  GLN A 249     298.441 254.963 213.872  1.00 91.65           C  
ATOM   3776  C   GLN A 249     298.912 256.429 213.906  1.00 91.65           C  
ATOM   3777  CB  GLN A 249     297.263 254.758 212.894  1.00 91.65           C  
ATOM   3780  O   GLN A 249     299.146 256.995 212.838  1.00 91.65           O  
ATOM   3781  CG  GLN A 249     296.881 253.291 212.624  1.00 91.65           C  
ATOM   3784  CD  GLN A 249     298.068 252.412 212.258  1.00 91.65           C  
ATOM   3785  NE2 GLN A 249     298.333 251.363 213.006  1.00 91.65           N  
ATOM   3788  OE1 GLN A 249     298.788 252.642 211.299  1.00 91.65           O  
ATOM   3789  N   ARG A 250     299.113 257.047 215.083  1.00 88.42           N  
ATOM   3791  CA  ARG A 250     299.532 258.464 215.242  1.00 88.42           C  
ATOM   3793  C   ARG A 250     300.623 258.914 214.279  1.00 88.42           C  
ATOM   3794  CB  ARG A 250     300.082 258.715 216.647  1.00 88.42           C  
ATOM   3797  O   ARG A 250     300.439 259.889 213.570  1.00 88.42           O  
ATOM   3798  CG  ARG A 250     299.016 258.635 217.728  1.00 88.42           C  
ATOM   3801  CD  ARG A 250     299.735 258.728 219.065  1.00 88.42           C  
ATOM   3804  NE  ARG A 250     298.779 258.633 220.164  1.00 88.42           N  
ATOM   3806  NH1 ARG A 250     299.605 260.334 221.487  1.00 88.42           N  
ATOM   3809  NH2 ARG A 250     297.875 259.111 222.140  1.00 88.42           N  
ATOM   3812  CZ  ARG A 250     298.774 259.358 221.253  1.00 88.42           C  
ATOM   3813  N   GLY A 251     301.728 258.170 214.197  1.00 88.46           N  
ATOM   3815  CA  GLY A 251     302.850 258.539 213.332  1.00 88.46           C  
ATOM   3818  C   GLY A 251     302.476 258.621 211.847  1.00 88.46           C  
ATOM   3819  O   GLY A 251     303.089 259.393 211.118  1.00 88.46           O  
ATOM   3820  N   ASN A 252     301.458 257.875 211.407  1.00 87.85           N  
ATOM   3822  CA  ASN A 252     300.914 257.932 210.049  1.00 87.85           C  
ATOM   3824  C   ASN A 252     299.873 259.058 209.906  1.00 87.85           C  
ATOM   3825  CB  ASN A 252     300.327 256.554 209.686  1.00 87.85           C  
ATOM   3828  O   ASN A 252     299.829 259.709 208.867  1.00 87.85           O  
ATOM   3829  CG  ASN A 252     301.345 255.427 209.768  1.00 87.85           C  
ATOM   3830  ND2 ASN A 252     300.938 254.233 210.130  1.00 87.85           N  
ATOM   3833  OD1 ASN A 252     302.531 255.589 209.533  1.00 87.85           O  
ATOM   3834  N   LEU A 253     299.091 259.337 210.959  1.00 88.43           N  
ATOM   3836  CA  LEU A 253     298.177 260.484 211.036  1.00 88.43           C  
ATOM   3838  C   LEU A 253     298.942 261.818 210.948  1.00 88.43           C  
ATOM   3839  CB  LEU A 253     297.368 260.380 212.346  1.00 88.43           C  
ATOM   3842  O   LEU A 253     298.589 262.671 210.142  1.00 88.43           O  
ATOM   3843  CG  LEU A 253     296.273 261.450 212.511  1.00 88.43           C  
ATOM   3845  CD1 LEU A 253     295.076 261.175 211.599  1.00 88.43           C  
ATOM   3849  CD2 LEU A 253     295.777 261.458 213.957  1.00 88.43           C  
ATOM   3853  N   ASP A 254     300.025 261.969 211.713  1.00 89.14           N  
ATOM   3855  CA  ASP A 254     300.873 263.168 211.727  1.00 89.14           C  
ATOM   3857  C   ASP A 254     301.506 263.418 210.349  1.00 89.14           C  
ATOM   3858  CB  ASP A 254     301.976 263.008 212.791  1.00 89.14           C  
ATOM   3861  O   ASP A 254     301.481 264.537 209.836  1.00 89.14           O  
ATOM   3862  CG  ASP A 254     301.446 262.892 214.225  1.00 89.14           C  
ATOM   3863  OD1 ASP A 254     300.393 263.498 214.521  1.00 89.14           O  
ATOM   3864  OD2 ASP A 254     302.100 262.202 215.043  1.00 89.14           O  
ATOM   3865  N   GLN A 255     302.011 262.354 209.711  1.00 89.75           N  
ATOM   3867  CA  GLN A 255     302.497 262.407 208.329  1.00 89.75           C  
ATOM   3869  C   GLN A 255     301.371 262.777 207.352  1.00 89.75           C  
ATOM   3870  CB  GLN A 255     303.153 261.066 207.948  1.00 89.75           C  
ATOM   3873  O   GLN A 255     301.593 263.600 206.470  1.00 89.75           O  
ATOM   3874  CG  GLN A 255     304.542 260.885 208.578  1.00 89.75           C  
ATOM   3877  CD  GLN A 255     305.085 259.470 208.374  1.00 89.75           C  
ATOM   3878  NE2 GLN A 255     305.107 258.649 209.394  1.00 89.75           N  
ATOM   3881  OE1 GLN A 255     305.487 259.057 207.302  1.00 89.75           O  
ATOM   3882  N   ALA A 256     300.156 262.242 207.521  1.00 89.35           N  
ATOM   3884  CA  ALA A 256     299.025 262.538 206.640  1.00 89.35           C  
ATOM   3886  C   ALA A 256     298.568 264.000 206.745  1.00 89.35           C  
ATOM   3887  CB  ALA A 256     297.880 261.557 206.928  1.00 89.35           C  
ATOM   3891  O   ALA A 256     298.234 264.599 205.725  1.00 89.35           O  
ATOM   3892  N   LEU A 257     298.608 264.602 207.938  1.00 88.43           N  
ATOM   3894  CA  LEU A 257     298.326 266.030 208.116  1.00 88.43           C  
ATOM   3896  C   LEU A 257     299.397 266.908 207.446  1.00 88.43           C  
ATOM   3897  CB  LEU A 257     298.184 266.362 209.613  1.00 88.43           C  
ATOM   3900  O   LEU A 257     299.051 267.864 206.756  1.00 88.43           O  
ATOM   3901  CG  LEU A 257     296.982 265.710 210.326  1.00 88.43           C  
ATOM   3903  CD1 LEU A 257     297.022 266.055 211.815  1.00 88.43           C  
ATOM   3907  CD2 LEU A 257     295.638 266.176 209.764  1.00 88.43           C  
ATOM   3911  N   VAL A 258     300.685 266.568 207.576  1.00 89.51           N  
ATOM   3913  CA  VAL A 258     301.774 267.296 206.894  1.00 89.51           C  
ATOM   3915  C   VAL A 258     301.679 267.152 205.369  1.00 89.51           C  
ATOM   3916  CB  VAL A 258     303.151 266.850 207.426  1.00 89.51           C  
ATOM   3918  O   VAL A 258     301.782 268.151 204.654  1.00 89.51           O  
ATOM   3919  CG1 VAL A 258     304.321 267.464 206.643  1.00 89.51           C  
ATOM   3923  CG2 VAL A 258     303.326 267.280 208.890  1.00 89.51           C  
ATOM   3927  N   ALA A 259     301.416 265.945 204.864  1.00 87.54           N  
ATOM   3929  CA  ALA A 259     301.228 265.686 203.438  1.00 87.54           C  
ATOM   3931  C   ALA A 259     299.989 266.414 202.879  1.00 87.54           C  
ATOM   3932  CB  ALA A 259     301.158 264.170 203.225  1.00 87.54           C  
ATOM   3936  O   ALA A 259     300.047 266.972 201.784  1.00 87.54           O  
ATOM   3937  N   ALA A 260     298.897 266.503 203.651  1.00 85.02           N  
ATOM   3939  CA  ALA A 260     297.706 267.280 203.301  1.00 85.02           C  
ATOM   3941  C   ALA A 260     297.970 268.796 203.243  1.00 85.02           C  
ATOM   3942  CB  ALA A 260     296.590 266.947 204.297  1.00 85.02           C  
ATOM   3946  O   ALA A 260     297.499 269.453 202.314  1.00 85.02           O  
ATOM   3947  N   VAL A 261     298.765 269.356 204.169  1.00 83.38           N  
ATOM   3949  CA  VAL A 261     299.222 270.761 204.090  1.00 83.38           C  
ATOM   3951  C   VAL A 261     300.032 271.002 202.814  1.00 83.38           C  
ATOM   3952  CB  VAL A 261     300.040 271.178 205.333  1.00 83.38           C  
ATOM   3954  O   VAL A 261     299.836 272.028 202.158  1.00 83.38           O  
ATOM   3955  CG1 VAL A 261     300.702 272.558 205.185  1.00 83.38           C  
ATOM   3959  CG2 VAL A 261     299.153 271.275 206.574  1.00 83.38           C  
ATOM   3963  N   GLY A 262     300.915 270.068 202.442  1.00 82.05           N  
ATOM   3965  CA  GLY A 262     301.673 270.123 201.190  1.00 82.05           C  
ATOM   3968  C   GLY A 262     300.755 270.097 199.965  1.00 82.05           C  
ATOM   3969  O   GLY A 262     300.683 271.078 199.225  1.00 82.05           O  
ATOM   3970  N   PHE A 263     300.000 269.008 199.805  1.00 81.93           N  
ATOM   3972  CA  PHE A 263     299.096 268.779 198.677  1.00 81.93           C  
ATOM   3974  C   PHE A 263     298.078 269.913 198.490  1.00 81.93           C  
ATOM   3975  CB  PHE A 263     298.385 267.431 198.887  1.00 81.93           C  
ATOM   3978  O   PHE A 263     297.926 270.414 197.376  1.00 81.93           O  
ATOM   3979  CG  PHE A 263     297.348 267.101 197.830  1.00 81.93           C  
ATOM   3980  CD1 PHE A 263     297.721 267.010 196.474  1.00 81.93           C  
ATOM   3982  CD2 PHE A 263     296.001 266.915 198.196  1.00 81.93           C  
ATOM   3984  CE1 PHE A 263     296.750 266.747 195.491  1.00 81.93           C  
ATOM   3986  CE2 PHE A 263     295.034 266.636 197.214  1.00 81.93           C  
ATOM   3988  CZ  PHE A 263     295.408 266.556 195.861  1.00 81.93           C  
ATOM   3990  N   GLY A 264     297.437 270.375 199.568  1.00 79.78           N  
ATOM   3992  CA  GLY A 264     296.463 271.467 199.519  1.00 79.78           C  
ATOM   3995  C   GLY A 264     297.062 272.796 199.045  1.00 79.78           C  
ATOM   3996  O   GLY A 264     296.469 273.491 198.223  1.00 79.78           O  
ATOM   3997  N   ASN A 265     298.280 273.138 199.482  1.00 81.61           N  
ATOM   3999  CA  ASN A 265     298.944 274.364 199.028  1.00 81.61           C  
ATOM   4001  C   ASN A 265     299.484 274.268 197.595  1.00 81.61           C  
ATOM   4002  CB  ASN A 265     300.046 274.763 200.018  1.00 81.61           C  
ATOM   4005  O   ASN A 265     299.391 275.247 196.852  1.00 81.61           O  
ATOM   4006  CG  ASN A 265     299.459 275.478 201.215  1.00 81.61           C  
ATOM   4007  ND2 ASN A 265     299.352 274.819 202.341  1.00 81.61           N  
ATOM   4010  OD1 ASN A 265     299.068 276.634 201.130  1.00 81.61           O  
ATOM   4011  N   THR A 266     300.032 273.116 197.196  1.00 77.65           N  
ATOM   4013  CA  THR A 266     300.531 272.893 195.829  1.00 77.65           C  
ATOM   4015  C   THR A 266     299.377 272.850 194.828  1.00 77.65           C  
ATOM   4016  CB  THR A 266     301.361 271.601 195.756  1.00 77.65           C  
ATOM   4018  O   THR A 266     299.417 273.539 193.813  1.00 77.65           O  
ATOM   4019  CG2 THR A 266     302.062 271.419 194.412  1.00 77.65           C  
ATOM   4023  OG1 THR A 266     302.386 271.634 196.721  1.00 77.65           O  
ATOM   4025  N   GLY A 267     298.314 272.102 195.135  1.00 77.74           N  
ATOM   4027  CA  GLY A 267     297.119 272.018 194.300  1.00 77.74           C  
ATOM   4030  C   GLY A 267     296.325 273.323 194.242  1.00 77.74           C  
ATOM   4031  O   GLY A 267     295.889 273.700 193.159  1.00 77.74           O  
ATOM   4032  N   GLY A 268     296.194 274.047 195.359  1.00 81.40           N  
ATOM   4034  CA  GLY A 268     295.546 275.363 195.380  1.00 81.40           C  
ATOM   4037  C   GLY A 268     296.212 276.356 194.425  1.00 81.40           C  
ATOM   4038  O   GLY A 268     295.527 276.981 193.626  1.00 81.40           O  
ATOM   4039  N   ASP A 269     297.549 276.427 194.419  1.00 83.36           N  
ATOM   4041  CA  ASP A 269     298.304 277.260 193.470  1.00 83.36           C  
ATOM   4043  C   ASP A 269     298.014 276.877 192.005  1.00 83.36           C  
ATOM   4044  CB  ASP A 269     299.802 277.122 193.790  1.00 83.36           C  
ATOM   4047  O   ASP A 269     297.795 277.745 191.163  1.00 83.36           O  
ATOM   4048  CG  ASP A 269     300.676 278.217 193.173  1.00 83.36           C  
ATOM   4049  OD1 ASP A 269     300.760 279.300 193.785  1.00 83.36           O  
ATOM   4050  OD2 ASP A 269     301.449 277.941 192.225  1.00 83.36           O  
ATOM   4051  N   ILE A 270     297.946 275.578 191.701  1.00 83.01           N  
ATOM   4053  CA  ILE A 270     297.707 275.065 190.343  1.00 83.01           C  
ATOM   4055  C   ILE A 270     296.279 275.353 189.868  1.00 83.01           C  
ATOM   4056  CB  ILE A 270     298.052 273.561 190.289  1.00 83.01           C  
ATOM   4058  O   ILE A 270     296.100 275.779 188.726  1.00 83.01           O  
ATOM   4059  CG1 ILE A 270     299.572 273.391 190.491  1.00 83.01           C  
ATOM   4062  CG2 ILE A 270     297.632 272.895 188.966  1.00 83.01           C  
ATOM   4066  CD1 ILE A 270     299.967 271.971 190.891  1.00 83.01           C  
ATOM   4070  N   PHE A 271     295.265 275.174 190.720  1.00 83.78           N  
ATOM   4072  CA  PHE A 271     293.876 275.479 190.369  1.00 83.78           C  
ATOM   4074  C   PHE A 271     293.616 276.991 190.283  1.00 83.78           C  
ATOM   4075  CB  PHE A 271     292.905 274.756 191.313  1.00 83.78           C  
ATOM   4078  O   PHE A 271     293.041 277.436 189.292  1.00 83.78           O  
ATOM   4079  CG  PHE A 271     292.600 273.330 190.884  1.00 83.78           C  
ATOM   4080  CD1 PHE A 271     291.653 273.103 189.869  1.00 83.78           C  
ATOM   4082  CD2 PHE A 271     293.253 272.234 191.478  1.00 83.78           C  
ATOM   4084  CE1 PHE A 271     291.349 271.793 189.456  1.00 83.78           C  
ATOM   4086  CE2 PHE A 271     292.956 270.922 191.064  1.00 83.78           C  
ATOM   4088  CZ  PHE A 271     292.002 270.702 190.055  1.00 83.78           C  
ATOM   4090  N   GLU A 272     294.124 277.802 191.218  1.00 86.75           N  
ATOM   4092  CA  GLU A 272     294.024 279.272 191.156  1.00 86.75           C  
ATOM   4094  C   GLU A 272     294.685 279.853 189.889  1.00 86.75           C  
ATOM   4095  CB  GLU A 272     294.688 279.896 192.399  1.00 86.75           C  
ATOM   4098  O   GLU A 272     294.200 280.834 189.322  1.00 86.75           O  
ATOM   4099  CG  GLU A 272     293.867 279.734 193.691  1.00 86.75           C  
ATOM   4102  CD  GLU A 272     294.655 280.129 194.952  1.00 86.75           C  
ATOM   4103  OE1 GLU A 272     295.691 280.831 194.870  1.00 86.75           O  
ATOM   4104  OE2 GLU A 272     294.286 279.712 196.073  1.00 86.75           O  
ATOM   4105  N   ARG A 273     295.787 279.250 189.420  1.00 86.46           N  
ATOM   4107  CA  ARG A 273     296.543 279.721 188.245  1.00 86.46           C  
ATOM   4109  C   ARG A 273     296.058 279.133 186.919  1.00 86.46           C  
ATOM   4110  CB  ARG A 273     298.034 279.424 188.450  1.00 86.46           C  
ATOM   4113  O   ARG A 273     296.102 279.830 185.909  1.00 86.46           O  
ATOM   4114  CG  ARG A 273     298.652 280.245 189.598  1.00 86.46           C  
ATOM   4117  CD  ARG A 273     300.025 279.691 189.987  1.00 86.46           C  
ATOM   4120  NE  ARG A 273     300.983 279.764 188.872  1.00 86.46           N  
ATOM   4122  NH1 ARG A 273     302.735 278.698 189.914  1.00 86.46           N  
ATOM   4125  NH2 ARG A 273     302.960 279.437 187.831  1.00 86.46           N  
ATOM   4128  CZ  ARG A 273     302.215 279.294 188.884  1.00 86.46           C  
ATOM   4129  N   GLY A 274     295.650 277.864 186.894  1.00 87.70           N  
ATOM   4131  CA  GLY A 274     295.260 277.130 185.683  1.00 87.70           C  
ATOM   4134  C   GLY A 274     293.752 277.111 185.411  1.00 87.70           C  
ATOM   4135  O   GLY A 274     293.335 277.141 184.251  1.00 87.70           O  
ATOM   4136  N   GLY A 275     292.929 277.114 186.461  1.00 88.78           N  
ATOM   4138  CA  GLY A 275     291.470 277.001 186.394  1.00 88.78           C  
ATOM   4141  C   GLY A 275     290.785 278.016 185.471  1.00 88.78           C  
ATOM   4142  O   GLY A 275     290.016 277.600 184.599  1.00 88.78           O  
ATOM   4143  N   PRO A 276     291.111 279.323 185.546  1.00 90.32           N  
ATOM   4144  CA  PRO A 276     290.533 280.337 184.660  1.00 90.32           C  
ATOM   4146  C   PRO A 276     290.788 280.092 183.162  1.00 90.32           C  
ATOM   4147  CB  PRO A 276     291.141 281.665 185.127  1.00 90.32           C  
ATOM   4150  O   PRO A 276     289.954 280.460 182.331  1.00 90.32           O  
ATOM   4151  CG  PRO A 276     291.433 281.421 186.608  1.00 90.32           C  
ATOM   4154  CD  PRO A 276     291.873 279.961 186.614  1.00 90.32           C  
ATOM   4157  N   TYR A 277     291.910 279.452 182.808  1.00 90.11           N  
ATOM   4159  CA  TYR A 277     292.217 279.066 181.428  1.00 90.11           C  
ATOM   4161  C   TYR A 277     291.486 277.786 181.014  1.00 90.11           C  
ATOM   4162  CB  TYR A 277     293.730 278.901 181.240  1.00 90.11           C  
ATOM   4165  O   TYR A 277     291.030 277.701 179.876  1.00 90.11           O  
ATOM   4166  CG  TYR A 277     294.541 280.147 181.527  1.00 90.11           C  
ATOM   4167  CD1 TYR A 277     294.576 281.202 180.593  1.00 90.11           C  
ATOM   4169  CD2 TYR A 277     295.275 280.242 182.724  1.00 90.11           C  
ATOM   4171  CE1 TYR A 277     295.357 282.345 180.852  1.00 90.11           C  
ATOM   4173  CE2 TYR A 277     296.049 281.385 182.990  1.00 90.11           C  
ATOM   4175  OH  TYR A 277     296.850 283.537 182.309  1.00 90.11           O  
ATOM   4177  CZ  TYR A 277     296.095 282.438 182.051  1.00 90.11           C  
ATOM   4178  N   LEU A 278     291.303 276.820 181.923  1.00 88.99           N  
ATOM   4180  CA  LEU A 278     290.522 275.607 181.657  1.00 88.99           C  
ATOM   4182  C   LEU A 278     289.028 275.917 181.454  1.00 88.99           C  
ATOM   4183  CB  LEU A 278     290.759 274.592 182.793  1.00 88.99           C  
ATOM   4186  O   LEU A 278     288.438 275.462 180.475  1.00 88.99           O  
ATOM   4187  CG  LEU A 278     289.980 273.268 182.642  1.00 88.99           C  
ATOM   4189  CD1 LEU A 278     290.296 272.537 181.334  1.00 88.99           C  
ATOM   4193  CD2 LEU A 278     290.333 272.331 183.795  1.00 88.99           C  
ATOM   4197  N   VAL A 279     288.432 276.736 182.327  1.00 91.83           N  
ATOM   4199  CA  VAL A 279     287.022 277.161 182.227  1.00 91.83           C  
ATOM   4201  C   VAL A 279     286.766 277.902 180.913  1.00 91.83           C  
ATOM   4202  CB  VAL A 279     286.625 278.016 183.451  1.00 91.83           C  
ATOM   4204  O   VAL A 279     285.853 277.541 180.167  1.00 91.83           O  
ATOM   4205  CG1 VAL A 279     285.248 278.676 183.300  1.00 91.83           C  
ATOM   4209  CG2 VAL A 279     286.585 277.156 184.719  1.00 91.83           C  
ATOM   4213  N   ARG A 280     287.605 278.896 180.580  1.00 92.05           N  
ATOM   4215  CA  ARG A 280     287.474 279.639 179.318  1.00 92.05           C  
ATOM   4217  C   ARG A 280     287.789 278.771 178.103  1.00 92.05           C  
ATOM   4218  CB  ARG A 280     288.348 280.897 179.345  1.00 92.05           C  
ATOM   4221  O   ARG A 280     287.029 278.802 177.145  1.00 92.05           O  
ATOM   4222  CG  ARG A 280     288.040 281.794 178.130  1.00 92.05           C  
ATOM   4225  CD  ARG A 280     289.019 282.961 178.024  1.00 92.05           C  
ATOM   4228  NE  ARG A 280     288.989 283.811 179.229  1.00 92.05           N  
ATOM   4230  NH1 ARG A 280     291.130 284.657 179.080  1.00 92.05           N  
ATOM   4233  NH2 ARG A 280     289.907 285.058 180.886  1.00 92.05           N  
ATOM   4236  CZ  ARG A 280     290.005 284.502 179.712  1.00 92.05           C  
ATOM   4237  N   GLY A 281     288.855 277.973 178.142  1.00 92.52           N  
ATOM   4239  CA  GLY A 281     289.236 277.073 177.053  1.00 92.52           C  
ATOM   4242  C   GLY A 281     288.134 276.067 176.718  1.00 92.52           C  
ATOM   4243  O   GLY A 281     287.841 275.850 175.546  1.00 92.52           O  
ATOM   4244  N   ALA A 282     287.447 275.524 177.727  1.00 92.01           N  
ATOM   4246  CA  ALA A 282     286.281 274.669 177.520  1.00 92.01           C  
ATOM   4248  C   ALA A 282     285.124 275.432 176.843  1.00 92.01           C  
ATOM   4249  CB  ALA A 282     285.872 274.060 178.868  1.00 92.01           C  
ATOM   4253  O   ALA A 282     284.530 274.920 175.895  1.00 92.01           O  
ATOM   4254  N   GLN A 283     284.808 276.655 177.282  1.00 93.48           N  
ATOM   4256  CA  GLN A 283     283.764 277.480 176.660  1.00 93.48           C  
ATOM   4258  C   GLN A 283     284.109 277.865 175.206  1.00 93.48           C  
ATOM   4259  CB  GLN A 283     283.542 278.728 177.533  1.00 93.48           C  
ATOM   4262  O   GLN A 283     283.276 277.749 174.306  1.00 93.48           O  
ATOM   4263  CG  GLN A 283     282.403 279.611 176.998  1.00 93.48           C  
ATOM   4266  CD  GLN A 283     282.120 280.843 177.855  1.00 93.48           C  
ATOM   4267  NE2 GLN A 283     281.083 281.588 177.537  1.00 93.48           N  
ATOM   4270  OE1 GLN A 283     282.792 281.180 178.813  1.00 93.48           O  
ATOM   4271  N   ASP A 284     285.344 278.299 174.966  1.00 94.87           N  
ATOM   4273  CA  ASP A 284     285.796 278.849 173.688  1.00 94.87           C  
ATOM   4275  C   ASP A 284     286.113 277.777 172.633  1.00 94.87           C  
ATOM   4276  CB  ASP A 284     286.993 279.780 173.946  1.00 94.87           C  
ATOM   4279  O   ASP A 284     286.145 278.080 171.439  1.00 94.87           O  
ATOM   4280  CG  ASP A 284     286.591 281.146 174.517  1.00 94.87           C  
ATOM   4281  OD1 ASP A 284     285.421 281.568 174.369  1.00 94.87           O  
ATOM   4282  OD2 ASP A 284     287.485 281.937 174.884  1.00 94.87           O  
ATOM   4283  N   LEU A 285     286.279 276.513 173.039  1.00 95.24           N  
ATOM   4285  CA  LEU A 285     286.418 275.379 172.121  1.00 95.24           C  
ATOM   4287  C   LEU A 285     285.086 274.996 171.447  1.00 95.24           C  
ATOM   4288  CB  LEU A 285     287.060 274.207 172.890  1.00 95.24           C  
ATOM   4291  O   LEU A 285     285.116 274.448 170.344  1.00 95.24           O  
ATOM   4292  CG  LEU A 285     287.416 272.965 172.051  1.00 95.24           C  
ATOM   4294  CD1 LEU A 285     288.479 273.254 170.988  1.00 95.24           C  
ATOM   4298  CD2 LEU A 285     287.963 271.869 172.967  1.00 95.24           C  
ATOM   4302  N   LEU A 286     283.930 275.326 172.042  1.00 95.57           N  
ATOM   4304  CA  LEU A 286     282.604 274.887 171.572  1.00 95.57           C  
ATOM   4306  C   LEU A 286     282.306 275.191 170.087  1.00 95.57           C  
ATOM   4307  CB  LEU A 286     281.490 275.460 172.476  1.00 95.57           C  
ATOM   4310  O   LEU A 286     281.832 274.288 169.395  1.00 95.57           O  
ATOM   4311  CG  LEU A 286     281.491 274.950 173.926  1.00 95.57           C  
ATOM   4313  CD1 LEU A 286     280.484 275.751 174.751  1.00 95.57           C  
ATOM   4317  CD2 LEU A 286     281.089 273.480 174.016  1.00 95.57           C  
ATOM   4321  N   PRO A 287     282.600 276.390 169.533  1.00 95.01           N  
ATOM   4322  CA  PRO A 287     282.365 276.668 168.111  1.00 95.01           C  
ATOM   4324  C   PRO A 287     283.286 275.862 167.184  1.00 95.01           C  
ATOM   4325  CB  PRO A 287     282.603 278.176 167.940  1.00 95.01           C  
ATOM   4328  O   PRO A 287     282.956 275.631 166.023  1.00 95.01           O  
ATOM   4329  CG  PRO A 287     282.494 278.740 169.356  1.00 95.01           C  
ATOM   4332  CD  PRO A 287     283.074 277.601 170.184  1.00 95.01           C  
ATOM   4335  N   THR A 288     284.453 275.452 167.683  1.00 93.49           N  
ATOM   4337  CA  THR A 288     285.483 274.730 166.926  1.00 93.49           C  
ATOM   4339  C   THR A 288     285.246 273.221 166.979  1.00 93.49           C  
ATOM   4340  CB  THR A 288     286.875 275.102 167.456  1.00 93.49           C  
ATOM   4342  O   THR A 288     285.332 272.562 165.945  1.00 93.49           O  
ATOM   4343  CG2 THR A 288     288.013 274.484 166.646  1.00 93.49           C  
ATOM   4347  OG1 THR A 288     287.038 276.503 167.387  1.00 93.49           O  
ATOM   4349  N   SER A 289     284.866 272.668 168.135  1.00 94.97           N  
ATOM   4351  CA  SER A 289     284.465 271.261 168.251  1.00 94.97           C  
ATOM   4353  C   SER A 289     283.180 270.976 167.467  1.00 94.97           C  
ATOM   4354  CB  SER A 289     284.344 270.843 169.720  1.00 94.97           C  
ATOM   4357  O   SER A 289     283.115 269.963 166.776  1.00 94.97           O  
ATOM   4358  OG  SER A 289     283.321 271.558 170.381  1.00 94.97           O  
ATOM   4360  N   ALA A 290     282.213 271.900 167.466  1.00 95.03           N  
ATOM   4362  CA  ALA A 290     281.008 271.794 166.642  1.00 95.03           C  
ATOM   4364  C   ALA A 290     281.308 271.794 165.127  1.00 95.03           C  
ATOM   4365  CB  ALA A 290     280.057 272.934 167.023  1.00 95.03           C  
ATOM   4369  O   ALA A 290     280.680 271.043 164.386  1.00 95.03           O  
ATOM   4370  N   LEU A 291     282.292 272.577 164.656  1.00 91.18           N  
ATOM   4372  CA  LEU A 291     282.751 272.495 163.262  1.00 91.18           C  
ATOM   4374  C   LEU A 291     283.460 271.174 162.963  1.00 91.18           C  
ATOM   4375  CB  LEU A 291     283.703 273.655 162.918  1.00 91.18           C  
ATOM   4378  O   LEU A 291     283.235 270.585 161.910  1.00 91.18           O  
ATOM   4379  CG  LEU A 291     283.031 275.001 162.627  1.00 91.18           C  
ATOM   4381  CD1 LEU A 291     284.134 276.001 162.284  1.00 91.18           C  
ATOM   4385  CD2 LEU A 291     282.076 274.955 161.435  1.00 91.18           C  
ATOM   4389  N   LEU A 292     284.306 270.682 163.869  1.00 91.64           N  
ATOM   4391  CA  LEU A 292     284.932 269.374 163.677  1.00 91.64           C  
ATOM   4393  C   LEU A 292     283.861 268.275 163.563  1.00 91.64           C  
ATOM   4394  CB  LEU A 292     285.957 269.113 164.793  1.00 91.64           C  
ATOM   4397  O   LEU A 292     283.987 267.418 162.692  1.00 91.64           O  
ATOM   4398  CG  LEU A 292     287.211 270.007 164.702  1.00 91.64           C  
ATOM   4400  CD1 LEU A 292     288.044 269.859 165.976  1.00 91.64           C  
ATOM   4404  CD2 LEU A 292     288.102 269.644 163.508  1.00 91.64           C  
ATOM   4408  N   ASP A 293     282.789 268.335 164.359  1.00 93.79           N  
ATOM   4410  CA  ASP A 293     281.659 267.398 164.304  1.00 93.79           C  
ATOM   4412  C   ASP A 293     280.794 267.549 163.030  1.00 93.79           C  
ATOM   4413  CB  ASP A 293     280.818 267.551 165.581  1.00 93.79           C  
ATOM   4416  O   ASP A 293     280.494 266.543 162.381  1.00 93.79           O  
ATOM   4417  CG  ASP A 293     279.823 266.397 165.736  1.00 93.79           C  
ATOM   4418  OD1 ASP A 293     280.229 265.214 165.700  1.00 93.79           O  
ATOM   4419  OD2 ASP A 293     278.600 266.656 165.733  1.00 93.79           O  
ATOM   4420  N   GLU A 294     280.452 268.779 162.605  1.00 90.88           N  
ATOM   4422  CA  GLU A 294     279.726 269.060 161.343  1.00 90.88           C  
ATOM   4424  C   GLU A 294     280.487 268.483 160.134  1.00 90.88           C  
ATOM   4425  CB  GLU A 294     279.454 270.588 161.179  1.00 90.88           C  
ATOM   4428  O   GLU A 294     279.887 267.849 159.263  1.00 90.88           O  
ATOM   4429  CG  GLU A 294     278.659 270.985 159.901  1.00 90.88           C  
ATOM   4432  CD  GLU A 294     278.419 272.508 159.668  1.00 90.88           C  
ATOM   4433  OE1 GLU A 294     278.837 273.367 160.473  1.00 90.88           O  
ATOM   4434  OE2 GLU A 294     277.823 272.897 158.629  1.00 90.88           O  
ATOM   4435  N   TYR A 295     281.814 268.645 160.109  1.00 90.56           N  
ATOM   4437  CA  TYR A 295     282.683 268.232 159.002  1.00 90.56           C  
ATOM   4439  C   TYR A 295     283.352 266.862 159.201  1.00 90.56           C  
ATOM   4440  CB  TYR A 295     283.680 269.359 158.683  1.00 90.56           C  
ATOM   4443  O   TYR A 295     284.082 266.412 158.312  1.00 90.56           O  
ATOM   4444  CG  TYR A 295     283.015 270.590 158.088  1.00 90.56           C  
ATOM   4445  CD1 TYR A 295     283.034 270.803 156.696  1.00 90.56           C  
ATOM   4447  CD2 TYR A 295     282.326 271.501 158.911  1.00 90.56           C  
ATOM   4449  CE1 TYR A 295     282.323 271.884 156.143  1.00 90.56           C  
ATOM   4451  CE2 TYR A 295     281.619 272.580 158.366  1.00 90.56           C  
ATOM   4453  OH  TYR A 295     280.855 273.777 156.463  1.00 90.56           O  
ATOM   4455  CZ  TYR A 295     281.598 272.762 156.974  1.00 90.56           C  
ATOM   4456  N   SER A 296     283.064 266.154 160.301  1.00 92.91           N  
ATOM   4458  CA  SER A 296     283.670 264.851 160.620  1.00 92.91           C  
ATOM   4460  C   SER A 296     283.600 263.819 159.477  1.00 92.91           C  
ATOM   4461  CB  SER A 296     283.173 264.279 161.959  1.00 92.91           C  
ATOM   4464  O   SER A 296     284.648 263.222 159.193  1.00 92.91           O  
ATOM   4465  OG  SER A 296     281.772 264.160 162.052  1.00 92.91           O  
ATOM   4467  N   PRO A 297     282.505 263.690 158.685  1.00 91.33           N  
ATOM   4468  CA  PRO A 297     282.457 262.746 157.566  1.00 91.33           C  
ATOM   4470  C   PRO A 297     283.491 263.014 156.463  1.00 91.33           C  
ATOM   4471  CB  PRO A 297     281.038 262.843 156.990  1.00 91.33           C  
ATOM   4474  O   PRO A 297     283.782 262.117 155.674  1.00 91.33           O  
ATOM   4475  CG  PRO A 297     280.209 263.401 158.139  1.00 91.33           C  
ATOM   4478  CD  PRO A 297     281.200 264.327 158.831  1.00 91.33           C  
ATOM   4481  N   ALA A 298     284.050 264.222 156.366  1.00 89.53           N  
ATOM   4483  CA  ALA A 298     285.069 264.540 155.370  1.00 89.53           C  
ATOM   4485  C   ALA A 298     286.480 264.086 155.782  1.00 89.53           C  
ATOM   4486  CB  ALA A 298     285.025 266.046 155.093  1.00 89.53           C  
ATOM   4490  O   ALA A 298     287.309 263.838 154.905  1.00 89.53           O  
ATOM   4491  N   LEU A 299     286.773 263.973 157.085  1.00 90.26           N  
ATOM   4493  CA  LEU A 299     288.144 263.868 157.608  1.00 90.26           C  
ATOM   4495  C   LEU A 299     288.879 262.612 157.118  1.00 90.26           C  
ATOM   4496  CB  LEU A 299     288.116 263.920 159.150  1.00 90.26           C  
ATOM   4499  O   LEU A 299     289.972 262.719 156.557  1.00 90.26           O  
ATOM   4500  CG  LEU A 299     287.550 265.219 159.759  1.00 90.26           C  
ATOM   4502  CD1 LEU A 299     287.519 265.090 161.282  1.00 90.26           C  
ATOM   4506  CD2 LEU A 299     288.381 266.451 159.396  1.00 90.26           C  
ATOM   4510  N   PHE A 300     288.253 261.438 157.258  1.00 91.32           N  
ATOM   4512  CA  PHE A 300     288.814 260.157 156.806  1.00 91.32           C  
ATOM   4514  C   PHE A 300     289.170 260.184 155.315  1.00 91.32           C  
ATOM   4515  CB  PHE A 300     287.824 259.020 157.118  1.00 91.32           C  
ATOM   4518  O   PHE A 300     290.304 259.896 154.925  1.00 91.32           O  
ATOM   4519  CG  PHE A 300     288.192 257.698 156.464  1.00 91.32           C  
ATOM   4520  CD1 PHE A 300     289.320 256.987 156.908  1.00 91.32           C  
ATOM   4522  CD2 PHE A 300     287.456 257.212 155.366  1.00 91.32           C  
ATOM   4524  CE1 PHE A 300     289.710 255.800 156.262  1.00 91.32           C  
ATOM   4526  CE2 PHE A 300     287.850 256.029 154.713  1.00 91.32           C  
ATOM   4528  CZ  PHE A 300     288.978 255.321 155.162  1.00 91.32           C  
ATOM   4530  N   CYS A 301     288.207 260.588 154.487  1.00 91.39           N  
ATOM   4532  CA  CYS A 301     288.356 260.624 153.039  1.00 91.39           C  
ATOM   4534  C   CYS A 301     289.380 261.688 152.607  1.00 91.39           C  
ATOM   4535  CB  CYS A 301     286.971 260.854 152.420  1.00 91.39           C  
ATOM   4538  O   CYS A 301     290.116 261.462 151.652  1.00 91.39           O  
ATOM   4539  SG  CYS A 301     285.748 259.708 153.127  1.00 91.39           S  
ATOM   4541  N   THR A 302     289.489 262.810 153.335  1.00 90.78           N  
ATOM   4543  CA  THR A 302     290.450 263.889 153.036  1.00 90.78           C  
ATOM   4545  C   THR A 302     291.872 263.387 153.227  1.00 90.78           C  
ATOM   4546  CB  THR A 302     290.221 265.132 153.919  1.00 90.78           C  
ATOM   4548  O   THR A 302     292.683 263.444 152.304  1.00 90.78           O  
ATOM   4549  CG2 THR A 302     291.167 266.287 153.586  1.00 90.78           C  
ATOM   4553  OG1 THR A 302     288.925 265.637 153.739  1.00 90.78           O  
ATOM   4555  N   ILE A 303     292.163 262.841 154.411  1.00 93.57           N  
ATOM   4557  CA  ILE A 303     293.499 262.349 154.761  1.00 93.57           C  
ATOM   4559  C   ILE A 303     293.888 261.192 153.833  1.00 93.57           C  
ATOM   4560  CB  ILE A 303     293.545 261.980 156.260  1.00 93.57           C  
ATOM   4562  O   ILE A 303     294.981 261.221 153.260  1.00 93.57           O  
ATOM   4563  CG1 ILE A 303     293.327 263.243 157.131  1.00 93.57           C  
ATOM   4566  CG2 ILE A 303     294.893 261.329 156.626  1.00 93.57           C  
ATOM   4570  CD1 ILE A 303     293.011 262.950 158.603  1.00 93.57           C  
ATOM   4574  N   ARG A 304     292.983 260.230 153.583  1.00 91.92           N  
ATOM   4576  CA  ARG A 304     293.274 259.136 152.646  1.00 91.92           C  
ATOM   4578  C   ARG A 304     293.476 259.636 151.214  1.00 91.92           C  
ATOM   4579  CB  ARG A 304     292.212 258.029 152.703  1.00 91.92           C  
ATOM   4582  O   ARG A 304     294.419 259.210 150.565  1.00 91.92           O  
ATOM   4583  CG  ARG A 304     292.853 256.707 152.234  1.00 91.92           C  
ATOM   4586  CD  ARG A 304     291.864 255.673 151.707  1.00 91.92           C  
ATOM   4589  NE  ARG A 304     291.268 256.142 150.443  1.00 91.92           N  
ATOM   4591  NH1 ARG A 304     289.072 256.092 151.073  1.00 91.92           N  
ATOM   4594  NH2 ARG A 304     289.634 257.144 149.208  1.00 91.92           N  
ATOM   4597  CZ  ARG A 304     290.002 256.444 150.236  1.00 91.92           C  
ATOM   4598  N   ASN A 305     292.684 260.587 150.718  1.00 90.29           N  
ATOM   4600  CA  ASN A 305     292.864 261.097 149.356  1.00 90.29           C  
ATOM   4602  C   ASN A 305     294.154 261.913 149.173  1.00 90.29           C  
ATOM   4603  CB  ASN A 305     291.626 261.892 148.919  1.00 90.29           C  
ATOM   4606  O   ASN A 305     294.723 261.877 148.079  1.00 90.29           O  
ATOM   4607  CG  ASN A 305     290.452 261.019 148.511  1.00 90.29           C  
ATOM   4608  ND2 ASN A 305     289.348 261.654 148.213  1.00 90.29           N  
ATOM   4611  OD1 ASN A 305     290.541 259.809 148.350  1.00 90.29           O  
ATOM   4612  N   TYR A 306     294.643 262.610 150.208  1.00 91.18           N  
ATOM   4614  CA  TYR A 306     295.972 263.240 150.188  1.00 91.18           C  
ATOM   4616  C   TYR A 306     297.098 262.198 150.182  1.00 91.18           C  
ATOM   4617  CB  TYR A 306     296.130 264.225 151.357  1.00 91.18           C  
ATOM   4620  O   TYR A 306     298.006 262.299 149.355  1.00 91.18           O  
ATOM   4621  CG  TYR A 306     295.721 265.641 151.006  1.00 91.18           C  
ATOM   4622  CD1 TYR A 306     296.592 266.444 150.244  1.00 91.18           C  
ATOM   4624  CD2 TYR A 306     294.485 266.160 151.431  1.00 91.18           C  
ATOM   4626  CE1 TYR A 306     296.230 267.759 149.900  1.00 91.18           C  
ATOM   4628  CE2 TYR A 306     294.117 267.473 151.087  1.00 91.18           C  
ATOM   4630  OH  TYR A 306     294.655 269.558 150.029  1.00 91.18           O  
ATOM   4632  CZ  TYR A 306     294.989 268.278 150.328  1.00 91.18           C  
ATOM   4633  N   HIS A 307     297.007 261.162 151.023  1.00 93.09           N  
ATOM   4635  CA  HIS A 307     297.897 259.996 150.980  1.00 93.09           C  
ATOM   4637  C   HIS A 307     297.900 259.342 149.587  1.00 93.09           C  
ATOM   4638  CB  HIS A 307     297.451 259.015 152.076  1.00 93.09           C  
ATOM   4641  O   HIS A 307     298.953 259.167 148.980  1.00 93.09           O  
ATOM   4642  CG  HIS A 307     298.028 257.629 151.957  1.00 93.09           C  
ATOM   4643  CD2 HIS A 307     299.058 257.113 152.696  1.00 93.09           C  
ATOM   4645  ND1 HIS A 307     297.590 256.627 151.114  1.00 93.09           N  
ATOM   4647  CE1 HIS A 307     298.360 255.550 151.323  1.00 93.09           C  
ATOM   4649  NE2 HIS A 307     299.270 255.796 152.278  1.00 93.09           N  
ATOM   4650  N   ASP A 308     296.721 259.078 149.022  1.00 90.65           N  
ATOM   4652  CA  ASP A 308     296.537 258.447 147.712  1.00 90.65           C  
ATOM   4654  C   ASP A 308     296.906 259.380 146.540  1.00 90.65           C  
ATOM   4655  CB  ASP A 308     295.081 257.957 147.566  1.00 90.65           C  
ATOM   4658  O   ASP A 308     296.964 258.933 145.392  1.00 90.65           O  
ATOM   4659  CG  ASP A 308     294.645 256.886 148.579  1.00 90.65           C  
ATOM   4660  OD1 ASP A 308     295.531 256.275 149.220  1.00 90.65           O  
ATOM   4661  OD2 ASP A 308     293.413 256.660 148.663  1.00 90.65           O  
ATOM   4662  N   ALA A 309     297.143 260.672 146.791  1.00 89.14           N  
ATOM   4664  CA  ALA A 309     297.655 261.641 145.820  1.00 89.14           C  
ATOM   4666  C   ALA A 309     299.188 261.771 145.876  1.00 89.14           C  
ATOM   4667  CB  ALA A 309     296.979 262.997 146.064  1.00 89.14           C  
ATOM   4671  O   ALA A 309     299.825 261.871 144.826  1.00 89.14           O  
ATOM   4672  N   ALA A 310     299.786 261.736 147.071  1.00 91.85           N  
ATOM   4674  CA  ALA A 310     301.211 261.987 147.297  1.00 91.85           C  
ATOM   4676  C   ALA A 310     302.170 261.176 146.391  1.00 91.85           C  
ATOM   4677  CB  ALA A 310     301.506 261.817 148.794  1.00 91.85           C  
ATOM   4681  O   ALA A 310     302.999 261.804 145.725  1.00 91.85           O  
ATOM   4682  N   PRO A 311     302.068 259.835 146.248  1.00 90.68           N  
ATOM   4683  CA  PRO A 311     302.973 259.079 145.379  1.00 90.68           C  
ATOM   4685  C   PRO A 311     302.694 259.311 143.886  1.00 90.68           C  
ATOM   4686  CB  PRO A 311     302.790 257.613 145.783  1.00 90.68           C  
ATOM   4689  O   PRO A 311     303.626 259.285 143.080  1.00 90.68           O  
ATOM   4690  CG  PRO A 311     301.346 257.557 146.277  1.00 90.68           C  
ATOM   4693  CD  PRO A 311     301.152 258.927 146.924  1.00 90.68           C  
ATOM   4696  N   LYS A 312     301.438 259.601 143.506  1.00 88.25           N  
ATOM   4698  CA  LYS A 312     301.072 259.960 142.123  1.00 88.25           C  
ATOM   4700  C   LYS A 312     301.750 261.274 141.723  1.00 88.25           C  
ATOM   4701  CB  LYS A 312     299.542 260.068 141.952  1.00 88.25           C  
ATOM   4704  O   LYS A 312     302.334 261.357 140.648  1.00 88.25           O  
ATOM   4705  CG  LYS A 312     298.759 258.781 142.276  1.00 88.25           C  
ATOM   4708  CD  LYS A 312     297.246 259.055 142.219  1.00 88.25           C  
ATOM   4711  CE  LYS A 312     296.419 257.832 142.651  1.00 88.25           C  
ATOM   4714  NZ  LYS A 312     295.182 258.245 143.363  1.00 88.25           N  
ATOM   4718  N   LEU A 313     301.738 262.267 142.615  1.00 88.67           N  
ATOM   4720  CA  LEU A 313     302.385 263.570 142.427  1.00 88.67           C  
ATOM   4722  C   LEU A 313     303.912 263.502 142.513  1.00 88.67           C  
ATOM   4723  CB  LEU A 313     301.808 264.556 143.453  1.00 88.67           C  
ATOM   4726  O   LEU A 313     304.584 264.128 141.699  1.00 88.67           O  
ATOM   4727  CG  LEU A 313     300.443 265.072 142.972  1.00 88.67           C  
ATOM   4729  CD1 LEU A 313     299.538 265.395 144.145  1.00 88.67           C  
ATOM   4733  CD2 LEU A 313     300.616 266.317 142.099  1.00 88.67           C  
ATOM   4737  N   ALA A 314     304.479 262.707 143.422  1.00 90.21           N  
ATOM   4739  CA  ALA A 314     305.927 262.493 143.482  1.00 90.21           C  
ATOM   4741  C   ALA A 314     306.468 261.880 142.174  1.00 90.21           C  
ATOM   4742  CB  ALA A 314     306.239 261.618 144.700  1.00 90.21           C  
ATOM   4746  O   ALA A 314     307.508 262.313 141.670  1.00 90.21           O  
ATOM   4747  N   GLY A 315     305.729 260.931 141.586  1.00 90.19           N  
ATOM   4749  CA  GLY A 315     306.002 260.415 140.244  1.00 90.19           C  
ATOM   4752  C   GLY A 315     305.776 261.457 139.142  1.00 90.19           C  
ATOM   4753  O   GLY A 315     306.620 261.605 138.262  1.00 90.19           O  
ATOM   4754  N   ALA A 316     304.670 262.207 139.196  1.00 88.04           N  
ATOM   4756  CA  ALA A 316     304.282 263.140 138.138  1.00 88.04           C  
ATOM   4758  C   ALA A 316     305.096 264.441 138.079  1.00 88.04           C  
ATOM   4759  CB  ALA A 316     302.783 263.427 138.248  1.00 88.04           C  
ATOM   4763  O   ALA A 316     305.217 265.043 137.022  1.00 88.04           O  
ATOM   4764  N   LEU A 317     305.695 264.883 139.180  1.00 89.60           N  
ATOM   4766  CA  LEU A 317     306.476 266.124 139.204  1.00 89.60           C  
ATOM   4768  C   LEU A 317     307.970 265.894 138.906  1.00 89.60           C  
ATOM   4769  CB  LEU A 317     306.143 266.896 140.490  1.00 89.60           C  
ATOM   4772  O   LEU A 317     308.758 266.838 138.942  1.00 89.60           O  
ATOM   4773  CG  LEU A 317     304.635 267.226 140.605  1.00 89.60           C  
ATOM   4775  CD1 LEU A 317     304.356 267.791 141.988  1.00 89.60           C  
ATOM   4779  CD2 LEU A 317     304.145 268.236 139.564  1.00 89.60           C  
ATOM   4783  N   GLY A 318     308.336 264.659 138.529  1.00 83.96           N  
ATOM   4785  CA  GLY A 318     309.608 264.321 137.884  1.00 83.96           C  
ATOM   4788  C   GLY A 318     310.672 263.655 138.759  1.00 83.96           C  
ATOM   4789  O   GLY A 318     311.845 263.710 138.395  1.00 83.96           O  
ATOM   4790  N   GLY A 319     310.296 263.045 139.889  1.00 85.58           N  
ATOM   4792  CA  GLY A 319     311.224 262.492 140.885  1.00 85.58           C  
ATOM   4795  C   GLY A 319     312.267 261.491 140.348  1.00 85.58           C  
ATOM   4796  O   GLY A 319     311.905 260.455 139.793  1.00 85.58           O  
ATOM   4797  N   ASN A 320     313.576 261.613 140.610  1.00 83.57           N  
ATOM   4799  CA  ASN A 320     314.541 262.512 139.933  1.00 83.57           C  
ATOM   4801  C   ASN A 320     314.412 264.042 140.158  1.00 83.57           C  
ATOM   4802  CB  ASN A 320     314.670 262.083 138.451  1.00 83.57           C  
ATOM   4805  O   ASN A 320     313.579 264.507 140.931  1.00 83.57           O  
ATOM   4806  CG  ASN A 320     315.208 260.672 138.289  1.00 83.57           C  
ATOM   4807  ND2 ASN A 320     314.376 259.664 138.415  1.00 83.57           N  
ATOM   4810  OD1 ASN A 320     316.388 260.463 138.067  1.00 83.57           O  
ATOM   4811  N   GLY A 321     315.320 264.848 139.579  1.00 85.91           N  
ATOM   4813  CA  GLY A 321     315.396 266.272 139.926  1.00 85.91           C  
ATOM   4816  C   GLY A 321     316.281 267.188 139.069  1.00 85.91           C  
ATOM   4817  O   GLY A 321     317.499 267.048 138.999  1.00 85.91           O  
ATOM   4818  N   TYR A 322     315.652 268.222 138.500  1.00 86.51           N  
ATOM   4820  CA  TYR A 322     316.238 269.573 138.349  1.00 86.51           C  
ATOM   4822  C   TYR A 322     315.205 270.665 138.055  1.00 86.51           C  
ATOM   4823  CB  TYR A 322     317.339 269.670 137.279  1.00 86.51           C  
ATOM   4826  O   TYR A 322     315.537 271.846 138.145  1.00 86.51           O  
ATOM   4827  CG  TYR A 322     316.947 269.286 135.871  1.00 86.51           C  
ATOM   4828  CD1 TYR A 322     317.018 267.936 135.483  1.00 86.51           C  
ATOM   4830  CD2 TYR A 322     316.550 270.271 134.943  1.00 86.51           C  
ATOM   4832  CE1 TYR A 322     316.681 267.562 134.171  1.00 86.51           C  
ATOM   4834  CE2 TYR A 322     316.221 269.901 133.624  1.00 86.51           C  
ATOM   4836  OH  TYR A 322     315.958 268.167 131.978  1.00 86.51           O  
ATOM   4838  CZ  TYR A 322     316.283 268.545 133.241  1.00 86.51           C  
ATOM   4839  N   SER A 323     313.974 270.297 137.701  1.00 87.23           N  
ATOM   4841  CA  SER A 323     312.910 271.212 137.281  1.00 87.23           C  
ATOM   4843  C   SER A 323     311.535 270.621 137.558  1.00 87.23           C  
ATOM   4844  CB  SER A 323     313.006 271.437 135.767  1.00 87.23           C  
ATOM   4847  O   SER A 323     311.398 269.400 137.511  1.00 87.23           O  
ATOM   4848  OG  SER A 323     312.857 270.208 135.074  1.00 87.23           O  
ATOM   4850  N   LEU A 324     310.514 271.470 137.673  1.00 90.74           N  
ATOM   4852  CA  LEU A 324     309.138 271.066 137.399  1.00 90.74           C  
ATOM   4854  C   LEU A 324     309.068 270.522 135.964  1.00 90.74           C  
ATOM   4855  CB  LEU A 324     308.216 272.288 137.594  1.00 90.74           C  
ATOM   4858  O   LEU A 324     309.352 271.250 135.008  1.00 90.74           O  
ATOM   4859  CG  LEU A 324     306.738 272.039 137.232  1.00 90.74           C  
ATOM   4861  CD1 LEU A 324     306.089 270.992 138.133  1.00 90.74           C  
ATOM   4865  CD2 LEU A 324     305.943 273.339 137.345  1.00 90.74           C  
ATOM   4869  N   LEU A 325     308.710 269.250 135.807  1.00 88.44           N  
ATOM   4871  CA  LEU A 325     308.267 268.730 134.516  1.00 88.44           C  
ATOM   4873  C   LEU A 325     306.849 269.243 134.244  1.00 88.44           C  
ATOM   4874  CB  LEU A 325     308.342 267.192 134.499  1.00 88.44           C  
ATOM   4877  O   LEU A 325     306.044 269.353 135.163  1.00 88.44           O  
ATOM   4878  CG  LEU A 325     309.739 266.582 134.714  1.00 88.44           C  
ATOM   4880  CD1 LEU A 325     309.687 265.080 134.440  1.00 88.44           C  
ATOM   4884  CD2 LEU A 325     310.811 267.180 133.800  1.00 88.44           C  
ATOM   4888  N   THR A 326     306.523 269.546 132.990  1.00 86.88           N  
ATOM   4890  CA  THR A 326     305.171 269.966 132.570  1.00 86.88           C  
ATOM   4892  C   THR A 326     304.751 269.254 131.293  1.00 86.88           C  
ATOM   4893  CB  THR A 326     305.098 271.471 132.304  1.00 86.88           C  
ATOM   4895  O   THR A 326     305.604 268.777 130.546  1.00 86.88           O  
ATOM   4896  CG2 THR A 326     305.416 272.316 133.529  1.00 86.88           C  
ATOM   4900  OG1 THR A 326     306.035 271.797 131.309  1.00 86.88           O  
ATOM   4902  N   ASN A 327     303.454 269.239 131.017  1.00 82.17           N  
ATOM   4904  CA  ASN A 327     302.907 269.164 129.668  1.00 82.17           C  
ATOM   4906  C   ASN A 327     301.747 270.160 129.631  1.00 82.17           C  
ATOM   4907  CB  ASN A 327     302.557 267.702 129.352  1.00 82.17           C  
ATOM   4910  O   ASN A 327     300.963 270.206 130.568  1.00 82.17           O  
ATOM   4911  CG  ASN A 327     301.661 267.453 128.140  1.00 82.17           C  
ATOM   4912  ND2 ASN A 327     300.409 267.857 128.161  1.00 82.17           N  
ATOM   4915  OD1 ASN A 327     302.081 266.858 127.154  1.00 82.17           O  
ATOM   4916  N   SER A 328     301.666 271.000 128.606  1.00 83.83           N  
ATOM   4918  CA  SER A 328     300.948 272.274 128.719  1.00 83.83           C  
ATOM   4920  C   SER A 328     300.144 272.586 127.469  1.00 83.83           C  
ATOM   4921  CB  SER A 328     301.958 273.404 128.962  1.00 83.83           C  
ATOM   4924  O   SER A 328     300.726 272.945 126.443  1.00 83.83           O  
ATOM   4925  OG  SER A 328     302.688 273.191 130.150  1.00 83.83           O  
ATOM   4927  N   LEU A 329     298.812 272.515 127.549  1.00 77.71           N  
ATOM   4929  CA  LEU A 329     297.977 273.103 126.499  1.00 77.71           C  
ATOM   4931  C   LEU A 329     298.074 274.626 126.610  1.00 77.71           C  
ATOM   4932  CB  LEU A 329     296.494 272.677 126.532  1.00 77.71           C  
ATOM   4935  O   LEU A 329     298.038 275.191 127.709  1.00 77.71           O  
ATOM   4936  CG  LEU A 329     296.151 271.214 126.224  1.00 77.71           C  
ATOM   4938  CD1 LEU A 329     296.898 270.175 127.058  1.00 77.71           C  
ATOM   4942  CD2 LEU A 329     294.663 270.954 126.458  1.00 77.71           C  
ATOM   4946  N   VAL A 330     298.139 275.266 125.450  1.00 72.45           N  
ATOM   4948  CA  VAL A 330     297.846 276.690 125.294  1.00 72.45           C  
ATOM   4950  C   VAL A 330     296.322 276.838 125.270  1.00 72.45           C  
ATOM   4951  CB  VAL A 330     298.501 277.212 124.003  1.00 72.45           C  
ATOM   4953  O   VAL A 330     295.662 276.081 124.563  1.00 72.45           O  
ATOM   4954  CG1 VAL A 330     298.242 278.701 123.813  1.00 72.45           C  
ATOM   4958  CG2 VAL A 330     300.025 277.003 124.017  1.00 72.45           C  
ATOM   4962  N   VAL A 331     295.773 277.769 126.048  1.00 67.44           N  
ATOM   4964  CA  VAL A 331     294.328 277.959 126.284  1.00 67.44           C  
ATOM   4966  C   VAL A 331     293.959 279.448 126.235  1.00 67.44           C  
ATOM   4967  CB  VAL A 331     293.894 277.330 127.634  1.00 67.44           C  
ATOM   4969  O   VAL A 331     294.841 280.308 126.229  1.00 67.44           O  
ATOM   4970  CG1 VAL A 331     293.995 275.801 127.604  1.00 67.44           C  
ATOM   4974  CG2 VAL A 331     294.717 277.811 128.836  1.00 67.44           C  
ATOM   4978  N   GLY A 332     292.667 279.778 126.200  1.00 65.30           N  
ATOM   4980  CA  GLY A 332     292.205 281.141 126.483  1.00 65.30           C  
ATOM   4983  C   GLY A 332     292.352 281.510 127.965  1.00 65.30           C  
ATOM   4984  O   GLY A 332     292.870 280.729 128.766  1.00 65.30           O  
ATOM   4985  N   VAL A 333     291.875 282.693 128.351  1.00 63.81           N  
ATOM   4987  CA  VAL A 333     291.668 283.049 129.766  1.00 63.81           C  
ATOM   4989  C   VAL A 333     290.252 283.554 129.993  1.00 63.81           C  
ATOM   4990  CB  VAL A 333     292.701 284.053 130.328  1.00 63.81           C  
ATOM   4992  O   VAL A 333     289.726 284.325 129.190  1.00 63.81           O  
ATOM   4993  CG1 VAL A 333     294.094 283.430 130.384  1.00 63.81           C  
ATOM   4997  CG2 VAL A 333     292.811 285.373 129.559  1.00 63.81           C  
ATOM   5001  N   GLY A 334     289.648 283.141 131.109  1.00 67.89           N  
ATOM   5003  CA  GLY A 334     288.442 283.781 131.624  1.00 67.89           C  
ATOM   5006  C   GLY A 334     288.719 285.199 132.125  1.00 67.89           C  
ATOM   5007  O   GLY A 334     289.859 285.565 132.430  1.00 67.89           O  
ATOM   5008  N   ASN A 335     287.656 285.996 132.204  1.00 70.00           N  
ATOM   5010  CA  ASN A 335     287.742 287.428 132.478  1.00 70.00           C  
ATOM   5012  C   ASN A 335     288.313 287.737 133.882  1.00 70.00           C  
ATOM   5013  CB  ASN A 335     286.356 288.050 132.231  1.00 70.00           C  
ATOM   5016  O   ASN A 335     288.046 287.002 134.838  1.00 70.00           O  
ATOM   5017  CG  ASN A 335     285.929 287.886 130.780  1.00 70.00           C  
ATOM   5018  ND2 ASN A 335     284.698 287.518 130.529  1.00 70.00           N  
ATOM   5021  OD1 ASN A 335     286.725 288.046 129.865  1.00 70.00           O  
ATOM   5022  N   PRO A 336     289.113 288.812 134.031  1.00 70.69           N  
ATOM   5023  CA  PRO A 336     289.764 289.148 135.294  1.00 70.69           C  
ATOM   5025  C   PRO A 336     288.780 289.584 136.383  1.00 70.69           C  
ATOM   5026  CB  PRO A 336     290.773 290.243 134.962  1.00 70.69           C  
ATOM   5029  O   PRO A 336     287.744 290.179 136.095  1.00 70.69           O  
ATOM   5030  CG  PRO A 336     290.152 290.926 133.746  1.00 70.69           C  
ATOM   5033  CD  PRO A 336     289.497 289.767 133.001  1.00 70.69           C  
ATOM   5036  N   TYR A 337     289.144 289.328 137.645  1.00 75.96           N  
ATOM   5038  CA  TYR A 337     288.285 289.606 138.797  1.00 75.96           C  
ATOM   5040  C   TYR A 337     287.865 291.080 138.882  1.00 75.96           C  
ATOM   5041  CB  TYR A 337     288.958 289.151 140.104  1.00 75.96           C  
ATOM   5044  O   TYR A 337     288.691 291.994 138.864  1.00 75.96           O  
ATOM   5045  CG  TYR A 337     289.150 287.651 140.289  1.00 75.96           C  
ATOM   5046  CD1 TYR A 337     288.147 286.734 139.905  1.00 75.96           C  
ATOM   5048  CD2 TYR A 337     290.323 287.170 140.905  1.00 75.96           C  
ATOM   5050  CE1 TYR A 337     288.326 285.352 140.107  1.00 75.96           C  
ATOM   5052  CE2 TYR A 337     290.485 285.788 141.140  1.00 75.96           C  
ATOM   5054  OH  TYR A 337     289.661 283.546 140.965  1.00 75.96           O  
ATOM   5056  CZ  TYR A 337     289.493 284.876 140.736  1.00 75.96           C  
ATOM   5057  N   VAL A 338     286.556 291.278 139.012  1.00 74.65           N  
ATOM   5059  CA  VAL A 338     285.861 292.564 139.049  1.00 74.65           C  
ATOM   5061  C   VAL A 338     285.840 293.118 140.473  1.00 74.65           C  
ATOM   5062  CB  VAL A 338     284.427 292.368 138.522  1.00 74.65           C  
ATOM   5064  O   VAL A 338     285.573 292.381 141.422  1.00 74.65           O  
ATOM   5065  CG1 VAL A 338     283.627 293.670 138.498  1.00 74.65           C  
ATOM   5069  CG2 VAL A 338     284.428 291.784 137.103  1.00 74.65           C  
ATOM   5073  N   TYR A 339     286.074 294.421 140.634  1.00 76.29           N  
ATOM   5075  CA  TYR A 339     285.838 295.123 141.897  1.00 76.29           C  
ATOM   5077  C   TYR A 339     284.532 295.931 141.814  1.00 76.29           C  
ATOM   5078  CB  TYR A 339     287.027 296.034 142.232  1.00 76.29           C  
ATOM   5081  O   TYR A 339     284.355 296.657 140.835  1.00 76.29           O  
ATOM   5082  CG  TYR A 339     286.869 296.774 143.550  1.00 76.29           C  
ATOM   5083  CD1 TYR A 339     286.092 297.948 143.609  1.00 76.29           C  
ATOM   5085  CD2 TYR A 339     287.512 296.304 144.712  1.00 76.29           C  
ATOM   5087  CE1 TYR A 339     285.934 298.636 144.827  1.00 76.29           C  
ATOM   5089  CE2 TYR A 339     287.385 297.009 145.924  1.00 76.29           C  
ATOM   5091  OH  TYR A 339     286.481 298.852 147.156  1.00 76.29           O  
ATOM   5093  CZ  TYR A 339     286.591 298.172 145.985  1.00 76.29           C  
ATOM   5094  N   PRO A 340     283.661 295.903 142.841  1.00 81.64           N  
ATOM   5095  CA  PRO A 340     283.769 295.138 144.088  1.00 81.64           C  
ATOM   5097  C   PRO A 340     283.271 293.680 143.991  1.00 81.64           C  
ATOM   5098  CB  PRO A 340     282.938 295.941 145.090  1.00 81.64           C  
ATOM   5101  O   PRO A 340     283.477 292.919 144.931  1.00 81.64           O  
ATOM   5102  CG  PRO A 340     281.821 296.510 144.223  1.00 81.64           C  
ATOM   5105  CD  PRO A 340     282.531 296.814 142.909  1.00 81.64           C  
ATOM   5108  N   ASP A 341     282.639 293.280 142.887  1.00 78.60           N  
ATOM   5110  CA  ASP A 341     281.815 292.066 142.762  1.00 78.60           C  
ATOM   5112  C   ASP A 341     282.526 290.771 143.186  1.00 78.60           C  
ATOM   5113  CB  ASP A 341     281.361 291.901 141.298  1.00 78.60           C  
ATOM   5116  O   ASP A 341     281.954 289.947 143.901  1.00 78.60           O  
ATOM   5117  CG  ASP A 341     280.660 293.116 140.695  1.00 78.60           C  
ATOM   5118  OD1 ASP A 341     281.208 294.233 140.800  1.00 78.60           O  
ATOM   5119  OD2 ASP A 341     279.572 292.956 140.104  1.00 78.60           O  
ATOM   5120  N   ASN A 342     283.786 290.596 142.771  1.00 83.30           N  
ATOM   5122  CA  ASN A 342     284.584 289.410 143.071  1.00 83.30           C  
ATOM   5124  C   ASN A 342     285.394 289.513 144.377  1.00 83.30           C  
ATOM   5125  CB  ASN A 342     285.463 289.023 141.863  1.00 83.30           C  
ATOM   5128  O   ASN A 342     286.256 288.660 144.615  1.00 83.30           O  
ATOM   5129  CG  ASN A 342     284.704 288.541 140.642  1.00 83.30           C  
ATOM   5130  ND2 ASN A 342     283.834 287.574 140.785  1.00 83.30           N  
ATOM   5133  OD1 ASN A 342     284.965 288.963 139.529  1.00 83.30           O  
ATOM   5134  N   LEU A 343     285.171 290.527 145.225  1.00 87.87           N  
ATOM   5136  CA  LEU A 343     285.909 290.705 146.483  1.00 87.87           C  
ATOM   5138  C   LEU A 343     285.873 289.440 147.368  1.00 87.87           C  
ATOM   5139  CB  LEU A 343     285.352 291.901 147.282  1.00 87.87           C  
ATOM   5142  O   LEU A 343     284.850 288.754 147.415  1.00 87.87           O  
ATOM   5143  CG  LEU A 343     285.927 293.269 146.876  1.00 87.87           C  
ATOM   5145  CD1 LEU A 343     285.145 294.377 147.583  1.00 87.87           C  
ATOM   5149  CD2 LEU A 343     287.387 293.400 147.312  1.00 87.87           C  
ATOM   5153  N   PRO A 344     286.949 289.128 148.120  1.00 88.82           N  
ATOM   5154  CA  PRO A 344     286.989 287.929 148.953  1.00 88.82           C  
ATOM   5156  C   PRO A 344     285.857 287.902 149.988  1.00 88.82           C  
ATOM   5157  CB  PRO A 344     288.382 287.901 149.593  1.00 88.82           C  
ATOM   5160  O   PRO A 344     285.636 288.884 150.708  1.00 88.82           O  
ATOM   5161  CG  PRO A 344     289.228 288.739 148.640  1.00 88.82           C  
ATOM   5164  CD  PRO A 344     288.241 289.797 148.154  1.00 88.82           C  
ATOM   5167  N   ARG A 345     285.150 286.774 150.069  1.00 88.71           N  
ATOM   5169  CA  ARG A 345     284.169 286.457 151.115  1.00 88.71           C  
ATOM   5171  C   ARG A 345     284.652 285.220 151.872  1.00 88.71           C  
ATOM   5172  CB  ARG A 345     282.745 286.284 150.537  1.00 88.71           C  
ATOM   5175  O   ARG A 345     285.328 284.375 151.288  1.00 88.71           O  
ATOM   5176  CG  ARG A 345     282.306 287.479 149.665  1.00 88.71           C  
ATOM   5179  CD  ARG A 345     280.795 287.568 149.398  1.00 88.71           C  
ATOM   5182  NE  ARG A 345     280.239 286.394 148.701  1.00 88.71           N  
ATOM   5184  NH1 ARG A 345     279.685 287.279 146.631  1.00 88.71           N  
ATOM   5187  NH2 ARG A 345     279.063 285.221 147.196  1.00 88.71           N  
ATOM   5190  CZ  ARG A 345     279.662 286.322 147.515  1.00 88.71           C  
ATOM   5191  N   VAL A 346     284.322 285.148 153.159  1.00 87.99           N  
ATOM   5193  CA  VAL A 346     284.687 284.040 154.054  1.00 87.99           C  
ATOM   5195  C   VAL A 346     283.404 283.502 154.677  1.00 87.99           C  
ATOM   5196  CB  VAL A 346     285.760 284.470 155.084  1.00 87.99           C  
ATOM   5198  O   VAL A 346     283.034 283.874 155.786  1.00 87.99           O  
ATOM   5199  CG1 VAL A 346     286.118 283.383 156.107  1.00 87.99           C  
ATOM   5203  CG2 VAL A 346     287.071 284.870 154.388  1.00 87.99           C  
ATOM   5207  N   ASN A 347     282.652 282.740 153.879  1.00 85.94           N  
ATOM   5209  CA  ASN A 347     281.315 282.248 154.234  1.00 85.94           C  
ATOM   5211  C   ASN A 347     280.998 280.878 153.595  1.00 85.94           C  
ATOM   5212  CB  ASN A 347     280.303 283.335 153.826  1.00 85.94           C  
ATOM   5215  O   ASN A 347     279.846 280.455 153.541  1.00 85.94           O  
ATOM   5216  CG  ASN A 347     278.948 283.159 154.489  1.00 85.94           C  
ATOM   5217  ND2 ASN A 347     277.881 283.331 153.750  1.00 85.94           N  
ATOM   5220  OD1 ASN A 347     278.835 282.937 155.683  1.00 85.94           O  
ATOM   5221  N   ALA A 348     282.009 280.189 153.059  1.00 83.85           N  
ATOM   5223  CA  ALA A 348     281.827 278.909 152.389  1.00 83.85           C  
ATOM   5225  C   ALA A 348     281.468 277.807 153.395  1.00 83.85           C  
ATOM   5226  CB  ALA A 348     283.104 278.564 151.622  1.00 83.85           C  
ATOM   5230  O   ALA A 348     282.206 277.585 154.354  1.00 83.85           O  
ATOM   5231  N   LYS A 349     280.381 277.078 153.120  1.00 81.46           N  
ATOM   5233  CA  LYS A 349     279.883 275.956 153.929  1.00 81.46           C  
ATOM   5235  C   LYS A 349     279.700 274.667 153.126  1.00 81.46           C  
ATOM   5236  CB  LYS A 349     278.558 276.372 154.592  1.00 81.46           C  
ATOM   5239  O   LYS A 349     279.634 274.700 151.899  1.00 81.46           O  
ATOM   5240  CG  LYS A 349     278.777 276.921 156.005  1.00 81.46           C  
ATOM   5243  CD  LYS A 349     277.423 277.071 156.720  1.00 81.46           C  
ATOM   5246  CE  LYS A 349     277.510 277.026 158.256  1.00 81.46           C  
ATOM   5249  NZ  LYS A 349     278.044 275.737 158.804  1.00 81.46           N  
ATOM   5253  N   GLY A 350     279.565 273.547 153.838  1.00 77.67           N  
ATOM   5255  CA  GLY A 350     279.134 272.253 153.315  1.00 77.67           C  
ATOM   5258  C   GLY A 350     280.227 271.499 152.559  1.00 77.67           C  
ATOM   5259  O   GLY A 350     281.176 271.003 153.157  1.00 77.67           O  
ATOM   5260  N   GLY A 351     280.059 271.327 151.251  1.00 79.87           N  
ATOM   5262  CA  GLY A 351     280.945 270.502 150.429  1.00 79.87           C  
ATOM   5265  C   GLY A 351     280.220 269.871 149.235  1.00 79.87           C  
ATOM   5266  O   GLY A 351     279.096 270.264 148.925  1.00 79.87           O  
ATOM   5267  N   PRO A 352     280.829 268.893 148.550  1.00 80.22           N  
ATOM   5268  CA  PRO A 352     280.204 268.170 147.442  1.00 80.22           C  
ATOM   5270  C   PRO A 352     278.791 267.632 147.763  1.00 80.22           C  
ATOM   5271  CB  PRO A 352     281.203 267.060 147.122  1.00 80.22           C  
ATOM   5274  O   PRO A 352     278.535 267.114 148.850  1.00 80.22           O  
ATOM   5275  CG  PRO A 352     282.556 267.657 147.498  1.00 80.22           C  
ATOM   5278  CD  PRO A 352     282.195 268.433 148.762  1.00 80.22           C  
ATOM   5281  N   GLU A 353     277.856 267.752 146.812  1.00 78.87           N  
ATOM   5283  CA  GLU A 353     276.397 267.552 147.001  1.00 78.87           C  
ATOM   5285  C   GLU A 353     275.741 268.472 148.066  1.00 78.87           C  
ATOM   5286  CB  GLU A 353     276.032 266.079 147.281  1.00 78.87           C  
ATOM   5289  O   GLU A 353     274.668 268.155 148.584  1.00 78.87           O  
ATOM   5290  CG  GLU A 353     276.558 264.996 146.318  1.00 78.87           C  
ATOM   5293  CD  GLU A 353     276.527 263.599 146.973  1.00 78.87           C  
ATOM   5294  OE1 GLU A 353     276.065 263.487 148.138  1.00 78.87           O  
ATOM   5295  OE2 GLU A 353     277.094 262.631 146.439  1.00 78.87           O  
ATOM   5296  N   GLY A 354     276.359 269.605 148.414  1.00 81.88           N  
ATOM   5298  CA  GLY A 354     275.849 270.538 149.423  1.00 81.88           C  
ATOM   5301  C   GLY A 354     276.200 270.187 150.877  1.00 81.88           C  
ATOM   5302  O   GLY A 354     275.512 270.649 151.786  1.00 81.88           O  
ATOM   5303  N   ARG A 355     277.192 269.311 151.113  1.00 85.63           N  
ATOM   5305  CA  ARG A 355     277.531 268.743 152.436  1.00 85.63           C  
ATOM   5307  C   ARG A 355     278.980 268.219 152.504  1.00 85.63           C  
ATOM   5308  CB  ARG A 355     276.522 267.629 152.781  1.00 85.63           C  
ATOM   5311  O   ARG A 355     279.527 267.873 151.458  1.00 85.63           O  
ATOM   5312  CG  ARG A 355     276.480 266.498 151.738  1.00 85.63           C  
ATOM   5315  CD  ARG A 355     275.421 265.452 152.098  1.00 85.63           C  
ATOM   5318  NE  ARG A 355     275.233 264.457 151.022  1.00 85.63           N  
ATOM   5320  NH1 ARG A 355     273.933 262.973 152.189  1.00 85.63           N  
ATOM   5323  NH2 ARG A 355     274.421 262.570 150.055  1.00 85.63           N  
ATOM   5326  CZ  ARG A 355     274.531 263.343 151.092  1.00 85.63           C  
ATOM   5327  N   PRO A 356     279.598 268.094 153.693  1.00 88.18           N  
ATOM   5328  CA  PRO A 356     280.989 267.646 153.824  1.00 88.18           C  
ATOM   5330  C   PRO A 356     281.251 266.271 153.187  1.00 88.18           C  
ATOM   5331  CB  PRO A 356     281.298 267.669 155.325  1.00 88.18           C  
ATOM   5334  O   PRO A 356     280.389 265.387 153.205  1.00 88.18           O  
ATOM   5335  CG  PRO A 356     280.342 268.743 155.839  1.00 88.18           C  
ATOM   5338  CD  PRO A 356     279.096 268.510 154.995  1.00 88.18           C  
ATOM   5341  N   GLY A 357     282.436 266.096 152.601  1.00 88.43           N  
ATOM   5343  CA  GLY A 357     282.857 264.887 151.889  1.00 88.43           C  
ATOM   5346  C   GLY A 357     283.951 265.175 150.859  1.00 88.43           C  
ATOM   5347  O   GLY A 357     284.226 266.334 150.554  1.00 88.43           O  
ATOM   5348  N   CYS A 358     284.571 264.127 150.314  1.00 87.68           N  
ATOM   5350  CA  CYS A 358     285.614 264.236 149.284  1.00 87.68           C  
ATOM   5352  C   CYS A 358     285.144 263.671 147.951  1.00 87.68           C  
ATOM   5353  CB  CYS A 358     286.846 263.439 149.704  1.00 87.68           C  
ATOM   5356  O   CYS A 358     284.424 262.680 147.938  1.00 87.68           O  
ATOM   5357  SG  CYS A 358     287.562 264.146 151.192  1.00 87.68           S  
ATOM   5359  N   TRP A 359     285.637 264.196 146.830  1.00 84.37           N  
ATOM   5361  CA  TRP A 359     285.515 263.488 145.553  1.00 84.37           C  
ATOM   5363  C   TRP A 359     286.246 262.134 145.602  1.00 84.37           C  
ATOM   5364  CB  TRP A 359     286.029 264.370 144.411  1.00 84.37           C  
ATOM   5367  O   TRP A 359     287.271 262.008 146.276  1.00 84.37           O  
ATOM   5368  CG  TRP A 359     285.310 265.679 144.269  1.00 84.37           C  
ATOM   5369  CD1 TRP A 359     285.856 266.910 144.406  1.00 84.37           C  
ATOM   5371  CD2 TRP A 359     283.899 265.903 143.959  1.00 84.37           C  
ATOM   5372  CE2 TRP A 359     283.656 267.308 143.955  1.00 84.37           C  
ATOM   5373  CE3 TRP A 359     282.803 265.066 143.659  1.00 84.37           C  
ATOM   5375  NE1 TRP A 359     284.891 267.875 144.185  1.00 84.37           N  
ATOM   5377  CH2 TRP A 359     281.319 266.988 143.414  1.00 84.37           C  
ATOM   5379  CZ2 TRP A 359     282.390 267.853 143.708  1.00 84.37           C  
ATOM   5381  CZ3 TRP A 359     281.531 265.600 143.384  1.00 84.37           C  
ATOM   5383  N   GLN A 360     285.739 261.127 144.887  1.00 85.30           N  
ATOM   5385  CA  GLN A 360     286.433 259.842 144.711  1.00 85.30           C  
ATOM   5387  C   GLN A 360     287.826 260.040 144.070  1.00 85.30           C  
ATOM   5388  CB  GLN A 360     285.588 258.894 143.840  1.00 85.30           C  
ATOM   5391  O   GLN A 360     288.021 261.014 143.335  1.00 85.30           O  
ATOM   5392  CG  GLN A 360     284.267 258.439 144.479  1.00 85.30           C  
ATOM   5395  CD  GLN A 360     284.410 257.520 145.685  1.00 85.30           C  
ATOM   5396  NE2 GLN A 360     283.317 257.216 146.348  1.00 85.30           N  
ATOM   5399  OE1 GLN A 360     285.477 257.054 146.047  1.00 85.30           O  
ATOM   5400  N   PRO A 361     288.801 259.134 144.295  1.00 84.63           N  
ATOM   5401  CA  PRO A 361     290.123 259.216 143.672  1.00 84.63           C  
ATOM   5403  C   PRO A 361     290.046 259.327 142.140  1.00 84.63           C  
ATOM   5404  CB  PRO A 361     290.874 257.959 144.128  1.00 84.63           C  
ATOM   5407  O   PRO A 361     289.491 258.461 141.465  1.00 84.63           O  
ATOM   5408  CG  PRO A 361     290.215 257.628 145.466  1.00 84.63           C  
ATOM   5411  CD  PRO A 361     288.759 258.027 145.242  1.00 84.63           C  
ATOM   5414  N   ILE A 362     290.621 260.399 141.591  1.00 83.38           N  
ATOM   5416  CA  ILE A 362     290.449 260.790 140.189  1.00 83.38           C  
ATOM   5418  C   ILE A 362     291.270 259.870 139.280  1.00 83.38           C  
ATOM   5419  CB  ILE A 362     290.788 262.288 139.994  1.00 83.38           C  
ATOM   5421  O   ILE A 362     292.503 259.837 139.343  1.00 83.38           O  
ATOM   5422  CG1 ILE A 362     289.958 263.220 140.913  1.00 83.38           C  
ATOM   5425  CG2 ILE A 362     290.633 262.725 138.527  1.00 83.38           C  
ATOM   5429  CD1 ILE A 362     288.435 263.168 140.710  1.00 83.38           C  
ATOM   5433  N   THR A 363     290.576 259.124 138.421  1.00 86.48           N  
ATOM   5435  CA  THR A 363     291.169 258.327 137.338  1.00 86.48           C  
ATOM   5437  C   THR A 363     291.173 259.121 136.023  1.00 86.48           C  
ATOM   5438  CB  THR A 363     290.453 256.972 137.180  1.00 86.48           C  
ATOM   5440  O   THR A 363     290.836 260.303 135.998  1.00 86.48           O  
ATOM   5441  CG2 THR A 363     290.258 256.209 138.490  1.00 86.48           C  
ATOM   5445  OG1 THR A 363     289.197 257.146 136.580  1.00 86.48           O  
ATOM   5447  N   ARG A 364     291.551 258.496 134.899  1.00 86.74           N  
ATOM   5449  CA  ARG A 364     291.420 259.113 133.559  1.00 86.74           C  
ATOM   5451  C   ARG A 364     289.988 259.061 133.017  1.00 86.74           C  
ATOM   5452  CB  ARG A 364     292.397 258.441 132.584  1.00 86.74           C  
ATOM   5455  O   ARG A 364     289.654 259.804 132.101  1.00 86.74           O  
ATOM   5456  CG  ARG A 364     293.847 258.833 132.908  1.00 86.74           C  
ATOM   5459  CD  ARG A 364     294.877 258.094 132.040  1.00 86.74           C  
ATOM   5462  NE  ARG A 364     294.655 258.244 130.588  1.00 86.74           N  
ATOM   5464  NH1 ARG A 364     295.102 260.500 130.336  1.00 86.74           N  
ATOM   5467  NH2 ARG A 364     294.629 259.249 128.569  1.00 86.74           N  
ATOM   5470  CZ  ARG A 364     294.790 259.332 129.850  1.00 86.74           C  
ATOM   5471  N   ASP A 365     289.179 258.176 133.585  1.00 87.93           N  
ATOM   5473  CA  ASP A 365     287.782 257.901 133.249  1.00 87.93           C  
ATOM   5475  C   ASP A 365     286.851 258.842 134.033  1.00 87.93           C  
ATOM   5476  CB  ASP A 365     287.474 256.417 133.564  1.00 87.93           C  
ATOM   5479  O   ASP A 365     285.864 259.341 133.496  1.00 87.93           O  
ATOM   5480  CG  ASP A 365     288.720 255.517 133.511  1.00 87.93           C  
ATOM   5481  OD1 ASP A 365     288.993 254.927 132.446  1.00 87.93           O  
ATOM   5482  OD2 ASP A 365     289.460 255.524 134.529  1.00 87.93           O  
ATOM   5483  N   LEU A 366     287.223 259.139 135.284  1.00 85.08           N  
ATOM   5485  CA  LEU A 366     286.540 260.041 136.216  1.00 85.08           C  
ATOM   5487  C   LEU A 366     287.077 261.486 136.143  1.00 85.08           C  
ATOM   5488  CB  LEU A 366     286.644 259.428 137.631  1.00 85.08           C  
ATOM   5491  O   LEU A 366     287.204 262.160 137.165  1.00 85.08           O  
ATOM   5492  CG  LEU A 366     285.450 259.771 138.539  1.00 85.08           C  
ATOM   5494  CD1 LEU A 366     284.224 258.943 138.136  1.00 85.08           C  
ATOM   5498  CD2 LEU A 366     285.792 259.440 139.992  1.00 85.08           C  
ATOM   5502  N   TRP A 367     287.476 261.940 134.949  1.00 81.14           N  
ATOM   5504  CA  TRP A 367     288.161 263.223 134.756  1.00 81.14           C  
ATOM   5506  C   TRP A 367     287.320 264.246 133.981  1.00 81.14           C  
ATOM   5507  CB  TRP A 367     289.496 263.000 134.048  1.00 81.14           C  
ATOM   5510  O   TRP A 367     286.765 263.903 132.932  1.00 81.14           O  
ATOM   5511  CG  TRP A 367     290.356 264.221 133.903  1.00 81.14           C  
ATOM   5512  CD1 TRP A 367     291.141 264.743 134.869  1.00 81.14           C  
ATOM   5514  CD2 TRP A 367     290.539 265.088 132.743  1.00 81.14           C  
ATOM   5515  CE2 TRP A 367     291.606 265.989 133.022  1.00 81.14           C  
ATOM   5516  CE3 TRP A 367     289.918 265.200 131.481  1.00 81.14           C  
ATOM   5518  NE1 TRP A 367     291.909 265.764 134.345  1.00 81.14           N  
ATOM   5520  CH2 TRP A 367     291.498 266.935 130.804  1.00 81.14           C  
ATOM   5522  CZ2 TRP A 367     292.116 266.866 132.061  1.00 81.14           C  
ATOM   5524  CZ3 TRP A 367     290.400 266.108 130.517  1.00 81.14           C  
ATOM   5526  N   PRO A 368     287.289 265.520 134.408  1.00 80.76           N  
ATOM   5527  CA  PRO A 368     287.916 266.082 135.611  1.00 80.76           C  
ATOM   5529  C   PRO A 368     287.107 265.836 136.891  1.00 80.76           C  
ATOM   5530  CB  PRO A 368     287.997 267.575 135.314  1.00 80.76           C  
ATOM   5533  O   PRO A 368     285.946 265.432 136.845  1.00 80.76           O  
ATOM   5534  CG  PRO A 368     286.679 267.800 134.570  1.00 80.76           C  
ATOM   5537  CD  PRO A 368     286.609 266.571 133.673  1.00 80.76           C  
ATOM   5540  N   PHE A 369     287.700 266.182 138.038  1.00 80.74           N  
ATOM   5542  CA  PHE A 369     286.921 266.450 139.248  1.00 80.74           C  
ATOM   5544  C   PHE A 369     285.977 267.658 139.030  1.00 80.74           C  
ATOM   5545  CB  PHE A 369     287.861 266.686 140.448  1.00 80.74           C  
ATOM   5548  O   PHE A 369     286.329 268.567 138.269  1.00 80.74           O  
ATOM   5549  CG  PHE A 369     288.285 268.129 140.688  1.00 80.74           C  
ATOM   5550  CD1 PHE A 369     289.078 268.818 139.748  1.00 80.74           C  
ATOM   5552  CD2 PHE A 369     287.821 268.814 141.826  1.00 80.74           C  
ATOM   5554  CE1 PHE A 369     289.385 270.179 139.936  1.00 80.74           C  
ATOM   5556  CE2 PHE A 369     288.128 270.172 142.019  1.00 80.74           C  
ATOM   5558  CZ  PHE A 369     288.901 270.858 141.066  1.00 80.74           C  
ATOM   5560  N   PRO A 370     284.813 267.731 139.698  1.00 77.61           N  
ATOM   5561  CA  PRO A 370     283.971 268.921 139.637  1.00 77.61           C  
ATOM   5563  C   PRO A 370     284.559 270.078 140.434  1.00 77.61           C  
ATOM   5564  CB  PRO A 370     282.593 268.532 140.178  1.00 77.61           C  
ATOM   5567  O   PRO A 370     284.899 269.934 141.613  1.00 77.61           O  
ATOM   5568  CG  PRO A 370     282.614 267.025 139.990  1.00 77.61           C  
ATOM   5571  CD  PRO A 370     284.058 266.642 140.286  1.00 77.61           C  
ATOM   5574  N   TYR A 371     284.577 271.256 139.817  1.00 78.43           N  
ATOM   5576  CA  TYR A 371     284.797 272.496 140.543  1.00 78.43           C  
ATOM   5578  C   TYR A 371     283.596 272.776 141.460  1.00 78.43           C  
ATOM   5579  CB  TYR A 371     285.046 273.645 139.559  1.00 78.43           C  
ATOM   5582  O   TYR A 371     282.450 272.799 141.003  1.00 78.43           O  
ATOM   5583  CG  TYR A 371     284.895 274.994 140.221  1.00 78.43           C  
ATOM   5584  CD1 TYR A 371     285.751 275.348 141.279  1.00 78.43           C  
ATOM   5586  CD2 TYR A 371     283.808 275.822 139.887  1.00 78.43           C  
ATOM   5588  CE1 TYR A 371     285.503 276.514 142.024  1.00 78.43           C  
ATOM   5590  CE2 TYR A 371     283.576 277.003 140.609  1.00 78.43           C  
ATOM   5592  OH  TYR A 371     284.156 278.458 142.410  1.00 78.43           O  
ATOM   5594  CZ  TYR A 371     284.410 277.337 141.692  1.00 78.43           C  
ATOM   5595  N   LEU A 372     283.855 272.998 142.752  1.00 80.59           N  
ATOM   5597  CA  LEU A 372     282.827 273.345 143.728  1.00 80.59           C  
ATOM   5599  C   LEU A 372     282.672 274.869 143.829  1.00 80.59           C  
ATOM   5600  CB  LEU A 372     283.178 272.713 145.085  1.00 80.59           C  
ATOM   5603  O   LEU A 372     283.535 275.563 144.368  1.00 80.59           O  
ATOM   5604  CG  LEU A 372     281.998 272.583 146.057  1.00 80.59           C  
ATOM   5606  CD1 LEU A 372     281.086 271.419 145.678  1.00 80.59           C  
ATOM   5610  CD2 LEU A 372     282.497 272.296 147.469  1.00 80.59           C  
ATOM   5614  N   VAL A 373     281.526 275.379 143.382  1.00 80.76           N  
ATOM   5616  CA  VAL A 373     281.061 276.735 143.683  1.00 80.76           C  
ATOM   5618  C   VAL A 373     280.856 276.845 145.195  1.00 80.76           C  
ATOM   5619  CB  VAL A 373     279.757 277.048 142.921  1.00 80.76           C  
ATOM   5621  O   VAL A 373     280.056 276.115 145.780  1.00 80.76           O  
ATOM   5622  CG1 VAL A 373     279.200 278.434 143.275  1.00 80.76           C  
ATOM   5626  CG2 VAL A 373     279.966 277.018 141.402  1.00 80.76           C  
ATOM   5630  N   MET A 374     281.585 277.765 145.823  1.00 82.90           N  
ATOM   5632  CA  MET A 374     281.594 278.024 147.267  1.00 82.90           C  
ATOM   5634  C   MET A 374     281.373 279.516 147.523  1.00 82.90           C  
ATOM   5635  CB  MET A 374     282.971 277.661 147.838  1.00 82.90           C  
ATOM   5638  O   MET A 374     281.829 280.333 146.722  1.00 82.90           O  
ATOM   5639  CG  MET A 374     283.347 276.179 147.831  1.00 82.90           C  
ATOM   5642  SD  MET A 374     285.070 275.871 148.310  1.00 82.90           S  
ATOM   5643  CE  MET A 374     285.947 276.600 146.898  1.00 82.90           C  
ATOM   5647  N   ASP A 375     280.776 279.901 148.655  1.00 84.92           N  
ATOM   5649  CA  ASP A 375     280.580 281.318 149.006  1.00 84.92           C  
ATOM   5651  C   ASP A 375     281.892 282.020 149.426  1.00 84.92           C  
ATOM   5652  CB  ASP A 375     279.445 281.498 150.023  1.00 84.92           C  
ATOM   5655  O   ASP A 375     282.190 282.253 150.600  1.00 84.92           O  
ATOM   5656  CG  ASP A 375     279.046 282.972 150.163  1.00 84.92           C  
ATOM   5657  OD1 ASP A 375     279.604 283.818 149.423  1.00 84.92           O  
ATOM   5658  OD2 ASP A 375     278.140 283.272 150.969  1.00 84.92           O  
ATOM   5659  N   THR A 376     282.703 282.332 148.415  1.00 86.95           N  
ATOM   5661  CA  THR A 376     284.054 282.903 148.546  1.00 86.95           C  
ATOM   5663  C   THR A 376     284.207 284.239 147.816  1.00 86.95           C  
ATOM   5664  CB  THR A 376     285.127 281.921 148.054  1.00 86.95           C  
ATOM   5666  O   THR A 376     285.282 284.843 147.832  1.00 86.95           O  
ATOM   5667  CG2 THR A 376     285.026 280.538 148.698  1.00 86.95           C  
ATOM   5671  OG1 THR A 376     285.066 281.777 146.651  1.00 86.95           O  
ATOM   5673  N   GLY A 377     283.149 284.707 147.144  1.00 83.07           N  
ATOM   5675  CA  GLY A 377     283.121 285.919 146.318  1.00 83.07           C  
ATOM   5678  C   GLY A 377     283.469 285.729 144.839  1.00 83.07           C  
ATOM   5679  O   GLY A 377     283.102 286.573 144.031  1.00 83.07           O  
ATOM   5680  N   ALA A 378     284.114 284.630 144.447  1.00 79.35           N  
ATOM   5682  CA  ALA A 378     284.410 284.353 143.041  1.00 79.35           C  
ATOM   5684  C   ALA A 378     284.231 282.871 142.694  1.00 79.35           C  
ATOM   5685  CB  ALA A 378     285.818 284.855 142.707  1.00 79.35           C  
ATOM   5689  O   ALA A 378     284.325 282.014 143.570  1.00 79.35           O  
ATOM   5690  N   SER A 379     283.974 282.597 141.417  1.00 68.37           N  
ATOM   5692  CA  SER A 379     283.811 281.260 140.841  1.00 68.37           C  
ATOM   5694  C   SER A 379     284.077 281.268 139.337  1.00 68.37           C  
ATOM   5695  CB  SER A 379     282.393 280.719 141.106  1.00 68.37           C  
ATOM   5698  O   SER A 379     283.928 282.298 138.678  1.00 68.37           O  
ATOM   5699  OG  SER A 379     281.382 281.690 140.885  1.00 68.37           O  
ATOM   5701  N   ILE A 380     284.422 280.109 138.770  1.00 64.71           N  
ATOM   5703  CA  ILE A 380     284.328 279.890 137.321  1.00 64.71           C  
ATOM   5705  C   ILE A 380     282.922 279.404 136.967  1.00 64.71           C  
ATOM   5706  CB  ILE A 380     285.449 278.974 136.777  1.00 64.71           C  
ATOM   5708  O   ILE A 380     282.414 278.460 137.567  1.00 64.71           O  
ATOM   5709  CG1 ILE A 380     285.626 277.667 137.587  1.00 64.71           C  
ATOM   5712  CG2 ILE A 380     286.736 279.812 136.714  1.00 64.71           C  
ATOM   5716  CD1 ILE A 380     286.632 276.682 136.977  1.00 64.71           C  
ATOM   5720  N   ALA A 381     282.292 280.070 135.999  1.00 61.88           N  
ATOM   5722  CA  ALA A 381     280.962 279.732 135.497  1.00 61.88           C  
ATOM   5724  C   ALA A 381     281.070 278.936 134.182  1.00 61.88           C  
ATOM   5725  CB  ALA A 381     280.149 281.019 135.331  1.00 61.88           C  
ATOM   5729  O   ALA A 381     281.915 279.266 133.347  1.00 61.88           O  
ATOM   5730  N   PRO A 382     280.217 277.924 133.946  1.00 57.10           N  
ATOM   5731  CA  PRO A 382     280.410 276.935 132.881  1.00 57.10           C  
ATOM   5733  C   PRO A 382     279.937 277.387 131.486  1.00 57.10           C  
ATOM   5734  CB  PRO A 382     279.674 275.700 133.393  1.00 57.10           C  
ATOM   5737  O   PRO A 382     279.432 276.586 130.699  1.00 57.10           O  
ATOM   5738  CG  PRO A 382     278.477 276.309 134.106  1.00 57.10           C  
ATOM   5741  CD  PRO A 382     279.109 277.513 134.803  1.00 57.10           C  
ATOM   5744  N   TYR A 383     280.056 278.683 131.183  1.00 59.23           N  
ATOM   5746  CA  TYR A 383     279.452 279.306 129.999  1.00 59.23           C  
ATOM   5748  C   TYR A 383     280.431 280.142 129.156  1.00 59.23           C  
ATOM   5749  CB  TYR A 383     278.186 280.088 130.400  1.00 59.23           C  
ATOM   5752  O   TYR A 383     279.973 280.887 128.290  1.00 59.23           O  
ATOM   5753  CG  TYR A 383     277.139 279.263 131.127  1.00 59.23           C  
ATOM   5754  CD1 TYR A 383     276.352 278.341 130.410  1.00 59.23           C  
ATOM   5756  CD2 TYR A 383     276.978 279.390 132.522  1.00 59.23           C  
ATOM   5758  CE1 TYR A 383     275.416 277.534 131.086  1.00 59.23           C  
ATOM   5760  CE2 TYR A 383     276.060 278.569 133.202  1.00 59.23           C  
ATOM   5762  OH  TYR A 383     274.414 276.819 133.141  1.00 59.23           O  
ATOM   5764  CZ  TYR A 383     275.280 277.634 132.485  1.00 59.23           C  
ATOM   5765  N   ASN A 384     281.754 280.017 129.356  1.00 59.39           N  
ATOM   5767  CA  ASN A 384     282.721 280.673 128.466  1.00 59.39           C  
ATOM   5769  C   ASN A 384     282.554 280.105 127.040  1.00 59.39           C  
ATOM   5770  CB  ASN A 384     284.192 280.484 128.901  1.00 59.39           C  
ATOM   5773  O   ASN A 384     282.856 278.935 126.789  1.00 59.39           O  
ATOM   5774  CG  ASN A 384     284.521 280.442 130.377  1.00 59.39           C  
ATOM   5775  ND2 ASN A 384     284.772 281.563 131.003  1.00 59.39           N  
ATOM   5778  OD1 ASN A 384     284.600 279.378 130.976  1.00 59.39           O  
ATOM   5779  N   HIS A 385     282.095 280.926 126.098  1.00 62.15           N  
ATOM   5781  CA  HIS A 385     282.093 280.582 124.674  1.00 62.15           C  
ATOM   5783  C   HIS A 385     283.387 281.058 123.995  1.00 62.15           C  
ATOM   5784  CB  HIS A 385     280.789 281.064 124.016  1.00 62.15           C  
ATOM   5787  O   HIS A 385     284.135 281.842 124.576  1.00 62.15           O  
ATOM   5788  CG  HIS A 385     280.652 282.539 123.709  1.00 62.15           C  
ATOM   5789  CD2 HIS A 385     280.194 283.040 122.521  1.00 62.15           C  
ATOM   5791  ND1 HIS A 385     280.795 283.619 124.561  1.00 62.15           N  
ATOM   5793  CE1 HIS A 385     280.445 284.732 123.891  1.00 62.15           C  
ATOM   5795  NE2 HIS A 385     280.049 284.420 122.644  1.00 62.15           N  
ATOM   5796  N   PHE A 386     283.682 280.578 122.779  1.00 63.63           N  
ATOM   5798  CA  PHE A 386     284.833 281.092 122.028  1.00 63.63           C  
ATOM   5800  C   PHE A 386     284.539 282.515 121.534  1.00 63.63           C  
ATOM   5801  CB  PHE A 386     285.261 280.155 120.888  1.00 63.63           C  
ATOM   5804  O   PHE A 386     283.901 282.710 120.498  1.00 63.63           O  
ATOM   5805  CG  PHE A 386     286.512 280.667 120.186  1.00 63.63           C  
ATOM   5806  CD1 PHE A 386     286.407 281.494 119.049  1.00 63.63           C  
ATOM   5808  CD2 PHE A 386     287.783 280.403 120.734  1.00 63.63           C  
ATOM   5810  CE1 PHE A 386     287.559 282.064 118.476  1.00 63.63           C  
ATOM   5812  CE2 PHE A 386     288.935 280.966 120.157  1.00 63.63           C  
ATOM   5814  CZ  PHE A 386     288.823 281.803 119.032  1.00 63.63           C  
ATOM   5816  N   GLU A 387     285.023 283.495 122.289  1.00 61.94           N  
ATOM   5818  CA  GLU A 387     284.906 284.921 121.999  1.00 61.94           C  
ATOM   5820  C   GLU A 387     286.291 285.577 121.941  1.00 61.94           C  
ATOM   5821  CB  GLU A 387     283.971 285.582 123.025  1.00 61.94           C  
ATOM   5824  O   GLU A 387     287.223 285.170 122.641  1.00 61.94           O  
ATOM   5825  CG  GLU A 387     283.747 287.072 122.725  1.00 61.94           C  
ATOM   5828  CD  GLU A 387     282.479 287.623 123.388  1.00 61.94           C  
ATOM   5829  OE1 GLU A 387     282.256 287.311 124.578  1.00 61.94           O  
ATOM   5830  OE2 GLU A 387     281.738 288.340 122.678  1.00 61.94           O  
ATOM   5831  N   LEU A 388     286.427 286.608 121.100  1.00 61.99           N  
ATOM   5833  CA  LEU A 388     287.630 287.440 121.015  1.00 61.99           C  
ATOM   5835  C   LEU A 388     287.719 288.310 122.274  1.00 61.99           C  
ATOM   5836  CB  LEU A 388     287.591 288.291 119.731  1.00 61.99           C  
ATOM   5839  O   LEU A 388     287.163 289.406 122.321  1.00 61.99           O  
ATOM   5840  CG  LEU A 388     287.615 287.495 118.415  1.00 61.99           C  
ATOM   5842  CD1 LEU A 388     287.506 288.465 117.237  1.00 61.99           C  
ATOM   5846  CD2 LEU A 388     288.900 286.682 118.241  1.00 61.99           C  
ATOM   5850  N   GLY A 389     288.377 287.768 123.299  1.00 60.77           N  
ATOM   5852  CA  GLY A 389     288.297 288.263 124.669  1.00 60.77           C  
ATOM   5855  C   GLY A 389     288.572 289.762 124.808  1.00 60.77           C  
ATOM   5856  O   GLY A 389     289.572 290.286 124.311  1.00 60.77           O  
ATOM   5857  N   GLN A 390     287.691 290.451 125.527  1.00 60.72           N  
ATOM   5859  CA  GLN A 390     287.824 291.883 125.763  1.00 60.72           C  
ATOM   5861  C   GLN A 390     288.857 292.208 126.863  1.00 60.72           C  
ATOM   5862  CB  GLN A 390     286.448 292.497 126.062  1.00 60.72           C  
ATOM   5865  O   GLN A 390     289.142 291.371 127.722  1.00 60.72           O  
ATOM   5866  CG  GLN A 390     285.517 292.431 124.841  1.00 60.72           C  
ATOM   5869  CD  GLN A 390     284.425 293.488 124.933  1.00 60.72           C  
ATOM   5870  NE2 GLN A 390     284.657 294.674 124.417  1.00 60.72           N  
ATOM   5873  OE1 GLN A 390     283.372 293.291 125.511  1.00 60.72           O  
ATOM   5874  N   PRO A 391     289.421 293.430 126.866  1.00 53.40           N  
ATOM   5875  CA  PRO A 391     289.356 294.417 125.788  1.00 53.40           C  
ATOM   5877  C   PRO A 391     290.324 294.060 124.647  1.00 53.40           C  
ATOM   5878  CB  PRO A 391     289.715 295.742 126.460  1.00 53.40           C  
ATOM   5881  O   PRO A 391     291.522 293.873 124.866  1.00 53.40           O  
ATOM   5882  CG  PRO A 391     290.694 295.318 127.556  1.00 53.40           C  
ATOM   5885  CD  PRO A 391     290.169 293.954 127.997  1.00 53.40           C  
ATOM   5888  N   MET A 392     289.835 294.004 123.408  1.00 53.33           N  
ATOM   5890  CA  MET A 392     290.674 293.752 122.233  1.00 53.33           C  
ATOM   5892  C   MET A 392     291.675 294.897 121.983  1.00 53.33           C  
ATOM   5893  CB  MET A 392     289.790 293.545 120.994  1.00 53.33           C  
ATOM   5896  O   MET A 392     291.449 296.047 122.350  1.00 53.33           O  
ATOM   5897  CG  MET A 392     289.109 292.175 120.962  1.00 53.33           C  
ATOM   5900  SD  MET A 392     288.092 291.960 119.474  1.00 53.33           S  
ATOM   5901  CE  MET A 392     286.533 292.621 120.126  1.00 53.33           C  
ATOM   5905  N   PHE A 393     292.761 294.622 121.251  1.00 58.62           N  
ATOM   5907  CA  PHE A 393     293.804 295.612 120.926  1.00 58.62           C  
ATOM   5909  C   PHE A 393     293.265 296.944 120.358  1.00 58.62           C  
ATOM   5910  CB  PHE A 393     294.772 294.972 119.921  1.00 58.62           C  
ATOM   5913  O   PHE A 393     293.760 298.017 120.705  1.00 58.62           O  
ATOM   5914  CG  PHE A 393     295.901 295.880 119.461  1.00 58.62           C  
ATOM   5915  CD1 PHE A 393     296.896 296.286 120.370  1.00 58.62           C  
ATOM   5917  CD2 PHE A 393     295.958 296.322 118.124  1.00 58.62           C  
ATOM   5919  CE1 PHE A 393     297.952 297.109 119.942  1.00 58.62           C  
ATOM   5921  CE2 PHE A 393     297.011 297.150 117.697  1.00 58.62           C  
ATOM   5923  CZ  PHE A 393     298.012 297.539 118.605  1.00 58.62           C  
ATOM   5925  N   ALA A 394     292.226 296.894 119.516  1.00 56.32           N  
ATOM   5927  CA  ALA A 394     291.596 298.088 118.951  1.00 56.32           C  
ATOM   5929  C   ALA A 394     290.975 299.005 120.026  1.00 56.32           C  
ATOM   5930  CB  ALA A 394     290.542 297.636 117.932  1.00 56.32           C  
ATOM   5934  O   ALA A 394     291.021 300.224 119.893  1.00 56.32           O  
ATOM   5935  N   GLU A 395     290.448 298.431 121.103  1.00 58.68           N  
ATOM   5937  CA  GLU A 395     289.805 299.137 122.213  1.00 58.68           C  
ATOM   5939  C   GLU A 395     290.830 299.976 122.996  1.00 58.68           C  
ATOM   5940  CB  GLU A 395     289.137 298.088 123.119  1.00 58.68           C  
ATOM   5943  O   GLU A 395     290.683 301.193 123.155  1.00 58.68           O  
ATOM   5944  CG  GLU A 395     288.145 297.177 122.380  1.00 58.68           C  
ATOM   5947  CD  GLU A 395     287.448 296.221 123.350  1.00 58.68           C  
ATOM   5948  OE1 GLU A 395     287.149 296.642 124.485  1.00 58.68           O  
ATOM   5949  OE2 GLU A 395     287.231 295.048 122.979  1.00 58.68           O  
ATOM   5950  N   TYR A 396     291.947 299.345 123.377  1.00 48.04           N  
ATOM   5952  CA  TYR A 396     293.080 300.018 124.017  1.00 48.04           C  
ATOM   5954  C   TYR A 396     293.690 301.116 123.128  1.00 48.04           C  
ATOM   5955  CB  TYR A 396     294.149 298.984 124.416  1.00 48.04           C  
ATOM   5958  O   TYR A 396     294.003 302.203 123.621  1.00 48.04           O  
ATOM   5959  CG  TYR A 396     294.149 298.640 125.894  1.00 48.04           C  
ATOM   5960  CD1 TYR A 396     294.584 299.601 126.829  1.00 48.04           C  
ATOM   5962  CD2 TYR A 396     293.739 297.368 126.336  1.00 48.04           C  
ATOM   5964  CE1 TYR A 396     294.600 299.297 128.205  1.00 48.04           C  
ATOM   5966  CE2 TYR A 396     293.783 297.055 127.708  1.00 48.04           C  
ATOM   5968  OH  TYR A 396     294.224 297.698 129.965  1.00 48.04           O  
ATOM   5970  CZ  TYR A 396     294.197 298.018 128.647  1.00 48.04           C  
ATOM   5971  N   VAL A 397     293.829 300.870 121.819  1.00 58.15           N  
ATOM   5973  CA  VAL A 397     294.368 301.853 120.858  1.00 58.15           C  
ATOM   5975  C   VAL A 397     293.446 303.066 120.690  1.00 58.15           C  
ATOM   5976  CB  VAL A 397     294.670 301.172 119.506  1.00 58.15           C  
ATOM   5978  O   VAL A 397     293.939 304.190 120.595  1.00 58.15           O  
ATOM   5979  CG1 VAL A 397     294.962 302.156 118.364  1.00 58.15           C  
ATOM   5983  CG2 VAL A 397     295.907 300.273 119.637  1.00 58.15           C  
ATOM   5987  N   TRP A 398     292.124 302.873 120.699  1.00 55.36           N  
ATOM   5989  CA  TRP A 398     291.139 303.958 120.580  1.00 55.36           C  
ATOM   5991  C   TRP A 398     290.761 304.598 121.931  1.00 55.36           C  
ATOM   5992  CB  TRP A 398     289.933 303.482 119.752  1.00 55.36           C  
ATOM   5995  O   TRP A 398     289.866 305.442 121.987  1.00 55.36           O  
ATOM   5996  CG  TRP A 398     290.193 303.356 118.275  1.00 55.36           C  
ATOM   5997  CD1 TRP A 398     291.056 302.491 117.694  1.00 55.36           C  
ATOM   5999  CD2 TRP A 398     289.607 304.118 117.171  1.00 55.36           C  
ATOM   6000  CE2 TRP A 398     290.167 303.645 115.945  1.00 55.36           C  
ATOM   6001  CE3 TRP A 398     288.659 305.161 117.077  1.00 55.36           C  
ATOM   6003  NE1 TRP A 398     291.043 302.654 116.326  1.00 55.36           N  
ATOM   6005  CH2 TRP A 398     288.858 305.206 114.639  1.00 55.36           C  
ATOM   6007  CZ2 TRP A 398     289.808 304.172 114.695  1.00 55.36           C  
ATOM   6009  CZ3 TRP A 398     288.288 305.698 115.828  1.00 55.36           C  
ATOM   6011  N   GLY A 399     291.458 304.241 123.017  1.00 49.27           N  
ATOM   6013  CA  GLY A 399     291.283 304.848 124.341  1.00 49.27           C  
ATOM   6016  C   GLY A 399     289.933 304.544 124.994  1.00 49.27           C  
ATOM   6017  O   GLY A 399     289.462 305.333 125.811  1.00 49.27           O  
ATOM   6018  N   ARG A 400     289.297 303.433 124.611  1.00 50.02           N  
ATOM   6020  CA  ARG A 400     287.999 302.977 125.115  1.00 50.02           C  
ATOM   6022  C   ARG A 400     287.995 301.460 125.185  1.00 50.02           C  
ATOM   6023  CB  ARG A 400     286.878 303.386 124.146  1.00 50.02           C  
ATOM   6026  O   ARG A 400     287.869 300.831 124.142  1.00 50.02           O  
ATOM   6027  CG  ARG A 400     286.525 304.872 124.120  1.00 50.02           C  
ATOM   6030  CD  ARG A 400     285.408 305.024 123.083  1.00 50.02           C  
ATOM   6033  NE  ARG A 400     284.824 306.373 123.083  1.00 50.02           N  
ATOM   6035  NH1 ARG A 400     283.163 305.925 121.566  1.00 50.02           N  
ATOM   6038  NH2 ARG A 400     283.271 307.939 122.525  1.00 50.02           N  
ATOM   6041  CZ  ARG A 400     283.761 306.739 122.392  1.00 50.02           C  
ATOM   6042  N   GLN A 401     288.036 300.895 126.387  1.00 51.53           N  
ATOM   6044  CA  GLN A 401     287.499 299.549 126.599  1.00 51.53           C  
ATOM   6046  C   GLN A 401     286.007 299.599 126.228  1.00 51.53           C  
ATOM   6047  CB  GLN A 401     287.737 299.108 128.051  1.00 51.53           C  
ATOM   6050  O   GLN A 401     285.282 300.481 126.696  1.00 51.53           O  
ATOM   6051  CG  GLN A 401     289.235 299.003 128.391  1.00 51.53           C  
ATOM   6054  CD  GLN A 401     289.490 298.715 129.865  1.00 51.53           C  
ATOM   6055  NE2 GLN A 401     288.971 297.637 130.414  1.00 51.53           N  
ATOM   6058  OE1 GLN A 401     290.181 299.461 130.540  1.00 51.53           O  
ATOM   6059  N   VAL A 402     285.557 298.735 125.321  1.00 49.35           N  
ATOM   6061  CA  VAL A 402     284.185 298.720 124.778  1.00 49.35           C  
ATOM   6063  C   VAL A 402     283.356 297.741 125.609  1.00 49.35           C  
ATOM   6064  CB  VAL A 402     284.167 298.478 123.253  1.00 49.35           C  
ATOM   6066  O   VAL A 402     282.750 296.804 125.103  1.00 49.35           O  
ATOM   6067  CG1 VAL A 402     282.771 298.690 122.643  1.00 49.35           C  
ATOM   6071  CG2 VAL A 402     285.076 299.487 122.529  1.00 49.35           C  
ATOM   6075  N   GLY A 403     283.410 297.962 126.919  1.00 56.75           N  
ATOM   6077  CA  GLY A 403     282.983 297.053 127.972  1.00 56.75           C  
ATOM   6080  C   GLY A 403     283.822 297.310 129.223  1.00 56.75           C  
ATOM   6081  O   GLY A 403     285.039 297.483 129.143  1.00 56.75           O  
ATOM   6082  N   GLU A 404     283.173 297.371 130.381  1.00 53.13           N  
ATOM   6084  CA  GLU A 404     283.852 297.191 131.667  1.00 53.13           C  
ATOM   6086  C   GLU A 404     284.091 295.686 131.875  1.00 53.13           C  
ATOM   6087  CB  GLU A 404     283.018 297.824 132.799  1.00 53.13           C  
ATOM   6090  O   GLU A 404     283.427 294.859 131.243  1.00 53.13           O  
ATOM   6091  CG  GLU A 404     282.934 299.354 132.635  1.00 53.13           C  
ATOM   6094  CD  GLU A 404     282.025 300.044 133.666  1.00 53.13           C  
ATOM   6095  OE1 GLU A 404     280.854 299.617 133.800  1.00 53.13           O  
ATOM   6096  OE2 GLU A 404     282.476 301.059 134.244  1.00 53.13           O  
ATOM   6097  N   ASN A 405     285.016 295.297 132.756  1.00 55.93           N  
ATOM   6099  CA  ASN A 405     285.122 293.886 133.135  1.00 55.93           C  
ATOM   6101  C   ASN A 405     283.827 293.513 133.877  1.00 55.93           C  
ATOM   6102  CB  ASN A 405     286.373 293.640 133.996  1.00 55.93           C  
ATOM   6105  O   ASN A 405     283.565 294.032 134.962  1.00 55.93           O  
ATOM   6106  CG  ASN A 405     287.688 293.897 133.281  1.00 55.93           C  
ATOM   6107  ND2 ASN A 405     288.726 294.204 134.023  1.00 55.93           N  
ATOM   6110  OD1 ASN A 405     287.828 293.836 132.074  1.00 55.93           O  
ATOM   6111  N   THR A 406     282.994 292.658 133.288  1.00 50.29           N  
ATOM   6113  CA  THR A 406     281.751 292.187 133.915  1.00 50.29           C  
ATOM   6115  C   THR A 406     281.932 290.782 134.469  1.00 50.29           C  
ATOM   6116  CB  THR A 406     280.535 292.245 132.977  1.00 50.29           C  
ATOM   6118  O   THR A 406     282.840 290.058 134.071  1.00 50.29           O  
ATOM   6119  CG2 THR A 406     280.274 293.634 132.402  1.00 50.29           C  
ATOM   6123  OG1 THR A 406     280.668 291.343 131.908  1.00 50.29           O  
ATOM   6125  N   ILE A 407     281.029 290.366 135.357  1.00 47.15           N  
ATOM   6127  CA  ILE A 407     281.015 289.005 135.911  1.00 47.15           C  
ATOM   6129  C   ILE A 407     280.423 287.963 134.933  1.00 47.15           C  
ATOM   6130  CB  ILE A 407     280.439 289.006 137.348  1.00 47.15           C  
ATOM   6132  O   ILE A 407     279.912 286.922 135.347  1.00 47.15           O  
ATOM   6133  CG1 ILE A 407     278.967 289.463 137.412  1.00 47.15           C  
ATOM   6136  CG2 ILE A 407     281.340 289.894 138.233  1.00 47.15           C  
ATOM   6140  CD1 ILE A 407     278.359 289.336 138.817  1.00 47.15           C  
ATOM   6144  N   ASN A 408     280.498 288.232 133.622  1.00 39.15           N  
ATOM   6146  CA  ASN A 408     280.254 287.252 132.565  1.00 39.15           C  
ATOM   6148  C   ASN A 408     281.503 286.370 132.351  1.00 39.15           C  
ATOM   6149  CB  ASN A 408     279.875 287.970 131.257  1.00 39.15           C  
ATOM   6152  O   ASN A 408     282.618 286.902 132.375  1.00 39.15           O  
ATOM   6153  CG  ASN A 408     279.165 287.041 130.286  1.00 39.15           C  
ATOM   6154  ND2 ASN A 408     279.814 286.392 129.355  1.00 39.15           N  
ATOM   6157  OD1 ASN A 408     277.972 286.848 130.399  1.00 39.15           O  
ATOM   6158  N   PRO A 409     281.347 285.054 132.125  1.00 38.40           N  
ATOM   6159  CA  PRO A 409     282.441 284.170 131.702  1.00 38.40           C  
ATOM   6161  C   PRO A 409     282.950 284.438 130.268  1.00 38.40           C  
ATOM   6162  CB  PRO A 409     281.877 282.755 131.876  1.00 38.40           C  
ATOM   6165  O   PRO A 409     282.198 285.030 129.469  1.00 38.40           O  
ATOM   6166  CG  PRO A 409     280.372 282.923 131.716  1.00 38.40           C  
ATOM   6169  CD  PRO A 409     280.105 284.310 132.276  1.00 38.40           C  
ATOM   6172  OXT PRO A 409     284.097 284.025 129.972  1.00 38.40           O  
TER
ATOM   6173  N   MET B   1     263.608 234.826 379.089  1.00 57.99           N  
ATOM   6177  CA  MET B   1     262.889 234.664 377.799  1.00 57.99           C  
ATOM   6179  C   MET B   1     263.504 233.489 377.039  1.00 57.99           C  
ATOM   6180  CB  MET B   1     262.976 235.963 376.983  1.00 57.99           C  
ATOM   6183  O   MET B   1     264.685 233.238 377.241  1.00 57.99           O  
ATOM   6184  CG  MET B   1     261.990 236.024 375.812  1.00 57.99           C  
ATOM   6187  SD  MET B   1     262.075 237.609 374.948  1.00 57.99           S  
ATOM   6188  CE  MET B   1     260.644 237.472 373.843  1.00 57.99           C  
ATOM   6192  N   SER B   2     262.756 232.755 376.204  1.00 65.56           N  
ATOM   6194  CA  SER B   2     263.318 231.614 375.457  1.00 65.56           C  
ATOM   6196  C   SER B   2     264.098 232.075 374.222  1.00 65.56           C  
ATOM   6197  CB  SER B   2     262.227 230.617 375.054  1.00 65.56           C  
ATOM   6200  O   SER B   2     263.498 232.463 373.221  1.00 65.56           O  
ATOM   6201  OG  SER B   2     262.816 229.521 374.376  1.00 65.56           O  
ATOM   6203  N   ILE B   3     265.433 231.991 374.279  1.00 78.61           N  
ATOM   6205  CA  ILE B   3     266.327 232.392 373.178  1.00 78.61           C  
ATOM   6207  C   ILE B   3     266.014 231.609 371.894  1.00 78.61           C  
ATOM   6208  CB  ILE B   3     267.811 232.249 373.602  1.00 78.61           C  
ATOM   6210  O   ILE B   3     265.975 232.208 370.826  1.00 78.61           O  
ATOM   6211  CG1 ILE B   3     268.117 233.232 374.759  1.00 78.61           C  
ATOM   6214  CG2 ILE B   3     268.766 232.496 372.417  1.00 78.61           C  
ATOM   6218  CD1 ILE B   3     269.518 233.085 375.368  1.00 78.61           C  
ATOM   6222  N   LYS B   4     265.694 230.307 371.986  1.00 81.61           N  
ATOM   6224  CA  LYS B   4     265.299 229.491 370.821  1.00 81.61           C  
ATOM   6226  C   LYS B   4     264.053 230.050 370.115  1.00 81.61           C  
ATOM   6227  CB  LYS B   4     265.085 228.018 371.226  1.00 81.61           C  
ATOM   6230  O   LYS B   4     264.008 230.068 368.890  1.00 81.61           O  
ATOM   6231  CG  LYS B   4     266.379 227.316 371.682  1.00 81.61           C  
ATOM   6234  CD  LYS B   4     266.174 225.803 371.890  1.00 81.61           C  
ATOM   6237  CE  LYS B   4     267.495 225.127 372.299  1.00 81.61           C  
ATOM   6240  NZ  LYS B   4     267.372 223.647 372.400  1.00 81.61           N  
ATOM   6244  N   GLY B   5     263.075 230.556 370.872  1.00 84.41           N  
ATOM   6246  CA  GLY B   5     261.870 231.184 370.317  1.00 84.41           C  
ATOM   6249  C   GLY B   5     262.141 232.545 369.668  1.00 84.41           C  
ATOM   6250  O   GLY B   5     261.589 232.840 368.609  1.00 84.41           O  
ATOM   6251  N   THR B   6     263.023 233.356 370.260  1.00 86.45           N  
ATOM   6253  CA  THR B   6     263.456 234.637 369.673  1.00 86.45           C  
ATOM   6255  C   THR B   6     264.264 234.417 368.392  1.00 86.45           C  
ATOM   6256  CB  THR B   6     264.270 235.461 370.681  1.00 86.45           C  
ATOM   6258  O   THR B   6     263.988 235.060 367.383  1.00 86.45           O  
ATOM   6259  CG2 THR B   6     264.545 236.883 370.196  1.00 86.45           C  
ATOM   6263  OG1 THR B   6     263.556 235.594 371.892  1.00 86.45           O  
ATOM   6265  N   LEU B   7     265.205 233.467 368.404  1.00 87.63           N  
ATOM   6267  CA  LEU B   7     266.038 233.102 367.257  1.00 87.63           C  
ATOM   6269  C   LEU B   7     265.197 232.579 366.085  1.00 87.63           C  
ATOM   6270  CB  LEU B   7     267.072 232.060 367.725  1.00 87.63           C  
ATOM   6273  O   LEU B   7     265.435 232.973 364.950  1.00 87.63           O  
ATOM   6274  CG  LEU B   7     268.083 231.621 366.648  1.00 87.63           C  
ATOM   6276  CD1 LEU B   7     268.996 232.769 366.216  1.00 87.63           C  
ATOM   6280  CD2 LEU B   7     268.954 230.494 367.205  1.00 87.63           C  
ATOM   6284  N   PHE B   8     264.182 231.751 366.350  1.00 90.58           N  
ATOM   6286  CA  PHE B   8     263.273 231.247 365.315  1.00 90.58           C  
ATOM   6288  C   PHE B   8     262.447 232.370 364.666  1.00 90.58           C  
ATOM   6289  CB  PHE B   8     262.384 230.162 365.934  1.00 90.58           C  
ATOM   6292  O   PHE B   8     262.345 232.428 363.441  1.00 90.58           O  
ATOM   6293  CG  PHE B   8     261.497 229.433 364.945  1.00 90.58           C  
ATOM   6294  CD1 PHE B   8     262.064 228.513 364.042  1.00 90.58           C  
ATOM   6296  CD2 PHE B   8     260.107 229.655 364.933  1.00 90.58           C  
ATOM   6298  CE1 PHE B   8     261.246 227.813 363.138  1.00 90.58           C  
ATOM   6300  CE2 PHE B   8     259.287 228.948 364.034  1.00 90.58           C  
ATOM   6302  CZ  PHE B   8     259.857 228.027 363.138  1.00 90.58           C  
ATOM   6304  N   LYS B   9     261.918 233.313 365.462  1.00 89.21           N  
ATOM   6306  CA  LYS B   9     261.220 234.498 364.931  1.00 89.21           C  
ATOM   6308  C   LYS B   9     262.145 235.397 364.107  1.00 89.21           C  
ATOM   6309  CB  LYS B   9     260.564 235.308 366.059  1.00 89.21           C  
ATOM   6312  O   LYS B   9     261.755 235.816 363.022  1.00 89.21           O  
ATOM   6313  CG  LYS B   9     259.277 234.645 366.570  1.00 89.21           C  
ATOM   6316  CD  LYS B   9     258.519 235.600 367.502  1.00 89.21           C  
ATOM   6319  CE  LYS B   9     257.158 234.999 367.876  1.00 89.21           C  
ATOM   6322  NZ  LYS B   9     256.270 236.006 368.513  1.00 89.21           N  
ATOM   6326  N   LEU B  10     263.356 235.665 364.602  1.00 93.37           N  
ATOM   6328  CA  LEU B  10     264.354 236.462 363.886  1.00 93.37           C  
ATOM   6330  C   LEU B  10     264.766 235.785 362.573  1.00 93.37           C  
ATOM   6331  CB  LEU B  10     265.554 236.711 364.819  1.00 93.37           C  
ATOM   6334  O   LEU B  10     264.806 236.446 361.546  1.00 93.37           O  
ATOM   6335  CG  LEU B  10     266.671 237.578 364.202  1.00 93.37           C  
ATOM   6337  CD1 LEU B  10     266.187 238.982 363.832  1.00 93.37           C  
ATOM   6341  CD2 LEU B  10     267.811 237.717 365.212  1.00 93.37           C  
ATOM   6345  N   GLY B  11     264.996 234.468 362.586  1.00 93.81           N  
ATOM   6347  CA  GLY B  11     265.334 233.687 361.396  1.00 93.81           C  
ATOM   6350  C   GLY B  11     264.265 233.768 360.306  1.00 93.81           C  
ATOM   6351  O   GLY B  11     264.603 234.019 359.157  1.00 93.81           O  
ATOM   6352  N   ILE B  12     262.979 233.641 360.660  1.00 94.84           N  
ATOM   6354  CA  ILE B  12     261.869 233.808 359.704  1.00 94.84           C  
ATOM   6356  C   ILE B  12     261.828 235.237 359.146  1.00 94.84           C  
ATOM   6357  CB  ILE B  12     260.524 233.398 360.355  1.00 94.84           C  
ATOM   6359  O   ILE B  12     261.691 235.415 357.938  1.00 94.84           O  
ATOM   6360  CG1 ILE B  12     260.505 231.866 360.568  1.00 94.84           C  
ATOM   6363  CG2 ILE B  12     259.314 233.827 359.498  1.00 94.84           C  
ATOM   6367  CD1 ILE B  12     259.340 231.364 361.429  1.00 94.84           C  
ATOM   6371  N   PHE B  13     261.965 236.257 359.997  1.00 95.15           N  
ATOM   6373  CA  PHE B  13     261.876 237.651 359.553  1.00 95.15           C  
ATOM   6375  C   PHE B  13     263.058 238.043 358.651  1.00 95.15           C  
ATOM   6376  CB  PHE B  13     261.734 238.575 360.773  1.00 95.15           C  
ATOM   6379  O   PHE B  13     262.860 238.630 357.589  1.00 95.15           O  
ATOM   6380  CG  PHE B  13     260.797 239.738 360.520  1.00 95.15           C  
ATOM   6381  CD1 PHE B  13     261.263 240.909 359.894  1.00 95.15           C  
ATOM   6383  CD2 PHE B  13     259.437 239.628 360.872  1.00 95.15           C  
ATOM   6385  CE1 PHE B  13     260.376 241.967 359.630  1.00 95.15           C  
ATOM   6387  CE2 PHE B  13     258.550 240.686 360.608  1.00 95.15           C  
ATOM   6389  CZ  PHE B  13     259.020 241.856 359.987  1.00 95.15           C  
ATOM   6391  N   SER B  14     264.278 237.643 359.021  1.00 94.93           N  
ATOM   6393  CA  SER B  14     265.470 237.812 358.189  1.00 94.93           C  
ATOM   6395  C   SER B  14     265.390 237.013 356.891  1.00 94.93           C  
ATOM   6396  CB  SER B  14     266.732 237.401 358.950  1.00 94.93           C  
ATOM   6399  O   SER B  14     265.852 237.509 355.871  1.00 94.93           O  
ATOM   6400  OG  SER B  14     266.952 238.262 360.051  1.00 94.93           O  
ATOM   6402  N   LEU B  15     264.784 235.817 356.885  1.00 96.48           N  
ATOM   6404  CA  LEU B  15     264.585 235.034 355.662  1.00 96.48           C  
ATOM   6406  C   LEU B  15     263.663 235.762 354.675  1.00 96.48           C  
ATOM   6407  CB  LEU B  15     264.066 233.629 356.019  1.00 96.48           C  
ATOM   6410  O   LEU B  15     264.027 235.892 353.515  1.00 96.48           O  
ATOM   6411  CG  LEU B  15     263.858 232.694 354.813  1.00 96.48           C  
ATOM   6413  CD1 LEU B  15     265.171 232.380 354.090  1.00 96.48           C  
ATOM   6417  CD2 LEU B  15     263.254 231.375 355.296  1.00 96.48           C  
ATOM   6421  N   VAL B  16     262.526 236.303 355.131  1.00 96.67           N  
ATOM   6423  CA  VAL B  16     261.608 237.079 354.272  1.00 96.67           C  
ATOM   6425  C   VAL B  16     262.289 238.332 353.709  1.00 96.67           C  
ATOM   6426  CB  VAL B  16     260.317 237.437 355.038  1.00 96.67           C  
ATOM   6428  O   VAL B  16     262.184 238.607 352.515  1.00 96.67           O  
ATOM   6429  CG1 VAL B  16     259.406 238.400 354.265  1.00 96.67           C  
ATOM   6433  CG2 VAL B  16     259.496 236.174 355.332  1.00 96.67           C  
ATOM   6437  N   LEU B  17     263.043 239.067 354.535  1.00 96.52           N  
ATOM   6439  CA  LEU B  17     263.789 240.244 354.076  1.00 96.52           C  
ATOM   6441  C   LEU B  17     264.928 239.875 353.109  1.00 96.52           C  
ATOM   6442  CB  LEU B  17     264.298 241.039 355.292  1.00 96.52           C  
ATOM   6445  O   LEU B  17     265.142 240.581 352.126  1.00 96.52           O  
ATOM   6446  CG  LEU B  17     263.189 241.683 356.151  1.00 96.52           C  
ATOM   6448  CD1 LEU B  17     263.824 242.356 357.370  1.00 96.52           C  
ATOM   6452  CD2 LEU B  17     262.384 242.741 355.394  1.00 96.52           C  
ATOM   6456  N   LEU B  18     265.620 238.750 353.325  1.00 96.67           N  
ATOM   6458  CA  LEU B  18     266.596 238.210 352.372  1.00 96.67           C  
ATOM   6460  C   LEU B  18     265.935 237.779 351.058  1.00 96.67           C  
ATOM   6461  CB  LEU B  18     267.366 237.034 353.002  1.00 96.67           C  
ATOM   6464  O   LEU B  18     266.512 238.022 350.004  1.00 96.67           O  
ATOM   6465  CG  LEU B  18     268.465 237.454 353.995  1.00 96.67           C  
ATOM   6467  CD1 LEU B  18     268.945 236.230 354.780  1.00 96.67           C  
ATOM   6471  CD2 LEU B  18     269.678 238.061 353.285  1.00 96.67           C  
ATOM   6475  N   THR B  19     264.729 237.203 351.089  1.00 95.91           N  
ATOM   6477  CA  THR B  19     263.965 236.870 349.877  1.00 95.91           C  
ATOM   6479  C   THR B  19     263.605 238.123 349.079  1.00 95.91           C  
ATOM   6480  CB  THR B  19     262.707 236.050 350.206  1.00 95.91           C  
ATOM   6482  O   THR B  19     263.788 238.113 347.865  1.00 95.91           O  
ATOM   6483  CG2 THR B  19     261.894 235.668 348.969  1.00 95.91           C  
ATOM   6487  OG1 THR B  19     263.070 234.829 350.811  1.00 95.91           O  
ATOM   6489  N   PHE B  20     263.178 239.220 349.717  1.00 95.80           N  
ATOM   6491  CA  PHE B  20     262.957 240.489 349.007  1.00 95.80           C  
ATOM   6493  C   PHE B  20     264.255 241.059 348.415  1.00 95.80           C  
ATOM   6494  CB  PHE B  20     262.277 241.519 349.921  1.00 95.80           C  
ATOM   6497  O   PHE B  20     264.277 241.421 347.242  1.00 95.80           O  
ATOM   6498  CG  PHE B  20     260.836 241.230 350.314  1.00 95.80           C  
ATOM   6499  CD1 PHE B  20     259.885 240.840 349.347  1.00 95.80           C  
ATOM   6501  CD2 PHE B  20     260.421 241.432 351.644  1.00 95.80           C  
ATOM   6503  CE1 PHE B  20     258.544 240.637 349.714  1.00 95.80           C  
ATOM   6505  CE2 PHE B  20     259.076 241.241 352.009  1.00 95.80           C  
ATOM   6507  CZ  PHE B  20     258.137 240.839 351.043  1.00 95.80           C  
ATOM   6509  N   THR B  21     265.355 241.077 349.173  1.00 94.48           N  
ATOM   6511  CA  THR B  21     266.665 241.533 348.670  1.00 94.48           C  
ATOM   6513  C   THR B  21     267.159 240.678 347.496  1.00 94.48           C  
ATOM   6514  CB  THR B  21     267.693 241.535 349.811  1.00 94.48           C  
ATOM   6516  O   THR B  21     267.640 241.214 346.500  1.00 94.48           O  
ATOM   6517  CG2 THR B  21     269.076 242.030 349.394  1.00 94.48           C  
ATOM   6521  OG1 THR B  21     267.259 242.405 350.830  1.00 94.48           O  
ATOM   6523  N   ALA B  22     266.998 239.354 347.564  1.00 92.95           N  
ATOM   6525  CA  ALA B  22     267.353 238.441 346.479  1.00 92.95           C  
ATOM   6527  C   ALA B  22     266.454 238.621 345.245  1.00 92.95           C  
ATOM   6528  CB  ALA B  22     267.302 237.004 347.012  1.00 92.95           C  
ATOM   6532  O   ALA B  22     266.959 238.603 344.126  1.00 92.95           O  
ATOM   6533  N   LEU B  23     265.148 238.854 345.430  1.00 91.93           N  
ATOM   6535  CA  LEU B  23     264.218 239.161 344.340  1.00 91.93           C  
ATOM   6537  C   LEU B  23     264.627 240.450 343.611  1.00 91.93           C  
ATOM   6538  CB  LEU B  23     262.791 239.260 344.912  1.00 91.93           C  
ATOM   6541  O   LEU B  23     264.647 240.474 342.385  1.00 91.93           O  
ATOM   6542  CG  LEU B  23     261.691 239.394 343.842  1.00 91.93           C  
ATOM   6544  CD1 LEU B  23     261.467 238.076 343.097  1.00 91.93           C  
ATOM   6548  CD2 LEU B  23     260.374 239.796 344.508  1.00 91.93           C  
ATOM   6552  N   ILE B  24     265.022 241.490 344.355  1.00 93.03           N  
ATOM   6554  CA  ILE B  24     265.546 242.743 343.792  1.00 93.03           C  
ATOM   6556  C   ILE B  24     266.809 242.471 342.959  1.00 93.03           C  
ATOM   6557  CB  ILE B  24     265.761 243.783 344.920  1.00 93.03           C  
ATOM   6559  O   ILE B  24     266.876 242.912 341.813  1.00 93.03           O  
ATOM   6560  CG1 ILE B  24     264.389 244.243 345.473  1.00 93.03           C  
ATOM   6563  CG2 ILE B  24     266.567 245.008 344.448  1.00 93.03           C  
ATOM   6567  CD1 ILE B  24     264.475 244.985 346.815  1.00 93.03           C  
ATOM   6571  N   PHE B  25     267.773 241.691 343.463  1.00 90.83           N  
ATOM   6573  CA  PHE B  25     268.963 241.328 342.681  1.00 90.83           C  
ATOM   6575  C   PHE B  25     268.647 240.474 341.438  1.00 90.83           C  
ATOM   6576  CB  PHE B  25     270.006 240.641 343.577  1.00 90.83           C  
ATOM   6579  O   PHE B  25     269.261 240.688 340.396  1.00 90.83           O  
ATOM   6580  CG  PHE B  25     270.820 241.592 344.440  1.00 90.83           C  
ATOM   6581  CD1 PHE B  25     271.649 242.554 343.828  1.00 90.83           C  
ATOM   6583  CD2 PHE B  25     270.788 241.503 345.844  1.00 90.83           C  
ATOM   6585  CE1 PHE B  25     272.423 243.428 344.611  1.00 90.83           C  
ATOM   6587  CE2 PHE B  25     271.564 242.376 346.629  1.00 90.83           C  
ATOM   6589  CZ  PHE B  25     272.379 243.341 346.013  1.00 90.83           C  
ATOM   6591  N   VAL B  26     267.675 239.557 341.497  1.00 88.30           N  
ATOM   6593  CA  VAL B  26     267.237 238.764 340.331  1.00 88.30           C  
ATOM   6595  C   VAL B  26     266.559 239.638 339.272  1.00 88.30           C  
ATOM   6596  CB  VAL B  26     266.332 237.591 340.771  1.00 88.30           C  
ATOM   6598  O   VAL B  26     266.834 239.473 338.085  1.00 88.30           O  
ATOM   6599  CG1 VAL B  26     265.578 236.910 339.619  1.00 88.30           C  
ATOM   6603  CG2 VAL B  26     267.176 236.508 341.456  1.00 88.30           C  
ATOM   6607  N   VAL B  27     265.703 240.579 339.681  1.00 85.25           N  
ATOM   6609  CA  VAL B  27     264.966 241.463 338.762  1.00 85.25           C  
ATOM   6611  C   VAL B  27     265.884 242.516 338.140  1.00 85.25           C  
ATOM   6612  CB  VAL B  27     263.751 242.097 339.472  1.00 85.25           C  
ATOM   6614  O   VAL B  27     265.970 242.598 336.918  1.00 85.25           O  
ATOM   6615  CG1 VAL B  27     263.074 243.189 338.636  1.00 85.25           C  
ATOM   6619  CG2 VAL B  27     262.692 241.022 339.763  1.00 85.25           C  
ATOM   6623  N   PHE B  28     266.608 243.291 338.952  1.00 84.88           N  
ATOM   6625  CA  PHE B  28     267.452 244.385 338.455  1.00 84.88           C  
ATOM   6627  C   PHE B  28     268.793 243.905 337.878  1.00 84.88           C  
ATOM   6628  CB  PHE B  28     267.614 245.454 339.546  1.00 84.88           C  
ATOM   6631  O   PHE B  28     269.365 244.591 337.039  1.00 84.88           O  
ATOM   6632  CG  PHE B  28     266.337 246.241 339.795  1.00 84.88           C  
ATOM   6633  CD1 PHE B  28     266.048 247.369 339.004  1.00 84.88           C  
ATOM   6635  CD2 PHE B  28     265.417 245.832 340.778  1.00 84.88           C  
ATOM   6637  CE1 PHE B  28     264.853 248.084 339.200  1.00 84.88           C  
ATOM   6639  CE2 PHE B  28     264.222 246.546 340.976  1.00 84.88           C  
ATOM   6641  CZ  PHE B  28     263.940 247.673 340.186  1.00 84.88           C  
ATOM   6643  N   GLY B  29     269.252 242.702 338.239  1.00 80.58           N  
ATOM   6645  CA  GLY B  29     270.312 241.983 337.523  1.00 80.58           C  
ATOM   6648  C   GLY B  29     269.824 241.204 336.292  1.00 80.58           C  
ATOM   6649  O   GLY B  29     270.632 240.546 335.645  1.00 80.58           O  
ATOM   6650  N   GLN B  30     268.518 241.237 335.984  1.00 72.49           N  
ATOM   6652  CA  GLN B  30     267.866 240.526 334.871  1.00 72.49           C  
ATOM   6654  C   GLN B  30     268.258 239.038 334.749  1.00 72.49           C  
ATOM   6655  CB  GLN B  30     268.037 241.299 333.553  1.00 72.49           C  
ATOM   6658  O   GLN B  30     268.434 238.508 333.649  1.00 72.49           O  
ATOM   6659  CG  GLN B  30     267.467 242.727 333.598  1.00 72.49           C  
ATOM   6662  CD  GLN B  30     267.475 243.389 332.223  1.00 72.49           C  
ATOM   6663  NE2 GLN B  30     266.944 244.583 332.092  1.00 72.49           N  
ATOM   6666  OE1 GLN B  30     267.934 242.838 331.232  1.00 72.49           O  
ATOM   6667  N   ILE B  31     268.408 238.361 335.891  1.00 71.74           N  
ATOM   6669  CA  ILE B  31     268.958 237.004 335.968  1.00 71.74           C  
ATOM   6671  C   ILE B  31     267.962 236.003 335.366  1.00 71.74           C  
ATOM   6672  CB  ILE B  31     269.371 236.645 337.416  1.00 71.74           C  
ATOM   6674  O   ILE B  31     266.783 235.986 335.730  1.00 71.74           O  
ATOM   6675  CG1 ILE B  31     270.350 237.706 337.982  1.00 71.74           C  
ATOM   6678  CG2 ILE B  31     269.994 235.236 337.461  1.00 71.74           C  
ATOM   6682  CD1 ILE B  31     270.889 237.422 339.390  1.00 71.74           C  
ATOM   6686  N   ARG B  32     268.454 235.154 334.455  1.00 69.26           N  
ATOM   6688  CA  ARG B  32     267.704 234.076 333.790  1.00 69.26           C  
ATOM   6690  C   ARG B  32     268.138 232.703 334.303  1.00 69.26           C  
ATOM   6691  CB  ARG B  32     267.863 234.174 332.259  1.00 69.26           C  
ATOM   6694  O   ARG B  32     269.290 232.519 334.685  1.00 69.26           O  
ATOM   6695  CG  ARG B  32     267.215 235.447 331.702  1.00 69.26           C  
ATOM   6698  CD  ARG B  32     267.164 235.495 330.164  1.00 69.26           C  
ATOM   6701  NE  ARG B  32     266.034 236.351 329.780  1.00 69.26           N  
ATOM   6703  NH1 ARG B  32     266.409 237.021 327.577  1.00 69.26           N  
ATOM   6706  NH2 ARG B  32     264.616 237.664 328.718  1.00 69.26           N  
ATOM   6709  CZ  ARG B  32     265.718 236.992 328.677  1.00 69.26           C  
ATOM   6710  N   PHE B  33     267.213 231.743 334.278  1.00 71.27           N  
ATOM   6712  CA  PHE B  33     267.448 230.350 334.699  1.00 71.27           C  
ATOM   6714  C   PHE B  33     267.100 229.321 333.602  1.00 71.27           C  
ATOM   6715  CB  PHE B  33     266.719 230.089 336.029  1.00 71.27           C  
ATOM   6718  O   PHE B  33     266.984 228.124 333.868  1.00 71.27           O  
ATOM   6719  CG  PHE B  33     267.118 231.028 337.158  1.00 71.27           C  
ATOM   6720  CD1 PHE B  33     268.408 230.953 337.718  1.00 71.27           C  
ATOM   6722  CD2 PHE B  33     266.213 231.997 337.633  1.00 71.27           C  
ATOM   6724  CE1 PHE B  33     268.790 231.840 338.741  1.00 71.27           C  
ATOM   6726  CE2 PHE B  33     266.597 232.892 338.648  1.00 71.27           C  
ATOM   6728  CZ  PHE B  33     267.886 232.812 339.204  1.00 71.27           C  
ATOM   6730  N   ASN B  34     266.933 229.788 332.362  1.00 73.75           N  
ATOM   6732  CA  ASN B  34     266.695 228.968 331.177  1.00 73.75           C  
ATOM   6734  C   ASN B  34     267.978 228.251 330.700  1.00 73.75           C  
ATOM   6735  CB  ASN B  34     266.019 229.837 330.088  1.00 73.75           C  
ATOM   6738  O   ASN B  34     269.096 228.605 331.071  1.00 73.75           O  
ATOM   6739  CG  ASN B  34     266.796 231.074 329.649  1.00 73.75           C  
ATOM   6740  ND2 ASN B  34     266.311 231.786 328.666  1.00 73.75           N  
ATOM   6743  OD1 ASN B  34     267.817 231.448 330.196  1.00 73.75           O  
ATOM   6744  N   ARG B  35     267.828 227.201 329.880  1.00 85.12           N  
ATOM   6746  CA  ARG B  35     268.962 226.442 329.321  1.00 85.12           C  
ATOM   6748  C   ARG B  35     269.335 226.963 327.937  1.00 85.12           C  
ATOM   6749  CB  ARG B  35     268.659 224.937 329.287  1.00 85.12           C  
ATOM   6752  O   ARG B  35     268.672 226.641 326.953  1.00 85.12           O  
ATOM   6753  CG  ARG B  35     268.714 224.300 330.681  1.00 85.12           C  
ATOM   6756  CD  ARG B  35     268.497 222.787 330.557  1.00 85.12           C  
ATOM   6759  NE  ARG B  35     268.711 222.097 331.843  1.00 85.12           N  
ATOM   6761  NH1 ARG B  35     268.339 219.958 331.091  1.00 85.12           N  
ATOM   6764  NH2 ARG B  35     268.909 220.294 333.221  1.00 85.12           N  
ATOM   6767  CZ  ARG B  35     268.652 220.792 332.045  1.00 85.12           C  
ATOM   6768  N   THR B  36     270.422 227.722 327.871  1.00 92.30           N  
ATOM   6770  CA  THR B  36     270.958 228.298 326.636  1.00 92.30           C  
ATOM   6772  C   THR B  36     272.106 227.482 326.024  1.00 92.30           C  
ATOM   6773  CB  THR B  36     271.381 229.763 326.862  1.00 92.30           C  
ATOM   6775  O   THR B  36     272.599 226.490 326.583  1.00 92.30           O  
ATOM   6776  CG2 THR B  36     270.201 230.673 327.207  1.00 92.30           C  
ATOM   6780  OG1 THR B  36     272.285 229.828 327.938  1.00 92.30           O  
ATOM   6782  N   THR B  37     272.496 227.909 324.831  1.00 94.70           N  
ATOM   6784  CA  THR B  37     273.650 227.512 324.018  1.00 94.70           C  
ATOM   6786  C   THR B  37     274.333 228.792 323.533  1.00 94.70           C  
ATOM   6787  CB  THR B  37     273.244 226.632 322.813  1.00 94.70           C  
ATOM   6789  O   THR B  37     273.678 229.830 323.452  1.00 94.70           O  
ATOM   6790  CG2 THR B  37     273.795 225.219 322.991  1.00 94.70           C  
ATOM   6794  OG1 THR B  37     271.845 226.477 322.692  1.00 94.70           O  
ATOM   6796  N   GLU B  38     275.636 228.745 323.268  1.00 96.18           N  
ATOM   6798  CA  GLU B  38     276.456 229.930 322.982  1.00 96.18           C  
ATOM   6800  C   GLU B  38     276.940 229.930 321.525  1.00 96.18           C  
ATOM   6801  CB  GLU B  38     277.599 229.992 324.009  1.00 96.18           C  
ATOM   6804  O   GLU B  38     277.251 228.867 320.984  1.00 96.18           O  
ATOM   6805  CG  GLU B  38     278.291 231.360 324.067  1.00 96.18           C  
ATOM   6808  CD  GLU B  38     279.251 231.466 325.259  1.00 96.18           C  
ATOM   6809  OE1 GLU B  38     278.854 231.175 326.416  1.00 96.18           O  
ATOM   6810  OE2 GLU B  38     280.400 231.930 325.093  1.00 96.18           O  
ATOM   6811  N   TYR B  39     276.971 231.116 320.916  1.00 97.86           N  
ATOM   6813  CA  TYR B  39     277.363 231.383 319.530  1.00 97.86           C  
ATOM   6815  C   TYR B  39     278.054 232.756 319.446  1.00 97.86           C  
ATOM   6816  CB  TYR B  39     276.119 231.388 318.622  1.00 97.86           C  
ATOM   6819  O   TYR B  39     277.900 233.589 320.345  1.00 97.86           O  
ATOM   6820  CG  TYR B  39     275.283 230.117 318.596  1.00 97.86           C  
ATOM   6821  CD1 TYR B  39     275.583 229.088 317.681  1.00 97.86           C  
ATOM   6823  CD2 TYR B  39     274.156 230.002 319.436  1.00 97.86           C  
ATOM   6825  CE1 TYR B  39     274.758 227.947 317.606  1.00 97.86           C  
ATOM   6827  CE2 TYR B  39     273.327 228.865 319.362  1.00 97.86           C  
ATOM   6829  OH  TYR B  39     272.827 226.741 318.368  1.00 97.86           O  
ATOM   6831  CZ  TYR B  39     273.631 227.835 318.445  1.00 97.86           C  
ATOM   6832  N   SER B  40     278.762 233.010 318.347  1.00 97.96           N  
ATOM   6834  CA  SER B  40     279.396 234.299 318.049  1.00 97.96           C  
ATOM   6836  C   SER B  40     278.904 234.887 316.723  1.00 97.96           C  
ATOM   6837  CB  SER B  40     280.920 234.143 318.032  1.00 97.96           C  
ATOM   6840  O   SER B  40     278.369 234.178 315.873  1.00 97.96           O  
ATOM   6841  OG  SER B  40     281.411 233.880 319.327  1.00 97.96           O  
ATOM   6843  N   ALA B  41     279.102 236.188 316.516  1.00 98.04           N  
ATOM   6845  CA  ALA B  41     278.904 236.867 315.233  1.00 98.04           C  
ATOM   6847  C   ALA B  41     279.929 238.001 315.072  1.00 98.04           C  
ATOM   6848  CB  ALA B  41     277.464 237.388 315.162  1.00 98.04           C  
ATOM   6852  O   ALA B  41     280.173 238.734 316.032  1.00 98.04           O  
ATOM   6853  N   ILE B  42     280.535 238.148 313.891  1.00 97.76           N  
ATOM   6855  CA  ILE B  42     281.549 239.184 313.619  1.00 97.76           C  
ATOM   6857  C   ILE B  42     280.920 240.326 312.823  1.00 97.76           C  
ATOM   6858  CB  ILE B  42     282.781 238.594 312.893  1.00 97.76           C  
ATOM   6860  O   ILE B  42     280.485 240.113 311.702  1.00 97.76           O  
ATOM   6861  CG1 ILE B  42     283.507 237.596 313.825  1.00 97.76           C  
ATOM   6864  CG2 ILE B  42     283.740 239.723 312.459  1.00 97.76           C  
ATOM   6868  CD1 ILE B  42     284.611 236.783 313.137  1.00 97.76           C  
ATOM   6872  N   PHE B  43     280.940 241.537 313.377  1.00 97.25           N  
ATOM   6874  CA  PHE B  43     280.398 242.752 312.765  1.00 97.25           C  
ATOM   6876  C   PHE B  43     281.513 243.715 312.336  1.00 97.25           C  
ATOM   6877  CB  PHE B  43     279.471 243.462 313.765  1.00 97.25           C  
ATOM   6880  O   PHE B  43     282.521 243.862 313.031  1.00 97.25           O  
ATOM   6881  CG  PHE B  43     278.167 242.746 314.051  1.00 97.25           C  
ATOM   6882  CD1 PHE B  43     278.126 241.678 314.967  1.00 97.25           C  
ATOM   6884  CD2 PHE B  43     276.989 243.149 313.394  1.00 97.25           C  
ATOM   6886  CE1 PHE B  43     276.918 241.000 315.205  1.00 97.25           C  
ATOM   6888  CE2 PHE B  43     275.791 242.455 313.619  1.00 97.25           C  
ATOM   6890  CZ  PHE B  43     275.756 241.377 314.512  1.00 97.25           C  
ATOM   6892  N   LYS B  44     281.276 244.469 311.252  1.00 94.69           N  
ATOM   6894  CA  LYS B  44     282.104 245.633 310.863  1.00 94.69           C  
ATOM   6896  C   LYS B  44     281.974 246.798 311.854  1.00 94.69           C  
ATOM   6897  CB  LYS B  44     281.735 246.127 309.449  1.00 94.69           C  
ATOM   6900  O   LYS B  44     282.916 247.549 312.058  1.00 94.69           O  
ATOM   6901  CG  LYS B  44     281.870 245.046 308.366  1.00 94.69           C  
ATOM   6904  CD  LYS B  44     281.555 245.585 306.963  1.00 94.69           C  
ATOM   6907  CE  LYS B  44     281.613 244.438 305.941  1.00 94.69           C  
ATOM   6910  NZ  LYS B  44     281.163 244.862 304.590  1.00 94.69           N  
ATOM   6914  N   ASN B  45     280.799 246.961 312.468  1.00 91.66           N  
ATOM   6916  CA  ASN B  45     280.554 247.971 313.495  1.00 91.66           C  
ATOM   6918  C   ASN B  45     279.460 247.485 314.461  1.00 91.66           C  
ATOM   6919  CB  ASN B  45     280.196 249.305 312.803  1.00 91.66           C  
ATOM   6922  O   ASN B  45     278.296 247.355 314.078  1.00 91.66           O  
ATOM   6923  CG  ASN B  45     280.224 250.472 313.771  1.00 91.66           C  
ATOM   6924  ND2 ASN B  45     280.868 251.557 313.420  1.00 91.66           N  
ATOM   6927  OD1 ASN B  45     279.707 250.387 314.871  1.00 91.66           O  
ATOM   6928  N   VAL B  46     279.809 247.243 315.729  1.00 93.21           N  
ATOM   6930  CA  VAL B  46     278.852 246.793 316.765  1.00 93.21           C  
ATOM   6932  C   VAL B  46     277.931 247.904 317.271  1.00 93.21           C  
ATOM   6933  CB  VAL B  46     279.524 246.032 317.922  1.00 93.21           C  
ATOM   6935  O   VAL B  46     277.094 247.671 318.135  1.00 93.21           O  
ATOM   6936  CG1 VAL B  46     279.924 244.642 317.430  1.00 93.21           C  
ATOM   6940  CG2 VAL B  46     280.742 246.764 318.493  1.00 93.21           C  
ATOM   6944  N   SER B  47     278.023 249.107 316.702  1.00 89.73           N  
ATOM   6946  CA  SER B  47     276.973 250.126 316.720  1.00 89.73           C  
ATOM   6948  C   SER B  47     276.467 250.516 318.119  1.00 89.73           C  
ATOM   6949  CB  SER B  47     275.824 249.686 315.802  1.00 89.73           C  
ATOM   6952  O   SER B  47     275.284 250.791 318.288  1.00 89.73           O  
ATOM   6953  OG  SER B  47     276.251 249.355 314.491  1.00 89.73           O  
ATOM   6955  N   GLY B  48     277.317 250.505 319.152  1.00 90.26           N  
ATOM   6957  CA  GLY B  48     276.918 250.795 320.536  1.00 90.26           C  
ATOM   6960  C   GLY B  48     276.176 249.665 321.272  1.00 90.26           C  
ATOM   6961  O   GLY B  48     275.650 249.914 322.361  1.00 90.26           O  
ATOM   6962  N   LEU B  49     276.133 248.446 320.717  1.00 94.66           N  
ATOM   6964  CA  LEU B  49     275.668 247.230 321.398  1.00 94.66           C  
ATOM   6966  C   LEU B  49     276.534 246.942 322.642  1.00 94.66           C  
ATOM   6967  CB  LEU B  49     275.690 246.051 320.398  1.00 94.66           C  
ATOM   6970  O   LEU B  49     277.737 247.217 322.659  1.00 94.66           O  
ATOM   6971  CG  LEU B  49     274.979 244.763 320.861  1.00 94.66           C  
ATOM   6973  CD1 LEU B  49     273.460 244.843 320.678  1.00 94.66           C  
ATOM   6977  CD2 LEU B  49     275.477 243.568 320.051  1.00 94.66           C  
ATOM   6981  N   ARG B  50     275.923 246.412 323.706  1.00 93.90           N  
ATOM   6983  CA  ARG B  50     276.541 246.233 325.030  1.00 93.90           C  
ATOM   6985  C   ARG B  50     276.206 244.886 325.670  1.00 93.90           C  
ATOM   6986  CB  ARG B  50     276.100 247.381 325.957  1.00 93.90           C  
ATOM   6989  O   ARG B  50     275.126 244.330 325.465  1.00 93.90           O  
ATOM   6990  CG  ARG B  50     276.741 248.729 325.591  1.00 93.90           C  
ATOM   6993  CD  ARG B  50     276.129 249.859 326.428  1.00 93.90           C  
ATOM   6996  NE  ARG B  50     276.769 251.162 326.146  1.00 93.90           N  
ATOM   6998  NH1 ARG B  50     274.879 252.478 326.082  1.00 93.90           N  
ATOM   7001  NH2 ARG B  50     276.870 253.380 325.672  1.00 93.90           N  
ATOM   7004  CZ  ARG B  50     276.169 252.327 325.971  1.00 93.90           C  
ATOM   7005  N   ASP B  51     277.117 244.420 326.517  1.00 94.09           N  
ATOM   7007  CA  ASP B  51     276.976 243.210 327.330  1.00 94.09           C  
ATOM   7009  C   ASP B  51     275.623 243.159 328.056  1.00 94.09           C  
ATOM   7010  CB  ASP B  51     278.109 243.124 328.369  1.00 94.09           C  
ATOM   7013  O   ASP B  51     275.158 244.143 328.637  1.00 94.09           O  
ATOM   7014  CG  ASP B  51     279.523 243.235 327.789  1.00 94.09           C  
ATOM   7015  OD1 ASP B  51     279.682 243.024 326.566  1.00 94.09           O  
ATOM   7016  OD2 ASP B  51     280.427 243.576 328.580  1.00 94.09           O  
ATOM   7017  N   GLY B  52     274.969 241.997 328.029  1.00 92.56           N  
ATOM   7019  CA  GLY B  52     273.673 241.799 328.666  1.00 92.56           C  
ATOM   7022  C   GLY B  52     272.467 242.392 327.926  1.00 92.56           C  
ATOM   7023  O   GLY B  52     271.348 242.163 328.390  1.00 92.56           O  
ATOM   7024  N   GLN B  53     272.622 243.084 326.788  1.00 94.50           N  
ATOM   7026  CA  GLN B  53     271.484 243.393 325.903  1.00 94.50           C  
ATOM   7028  C   GLN B  53     270.863 242.110 325.317  1.00 94.50           C  
ATOM   7029  CB  GLN B  53     271.874 244.420 324.823  1.00 94.50           C  
ATOM   7032  O   GLN B  53     271.425 241.016 325.413  1.00 94.50           O  
ATOM   7033  CG  GLN B  53     271.941 245.837 325.426  1.00 94.50           C  
ATOM   7036  CD  GLN B  53     272.355 246.916 324.427  1.00 94.50           C  
ATOM   7037  NE2 GLN B  53     271.932 248.153 324.597  1.00 94.50           N  
ATOM   7040  OE1 GLN B  53     273.122 246.700 323.511  1.00 94.50           O  
ATOM   7041  N   PHE B  54     269.641 242.208 324.799  1.00 95.41           N  
ATOM   7043  CA  PHE B  54     268.834 241.042 324.429  1.00 95.41           C  
ATOM   7045  C   PHE B  54     269.149 240.506 323.028  1.00 95.41           C  
ATOM   7046  CB  PHE B  54     267.350 241.379 324.602  1.00 95.41           C  
ATOM   7049  O   PHE B  54     269.613 241.241 322.158  1.00 95.41           O  
ATOM   7050  CG  PHE B  54     266.976 241.670 326.043  1.00 95.41           C  
ATOM   7051  CD1 PHE B  54     266.808 240.604 326.946  1.00 95.41           C  
ATOM   7053  CD2 PHE B  54     266.761 242.992 326.475  1.00 95.41           C  
ATOM   7055  CE1 PHE B  54     266.367 240.853 328.260  1.00 95.41           C  
ATOM   7057  CE2 PHE B  54     266.360 243.244 327.798  1.00 95.41           C  
ATOM   7059  CZ  PHE B  54     266.146 242.174 328.686  1.00 95.41           C  
ATOM   7061  N   VAL B  55     268.851 239.221 322.821  1.00 97.19           N  
ATOM   7063  CA  VAL B  55     268.814 238.584 321.494  1.00 97.19           C  
ATOM   7065  C   VAL B  55     267.365 238.217 321.185  1.00 97.19           C  
ATOM   7066  CB  VAL B  55     269.714 237.341 321.393  1.00 97.19           C  
ATOM   7068  O   VAL B  55     266.693 237.603 322.027  1.00 97.19           O  
ATOM   7069  CG1 VAL B  55     269.790 236.804 319.962  1.00 97.19           C  
ATOM   7073  CG2 VAL B  55     271.143 237.597 321.877  1.00 97.19           C  
ATOM   7077  N   ARG B  56     266.887 238.596 320.000  1.00 97.16           N  
ATOM   7079  CA  ARG B  56     265.508 238.422 319.534  1.00 97.16           C  
ATOM   7081  C   ARG B  56     265.479 237.719 318.175  1.00 97.16           C  
ATOM   7082  CB  ARG B  56     264.789 239.789 319.491  1.00 97.16           C  
ATOM   7085  O   ARG B  56     266.339 237.968 317.341  1.00 97.16           O  
ATOM   7086  CG  ARG B  56     264.496 240.345 320.898  1.00 97.16           C  
ATOM   7089  CD  ARG B  56     263.922 241.769 320.894  1.00 97.16           C  
ATOM   7092  NE  ARG B  56     263.617 242.244 322.265  1.00 97.16           N  
ATOM   7094  NH1 ARG B  56     261.401 241.608 322.406  1.00 97.16           N  
ATOM   7097  NH2 ARG B  56     262.304 242.723 324.067  1.00 97.16           N  
ATOM   7100  CZ  ARG B  56     262.452 242.195 322.891  1.00 97.16           C  
ATOM   7101  N   ALA B  57     264.486 236.864 317.953  1.00 96.15           N  
ATOM   7103  CA  ALA B  57     264.200 236.229 316.664  1.00 96.15           C  
ATOM   7105  C   ALA B  57     262.723 236.477 316.334  1.00 96.15           C  
ATOM   7106  CB  ALA B  57     264.545 234.737 316.744  1.00 96.15           C  
ATOM   7110  O   ALA B  57     261.868 236.246 317.194  1.00 96.15           O  
ATOM   7111  N   ALA B  58     262.435 237.026 315.149  1.00 93.11           N  
ATOM   7113  CA  ALA B  58     261.114 237.569 314.794  1.00 93.11           C  
ATOM   7115  C   ALA B  58     260.514 238.457 315.917  1.00 93.11           C  
ATOM   7116  CB  ALA B  58     260.203 236.427 314.326  1.00 93.11           C  
ATOM   7120  O   ALA B  58     259.366 238.293 316.337  1.00 93.11           O  
ATOM   7121  N   GLY B  59     261.336 239.348 316.488  1.00 92.97           N  
ATOM   7123  CA  GLY B  59     260.998 240.212 317.629  1.00 92.97           C  
ATOM   7126  C   GLY B  59     260.946 239.523 319.009  1.00 92.97           C  
ATOM   7127  O   GLY B  59     261.124 240.190 320.032  1.00 92.97           O  
ATOM   7128  N   VAL B  60     260.766 238.200 319.090  1.00 94.14           N  
ATOM   7130  CA  VAL B  60     260.623 237.442 320.354  1.00 94.14           C  
ATOM   7132  C   VAL B  60     261.973 237.256 321.046  1.00 94.14           C  
ATOM   7133  CB  VAL B  60     259.980 236.058 320.111  1.00 94.14           C  
ATOM   7135  O   VAL B  60     262.934 236.827 320.416  1.00 94.14           O  
ATOM   7136  CG1 VAL B  60     259.686 235.325 321.431  1.00 94.14           C  
ATOM   7140  CG2 VAL B  60     258.652 236.179 319.359  1.00 94.14           C  
ATOM   7144  N   GLU B  61     262.071 237.517 322.356  1.00 94.34           N  
ATOM   7146  CA  GLU B  61     263.324 237.288 323.093  1.00 94.34           C  
ATOM   7148  C   GLU B  61     263.674 235.804 323.235  1.00 94.34           C  
ATOM   7149  CB  GLU B  61     263.323 237.912 324.491  1.00 94.34           C  
ATOM   7152  O   GLU B  61     263.001 235.049 323.941  1.00 94.34           O  
ATOM   7153  CG  GLU B  61     263.328 239.440 324.452  1.00 94.34           C  
ATOM   7156  CD  GLU B  61     263.705 240.074 325.795  1.00 94.34           C  
ATOM   7157  OE1 GLU B  61     263.975 239.313 326.754  1.00 94.34           O  
ATOM   7158  OE2 GLU B  61     263.766 241.320 325.851  1.00 94.34           O  
ATOM   7159  N   VAL B  62     264.805 235.426 322.641  1.00 94.78           N  
ATOM   7161  CA  VAL B  62     265.363 234.067 322.670  1.00 94.78           C  
ATOM   7163  C   VAL B  62     266.712 233.992 323.393  1.00 94.78           C  
ATOM   7164  CB  VAL B  62     265.442 233.476 321.246  1.00 94.78           C  
ATOM   7166  O   VAL B  62     267.227 232.895 323.604  1.00 94.78           O  
ATOM   7167  CG1 VAL B  62     264.035 233.333 320.653  1.00 94.78           C  
ATOM   7171  CG2 VAL B  62     266.314 234.314 320.299  1.00 94.78           C  
ATOM   7175  N   GLY B  63     267.293 235.128 323.803  1.00 95.11           N  
ATOM   7177  CA  GLY B  63     268.662 235.152 324.318  1.00 95.11           C  
ATOM   7180  C   GLY B  63     269.158 236.458 324.953  1.00 95.11           C  
ATOM   7181  O   GLY B  63     268.378 237.374 325.226  1.00 95.11           O  
ATOM   7182  N   LYS B  64     270.473 236.522 325.210  1.00 94.86           N  
ATOM   7184  CA  LYS B  64     271.228 237.717 325.649  1.00 94.86           C  
ATOM   7186  C   LYS B  64     272.674 237.707 325.121  1.00 94.86           C  
ATOM   7187  CB  LYS B  64     271.266 237.849 327.188  1.00 94.86           C  
ATOM   7190  O   LYS B  64     273.285 236.640 325.008  1.00 94.86           O  
ATOM   7191  CG  LYS B  64     270.066 238.599 327.799  1.00 94.86           C  
ATOM   7194  CD  LYS B  64     270.332 238.901 329.286  1.00 94.86           C  
ATOM   7197  CE  LYS B  64     269.229 239.715 329.986  1.00 94.86           C  
ATOM   7200  NZ  LYS B  64     269.095 241.084 329.431  1.00 94.86           N  
ATOM   7204  N   VAL B  65     273.213 238.898 324.864  1.00 97.00           N  
ATOM   7206  CA  VAL B  65     274.637 239.180 324.603  1.00 97.00           C  
ATOM   7208  C   VAL B  65     275.458 238.913 325.872  1.00 97.00           C  
ATOM   7209  CB  VAL B  65     274.823 240.641 324.129  1.00 97.00           C  
ATOM   7211  O   VAL B  65     275.011 239.218 326.979  1.00 97.00           O  
ATOM   7212  CG1 VAL B  65     276.292 240.984 323.853  1.00 97.00           C  
ATOM   7216  CG2 VAL B  65     274.033 240.909 322.838  1.00 97.00           C  
ATOM   7220  N   LYS B  66     276.652 238.339 325.710  1.00 95.59           N  
ATOM   7222  CA  LYS B  66     277.556 237.889 326.781  1.00 95.59           C  
ATOM   7224  C   LYS B  66     278.834 238.731 326.868  1.00 95.59           C  
ATOM   7225  CB  LYS B  66     277.871 236.404 326.541  1.00 95.59           C  
ATOM   7228  O   LYS B  66     279.217 239.095 327.976  1.00 95.59           O  
ATOM   7229  CG  LYS B  66     278.853 235.820 327.568  1.00 95.59           C  
ATOM   7232  CD  LYS B  66     279.241 234.395 327.171  1.00 95.59           C  
ATOM   7235  CE  LYS B  66     280.390 233.899 328.054  1.00 95.59           C  
ATOM   7238  NZ  LYS B  66     280.843 232.572 327.590  1.00 95.59           N  
ATOM   7242  N   SER B  67     279.469 239.016 325.733  1.00 96.87           N  
ATOM   7244  CA  SER B  67     280.572 239.978 325.608  1.00 96.87           C  
ATOM   7246  C   SER B  67     280.602 240.584 324.205  1.00 96.87           C  
ATOM   7247  CB  SER B  67     281.941 239.364 325.949  1.00 96.87           C  
ATOM   7250  O   SER B  67     280.067 239.999 323.256  1.00 96.87           O  
ATOM   7251  OG  SER B  67     282.337 238.356 325.040  1.00 96.87           O  
ATOM   7253  N   VAL B  68     281.243 241.743 324.077  1.00 96.85           N  
ATOM   7255  CA  VAL B  68     281.533 242.403 322.800  1.00 96.85           C  
ATOM   7257  C   VAL B  68     283.036 242.692 322.732  1.00 96.85           C  
ATOM   7258  CB  VAL B  68     280.679 243.677 322.650  1.00 96.85           C  
ATOM   7260  O   VAL B  68     283.547 243.520 323.486  1.00 96.85           O  
ATOM   7261  CG1 VAL B  68     280.911 244.323 321.284  1.00 96.85           C  
ATOM   7265  CG2 VAL B  68     279.173 243.387 322.768  1.00 96.85           C  
ATOM   7269  N   ASP B  69     283.754 241.994 321.852  1.00 96.72           N  
ATOM   7271  CA  ASP B  69     285.221 241.956 321.821  1.00 96.72           C  
ATOM   7273  C   ASP B  69     285.772 242.471 320.477  1.00 96.72           C  
ATOM   7274  CB  ASP B  69     285.691 240.517 322.100  1.00 96.72           C  
ATOM   7277  O   ASP B  69     285.369 242.003 319.419  1.00 96.72           O  
ATOM   7278  CG  ASP B  69     285.345 240.025 323.512  1.00 96.72           C  
ATOM   7279  OD1 ASP B  69     285.950 240.546 324.472  1.00 96.72           O  
ATOM   7280  OD2 ASP B  69     284.536 239.067 323.632  1.00 96.72           O  
ATOM   7281  N   LEU B  70     286.715 243.422 320.490  1.00 96.55           N  
ATOM   7283  CA  LEU B  70     287.352 243.946 319.266  1.00 96.55           C  
ATOM   7285  C   LEU B  70     288.466 243.015 318.756  1.00 96.55           C  
ATOM   7286  CB  LEU B  70     287.878 245.378 319.495  1.00 96.55           C  
ATOM   7289  O   LEU B  70     289.305 242.561 319.537  1.00 96.55           O  
ATOM   7290  CG  LEU B  70     286.797 246.462 319.325  1.00 96.55           C  
ATOM   7292  CD1 LEU B  70     287.248 247.766 319.981  1.00 96.55           C  
ATOM   7296  CD2 LEU B  70     286.533 246.799 317.864  1.00 96.55           C  
ATOM   7300  N   ILE B  71     288.498 242.801 317.441  1.00 96.12           N  
ATOM   7302  CA  ILE B  71     289.424 241.921 316.708  1.00 96.12           C  
ATOM   7304  C   ILE B  71     289.992 242.640 315.468  1.00 96.12           C  
ATOM   7305  CB  ILE B  71     288.729 240.581 316.349  1.00 96.12           C  
ATOM   7307  O   ILE B  71     289.616 243.775 315.178  1.00 96.12           O  
ATOM   7308  CG1 ILE B  71     287.397 240.788 315.593  1.00 96.12           C  
ATOM   7311  CG2 ILE B  71     288.524 239.741 317.622  1.00 96.12           C  
ATOM   7315  CD1 ILE B  71     286.820 239.502 314.992  1.00 96.12           C  
ATOM   7319  N   ASN B  72     290.936 242.009 314.757  1.00 92.46           N  
ATOM   7321  CA  ASN B  72     291.531 242.517 313.507  1.00 92.46           C  
ATOM   7323  C   ASN B  72     291.967 243.995 313.604  1.00 92.46           C  
ATOM   7324  CB  ASN B  72     290.592 242.166 312.332  1.00 92.46           C  
ATOM   7327  O   ASN B  72     291.455 244.870 312.917  1.00 92.46           O  
ATOM   7328  CG  ASN B  72     290.457 240.657 312.158  1.00 92.46           C  
ATOM   7329  ND2 ASN B  72     289.421 240.169 311.521  1.00 92.46           N  
ATOM   7332  OD1 ASN B  72     291.267 239.879 312.638  1.00 92.46           O  
ATOM   7333  N   GLY B  73     292.841 244.297 314.574  1.00 89.75           N  
ATOM   7335  CA  GLY B  73     293.336 245.654 314.866  1.00 89.75           C  
ATOM   7338  C   GLY B  73     292.309 246.636 315.460  1.00 89.75           C  
ATOM   7339  O   GLY B  73     292.700 247.643 316.047  1.00 89.75           O  
ATOM   7340  N   GLY B  74     291.014 246.326 315.367  1.00 89.98           N  
ATOM   7342  CA  GLY B  74     289.894 247.218 315.657  1.00 89.98           C  
ATOM   7345  C   GLY B  74     289.004 247.515 314.442  1.00 89.98           C  
ATOM   7346  O   GLY B  74     288.069 248.297 314.582  1.00 89.98           O  
ATOM   7347  N   GLU B  75     289.258 246.899 313.281  1.00 93.26           N  
ATOM   7349  CA  GLU B  75     288.403 246.992 312.082  1.00 93.26           C  
ATOM   7351  C   GLU B  75     287.072 246.231 312.225  1.00 93.26           C  
ATOM   7352  CB  GLU B  75     289.148 246.395 310.875  1.00 93.26           C  
ATOM   7355  O   GLU B  75     286.133 246.465 311.467  1.00 93.26           O  
ATOM   7356  CG  GLU B  75     290.447 247.124 310.501  1.00 93.26           C  
ATOM   7359  CD  GLU B  75     291.116 246.507 309.258  1.00 93.26           C  
ATOM   7360  OE1 GLU B  75     290.972 245.277 309.055  1.00 93.26           O  
ATOM   7361  OE2 GLU B  75     291.772 247.276 308.521  1.00 93.26           O  
ATOM   7362  N   GLN B  76     287.002 245.273 313.156  1.00 95.07           N  
ATOM   7364  CA  GLN B  76     285.875 244.355 313.336  1.00 95.07           C  
ATOM   7366  C   GLN B  76     285.685 244.015 314.822  1.00 95.07           C  
ATOM   7367  CB  GLN B  76     286.130 243.063 312.537  1.00 95.07           C  
ATOM   7370  O   GLN B  76     286.635 244.059 315.609  1.00 95.07           O  
ATOM   7371  CG  GLN B  76     286.175 243.263 311.012  1.00 95.07           C  
ATOM   7374  CD  GLN B  76     286.538 241.994 310.250  1.00 95.07           C  
ATOM   7375  NE2 GLN B  76     286.666 242.065 308.945  1.00 95.07           N  
ATOM   7378  OE1 GLN B  76     286.763 240.928 310.802  1.00 95.07           O  
ATOM   7379  N   ALA B  77     284.474 243.618 315.216  1.00 96.22           N  
ATOM   7381  CA  ALA B  77     284.177 243.168 316.576  1.00 96.22           C  
ATOM   7383  C   ALA B  77     283.309 241.902 316.601  1.00 96.22           C  
ATOM   7384  CB  ALA B  77     283.547 244.318 317.364  1.00 96.22           C  
ATOM   7388  O   ALA B  77     282.345 241.764 315.851  1.00 96.22           O  
ATOM   7389  N   GLU B  78     283.649 240.987 317.503  1.00 97.65           N  
ATOM   7391  CA  GLU B  78     282.940 239.744 317.775  1.00 97.65           C  
ATOM   7393  C   GLU B  78     281.925 239.951 318.912  1.00 97.65           C  
ATOM   7394  CB  GLU B  78     283.969 238.662 318.138  1.00 97.65           C  
ATOM   7397  O   GLU B  78     282.290 240.211 320.063  1.00 97.65           O  
ATOM   7398  CG  GLU B  78     283.356 237.253 318.191  1.00 97.65           C  
ATOM   7401  CD  GLU B  78     284.215 236.247 318.974  1.00 97.65           C  
ATOM   7402  OE1 GLU B  78     285.352 236.578 319.387  1.00 97.65           O  
ATOM   7403  OE2 GLU B  78     283.672 235.176 319.327  1.00 97.65           O  
ATOM   7404  N   VAL B  79     280.641 239.785 318.606  1.00 98.08           N  
ATOM   7406  CA  VAL B  79     279.561 239.704 319.594  1.00 98.08           C  
ATOM   7408  C   VAL B  79     279.403 238.244 320.000  1.00 98.08           C  
ATOM   7409  CB  VAL B  79     278.242 240.260 319.021  1.00 98.08           C  
ATOM   7411  O   VAL B  79     278.996 237.418 319.184  1.00 98.08           O  
ATOM   7412  CG1 VAL B  79     277.101 240.189 320.045  1.00 98.08           C  
ATOM   7416  CG2 VAL B  79     278.399 241.726 318.606  1.00 98.08           C  
ATOM   7420  N   LYS B  80     279.676 237.920 321.267  1.00 98.09           N  
ATOM   7422  CA  LYS B  80     279.387 236.598 321.845  1.00 98.09           C  
ATOM   7424  C   LYS B  80     278.009 236.636 322.479  1.00 98.09           C  
ATOM   7425  CB  LYS B  80     280.468 236.173 322.851  1.00 98.09           C  
ATOM   7428  O   LYS B  80     277.724 237.525 323.284  1.00 98.09           O  
ATOM   7429  CG  LYS B  80     281.844 236.154 322.180  1.00 98.09           C  
ATOM   7432  CD  LYS B  80     282.942 235.570 323.080  1.00 98.09           C  
ATOM   7435  CE  LYS B  80     284.296 235.599 322.361  1.00 98.09           C  
ATOM   7438  NZ  LYS B  80     284.660 236.965 321.924  1.00 98.09           N  
ATOM   7442  N   PHE B  81     277.141 235.690 322.146  1.00 97.59           N  
ATOM   7444  CA  PHE B  81     275.749 235.700 322.584  1.00 97.59           C  
ATOM   7446  C   PHE B  81     275.211 234.300 322.898  1.00 97.59           C  
ATOM   7447  CB  PHE B  81     274.890 236.455 321.557  1.00 97.59           C  
ATOM   7450  O   PHE B  81     275.788 233.273 322.548  1.00 97.59           O  
ATOM   7451  CG  PHE B  81     274.733 235.782 320.206  1.00 97.59           C  
ATOM   7452  CD1 PHE B  81     275.699 235.983 319.201  1.00 97.59           C  
ATOM   7454  CD2 PHE B  81     273.608 234.978 319.939  1.00 97.59           C  
ATOM   7456  CE1 PHE B  81     275.538 235.385 317.940  1.00 97.59           C  
ATOM   7458  CE2 PHE B  81     273.453 234.379 318.675  1.00 97.59           C  
ATOM   7460  CZ  PHE B  81     274.416 234.585 317.674  1.00 97.59           C  
ATOM   7462  N   THR B  82     274.097 234.262 323.625  1.00 96.10           N  
ATOM   7464  CA  THR B  82     273.481 233.024 324.116  1.00 96.10           C  
ATOM   7466  C   THR B  82     272.017 232.947 323.704  1.00 96.10           C  
ATOM   7467  CB  THR B  82     273.623 232.884 325.639  1.00 96.10           C  
ATOM   7469  O   THR B  82     271.307 233.941 323.824  1.00 96.10           O  
ATOM   7470  CG2 THR B  82     275.078 232.788 326.092  1.00 96.10           C  
ATOM   7474  OG1 THR B  82     273.036 233.968 326.328  1.00 96.10           O  
ATOM   7476  N   VAL B  83     271.568 231.774 323.249  1.00 95.92           N  
ATOM   7478  CA  VAL B  83     270.217 231.497 322.716  1.00 95.92           C  
ATOM   7480  C   VAL B  83     269.626 230.263 323.410  1.00 95.92           C  
ATOM   7481  CB  VAL B  83     270.270 231.283 321.185  1.00 95.92           C  
ATOM   7483  O   VAL B  83     270.364 229.326 323.717  1.00 95.92           O  
ATOM   7484  CG1 VAL B  83     268.885 231.060 320.571  1.00 95.92           C  
ATOM   7488  CG2 VAL B  83     270.895 232.483 320.464  1.00 95.92           C  
ATOM   7492  N   GLU B  84     268.320 230.232 323.693  1.00 93.86           N  
ATOM   7494  CA  GLU B  84     267.644 229.053 324.262  1.00 93.86           C  
ATOM   7496  C   GLU B  84     267.777 227.802 323.372  1.00 93.86           C  
ATOM   7497  CB  GLU B  84     266.151 229.315 324.531  1.00 93.86           C  
ATOM   7500  O   GLU B  84     267.614 227.864 322.158  1.00 93.86           O  
ATOM   7501  CG  GLU B  84     265.895 230.223 325.742  1.00 93.86           C  
ATOM   7504  CD  GLU B  84     264.418 230.274 326.180  1.00 93.86           C  
ATOM   7505  OE1 GLU B  84     263.527 229.688 325.527  1.00 93.86           O  
ATOM   7506  OE2 GLU B  84     264.142 230.889 327.238  1.00 93.86           O  
ATOM   7507  N   ARG B  85     267.994 226.631 323.990  1.00 91.29           N  
ATOM   7509  CA  ARG B  85     268.149 225.330 323.294  1.00 91.29           C  
ATOM   7511  C   ARG B  85     266.897 224.822 322.565  1.00 91.29           C  
ATOM   7512  CB  ARG B  85     268.631 224.270 324.293  1.00 91.29           C  
ATOM   7515  O   ARG B  85     266.934 223.746 321.978  1.00 91.29           O  
ATOM   7516  CG  ARG B  85     270.085 224.503 324.699  1.00 91.29           C  
ATOM   7519  CD  ARG B  85     270.494 223.476 325.753  1.00 91.29           C  
ATOM   7522  NE  ARG B  85     271.835 223.794 326.260  1.00 91.29           N  
ATOM   7524  NH1 ARG B  85     272.905 221.787 325.899  1.00 91.29           N  
ATOM   7527  NH2 ARG B  85     274.036 223.572 326.645  1.00 91.29           N  
ATOM   7530  CZ  ARG B  85     272.912 223.039 326.268  1.00 91.29           C  
ATOM   7531  N   SER B  86     265.791 225.552 322.650  1.00 90.33           N  
ATOM   7533  CA  SER B  86     264.564 225.351 321.876  1.00 90.33           C  
ATOM   7535  C   SER B  86     264.666 225.894 320.446  1.00 90.33           C  
ATOM   7536  CB  SER B  86     263.393 226.032 322.601  1.00 90.33           C  
ATOM   7539  O   SER B  86     263.884 225.464 319.604  1.00 90.33           O  
ATOM   7540  OG  SER B  86     263.836 227.212 323.255  1.00 90.33           O  
ATOM   7542  N   LEU B  87     265.612 226.800 320.163  1.00 92.19           N  
ATOM   7544  CA  LEU B  87     265.825 227.369 318.835  1.00 92.19           C  
ATOM   7546  C   LEU B  87     267.118 226.817 318.204  1.00 92.19           C  
ATOM   7547  CB  LEU B  87     265.846 228.907 318.941  1.00 92.19           C  
ATOM   7550  O   LEU B  87     268.210 227.202 318.635  1.00 92.19           O  
ATOM   7551  CG  LEU B  87     265.822 229.608 317.567  1.00 92.19           C  
ATOM   7553  CD1 LEU B  87     264.488 229.360 316.862  1.00 92.19           C  
ATOM   7557  CD2 LEU B  87     265.999 231.115 317.736  1.00 92.19           C  
ATOM   7561  N   PRO B  88     267.040 225.940 317.185  1.00 92.23           N  
ATOM   7562  CA  PRO B  88     268.173 225.705 316.302  1.00 92.23           C  
ATOM   7564  C   PRO B  88     268.406 226.951 315.438  1.00 92.23           C  
ATOM   7565  CB  PRO B  88     267.797 224.479 315.467  1.00 92.23           C  
ATOM   7568  O   PRO B  88     267.458 227.531 314.901  1.00 92.23           O  
ATOM   7569  CG  PRO B  88     266.275 224.578 315.370  1.00 92.23           C  
ATOM   7572  CD  PRO B  88     265.862 225.232 316.693  1.00 92.23           C  
ATOM   7575  N   LEU B  89     269.671 227.346 315.300  1.00 95.81           N  
ATOM   7577  CA  LEU B  89     270.107 228.275 314.258  1.00 95.81           C  
ATOM   7579  C   LEU B  89     270.490 227.469 313.009  1.00 95.81           C  
ATOM   7580  CB  LEU B  89     271.259 229.165 314.769  1.00 95.81           C  
ATOM   7583  O   LEU B  89     270.794 226.279 313.110  1.00 95.81           O  
ATOM   7584  CG  LEU B  89     270.982 229.928 316.081  1.00 95.81           C  
ATOM   7586  CD1 LEU B  89     272.135 230.892 316.365  1.00 95.81           C  
ATOM   7590  CD2 LEU B  89     269.676 230.727 316.067  1.00 95.81           C  
ATOM   7594  N   PHE B  90     270.493 228.111 311.848  1.00 96.30           N  
ATOM   7596  CA  PHE B  90     270.777 227.493 310.552  1.00 96.30           C  
ATOM   7598  C   PHE B  90     272.055 228.068 309.929  1.00 96.30           C  
ATOM   7599  CB  PHE B  90     269.554 227.668 309.649  1.00 96.30           C  
ATOM   7602  O   PHE B  90     272.527 229.135 310.325  1.00 96.30           O  
ATOM   7603  CG  PHE B  90     268.349 226.845 310.072  1.00 96.30           C  
ATOM   7604  CD1 PHE B  90     268.284 225.483 309.730  1.00 96.30           C  
ATOM   7606  CD2 PHE B  90     267.280 227.434 310.773  1.00 96.30           C  
ATOM   7608  CE1 PHE B  90     267.151 224.719 310.061  1.00 96.30           C  
ATOM   7610  CE2 PHE B  90     266.138 226.673 311.090  1.00 96.30           C  
ATOM   7612  CZ  PHE B  90     266.072 225.316 310.730  1.00 96.30           C  
ATOM   7614  N   GLN B  91     272.642 227.365 308.956  1.00 94.67           N  
ATOM   7616  CA  GLN B  91     273.903 227.760 308.310  1.00 94.67           C  
ATOM   7618  C   GLN B  91     273.845 229.128 307.616  1.00 94.67           C  
ATOM   7619  CB  GLN B  91     274.343 226.684 307.304  1.00 94.67           C  
ATOM   7622  O   GLN B  91     274.901 229.702 307.346  1.00 94.67           O  
ATOM   7623  CG  GLN B  91     275.083 225.523 307.987  1.00 94.67           C  
ATOM   7626  CD  GLN B  91     275.553 224.461 306.996  1.00 94.67           C  
ATOM   7627  NE2 GLN B  91     275.971 223.309 307.469  1.00 94.67           N  
ATOM   7630  OE1 GLN B  91     275.531 224.621 305.789  1.00 94.67           O  
ATOM   7631  N   GLU B  92     272.649 229.660 307.358  1.00 95.97           N  
ATOM   7633  CA  GLU B  92     272.382 230.967 306.744  1.00 95.97           C  
ATOM   7635  C   GLU B  92     271.747 231.990 307.693  1.00 95.97           C  
ATOM   7636  CB  GLU B  92     271.541 230.749 305.483  1.00 95.97           C  
ATOM   7639  O   GLU B  92     271.382 233.078 307.258  1.00 95.97           O  
ATOM   7640  CG  GLU B  92     272.416 230.215 304.342  1.00 95.97           C  
ATOM   7643  CD  GLU B  92     271.599 229.497 303.267  1.00 95.97           C  
ATOM   7644  OE1 GLU B  92     270.353 229.604 303.297  1.00 95.97           O  
ATOM   7645  OE2 GLU B  92     272.243 228.743 302.507  1.00 95.97           O  
ATOM   7646  N   THR B  93     271.658 231.688 308.993  1.00 97.42           N  
ATOM   7648  CA  THR B  93     271.143 232.638 309.987  1.00 97.42           C  
ATOM   7650  C   THR B  93     271.976 233.919 309.987  1.00 97.42           C  
ATOM   7651  CB  THR B  93     271.090 231.993 311.380  1.00 97.42           C  
ATOM   7653  O   THR B  93     273.162 233.895 310.328  1.00 97.42           O  
ATOM   7654  CG2 THR B  93     270.736 232.942 312.529  1.00 97.42           C  
ATOM   7658  OG1 THR B  93     270.107 230.977 311.392  1.00 97.42           O  
ATOM   7660  N   THR B  94     271.350 235.038 309.617  1.00 97.74           N  
ATOM   7662  CA  THR B  94     271.971 236.366 309.656  1.00 97.74           C  
ATOM   7664  C   THR B  94     271.730 237.018 311.015  1.00 97.74           C  
ATOM   7665  CB  THR B  94     271.535 237.287 308.499  1.00 97.74           C  
ATOM   7667  O   THR B  94     270.746 236.717 311.702  1.00 97.74           O  
ATOM   7668  CG2 THR B  94     271.516 236.602 307.132  1.00 97.74           C  
ATOM   7672  OG1 THR B  94     270.249 237.815 308.698  1.00 97.74           O  
ATOM   7674  N   ALA B  95     272.644 237.900 311.423  1.00 98.03           N  
ATOM   7676  CA  ALA B  95     272.558 238.612 312.696  1.00 98.03           C  
ATOM   7678  C   ALA B  95     272.620 240.127 312.480  1.00 98.03           C  
ATOM   7679  CB  ALA B  95     273.656 238.098 313.632  1.00 98.03           C  
ATOM   7683  O   ALA B  95     273.601 240.645 311.950  1.00 98.03           O  
ATOM   7684  N   ALA B  96     271.593 240.849 312.912  1.00 97.38           N  
ATOM   7686  CA  ALA B  96     271.493 242.295 312.740  1.00 97.38           C  
ATOM   7688  C   ALA B  96     271.458 243.019 314.086  1.00 97.38           C  
ATOM   7689  CB  ALA B  96     270.270 242.602 311.874  1.00 97.38           C  
ATOM   7693  O   ALA B  96     270.962 242.484 315.077  1.00 97.38           O  
ATOM   7694  N   ILE B  97     271.958 244.251 314.144  1.00 96.44           N  
ATOM   7696  CA  ILE B  97     271.823 245.100 315.332  1.00 96.44           C  
ATOM   7698  C   ILE B  97     270.683 246.090 315.092  1.00 96.44           C  
ATOM   7699  CB  ILE B  97     273.171 245.749 315.716  1.00 96.44           C  
ATOM   7701  O   ILE B  97     270.670 246.812 314.101  1.00 96.44           O  
ATOM   7702  CG1 ILE B  97     274.186 244.633 316.062  1.00 96.44           C  
ATOM   7705  CG2 ILE B  97     272.984 246.698 316.918  1.00 96.44           C  
ATOM   7709  CD1 ILE B  97     275.623 245.119 316.261  1.00 96.44           C  
ATOM   7713  N   ARG B  98     269.713 246.145 316.005  1.00 94.60           N  
ATOM   7715  CA  ARG B  98     268.541 247.030 315.904  1.00 94.60           C  
ATOM   7717  C   ARG B  98     268.445 247.960 317.102  1.00 94.60           C  
ATOM   7718  CB  ARG B  98     267.260 246.194 315.758  1.00 94.60           C  
ATOM   7721  O   ARG B  98     268.924 247.632 318.186  1.00 94.60           O  
ATOM   7722  CG  ARG B  98     267.214 245.305 314.508  1.00 94.60           C  
ATOM   7725  CD  ARG B  98     267.307 246.073 313.182  1.00 94.60           C  
ATOM   7728  NE  ARG B  98     267.154 245.120 312.081  1.00 94.60           N  
ATOM   7730  NH1 ARG B  98     268.674 245.880 310.494  1.00 94.60           N  
ATOM   7733  NH2 ARG B  98     267.714 243.908 310.297  1.00 94.60           N  
ATOM   7736  CZ  ARG B  98     267.834 245.009 310.962  1.00 94.60           C  
ATOM   7737  N   TYR B  99     267.803 249.109 316.910  1.00 91.64           N  
ATOM   7739  CA  TYR B  99     267.347 249.948 318.020  1.00 91.64           C  
ATOM   7741  C   TYR B  99     266.126 249.288 318.662  1.00 91.64           C  
ATOM   7742  CB  TYR B  99     267.017 251.377 317.556  1.00 91.64           C  
ATOM   7745  O   TYR B  99     265.350 248.615 317.990  1.00 91.64           O  
ATOM   7746  CG  TYR B  99     268.216 252.207 317.126  1.00 91.64           C  
ATOM   7747  CD1 TYR B  99     268.887 251.879 315.937  1.00 91.64           C  
ATOM   7749  CD2 TYR B  99     268.640 253.320 317.883  1.00 91.64           C  
ATOM   7751  CE1 TYR B  99     269.970 252.650 315.502  1.00 91.64           C  
ATOM   7753  CE2 TYR B  99     269.720 254.113 317.434  1.00 91.64           C  
ATOM   7755  OH  TYR B  99     271.400 254.544 315.745  1.00 91.64           O  
ATOM   7757  CZ  TYR B  99     270.370 253.791 316.221  1.00 91.64           C  
ATOM   7758  N   GLN B 100     265.968 249.474 319.968  1.00 91.35           N  
ATOM   7760  CA  GLN B 100     264.779 249.074 320.720  1.00 91.35           C  
ATOM   7762  C   GLN B 100     263.913 250.284 321.112  1.00 91.35           C  
ATOM   7763  CB  GLN B 100     265.228 248.300 321.971  1.00 91.35           C  
ATOM   7766  O   GLN B 100     262.768 250.110 321.515  1.00 91.35           O  
ATOM   7767  CG  GLN B 100     264.173 247.278 322.419  1.00 91.35           C  
ATOM   7770  CD  GLN B 100     264.434 246.806 323.841  1.00 91.35           C  
ATOM   7771  NE2 GLN B 100     264.032 247.581 324.825  1.00 91.35           N  
ATOM   7774  OE1 GLN B 100     265.020 245.764 324.100  1.00 91.35           O  
ATOM   7775  N   ASP B 101     264.484 251.492 321.068  1.00 89.34           N  
ATOM   7777  CA  ASP B 101     263.822 252.757 321.377  1.00 89.34           C  
ATOM   7779  C   ASP B 101     264.616 253.967 320.842  1.00 89.34           C  
ATOM   7780  CB  ASP B 101     263.594 252.885 322.901  1.00 89.34           C  
ATOM   7783  O   ASP B 101     265.816 253.891 320.561  1.00 89.34           O  
ATOM   7784  CG  ASP B 101     264.844 252.683 323.770  1.00 89.34           C  
ATOM   7785  OD1 ASP B 101     265.906 253.280 323.479  1.00 89.34           O  
ATOM   7786  OD2 ASP B 101     264.747 251.971 324.795  1.00 89.34           O  
ATOM   7787  N   LEU B 102     263.949 255.126 320.789  1.00 86.27           N  
ATOM   7789  CA  LEU B 102     264.538 256.434 320.455  1.00 86.27           C  
ATOM   7791  C   LEU B 102     265.580 256.929 321.489  1.00 86.27           C  
ATOM   7792  CB  LEU B 102     263.397 257.466 320.312  1.00 86.27           C  
ATOM   7795  O   LEU B 102     266.232 257.954 321.279  1.00 86.27           O  
ATOM   7796  CG  LEU B 102     262.332 257.149 319.241  1.00 86.27           C  
ATOM   7798  CD1 LEU B 102     261.213 258.186 319.310  1.00 86.27           C  
ATOM   7802  CD2 LEU B 102     262.897 257.194 317.826  1.00 86.27           C  
ATOM   7806  N   ILE B 103     265.738 256.217 322.611  1.00 85.23           N  
ATOM   7808  CA  ILE B 103     266.694 256.511 323.691  1.00 85.23           C  
ATOM   7810  C   ILE B 103     268.065 255.865 323.397  1.00 85.23           C  
ATOM   7811  CB  ILE B 103     266.131 256.088 325.079  1.00 85.23           C  
ATOM   7813  O   ILE B 103     269.063 256.211 324.035  1.00 85.23           O  
ATOM   7814  CG1 ILE B 103     264.592 256.248 325.198  1.00 85.23           C  
ATOM   7817  CG2 ILE B 103     266.822 256.903 326.193  1.00 85.23           C  
ATOM   7821  CD1 ILE B 103     263.994 255.786 326.533  1.00 85.23           C  
ATOM   7825  N   GLY B 104     268.142 254.970 322.406  1.00 86.53           N  
ATOM   7827  CA  GLY B 104     269.378 254.330 321.954  1.00 86.53           C  
ATOM   7830  C   GLY B 104     269.693 252.998 322.635  1.00 86.53           C  
ATOM   7831  O   GLY B 104     270.845 252.556 322.578  1.00 86.53           O  
ATOM   7832  N   ASN B 105     268.717 252.336 323.271  1.00 90.47           N  
ATOM   7834  CA  ASN B 105     268.866 250.915 323.595  1.00 90.47           C  
ATOM   7836  C   ASN B 105     268.862 250.084 322.309  1.00 90.47           C  
ATOM   7837  CB  ASN B 105     267.778 250.442 324.564  1.00 90.47           C  
ATOM   7840  O   ASN B 105     268.221 250.450 321.326  1.00 90.47           O  
ATOM   7841  CG  ASN B 105     267.946 251.052 325.938  1.00 90.47           C  
ATOM   7842  ND2 ASN B 105     266.996 251.828 326.388  1.00 90.47           N  
ATOM   7845  OD1 ASN B 105     268.938 250.823 326.619  1.00 90.47           O  
ATOM   7846  N   ARG B 106     269.595 248.967 322.305  1.00 94.11           N  
ATOM   7848  CA  ARG B 106     269.819 248.141 321.113  1.00 94.11           C  
ATOM   7850  C   ARG B 106     269.699 246.653 321.447  1.00 94.11           C  
ATOM   7851  CB  ARG B 106     271.168 248.511 320.446  1.00 94.11           C  
ATOM   7854  O   ARG B 106     269.880 246.263 322.603  1.00 94.11           O  
ATOM   7855  CG  ARG B 106     271.220 249.997 320.025  1.00 94.11           C  
ATOM   7858  CD  ARG B 106     272.553 250.436 319.407  1.00 94.11           C  
ATOM   7861  NE  ARG B 106     272.669 251.917 319.373  1.00 94.11           N  
ATOM   7863  NH1 ARG B 106     272.928 252.227 317.106  1.00 94.11           N  
ATOM   7866  NH2 ARG B 106     272.925 253.997 318.431  1.00 94.11           N  
ATOM   7869  CZ  ARG B 106     272.842 252.699 318.315  1.00 94.11           C  
ATOM   7870  N   TYR B 107     269.373 245.838 320.451  1.00 96.18           N  
ATOM   7872  CA  TYR B 107     269.284 244.381 320.561  1.00 96.18           C  
ATOM   7874  C   TYR B 107     269.895 243.687 319.339  1.00 96.18           C  
ATOM   7875  CB  TYR B 107     267.828 243.944 320.816  1.00 96.18           C  
ATOM   7878  O   TYR B 107     270.062 244.300 318.284  1.00 96.18           O  
ATOM   7879  CG  TYR B 107     266.845 244.118 319.669  1.00 96.18           C  
ATOM   7880  CD1 TYR B 107     266.668 243.086 318.726  1.00 96.18           C  
ATOM   7882  CD2 TYR B 107     266.057 245.283 319.580  1.00 96.18           C  
ATOM   7884  CE1 TYR B 107     265.702 243.213 317.710  1.00 96.18           C  
ATOM   7886  CE2 TYR B 107     265.081 245.409 318.570  1.00 96.18           C  
ATOM   7888  OH  TYR B 107     263.982 244.471 316.642  1.00 96.18           O  
ATOM   7890  CZ  TYR B 107     264.904 244.372 317.631  1.00 96.18           C  
ATOM   7891  N   LEU B 108     270.234 242.407 319.503  1.00 97.73           N  
ATOM   7893  CA  LEU B 108     270.681 241.531 318.422  1.00 97.73           C  
ATOM   7895  C   LEU B 108     269.464 240.797 317.840  1.00 97.73           C  
ATOM   7896  CB  LEU B 108     271.743 240.570 318.989  1.00 97.73           C  
ATOM   7899  O   LEU B 108     268.833 240.001 318.533  1.00 97.73           O  
ATOM   7900  CG  LEU B 108     272.458 239.716 317.925  1.00 97.73           C  
ATOM   7902  CD1 LEU B 108     273.426 240.563 317.101  1.00 97.73           C  
ATOM   7906  CD2 LEU B 108     273.279 238.618 318.603  1.00 97.73           C  
ATOM   7910  N   GLU B 109     269.114 241.085 316.597  1.00 97.74           N  
ATOM   7912  CA  GLU B 109     268.108 240.368 315.814  1.00 97.74           C  
ATOM   7914  C   GLU B 109     268.753 239.154 315.125  1.00 97.74           C  
ATOM   7915  CB  GLU B 109     267.521 241.331 314.772  1.00 97.74           C  
ATOM   7918  O   GLU B 109     269.886 239.242 314.651  1.00 97.74           O  
ATOM   7919  CG  GLU B 109     266.251 240.812 314.076  1.00 97.74           C  
ATOM   7922  CD  GLU B 109     266.069 241.383 312.659  1.00 97.74           C  
ATOM   7923  OE1 GLU B 109     266.625 242.461 312.344  1.00 97.74           O  
ATOM   7924  OE2 GLU B 109     265.423 240.706 311.837  1.00 97.74           O  
ATOM   7925  N   LEU B 110     268.031 238.035 315.042  1.00 97.71           N  
ATOM   7927  CA  LEU B 110     268.391 236.862 314.245  1.00 97.71           C  
ATOM   7929  C   LEU B 110     267.284 236.561 313.225  1.00 97.71           C  
ATOM   7930  CB  LEU B 110     268.632 235.648 315.163  1.00 97.71           C  
ATOM   7933  O   LEU B 110     266.119 236.414 313.608  1.00 97.71           O  
ATOM   7934  CG  LEU B 110     269.745 235.814 316.213  1.00 97.71           C  
ATOM   7936  CD1 LEU B 110     269.793 234.561 317.093  1.00 97.71           C  
ATOM   7940  CD2 LEU B 110     271.131 235.999 315.594  1.00 97.71           C  
ATOM   7944  N   LYS B 111     267.664 236.405 311.951  1.00 96.94           N  
ATOM   7946  CA  LYS B 111     266.797 235.971 310.837  1.00 96.94           C  
ATOM   7948  C   LYS B 111     267.199 234.555 310.412  1.00 96.94           C  
ATOM   7949  CB  LYS B 111     266.923 236.949 309.653  1.00 96.94           C  
ATOM   7952  O   LYS B 111     268.380 234.230 310.479  1.00 96.94           O  
ATOM   7953  CG  LYS B 111     266.591 238.411 309.999  1.00 96.94           C  
ATOM   7956  CD  LYS B 111     266.896 239.341 308.816  1.00 96.94           C  
ATOM   7959  CE  LYS B 111     266.598 240.798 309.187  1.00 96.94           C  
ATOM   7962  NZ  LYS B 111     267.061 241.742 308.141  1.00 96.94           N  
ATOM   7966  N   ARG B 112     266.256 233.702 309.990  1.00 93.36           N  
ATOM   7968  CA  ARG B 112     266.502 232.249 309.813  1.00 93.36           C  
ATOM   7970  C   ARG B 112     267.605 231.922 308.791  1.00 93.36           C  
ATOM   7971  CB  ARG B 112     265.189 231.524 309.443  1.00 93.36           C  
ATOM   7974  O   ARG B 112     268.486 231.127 309.121  1.00 93.36           O  
ATOM   7975  CG  ARG B 112     265.306 229.981 309.476  1.00 93.36           C  
ATOM   7978  CD  ARG B 112     264.166 229.317 308.689  1.00 93.36           C  
ATOM   7981  NE  ARG B 112     264.374 227.863 308.472  1.00 93.36           N  
ATOM   7983  NH1 ARG B 112     263.050 227.683 306.601  1.00 93.36           N  
ATOM   7986  NH2 ARG B 112     264.011 225.862 307.393  1.00 93.36           N  
ATOM   7989  CZ  ARG B 112     263.820 227.145 307.502  1.00 93.36           C  
ATOM   7990  N   GLY B 113     267.543 232.514 307.595  1.00 91.58           N  
ATOM   7992  CA  GLY B 113     268.119 231.910 306.382  1.00 91.58           C  
ATOM   7995  C   GLY B 113     267.243 230.759 305.861  1.00 91.58           C  
ATOM   7996  O   GLY B 113     266.323 230.332 306.562  1.00 91.58           O  
ATOM   7997  N   ASP B 114     267.509 230.253 304.657  1.00 92.36           N  
ATOM   7999  CA  ASP B 114     266.613 229.290 303.993  1.00 92.36           C  
ATOM   8001  C   ASP B 114     267.138 227.846 304.022  1.00 92.36           C  
ATOM   8002  CB  ASP B 114     266.297 229.793 302.578  1.00 92.36           C  
ATOM   8005  O   ASP B 114     266.349 226.901 304.087  1.00 92.36           O  
ATOM   8006  CG  ASP B 114     265.468 231.080 302.660  1.00 92.36           C  
ATOM   8007  OD1 ASP B 114     264.346 230.998 303.214  1.00 92.36           O  
ATOM   8008  OD2 ASP B 114     265.985 232.138 302.239  1.00 92.36           O  
ATOM   8009  N   SER B 115     268.460 227.656 304.070  1.00 91.32           N  
ATOM   8011  CA  SER B 115     269.101 226.349 304.243  1.00 91.32           C  
ATOM   8013  C   SER B 115     268.718 225.665 305.557  1.00 91.32           C  
ATOM   8014  CB  SER B 115     270.619 226.516 304.161  1.00 91.32           C  
ATOM   8017  O   SER B 115     269.014 226.148 306.649  1.00 91.32           O  
ATOM   8018  OG  SER B 115     271.336 225.323 304.452  1.00 91.32           O  
ATOM   8020  N   ASP B 116     268.152 224.459 305.455  1.00 91.72           N  
ATOM   8022  CA  ASP B 116     267.786 223.615 306.602  1.00 91.72           C  
ATOM   8024  C   ASP B 116     268.980 222.938 307.313  1.00 91.72           C  
ATOM   8025  CB  ASP B 116     266.695 222.604 306.185  1.00 91.72           C  
ATOM   8028  O   ASP B 116     268.801 222.169 308.263  1.00 91.72           O  
ATOM   8029  CG  ASP B 116     265.303 223.055 306.638  1.00 91.72           C  
ATOM   8030  OD1 ASP B 116     265.161 223.435 307.826  1.00 91.72           O  
ATOM   8031  OD2 ASP B 116     264.367 223.048 305.812  1.00 91.72           O  
ATOM   8032  N   GLN B 117     270.225 223.220 306.909  1.00 94.68           N  
ATOM   8034  CA  GLN B 117     271.391 222.720 307.636  1.00 94.68           C  
ATOM   8036  C   GLN B 117     271.575 223.470 308.965  1.00 94.68           C  
ATOM   8037  CB  GLN B 117     272.663 222.793 306.789  1.00 94.68           C  
ATOM   8040  O   GLN B 117     271.865 224.665 308.992  1.00 94.68           O  
ATOM   8041  CG  GLN B 117     272.668 221.829 305.596  1.00 94.68           C  
ATOM   8044  CD  GLN B 117     274.067 221.709 304.996  1.00 94.68           C  
ATOM   8045  NE2 GLN B 117     274.267 222.121 303.764  1.00 94.68           N  
ATOM   8048  OE1 GLN B 117     275.006 221.248 305.632  1.00 94.68           O  
ATOM   8049  N   ILE B 118     271.451 222.755 310.084  1.00 94.64           N  
ATOM   8051  CA  ILE B 118     271.581 223.321 311.435  1.00 94.64           C  
ATOM   8053  C   ILE B 118     273.026 223.770 311.714  1.00 94.64           C  
ATOM   8054  CB  ILE B 118     271.043 222.330 312.495  1.00 94.64           C  
ATOM   8056  O   ILE B 118     273.990 223.040 311.475  1.00 94.64           O  
ATOM   8057  CG1 ILE B 118     269.526 222.106 312.271  1.00 94.64           C  
ATOM   8060  CG2 ILE B 118     271.308 222.820 313.934  1.00 94.64           C  
ATOM   8064  CD1 ILE B 118     268.895 221.037 313.174  1.00 94.64           C  
ATOM   8068  N   LEU B 119     273.164 224.968 312.282  1.00 95.45           N  
ATOM   8070  CA  LEU B 119     274.428 225.562 312.710  1.00 95.45           C  
ATOM   8072  C   LEU B 119     274.879 224.956 314.061  1.00 95.45           C  
ATOM   8073  CB  LEU B 119     274.215 227.084 312.798  1.00 95.45           C  
ATOM   8076  O   LEU B 119     274.109 224.976 315.027  1.00 95.45           O  
ATOM   8077  CG  LEU B 119     275.506 227.890 312.973  1.00 95.45           C  
ATOM   8079  CD1 LEU B 119     276.293 228.010 311.665  1.00 95.45           C  
ATOM   8083  CD2 LEU B 119     275.194 229.300 313.473  1.00 95.45           C  
ATOM   8087  N   PRO B 120     276.110 224.421 314.188  1.00 94.70           N  
ATOM   8088  CA  PRO B 120     276.557 223.769 315.419  1.00 94.70           C  
ATOM   8090  C   PRO B 120     276.825 224.783 316.554  1.00 94.70           C  
ATOM   8091  CB  PRO B 120     277.815 222.988 315.029  1.00 94.70           C  
ATOM   8094  O   PRO B 120     277.336 225.873 316.286  1.00 94.70           O  
ATOM   8095  CG  PRO B 120     278.380 223.789 313.856  1.00 94.70           C  
ATOM   8098  CD  PRO B 120     277.128 224.316 313.154  1.00 94.70           C  
ATOM   8101  N   PRO B 121     276.549 224.452 317.832  1.00 94.39           N  
ATOM   8102  CA  PRO B 121     276.865 225.325 318.967  1.00 94.39           C  
ATOM   8104  C   PRO B 121     278.360 225.653 319.087  1.00 94.39           C  
ATOM   8105  CB  PRO B 121     276.357 224.594 320.211  1.00 94.39           C  
ATOM   8108  O   PRO B 121     279.203 224.785 318.870  1.00 94.39           O  
ATOM   8109  CG  PRO B 121     275.247 223.699 319.661  1.00 94.39           C  
ATOM   8112  CD  PRO B 121     275.780 223.304 318.287  1.00 94.39           C  
ATOM   8115  N   GLY B 122     278.685 226.882 319.500  1.00 94.90           N  
ATOM   8117  CA  GLY B 122     280.067 227.373 319.596  1.00 94.90           C  
ATOM   8120  C   GLY B 122     280.681 227.813 318.261  1.00 94.90           C  
ATOM   8121  O   GLY B 122     281.899 227.921 318.166  1.00 94.90           O  
ATOM   8122  N   SER B 123     279.854 228.037 317.236  1.00 96.66           N  
ATOM   8124  CA  SER B 123     280.254 228.569 315.927  1.00 96.66           C  
ATOM   8126  C   SER B 123     280.013 230.081 315.804  1.00 96.66           C  
ATOM   8127  CB  SER B 123     279.511 227.816 314.824  1.00 96.66           C  
ATOM   8130  O   SER B 123     279.402 230.703 316.680  1.00 96.66           O  
ATOM   8131  OG  SER B 123     278.126 228.010 314.985  1.00 96.66           O  
ATOM   8133  N   THR B 124     280.492 230.658 314.698  1.00 97.17           N  
ATOM   8135  CA  THR B 124     280.494 232.102 314.434  1.00 97.17           C  
ATOM   8137  C   THR B 124     279.751 232.432 313.139  1.00 97.17           C  
ATOM   8138  CB  THR B 124     281.936 232.629 314.355  1.00 97.17           C  
ATOM   8140  O   THR B 124     280.046 231.848 312.098  1.00 97.17           O  
ATOM   8141  CG2 THR B 124     282.020 234.151 314.277  1.00 97.17           C  
ATOM   8145  OG1 THR B 124     282.651 232.255 315.509  1.00 97.17           O  
ATOM   8147  N   ILE B 125     278.834 233.401 313.182  1.00 97.65           N  
ATOM   8149  CA  ILE B 125     278.220 234.009 311.991  1.00 97.65           C  
ATOM   8151  C   ILE B 125     279.244 234.980 311.360  1.00 97.65           C  
ATOM   8152  CB  ILE B 125     276.882 234.706 312.341  1.00 97.65           C  
ATOM   8154  O   ILE B 125     279.744 235.862 312.068  1.00 97.65           O  
ATOM   8155  CG1 ILE B 125     275.878 233.690 312.943  1.00 97.65           C  
ATOM   8158  CG2 ILE B 125     276.274 235.384 311.097  1.00 97.65           C  
ATOM   8162  CD1 ILE B 125     274.608 234.320 313.529  1.00 97.65           C  
ATOM   8166  N   PRO B 126     279.592 234.818 310.068  1.00 97.01           N  
ATOM   8167  CA  PRO B 126     280.636 235.601 309.410  1.00 97.01           C  
ATOM   8169  C   PRO B 126     280.113 236.953 308.887  1.00 97.01           C  
ATOM   8170  CB  PRO B 126     281.153 234.670 308.315  1.00 97.01           C  
ATOM   8173  O   PRO B 126     278.904 237.170 308.774  1.00 97.01           O  
ATOM   8174  CG  PRO B 126     279.868 233.994 307.841  1.00 97.01           C  
ATOM   8177  CD  PRO B 126     279.119 233.782 309.158  1.00 97.01           C  
ATOM   8180  N   VAL B 127     281.033 237.873 308.589  1.00 96.37           N  
ATOM   8182  CA  VAL B 127     280.769 239.321 308.455  1.00 96.37           C  
ATOM   8184  C   VAL B 127     280.013 239.713 307.177  1.00 96.37           C  
ATOM   8185  CB  VAL B 127     282.090 240.095 308.636  1.00 96.37           C  
ATOM   8187  O   VAL B 127     279.428 240.793 307.093  1.00 96.37           O  
ATOM   8188  CG1 VAL B 127     283.056 239.947 307.453  1.00 96.37           C  
ATOM   8192  CG2 VAL B 127     281.874 241.587 308.897  1.00 96.37           C  
ATOM   8196  N   GLU B 128     279.968 238.818 306.194  1.00 96.33           N  
ATOM   8198  CA  GLU B 128     279.118 238.907 304.997  1.00 96.33           C  
ATOM   8200  C   GLU B 128     277.621 238.847 305.344  1.00 96.33           C  
ATOM   8201  CB  GLU B 128     279.426 237.771 303.991  1.00 96.33           C  
ATOM   8204  O   GLU B 128     276.783 239.267 304.550  1.00 96.33           O  
ATOM   8205  CG  GLU B 128     280.898 237.355 303.832  1.00 96.33           C  
ATOM   8208  CD  GLU B 128     281.347 236.468 305.001  1.00 96.33           C  
ATOM   8209  OE1 GLU B 128     280.867 235.319 305.094  1.00 96.33           O  
ATOM   8210  OE2 GLU B 128     282.072 236.991 305.881  1.00 96.33           O  
ATOM   8211  N   ARG B 129     277.275 238.308 306.523  1.00 96.58           N  
ATOM   8213  CA  ARG B 129     275.899 238.015 306.960  1.00 96.58           C  
ATOM   8215  C   ARG B 129     275.562 238.666 308.306  1.00 96.58           C  
ATOM   8216  CB  ARG B 129     275.665 236.496 306.905  1.00 96.58           C  
ATOM   8219  O   ARG B 129     274.751 238.150 309.078  1.00 96.58           O  
ATOM   8220  CG  ARG B 129     275.798 235.989 305.453  1.00 96.58           C  
ATOM   8223  CD  ARG B 129     275.473 234.507 305.291  1.00 96.58           C  
ATOM   8226  NE  ARG B 129     276.343 233.670 306.133  1.00 96.58           N  
ATOM   8228  NH1 ARG B 129     275.565 231.639 305.411  1.00 96.58           N  
ATOM   8231  NH2 ARG B 129     276.767 231.751 307.272  1.00 96.58           N  
ATOM   8234  CZ  ARG B 129     276.235 232.366 306.259  1.00 96.58           C  
ATOM   8235  N   THR B 130     276.179 239.820 308.566  1.00 97.54           N  
ATOM   8237  CA  THR B 130     275.898 240.655 309.740  1.00 97.54           C  
ATOM   8239  C   THR B 130     275.561 242.096 309.365  1.00 97.54           C  
ATOM   8240  CB  THR B 130     277.049 240.658 310.749  1.00 97.54           C  
ATOM   8242  O   THR B 130     276.338 242.747 308.665  1.00 97.54           O  
ATOM   8243  CG2 THR B 130     277.339 239.273 311.324  1.00 97.54           C  
ATOM   8247  OG1 THR B 130     278.212 241.187 310.154  1.00 97.54           O  
ATOM   8249  N   GLU B 131     274.446 242.621 309.875  1.00 95.71           N  
ATOM   8251  CA  GLU B 131     274.008 244.002 309.621  1.00 95.71           C  
ATOM   8253  C   GLU B 131     274.371 244.926 310.806  1.00 95.71           C  
ATOM   8254  CB  GLU B 131     272.492 244.079 309.372  1.00 95.71           C  
ATOM   8257  O   GLU B 131     273.956 244.645 311.938  1.00 95.71           O  
ATOM   8258  CG  GLU B 131     271.916 243.182 308.261  1.00 95.71           C  
ATOM   8261  CD  GLU B 131     270.377 243.184 308.300  1.00 95.71           C  
ATOM   8262  OE1 GLU B 131     269.765 244.245 308.559  1.00 95.71           O  
ATOM   8263  OE2 GLU B 131     269.741 242.109 308.192  1.00 95.71           O  
ATOM   8264  N   PRO B 132     275.094 246.045 310.597  1.00 90.45           N  
ATOM   8265  CA  PRO B 132     275.210 247.101 311.605  1.00 90.45           C  
ATOM   8267  C   PRO B 132     273.852 247.797 311.830  1.00 90.45           C  
ATOM   8268  CB  PRO B 132     276.283 248.049 311.061  1.00 90.45           C  
ATOM   8271  O   PRO B 132     272.862 247.502 311.162  1.00 90.45           O  
ATOM   8272  CG  PRO B 132     276.084 247.949 309.550  1.00 90.45           C  
ATOM   8275  CD  PRO B 132     275.691 246.486 309.342  1.00 90.45           C  
ATOM   8278  N   ALA B 133     273.784 248.716 312.797  1.00 81.16           N  
ATOM   8280  CA  ALA B 133     272.522 249.367 313.144  1.00 81.16           C  
ATOM   8282  C   ALA B 133     272.047 250.411 312.119  1.00 81.16           C  
ATOM   8283  CB  ALA B 133     272.615 249.952 314.555  1.00 81.16           C  
ATOM   8287  O   ALA B 133     272.848 251.012 311.411  1.00 81.16           O  
ATOM   8288  N   LEU B 134     270.730 250.662 312.130  1.00 81.77           N  
ATOM   8290  CA  LEU B 134     270.055 251.737 311.389  1.00 81.77           C  
ATOM   8292  C   LEU B 134     270.772 253.091 311.574  1.00 81.77           C  
ATOM   8293  CB  LEU B 134     268.590 251.779 311.874  1.00 81.77           C  
ATOM   8296  O   LEU B 134     271.113 253.477 312.698  1.00 81.77           O  
ATOM   8297  CG  LEU B 134     267.675 252.810 311.183  1.00 81.77           C  
ATOM   8299  CD1 LEU B 134     267.476 252.504 309.698  1.00 81.77           C  
ATOM   8303  CD2 LEU B 134     266.301 252.798 311.860  1.00 81.77           C  
ATOM   8307  N   ASP B 135     270.995 253.815 310.479  1.00 79.82           N  
ATOM   8309  CA  ASP B 135     271.904 254.962 310.459  1.00 79.82           C  
ATOM   8311  C   ASP B 135     271.187 256.271 310.071  1.00 79.82           C  
ATOM   8312  CB  ASP B 135     273.142 254.619 309.607  1.00 79.82           C  
ATOM   8315  O   ASP B 135     270.577 256.405 309.011  1.00 79.82           O  
ATOM   8316  CG  ASP B 135     274.296 255.614 309.806  1.00 79.82           C  
ATOM   8317  OD1 ASP B 135     274.011 256.746 310.253  1.00 79.82           O  
ATOM   8318  OD2 ASP B 135     275.468 255.257 309.548  1.00 79.82           O  
ATOM   8319  N   LEU B 136     271.270 257.248 310.975  1.00 78.60           N  
ATOM   8321  CA  LEU B 136     270.688 258.585 310.849  1.00 78.60           C  
ATOM   8323  C   LEU B 136     271.677 259.583 310.232  1.00 78.60           C  
ATOM   8324  CB  LEU B 136     270.268 259.048 312.253  1.00 78.60           C  
ATOM   8327  O   LEU B 136     271.246 260.550 309.605  1.00 78.60           O  
ATOM   8328  CG  LEU B 136     269.140 258.192 312.860  1.00 78.60           C  
ATOM   8330  CD1 LEU B 136     269.245 258.231 314.382  1.00 78.60           C  
ATOM   8334  CD2 LEU B 136     267.764 258.686 312.415  1.00 78.60           C  
ATOM   8338  N   ASP B 137     272.986 259.339 310.373  1.00 80.47           N  
ATOM   8340  CA  ASP B 137     274.013 260.054 309.615  1.00 80.47           C  
ATOM   8342  C   ASP B 137     273.850 259.700 308.119  1.00 80.47           C  
ATOM   8343  CB  ASP B 137     275.445 259.708 310.108  1.00 80.47           C  
ATOM   8346  O   ASP B 137     273.938 260.585 307.267  1.00 80.47           O  
ATOM   8347  CG  ASP B 137     275.814 260.023 311.576  1.00 80.47           C  
ATOM   8348  OD1 ASP B 137     275.263 260.983 312.166  1.00 80.47           O  
ATOM   8349  OD2 ASP B 137     276.758 259.376 312.103  1.00 80.47           O  
ATOM   8350  N   ALA B 138     273.528 258.436 307.803  1.00 81.55           N  
ATOM   8352  CA  ALA B 138     273.258 257.966 306.439  1.00 81.55           C  
ATOM   8354  C   ALA B 138     271.956 258.529 305.843  1.00 81.55           C  
ATOM   8355  CB  ALA B 138     273.245 256.435 306.423  1.00 81.55           C  
ATOM   8359  O   ALA B 138     271.976 259.004 304.709  1.00 81.55           O  
ATOM   8360  N   LEU B 139     270.848 258.543 306.601  1.00 83.86           N  
ATOM   8362  CA  LEU B 139     269.576 259.120 306.140  1.00 83.86           C  
ATOM   8364  C   LEU B 139     269.727 260.614 305.792  1.00 83.86           C  
ATOM   8365  CB  LEU B 139     268.498 258.890 307.219  1.00 83.86           C  
ATOM   8368  O   LEU B 139     269.280 261.055 304.737  1.00 83.86           O  
ATOM   8369  CG  LEU B 139     267.072 259.266 306.764  1.00 83.86           C  
ATOM   8371  CD1 LEU B 139     266.469 258.220 305.825  1.00 83.86           C  
ATOM   8375  CD2 LEU B 139     266.151 259.393 307.978  1.00 83.86           C  
ATOM   8379  N   VAL B 140     270.416 261.390 306.641  1.00 83.70           N  
ATOM   8381  CA  VAL B 140     270.751 262.799 306.347  1.00 83.70           C  
ATOM   8383  C   VAL B 140     271.727 262.912 305.177  1.00 83.70           C  
ATOM   8384  CB  VAL B 140     271.330 263.500 307.590  1.00 83.70           C  
ATOM   8386  O   VAL B 140     271.607 263.833 304.372  1.00 83.70           O  
ATOM   8387  CG1 VAL B 140     271.809 264.934 307.320  1.00 83.70           C  
ATOM   8391  CG2 VAL B 140     270.255 263.606 308.668  1.00 83.70           C  
ATOM   8395  N   GLY B 141     272.679 261.983 305.068  1.00 86.04           N  
ATOM   8397  CA  GLY B 141     273.637 261.915 303.969  1.00 86.04           C  
ATOM   8400  C   GLY B 141     272.966 261.775 302.603  1.00 86.04           C  
ATOM   8401  O   GLY B 141     273.260 262.572 301.719  1.00 86.04           O  
ATOM   8402  N   GLY B 142     272.040 260.823 302.447  1.00 86.31           N  
ATOM   8404  CA  GLY B 142     271.313 260.589 301.193  1.00 86.31           C  
ATOM   8407  C   GLY B 142     270.293 261.681 300.847  1.00 86.31           C  
ATOM   8408  O   GLY B 142     270.098 261.996 299.677  1.00 86.31           O  
ATOM   8409  N   PHE B 143     269.700 262.336 301.850  1.00 87.79           N  
ATOM   8411  CA  PHE B 143     268.830 263.498 301.627  1.00 87.79           C  
ATOM   8413  C   PHE B 143     269.585 264.751 301.141  1.00 87.79           C  
ATOM   8414  CB  PHE B 143     268.061 263.805 302.926  1.00 87.79           C  
ATOM   8417  O   PHE B 143     269.010 265.585 300.444  1.00 87.79           O  
ATOM   8418  CG  PHE B 143     266.684 263.172 303.053  1.00 87.79           C  
ATOM   8419  CD1 PHE B 143     265.741 263.302 302.015  1.00 87.79           C  
ATOM   8421  CD2 PHE B 143     266.311 262.511 304.241  1.00 87.79           C  
ATOM   8423  CE1 PHE B 143     264.441 262.787 302.161  1.00 87.79           C  
ATOM   8425  CE2 PHE B 143     265.011 261.989 304.388  1.00 87.79           C  
ATOM   8427  CZ  PHE B 143     264.072 262.134 303.350  1.00 87.79           C  
ATOM   8429  N   ARG B 144     270.863 264.930 301.502  1.00 85.49           N  
ATOM   8431  CA  ARG B 144     271.569 266.206 301.277  1.00 85.49           C  
ATOM   8433  C   ARG B 144     271.809 266.573 299.797  1.00 85.49           C  
ATOM   8434  CB  ARG B 144     272.849 266.257 302.124  1.00 85.49           C  
ATOM   8437  O   ARG B 144     271.695 267.762 299.507  1.00 85.49           O  
ATOM   8438  CG  ARG B 144     273.210 267.700 302.491  1.00 85.49           C  
ATOM   8441  CD  ARG B 144     274.448 267.712 303.393  1.00 85.49           C  
ATOM   8444  NE  ARG B 144     274.608 269.019 304.055  1.00 85.49           N  
ATOM   8446  NH1 ARG B 144     276.466 268.504 305.296  1.00 85.49           N  
ATOM   8449  NH2 ARG B 144     275.451 270.479 305.576  1.00 85.49           N  
ATOM   8452  CZ  ARG B 144     275.507 269.329 304.969  1.00 85.49           C  
ATOM   8453  N   PRO B 145     272.114 265.633 298.879  1.00 85.27           N  
ATOM   8454  CA  PRO B 145     272.160 265.897 297.437  1.00 85.27           C  
ATOM   8456  C   PRO B 145     270.776 266.190 296.849  1.00 85.27           C  
ATOM   8457  CB  PRO B 145     272.794 264.656 296.794  1.00 85.27           C  
ATOM   8460  O   PRO B 145     270.618 267.172 296.134  1.00 85.27           O  
ATOM   8461  CG  PRO B 145     273.588 264.041 297.943  1.00 85.27           C  
ATOM   8464  CD  PRO B 145     272.694 264.329 299.141  1.00 85.27           C  
ATOM   8467  N   LEU B 146     269.744 265.425 297.238  1.00 82.47           N  
ATOM   8469  CA  LEU B 146     268.361 265.657 296.792  1.00 82.47           C  
ATOM   8471  C   LEU B 146     267.903 267.091 297.084  1.00 82.47           C  
ATOM   8472  CB  LEU B 146     267.426 264.654 297.498  1.00 82.47           C  
ATOM   8475  O   LEU B 146     267.209 267.708 296.291  1.00 82.47           O  
ATOM   8476  CG  LEU B 146     265.969 264.679 296.996  1.00 82.47           C  
ATOM   8478  CD1 LEU B 146     265.833 264.163 295.563  1.00 82.47           C  
ATOM   8482  CD2 LEU B 146     265.106 263.798 297.902  1.00 82.47           C  
ATOM   8486  N   PHE B 147     268.313 267.646 298.223  1.00 83.48           N  
ATOM   8488  CA  PHE B 147     267.946 269.001 298.634  1.00 83.48           C  
ATOM   8490  C   PHE B 147     268.848 270.106 298.050  1.00 83.48           C  
ATOM   8491  CB  PHE B 147     267.839 269.007 300.162  1.00 83.48           C  
ATOM   8494  O   PHE B 147     268.559 271.289 298.236  1.00 83.48           O  
ATOM   8495  CG  PHE B 147     266.874 267.981 300.756  1.00 83.48           C  
ATOM   8496  CD1 PHE B 147     265.725 267.548 300.054  1.00 83.48           C  
ATOM   8498  CD2 PHE B 147     267.073 267.535 302.078  1.00 83.48           C  
ATOM   8500  CE1 PHE B 147     264.777 266.717 300.674  1.00 83.48           C  
ATOM   8502  CE2 PHE B 147     266.115 266.717 302.704  1.00 83.48           C  
ATOM   8504  CZ  PHE B 147     264.963 266.317 302.007  1.00 83.48           C  
ATOM   8506  N   ARG B 148     269.900 269.733 297.306  1.00 83.16           N  
ATOM   8508  CA  ARG B 148     270.689 270.618 296.432  1.00 83.16           C  
ATOM   8510  C   ARG B 148     270.191 270.604 294.994  1.00 83.16           C  
ATOM   8511  CB  ARG B 148     272.152 270.191 296.424  1.00 83.16           C  
ATOM   8514  O   ARG B 148     270.080 271.668 294.400  1.00 83.16           O  
ATOM   8515  CG  ARG B 148     272.861 270.558 297.721  1.00 83.16           C  
ATOM   8518  CD  ARG B 148     274.248 269.935 297.626  1.00 83.16           C  
ATOM   8521  NE  ARG B 148     275.166 270.510 298.619  1.00 83.16           N  
ATOM   8523  NH1 ARG B 148     277.030 269.677 297.594  1.00 83.16           N  
ATOM   8526  NH2 ARG B 148     277.244 271.077 299.335  1.00 83.16           N  
ATOM   8529  CZ  ARG B 148     276.474 270.412 298.518  1.00 83.16           C  
ATOM   8530  N   SER B 149     269.773 269.449 294.474  1.00 84.15           N  
ATOM   8532  CA  SER B 149     269.134 269.319 293.153  1.00 84.15           C  
ATOM   8534  C   SER B 149     267.719 269.933 293.078  1.00 84.15           C  
ATOM   8535  CB  SER B 149     269.145 267.852 292.712  1.00 84.15           C  
ATOM   8538  O   SER B 149     266.886 269.507 292.284  1.00 84.15           O  
ATOM   8539  OG  SER B 149     268.281 267.066 293.508  1.00 84.15           O  
ATOM   8541  N   LEU B 150     267.431 270.893 293.962  1.00 84.67           N  
ATOM   8543  CA  LEU B 150     266.167 271.590 294.196  1.00 84.67           C  
ATOM   8545  C   LEU B 150     266.403 273.095 294.479  1.00 84.67           C  
ATOM   8546  CB  LEU B 150     265.419 270.863 295.334  1.00 84.67           C  
ATOM   8549  O   LEU B 150     265.538 273.778 295.033  1.00 84.67           O  
ATOM   8550  CG  LEU B 150     264.872 269.460 294.976  1.00 84.67           C  
ATOM   8552  CD1 LEU B 150     264.113 268.899 296.182  1.00 84.67           C  
ATOM   8556  CD2 LEU B 150     263.941 269.352 293.764  1.00 84.67           C  
ATOM   8560  N   GLU B 151     267.581 273.615 294.100  1.00 85.54           N  
ATOM   8562  CA  GLU B 151     267.921 275.045 294.109  1.00 85.54           C  
ATOM   8564  C   GLU B 151     266.835 275.879 293.389  1.00 85.54           C  
ATOM   8565  CB  GLU B 151     269.286 275.254 293.418  1.00 85.54           C  
ATOM   8568  O   GLU B 151     266.540 275.603 292.221  1.00 85.54           O  
ATOM   8569  CG  GLU B 151     270.464 275.011 294.379  1.00 85.54           C  
ATOM   8572  CD  GLU B 151     271.840 274.866 293.694  1.00 85.54           C  
ATOM   8573  OE1 GLU B 151     271.905 274.673 292.454  1.00 85.54           O  
ATOM   8574  OE2 GLU B 151     272.851 274.930 294.429  1.00 85.54           O  
ATOM   8575  N   PRO B 152     266.241 276.899 294.046  1.00 84.28           N  
ATOM   8576  CA  PRO B 152     265.043 277.583 293.550  1.00 84.28           C  
ATOM   8578  C   PRO B 152     265.238 278.255 292.189  1.00 84.28           C  
ATOM   8579  CB  PRO B 152     264.676 278.615 294.625  1.00 84.28           C  
ATOM   8582  O   PRO B 152     264.351 278.188 291.346  1.00 84.28           O  
ATOM   8583  CG  PRO B 152     265.954 278.798 295.440  1.00 84.28           C  
ATOM   8586  CD  PRO B 152     266.601 277.420 295.356  1.00 84.28           C  
ATOM   8589  N   GLU B 153     266.404 278.856 291.947  1.00 85.06           N  
ATOM   8591  CA  GLU B 153     266.727 279.510 290.674  1.00 85.06           C  
ATOM   8593  C   GLU B 153     266.678 278.510 289.506  1.00 85.06           C  
ATOM   8594  CB  GLU B 153     268.095 280.193 290.834  1.00 85.06           C  
ATOM   8597  O   GLU B 153     265.956 278.733 288.537  1.00 85.06           O  
ATOM   8598  CG  GLU B 153     268.490 281.098 289.656  1.00 85.06           C  
ATOM   8601  CD  GLU B 153     269.772 281.912 289.931  1.00 85.06           C  
ATOM   8602  OE1 GLU B 153     270.351 281.769 291.034  1.00 85.06           O  
ATOM   8603  OE2 GLU B 153     270.164 282.691 289.033  1.00 85.06           O  
ATOM   8604  N   LYS B 154     267.330 277.346 289.645  1.00 83.99           N  
ATOM   8606  CA  LYS B 154     267.281 276.274 288.640  1.00 83.99           C  
ATOM   8608  C   LYS B 154     265.866 275.731 288.444  1.00 83.99           C  
ATOM   8609  CB  LYS B 154     268.220 275.121 289.018  1.00 83.99           C  
ATOM   8612  O   LYS B 154     265.441 275.570 287.303  1.00 83.99           O  
ATOM   8613  CG  LYS B 154     269.712 275.465 288.926  1.00 83.99           C  
ATOM   8616  CD  LYS B 154     270.523 274.237 289.360  1.00 83.99           C  
ATOM   8619  CE  LYS B 154     272.027 274.511 289.323  1.00 83.99           C  
ATOM   8622  NZ  LYS B 154     272.739 273.515 290.155  1.00 83.99           N  
ATOM   8626  N   VAL B 155     265.138 275.451 289.530  1.00 84.99           N  
ATOM   8628  CA  VAL B 155     263.770 274.899 289.465  1.00 84.99           C  
ATOM   8630  C   VAL B 155     262.821 275.867 288.753  1.00 84.99           C  
ATOM   8631  CB  VAL B 155     263.248 274.522 290.871  1.00 84.99           C  
ATOM   8633  O   VAL B 155     262.116 275.457 287.832  1.00 84.99           O  
ATOM   8634  CG1 VAL B 155     261.777 274.089 290.856  1.00 84.99           C  
ATOM   8638  CG2 VAL B 155     264.056 273.352 291.451  1.00 84.99           C  
ATOM   8642  N   ASN B 156     262.850 277.154 289.108  1.00 86.30           N  
ATOM   8644  CA  ASN B 156     261.988 278.175 288.509  1.00 86.30           C  
ATOM   8646  C   ASN B 156     262.339 278.433 287.035  1.00 86.30           C  
ATOM   8647  CB  ASN B 156     262.090 279.471 289.333  1.00 86.30           C  
ATOM   8650  O   ASN B 156     261.434 278.558 286.206  1.00 86.30           O  
ATOM   8651  CG  ASN B 156     261.567 279.352 290.755  1.00 86.30           C  
ATOM   8652  ND2 ASN B 156     261.850 280.334 291.579  1.00 86.30           N  
ATOM   8655  OD1 ASN B 156     260.892 278.409 291.138  1.00 86.30           O  
ATOM   8656  N   THR B 157     263.631 278.478 286.683  1.00 86.82           N  
ATOM   8658  CA  THR B 157     264.072 278.607 285.285  1.00 86.82           C  
ATOM   8660  C   THR B 157     263.650 277.399 284.454  1.00 86.82           C  
ATOM   8661  CB  THR B 157     265.589 278.819 285.191  1.00 86.82           C  
ATOM   8663  O   THR B 157     263.090 277.592 283.383  1.00 86.82           O  
ATOM   8664  CG2 THR B 157     266.122 278.887 283.758  1.00 86.82           C  
ATOM   8668  OG1 THR B 157     265.930 280.050 285.776  1.00 86.82           O  
ATOM   8670  N   ILE B 158     263.839 276.166 284.941  1.00 85.41           N  
ATOM   8672  CA  ILE B 158     263.394 274.956 284.229  1.00 85.41           C  
ATOM   8674  C   ILE B 158     261.870 274.974 284.042  1.00 85.41           C  
ATOM   8675  CB  ILE B 158     263.891 273.674 284.943  1.00 85.41           C  
ATOM   8677  O   ILE B 158     261.406 274.787 282.921  1.00 85.41           O  
ATOM   8678  CG1 ILE B 158     265.427 273.543 284.794  1.00 85.41           C  
ATOM   8681  CG2 ILE B 158     263.206 272.412 284.379  1.00 85.41           C  
ATOM   8685  CD1 ILE B 158     266.051 272.497 285.728  1.00 85.41           C  
ATOM   8689  N   ALA B 159     261.094 275.257 285.094  1.00 87.15           N  
ATOM   8691  CA  ALA B 159     259.634 275.322 285.010  1.00 87.15           C  
ATOM   8693  C   ALA B 159     259.163 276.358 283.973  1.00 87.15           C  
ATOM   8694  CB  ALA B 159     259.074 275.620 286.406  1.00 87.15           C  
ATOM   8698  O   ALA B 159     258.359 276.043 283.098  1.00 87.15           O  
ATOM   8699  N   THR B 160     259.720 277.572 284.016  1.00 84.68           N  
ATOM   8701  CA  THR B 160     259.398 278.640 283.056  1.00 84.68           C  
ATOM   8703  C   THR B 160     259.796 278.249 281.628  1.00 84.68           C  
ATOM   8704  CB  THR B 160     260.075 279.962 283.452  1.00 84.68           C  
ATOM   8706  O   THR B 160     258.992 278.400 280.713  1.00 84.68           O  
ATOM   8707  CG2 THR B 160     259.616 281.140 282.594  1.00 84.68           C  
ATOM   8711  OG1 THR B 160     259.763 280.293 284.787  1.00 84.68           O  
ATOM   8713  N   SER B 161     260.988 277.677 281.427  1.00 81.77           N  
ATOM   8715  CA  SER B 161     261.444 277.223 280.109  1.00 81.77           C  
ATOM   8717  C   SER B 161     260.568 276.110 279.531  1.00 81.77           C  
ATOM   8718  CB  SER B 161     262.893 276.732 280.166  1.00 81.77           C  
ATOM   8721  O   SER B 161     260.258 276.150 278.344  1.00 81.77           O  
ATOM   8722  OG  SER B 161     263.788 277.793 280.446  1.00 81.77           O  
ATOM   8724  N   LEU B 162     260.127 275.145 280.346  1.00 81.92           N  
ATOM   8726  CA  LEU B 162     259.207 274.086 279.913  1.00 81.92           C  
ATOM   8728  C   LEU B 162     257.850 274.657 279.470  1.00 81.92           C  
ATOM   8729  CB  LEU B 162     259.019 273.064 281.049  1.00 81.92           C  
ATOM   8732  O   LEU B 162     257.304 274.209 278.466  1.00 81.92           O  
ATOM   8733  CG  LEU B 162     260.232 272.159 281.331  1.00 81.92           C  
ATOM   8735  CD1 LEU B 162     259.959 271.327 282.586  1.00 81.92           C  
ATOM   8739  CD2 LEU B 162     260.533 271.205 280.176  1.00 81.92           C  
ATOM   8743  N   ILE B 163     257.335 275.677 280.164  1.00 83.17           N  
ATOM   8745  CA  ILE B 163     256.114 276.386 279.752  1.00 83.17           C  
ATOM   8747  C   ILE B 163     256.339 277.096 278.409  1.00 83.17           C  
ATOM   8748  CB  ILE B 163     255.646 277.357 280.858  1.00 83.17           C  
ATOM   8750  O   ILE B 163     255.569 276.880 277.474  1.00 83.17           O  
ATOM   8751  CG1 ILE B 163     255.228 276.574 282.121  1.00 83.17           C  
ATOM   8754  CG2 ILE B 163     254.462 278.214 280.381  1.00 83.17           C  
ATOM   8758  CD1 ILE B 163     255.106 277.462 283.363  1.00 83.17           C  
ATOM   8762  N   THR B 164     257.407 277.891 278.283  1.00 76.27           N  
ATOM   8764  CA  THR B 164     257.735 278.618 277.042  1.00 76.27           C  
ATOM   8766  C   THR B 164     257.914 277.678 275.849  1.00 76.27           C  
ATOM   8767  CB  THR B 164     258.996 279.476 277.235  1.00 76.27           C  
ATOM   8769  O   THR B 164     257.424 277.987 274.764  1.00 76.27           O  
ATOM   8770  CG2 THR B 164     259.461 280.209 275.976  1.00 76.27           C  
ATOM   8774  OG1 THR B 164     258.736 280.483 278.182  1.00 76.27           O  
ATOM   8776  N   ILE B 165     258.558 276.523 276.032  1.00 74.33           N  
ATOM   8778  CA  ILE B 165     258.803 275.560 274.948  1.00 74.33           C  
ATOM   8780  C   ILE B 165     257.540 274.776 274.589  1.00 74.33           C  
ATOM   8781  CB  ILE B 165     259.983 274.629 275.299  1.00 74.33           C  
ATOM   8783  O   ILE B 165     257.219 274.690 273.412  1.00 74.33           O  
ATOM   8784  CG1 ILE B 165     261.292 275.445 275.361  1.00 74.33           C  
ATOM   8787  CG2 ILE B 165     260.143 273.499 274.263  1.00 74.33           C  
ATOM   8791  CD1 ILE B 165     262.400 274.714 276.120  1.00 74.33           C  
ATOM   8795  N   PHE B 166     256.819 274.209 275.562  1.00 78.70           N  
ATOM   8797  CA  PHE B 166     255.796 273.192 275.279  1.00 78.70           C  
ATOM   8799  C   PHE B 166     254.348 273.696 275.314  1.00 78.70           C  
ATOM   8800  CB  PHE B 166     256.016 271.987 276.206  1.00 78.70           C  
ATOM   8803  O   PHE B 166     253.475 273.064 274.714  1.00 78.70           O  
ATOM   8804  CG  PHE B 166     257.323 271.258 275.950  1.00 78.70           C  
ATOM   8805  CD1 PHE B 166     257.477 270.513 274.767  1.00 78.70           C  
ATOM   8807  CD2 PHE B 166     258.390 271.337 276.865  1.00 78.70           C  
ATOM   8809  CE1 PHE B 166     258.690 269.858 274.492  1.00 78.70           C  
ATOM   8811  CE2 PHE B 166     259.605 270.682 276.591  1.00 78.70           C  
ATOM   8813  CZ  PHE B 166     259.756 269.944 275.404  1.00 78.70           C  
ATOM   8815  N   GLN B 167     254.044 274.836 275.955  1.00 75.68           N  
ATOM   8817  CA  GLN B 167     252.650 275.282 276.080  1.00 75.68           C  
ATOM   8819  C   GLN B 167     252.042 275.582 274.700  1.00 75.68           C  
ATOM   8820  CB  GLN B 167     252.509 276.456 277.065  1.00 75.68           C  
ATOM   8823  O   GLN B 167     252.487 276.489 273.987  1.00 75.68           O  
ATOM   8824  CG  GLN B 167     251.023 276.748 277.342  1.00 75.68           C  
ATOM   8827  CD  GLN B 167     250.765 277.725 278.487  1.00 75.68           C  
ATOM   8828  NE2 GLN B 167     249.576 277.719 279.049  1.00 75.68           N  
ATOM   8831  OE1 GLN B 167     251.596 278.500 278.925  1.00 75.68           O  
ATOM   8832  N   GLY B 168     251.016 274.811 274.328  1.00 67.98           N  
ATOM   8834  CA  GLY B 168     250.354 274.897 273.026  1.00 67.98           C  
ATOM   8837  C   GLY B 168     251.179 274.360 271.848  1.00 67.98           C  
ATOM   8838  O   GLY B 168     251.001 274.847 270.736  1.00 67.98           O  
ATOM   8839  N   GLN B 169     252.104 273.414 272.064  1.00 61.86           N  
ATOM   8841  CA  GLN B 169     252.905 272.802 270.986  1.00 61.86           C  
ATOM   8843  C   GLN B 169     252.669 271.299 270.791  1.00 61.86           C  
ATOM   8844  CB  GLN B 169     254.401 273.124 271.161  1.00 61.86           C  
ATOM   8847  O   GLN B 169     253.256 270.730 269.881  1.00 61.86           O  
ATOM   8848  CG  GLN B 169     254.733 274.623 271.203  1.00 61.86           C  
ATOM   8851  CD  GLN B 169     254.634 275.371 269.875  1.00 61.86           C  
ATOM   8852  NE2 GLN B 169     253.484 275.500 269.249  1.00 61.86           N  
ATOM   8855  OE1 GLN B 169     255.587 275.986 269.427  1.00 61.86           O  
ATOM   8856  N   GLY B 170     251.779 270.657 271.559  1.00 54.99           N  
ATOM   8858  CA  GLY B 170     251.440 269.239 271.355  1.00 54.99           C  
ATOM   8861  C   GLY B 170     250.910 268.924 269.946  1.00 54.99           C  
ATOM   8862  O   GLY B 170     251.246 267.881 269.406  1.00 54.99           O  
ATOM   8863  N   GLY B 171     250.190 269.859 269.307  1.00 59.11           N  
ATOM   8865  CA  GLY B 171     249.833 269.771 267.881  1.00 59.11           C  
ATOM   8868  C   GLY B 171     251.074 269.707 266.985  1.00 59.11           C  
ATOM   8869  O   GLY B 171     251.371 268.651 266.449  1.00 59.11           O  
ATOM   8870  N   THR B 172     251.867 270.784 266.959  1.00 64.67           N  
ATOM   8872  CA  THR B 172     253.153 270.892 266.239  1.00 64.67           C  
ATOM   8874  C   THR B 172     254.077 269.685 266.456  1.00 64.67           C  
ATOM   8875  CB  THR B 172     253.873 272.163 266.730  1.00 64.67           C  
ATOM   8877  O   THR B 172     254.761 269.249 265.538  1.00 64.67           O  
ATOM   8878  CG2 THR B 172     255.121 272.552 265.946  1.00 64.67           C  
ATOM   8882  OG1 THR B 172     253.002 273.274 266.661  1.00 64.67           O  
ATOM   8884  N   ILE B 173     254.108 269.110 267.662  1.00 60.53           N  
ATOM   8886  CA  ILE B 173     254.919 267.925 267.974  1.00 60.53           C  
ATOM   8888  C   ILE B 173     254.309 266.645 267.369  1.00 60.53           C  
ATOM   8889  CB  ILE B 173     255.162 267.845 269.498  1.00 60.53           C  
ATOM   8891  O   ILE B 173     255.059 265.813 266.861  1.00 60.53           O  
ATOM   8892  CG1 ILE B 173     256.053 269.030 269.955  1.00 60.53           C  
ATOM   8895  CG2 ILE B 173     255.837 266.520 269.896  1.00 60.53           C  
ATOM   8899  CD1 ILE B 173     256.057 269.262 271.470  1.00 60.53           C  
ATOM   8903  N   ASN B 174     252.983 266.485 267.361  1.00 67.11           N  
ATOM   8905  CA  ASN B 174     252.314 265.392 266.645  1.00 67.11           C  
ATOM   8907  C   ASN B 174     252.508 265.511 265.132  1.00 67.11           C  
ATOM   8908  CB  ASN B 174     250.810 265.361 266.971  1.00 67.11           C  
ATOM   8911  O   ASN B 174     252.809 264.510 264.485  1.00 67.11           O  
ATOM   8912  CG  ASN B 174     250.507 264.920 268.384  1.00 67.11           C  
ATOM   8913  ND2 ASN B 174     249.278 264.574 268.674  1.00 67.11           N  
ATOM   8916  OD1 ASN B 174     251.363 264.804 269.238  1.00 67.11           O  
ATOM   8917  N   ASP B 175     252.384 266.726 264.596  1.00 69.63           N  
ATOM   8919  CA  ASP B 175     252.588 267.035 263.183  1.00 69.63           C  
ATOM   8921  C   ASP B 175     254.021 266.639 262.761  1.00 69.63           C  
ATOM   8922  CB  ASP B 175     252.227 268.515 262.929  1.00 69.63           C  
ATOM   8925  O   ASP B 175     254.179 265.772 261.896  1.00 69.63           O  
ATOM   8926  CG  ASP B 175     250.729 268.825 263.131  1.00 69.63           C  
ATOM   8927  OD1 ASP B 175     249.898 268.093 262.541  1.00 69.63           O  
ATOM   8928  OD2 ASP B 175     250.397 269.788 263.865  1.00 69.63           O  
ATOM   8929  N   ILE B 176     255.059 267.110 263.474  1.00 71.48           N  
ATOM   8931  CA  ILE B 176     256.462 266.675 263.293  1.00 71.48           C  
ATOM   8933  C   ILE B 176     256.603 265.147 263.344  1.00 71.48           C  
ATOM   8934  CB  ILE B 176     257.385 267.315 264.366  1.00 71.48           C  
ATOM   8936  O   ILE B 176     257.315 264.569 262.519  1.00 71.48           O  
ATOM   8937  CG1 ILE B 176     257.562 268.826 264.122  1.00 71.48           C  
ATOM   8940  CG2 ILE B 176     258.790 266.669 264.407  1.00 71.48           C  
ATOM   8944  CD1 ILE B 176     258.061 269.583 265.362  1.00 71.48           C  
ATOM   8948  N   LEU B 177     255.979 264.469 264.314  1.00 78.64           N  
ATOM   8950  CA  LEU B 177     256.128 263.019 264.485  1.00 78.64           C  
ATOM   8952  C   LEU B 177     255.471 262.221 263.355  1.00 78.64           C  
ATOM   8953  CB  LEU B 177     255.587 262.573 265.854  1.00 78.64           C  
ATOM   8956  O   LEU B 177     256.103 261.296 262.847  1.00 78.64           O  
ATOM   8957  CG  LEU B 177     256.487 262.946 267.044  1.00 78.64           C  
ATOM   8959  CD1 LEU B 177     255.735 262.634 268.333  1.00 78.64           C  
ATOM   8963  CD2 LEU B 177     257.799 262.158 267.105  1.00 78.64           C  
ATOM   8967  N   ASP B 178     254.259 262.574 262.924  1.00 80.13           N  
ATOM   8969  CA  ASP B 178     253.571 261.884 261.826  1.00 80.13           C  
ATOM   8971  C   ASP B 178     254.234 262.173 260.470  1.00 80.13           C  
ATOM   8972  CB  ASP B 178     252.073 262.251 261.796  1.00 80.13           C  
ATOM   8975  O   ASP B 178     254.342 261.265 259.639  1.00 80.13           O  
ATOM   8976  CG  ASP B 178     251.195 261.406 262.732  1.00 80.13           C  
ATOM   8977  OD1 ASP B 178     251.705 260.491 263.419  1.00 80.13           O  
ATOM   8978  OD2 ASP B 178     249.964 261.621 262.750  1.00 80.13           O  
ATOM   8979  N   GLN B 179     254.728 263.396 260.245  1.00 82.17           N  
ATOM   8981  CA  GLN B 179     255.550 263.745 259.078  1.00 82.17           C  
ATOM   8983  C   GLN B 179     256.862 262.936 259.074  1.00 82.17           C  
ATOM   8984  CB  GLN B 179     255.884 265.245 259.119  1.00 82.17           C  
ATOM   8987  O   GLN B 179     257.199 262.290 258.078  1.00 82.17           O  
ATOM   8988  CG  GLN B 179     254.709 266.236 258.947  1.00 82.17           C  
ATOM   8991  CD  GLN B 179     255.044 267.598 259.572  1.00 82.17           C  
ATOM   8992  NE2 GLN B 179     254.092 268.450 259.866  1.00 82.17           N  
ATOM   8995  OE1 GLN B 179     256.195 267.903 259.823  1.00 82.17           O  
ATOM   8996  N   THR B 180     257.575 262.908 260.207  1.00 81.77           N  
ATOM   8998  CA  THR B 180     258.839 262.171 260.378  1.00 81.77           C  
ATOM   9000  C   THR B 180     258.640 260.669 260.196  1.00 81.77           C  
ATOM   9001  CB  THR B 180     259.468 262.443 261.757  1.00 81.77           C  
ATOM   9003  O   THR B 180     259.440 260.031 259.509  1.00 81.77           O  
ATOM   9004  CG2 THR B 180     260.769 261.673 261.995  1.00 81.77           C  
ATOM   9008  OG1 THR B 180     259.811 263.799 261.870  1.00 81.77           O  
ATOM   9010  N   ALA B 181     257.577 260.092 260.763  1.00 83.15           N  
ATOM   9012  CA  ALA B 181     257.247 258.676 260.626  1.00 83.15           C  
ATOM   9014  C   ALA B 181     257.019 258.292 259.157  1.00 83.15           C  
ATOM   9015  CB  ALA B 181     256.007 258.371 261.476  1.00 83.15           C  
ATOM   9019  O   ALA B 181     257.630 257.340 258.674  1.00 83.15           O  
ATOM   9020  N   GLN B 182     256.201 259.060 258.427  1.00 82.94           N  
ATOM   9022  CA  GLN B 182     255.935 258.828 257.003  1.00 82.94           C  
ATOM   9024  C   GLN B 182     257.203 258.934 256.147  1.00 82.94           C  
ATOM   9025  CB  GLN B 182     254.913 259.854 256.501  1.00 82.94           C  
ATOM   9028  O   GLN B 182     257.482 258.044 255.339  1.00 82.94           O  
ATOM   9029  CG  GLN B 182     253.480 259.590 256.967  1.00 82.94           C  
ATOM   9032  CD  GLN B 182     252.608 260.800 256.656  1.00 82.94           C  
ATOM   9033  NE2 GLN B 182     252.284 261.599 257.644  1.00 82.94           N  
ATOM   9036  OE1 GLN B 182     252.265 261.079 255.513  1.00 82.94           O  
ATOM   9037  N   LEU B 183     257.983 260.003 256.334  1.00 84.89           N  
ATOM   9039  CA  LEU B 183     259.202 260.258 255.571  1.00 84.89           C  
ATOM   9041  C   LEU B 183     260.260 259.175 255.822  1.00 84.89           C  
ATOM   9042  CB  LEU B 183     259.701 261.668 255.938  1.00 84.89           C  
ATOM   9045  O   LEU B 183     260.766 258.567 254.880  1.00 84.89           O  
ATOM   9046  CG  LEU B 183     261.000 262.100 255.233  1.00 84.89           C  
ATOM   9048  CD1 LEU B 183     260.840 262.193 253.714  1.00 84.89           C  
ATOM   9052  CD2 LEU B 183     261.423 263.463 255.774  1.00 84.89           C  
ATOM   9056  N   THR B 184     260.576 258.892 257.088  1.00 85.22           N  
ATOM   9058  CA  THR B 184     261.639 257.937 257.443  1.00 85.22           C  
ATOM   9060  C   THR B 184     261.255 256.487 257.158  1.00 85.22           C  
ATOM   9061  CB  THR B 184     262.112 258.086 258.893  1.00 85.22           C  
ATOM   9063  O   THR B 184     262.104 255.736 256.680  1.00 85.22           O  
ATOM   9064  CG2 THR B 184     262.772 259.439 259.146  1.00 85.22           C  
ATOM   9068  OG1 THR B 184     261.050 257.939 259.801  1.00 85.22           O  
ATOM   9070  N   ALA B 185     259.985 256.097 257.332  1.00 82.93           N  
ATOM   9072  CA  ALA B 185     259.508 254.786 256.894  1.00 82.93           C  
ATOM   9074  C   ALA B 185     259.635 254.629 255.371  1.00 82.93           C  
ATOM   9075  CB  ALA B 185     258.065 254.570 257.365  1.00 82.93           C  
ATOM   9079  O   ALA B 185     260.231 253.657 254.916  1.00 82.93           O  
ATOM   9080  N   SER B 186     259.180 255.613 254.586  1.00 82.59           N  
ATOM   9082  CA  SER B 186     259.250 255.556 253.119  1.00 82.59           C  
ATOM   9084  C   SER B 186     260.677 255.612 252.561  1.00 82.59           C  
ATOM   9085  CB  SER B 186     258.436 256.696 252.517  1.00 82.59           C  
ATOM   9088  O   SER B 186     260.894 255.179 251.430  1.00 82.59           O  
ATOM   9089  OG  SER B 186     258.378 256.583 251.108  1.00 82.59           O  
ATOM   9091  N   LEU B 187     261.648 256.133 253.317  1.00 80.63           N  
ATOM   9093  CA  LEU B 187     263.072 256.046 252.980  1.00 80.63           C  
ATOM   9095  C   LEU B 187     263.658 254.679 253.369  1.00 80.63           C  
ATOM   9096  CB  LEU B 187     263.826 257.205 253.654  1.00 80.63           C  
ATOM   9099  O   LEU B 187     264.390 254.079 252.585  1.00 80.63           O  
ATOM   9100  CG  LEU B 187     263.534 258.592 253.049  1.00 80.63           C  
ATOM   9102  CD1 LEU B 187     264.109 259.681 253.955  1.00 80.63           C  
ATOM   9106  CD2 LEU B 187     264.157 258.749 251.660  1.00 80.63           C  
ATOM   9110  N   ALA B 188     263.300 254.144 254.540  1.00 81.33           N  
ATOM   9112  CA  ALA B 188     263.734 252.819 254.991  1.00 81.33           C  
ATOM   9114  C   ALA B 188     263.123 251.664 254.173  1.00 81.33           C  
ATOM   9115  CB  ALA B 188     263.387 252.683 256.472  1.00 81.33           C  
ATOM   9119  O   ALA B 188     263.747 250.617 254.012  1.00 81.33           O  
ATOM   9120  N   ASP B 189     261.933 251.853 253.600  1.00 79.79           N  
ATOM   9122  CA  ASP B 189     261.328 250.944 252.617  1.00 79.79           C  
ATOM   9124  C   ASP B 189     262.148 250.873 251.308  1.00 79.79           C  
ATOM   9125  CB  ASP B 189     259.872 251.373 252.338  1.00 79.79           C  
ATOM   9128  O   ASP B 189     261.954 249.964 250.500  1.00 79.79           O  
ATOM   9129  CG  ASP B 189     258.897 251.137 253.505  1.00 79.79           C  
ATOM   9130  OD1 ASP B 189     259.209 250.323 254.408  1.00 79.79           O  
ATOM   9131  OD2 ASP B 189     257.807 251.744 253.483  1.00 79.79           O  
ATOM   9132  N   ARG B 190     263.102 251.797 251.103  1.00 81.52           N  
ATOM   9134  CA  ARG B 190     264.043 251.821 249.969  1.00 81.52           C  
ATOM   9136  C   ARG B 190     265.482 251.435 250.340  1.00 81.52           C  
ATOM   9137  CB  ARG B 190     263.960 253.173 249.232  1.00 81.52           C  
ATOM   9140  O   ARG B 190     266.381 251.664 249.532  1.00 81.52           O  
ATOM   9141  CG  ARG B 190     262.558 253.570 248.742  1.00 81.52           C  
ATOM   9144  CD  ARG B 190     261.807 252.445 248.015  1.00 81.52           C  
ATOM   9147  NE  ARG B 190     260.791 252.997 247.094  1.00 81.52           N  
ATOM   9149  NH1 ARG B 190     261.662 252.162 245.146  1.00 81.52           N  
ATOM   9152  NH2 ARG B 190     260.106 253.715 245.036  1.00 81.52           N  
ATOM   9155  CZ  ARG B 190     260.843 252.944 245.776  1.00 81.52           C  
ATOM   9156  N   ASP B 191     265.708 250.784 251.488  1.00 83.03           N  
ATOM   9158  CA  ASP B 191     267.029 250.305 251.947  1.00 83.03           C  
ATOM   9160  C   ASP B 191     267.850 249.606 250.842  1.00 83.03           C  
ATOM   9161  CB  ASP B 191     266.836 249.354 253.148  1.00 83.03           C  
ATOM   9164  O   ASP B 191     269.025 249.929 250.650  1.00 83.03           O  
ATOM   9165  CG  ASP B 191     268.144 248.686 253.595  1.00 83.03           C  
ATOM   9166  OD1 ASP B 191     268.805 249.164 254.539  1.00 83.03           O  
ATOM   9167  OD2 ASP B 191     268.574 247.702 252.952  1.00 83.03           O  
ATOM   9168  N   GLN B 192     267.234 248.703 250.066  1.00 81.69           N  
ATOM   9170  CA  GLN B 192     267.927 248.011 248.974  1.00 81.69           C  
ATOM   9172  C   GLN B 192     268.373 248.981 247.870  1.00 81.69           C  
ATOM   9173  CB  GLN B 192     267.061 246.873 248.400  1.00 81.69           C  
ATOM   9176  O   GLN B 192     269.518 248.899 247.434  1.00 81.69           O  
ATOM   9177  CG  GLN B 192     267.814 246.129 247.278  1.00 81.69           C  
ATOM   9180  CD  GLN B 192     267.054 244.965 246.654  1.00 81.69           C  
ATOM   9181  NE2 GLN B 192     267.444 244.549 245.471  1.00 81.69           N  
ATOM   9184  OE1 GLN B 192     266.123 244.398 247.207  1.00 81.69           O  
ATOM   9185  N   ALA B 193     267.510 249.903 247.436  1.00 82.96           N  
ATOM   9187  CA  ALA B 193     267.838 250.866 246.384  1.00 82.96           C  
ATOM   9189  C   ALA B 193     268.937 251.838 246.843  1.00 82.96           C  
ATOM   9190  CB  ALA B 193     266.560 251.600 245.957  1.00 82.96           C  
ATOM   9194  O   ALA B 193     269.885 252.082 246.104  1.00 82.96           O  
ATOM   9195  N   ILE B 194     268.874 252.309 248.093  1.00 84.15           N  
ATOM   9197  CA  ILE B 194     269.927 253.124 248.721  1.00 84.15           C  
ATOM   9199  C   ILE B 194     271.251 252.339 248.778  1.00 84.15           C  
ATOM   9200  CB  ILE B 194     269.447 253.596 250.118  1.00 84.15           C  
ATOM   9202  O   ILE B 194     272.309 252.870 248.439  1.00 84.15           O  
ATOM   9203  CG1 ILE B 194     268.247 254.566 249.970  1.00 84.15           C  
ATOM   9206  CG2 ILE B 194     270.585 254.271 250.908  1.00 84.15           C  
ATOM   9210  CD1 ILE B 194     267.500 254.846 251.281  1.00 84.15           C  
ATOM   9214  N   GLY B 195     271.205 251.053 249.140  1.00 88.07           N  
ATOM   9216  CA  GLY B 195     272.374 250.174 249.145  1.00 88.07           C  
ATOM   9219  C   GLY B 195     272.970 249.917 247.759  1.00 88.07           C  
ATOM   9220  O   GLY B 195     274.192 249.906 247.618  1.00 88.07           O  
ATOM   9221  N   GLU B 196     272.139 249.742 246.732  1.00 88.93           N  
ATOM   9223  CA  GLU B 196     272.588 249.596 245.345  1.00 88.93           C  
ATOM   9225  C   GLU B 196     273.176 250.904 244.795  1.00 88.93           C  
ATOM   9226  CB  GLU B 196     271.452 249.061 244.462  1.00 88.93           C  
ATOM   9229  O   GLU B 196     274.242 250.859 244.185  1.00 88.93           O  
ATOM   9230  CG  GLU B 196     271.178 247.567 244.714  1.00 88.93           C  
ATOM   9233  CD  GLU B 196     269.980 247.019 243.920  1.00 88.93           C  
ATOM   9234  OE1 GLU B 196     269.490 247.712 242.997  1.00 88.93           O  
ATOM   9235  OE2 GLU B 196     269.567 245.876 244.233  1.00 88.93           O  
ATOM   9236  N   VAL B 197     272.584 252.064 245.102  1.00 88.89           N  
ATOM   9238  CA  VAL B 197     273.139 253.395 244.787  1.00 88.89           C  
ATOM   9240  C   VAL B 197     274.528 253.574 245.404  1.00 88.89           C  
ATOM   9241  CB  VAL B 197     272.172 254.514 245.244  1.00 88.89           C  
ATOM   9243  O   VAL B 197     275.479 253.867 244.682  1.00 88.89           O  
ATOM   9244  CG1 VAL B 197     272.797 255.914 245.287  1.00 88.89           C  
ATOM   9248  CG2 VAL B 197     270.973 254.586 244.298  1.00 88.89           C  
ATOM   9252  N   ILE B 198     274.677 253.342 246.714  1.00 89.07           N  
ATOM   9254  CA  ILE B 198     275.961 253.483 247.428  1.00 89.07           C  
ATOM   9256  C   ILE B 198     277.014 252.519 246.864  1.00 89.07           C  
ATOM   9257  CB  ILE B 198     275.747 253.284 248.950  1.00 89.07           C  
ATOM   9259  O   ILE B 198     278.162 252.912 246.643  1.00 89.07           O  
ATOM   9260  CG1 ILE B 198     274.958 254.476 249.540  1.00 89.07           C  
ATOM   9263  CG2 ILE B 198     277.082 253.122 249.704  1.00 89.07           C  
ATOM   9267  CD1 ILE B 198     274.401 254.209 250.945  1.00 89.07           C  
ATOM   9271  N   LYS B 199     276.635 251.266 246.590  1.00 93.50           N  
ATOM   9273  CA  LYS B 199     277.519 250.250 246.005  1.00 93.50           C  
ATOM   9275  C   LYS B 199     277.957 250.623 244.586  1.00 93.50           C  
ATOM   9276  CB  LYS B 199     276.779 248.907 246.041  1.00 93.50           C  
ATOM   9279  O   LYS B 199     279.143 250.557 244.280  1.00 93.50           O  
ATOM   9280  CG  LYS B 199     277.577 247.753 245.422  1.00 93.50           C  
ATOM   9283  CD  LYS B 199     276.678 246.521 245.307  1.00 93.50           C  
ATOM   9286  CE  LYS B 199     277.394 245.446 244.488  1.00 93.50           C  
ATOM   9289  NZ  LYS B 199     276.430 244.419 244.026  1.00 93.50           N  
ATOM   9293  N   ASN B 200     277.022 251.017 243.725  1.00 92.52           N  
ATOM   9295  CA  ASN B 200     277.299 251.329 242.324  1.00 92.52           C  
ATOM   9297  C   ASN B 200     278.101 252.635 242.184  1.00 92.52           C  
ATOM   9298  CB  ASN B 200     275.977 251.333 241.537  1.00 92.52           C  
ATOM   9301  O   ASN B 200     279.053 252.666 241.406  1.00 92.52           O  
ATOM   9302  CG  ASN B 200     275.362 249.949 241.362  1.00 92.52           C  
ATOM   9303  ND2 ASN B 200     274.057 249.853 241.256  1.00 92.52           N  
ATOM   9306  OD1 ASN B 200     276.052 248.937 241.280  1.00 92.52           O  
ATOM   9307  N   LEU B 201     277.823 253.664 242.997  1.00 91.47           N  
ATOM   9309  CA  LEU B 201     278.693 254.843 243.107  1.00 91.47           C  
ATOM   9311  C   LEU B 201     280.109 254.462 243.550  1.00 91.47           C  
ATOM   9312  CB  LEU B 201     278.113 255.865 244.102  1.00 91.47           C  
ATOM   9315  O   LEU B 201     281.070 254.944 242.962  1.00 91.47           O  
ATOM   9316  CG  LEU B 201     277.028 256.772 243.511  1.00 91.47           C  
ATOM   9318  CD1 LEU B 201     276.240 257.462 244.624  1.00 91.47           C  
ATOM   9322  CD2 LEU B 201     277.626 257.855 242.608  1.00 91.47           C  
ATOM   9326  N   ASN B 202     280.256 253.576 244.542  1.00 91.74           N  
ATOM   9328  CA  ASN B 202     281.570 253.096 244.970  1.00 91.74           C  
ATOM   9330  C   ASN B 202     282.323 252.336 243.865  1.00 91.74           C  
ATOM   9331  CB  ASN B 202     281.437 252.236 246.237  1.00 91.74           C  
ATOM   9334  O   ASN B 202     283.540 252.473 243.795  1.00 91.74           O  
ATOM   9335  CG  ASN B 202     281.606 253.055 247.500  1.00 91.74           C  
ATOM   9336  ND2 ASN B 202     280.568 253.203 248.282  1.00 91.74           N  
ATOM   9339  OD1 ASN B 202     282.684 253.553 247.780  1.00 91.74           O  
ATOM   9340  N   THR B 203     281.644 251.569 243.003  1.00 93.25           N  
ATOM   9342  CA  THR B 203     282.260 250.935 241.818  1.00 93.25           C  
ATOM   9344  C   THR B 203     282.778 251.990 240.837  1.00 93.25           C  
ATOM   9345  CB  THR B 203     281.258 250.018 241.090  1.00 93.25           C  
ATOM   9347  O   THR B 203     283.953 251.983 240.474  1.00 93.25           O  
ATOM   9348  CG2 THR B 203     281.862 249.284 239.893  1.00 93.25           C  
ATOM   9352  OG1 THR B 203     280.768 249.011 241.944  1.00 93.25           O  
ATOM   9354  N   VAL B 204     281.914 252.930 240.444  1.00 89.62           N  
ATOM   9356  CA  VAL B 204     282.220 253.949 239.427  1.00 89.62           C  
ATOM   9358  C   VAL B 204     283.309 254.909 239.909  1.00 89.62           C  
ATOM   9359  CB  VAL B 204     280.928 254.692 239.033  1.00 89.62           C  
ATOM   9361  O   VAL B 204     284.276 255.159 239.192  1.00 89.62           O  
ATOM   9362  CG1 VAL B 204     281.175 255.869 238.081  1.00 89.62           C  
ATOM   9366  CG2 VAL B 204     279.964 253.724 238.334  1.00 89.62           C  
ATOM   9370  N   LEU B 205     283.205 255.407 241.143  1.00 90.19           N  
ATOM   9372  CA  LEU B 205     284.182 256.335 241.717  1.00 90.19           C  
ATOM   9374  C   LEU B 205     285.528 255.667 242.017  1.00 90.19           C  
ATOM   9375  CB  LEU B 205     283.601 256.995 242.979  1.00 90.19           C  
ATOM   9378  O   LEU B 205     286.545 256.344 241.933  1.00 90.19           O  
ATOM   9379  CG  LEU B 205     282.436 257.965 242.698  1.00 90.19           C  
ATOM   9381  CD1 LEU B 205     281.744 258.309 244.013  1.00 90.19           C  
ATOM   9385  CD2 LEU B 205     282.922 259.269 242.061  1.00 90.19           C  
ATOM   9389  N   ASP B 206     285.578 254.364 242.309  1.00 92.59           N  
ATOM   9391  CA  ASP B 206     286.844 253.621 242.417  1.00 92.59           C  
ATOM   9393  C   ASP B 206     287.600 253.619 241.077  1.00 92.59           C  
ATOM   9394  CB  ASP B 206     286.529 252.202 242.909  1.00 92.59           C  
ATOM   9397  O   ASP B 206     288.800 253.898 241.041  1.00 92.59           O  
ATOM   9398  CG  ASP B 206     287.752 251.352 243.229  1.00 92.59           C  
ATOM   9399  OD1 ASP B 206     288.405 250.863 242.278  1.00 92.59           O  
ATOM   9400  OD2 ASP B 206     287.971 251.135 244.448  1.00 92.59           O  
ATOM   9401  N   THR B 207     286.880 253.415 239.969  1.00 89.53           N  
ATOM   9403  CA  THR B 207     287.421 253.519 238.605  1.00 89.53           C  
ATOM   9405  C   THR B 207     287.851 254.946 238.271  1.00 89.53           C  
ATOM   9406  CB  THR B 207     286.422 252.939 237.590  1.00 89.53           C  
ATOM   9408  O   THR B 207     289.010 255.154 237.909  1.00 89.53           O  
ATOM   9409  CG2 THR B 207     286.915 252.985 236.148  1.00 89.53           C  
ATOM   9413  OG1 THR B 207     286.214 251.577 237.899  1.00 89.53           O  
ATOM   9415  N   THR B 208     287.000 255.953 238.479  1.00 84.98           N  
ATOM   9417  CA  THR B 208     287.370 257.357 238.217  1.00 84.98           C  
ATOM   9419  C   THR B 208     288.549 257.823 239.083  1.00 84.98           C  
ATOM   9420  CB  THR B 208     286.165 258.291 238.398  1.00 84.98           C  
ATOM   9422  O   THR B 208     289.409 258.554 238.601  1.00 84.98           O  
ATOM   9423  CG2 THR B 208     286.423 259.704 237.877  1.00 84.98           C  
ATOM   9427  OG1 THR B 208     285.074 257.802 237.657  1.00 84.98           O  
ATOM   9429  N   VAL B 209     288.658 257.365 240.338  1.00 86.91           N  
ATOM   9431  CA  VAL B 209     289.792 257.687 241.223  1.00 86.91           C  
ATOM   9433  C   VAL B 209     291.079 256.964 240.808  1.00 86.91           C  
ATOM   9434  CB  VAL B 209     289.434 257.449 242.703  1.00 86.91           C  
ATOM   9436  O   VAL B 209     292.151 257.564 240.885  1.00 86.91           O  
ATOM   9437  CG1 VAL B 209     290.639 257.511 243.653  1.00 86.91           C  
ATOM   9441  CG2 VAL B 209     288.457 258.537 243.178  1.00 86.91           C  
ATOM   9445  N   ARG B 210     291.011 255.724 240.300  1.00 88.55           N  
ATOM   9447  CA  ARG B 210     292.182 255.037 239.712  1.00 88.55           C  
ATOM   9449  C   ARG B 210     292.761 255.768 238.496  1.00 88.55           C  
ATOM   9450  CB  ARG B 210     291.832 253.577 239.369  1.00 88.55           C  
ATOM   9453  O   ARG B 210     293.959 255.644 238.244  1.00 88.55           O  
ATOM   9454  CG  ARG B 210     292.003 252.676 240.601  1.00 88.55           C  
ATOM   9457  CD  ARG B 210     291.757 251.194 240.290  1.00 88.55           C  
ATOM   9460  NE  ARG B 210     290.325 250.869 240.262  1.00 88.55           N  
ATOM   9462  NH1 ARG B 210     289.957 250.794 237.992  1.00 88.55           N  
ATOM   9465  NH2 ARG B 210     288.287 250.457 239.474  1.00 88.55           N  
ATOM   9468  CZ  ARG B 210     289.535 250.699 239.223  1.00 88.55           C  
ATOM   9469  N   HIS B 211     291.954 256.580 237.812  1.00 88.27           N  
ATOM   9471  CA  HIS B 211     292.370 257.420 236.684  1.00 88.27           C  
ATOM   9473  C   HIS B 211     292.317 258.933 236.982  1.00 88.27           C  
ATOM   9474  CB  HIS B 211     291.588 257.002 235.430  1.00 88.27           C  
ATOM   9477  O   HIS B 211     292.326 259.738 236.054  1.00 88.27           O  
ATOM   9478  CG  HIS B 211     291.813 255.560 235.024  1.00 88.27           C  
ATOM   9479  CD2 HIS B 211     290.984 254.511 235.296  1.00 88.27           C  
ATOM   9481  ND1 HIS B 211     292.887 255.094 234.263  1.00 88.27           N  
ATOM   9482  CE1 HIS B 211     292.654 253.784 234.066  1.00 88.27           C  
ATOM   9484  NE2 HIS B 211     291.532 253.398 234.699  1.00 88.27           N  
ATOM   9486  N   GLN B 212     292.296 259.349 238.261  1.00 85.62           N  
ATOM   9488  CA  GLN B 212     292.057 260.748 238.669  1.00 85.62           C  
ATOM   9490  C   GLN B 212     292.997 261.757 237.985  1.00 85.62           C  
ATOM   9491  CB  GLN B 212     292.207 260.868 240.201  1.00 85.62           C  
ATOM   9494  O   GLN B 212     292.557 262.826 237.568  1.00 85.62           O  
ATOM   9495  CG  GLN B 212     291.810 262.251 240.752  1.00 85.62           C  
ATOM   9498  CD  GLN B 212     292.126 262.443 242.235  1.00 85.62           C  
ATOM   9499  NE2 GLN B 212     291.871 263.614 242.774  1.00 85.62           N  
ATOM   9502  OE1 GLN B 212     292.596 261.568 242.949  1.00 85.62           O  
ATOM   9503  N   LYS B 213     294.288 261.418 237.860  1.00 82.64           N  
ATOM   9505  CA  LYS B 213     295.288 262.289 237.224  1.00 82.64           C  
ATOM   9507  C   LYS B 213     295.066 262.379 235.711  1.00 82.64           C  
ATOM   9508  CB  LYS B 213     296.700 261.804 237.589  1.00 82.64           C  
ATOM   9511  O   LYS B 213     295.087 263.474 235.163  1.00 82.64           O  
ATOM   9512  CG  LYS B 213     297.768 262.697 236.945  1.00 82.64           C  
ATOM   9515  CD  LYS B 213     299.195 262.286 237.325  1.00 82.64           C  
ATOM   9518  CE  LYS B 213     300.203 263.180 236.589  1.00 82.64           C  
ATOM   9521  NZ  LYS B 213     300.251 262.888 235.138  1.00 82.64           N  
ATOM   9525  N   GLN B 214     294.807 261.246 235.060  1.00 85.36           N  
ATOM   9527  CA  GLN B 214     294.496 261.184 233.632  1.00 85.36           C  
ATOM   9529  C   GLN B 214     293.222 261.977 233.312  1.00 85.36           C  
ATOM   9530  CB  GLN B 214     294.345 259.725 233.163  1.00 85.36           C  
ATOM   9533  O   GLN B 214     293.181 262.673 232.304  1.00 85.36           O  
ATOM   9534  CG  GLN B 214     295.579 258.835 233.395  1.00 85.36           C  
ATOM   9537  CD  GLN B 214     295.577 258.120 234.748  1.00 85.36           C  
ATOM   9538  NE2 GLN B 214     295.338 256.830 234.788  1.00 85.36           N  
ATOM   9541  OE1 GLN B 214     295.779 258.708 235.802  1.00 85.36           O  
ATOM   9542  N   PHE B 215     292.209 261.927 234.182  1.00 83.85           N  
ATOM   9544  CA  PHE B 215     290.983 262.719 234.059  1.00 83.85           C  
ATOM   9546  C   PHE B 215     291.255 264.230 234.170  1.00 83.85           C  
ATOM   9547  CB  PHE B 215     289.978 262.219 235.109  1.00 83.85           C  
ATOM   9550  O   PHE B 215     290.840 264.982 233.288  1.00 83.85           O  
ATOM   9551  CG  PHE B 215     288.638 262.929 235.090  1.00 83.85           C  
ATOM   9552  CD1 PHE B 215     287.749 262.726 234.017  1.00 83.85           C  
ATOM   9554  CD2 PHE B 215     288.276 263.789 236.143  1.00 83.85           C  
ATOM   9556  CE1 PHE B 215     286.509 263.389 233.994  1.00 83.85           C  
ATOM   9558  CE2 PHE B 215     287.035 264.451 236.122  1.00 83.85           C  
ATOM   9560  CZ  PHE B 215     286.153 264.251 235.046  1.00 83.85           C  
ATOM   9562  N   ASP B 216     292.019 264.670 235.178  1.00 85.79           N  
ATOM   9564  CA  ASP B 216     292.429 266.076 235.339  1.00 85.79           C  
ATOM   9566  C   ASP B 216     293.204 266.604 234.116  1.00 85.79           C  
ATOM   9567  CB  ASP B 216     293.271 266.207 236.624  1.00 85.79           C  
ATOM   9570  O   ASP B 216     292.866 267.644 233.545  1.00 85.79           O  
ATOM   9571  CG  ASP B 216     293.593 267.667 236.948  1.00 85.79           C  
ATOM   9572  OD1 ASP B 216     292.649 268.479 236.987  1.00 85.79           O  
ATOM   9573  OD2 ASP B 216     294.768 268.032 237.164  1.00 85.79           O  
ATOM   9574  N   GLU B 217     294.193 265.840 233.646  1.00 89.85           N  
ATOM   9576  CA  GLU B 217     294.981 266.175 232.456  1.00 89.85           C  
ATOM   9578  C   GLU B 217     294.147 266.116 231.164  1.00 89.85           C  
ATOM   9579  CB  GLU B 217     296.216 265.258 232.378  1.00 89.85           C  
ATOM   9582  O   GLU B 217     294.399 266.891 230.240  1.00 89.85           O  
ATOM   9583  CG  GLU B 217     297.236 265.613 233.474  1.00 89.85           C  
ATOM   9586  CD  GLU B 217     298.420 264.642 233.558  1.00 89.85           C  
ATOM   9587  OE1 GLU B 217     298.228 263.403 233.520  1.00 89.85           O  
ATOM   9588  OE2 GLU B 217     299.564 265.080 233.838  1.00 89.85           O  
ATOM   9589  N   THR B 218     293.118 265.266 231.090  1.00 88.40           N  
ATOM   9591  CA  THR B 218     292.194 265.222 229.941  1.00 88.40           C  
ATOM   9593  C   THR B 218     291.352 266.484 229.855  1.00 88.40           C  
ATOM   9594  CB  THR B 218     291.256 264.008 229.979  1.00 88.40           C  
ATOM   9596  O   THR B 218     291.225 267.035 228.767  1.00 88.40           O  
ATOM   9597  CG2 THR B 218     290.357 263.904 228.748  1.00 88.40           C  
ATOM   9601  OG1 THR B 218     292.020 262.840 229.961  1.00 88.40           O  
ATOM   9603  N   LEU B 219     290.810 266.981 230.974  1.00 87.85           N  
ATOM   9605  CA  LEU B 219     289.996 268.202 230.977  1.00 87.85           C  
ATOM   9607  C   LEU B 219     290.799 269.417 230.486  1.00 87.85           C  
ATOM   9608  CB  LEU B 219     289.418 268.444 232.385  1.00 87.85           C  
ATOM   9611  O   LEU B 219     290.306 270.185 229.661  1.00 87.85           O  
ATOM   9612  CG  LEU B 219     288.358 267.420 232.841  1.00 87.85           C  
ATOM   9614  CD1 LEU B 219     287.943 267.730 234.279  1.00 87.85           C  
ATOM   9618  CD2 LEU B 219     287.101 267.448 231.968  1.00 87.85           C  
ATOM   9622  N   VAL B 220     292.055 269.552 230.927  1.00 91.05           N  
ATOM   9624  CA  VAL B 220     292.952 270.637 230.487  1.00 91.05           C  
ATOM   9626  C   VAL B 220     293.319 270.506 229.005  1.00 91.05           C  
ATOM   9627  CB  VAL B 220     294.217 270.694 231.368  1.00 91.05           C  
ATOM   9629  O   VAL B 220     293.262 271.496 228.272  1.00 91.05           O  
ATOM   9630  CG1 VAL B 220     295.193 271.789 230.918  1.00 91.05           C  
ATOM   9634  CG2 VAL B 220     293.855 270.987 232.830  1.00 91.05           C  
ATOM   9638  N   ASN B 221     293.663 269.302 228.534  1.00 93.15           N  
ATOM   9640  CA  ASN B 221     293.989 269.078 227.121  1.00 93.15           C  
ATOM   9642  C   ASN B 221     292.768 269.265 226.204  1.00 93.15           C  
ATOM   9643  CB  ASN B 221     294.617 267.686 226.947  1.00 93.15           C  
ATOM   9646  O   ASN B 221     292.894 269.854 225.133  1.00 93.15           O  
ATOM   9647  CG  ASN B 221     296.077 267.655 227.364  1.00 93.15           C  
ATOM   9648  ND2 ASN B 221     296.444 266.843 228.322  1.00 93.15           N  
ATOM   9651  OD1 ASN B 221     296.909 268.363 226.832  1.00 93.15           O  
ATOM   9652  N   PHE B 222     291.578 268.820 226.618  1.00 92.31           N  
ATOM   9654  CA  PHE B 222     290.365 268.929 225.808  1.00 92.31           C  
ATOM   9656  C   PHE B 222     289.877 270.378 225.690  1.00 92.31           C  
ATOM   9657  CB  PHE B 222     289.282 267.993 226.367  1.00 92.31           C  
ATOM   9660  O   PHE B 222     289.504 270.803 224.599  1.00 92.31           O  
ATOM   9661  CG  PHE B 222     288.067 267.755 225.481  1.00 92.31           C  
ATOM   9662  CD1 PHE B 222     288.175 267.675 224.077  1.00 92.31           C  
ATOM   9664  CD2 PHE B 222     286.812 267.548 226.084  1.00 92.31           C  
ATOM   9666  CE1 PHE B 222     287.038 267.430 223.288  1.00 92.31           C  
ATOM   9668  CE2 PHE B 222     285.671 267.311 225.295  1.00 92.31           C  
ATOM   9670  CZ  PHE B 222     285.783 267.259 223.896  1.00 92.31           C  
ATOM   9672  N   GLU B 223     289.972 271.173 226.761  1.00 92.78           N  
ATOM   9674  CA  GLU B 223     289.761 272.625 226.693  1.00 92.78           C  
ATOM   9676  C   GLU B 223     290.799 273.288 225.769  1.00 92.78           C  
ATOM   9677  CB  GLU B 223     289.750 273.194 228.125  1.00 92.78           C  
ATOM   9680  O   GLU B 223     290.422 273.987 224.832  1.00 92.78           O  
ATOM   9681  CG  GLU B 223     289.359 274.678 228.219  1.00 92.78           C  
ATOM   9684  CD  GLU B 223     290.559 275.619 228.074  1.00 92.78           C  
ATOM   9685  OE1 GLU B 223     291.420 275.589 228.989  1.00 92.78           O  
ATOM   9686  OE2 GLU B 223     290.590 276.367 227.064  1.00 92.78           O  
ATOM   9687  N   THR B 224     292.088 272.960 225.920  1.00 93.24           N  
ATOM   9689  CA  THR B 224     293.184 273.474 225.067  1.00 93.24           C  
ATOM   9691  C   THR B 224     292.991 273.160 223.572  1.00 93.24           C  
ATOM   9692  CB  THR B 224     294.533 272.904 225.542  1.00 93.24           C  
ATOM   9694  O   THR B 224     293.356 273.973 222.712  1.00 93.24           O  
ATOM   9695  CG2 THR B 224     295.735 273.395 224.734  1.00 93.24           C  
ATOM   9699  OG1 THR B 224     294.788 273.300 226.869  1.00 93.24           O  
ATOM   9701  N   LEU B 225     292.412 271.996 223.258  1.00 92.84           N  
ATOM   9703  CA  LEU B 225     292.036 271.565 221.911  1.00 92.84           C  
ATOM   9705  C   LEU B 225     290.823 272.346 221.390  1.00 92.84           C  
ATOM   9706  CB  LEU B 225     291.782 270.043 221.942  1.00 92.84           C  
ATOM   9709  O   LEU B 225     290.923 273.020 220.363  1.00 92.84           O  
ATOM   9710  CG  LEU B 225     291.221 269.429 220.645  1.00 92.84           C  
ATOM   9712  CD1 LEU B 225     292.108 269.721 219.438  1.00 92.84           C  
ATOM   9716  CD2 LEU B 225     291.108 267.915 220.814  1.00 92.84           C  
ATOM   9720  N   ILE B 226     289.692 272.288 222.098  1.00 91.61           N  
ATOM   9722  CA  ILE B 226     288.427 272.885 221.654  1.00 91.61           C  
ATOM   9724  C   ILE B 226     288.521 274.410 221.585  1.00 91.61           C  
ATOM   9725  CB  ILE B 226     287.264 272.396 222.546  1.00 91.61           C  
ATOM   9727  O   ILE B 226     288.085 274.989 220.595  1.00 91.61           O  
ATOM   9728  CG1 ILE B 226     286.976 270.887 222.343  1.00 91.61           C  
ATOM   9731  CG2 ILE B 226     285.980 273.214 222.331  1.00 91.61           C  
ATOM   9735  CD1 ILE B 226     286.485 270.469 220.948  1.00 91.61           C  
ATOM   9739  N   THR B 227     289.160 275.073 222.551  1.00 91.63           N  
ATOM   9741  CA  THR B 227     289.431 276.518 222.505  1.00 91.63           C  
ATOM   9743  C   THR B 227     290.321 276.890 221.313  1.00 91.63           C  
ATOM   9744  CB  THR B 227     290.061 276.979 223.833  1.00 91.63           C  
ATOM   9746  O   THR B 227     290.107 277.934 220.694  1.00 91.63           O  
ATOM   9747  CG2 THR B 227     290.410 278.468 223.861  1.00 91.63           C  
ATOM   9751  OG1 THR B 227     289.139 276.777 224.878  1.00 91.63           O  
ATOM   9753  N   GLY B 228     291.282 276.038 220.935  1.00 91.24           N  
ATOM   9755  CA  GLY B 228     292.100 276.228 219.733  1.00 91.24           C  
ATOM   9758  C   GLY B 228     291.287 276.113 218.440  1.00 91.24           C  
ATOM   9759  O   GLY B 228     291.254 277.058 217.651  1.00 91.24           O  
ATOM   9760  N   LEU B 229     290.559 275.006 218.260  1.00 91.62           N  
ATOM   9762  CA  LEU B 229     289.695 274.774 217.093  1.00 91.62           C  
ATOM   9764  C   LEU B 229     288.596 275.841 216.968  1.00 91.62           C  
ATOM   9765  CB  LEU B 229     289.072 273.370 217.184  1.00 91.62           C  
ATOM   9768  O   LEU B 229     288.368 276.368 215.883  1.00 91.62           O  
ATOM   9769  CG  LEU B 229     290.060 272.195 217.074  1.00 91.62           C  
ATOM   9771  CD1 LEU B 229     289.303 270.887 217.298  1.00 91.62           C  
ATOM   9775  CD2 LEU B 229     290.748 272.122 215.710  1.00 91.62           C  
ATOM   9779  N   LYS B 230     287.978 276.245 218.083  1.00 91.06           N  
ATOM   9781  CA  LYS B 230     286.990 277.333 218.152  1.00 91.06           C  
ATOM   9783  C   LYS B 230     287.566 278.693 217.731  1.00 91.06           C  
ATOM   9784  CB  LYS B 230     286.379 277.329 219.568  1.00 91.06           C  
ATOM   9787  O   LYS B 230     286.827 279.552 217.260  1.00 91.06           O  
ATOM   9788  CG  LYS B 230     285.406 278.483 219.838  1.00 91.06           C  
ATOM   9791  CD  LYS B 230     286.140 279.716 220.384  1.00 91.06           C  
ATOM   9794  CE  LYS B 230     285.519 280.993 219.826  1.00 91.06           C  
ATOM   9797  NZ  LYS B 230     286.411 282.141 220.089  1.00 91.06           N  
ATOM   9801  N   ASN B 231     288.874 278.914 217.866  1.00 89.80           N  
ATOM   9803  CA  ASN B 231     289.549 280.115 217.355  1.00 89.80           C  
ATOM   9805  C   ASN B 231     289.959 279.996 215.867  1.00 89.80           C  
ATOM   9806  CB  ASN B 231     290.707 280.480 218.300  1.00 89.80           C  
ATOM   9809  O   ASN B 231     290.534 280.931 215.312  1.00 89.80           O  
ATOM   9810  CG  ASN B 231     290.236 280.966 219.663  1.00 89.80           C  
ATOM   9811  ND2 ASN B 231     291.043 280.781 220.680  1.00 89.80           N  
ATOM   9814  OD1 ASN B 231     289.166 281.543 219.838  1.00 89.80           O  
ATOM   9815  N   ARG B 232     289.620 278.875 215.216  1.00 89.80           N  
ATOM   9817  CA  ARG B 232     289.700 278.619 213.768  1.00 89.80           C  
ATOM   9819  C   ARG B 232     288.344 278.174 213.184  1.00 89.80           C  
ATOM   9820  CB  ARG B 232     290.813 277.577 213.504  1.00 89.80           C  
ATOM   9823  O   ARG B 232     288.320 277.640 212.078  1.00 89.80           O  
ATOM   9824  CG  ARG B 232     292.243 278.096 213.740  1.00 89.80           C  
ATOM   9827  CD  ARG B 232     292.725 279.064 212.649  1.00 89.80           C  
ATOM   9830  NE  ARG B 232     292.968 278.382 211.357  1.00 89.80           N  
ATOM   9832  NH1 ARG B 232     295.229 277.960 211.592  1.00 89.80           N  
ATOM   9835  NH2 ARG B 232     294.237 277.408 209.724  1.00 89.80           N  
ATOM   9838  CZ  ARG B 232     294.127 277.929 210.905  1.00 89.80           C  
ATOM   9839  N   ALA B 233     287.235 278.399 213.900  1.00 87.56           N  
ATOM   9841  CA  ALA B 233     285.919 277.825 213.600  1.00 87.56           C  
ATOM   9843  C   ALA B 233     285.424 278.133 212.177  1.00 87.56           C  
ATOM   9844  CB  ALA B 233     284.912 278.296 214.659  1.00 87.56           C  
ATOM   9848  O   ALA B 233     285.237 277.208 211.394  1.00 87.56           O  
ATOM   9849  N   ASP B 234     285.268 279.409 211.817  1.00 85.70           N  
ATOM   9851  CA  ASP B 234     284.715 279.812 210.514  1.00 85.70           C  
ATOM   9853  C   ASP B 234     285.593 279.359 209.323  1.00 85.70           C  
ATOM   9854  CB  ASP B 234     284.398 281.326 210.458  1.00 85.70           C  
ATOM   9857  O   ASP B 234     285.038 278.837 208.350  1.00 85.70           O  
ATOM   9858  CG  ASP B 234     284.289 282.004 211.830  1.00 85.70           C  
ATOM   9859  OD1 ASP B 234     283.476 281.540 212.656  1.00 85.70           O  
ATOM   9860  OD2 ASP B 234     285.108 282.915 212.087  1.00 85.70           O  
ATOM   9861  N   PRO B 235     286.942 279.462 209.383  1.00 88.48           N  
ATOM   9862  CA  PRO B 235     287.832 278.843 208.399  1.00 88.48           C  
ATOM   9864  C   PRO B 235     287.675 277.322 208.278  1.00 88.48           C  
ATOM   9865  CB  PRO B 235     289.255 279.218 208.828  1.00 88.48           C  
ATOM   9868  O   PRO B 235     287.616 276.818 207.159  1.00 88.48           O  
ATOM   9869  CG  PRO B 235     289.056 280.550 209.545  1.00 88.48           C  
ATOM   9872  CD  PRO B 235     287.708 280.362 210.238  1.00 88.48           C  
ATOM   9875  N   ILE B 236     287.576 276.587 209.393  1.00 88.69           N  
ATOM   9877  CA  ILE B 236     287.399 275.124 209.391  1.00 88.69           C  
ATOM   9879  C   ILE B 236     286.032 274.749 208.807  1.00 88.69           C  
ATOM   9880  CB  ILE B 236     287.615 274.549 210.815  1.00 88.69           C  
ATOM   9882  O   ILE B 236     285.961 273.910 207.914  1.00 88.69           O  
ATOM   9883  CG1 ILE B 236     289.122 274.593 211.166  1.00 88.69           C  
ATOM   9886  CG2 ILE B 236     287.080 273.110 210.961  1.00 88.69           C  
ATOM   9890  CD1 ILE B 236     289.428 274.307 212.644  1.00 88.69           C  
ATOM   9894  N   ALA B 237     284.955 275.390 209.261  1.00 88.50           N  
ATOM   9896  CA  ALA B 237     283.600 275.127 208.790  1.00 88.50           C  
ATOM   9898  C   ALA B 237     283.440 275.433 207.295  1.00 88.50           C
[truncated: 2,409,710 more chars]
