# Supplementary material for: Improving deep learning protein monomer and complex structure prediction using DeepMSA2 with huge metagenomics data
Source: Nat Methods. 2024 Jan 2;21(2):279–89. doi: 10.1038/s41592-023-02130-4 (PMC10864179; doi:10.1038/s41592-023-02130-4)
Supplement: Supplementary file 17 — Statistical source data and structure coordinate files. [file 41592_2023_2130_MOESM17_ESM.zip › Figure6/Fig6B.H1143.DMFold-Multimer_model.pdb]

PFRMAT TS
TARGET H1143
MODEL   1
PARENT N/A
ATOM      1  N   GLY A   1      29.680  82.240  21.459  1.00 31.93           N  
ATOM      5  CA  GLY A   1      28.865  82.794  22.554  1.00 31.93           C  
ATOM      8  C   GLY A   1      28.107  81.651  23.179  1.00 31.93           C  
ATOM      9  O   GLY A   1      27.913  80.663  22.484  1.00 31.93           O  
ATOM     10  N   LEU A   2      27.722  81.750  24.451  1.00 38.90           N  
ATOM     12  CA  LEU A   2      26.673  80.869  24.970  1.00 38.90           C  
ATOM     14  C   LEU A   2      25.457  81.084  24.062  1.00 38.90           C  
ATOM     15  CB  LEU A   2      26.372  81.236  26.438  1.00 38.90           C  
ATOM     18  O   LEU A   2      25.058  82.237  23.876  1.00 38.90           O  
ATOM     19  CG  LEU A   2      27.478  80.800  27.419  1.00 38.90           C  
ATOM     21  CD1 LEU A   2      27.399  81.598  28.720  1.00 38.90           C  
ATOM     25  CD2 LEU A   2      27.372  79.313  27.757  1.00 38.90           C  
ATOM     29  N   GLU A   3      24.970  80.025  23.412  1.00 49.44           N  
ATOM     31  CA  GLU A   3      23.671  80.087  22.743  1.00 49.44           C  
ATOM     33  C   GLU A   3      22.685  80.611  23.783  1.00 49.44           C  
ATOM     34  CB  GLU A   3      23.251  78.718  22.183  1.00 49.44           C  
ATOM     37  O   GLU A   3      22.694  80.173  24.933  1.00 49.44           O  
ATOM     38  CG  GLU A   3      23.989  78.427  20.865  1.00 49.44           C  
ATOM     41  CD  GLU A   3      23.680  77.048  20.259  1.00 49.44           C  
ATOM     42  OE1 GLU A   3      24.041  76.872  19.074  1.00 49.44           O  
ATOM     43  OE2 GLU A   3      23.164  76.176  20.989  1.00 49.44           O  
ATOM     44  N   LYS A   4      21.953  81.667  23.429  1.00 57.82           N  
ATOM     46  CA  LYS A   4      21.011  82.280  24.359  1.00 57.82           C  
ATOM     48  C   LYS A   4      19.979  81.197  24.674  1.00 57.82           C  
ATOM     49  CB  LYS A   4      20.412  83.542  23.709  1.00 57.82           C  
ATOM     52  O   LYS A   4      19.339  80.710  23.745  1.00 57.82           O  
ATOM     53  CG  LYS A   4      20.023  84.631  24.721  1.00 57.82           C  
ATOM     56  CD  LYS A   4      19.384  85.829  23.994  1.00 57.82           C  
ATOM     59  CE  LYS A   4      19.033  86.967  24.964  1.00 57.82           C  
ATOM     62  NZ  LYS A   4      18.193  88.012  24.323  1.00 57.82           N  
ATOM     66  N   ASP A   5      19.864  80.800  25.940  1.00 75.61           N  
ATOM     68  CA  ASP A   5      18.884  79.792  26.343  1.00 75.61           C  
ATOM     70  C   ASP A   5      17.498  80.257  25.885  1.00 75.61           C  
ATOM     71  CB  ASP A   5      18.896  79.568  27.866  1.00 75.61           C  
ATOM     74  O   ASP A   5      17.059  81.362  26.227  1.00 75.61           O  
ATOM     75  CG  ASP A   5      20.173  78.913  28.406  1.00 75.61           C  
ATOM     76  OD1 ASP A   5      20.785  78.104  27.680  1.00 75.61           O  
ATOM     77  OD2 ASP A   5      20.524  79.231  29.569  1.00 75.61           O  
ATOM     78  N   PHE A   6      16.831  79.446  25.066  1.00 86.51           N  
ATOM     80  CA  PHE A   6      15.512  79.786  24.557  1.00 86.51           C  
ATOM     82  C   PHE A   6      14.493  79.737  25.697  1.00 86.51           C  
ATOM     83  CB  PHE A   6      15.133  78.926  23.343  1.00 86.51           C  
ATOM     86  O   PHE A   6      14.535  78.872  26.584  1.00 86.51           O  
ATOM     87  CG  PHE A   6      15.137  77.428  23.575  1.00 86.51           C  
ATOM     88  CD1 PHE A   6      16.349  76.712  23.570  1.00 86.51           C  
ATOM     90  CD2 PHE A   6      13.927  76.732  23.738  1.00 86.51           C  
ATOM     92  CE1 PHE A   6      16.355  75.323  23.789  1.00 86.51           C  
ATOM     94  CE2 PHE A   6      13.934  75.338  23.918  1.00 86.51           C  
ATOM     96  CZ  PHE A   6      15.146  74.637  23.974  1.00 86.51           C  
ATOM     98  N   LEU A   7      13.587  80.711  25.696  1.00 95.58           N  
ATOM    100  CA  LEU A   7      12.531  80.775  26.693  1.00 95.58           C  
ATOM    102  C   LEU A   7      11.537  79.634  26.476  1.00 95.58           C  
ATOM    103  CB  LEU A   7      11.826  82.135  26.637  1.00 95.58           C  
ATOM    106  O   LEU A   7      11.419  79.147  25.361  1.00 95.58           O  
ATOM    107  CG  LEU A   7      12.763  83.329  26.849  1.00 95.58           C  
ATOM    109  CD1 LEU A   7      11.920  84.594  26.866  1.00 95.58           C  
ATOM    113  CD2 LEU A   7      13.527  83.236  28.172  1.00 95.58           C  
ATOM    117  N   PRO A   8      10.797  79.215  27.507  1.00 97.20           N  
ATOM    118  CA  PRO A   8       9.669  78.313  27.328  1.00 97.20           C  
ATOM    120  C   PRO A   8       8.610  78.892  26.381  1.00 97.20           C  
ATOM    121  CB  PRO A   8       9.109  78.100  28.736  1.00 97.20           C  
ATOM    124  O   PRO A   8       8.501  80.111  26.229  1.00 97.20           O  
ATOM    125  CG  PRO A   8      10.265  78.469  29.662  1.00 97.20           C  
ATOM    128  CD  PRO A   8      10.988  79.562  28.897  1.00 97.20           C  
ATOM    131  N   LEU A   9       7.743  78.030  25.852  1.00 96.33           N  
ATOM    133  CA  LEU A   9       6.490  78.441  25.220  1.00 96.33           C  
ATOM    135  C   LEU A   9       5.629  79.226  26.221  1.00 96.33           C  
ATOM    136  CB  LEU A   9       5.764  77.175  24.728  1.00 96.33           C  
ATOM    139  O   LEU A   9       5.078  80.279  25.904  1.00 96.33           O  
ATOM    140  CG  LEU A   9       4.496  77.423  23.894  1.00 96.33           C  
ATOM    142  CD1 LEU A   9       4.753  78.225  22.630  1.00 96.33           C  
ATOM    146  CD2 LEU A   9       3.877  76.081  23.513  1.00 96.33           C  
ATOM    150  N   TYR A  10       5.563  78.750  27.469  1.00 97.21           N  
ATOM    152  CA  TYR A  10       4.963  79.477  28.590  1.00 97.21           C  
ATOM    154  C   TYR A  10       5.491  79.018  29.951  1.00 97.21           C  
ATOM    155  CB  TYR A  10       3.432  79.358  28.547  1.00 97.21           C  
ATOM    158  O   TYR A  10       5.925  77.879  30.133  1.00 97.21           O  
ATOM    159  CG  TYR A  10       2.877  77.949  28.541  1.00 97.21           C  
ATOM    160  CD1 TYR A  10       2.675  77.292  27.314  1.00 97.21           C  
ATOM    162  CD2 TYR A  10       2.505  77.320  29.743  1.00 97.21           C  
ATOM    164  CE1 TYR A  10       2.111  76.006  27.275  1.00 97.21           C  
ATOM    166  CE2 TYR A  10       1.924  76.037  29.709  1.00 97.21           C  
ATOM    168  OH  TYR A  10       1.174  74.140  28.448  1.00 97.21           O  
ATOM    170  CZ  TYR A  10       1.741  75.372  28.477  1.00 97.21           C  
ATOM    171  N   PHE A  11       5.399  79.908  30.939  1.00 98.44           N  
ATOM    173  CA  PHE A  11       5.623  79.602  32.351  1.00 98.44           C  
ATOM    175  C   PHE A  11       4.306  79.347  33.082  1.00 98.44           C  
ATOM    176  CB  PHE A  11       6.393  80.734  33.034  1.00 98.44           C  
ATOM    179  O   PHE A  11       3.250  79.888  32.740  1.00 98.44           O  
ATOM    180  CG  PHE A  11       7.840  80.853  32.610  1.00 98.44           C  
ATOM    181  CD1 PHE A  11       8.853  80.201  33.338  1.00 98.44           C  
ATOM    183  CD2 PHE A  11       8.177  81.657  31.508  1.00 98.44           C  
ATOM    185  CE1 PHE A  11      10.201  80.375  32.972  1.00 98.44           C  
ATOM    187  CE2 PHE A  11       9.521  81.827  31.142  1.00 98.44           C  
ATOM    189  CZ  PHE A  11      10.535  81.188  31.877  1.00 98.44           C  
ATOM    191  N   GLY A  12       4.374  78.555  34.149  1.00 98.67           N  
ATOM    193  CA  GLY A  12       3.237  78.358  35.035  1.00 98.67           C  
ATOM    196  C   GLY A  12       3.501  77.365  36.152  1.00 98.67           C  
ATOM    197  O   GLY A  12       4.582  76.790  36.286  1.00 98.67           O  
ATOM    198  N   TRP A  13       2.471  77.148  36.960  1.00 98.92           N  
ATOM    200  CA  TRP A  13       2.448  76.108  37.979  1.00 98.92           C  
ATOM    202  C   TRP A  13       1.774  74.851  37.431  1.00 98.92           C  
ATOM    203  CB  TRP A  13       1.719  76.628  39.211  1.00 98.92           C  
ATOM    206  O   TRP A  13       0.553  74.809  37.267  1.00 98.92           O  
ATOM    207  CG  TRP A  13       2.387  77.739  39.944  1.00 98.92           C  
ATOM    208  CD1 TRP A  13       3.381  77.628  40.853  1.00 98.92           C  
ATOM    210  CD2 TRP A  13       2.076  79.158  39.855  1.00 98.92           C  
ATOM    211  CE2 TRP A  13       2.922  79.860  40.762  1.00 98.92           C  
ATOM    212  CE3 TRP A  13       1.142  79.912  39.115  1.00 98.92           C  
ATOM    214  NE1 TRP A  13       3.700  78.881  41.342  1.00 98.92           N  
ATOM    216  CH2 TRP A  13       1.900  81.974  40.176  1.00 98.92           C  
ATOM    218  CZ2 TRP A  13       2.837  81.248  40.926  1.00 98.92           C  
ATOM    220  CZ3 TRP A  13       1.044  81.304  39.286  1.00 98.92           C  
ATOM    222  N   PHE A  14       2.560  73.804  37.199  1.00 98.89           N  
ATOM    224  CA  PHE A  14       2.080  72.512  36.710  1.00 98.89           C  
ATOM    226  C   PHE A  14       1.734  71.620  37.893  1.00 98.89           C  
ATOM    227  CB  PHE A  14       3.130  71.872  35.798  1.00 98.89           C  
ATOM    230  O   PHE A  14       2.584  71.331  38.741  1.00 98.89           O  
ATOM    231  CG  PHE A  14       3.324  72.655  34.520  1.00 98.89           C  
ATOM    232  CD1 PHE A  14       2.685  72.250  33.332  1.00 98.89           C  
ATOM    234  CD2 PHE A  14       4.090  73.836  34.537  1.00 98.89           C  
ATOM    236  CE1 PHE A  14       2.796  73.039  32.174  1.00 98.89           C  
ATOM    238  CE2 PHE A  14       4.198  74.623  33.384  1.00 98.89           C  
ATOM    240  CZ  PHE A  14       3.534  74.234  32.215  1.00 98.89           C  
ATOM    242  N   LEU A  15       0.472  71.196  37.988  1.00 98.94           N  
ATOM    244  CA  LEU A  15       0.017  70.382  39.105  1.00 98.94           C  
ATOM    246  C   LEU A  15       0.701  69.015  39.067  1.00 98.94           C  
ATOM    247  CB  LEU A  15      -1.516  70.239  39.128  1.00 98.94           C  
ATOM    250  O   LEU A  15       0.812  68.357  38.037  1.00 98.94           O  
ATOM    251  CG  LEU A  15      -2.269  71.417  39.775  1.00 98.94           C  
ATOM    253  CD1 LEU A  15      -2.095  72.756  39.060  1.00 98.94           C  
ATOM    257  CD2 LEU A  15      -3.764  71.085  39.805  1.00 98.94           C  
ATOM    261  N   THR A  16       1.083  68.531  40.244  1.00 98.87           N  
ATOM    263  CA  THR A  16       1.491  67.132  40.418  1.00 98.87           C  
ATOM    265  C   THR A  16       0.394  66.187  39.925  1.00 98.87           C  
ATOM    266  CB  THR A  16       1.793  66.819  41.889  1.00 98.87           C  
ATOM    268  O   THR A  16      -0.789  66.487  40.094  1.00 98.87           O  
ATOM    269  CG2 THR A  16       3.020  67.577  42.388  1.00 98.87           C  
ATOM    273  OG1 THR A  16       0.709  67.183  42.722  1.00 98.87           O  
ATOM    275  N   LYS A  17       0.761  65.005  39.405  1.00 98.55           N  
ATOM    277  CA  LYS A  17      -0.193  63.996  38.896  1.00 98.55           C  
ATOM    279  C   LYS A  17      -1.394  63.781  39.829  1.00 98.55           C  
ATOM    280  CB  LYS A  17       0.562  62.684  38.608  1.00 98.55           C  
ATOM    283  O   LYS A  17      -2.535  63.935  39.409  1.00 98.55           O  
ATOM    284  CG  LYS A  17      -0.366  61.599  38.040  1.00 98.55           C  
ATOM    287  CD  LYS A  17       0.397  60.331  37.632  1.00 98.55           C  
ATOM    290  CE  LYS A  17      -0.609  59.302  37.100  1.00 98.55           C  
ATOM    293  NZ  LYS A  17       0.045  58.065  36.606  1.00 98.55           N  
ATOM    297  N   LYS A  18      -1.137  63.555  41.123  1.00 98.67           N  
ATOM    299  CA  LYS A  18      -2.180  63.379  42.150  1.00 98.67           C  
ATOM    301  C   LYS A  18      -3.100  64.599  42.297  1.00 98.67           C  
ATOM    302  CB  LYS A  18      -1.507  63.026  43.489  1.00 98.67           C  
ATOM    305  O   LYS A  18      -4.311  64.441  42.434  1.00 98.67           O  
ATOM    306  CG  LYS A  18      -2.529  62.747  44.603  1.00 98.67           C  
ATOM    309  CD  LYS A  18      -1.839  62.331  45.907  1.00 98.67           C  
ATOM    312  CE  LYS A  18      -2.898  62.051  46.980  1.00 98.67           C  
ATOM    315  NZ  LYS A  18      -2.291  61.571  48.247  1.00 98.67           N  
ATOM    319  N   SER A  19      -2.541  65.811  42.299  1.00 98.89           N  
ATOM    321  CA  SER A  19      -3.340  67.037  42.442  1.00 98.89           C  
ATOM    323  C   SER A  19      -4.158  67.319  41.181  1.00 98.89           C  
ATOM    324  CB  SER A  19      -2.465  68.247  42.770  1.00 98.89           C  
ATOM    327  O   SER A  19      -5.328  67.673  41.285  1.00 98.89           O  
ATOM    328  OG  SER A  19      -1.724  68.031  43.959  1.00 98.89           O  
ATOM    330  N   SER A  20      -3.571  67.079  40.005  1.00 98.87           N  
ATOM    332  CA  SER A  20      -4.240  67.159  38.703  1.00 98.87           C  
ATOM    334  C   SER A  20      -5.427  66.192  38.627  1.00 98.87           C  
ATOM    335  CB  SER A  20      -3.202  66.871  37.611  1.00 98.87           C  
ATOM    338  O   SER A  20      -6.545  66.606  38.339  1.00 98.87           O  
ATOM    339  OG  SER A  20      -3.785  66.887  36.327  1.00 98.87           O  
ATOM    341  N   GLU A  21      -5.237  64.919  38.996  1.00 98.62           N  
ATOM    343  CA  GLU A  21      -6.318  63.923  39.061  1.00 98.62           C  
ATOM    345  C   GLU A  21      -7.413  64.303  40.068  1.00 98.62           C  
ATOM    346  CB  GLU A  21      -5.732  62.561  39.456  1.00 98.62           C  
ATOM    349  O   GLU A  21      -8.598  64.134  39.783  1.00 98.62           O  
ATOM    350  CG  GLU A  21      -4.919  61.895  38.333  1.00 98.62           C  
ATOM    353  CD  GLU A  21      -4.103  60.686  38.826  1.00 98.62           C  
ATOM    354  OE1 GLU A  21      -3.337  60.129  38.005  1.00 98.62           O  
ATOM    355  OE2 GLU A  21      -4.211  60.332  40.024  1.00 98.62           O  
ATOM    356  N   THR A  22      -7.035  64.840  41.233  1.00 98.80           N  
ATOM    358  CA  THR A  22      -7.989  65.273  42.267  1.00 98.80           C  
ATOM    360  C   THR A  22      -8.862  66.425  41.774  1.00 98.80           C  
ATOM    361  CB  THR A  22      -7.261  65.682  43.557  1.00 98.80           C  
ATOM    363  O   THR A  22     -10.087  66.361  41.898  1.00 98.80           O  
ATOM    364  CG2 THR A  22      -8.216  66.115  44.671  1.00 98.80           C  
ATOM    368  OG1 THR A  22      -6.525  64.585  44.053  1.00 98.80           O  
ATOM    370  N   LEU A  23      -8.251  67.458  41.187  1.00 98.92           N  
ATOM    372  CA  LEU A  23      -8.974  68.618  40.671  1.00 98.92           C  
ATOM    374  C   LEU A  23      -9.814  68.255  39.439  1.00 98.92           C  
ATOM    375  CB  LEU A  23      -7.970  69.753  40.399  1.00 98.92           C  
ATOM    378  O   LEU A  23     -10.971  68.660  39.365  1.00 98.92           O  
ATOM    379  CG  LEU A  23      -8.610  71.039  39.841  1.00 98.92           C  
ATOM    381  CD1 LEU A  23      -9.672  71.625  40.775  1.00 98.92           C  
ATOM    385  CD2 LEU A  23      -7.530  72.097  39.626  1.00 98.92           C  
ATOM    389  N   ARG A  24      -9.291  67.426  38.524  1.00 98.76           N  
ATOM    391  CA  ARG A  24     -10.040  66.928  37.359  1.00 98.76           C  
ATOM    393  C   ARG A  24     -11.304  66.178  37.777  1.00 98.76           C  
ATOM    394  CB  ARG A  24      -9.116  66.059  36.492  1.00 98.76           C  
ATOM    397  O   ARG A  24     -12.376  66.466  37.256  1.00 98.76           O  
ATOM    398  CG  ARG A  24      -9.785  65.632  35.176  1.00 98.76           C  
ATOM    401  CD  ARG A  24      -8.849  64.780  34.311  1.00 98.76           C  
ATOM    404  NE  ARG A  24      -7.693  65.552  33.814  1.00 98.76           N  
ATOM    406  NH1 ARG A  24      -5.971  64.432  34.864  1.00 98.76           N  
ATOM    409  NH2 ARG A  24      -5.545  66.086  33.407  1.00 98.76           N  
ATOM    412  CZ  ARG A  24      -6.408  65.351  34.044  1.00 98.76           C  
ATOM    413  N   LYS A  25     -11.199  65.272  38.757  1.00 98.69           N  
ATOM    415  CA  LYS A  25     -12.357  64.550  39.313  1.00 98.69           C  
ATOM    417  C   LYS A  25     -13.355  65.495  39.981  1.00 98.69           C  
ATOM    418  CB  LYS A  25     -11.894  63.480  40.311  1.00 98.69           C  
ATOM    421  O   LYS A  25     -14.552  65.346  39.780  1.00 98.69           O  
ATOM    422  CG  LYS A  25     -11.301  62.255  39.603  1.00 98.69           C  
ATOM    425  CD  LYS A  25     -10.799  61.233  40.629  1.00 98.69           C  
ATOM    428  CE  LYS A  25     -10.202  60.031  39.892  1.00 98.69           C  
ATOM    431  NZ  LYS A  25      -9.730  58.980  40.826  1.00 98.69           N  
ATOM    435  N   ALA A  26     -12.884  66.474  40.758  1.00 98.89           N  
ATOM    437  CA  ALA A  26     -13.769  67.467  41.368  1.00 98.89           C  
ATOM    439  C   ALA A  26     -14.512  68.306  40.313  1.00 98.89           C  
ATOM    440  CB  ALA A  26     -12.948  68.346  42.318  1.00 98.89           C  
ATOM    444  O   ALA A  26     -15.694  68.584  40.490  1.00 98.89           O  
ATOM    445  N   GLY A  27     -13.838  68.656  39.213  1.00 98.88           N  
ATOM    447  CA  GLY A  27     -14.437  69.317  38.056  1.00 98.88           C  
ATOM    450  C   GLY A  27     -15.519  68.472  37.389  1.00 98.88           C  
ATOM    451  O   GLY A  27     -16.629  68.953  37.210  1.00 98.88           O  
ATOM    452  N   GLN A  28     -15.230  67.204  37.083  1.00 98.79           N  
ATOM    454  CA  GLN A  28     -16.200  66.279  36.480  1.00 98.79           C  
ATOM    456  C   GLN A  28     -17.451  66.103  37.351  1.00 98.79           C  
ATOM    457  CB  GLN A  28     -15.531  64.923  36.222  1.00 98.79           C  
ATOM    460  O   GLN A  28     -18.558  66.293  36.861  1.00 98.79           O  
ATOM    461  CG  GLN A  28     -14.566  64.988  35.028  1.00 98.79           C  
ATOM    464  CD  GLN A  28     -13.760  63.707  34.838  1.00 98.79           C  
ATOM    465  NE2 GLN A  28     -13.187  63.508  33.670  1.00 98.79           N  
ATOM    468  OE1 GLN A  28     -13.569  62.888  35.722  1.00 98.79           O  
ATOM    469  N   VAL A  29     -17.275  65.860  38.656  1.00 98.86           N  
ATOM    471  CA  VAL A  29     -18.396  65.759  39.606  1.00 98.86           C  
ATOM    473  C   VAL A  29     -19.224  67.047  39.621  1.00 98.86           C  
ATOM    474  CB  VAL A  29     -17.885  65.420  41.020  1.00 98.86           C  
ATOM    476  O   VAL A  29     -20.447  66.985  39.607  1.00 98.86           O  
ATOM    477  CG1 VAL A  29     -18.969  65.528  42.100  1.00 98.86           C  
ATOM    481  CG2 VAL A  29     -17.338  63.987  41.067  1.00 98.86           C  
ATOM    485  N   PHE A  30     -18.584  68.220  39.597  1.00 98.91           N  
ATOM    487  CA  PHE A  30     -19.311  69.488  39.536  1.00 98.91           C  
ATOM    489  C   PHE A  30     -20.128  69.637  38.243  1.00 98.91           C  
ATOM    490  CB  PHE A  30     -18.334  70.657  39.720  1.00 98.91           C  
ATOM    493  O   PHE A  30     -21.281  70.061  38.309  1.00 98.91           O  
ATOM    494  CG  PHE A  30     -18.940  72.025  39.460  1.00 98.91           C  
ATOM    495  CD1 PHE A  30     -18.313  72.924  38.574  1.00 98.91           C  
ATOM    497  CD2 PHE A  30     -20.154  72.389  40.074  1.00 98.91           C  
ATOM    499  CE1 PHE A  30     -18.883  74.185  38.327  1.00 98.91           C  
ATOM    501  CE2 PHE A  30     -20.738  73.636  39.800  1.00 98.91           C  
ATOM    503  CZ  PHE A  30     -20.098  74.541  38.936  1.00 98.91           C  
ATOM    505  N   LEU A  31     -19.575  69.264  37.084  1.00 98.86           N  
ATOM    507  CA  LEU A  31     -20.305  69.292  35.810  1.00 98.86           C  
ATOM    509  C   LEU A  31     -21.531  68.365  35.839  1.00 98.86           C  
ATOM    510  CB  LEU A  31     -19.357  68.914  34.653  1.00 98.86           C  
ATOM    513  O   LEU A  31     -22.618  68.761  35.415  1.00 98.86           O  
ATOM    514  CG  LEU A  31     -18.216  69.908  34.366  1.00 98.86           C  
ATOM    516  CD1 LEU A  31     -17.395  69.417  33.174  1.00 98.86           C  
ATOM    520  CD2 LEU A  31     -18.711  71.323  34.081  1.00 98.86           C  
ATOM    524  N   GLU A  32     -21.384  67.164  36.398  1.00 98.60           N  
ATOM    526  CA  GLU A  32     -22.477  66.201  36.563  1.00 98.60           C  
ATOM    528  C   GLU A  32     -23.557  66.712  37.534  1.00 98.60           C  
ATOM    529  CB  GLU A  32     -21.910  64.873  37.086  1.00 98.60           C  
ATOM    532  O   GLU A  32     -24.753  66.647  37.231  1.00 98.60           O  
ATOM    533  CG  GLU A  32     -21.049  64.121  36.056  1.00 98.60           C  
ATOM    536  CD  GLU A  32     -20.245  62.965  36.681  1.00 98.60           C  
ATOM    537  OE1 GLU A  32     -19.434  62.360  35.946  1.00 98.60           O  
ATOM    538  OE2 GLU A  32     -20.434  62.678  37.888  1.00 98.60           O  
ATOM    539  N   GLU A  33     -23.162  67.241  38.695  1.00 98.63           N  
ATOM    541  CA  GLU A  33     -24.071  67.815  39.696  1.00 98.63           C  
ATOM    543  C   GLU A  33     -24.831  69.020  39.128  1.00 98.63           C  
ATOM    544  CB  GLU A  33     -23.289  68.229  40.957  1.00 98.63           C  
ATOM    547  O   GLU A  33     -26.059  69.085  39.240  1.00 98.63           O  
ATOM    548  CG  GLU A  33     -22.872  67.037  41.838  1.00 98.63           C  
ATOM    551  CD  GLU A  33     -22.010  67.438  43.055  1.00 98.63           C  
ATOM    552  OE1 GLU A  33     -21.867  66.595  43.972  1.00 98.63           O  
ATOM    553  OE2 GLU A  33     -21.508  68.586  43.116  1.00 98.63           O  
ATOM    554  N   LEU A  34     -24.127  69.941  38.461  1.00 98.54           N  
ATOM    556  CA  LEU A  34     -24.710  71.137  37.858  1.00 98.54           C  
ATOM    558  C   LEU A  34     -25.702  70.779  36.749  1.00 98.54           C  
ATOM    559  CB  LEU A  34     -23.585  72.051  37.339  1.00 98.54           C  
ATOM    562  O   LEU A  34     -26.843  71.238  36.788  1.00 98.54           O  
ATOM    563  CG  LEU A  34     -24.093  73.352  36.686  1.00 98.54           C  
ATOM    565  CD1 LEU A  34     -24.873  74.211  37.682  1.00 98.54           C  
ATOM    569  CD2 LEU A  34     -22.915  74.176  36.170  1.00 98.54           C  
ATOM    573  N   GLY A  35     -25.316  69.907  35.811  1.00 97.48           N  
ATOM    575  CA  GLY A  35     -26.194  69.462  34.725  1.00 97.48           C  
ATOM    578  C   GLY A  35     -27.441  68.721  35.227  1.00 97.48           C  
ATOM    579  O   GLY A  35     -28.496  68.725  34.588  1.00 97.48           O  
ATOM    580  N   ASN A  36     -27.370  68.111  36.415  1.00 97.00           N  
ATOM    582  CA  ASN A  36     -28.521  67.497  37.074  1.00 97.00           C  
ATOM    584  C   ASN A  36     -29.374  68.479  37.893  1.00 97.00           C  
ATOM    585  CB  ASN A  36     -28.028  66.322  37.926  1.00 97.00           C  
ATOM    588  O   ASN A  36     -30.558  68.189  38.121  1.00 97.00           O  
ATOM    589  CG  ASN A  36     -27.712  65.103  37.084  1.00 97.00           C  
ATOM    590  ND2 ASN A  36     -26.576  64.486  37.296  1.00 97.00           N  
ATOM    593  OD1 ASN A  36     -28.507  64.685  36.248  1.00 97.00           O  
ATOM    594  N   HIS A  37     -28.820  69.624  38.297  1.00 97.42           N  
ATOM    596  CA  HIS A  37     -29.451  70.575  39.203  1.00 97.42           C  
ATOM    598  C   HIS A  37     -30.698  71.229  38.591  1.00 97.42           C  
ATOM    599  CB  HIS A  37     -28.426  71.626  39.662  1.00 97.42           C  
ATOM    602  O   HIS A  37     -30.716  71.675  37.441  1.00 97.42           O  
ATOM    603  CG  HIS A  37     -28.889  72.377  40.882  1.00 97.42           C  
ATOM    604  CD2 HIS A  37     -28.757  71.967  42.181  1.00 97.42           C  
ATOM    606  ND1 HIS A  37     -29.527  73.597  40.904  1.00 97.42           N  
ATOM    608  CE1 HIS A  37     -29.791  73.906  42.187  1.00 97.42           C  
ATOM    610  NE2 HIS A  37     -29.363  72.927  42.991  1.00 97.42           N  
ATOM    611  N   LYS A  38     -31.770  71.339  39.385  1.00 96.48           N  
ATOM    613  CA  LYS A  38     -33.058  71.886  38.919  1.00 96.48           C  
ATOM    615  C   LYS A  38     -32.944  73.342  38.468  1.00 96.48           C  
ATOM    616  CB  LYS A  38     -34.129  71.757  40.011  1.00 96.48           C  
ATOM    619  O   LYS A  38     -33.589  73.713  37.494  1.00 96.48           O  
ATOM    620  CG  LYS A  38     -34.561  70.303  40.257  1.00 96.48           C  
ATOM    623  CD  LYS A  38     -35.626  70.240  41.362  1.00 96.48           C  
ATOM    626  CE  LYS A  38     -36.056  68.790  41.623  1.00 96.48           C  
ATOM    629  NZ  LYS A  38     -36.982  68.684  42.781  1.00 96.48           N  
ATOM    633  N   ALA A  39     -32.144  74.156  39.163  1.00 97.14           N  
ATOM    635  CA  ALA A  39     -31.943  75.554  38.782  1.00 97.14           C  
ATOM    637  C   ALA A  39     -31.256  75.677  37.412  1.00 97.14           C  
ATOM    638  CB  ALA A  39     -31.176  76.298  39.882  1.00 97.14           C  
ATOM    642  O   ALA A  39     -31.693  76.479  36.599  1.00 97.14           O  
ATOM    643  N   PHE A  40     -30.254  74.836  37.118  1.00 97.19           N  
ATOM    645  CA  PHE A  40     -29.558  74.849  35.827  1.00 97.19           C  
ATOM    647  C   PHE A  40     -30.501  74.498  34.673  1.00 97.19           C  
ATOM    648  CB  PHE A  40     -28.365  73.890  35.887  1.00 97.19           C  
ATOM    651  O   PHE A  40     -30.606  75.241  33.702  1.00 97.19           O  
ATOM    652  CG  PHE A  40     -27.566  73.854  34.601  1.00 97.19           C  
ATOM    653  CD1 PHE A  40     -27.827  72.874  33.623  1.00 97.19           C  
ATOM    655  CD2 PHE A  40     -26.584  74.831  34.361  1.00 97.19           C  
ATOM    657  CE1 PHE A  40     -27.137  72.903  32.398  1.00 97.19           C  
ATOM    659  CE2 PHE A  40     -25.903  74.867  33.133  1.00 97.19           C  
ATOM    661  CZ  PHE A  40     -26.197  73.917  32.143  1.00 97.19           C  
ATOM    663  N   LYS A  41     -31.276  73.418  34.824  1.00 94.76           N  
ATOM    665  CA  LYS A  41     -32.238  72.966  33.804  1.00 94.76           C  
ATOM    667  C   LYS A  41     -33.303  74.013  33.461  1.00 94.76           C  
ATOM    668  CB  LYS A  41     -32.911  71.670  34.273  1.00 94.76           C  
ATOM    671  O   LYS A  41     -33.750  74.065  32.321  1.00 94.76           O  
ATOM    672  CG  LYS A  41     -31.924  70.498  34.305  1.00 94.76           C  
ATOM    675  CD  LYS A  41     -32.583  69.248  34.894  1.00 94.76           C  
ATOM    678  CE  LYS A  41     -31.551  68.122  34.884  1.00 94.76           C  
ATOM    681  NZ  LYS A  41     -31.980  66.957  35.693  1.00 94.76           N  
ATOM    685  N   LYS A  42     -33.716  74.844  34.426  1.00 92.92           N  
ATOM    687  CA  LYS A  42     -34.673  75.942  34.188  1.00 92.92           C  
ATOM    689  C   LYS A  42     -34.096  77.045  33.297  1.00 92.92           C  
ATOM    690  CB  LYS A  42     -35.119  76.556  35.520  1.00 92.92           C  
ATOM    693  O   LYS A  42     -34.837  77.671  32.549  1.00 92.92           O  
ATOM    694  CG  LYS A  42     -36.110  75.671  36.284  1.00 92.92           C  
ATOM    697  CD  LYS A  42     -36.473  76.358  37.605  1.00 92.92           C  
ATOM    700  CE  LYS A  42     -37.484  75.538  38.409  1.00 92.92           C  
ATOM    703  NZ  LYS A  42     -37.916  76.288  39.616  1.00 92.92           N  
ATOM    707  N   GLU A  43     -32.786  77.244  33.360  1.00 93.61           N  
ATOM    709  CA  GLU A  43     -32.064  78.317  32.679  1.00 93.61           C  
ATOM    711  C   GLU A  43     -31.348  77.838  31.405  1.00 93.61           C  
ATOM    712  CB  GLU A  43     -31.072  78.934  33.674  1.00 93.61           C  
ATOM    715  O   GLU A  43     -30.574  78.592  30.820  1.00 93.61           O  
ATOM    716  CG  GLU A  43     -31.724  79.559  34.921  1.00 93.61           C  
ATOM    719  CD  GLU A  43     -32.709  80.675  34.564  1.00 93.61           C  
ATOM    720  OE1 GLU A  43     -33.815  80.699  35.147  1.00 93.61           O  
ATOM    721  OE2 GLU A  43     -32.359  81.477  33.671  1.00 93.61           O  
ATOM    722  N   LEU A  44     -31.601  76.603  30.952  1.00 92.86           N  
ATOM    724  CA  LEU A  44     -30.859  75.967  29.857  1.00 92.86           C  
ATOM    726  C   LEU A  44     -30.899  76.779  28.549  1.00 92.86           C  
ATOM    727  CB  LEU A  44     -31.408  74.538  29.670  1.00 92.86           C  
ATOM    730  O   LEU A  44     -29.890  76.885  27.858  1.00 92.86           O  
ATOM    731  CG  LEU A  44     -30.535  73.628  28.786  1.00 92.86           C  
ATOM    733  CD1 LEU A  44     -29.174  73.361  29.431  1.00 92.86           C  
ATOM    737  CD2 LEU A  44     -31.231  72.278  28.600  1.00 92.86           C  
ATOM    741  N   ARG A  45     -32.023  77.454  28.278  1.00 90.38           N  
ATOM    743  CA  ARG A  45     -32.205  78.376  27.138  1.00 90.38           C  
ATOM    745  C   ARG A  45     -31.268  79.592  27.137  1.00 90.38           C  
ATOM    746  CB  ARG A  45     -33.669  78.849  27.098  1.00 90.38           C  
ATOM    749  O   ARG A  45     -31.120  80.254  26.122  1.00 90.38           O  
ATOM    750  CG  ARG A  45     -34.016  79.786  28.271  1.00 90.38           C  
ATOM    753  CD  ARG A  45     -35.459  80.271  28.184  1.00 90.38           C  
ATOM    756  NE  ARG A  45     -35.720  81.286  29.218  1.00 90.38           N  
ATOM    758  NH1 ARG A  45     -37.958  81.553  28.810  1.00 90.38           N  
ATOM    761  NH2 ARG A  45     -36.983  82.711  30.456  1.00 90.38           N  
ATOM    764  CZ  ARG A  45     -36.883  81.840  29.494  1.00 90.38           C  
ATOM    765  N   HIS A  46     -30.703  79.948  28.293  1.00 92.27           N  
ATOM    767  CA  HIS A  46     -29.716  81.023  28.417  1.00 92.27           C  
ATOM    769  C   HIS A  46     -28.279  80.492  28.331  1.00 92.27           C  
ATOM    770  CB  HIS A  46     -29.920  81.779  29.739  1.00 92.27           C  
ATOM    773  O   HIS A  46     -27.339  81.283  28.395  1.00 92.27           O  
ATOM    774  CG  HIS A  46     -31.316  82.298  29.976  1.00 92.27           C  
ATOM    775  CD2 HIS A  46     -32.027  83.180  29.204  1.00 92.27           C  
ATOM    777  ND1 HIS A  46     -32.096  82.020  31.070  1.00 92.27           N  
ATOM    779  CE1 HIS A  46     -33.219  82.734  30.989  1.00 92.27           C  
ATOM    781  NE2 HIS A  46     -33.254  83.431  29.845  1.00 92.27           N  
ATOM    782  N   PHE A  47     -28.110  79.168  28.261  1.00 94.38           N  
ATOM    784  CA  PHE A  47     -26.818  78.496  28.193  1.00 94.38           C  
ATOM    786  C   PHE A  47     -26.484  78.076  26.762  1.00 94.38           C  
ATOM    787  CB  PHE A  47     -26.819  77.302  29.156  1.00 94.38           C  
ATOM    790  O   PHE A  47     -25.408  78.405  26.273  1.00 94.38           O  
ATOM    791  CG  PHE A  47     -25.430  76.764  29.410  1.00 94.38           C  
ATOM    792  CD1 PHE A  47     -24.907  75.718  28.633  1.00 94.38           C  
ATOM    794  CD2 PHE A  47     -24.636  77.343  30.412  1.00 94.38           C  
ATOM    796  CE1 PHE A  47     -23.599  75.258  28.849  1.00 94.38           C  
ATOM    798  CE2 PHE A  47     -23.324  76.894  30.623  1.00 94.38           C  
ATOM    800  CZ  PHE A  47     -22.805  75.848  29.844  1.00 94.38           C  
ATOM    802  N   ILE A  48     -27.418  77.413  26.080  1.00 91.49           N  
ATOM    804  CA  ILE A  48     -27.306  77.069  24.659  1.00 91.49           C  
ATOM    806  C   ILE A  48     -28.312  77.872  23.838  1.00 91.49           C  
ATOM    807  CB  ILE A  48     -27.432  75.550  24.411  1.00 91.49           C  
ATOM    809  O   ILE A  48     -29.422  78.147  24.293  1.00 91.49           O  
ATOM    810  CG1 ILE A  48     -28.755  74.965  24.959  1.00 91.49           C  
ATOM    813  CG2 ILE A  48     -26.213  74.819  24.997  1.00 91.49           C  
ATOM    817  CD1 ILE A  48     -28.940  73.472  24.666  1.00 91.49           C  
ATOM    821  N   SER A  49     -27.908  78.252  22.626  1.00 76.04           N  
ATOM    823  CA  SER A  49     -28.836  78.760  21.615  1.00 76.04           C  
ATOM    825  C   SER A  49     -29.397  77.582  20.834  1.00 76.04           C  
ATOM    826  CB  SER A  49     -28.139  79.728  20.657  1.00 76.04           C  
ATOM    829  O   SER A  49     -28.638  76.723  20.399  1.00 76.04           O  
ATOM    830  OG  SER A  49     -27.671  80.847  21.379  1.00 76.04           O  
ATOM    832  N   GLY A  50     -30.707  77.563  20.638  1.00 63.29           N  
ATOM    834  CA  GLY A  50     -31.400  76.505  19.916  1.00 63.29           C  
ATOM    837  C   GLY A  50     -32.659  76.090  20.658  1.00 63.29           C  
ATOM    838  O   GLY A  50     -32.661  75.973  21.881  1.00 63.29           O  
ATOM    839  N   ASP A  51     -33.723  75.841  19.904  1.00 58.85           N  
ATOM    841  CA  ASP A  51     -34.943  75.205  20.409  1.00 58.85           C  
ATOM    843  C   ASP A  51     -34.761  73.681  20.517  1.00 58.85           C  
ATOM    844  CB  ASP A  51     -36.144  75.588  19.528  1.00 58.85           C  
ATOM    847  O   ASP A  51     -35.708  72.917  20.312  1.00 58.85           O  
ATOM    848  CG  ASP A  51     -36.572  77.047  19.679  1.00 58.85           C  
ATOM    849  OD1 ASP A  51     -36.548  77.561  20.822  1.00 58.85           O  
ATOM    850  OD2 ASP A  51     -36.973  77.630  18.648  1.00 58.85           O  
ATOM    851  N   GLU A  52     -33.534  73.220  20.796  1.00 55.08           N  
ATOM    853  CA  GLU A  52     -33.309  71.804  21.049  1.00 55.08           C  
ATOM    855  C   GLU A  52     -34.226  71.354  22.195  1.00 55.08           C  
ATOM    856  CB  GLU A  52     -31.835  71.463  21.319  1.00 55.08           C  
ATOM    859  O   GLU A  52     -34.540  72.142  23.101  1.00 55.08           O  
ATOM    860  CG  GLU A  52     -31.039  71.383  20.004  1.00 55.08           C  
ATOM    863  CD  GLU A  52     -29.582  70.927  20.189  1.00 55.08           C  
ATOM    864  OE1 GLU A  52     -28.929  70.697  19.145  1.00 55.08           O  
ATOM    865  OE2 GLU A  52     -29.123  70.826  21.350  1.00 55.08           O  
ATOM    866  N   PRO A  53     -34.734  70.110  22.138  1.00 54.96           N  
ATOM    867  CA  PRO A  53     -35.719  69.636  23.094  1.00 54.96           C  
ATOM    869  C   PRO A  53     -35.233  69.797  24.539  1.00 54.96           C  
ATOM    870  CB  PRO A  53     -35.959  68.164  22.737  1.00 54.96           C  
ATOM    873  O   PRO A  53     -34.050  69.983  24.811  1.00 54.96           O  
ATOM    874  CG  PRO A  53     -35.503  68.038  21.286  1.00 54.96           C  
ATOM    877  CD  PRO A  53     -34.393  69.071  21.179  1.00 54.96           C  
ATOM    880  N   LYS A  54     -36.143  69.618  25.506  1.00 60.72           N  
ATOM    882  CA  LYS A  54     -35.815  69.525  26.947  1.00 60.72           C  
ATOM    884  C   LYS A  54     -34.983  68.276  27.303  1.00 60.72           C  
ATOM    885  CB  LYS A  54     -37.093  69.599  27.800  1.00 60.72           C  
ATOM    888  O   LYS A  54     -35.182  67.675  28.360  1.00 60.72           O  
ATOM    889  CG  LYS A  54     -37.825  70.940  27.719  1.00 60.72           C  
ATOM    892  CD  LYS A  54     -39.058  70.881  28.630  1.00 60.72           C  
ATOM    895  CE  LYS A  54     -39.796  72.220  28.591  1.00 60.72           C  
ATOM    898  NZ  LYS A  54     -41.085  72.144  29.321  1.00 60.72           N  
ATOM    902  N   GLU A  55     -34.093  67.850  26.419  1.00 66.35           N  
ATOM    904  CA  GLU A  55     -33.078  66.857  26.688  1.00 66.35           C  
ATOM    906  C   GLU A  55     -32.090  67.404  27.714  1.00 66.35           C  
ATOM    907  CB  GLU A  55     -32.398  66.407  25.388  1.00 66.35           C  
ATOM    910  O   GLU A  55     -31.815  68.600  27.835  1.00 66.35           O  
ATOM    911  CG  GLU A  55     -33.329  65.436  24.645  1.00 66.35           C  
ATOM    914  CD  GLU A  55     -32.763  64.906  23.323  1.00 66.35           C  
ATOM    915  OE1 GLU A  55     -33.554  64.242  22.618  1.00 66.35           O  
ATOM    916  OE2 GLU A  55     -31.560  65.115  23.067  1.00 66.35           O  
ATOM    917  N   LYS A  56     -31.605  66.493  28.551  1.00 80.60           N  
ATOM    919  CA  LYS A  56     -30.630  66.828  29.575  1.00 80.60           C  
ATOM    921  C   LYS A  56     -29.295  67.090  28.879  1.00 80.60           C  
ATOM    922  CB  LYS A  56     -30.571  65.670  30.576  1.00 80.60           C  
ATOM    925  O   LYS A  56     -28.694  66.156  28.360  1.00 80.60           O  
ATOM    926  CG  LYS A  56     -29.483  65.881  31.634  1.00 80.60           C  
ATOM    929  CD  LYS A  56     -29.328  64.634  32.509  1.00 80.60           C  
ATOM    932  CE  LYS A  56     -27.967  64.717  33.198  1.00 80.60           C  
ATOM    935  NZ  LYS A  56     -27.659  63.489  33.962  1.00 80.60           N  
ATOM    939  N   LEU A  57     -28.799  68.320  28.969  1.00 90.88           N  
ATOM    941  CA  LEU A  57     -27.428  68.633  28.583  1.00 90.88           C  
ATOM    943  C   LEU A  57     -26.450  67.973  29.562  1.00 90.88           C  
ATOM    944  CB  LEU A  57     -27.248  70.156  28.509  1.00 90.88           C  
ATOM    947  O   LEU A  57     -26.449  68.266  30.761  1.00 90.88           O  
ATOM    948  CG  LEU A  57     -25.855  70.589  28.016  1.00 90.88           C  
ATOM    950  CD1 LEU A  57     -25.603  70.145  26.576  1.00 90.88           C  
ATOM    954  CD2 LEU A  57     -25.733  72.111  28.082  1.00 90.88           C  
ATOM    958  N   GLU A  58     -25.626  67.068  29.049  1.00 96.04           N  
ATOM    960  CA  GLU A  58     -24.536  66.457  29.799  1.00 96.04           C  
ATOM    962  C   GLU A  58     -23.288  67.342  29.643  1.00 96.04           C  
ATOM    963  CB  GLU A  58     -24.375  64.995  29.348  1.00 96.04           C  
ATOM    966  O   GLU A  58     -22.711  67.467  28.560  1.00 96.04           O  
ATOM    967  CG  GLU A  58     -23.712  64.116  30.415  1.00 96.04           C  
ATOM    970  CD  GLU A  58     -22.283  64.572  30.676  1.00 96.04           C  
ATOM    971  OE1 GLU A  58     -22.010  65.020  31.808  1.00 96.04           O  
ATOM    972  OE2 GLU A  58     -21.509  64.599  29.696  1.00 96.04           O  
ATOM    973  N   LEU A  59     -22.916  68.030  30.724  1.00 97.92           N  
ATOM    975  CA  LEU A  59     -21.890  69.069  30.675  1.00 97.92           C  
ATOM    977  C   LEU A  59     -20.475  68.512  30.488  1.00 97.92           C  
ATOM    978  CB  LEU A  59     -21.967  69.943  31.936  1.00 97.92           C  
ATOM    981  O   LEU A  59     -19.630  69.219  29.940  1.00 97.92           O  
ATOM    982  CG  LEU A  59     -23.163  70.907  31.998  1.00 97.92           C  
ATOM    984  CD1 LEU A  59     -23.115  71.678  33.318  1.00 97.92           C  
ATOM    988  CD2 LEU A  59     -23.134  71.928  30.858  1.00 97.92           C  
ATOM    992  N   VAL A  60     -20.198  67.270  30.897  1.00 98.16           N  
ATOM    994  CA  VAL A  60     -18.891  66.652  30.635  1.00 98.16           C  
ATOM    996  C   VAL A  60     -18.674  66.534  29.124  1.00 98.16           C  
ATOM    997  CB  VAL A  60     -18.743  65.300  31.370  1.00 98.16           C  
ATOM    999  O   VAL A  60     -17.598  66.874  28.637  1.00 98.16           O  
ATOM   1000  CG1 VAL A  60     -17.398  64.632  31.066  1.00 98.16           C  
ATOM   1004  CG2 VAL A  60     -18.836  65.491  32.890  1.00 98.16           C  
ATOM   1008  N   SER A  61     -19.699  66.138  28.376  1.00 96.49           N  
ATOM   1010  CA  SER A  61     -19.694  66.029  26.916  1.00 96.49           C  
ATOM   1012  C   SER A  61     -19.661  67.400  26.238  1.00 96.49           C  
ATOM   1013  CB  SER A  61     -20.921  65.238  26.451  1.00 96.49           C  
ATOM   1016  O   SER A  61     -18.917  67.585  25.278  1.00 96.49           O  
ATOM   1017  OG  SER A  61     -20.963  63.982  27.106  1.00 96.49           O  
ATOM   1019  N   TYR A  62     -20.402  68.377  26.775  1.00 96.69           N  
ATOM   1021  CA  TYR A  62     -20.398  69.759  26.282  1.00 96.69           C  
ATOM   1023  C   TYR A  62     -18.996  70.392  26.330  1.00 96.69           C  
ATOM   1024  CB  TYR A  62     -21.387  70.583  27.113  1.00 96.69           C  
ATOM   1027  O   TYR A  62     -18.537  70.990  25.357  1.00 96.69           O  
ATOM   1028  CG  TYR A  62     -21.561  72.000  26.610  1.00 96.69           C  
ATOM   1029  CD1 TYR A  62     -20.801  73.048  27.164  1.00 96.69           C  
ATOM   1031  CD2 TYR A  62     -22.455  72.260  25.556  1.00 96.69           C  
ATOM   1033  CE1 TYR A  62     -20.935  74.356  26.663  1.00 96.69           C  
ATOM   1035  CE2 TYR A  62     -22.610  73.569  25.070  1.00 96.69           C  
ATOM   1037  OH  TYR A  62     -21.997  75.869  25.115  1.00 96.69           O  
ATOM   1039  CZ  TYR A  62     -21.848  74.619  25.616  1.00 96.69           C  
ATOM   1040  N   PHE A  63     -18.271  70.202  27.436  1.00 98.06           N  
ATOM   1042  CA  PHE A  63     -16.869  70.609  27.576  1.00 98.06           C  
ATOM   1044  C   PHE A  63     -15.918  69.506  27.092  1.00 98.06           C  
ATOM   1045  CB  PHE A  63     -16.600  71.072  29.010  1.00 98.06           C  
ATOM   1048  O   PHE A  63     -15.101  68.971  27.852  1.00 98.06           O  
ATOM   1049  CG  PHE A  63     -17.425  72.272  29.422  1.00 98.06           C  
ATOM   1050  CD1 PHE A  63     -17.249  73.502  28.762  1.00 98.06           C  
ATOM   1052  CD2 PHE A  63     -18.385  72.155  30.443  1.00 98.06           C  
ATOM   1054  CE1 PHE A  63     -18.039  74.605  29.115  1.00 98.06           C  
ATOM   1056  CE2 PHE A  63     -19.167  73.262  30.805  1.00 98.06           C  
ATOM   1058  CZ  PHE A  63     -18.985  74.484  30.140  1.00 98.06           C  
ATOM   1060  N   GLY A  64     -16.058  69.137  25.816  1.00 95.86           N  
ATOM   1062  CA  GLY A  64     -15.323  68.036  25.191  1.00 95.86           C  
ATOM   1065  C   GLY A  64     -13.821  68.293  25.033  1.00 95.86           C  
ATOM   1066  O   GLY A  64     -13.032  67.361  25.185  1.00 95.86           O  
ATOM   1067  N   LYS A  65     -13.406  69.547  24.806  1.00 96.24           N  
ATOM   1069  CA  LYS A  65     -11.983  69.910  24.704  1.00 96.24           C  
ATOM   1071  C   LYS A  65     -11.411  70.162  26.090  1.00 96.24           C  
ATOM   1072  CB  LYS A  65     -11.788  71.132  23.805  1.00 96.24           C  
ATOM   1075  O   LYS A  65     -11.827  71.099  26.771  1.00 96.24           O  
ATOM   1076  CG  LYS A  65     -12.166  70.832  22.347  1.00 96.24           C  
ATOM   1079  CD  LYS A  65     -11.751  71.955  21.395  1.00 96.24           C  
ATOM   1082  CE  LYS A  65     -12.346  73.279  21.863  1.00 96.24           C  
ATOM   1085  NZ  LYS A  65     -12.110  74.355  20.894  1.00 96.24           N  
ATOM   1089  N   ARG A  66     -10.459  69.339  26.522  1.00 96.91           N  
ATOM   1091  CA  ARG A  66      -9.899  69.361  27.884  1.00 96.91           C  
ATOM   1093  C   ARG A  66      -8.373  69.296  27.824  1.00 96.91           C  
ATOM   1094  CB  ARG A  66     -10.456  68.189  28.708  1.00 96.91           C  
ATOM   1097  O   ARG A  66      -7.860  68.729  26.864  1.00 96.91           O  
ATOM   1098  CG  ARG A  66     -11.992  68.154  28.723  1.00 96.91           C  
ATOM   1101  CD  ARG A  66     -12.510  66.972  29.543  1.00 96.91           C  
ATOM   1104  NE  ARG A  66     -13.868  66.599  29.105  1.00 96.91           N  
ATOM   1106  NH1 ARG A  66     -13.498  64.364  28.669  1.00 96.91           N  
ATOM   1109  NH2 ARG A  66     -15.492  65.232  28.293  1.00 96.91           N  
ATOM   1112  CZ  ARG A  66     -14.277  65.410  28.700  1.00 96.91           C  
ATOM   1113  N   PRO A  67      -7.651  69.817  28.833  1.00 95.12           N  
ATOM   1114  CA  PRO A  67      -6.194  69.723  28.849  1.00 95.12           C  
ATOM   1116  C   PRO A  67      -5.744  68.251  28.785  1.00 95.12           C  
ATOM   1117  CB  PRO A  67      -5.737  70.397  30.145  1.00 95.12           C  
ATOM   1120  O   PRO A  67      -6.165  67.471  29.654  1.00 95.12           O  
ATOM   1121  CG  PRO A  67      -6.908  71.298  30.531  1.00 95.12           C  
ATOM   1124  CD  PRO A  67      -8.135  70.582  29.974  1.00 95.12           C  
ATOM   1127  N   PRO A  68      -4.905  67.858  27.807  1.00 89.71           N  
ATOM   1128  CA  PRO A  68      -4.523  66.456  27.610  1.00 89.71           C  
ATOM   1130  C   PRO A  68      -3.553  65.953  28.692  1.00 89.71           C  
ATOM   1131  CB  PRO A  68      -3.906  66.410  26.205  1.00 89.71           C  
ATOM   1134  O   PRO A  68      -3.611  64.794  29.104  1.00 89.71           O  
ATOM   1135  CG  PRO A  68      -3.366  67.824  25.982  1.00 89.71           C  
ATOM   1138  CD  PRO A  68      -4.373  68.693  26.733  1.00 89.71           C  
ATOM   1141  N   GLY A  69      -2.683  66.834  29.192  1.00 93.57           N  
ATOM   1143  CA  GLY A  69      -1.650  66.515  30.173  1.00 93.57           C  
ATOM   1146  C   GLY A  69      -2.058  66.742  31.630  1.00 93.57           C  
ATOM   1147  O   GLY A  69      -3.207  66.570  32.054  1.00 93.57           O  
ATOM   1148  N   VAL A  70      -1.080  67.115  32.456  1.00 98.21           N  
ATOM   1150  CA  VAL A  70      -1.374  67.624  33.799  1.00 98.21           C  
ATOM   1152  C   VAL A  70      -2.044  68.990  33.694  1.00 98.21           C  
ATOM   1153  CB  VAL A  70      -0.141  67.677  34.716  1.00 98.21           C  
ATOM   1155  O   VAL A  70      -1.721  69.781  32.819  1.00 98.21           O  
ATOM   1156  CG1 VAL A  70       0.366  66.257  35.003  1.00 98.21           C  
ATOM   1160  CG2 VAL A  70       1.003  68.532  34.165  1.00 98.21           C  
ATOM   1164  N   LEU A  71      -2.981  69.267  34.597  1.00 98.83           N  
ATOM   1166  CA  LEU A  71      -3.550  70.600  34.722  1.00 98.83           C  
ATOM   1168  C   LEU A  71      -2.466  71.600  35.148  1.00 98.83           C  
ATOM   1169  CB  LEU A  71      -4.686  70.553  35.752  1.00 98.83           C  
ATOM   1172  O   LEU A  71      -1.574  71.262  35.933  1.00 98.83           O  
ATOM   1173  CG  LEU A  71      -5.891  69.665  35.392  1.00 98.83           C  
ATOM   1175  CD1 LEU A  71      -6.916  69.714  36.526  1.00 98.83           C  
ATOM   1179  CD2 LEU A  71      -6.580  70.098  34.101  1.00 98.83           C  
ATOM   1183  N   HIS A  72      -2.585  72.843  34.700  1.00 98.85           N  
ATOM   1185  CA  HIS A  72      -1.665  73.923  35.046  1.00 98.85           C  
ATOM   1187  C   HIS A  72      -2.400  75.247  35.252  1.00 98.85           C  
ATOM   1188  CB  HIS A  72      -0.580  74.040  33.963  1.00 98.85           C  
ATOM   1191  O   HIS A  72      -3.532  75.429  34.805  1.00 98.85           O  
ATOM   1192  CG  HIS A  72      -1.121  74.402  32.603  1.00 98.85           C  
ATOM   1193  CD2 HIS A  72      -1.084  75.634  32.020  1.00 98.85           C  
ATOM   1195  ND1 HIS A  72      -1.747  73.509  31.736  1.00 98.85           N  
ATOM   1196  CE1 HIS A  72      -2.049  74.216  30.638  1.00 98.85           C  
ATOM   1198  NE2 HIS A  72      -1.677  75.497  30.785  1.00 98.85           N  
ATOM   1200  N   CYS A  73      -1.733  76.164  35.948  1.00 98.83           N  
ATOM   1202  CA  CYS A  73      -2.095  77.575  36.029  1.00 98.83           C  
ATOM   1204  C   CYS A  73      -0.982  78.379  35.351  1.00 98.83           C  
ATOM   1205  CB  CYS A  73      -2.282  77.953  37.506  1.00 98.83           C  
ATOM   1208  O   CYS A  73       0.109  78.506  35.913  1.00 98.83           O  
ATOM   1209  SG  CYS A  73      -2.633  79.728  37.684  1.00 98.83           S  
ATOM   1211  N   THR A  74      -1.238  78.886  34.146  1.00 98.15           N  
ATOM   1213  CA  THR A  74      -0.275  79.703  33.396  1.00 98.15           C  
ATOM   1215  C   THR A  74      -0.025  81.034  34.100  1.00 98.15           C  
ATOM   1216  CB  THR A  74      -0.766  79.972  31.966  1.00 98.15           C  
ATOM   1218  O   THR A  74      -0.966  81.658  34.593  1.00 98.15           O  
ATOM   1219  CG2 THR A  74       0.299  80.648  31.109  1.00 98.15           C  
ATOM   1223  OG1 THR A  74      -1.085  78.754  31.339  1.00 98.15           O  
ATOM   1225  N   THR A  75       1.231  81.481  34.116  1.00 97.80           N  
ATOM   1227  CA  THR A  75       1.592  82.856  34.478  1.00 97.80           C  
ATOM   1229  C   THR A  75       1.770  83.709  33.230  1.00 97.80           C  
ATOM   1230  CB  THR A  75       2.843  82.923  35.363  1.00 97.80           C  
ATOM   1232  O   THR A  75       0.970  84.611  32.996  1.00 97.80           O  
ATOM   1233  CG2 THR A  75       2.568  82.372  36.753  1.00 97.80           C  
ATOM   1237  OG1 THR A  75       3.914  82.186  34.819  1.00 97.80           O  
ATOM   1239  N   LYS A  76       2.780  83.406  32.407  1.00 95.04           N  
ATOM   1241  CA  LYS A  76       3.169  84.188  31.227  1.00 95.04           C  
ATOM   1243  C   LYS A  76       3.328  83.274  30.015  1.00 95.04           C  
ATOM   1244  CB  LYS A  76       4.473  84.952  31.544  1.00 95.04           C  
ATOM   1247  O   LYS A  76       4.113  82.328  30.057  1.00 95.04           O  
ATOM   1248  CG  LYS A  76       5.026  85.825  30.402  1.00 95.04           C  
ATOM   1251  CD  LYS A  76       4.170  87.034  29.979  1.00 95.04           C  
ATOM   1254  CE  LYS A  76       4.896  87.747  28.825  1.00 95.04           C  
ATOM   1257  NZ  LYS A  76       4.201  88.959  28.328  1.00 95.04           N  
ATOM   1261  N   PHE A  77       2.605  83.589  28.944  1.00 94.07           N  
ATOM   1263  CA  PHE A  77       2.892  83.069  27.610  1.00 94.07           C  
ATOM   1265  C   PHE A  77       4.114  83.796  27.038  1.00 94.07           C  
ATOM   1266  CB  PHE A  77       1.659  83.224  26.714  1.00 94.07           C  
ATOM   1269  O   PHE A  77       4.198  85.023  27.144  1.00 94.07           O  
ATOM   1270  CG  PHE A  77       1.848  82.609  25.343  1.00 94.07           C  
ATOM   1271  CD1 PHE A  77       2.043  83.431  24.219  1.00 94.07           C  
ATOM   1273  CD2 PHE A  77       1.896  81.210  25.201  1.00 94.07           C  
ATOM   1275  CE1 PHE A  77       2.315  82.857  22.966  1.00 94.07           C  
ATOM   1277  CE2 PHE A  77       2.206  80.640  23.954  1.00 94.07           C  
ATOM   1279  CZ  PHE A  77       2.438  81.464  22.840  1.00 94.07           C  
ATOM   1281  N   CYS A  78       5.066  83.044  26.494  1.00 94.51           N  
ATOM   1283  CA  CYS A  78       6.381  83.540  26.095  1.00 94.51           C  
ATOM   1285  C   CYS A  78       6.722  83.272  24.627  1.00 94.51           C  
ATOM   1286  CB  CYS A  78       7.438  82.912  27.014  1.00 94.51           C  
ATOM   1289  O   CYS A  78       7.596  83.966  24.121  1.00 94.51           O  
ATOM   1290  SG  CYS A  78       7.487  83.746  28.626  1.00 94.51           S  
ATOM   1292  N   ASP A  79       6.071  82.319  23.955  1.00 93.46           N  
ATOM   1294  CA  ASP A  79       6.290  82.007  22.529  1.00 93.46           C  
ATOM   1296  C   ASP A  79       7.760  81.784  22.143  1.00 93.46           C  
ATOM   1297  CB  ASP A  79       5.652  83.095  21.650  1.00 93.46           C  
ATOM   1300  O   ASP A  79       8.167  82.109  21.033  1.00 93.46           O  
ATOM   1301  CG  ASP A  79       5.375  82.633  20.218  1.00 93.46           C  
ATOM   1302  OD1 ASP A  79       5.065  81.435  20.064  1.00 93.46           O  
ATOM   1303  OD2 ASP A  79       5.388  83.511  19.322  1.00 93.46           O  
ATOM   1304  N   TYR A  80       8.610  81.375  23.090  1.00 93.53           N  
ATOM   1306  CA  TYR A  80      10.078  81.407  22.985  1.00 93.53           C  
ATOM   1308  C   TYR A  80      10.697  82.815  22.756  1.00 93.53           C  
ATOM   1309  CB  TYR A  80      10.547  80.388  21.922  1.00 93.53           C  
ATOM   1312  O   TYR A  80      11.844  83.041  23.152  1.00 93.53           O  
ATOM   1313  CG  TYR A  80       9.789  79.067  21.916  1.00 93.53           C  
ATOM   1314  CD1 TYR A  80      10.165  78.020  22.775  1.00 93.53           C  
ATOM   1316  CD2 TYR A  80       8.692  78.883  21.056  1.00 93.53           C  
ATOM   1318  CE1 TYR A  80       9.430  76.820  22.828  1.00 93.53           C  
ATOM   1320  CE2 TYR A  80       7.953  77.692  21.110  1.00 93.53           C  
ATOM   1322  OH  TYR A  80       7.550  75.539  22.079  1.00 93.53           O  
ATOM   1324  CZ  TYR A  80       8.308  76.659  21.996  1.00 93.53           C  
ATOM   1325  N   LYS A  81       9.960  83.761  22.149  1.00 86.55           N  
ATOM   1327  CA  LYS A  81      10.413  85.038  21.566  1.00 86.55           C  
ATOM   1329  C   LYS A  81       9.426  86.217  21.714  1.00 86.55           C  
ATOM   1330  CB  LYS A  81      10.767  84.786  20.075  1.00 86.55           C  
ATOM   1333  O   LYS A  81       9.683  87.282  21.157  1.00 86.55           O  
ATOM   1334  CG  LYS A  81       9.542  84.597  19.148  1.00 86.55           C  
ATOM   1337  CD  LYS A  81       9.850  83.900  17.805  1.00 86.55           C  
ATOM   1340  CE  LYS A  81       8.523  83.562  17.088  1.00 86.55           C  
ATOM   1343  NZ  LYS A  81       8.655  82.686  15.886  1.00 86.55           N  
ATOM   1347  N   ALA A  82       8.302  86.065  22.420  1.00 86.25           N  
ATOM   1349  CA  ALA A  82       7.280  87.112  22.541  1.00 86.25           C  
ATOM   1351  C   ALA A  82       7.779  88.366  23.280  1.00 86.25           C  
ATOM   1352  CB  ALA A  82       6.016  86.564  23.224  1.00 86.25           C  
ATOM   1356  O   ALA A  82       8.652  88.313  24.150  1.00 86.25           O  
ATOM   1357  N   ALA A  83       7.153  89.509  22.996  1.00 84.17           N  
ATOM   1359  CA  ALA A  83       7.414  90.745  23.729  1.00 84.17           C  
ATOM   1361  C   ALA A  83       7.112  90.584  25.236  1.00 84.17           C  
ATOM   1362  CB  ALA A  83       6.606  91.880  23.092  1.00 84.17           C  
ATOM   1366  O   ALA A  83       6.108  89.984  25.638  1.00 84.17           O  
ATOM   1367  N   GLY A  84       7.998  91.100  26.090  1.00 88.05           N  
ATOM   1369  CA  GLY A  84       7.894  90.946  27.545  1.00 88.05           C  
ATOM   1372  C   GLY A  84       8.334  89.572  28.065  1.00 88.05           C  
ATOM   1373  O   GLY A  84       8.419  89.375  29.279  1.00 88.05           O  
ATOM   1374  N   ALA A  85       8.595  88.594  27.187  1.00 92.18           N  
ATOM   1376  CA  ALA A  85       8.992  87.252  27.602  1.00 92.18           C  
ATOM   1378  C   ALA A  85      10.389  87.252  28.235  1.00 92.18           C  
ATOM   1379  CB  ALA A  85       8.915  86.303  26.403  1.00 92.18           C  
ATOM   1383  O   ALA A  85      10.577  86.648  29.293  1.00 92.18           O  
ATOM   1384  N   GLU A  86      11.351  87.959  27.631  1.00 93.53           N  
ATOM   1386  CA  GLU A  86      12.705  88.078  28.177  1.00 93.53           C  
ATOM   1388  C   GLU A  86      12.697  88.826  29.509  1.00 93.53           C  
ATOM   1389  CB  GLU A  86      13.660  88.772  27.189  1.00 93.53           C  
ATOM   1392  O   GLU A  86      13.297  88.358  30.475  1.00 93.53           O  
ATOM   1393  CG  GLU A  86      14.046  87.871  26.005  1.00 93.53           C  
ATOM   1396  CD  GLU A  86      15.268  88.369  25.211  1.00 93.53           C  
ATOM   1397  OE1 GLU A  86      15.552  87.815  24.125  1.00 93.53           O  
ATOM   1398  OE2 GLU A  86      16.110  89.141  25.735  1.00 93.53           O  
ATOM   1399  N   GLU A  87      11.971  89.937  29.599  1.00 93.84           N  
ATOM   1401  CA  GLU A  87      11.843  90.731  30.817  1.00 93.84           C  
ATOM   1403  C   GLU A  87      11.227  89.909  31.952  1.00 93.84           C  
ATOM   1404  CB  GLU A  87      10.988  91.983  30.564  1.00 93.84           C  
ATOM   1407  O   GLU A  87      11.726  89.952  33.076  1.00 93.84           O  
ATOM   1408  CG  GLU A  87      11.616  93.002  29.598  1.00 93.84           C  
ATOM   1411  CD  GLU A  87      11.498  92.658  28.101  1.00 93.84           C  
ATOM   1412  OE1 GLU A  87      12.048  93.445  27.303  1.00 93.84           O  
ATOM   1413  OE2 GLU A  87      10.865  91.632  27.752  1.00 93.84           O  
ATOM   1414  N   TYR A  88      10.186  89.116  31.665  1.00 95.70           N  
ATOM   1416  CA  TYR A  88       9.586  88.198  32.632  1.00 95.70           C  
ATOM   1418  C   TYR A  88      10.571  87.111  33.075  1.00 95.70           C  
ATOM   1419  CB  TYR A  88       8.299  87.589  32.059  1.00 95.70           C  
ATOM   1422  O   TYR A  88      10.816  86.937  34.271  1.00 95.70           O  
ATOM   1423  CG  TYR A  88       7.628  86.623  33.017  1.00 95.70           C  
ATOM   1424  CD1 TYR A  88       7.899  85.243  32.935  1.00 95.70           C  
ATOM   1426  CD2 TYR A  88       6.767  87.112  34.018  1.00 95.70           C  
ATOM   1428  CE1 TYR A  88       7.318  84.355  33.860  1.00 95.70           C  
ATOM   1430  CE2 TYR A  88       6.177  86.226  34.939  1.00 95.70           C  
ATOM   1432  OH  TYR A  88       5.895  83.979  35.745  1.00 95.70           O  
ATOM   1434  CZ  TYR A  88       6.455  84.844  34.859  1.00 95.70           C  
ATOM   1435  N   ALA A  89      11.182  86.405  32.123  1.00 95.99           N  
ATOM   1437  CA  ALA A  89      12.090  85.297  32.406  1.00 95.99           C  
ATOM   1439  C   ALA A  89      13.381  85.742  33.116  1.00 95.99           C  
ATOM   1440  CB  ALA A  89      12.403  84.608  31.082  1.00 95.99           C  
ATOM   1444  O   ALA A  89      13.996  84.971  33.857  1.00 95.99           O  
ATOM   1445  N   GLN A  90      13.804  86.992  32.917  1.00 95.10           N  
ATOM   1447  CA  GLN A  90      15.007  87.532  33.537  1.00 95.10           C  
ATOM   1449  C   GLN A  90      14.824  87.913  35.009  1.00 95.10           C  
ATOM   1450  CB  GLN A  90      15.550  88.706  32.717  1.00 95.10           C  
ATOM   1453  O   GLN A  90      15.844  88.003  35.707  1.00 95.10           O  
ATOM   1454  CG  GLN A  90      16.248  88.218  31.434  1.00 95.10           C  
ATOM   1457  CD  GLN A  90      16.688  89.376  30.546  1.00 95.10           C  
ATOM   1458  NE2 GLN A  90      16.934  89.142  29.278  1.00 95.10           N  
ATOM   1461  OE1 GLN A  90      16.878  90.494  30.995  1.00 95.10           O  
ATOM   1462  N   GLN A  91      13.584  88.076  35.492  1.00 96.53           N  
ATOM   1464  CA  GLN A  91      13.299  88.436  36.882  1.00 96.53           C  
ATOM   1466  C   GLN A  91      13.929  87.440  37.859  1.00 96.53           C  
ATOM   1467  CB  GLN A  91      11.789  88.511  37.159  1.00 96.53           C  
ATOM   1470  O   GLN A  91      13.803  86.220  37.719  1.00 96.53           O  
ATOM   1471  CG  GLN A  91      11.064  89.577  36.333  1.00 96.53           C  
ATOM   1474  CD  GLN A  91       9.583  89.679  36.675  1.00 96.53           C  
ATOM   1475  NE2 GLN A  91       8.726  89.911  35.707  1.00 96.53           N  
ATOM   1478  OE1 GLN A  91       9.176  89.583  37.820  1.00 96.53           O  
ATOM   1479  N   GLU A  92      14.561  87.964  38.911  1.00 98.00           N  
ATOM   1481  CA  GLU A  92      15.204  87.128  39.927  1.00 98.00           C  
ATOM   1483  C   GLU A  92      14.200  86.171  40.583  1.00 98.00           C  
ATOM   1484  CB  GLU A  92      15.856  88.018  40.994  1.00 98.00           C  
ATOM   1487  O   GLU A  92      14.516  85.009  40.820  1.00 98.00           O  
ATOM   1488  CG  GLU A  92      16.854  87.220  41.849  1.00 98.00           C  
ATOM   1491  CD  GLU A  92      17.143  87.897  43.191  1.00 98.00           C  
ATOM   1492  OE1 GLU A  92      17.233  87.139  44.190  1.00 98.00           O  
ATOM   1493  OE2 GLU A  92      17.159  89.142  43.239  1.00 98.00           O  
ATOM   1494  N   VAL A  93      12.966  86.625  40.832  1.00 98.55           N  
ATOM   1496  CA  VAL A  93      11.930  85.788  41.445  1.00 98.55           C  
ATOM   1498  C   VAL A  93      11.507  84.620  40.553  1.00 98.55           C  
ATOM   1499  CB  VAL A  93      10.729  86.630  41.905  1.00 98.55           C  
ATOM   1501  O   VAL A  93      11.306  83.527  41.083  1.00 98.55           O  
ATOM   1502  CG1 VAL A  93       9.947  87.263  40.751  1.00 98.55           C  
ATOM   1506  CG2 VAL A  93       9.797  85.786  42.781  1.00 98.55           C  
ATOM   1510  N   VAL A  94      11.453  84.806  39.229  1.00 98.44           N  
ATOM   1512  CA  VAL A  94      11.139  83.742  38.258  1.00 98.44           C  
ATOM   1514  C   VAL A  94      12.260  82.707  38.248  1.00 98.44           C  
ATOM   1515  CB  VAL A  94      10.862  84.330  36.855  1.00 98.44           C  
ATOM   1517  O   VAL A  94      12.006  81.532  38.513  1.00 98.44           O  
ATOM   1518  CG1 VAL A  94      10.708  83.251  35.777  1.00 98.44           C  
ATOM   1522  CG2 VAL A  94       9.562  85.145  36.886  1.00 98.44           C  
ATOM   1526  N   LYS A  95      13.518  83.144  38.089  1.00 97.75           N  
ATOM   1528  CA  LYS A  95      14.700  82.261  38.127  1.00 97.75           C  
ATOM   1530  C   LYS A  95      14.813  81.505  39.449  1.00 97.75           C  
ATOM   1531  CB  LYS A  95      15.972  83.088  37.894  1.00 97.75           C  
ATOM   1534  O   LYS A  95      14.986  80.292  39.472  1.00 97.75           O  
ATOM   1535  CG  LYS A  95      16.058  83.607  36.456  1.00 97.75           C  
ATOM   1538  CD  LYS A  95      17.250  84.554  36.304  1.00 97.75           C  
ATOM   1541  CE  LYS A  95      17.350  84.992  34.844  1.00 97.75           C  
ATOM   1544  NZ  LYS A  95      18.130  86.245  34.708  1.00 97.75           N  
ATOM   1548  N   ARG A  96      14.653  82.211  40.570  1.00 98.48           N  
ATOM   1550  CA  ARG A  96      14.721  81.641  41.922  1.00 98.48           C  
ATOM   1552  C   ARG A  96      13.561  80.692  42.215  1.00 98.48           C  
ATOM   1553  CB  ARG A  96      14.783  82.804  42.924  1.00 98.48           C  
ATOM   1556  O   ARG A  96      13.696  79.873  43.124  1.00 98.48           O  
ATOM   1557  CG  ARG A  96      14.987  82.372  44.382  1.00 98.48           C  
ATOM   1560  CD  ARG A  96      15.162  83.588  45.297  1.00 98.48           C  
ATOM   1563  NE  ARG A  96      13.924  84.388  45.379  1.00 98.48           N  
ATOM   1565  NH1 ARG A  96      14.875  86.505  45.407  1.00 98.48           N  
ATOM   1568  NH2 ARG A  96      12.674  86.278  45.535  1.00 98.48           N  
ATOM   1571  CZ  ARG A  96      13.843  85.708  45.439  1.00 98.48           C  
ATOM   1572  N   SER A  97      12.430  80.817  41.528  1.00 98.78           N  
ATOM   1574  CA  SER A  97      11.258  79.955  41.723  1.00 98.78           C  
ATOM   1576  C   SER A  97      11.195  78.782  40.755  1.00 98.78           C  
ATOM   1577  CB  SER A  97       9.966  80.759  41.668  1.00 98.78           C  
ATOM   1580  O   SER A  97      10.396  77.875  40.980  1.00 98.78           O  
ATOM   1581  OG  SER A  97      10.015  81.770  42.659  1.00 98.78           O  
ATOM   1583  N   TYR A  98      12.031  78.760  39.716  1.00 98.18           N  
ATOM   1585  CA  TYR A  98      12.069  77.679  38.738  1.00 98.18           C  
ATOM   1587  C   TYR A  98      12.351  76.325  39.410  1.00 98.18           C  
ATOM   1588  CB  TYR A  98      13.104  78.008  37.658  1.00 98.18           C  
ATOM   1591  O   TYR A  98      13.264  76.190  40.224  1.00 98.18           O  
ATOM   1592  CG  TYR A  98      12.846  77.268  36.365  1.00 98.18           C  
ATOM   1593  CD1 TYR A  98      13.432  76.010  36.127  1.00 98.18           C  
ATOM   1595  CD2 TYR A  98      11.997  77.845  35.402  1.00 98.18           C  
ATOM   1597  CE1 TYR A  98      13.169  75.326  34.923  1.00 98.18           C  
ATOM   1599  CE2 TYR A  98      11.743  77.170  34.195  1.00 98.18           C  
ATOM   1601  OH  TYR A  98      12.029  75.266  32.795  1.00 98.18           O  
ATOM   1603  CZ  TYR A  98      12.321  75.908  33.954  1.00 98.18           C  
ATOM   1604  N   GLY A  99      11.516  75.327  39.122  1.00 98.58           N  
ATOM   1606  CA  GLY A  99      11.560  74.000  39.738  1.00 98.58           C  
ATOM   1609  C   GLY A  99      11.048  73.935  41.186  1.00 98.58           C  
ATOM   1610  O   GLY A  99      11.003  72.847  41.764  1.00 98.58           O  
ATOM   1611  N   LYS A 100      10.636  75.055  41.803  1.00 98.80           N  
ATOM   1613  CA  LYS A 100      10.131  75.050  43.185  1.00 98.80           C  
ATOM   1615  C   LYS A 100       8.685  74.583  43.268  1.00 98.80           C  
ATOM   1616  CB  LYS A 100      10.317  76.402  43.886  1.00 98.80           C  
ATOM   1619  O   LYS A 100       7.866  74.824  42.383  1.00 98.80           O  
ATOM   1620  CG  LYS A 100      11.802  76.709  44.103  1.00 98.80           C  
ATOM   1623  CD  LYS A 100      11.978  77.877  45.076  1.00 98.80           C  
ATOM   1626  CE  LYS A 100      13.470  78.034  45.368  1.00 98.80           C  
ATOM   1629  NZ  LYS A 100      13.781  79.396  45.844  1.00 98.80           N  
ATOM   1633  N   ALA A 101       8.370  73.930  44.385  1.00 98.87           N  
ATOM   1635  CA  ALA A 101       7.019  73.499  44.705  1.00 98.87           C  
ATOM   1637  C   ALA A 101       6.212  74.620  45.370  1.00 98.87           C  
ATOM   1638  CB  ALA A 101       7.074  72.240  45.577  1.00 98.87           C  
ATOM   1642  O   ALA A 101       6.690  75.271  46.295  1.00 98.87           O  
ATOM   1643  N   PHE A 102       4.960  74.750  44.948  1.00 98.93           N  
ATOM   1645  CA  PHE A 102       3.966  75.670  45.493  1.00 98.93           C  
ATOM   1647  C   PHE A 102       2.689  74.908  45.865  1.00 98.93           C  
ATOM   1648  CB  PHE A 102       3.700  76.790  44.476  1.00 98.93           C  
ATOM   1651  O   PHE A 102       2.485  73.752  45.461  1.00 98.93           O  
ATOM   1652  CG  PHE A 102       4.871  77.740  44.301  1.00 98.93           C  
ATOM   1653  CD1 PHE A 102       4.893  78.961  44.999  1.00 98.93           C  
ATOM   1655  CD2 PHE A 102       5.935  77.415  43.438  1.00 98.93           C  
ATOM   1657  CE1 PHE A 102       5.968  79.852  44.833  1.00 98.93           C  
ATOM   1659  CE2 PHE A 102       7.017  78.299  43.282  1.00 98.93           C  
ATOM   1661  CZ  PHE A 102       7.034  79.519  43.980  1.00 98.93           C  
ATOM   1663  N   LYS A 103       1.834  75.552  46.661  1.00 98.86           N  
ATOM   1665  CA  LYS A 103       0.486  75.080  46.979  1.00 98.86           C  
ATOM   1667  C   LYS A 103      -0.495  76.156  46.542  1.00 98.86           C  
ATOM   1668  CB  LYS A 103       0.317  74.825  48.479  1.00 98.86           C  
ATOM   1671  O   LYS A 103      -0.578  77.186  47.192  1.00 98.86           O  
ATOM   1672  CG  LYS A 103       1.064  73.594  48.995  1.00 98.86           C  
ATOM   1675  CD  LYS A 103       0.749  73.464  50.488  1.00 98.86           C  
ATOM   1678  CE  LYS A 103       1.500  72.298  51.129  1.00 98.86           C  
ATOM   1681  NZ  LYS A 103       1.278  72.301  52.594  1.00 98.86           N  
ATOM   1685  N   LEU A 104      -1.223  75.892  45.463  1.00 98.94           N  
ATOM   1687  CA  LEU A 104      -2.244  76.815  44.987  1.00 98.94           C  
ATOM   1689  C   LEU A 104      -3.565  76.537  45.706  1.00 98.94           C  
ATOM   1690  CB  LEU A 104      -2.422  76.713  43.465  1.00 98.94           C  
ATOM   1693  O   LEU A 104      -3.989  75.379  45.808  1.00 98.94           O  
ATOM   1694  CG  LEU A 104      -1.147  76.834  42.617  1.00 98.94           C  
ATOM   1696  CD1 LEU A 104      -1.542  76.690  41.149  1.00 98.94           C  
ATOM   1700  CD2 LEU A 104      -0.438  78.171  42.811  1.00 98.94           C  
ATOM   1704  N   SER A 105      -4.250  77.602  46.114  1.00 98.93           N  
ATOM   1706  CA  SER A 105      -5.586  77.525  46.698  1.00 98.93           C  
ATOM   1708  C   SER A 105      -6.667  77.726  45.636  1.00 98.93           C  
ATOM   1709  CB  SER A 105      -5.761  78.590  47.781  1.00 98.93           C  
ATOM   1712  O   SER A 105      -6.812  78.815  45.080  1.00 98.93           O  
ATOM   1713  OG  SER A 105      -4.868  78.452  48.863  1.00 98.93           O  
ATOM   1715  N   ILE A 106      -7.505  76.716  45.406  1.00 98.96           N  
ATOM   1717  CA  ILE A 106      -8.724  76.845  44.597  1.00 98.96           C  
ATOM   1719  C   ILE A 106      -9.881  77.289  45.489  1.00 98.96           C  
ATOM   1720  CB  ILE A 106      -9.061  75.537  43.862  1.00 98.96           C  
ATOM   1722  O   ILE A 106     -10.189  76.631  46.487  1.00 98.96           O  
ATOM   1723  CG1 ILE A 106      -7.893  74.971  43.024  1.00 98.96           C  
ATOM   1726  CG2 ILE A 106     -10.329  75.696  43.003  1.00 98.96           C  
ATOM   1730  CD1 ILE A 106      -7.334  75.935  41.973  1.00 98.96           C  
ATOM   1734  N   SER A 107     -10.538  78.389  45.125  1.00 98.91           N  
ATOM   1736  CA  SER A 107     -11.648  78.968  45.904  1.00 98.91           C  
ATOM   1738  C   SER A 107     -13.035  78.661  45.340  1.00 98.91           C  
ATOM   1739  CB  SER A 107     -11.463  80.477  46.039  1.00 98.91           C  
ATOM   1742  O   SER A 107     -13.987  78.511  46.106  1.00 98.91           O  
ATOM   1743  OG  SER A 107     -11.441  81.091  44.773  1.00 98.91           O  
ATOM   1745  N   ALA A 108     -13.141  78.509  44.024  1.00 98.95           N  
ATOM   1747  CA  ALA A 108     -14.392  78.227  43.340  1.00 98.95           C  
ATOM   1749  C   ALA A 108     -14.158  77.374  42.089  1.00 98.95           C  
ATOM   1750  CB  ALA A 108     -15.083  79.553  42.998  1.00 98.95           C  
ATOM   1754  O   ALA A 108     -13.070  77.384  41.508  1.00 98.95           O  
ATOM   1755  N   LEU A 109     -15.199  76.661  41.671  1.00 98.96           N  
ATOM   1757  CA  LEU A 109     -15.324  76.122  40.316  1.00 98.96           C  
ATOM   1759  C   LEU A 109     -16.372  76.946  39.573  1.00 98.96           C  
ATOM   1760  CB  LEU A 109     -15.702  74.631  40.345  1.00 98.96           C  
ATOM   1763  O   LEU A 109     -17.330  77.418  40.187  1.00 98.96           O  
ATOM   1764  CG  LEU A 109     -14.738  73.721  41.126  1.00 98.96           C  
ATOM   1766  CD1 LEU A 109     -15.234  72.277  41.071  1.00 98.96           C  
ATOM   1770  CD2 LEU A 109     -13.317  73.759  40.566  1.00 98.96           C  
ATOM   1774  N   PHE A 110     -16.215  77.120  38.268  1.00 98.96           N  
ATOM   1776  CA  PHE A 110     -17.144  77.913  37.471  1.00 98.96           C  
ATOM   1778  C   PHE A 110     -17.397  77.294  36.102  1.00 98.96           C  
ATOM   1779  CB  PHE A 110     -16.650  79.360  37.361  1.00 98.96           C  
ATOM   1782  O   PHE A 110     -16.582  76.534  35.580  1.00 98.96           O  
ATOM   1783  CG  PHE A 110     -15.331  79.518  36.633  1.00 98.96           C  
ATOM   1784  CD1 PHE A 110     -14.120  79.479  37.352  1.00 98.96           C  
ATOM   1786  CD2 PHE A 110     -15.312  79.717  35.239  1.00 98.96           C  
ATOM   1788  CE1 PHE A 110     -12.898  79.657  36.682  1.00 98.96           C  
ATOM   1790  CE2 PHE A 110     -14.091  79.894  34.569  1.00 98.96           C  
ATOM   1792  CZ  PHE A 110     -12.887  79.875  35.295  1.00 98.96           C  
ATOM   1794  N   VAL A 111     -18.558  77.632  35.550  1.00 98.91           N  
ATOM   1796  CA  VAL A 111     -19.050  77.204  34.241  1.00 98.91           C  
ATOM   1798  C   VAL A 111     -19.686  78.408  33.554  1.00 98.91           C  
ATOM   1799  CB  VAL A 111     -20.047  76.037  34.406  1.00 98.91           C  
ATOM   1801  O   VAL A 111     -20.468  79.136  34.162  1.00 98.91           O  
ATOM   1802  CG1 VAL A 111     -21.008  75.859  33.229  1.00 98.91           C  
ATOM   1806  CG2 VAL A 111     -19.300  74.714  34.591  1.00 98.91           C  
ATOM   1810  N   THR A 112     -19.381  78.598  32.279  1.00 98.83           N  
ATOM   1812  CA  THR A 112     -20.052  79.530  31.364  1.00 98.83           C  
ATOM   1814  C   THR A 112     -20.502  78.751  30.125  1.00 98.83           C  
ATOM   1815  CB  THR A 112     -19.115  80.686  30.958  1.00 98.83           C  
ATOM   1817  O   THR A 112     -20.101  77.598  29.962  1.00 98.83           O  
ATOM   1818  CG2 THR A 112     -18.343  81.273  32.136  1.00 98.83           C  
ATOM   1822  OG1 THR A 112     -18.211  80.230  29.980  1.00 98.83           O  
ATOM   1824  N   PRO A 113     -21.263  79.345  29.191  1.00 98.29           N  
ATOM   1825  CA  PRO A 113     -21.511  78.708  27.897  1.00 98.29           C  
ATOM   1827  C   PRO A 113     -20.233  78.346  27.124  1.00 98.29           C  
ATOM   1828  CB  PRO A 113     -22.347  79.723  27.117  1.00 98.29           C  
ATOM   1831  O   PRO A 113     -20.284  77.529  26.212  1.00 98.29           O  
ATOM   1832  CG  PRO A 113     -23.085  80.478  28.220  1.00 98.29           C  
ATOM   1835  CD  PRO A 113     -22.007  80.591  29.293  1.00 98.29           C  
ATOM   1838  N   LYS A 114     -19.083  78.948  27.455  1.00 98.44           N  
ATOM   1840  CA  LYS A 114     -17.829  78.790  26.718  1.00 98.44           C  
ATOM   1842  C   LYS A 114     -16.821  77.883  27.422  1.00 98.44           C  
ATOM   1843  CB  LYS A 114     -17.232  80.181  26.463  1.00 98.44           C  
ATOM   1846  O   LYS A 114     -16.167  77.075  26.761  1.00 98.44           O  
ATOM   1847  CG  LYS A 114     -18.061  81.042  25.498  1.00 98.44           C  
ATOM   1850  CD  LYS A 114     -17.268  82.316  25.178  1.00 98.44           C  
ATOM   1853  CE  LYS A 114     -17.995  83.243  24.203  1.00 98.44           C  
ATOM   1856  NZ  LYS A 114     -17.133  84.408  23.877  1.00 98.44           N  
ATOM   1860  N   THR A 115     -16.679  78.000  28.743  1.00 98.88           N  
ATOM   1862  CA  THR A 115     -15.601  77.338  29.492  1.00 98.88           C  
ATOM   1864  C   THR A 115     -16.052  76.784  30.839  1.00 98.88           C  
ATOM   1865  CB  THR A 115     -14.392  78.269  29.697  1.00 98.88           C  
ATOM   1867  O   THR A 115     -17.031  77.230  31.438  1.00 98.88           O  
ATOM   1868  CG2 THR A 115     -13.862  78.836  28.382  1.00 98.88           C  
ATOM   1872  OG1 THR A 115     -14.702  79.338  30.562  1.00 98.88           O  
ATOM   1874  N   ALA A 116     -15.297  75.804  31.327  1.00 98.97           N  
ATOM   1876  CA  ALA A 116     -15.326  75.338  32.702  1.00 98.97           C  
ATOM   1878  C   ALA A 116     -13.924  75.474  33.303  1.00 98.97           C  
ATOM   1879  CB  ALA A 116     -15.837  73.896  32.743  1.00 98.97           C  
ATOM   1883  O   ALA A 116     -12.927  75.081  32.685  1.00 98.97           O  
ATOM   1884  N   GLY A 117     -13.834  75.990  34.525  1.00 98.96           N  
ATOM   1886  CA  GLY A 117     -12.552  76.274  35.159  1.00 98.96           C  
ATOM   1889  C   GLY A 117     -12.596  76.269  36.680  1.00 98.96           C  
ATOM   1890  O   GLY A 117     -13.646  76.134  37.311  1.00 98.96           O  
ATOM   1891  N   ALA A 118     -11.414  76.405  37.270  1.00 98.98           N  
ATOM   1893  CA  ALA A 118     -11.210  76.554  38.702  1.00 98.98           C  
ATOM   1895  C   ALA A 118     -10.515  77.888  38.987  1.00 98.98           C  
ATOM   1896  CB  ALA A 118     -10.402  75.353  39.196  1.00 98.98           C  
ATOM   1900  O   ALA A 118      -9.473  78.178  38.401  1.00 98.98           O  
ATOM   1901  N   GLN A 119     -11.079  78.691  39.890  1.00 98.92           N  
ATOM   1903  CA  GLN A 119     -10.500  79.965  40.307  1.00 98.92           C  
ATOM   1905  C   GLN A 119      -9.347  79.723  41.282  1.00 98.92           C  
ATOM   1906  CB  GLN A 119     -11.584  80.836  40.956  1.00 98.92           C  
ATOM   1909  O   GLN A 119      -9.560  79.186  42.377  1.00 98.92           O  
ATOM   1910  CG  GLN A 119     -11.020  82.184  41.439  1.00 98.92           C  
ATOM   1913  CD  GLN A 119     -12.036  83.023  42.199  1.00 98.92           C  
ATOM   1914  NE2 GLN A 119     -11.651  84.204  42.627  1.00 98.92           N  
ATOM   1917  OE1 GLN A 119     -13.167  82.639  42.441  1.00 98.92           O  
ATOM   1918  N   VAL A 120      -8.152  80.187  40.920  1.00 98.94           N  
ATOM   1920  CA  VAL A 120      -6.966  80.153  41.781  1.00 98.94           C  
ATOM   1922  C   VAL A 120      -6.878  81.466  42.558  1.00 98.94           C  
ATOM   1923  CB  VAL A 120      -5.689  79.908  40.955  1.00 98.94           C  
ATOM   1925  O   VAL A 120      -7.023  82.546  41.993  1.00 98.94           O  
ATOM   1926  CG1 VAL A 120      -4.449  79.879  41.853  1.00 98.94           C  
ATOM   1930  CG2 VAL A 120      -5.729  78.582  40.183  1.00 98.94           C  
ATOM   1934  N   VAL A 121      -6.631  81.382  43.863  1.00 98.71           N  
ATOM   1936  CA  VAL A 121      -6.300  82.538  44.704  1.00 98.71           C  
ATOM   1938  C   VAL A 121      -4.827  82.439  45.058  1.00 98.71           C  
ATOM   1939  CB  VAL A 121      -7.184  82.604  45.960  1.00 98.71           C  
ATOM   1941  O   VAL A 121      -4.443  81.562  45.827  1.00 98.71           O  
ATOM   1942  CG1 VAL A 121      -6.840  83.820  46.831  1.00 98.71           C  
ATOM   1946  CG2 VAL A 121      -8.662  82.713  45.573  1.00 98.71           C  
ATOM   1950  N   LEU A 122      -4.025  83.323  44.469  1.00 98.70           N  
ATOM   1952  CA  LEU A 122      -2.581  83.373  44.677  1.00 98.70           C  
ATOM   1954  C   LEU A 122      -2.243  84.049  46.009  1.00 98.70           C  
ATOM   1955  CB  LEU A 122      -1.911  84.101  43.495  1.00 98.70           C  
ATOM   1958  O   LEU A 122      -2.888  85.015  46.417  1.00 98.70           O  
ATOM   1959  CG  LEU A 122      -2.151  83.466  42.113  1.00 98.70           C  
ATOM   1961  CD1 LEU A 122      -1.496  84.330  41.038  1.00 98.70           C  
ATOM   1965  CD2 LEU A 122      -1.589  82.050  41.988  1.00 98.70           C  
ATOM   1969  N   THR A 123      -1.214  83.540  46.674  1.00 98.71           N  
ATOM   1971  CA  THR A 123      -0.561  84.187  47.819  1.00 98.71           C  
ATOM   1973  C   THR A 123       0.324  85.352  47.365  1.00 98.71           C  
ATOM   1974  CB  THR A 123       0.297  83.179  48.597  1.00 98.71           C  
ATOM   1976  O   THR A 123       0.700  85.434  46.198  1.00 98.71           O  
ATOM   1977  CG2 THR A 123      -0.505  81.998  49.139  1.00 98.71           C  
ATOM   1981  OG1 THR A 123       1.312  82.659  47.774  1.00 98.71           O  
ATOM   1983  N   ASP A 124       0.748  86.214  48.292  1.00 98.09           N  
ATOM   1985  CA  ASP A 124       1.662  87.327  47.980  1.00 98.09           C  
ATOM   1987  C   ASP A 124       2.996  86.859  47.374  1.00 98.09           C  
ATOM   1988  CB  ASP A 124       1.955  88.139  49.251  1.00 98.09           C  
ATOM   1991  O   ASP A 124       3.565  87.540  46.525  1.00 98.09           O  
ATOM   1992  CG  ASP A 124       0.723  88.833  49.837  1.00 98.09           C  
ATOM   1993  OD1 ASP A 124      -0.228  89.097  49.072  1.00 98.09           O  
ATOM   1994  OD2 ASP A 124       0.741  89.056  51.067  1.00 98.09           O  
ATOM   1995  N   GLN A 125       3.496  85.685  47.776  1.00 98.31           N  
ATOM   1997  CA  GLN A 125       4.700  85.095  47.182  1.00 98.31           C  
ATOM   1999  C   GLN A 125       4.454  84.660  45.733  1.00 98.31           C  
ATOM   2000  CB  GLN A 125       5.159  83.904  48.040  1.00 98.31           C  
ATOM   2003  O   GLN A 125       5.314  84.847  44.875  1.00 98.31           O  
ATOM   2004  CG  GLN A 125       6.462  83.288  47.503  1.00 98.31           C  
ATOM   2007  CD  GLN A 125       6.908  82.037  48.251  1.00 98.31           C  
ATOM   2008  NE2 GLN A 125       7.871  81.318  47.719  1.00 98.31           N  
ATOM   2011  OE1 GLN A 125       6.423  81.663  49.304  1.00 98.31           O  
ATOM   2012  N   GLU A 126       3.297  84.068  45.450  1.00 98.75           N  
ATOM   2014  CA  GLU A 126       2.931  83.609  44.109  1.00 98.75           C  
ATOM   2016  C   GLU A 126       2.583  84.778  43.182  1.00 98.75           C  
ATOM   2017  CB  GLU A 126       1.752  82.641  44.218  1.00 98.75           C  
ATOM   2020  O   GLU A 126       2.906  84.731  41.999  1.00 98.75           O  
ATOM   2021  CG  GLU A 126       2.171  81.307  44.856  1.00 98.75           C  
ATOM   2024  CD  GLU A 126       1.010  80.522  45.474  1.00 98.75           C  
ATOM   2025  OE1 GLU A 126       1.213  79.308  45.705  1.00 98.75           O  
ATOM   2026  OE2 GLU A 126      -0.016  81.155  45.821  1.00 98.75           O  
ATOM   2027  N   LEU A 127       2.009  85.861  43.715  1.00 97.93           N  
ATOM   2029  CA  LEU A 127       1.757  87.099  42.975  1.00 97.93           C  
ATOM   2031  C   LEU A 127       3.041  87.738  42.435  1.00 97.93           C  
ATOM   2032  CB  LEU A 127       0.997  88.096  43.871  1.00 97.93           C  
ATOM   2035  O   LEU A 127       2.986  88.397  41.403  1.00 97.93           O  
ATOM   2036  CG  LEU A 127      -0.510  87.814  43.984  1.00 97.93           C  
ATOM   2038  CD1 LEU A 127      -1.134  88.708  45.056  1.00 97.93           C  
ATOM   2042  CD2 LEU A 127      -1.240  88.100  42.667  1.00 97.93           C  
ATOM   2046  N   GLN A 128       4.202  87.497  43.053  1.00 97.93           N  
ATOM   2048  CA  GLN A 128       5.492  87.942  42.503  1.00 97.93           C  
ATOM   2050  C   GLN A 128       5.862  87.225  41.195  1.00 97.93           C  
ATOM   2051  CB  GLN A 128       6.623  87.724  43.515  1.00 97.93           C  
ATOM   2054  O   GLN A 128       6.690  87.724  40.444  1.00 97.93           O  
ATOM   2055  CG  GLN A 128       6.452  88.515  44.813  1.00 97.93           C  
ATOM   2058  CD  GLN A 128       7.471  88.136  45.883  1.00 97.93           C  
ATOM   2059  NE2 GLN A 128       7.116  88.308  47.138  1.00 97.93           N  
ATOM   2062  OE1 GLN A 128       8.588  87.696  45.640  1.00 97.93           O  
ATOM   2063  N   LEU A 129       5.273  86.057  40.921  1.00 98.26           N  
ATOM   2065  CA  LEU A 129       5.434  85.331  39.658  1.00 98.26           C  
ATOM   2067  C   LEU A 129       4.350  85.699  38.641  1.00 98.26           C  
ATOM   2068  CB  LEU A 129       5.439  83.816  39.935  1.00 98.26           C  
ATOM   2071  O   LEU A 129       4.388  85.216  37.509  1.00 98.26           O  
ATOM   2072  CG  LEU A 129       6.608  83.349  40.815  1.00 98.26           C  
ATOM   2074  CD1 LEU A 129       6.416  81.892  41.235  1.00 98.26           C  
ATOM   2078  CD2 LEU A 129       7.932  83.462  40.063  1.00 98.26           C  
ATOM   2082  N   TRP A 130       3.376  86.525  39.020  1.00 96.88           N  
ATOM   2084  CA  TRP A 130       2.328  86.968  38.117  1.00 96.88           C  
ATOM   2086  C   TRP A 130       2.839  88.124  37.238  1.00 96.88           C  
ATOM   2087  CB  TRP A 130       1.084  87.353  38.917  1.00 96.88           C  
ATOM   2090  O   TRP A 130       3.335  89.113  37.779  1.00 96.88           O  
ATOM   2091  CG  TRP A 130      -0.149  87.400  38.082  1.00 96.88           C  
ATOM   2092  CD1 TRP A 130      -0.686  88.507  37.527  1.00 96.88           C  
ATOM   2094  CD2 TRP A 130      -0.915  86.273  37.567  1.00 96.88           C  
ATOM   2095  CE2 TRP A 130      -1.925  86.780  36.700  1.00 96.88           C  
ATOM   2096  CE3 TRP A 130      -0.806  84.870  37.681  1.00 96.88           C  
ATOM   2098  NE1 TRP A 130      -1.766  88.149  36.746  1.00 96.88           N  
ATOM   2100  CH2 TRP A 130      -2.644  84.548  36.105  1.00 96.88           C  
ATOM   2102  CZ2 TRP A 130      -2.774  85.939  35.970  1.00 96.88           C  
ATOM   2104  CZ3 TRP A 130      -1.668  84.016  36.967  1.00 96.88           C  
ATOM   2106  N   PRO A 131       2.744  88.035  35.899  1.00 93.69           N  
ATOM   2107  CA  PRO A 131       3.221  89.097  35.016  1.00 93.69           C  
ATOM   2109  C   PRO A 131       2.484  90.424  35.232  1.00 93.69           C  
ATOM   2110  CB  PRO A 131       3.073  88.573  33.587  1.00 93.69           C  
ATOM   2113  O   PRO A 131       1.269  90.465  35.448  1.00 93.69           O  
ATOM   2114  CG  PRO A 131       2.127  87.388  33.712  1.00 93.69           C  
ATOM   2117  CD  PRO A 131       2.278  86.891  35.137  1.00 93.69           C  
ATOM   2120  N   SER A 132       3.236  91.523  35.159  1.00 82.68           N  
ATOM   2122  CA  SER A 132       2.743  92.899  35.317  1.00 82.68           C  
ATOM   2124  C   SER A 132       2.260  93.521  34.002  1.00 82.68           C  
ATOM   2125  CB  SER A 132       3.870  93.761  35.898  1.00 82.68           C  
ATOM   2128  O   SER A 132       1.465  94.464  34.018  1.00 82.68           O  
ATOM   2129  OG  SER A 132       5.043  93.632  35.113  1.00 82.68           O  
ATOM   2131  N   ASP A 133       2.746  92.978  32.890  1.00 69.73           N  
ATOM   2133  CA  ASP A 133       2.566  93.393  31.501  1.00 69.73           C  
ATOM   2135  C   ASP A 133       1.460  92.621  30.785  1.00 69.73           C  
ATOM   2136  CB  ASP A 133       3.898  93.182  30.763  1.00 69.73           C  
ATOM   2139  O   ASP A 133       1.318  92.762  29.575  1.00 69.73           O  
ATOM   2140  CG  ASP A 133       4.249  91.693  30.621  1.00 69.73           C  
ATOM   2141  OD1 ASP A 133       4.087  90.936  31.609  1.00 69.73           O  
ATOM   2142  OD2 ASP A 133       4.672  91.276  29.525  1.00 69.73           O  
ATOM   2143  N   LEU A 134       0.689  91.793  31.501  1.00 60.26           N  
ATOM   2145  CA  LEU A 134      -0.494  91.177  30.910  1.00 60.26           C  
ATOM   2147  C   LEU A 134      -1.288  92.273  30.230  1.00 60.26           C  
ATOM   2148  CB  LEU A 134      -1.378  90.522  31.982  1.00 60.26           C  
ATOM   2151  O   LEU A 134      -1.599  93.256  30.909  1.00 60.26           O  
ATOM   2152  CG  LEU A 134      -0.761  89.254  32.562  1.00 60.26           C  
ATOM   2154  CD1 LEU A 134      -1.620  88.776  33.727  1.00 60.26           C  
ATOM   2158  CD2 LEU A 134      -0.672  88.127  31.527  1.00 60.26           C  
ATOM   2162  N   ASP A 135      -1.612  92.078  28.943  1.00 53.95           N  
ATOM   2164  CA  ASP A 135      -2.654  92.840  28.264  1.00 53.95           C  
ATOM   2166  C   ASP A 135      -3.769  92.945  29.270  1.00 53.95           C  
ATOM   2167  CB  ASP A 135      -3.191  92.104  27.029  1.00 53.95           C  
ATOM   2170  O   ASP A 135      -4.340  91.920  29.641  1.00 53.95           O  
ATOM   2171  CG  ASP A 135      -2.236  92.170  25.849  1.00 53.95           C  
ATOM   2172  OD1 ASP A 135      -1.614  93.241  25.686  1.00 53.95           O  
ATOM   2173  OD2 ASP A 135      -2.163  91.144  25.146  1.00 53.95           O  
ATOM   2174  N   LYS A 136      -3.940  94.128  29.861  1.00 64.75           N  
ATOM   2176  CA  LYS A 136      -4.872  94.308  30.962  1.00 64.75           C  
ATOM   2178  C   LYS A 136      -6.200  94.328  30.248  1.00 64.75           C  
ATOM   2179  CB  LYS A 136      -4.590  95.603  31.743  1.00 64.75           C  
ATOM   2182  O   LYS A 136      -6.534  95.386  29.708  1.00 64.75           O  
ATOM   2183  CG  LYS A 136      -3.277  95.515  32.528  1.00 64.75           C  
ATOM   2186  CD  LYS A 136      -3.031  96.781  33.348  1.00 64.75           C  
ATOM   2189  CE  LYS A 136      -1.682  96.628  34.055  1.00 64.75           C  
ATOM   2192  NZ  LYS A 136      -1.254  97.896  34.689  1.00 64.75           N  
ATOM   2196  N   PRO A 137      -6.929  93.193  30.144  1.00 68.75           N  
ATOM   2197  CA  PRO A 137      -8.192  93.263  29.447  1.00 68.75           C  
ATOM   2199  C   PRO A 137      -9.010  94.313  30.188  1.00 68.75           C  
ATOM   2200  CB  PRO A 137      -8.790  91.858  29.522  1.00 68.75           C  
ATOM   2203  O   PRO A 137      -8.909  94.411  31.416  1.00 68.75           O  
ATOM   2204  CG  PRO A 137      -8.251  91.333  30.846  1.00 68.75           C  
ATOM   2207  CD  PRO A 137      -6.861  91.945  30.915  1.00 68.75           C  
ATOM   2210  N   SER A 138      -9.822  95.083  29.476  1.00 71.45           N  
ATOM   2212  CA  SER A 138     -10.742  96.032  30.114  1.00 71.45           C  
ATOM   2214  C   SER A 138     -11.572  95.342  31.209  1.00 71.45           C  
ATOM   2215  CB  SER A 138     -11.649  96.640  29.047  1.00 71.45           C  
ATOM   2218  O   SER A 138     -11.822  95.902  32.270  1.00 71.45           O  
ATOM   2219  OG  SER A 138     -12.274  95.610  28.292  1.00 71.45           O  
ATOM   2221  N   ALA A 139     -11.871  94.049  31.030  1.00 74.16           N  
ATOM   2223  CA  ALA A 139     -12.506  93.191  32.031  1.00 74.16           C  
ATOM   2225  C   ALA A 139     -11.738  93.051  33.365  1.00 74.16           C  
ATOM   2226  CB  ALA A 139     -12.722  91.814  31.392  1.00 74.16           C  
ATOM   2230  O   ALA A 139     -12.336  92.707  34.379  1.00 74.16           O  
ATOM   2231  N   SER A 140     -10.429  93.312  33.408  1.00 78.06           N  
ATOM   2233  CA  SER A 140      -9.620  93.318  34.634  1.00 78.06           C  
ATOM   2235  C   SER A 140      -9.623  94.658  35.375  1.00 78.06           C  
ATOM   2236  CB  SER A 140      -8.181  92.879  34.348  1.00 78.06           C  
ATOM   2239  O   SER A 140      -9.080  94.737  36.476  1.00 78.06           O  
ATOM   2240  OG  SER A 140      -7.457  93.838  33.603  1.00 78.06           O  
ATOM   2242  N   GLU A 141     -10.226  95.713  34.818  1.00 83.47           N  
ATOM   2244  CA  GLU A 141     -10.188  97.046  35.420  1.00 83.47           C  
ATOM   2246  C   GLU A 141     -10.781  97.060  36.835  1.00 83.47           C  
ATOM   2247  CB  GLU A 141     -10.882  98.088  34.539  1.00 83.47           C  
ATOM   2250  O   GLU A 141     -11.913  96.652  37.097  1.00 83.47           O  
ATOM   2251  CG  GLU A 141     -10.011  98.476  33.335  1.00 83.47           C  
ATOM   2254  CD  GLU A 141     -10.674  99.532  32.437  1.00 83.47           C  
ATOM   2255  OE1 GLU A 141     -10.149  99.730  31.320  1.00 83.47           O  
ATOM   2256  OE2 GLU A 141     -11.673 100.146  32.876  1.00 83.47           O  
ATOM   2257  N   GLY A 142      -9.983  97.528  37.794  1.00 87.62           N  
ATOM   2259  CA  GLY A 142     -10.360  97.562  39.203  1.00 87.62           C  
ATOM   2262  C   GLY A 142     -10.405  96.196  39.898  1.00 87.62           C  
ATOM   2263  O   GLY A 142     -10.828  96.148  41.054  1.00 87.62           O  
ATOM   2264  N   LEU A 143     -10.006  95.102  39.246  1.00 92.89           N  
ATOM   2266  CA  LEU A 143      -9.729  93.832  39.915  1.00 92.89           C  
ATOM   2268  C   LEU A 143      -8.257  93.790  40.363  1.00 92.89           C  
ATOM   2269  CB  LEU A 143     -10.090  92.647  38.999  1.00 92.89           C  
ATOM   2272  O   LEU A 143      -7.392  94.358  39.691  1.00 92.89           O  
ATOM   2273  CG  LEU A 143     -11.597  92.462  38.749  1.00 92.89           C  
ATOM   2275  CD1 LEU A 143     -11.816  91.325  37.753  1.00 92.89           C  
ATOM   2279  CD2 LEU A 143     -12.360  92.100  40.027  1.00 92.89           C  
ATOM   2283  N   PRO A 144      -7.941  93.143  41.497  1.00 93.17           N  
ATOM   2284  CA  PRO A 144      -6.561  93.027  41.941  1.00 93.17           C  
ATOM   2286  C   PRO A 144      -5.723  92.198  40.948  1.00 93.17           C  
ATOM   2287  CB  PRO A 144      -6.622  92.394  43.334  1.00 93.17           C  
ATOM   2290  O   PRO A 144      -6.264  91.309  40.275  1.00 93.17           O  
ATOM   2291  CG  PRO A 144      -7.942  91.627  43.333  1.00 93.17           C  
ATOM   2294  CD  PRO A 144      -8.841  92.453  42.412  1.00 93.17           C  
ATOM   2297  N   PRO A 145      -4.400  92.437  40.869  1.00 92.87           N  
ATOM   2298  CA  PRO A 145      -3.489  91.576  40.119  1.00 92.87           C  
ATOM   2300  C   PRO A 145      -3.666  90.102  40.501  1.00 92.87           C  
ATOM   2301  CB  PRO A 145      -2.080  92.081  40.442  1.00 92.87           C  
ATOM   2304  O   PRO A 145      -3.994  89.779  41.640  1.00 92.87           O  
ATOM   2305  CG  PRO A 145      -2.308  93.548  40.805  1.00 92.87           C  
ATOM   2308  CD  PRO A 145      -3.663  93.518  41.508  1.00 92.87           C  
ATOM   2311  N   GLY A 146      -3.496  89.197  39.537  1.00 95.88           N  
ATOM   2313  CA  GLY A 146      -3.725  87.766  39.753  1.00 95.88           C  
ATOM   2316  C   GLY A 146      -5.191  87.321  39.710  1.00 95.88           C  
ATOM   2317  O   GLY A 146      -5.435  86.123  39.720  1.00 95.88           O  
ATOM   2318  N   SER A 147      -6.178  88.220  39.573  1.00 96.56           N  
ATOM   2320  CA  SER A 147      -7.604  87.822  39.490  1.00 96.56           C  
ATOM   2322  C   SER A 147      -7.935  86.905  38.304  1.00 96.56           C  
ATOM   2323  CB  SER A 147      -8.517  89.044  39.394  1.00 96.56           C  
ATOM   2326  O   SER A 147      -8.922  86.178  38.344  1.00 96.56           O  
ATOM   2327  OG  SER A 147      -8.423  89.804  40.574  1.00 96.56           O  
ATOM   2329  N   ARG A 148      -7.109  86.922  37.249  1.00 96.57           N  
ATOM   2331  CA  ARG A 148      -7.229  86.022  36.091  1.00 96.57           C  
ATOM   2333  C   ARG A 148      -6.658  84.622  36.370  1.00 96.57           C  
ATOM   2334  CB  ARG A 148      -6.597  86.704  34.857  1.00 96.57           C  
ATOM   2337  O   ARG A 148      -6.812  83.751  35.522  1.00 96.57           O  
ATOM   2338  CG  ARG A 148      -6.863  85.994  33.515  1.00 96.57           C  
ATOM   2341  CD  ARG A 148      -6.279  86.757  32.318  1.00 96.57           C  
ATOM   2344  NE  ARG A 148      -6.555  86.060  31.044  1.00 96.57           N  
ATOM   2346  NH1 ARG A 148      -5.340  87.426  29.638  1.00 96.57           N  
ATOM   2349  NH2 ARG A 148      -6.440  85.681  28.799  1.00 96.57           N  
ATOM   2352  CZ  ARG A 148      -6.109  86.392  29.841  1.00 96.57           C  
ATOM   2353  N   ALA A 149      -5.991  84.380  37.500  1.00 98.31           N  
ATOM   2355  CA  ALA A 149      -5.372  83.092  37.803  1.00 98.31           C  
ATOM   2357  C   ALA A 149      -6.421  81.974  37.870  1.00 98.31           C  
ATOM   2358  CB  ALA A 149      -4.554  83.197  39.092  1.00 98.31           C  
ATOM   2362  O   ALA A 149      -7.386  82.021  38.638  1.00 98.31           O  
ATOM   2363  N   HIS A 150      -6.234  80.953  37.039  1.00 98.83           N  
ATOM   2365  CA  HIS A 150      -7.194  79.875  36.882  1.00 98.83           C  
ATOM   2367  C   HIS A 150      -6.516  78.585  36.434  1.00 98.83           C  
ATOM   2368  CB  HIS A 150      -8.295  80.282  35.884  1.00 98.83           C  
ATOM   2371  O   HIS A 150      -5.379  78.577  35.968  1.00 98.83           O  
ATOM   2372  CG  HIS A 150      -7.819  80.437  34.462  1.00 98.83           C  
ATOM   2373  CD2 HIS A 150      -7.945  79.537  33.439  1.00 98.83           C  
ATOM   2375  ND1 HIS A 150      -7.143  81.519  33.958  1.00 98.83           N  
ATOM   2377  CE1 HIS A 150      -6.849  81.277  32.673  1.00 98.83           C  
ATOM   2379  NE2 HIS A 150      -7.338  80.087  32.306  1.00 98.83           N  
ATOM   2380  N   VAL A 151      -7.270  77.498  36.538  1.00 98.94           N  
ATOM   2382  CA  VAL A 151      -6.982  76.238  35.858  1.00 98.94           C  
ATOM   2384  C   VAL A 151      -8.154  75.938  34.932  1.00 98.94           C  
ATOM   2385  CB  VAL A 151      -6.763  75.110  36.878  1.00 98.94           C  
ATOM   2387  O   VAL A 151      -9.293  75.839  35.394  1.00 98.94           O  
ATOM   2388  CG1 VAL A 151      -6.517  73.770  36.188  1.00 98.94           C  
ATOM   2392  CG2 VAL A 151      -5.576  75.397  37.809  1.00 98.94           C  
ATOM   2396  N   THR A 152      -7.893  75.789  33.634  1.00 98.88           N  
ATOM   2398  CA  THR A 152      -8.917  75.365  32.669  1.00 98.88           C  
ATOM   2400  C   THR A 152      -9.243  73.891  32.875  1.00 98.88           C  
ATOM   2401  CB  THR A 152      -8.489  75.652  31.221  1.00 98.88           C  
ATOM   2403  O   THR A 152      -8.346  73.055  32.948  1.00 98.88           O  
ATOM   2404  CG2 THR A 152      -9.543  75.218  30.201  1.00 98.88           C  
ATOM   2408  OG1 THR A 152      -8.349  77.042  31.069  1.00 98.88           O  
ATOM   2410  N   LEU A 153     -10.531  73.562  32.970  1.00 98.90           N  
ATOM   2412  CA  LEU A 153     -11.022  72.187  33.112  1.00 98.90           C  
ATOM   2414  C   LEU A 153     -11.661  71.672  31.819  1.00 98.90           C  
ATOM   2415  CB  LEU A 153     -12.003  72.111  34.295  1.00 98.90           C  
ATOM   2418  O   LEU A 153     -11.614  70.470  31.558  1.00 98.90           O  
ATOM   2419  CG  LEU A 153     -11.391  72.492  35.654  1.00 98.90           C  
ATOM   2421  CD1 LEU A 153     -12.483  72.479  36.722  1.00 98.90           C  
ATOM   2425  CD2 LEU A 153     -10.285  71.528  36.091  1.00 98.90           C  
ATOM   2429  N   GLY A 154     -12.205  72.570  30.998  1.00 98.63           N  
ATOM   2431  CA  GLY A 154     -12.681  72.249  29.658  1.00 98.63           C  
ATOM   2434  C   GLY A 154     -13.220  73.462  28.902  1.00 98.63           C  
ATOM   2435  O   GLY A 154     -13.512  74.502  29.490  1.00 98.63           O  
ATOM   2436  N   CYS A 155     -13.336  73.320  27.587  1.00 98.30           N  
ATOM   2438  CA  CYS A 155     -13.835  74.327  26.654  1.00 98.30           C  
ATOM   2440  C   CYS A 155     -14.925  73.719  25.764  1.00 98.30           C  
ATOM   2441  CB  CYS A 155     -12.674  74.846  25.793  1.00 98.30           C  
ATOM   2444  O   CYS A 155     -14.859  72.533  25.419  1.00 98.30           O  
ATOM   2445  SG  CYS A 155     -11.442  75.705  26.810  1.00 98.30           S  
ATOM   2447  N   ALA A 156     -15.899  74.537  25.368  1.00 97.34           N  
ATOM   2449  CA  ALA A 156     -16.835  74.192  24.302  1.00 97.34           C  
ATOM   2451  C   ALA A 156     -16.098  74.033  22.956  1.00 97.34           C  
ATOM   2452  CB  ALA A 156     -17.935  75.258  24.247  1.00 97.34           C  
ATOM   2456  O   ALA A 156     -14.962  74.490  22.793  1.00 97.34           O  
ATOM   2457  N   ALA A 157     -16.735  73.372  21.985  1.00 93.86           N  
ATOM   2459  CA  ALA A 157     -16.097  72.908  20.750  1.00 93.86           C  
ATOM   2461  C   ALA A 157     -15.391  74.010  19.935  1.00 93.86           C  
ATOM   2462  CB  ALA A 157     -17.160  72.201  19.902  1.00 93.86           C  
ATOM   2466  O   ALA A 157     -14.302  73.770  19.419  1.00 93.86           O  
ATOM   2467  N   ASP A 158     -15.932  75.228  19.875  1.00 93.32           N  
ATOM   2469  CA  ASP A 158     -15.362  76.363  19.132  1.00 93.32           C  
ATOM   2471  C   ASP A 158     -14.598  77.363  20.024  1.00 93.32           C  
ATOM   2472  CB  ASP A 158     -16.466  77.039  18.301  1.00 93.32           C  
ATOM   2475  O   ASP A 158     -14.214  78.440  19.570  1.00 93.32           O  
ATOM   2476  CG  ASP A 158     -17.434  77.879  19.140  1.00 93.32           C  
ATOM   2477  OD1 ASP A 158     -17.758  77.430  20.265  1.00 93.32           O  
ATOM   2478  OD2 ASP A 158     -17.818  78.974  18.650  1.00 93.32           O  
ATOM   2479  N   VAL A 159     -14.343  77.010  21.290  1.00 96.91           N  
ATOM   2481  CA  VAL A 159     -13.748  77.911  22.290  1.00 96.91           C  
ATOM   2483  C   VAL A 159     -12.296  77.561  22.588  1.00 96.91           C  
ATOM   2484  CB  VAL A 159     -14.592  77.927  23.573  1.00 96.91           C  
ATOM   2486  O   VAL A 159     -11.944  76.390  22.729  1.00 96.91           O  
ATOM   2487  CG1 VAL A 159     -13.943  78.773  24.673  1.00 96.91           C  
ATOM   2491  CG2 VAL A 159     -15.975  78.514  23.275  1.00 96.91           C  
ATOM   2495  N   GLN A 160     -11.452  78.583  22.688  1.00 96.49           N  
ATOM   2497  CA  GLN A 160     -10.036  78.458  23.028  1.00 96.49           C  
ATOM   2499  C   GLN A 160      -9.795  78.508  24.543  1.00 96.49           C  
ATOM   2500  CB  GLN A 160      -9.271  79.620  22.411  1.00 96.49           C  
ATOM   2503  O   GLN A 160     -10.522  79.221  25.239  1.00 96.49           O  
ATOM   2504  CG  GLN A 160      -9.385  79.710  20.895  1.00 96.49           C  
ATOM   2507  CD  GLN A 160      -8.557  80.900  20.469  1.00 96.49           C  
ATOM   2508  NE2 GLN A 160      -9.160  82.020  20.150  1.00 96.49           N  
ATOM   2511  OE1 GLN A 160      -7.353  80.787  20.407  1.00 96.49           O  
ATOM   2512  N   PRO A 161      -8.724  77.881  25.065  1.00 96.94           N  
ATOM   2513  CA  PRO A 161      -8.418  77.902  26.498  1.00 96.94           C  
ATOM   2515  C   PRO A 161      -8.181  79.304  27.079  1.00 96.94           C  
ATOM   2516  CB  PRO A 161      -7.184  77.012  26.671  1.00 96.94           C  
ATOM   2519  O   PRO A 161      -8.509  79.539  28.241  1.00 96.94           O  
ATOM   2520  CG  PRO A 161      -7.193  76.115  25.433  1.00 96.94           C  
ATOM   2523  CD  PRO A 161      -7.784  77.020  24.361  1.00 96.94           C  
ATOM   2526  N   VAL A 162      -7.680  80.259  26.284  1.00 94.86           N  
ATOM   2528  CA  VAL A 162      -7.484  81.661  26.708  1.00 94.86           C  
ATOM   2530  C   VAL A 162      -8.774  82.319  27.225  1.00 94.86           C  
ATOM   2531  CB  VAL A 162      -6.850  82.481  25.561  1.00 94.86           C  
ATOM   2533  O   VAL A 162      -8.722  83.165  28.130  1.00 94.86           O  
ATOM   2534  CG1 VAL A 162      -7.767  82.644  24.343  1.00 94.86           C  
ATOM   2538  CG2 VAL A 162      -6.417  83.871  26.035  1.00 94.86           C  
ATOM   2542  N   GLN A 163      -9.935  81.885  26.713  1.00 97.26           N  
ATOM   2544  CA  GLN A 163     -11.256  82.379  27.101  1.00 97.26           C  
ATOM   2546  C   GLN A 163     -11.566  82.101  28.575  1.00 97.26           C  
ATOM   2547  CB  GLN A 163     -12.316  81.732  26.196  1.00 97.26           C  
ATOM   2550  O   GLN A 163     -12.258  82.901  29.195  1.00 97.26           O  
ATOM   2551  CG  GLN A 163     -13.750  82.242  26.416  1.00 97.26           C  
ATOM   2554  CD  GLN A 163     -13.946  83.706  26.029  1.00 97.26           C  
ATOM   2555  NE2 GLN A 163     -14.371  84.558  26.929  1.00 97.26           N  
ATOM   2558  OE1 GLN A 163     -13.803  84.098  24.884  1.00 97.26           O  
ATOM   2559  N   THR A 164     -11.027  81.032  29.170  1.00 98.31           N  
ATOM   2561  CA  THR A 164     -11.338  80.654  30.559  1.00 98.31           C  
ATOM   2563  C   THR A 164     -10.947  81.752  31.544  1.00 98.31           C  
ATOM   2564  CB  THR A 164     -10.605  79.365  30.941  1.00 98.31           C  
ATOM   2566  O   THR A 164     -11.685  82.058  32.480  1.00 98.31           O  
ATOM   2567  CG2 THR A 164     -11.088  78.817  32.281  1.00 98.31           C  
ATOM   2571  OG1 THR A 164     -10.804  78.349  29.993  1.00 98.31           O  
ATOM   2573  N   GLY A 165      -9.805  82.402  31.307  1.00 97.20           N  
ATOM   2575  CA  GLY A 165      -9.373  83.535  32.120  1.00 97.20           C  
ATOM   2578  C   GLY A 165     -10.241  84.779  31.919  1.00 97.20           C  
ATOM   2579  O   GLY A 165     -10.475  85.513  32.875  1.00 97.20           O  
ATOM   2580  N   LEU A 166     -10.731  85.020  30.700  1.00 96.15           N  
ATOM   2582  CA  LEU A 166     -11.625  86.148  30.412  1.00 96.15           C  
ATOM   2584  C   LEU A 166     -13.005  85.939  31.049  1.00 96.15           C  
ATOM   2585  CB  LEU A 166     -11.746  86.344  28.890  1.00 96.15           C  
ATOM   2588  O   LEU A 166     -13.543  86.857  31.662  1.00 96.15           O  
ATOM   2589  CG  LEU A 166     -10.427  86.643  28.155  1.00 96.15           C  
ATOM   2591  CD1 LEU A 166     -10.703  86.792  26.660  1.00 96.15           C  
ATOM   2595  CD2 LEU A 166      -9.754  87.921  28.662  1.00 96.15           C  
ATOM   2599  N   ASP A 167     -13.529  84.717  30.976  1.00 98.19           N  
ATOM   2601  CA  ASP A 167     -14.778  84.309  31.619  1.00 98.19           C  
ATOM   2603  C   ASP A 167     -14.703  84.457  33.144  1.00 98.19           C  
ATOM   2604  CB  ASP A 167     -15.065  82.845  31.257  1.00 98.19           C  
ATOM   2607  O   ASP A 167     -15.644  84.953  33.767  1.00 98.19           O  
ATOM   2608  CG  ASP A 167     -15.650  82.632  29.859  1.00 98.19           C  
ATOM   2609  OD1 ASP A 167     -15.803  83.598  29.080  1.00 98.19           O  
ATOM   2610  OD2 ASP A 167     -15.979  81.461  29.558  1.00 98.19           O  
ATOM   2611  N   LEU A 168     -13.573  84.079  33.754  1.00 98.30           N  
ATOM   2613  CA  LEU A 168     -13.356  84.286  35.184  1.00 98.30           C  
ATOM   2615  C   LEU A 168     -13.357  85.778  35.545  1.00 98.30           C  
ATOM   2616  CB  LEU A 168     -12.050  83.600  35.617  1.00 98.30           C  
ATOM   2619  O   LEU A 168     -13.987  86.160  36.528  1.00 98.30           O  
ATOM   2620  CG  LEU A 168     -11.707  83.806  37.106  1.00 98.30           C  
ATOM   2622  CD1 LEU A 168     -12.796  83.281  38.049  1.00 98.30           C  
ATOM   2626  CD2 LEU A 168     -10.406  83.080  37.435  1.00 98.30           C  
ATOM   2630  N   LEU A 169     -12.685  86.628  34.765  1.00 97.05           N  
ATOM   2632  CA  LEU A 169     -12.676  88.072  35.021  1.00 97.05           C  
ATOM   2634  C   LEU A 169     -14.084  88.680  34.930  1.00 97.05           C  
ATOM   2635  CB  LEU A 169     -11.711  88.775  34.056  1.00 97.05           C  
ATOM   2638  O   LEU A 169     -14.457  89.450  35.812  1.00 97.05           O  
ATOM   2639  CG  LEU A 169     -10.220  88.514  34.334  1.00 97.05           C  
ATOM   2641  CD1 LEU A 169      -9.413  89.158  33.209  1.00 97.05           C  
ATOM   2645  CD2 LEU A 169      -9.748  89.115  35.659  1.00 97.05           C  
ATOM   2649  N   ASP A 170     -14.882  88.297  33.931  1.00 96.67           N  
ATOM   2651  CA  ASP A 170     -16.281  88.736  33.799  1.00 96.67           C  
ATOM   2653  C   ASP A 170     -17.143  88.296  35.000  1.00 96.67           C  
ATOM   2654  CB  ASP A 170     -16.843  88.197  32.474  1.00 96.67           C  
ATOM   2657  O   ASP A 170     -17.895  89.096  35.566  1.00 96.67           O  
ATOM   2658  CG  ASP A 170     -18.311  88.580  32.272  1.00 96.67           C  
ATOM   2659  OD1 ASP A 170     -18.587  89.755  31.952  1.00 96.67           O  
ATOM   2660  OD2 ASP A 170     -19.180  87.690  32.448  1.00 96.67           O  
ATOM   2661  N   ILE A 171     -16.974  87.051  35.465  1.00 97.77           N  
ATOM   2663  CA  ILE A 171     -17.617  86.557  36.691  1.00 97.77           C  
ATOM   2665  C   ILE A 171     -17.212  87.407  37.903  1.00 97.77           C  
ATOM   2666  CB  ILE A 171     -17.295  85.055  36.896  1.00 97.77           C  
ATOM   2668  O   ILE A 171     -18.074  87.840  38.673  1.00 97.77           O  
ATOM   2669  CG1 ILE A 171     -18.139  84.216  35.910  1.00 97.77           C  
ATOM   2672  CG2 ILE A 171     -17.519  84.609  38.358  1.00 97.77           C  
ATOM   2676  CD1 ILE A 171     -17.736  82.738  35.850  1.00 97.77           C  
ATOM   2680  N   LEU A 172     -15.914  87.671  38.078  1.00 97.15           N  
ATOM   2682  CA  LEU A 172     -15.405  88.420  39.227  1.00 97.15           C  
ATOM   2684  C   LEU A 172     -15.828  89.893  39.203  1.00 97.15           C  
ATOM   2685  CB  LEU A 172     -13.878  88.266  39.322  1.00 97.15           C  
ATOM   2688  O   LEU A 172     -16.102  90.450  40.267  1.00 97.15           O  
ATOM   2689  CG  LEU A 172     -13.401  86.847  39.681  1.00 97.15           C  
ATOM   2691  CD1 LEU A 172     -11.873  86.821  39.701  1.00 97.15           C  
ATOM   2695  CD2 LEU A 172     -13.909  86.366  41.042  1.00 97.15           C  
ATOM   2699  N   GLN A 173     -15.965  90.507  38.026  1.00 94.86           N  
ATOM   2701  CA  GLN A 173     -16.552  91.845  37.895  1.00 94.86           C  
ATOM   2703  C   GLN A 173     -17.997  91.882  38.397  1.00 94.86           C  
ATOM   2704  CB  GLN A 173     -16.513  92.313  36.432  1.00 94.86           C  
ATOM   2707  O   GLN A 173     -18.376  92.779  39.153  1.00 94.86           O  
ATOM   2708  CG  GLN A 173     -15.130  92.782  35.980  1.00 94.86           C  
ATOM   2711  CD  GLN A 173     -14.632  94.050  36.669  1.00 94.86           C  
ATOM   2712  NE2 GLN A 173     -13.450  94.475  36.304  1.00 94.86           N  
ATOM   2715  OE1 GLN A 173     -15.260  94.655  37.532  1.00 94.86           O  
ATOM   2716  N   GLN A 174     -18.805  90.881  38.044  1.00 94.02           N  
ATOM   2718  CA  GLN A 174     -20.188  90.815  38.511  1.00 94.02           C  
ATOM   2720  C   GLN A 174     -20.289  90.588  40.023  1.00 94.02           C  
ATOM   2721  CB  GLN A 174     -20.927  89.722  37.744  1.00 94.02           C  
ATOM   2724  O   GLN A 174     -21.105  91.231  40.691  1.00 94.02           O  
ATOM   2725  CG  GLN A 174     -22.408  89.719  38.149  1.00 94.02           C  
ATOM   2728  CD  GLN A 174     -23.237  88.792  37.298  1.00 94.02           C  
ATOM   2729  NE2 GLN A 174     -24.353  88.290  37.767  1.00 94.02           N  
ATOM   2732  OE1 GLN A 174     -22.911  88.543  36.156  1.00 94.02           O  
ATOM   2733  N   VAL A 175     -19.462  89.689  40.567  1.00 93.71           N  
ATOM   2735  CA  VAL A 175     -19.397  89.433  42.015  1.00 93.71           C  
ATOM   2737  C   VAL A 175     -18.995  90.708  42.762  1.00 93.71           C  
ATOM   2738  CB  VAL A 175     -18.440  88.263  42.321  1.00 93.71           C  
ATOM   2740  O   VAL A 175     -19.642  91.064  43.746  1.00 93.71           O  
ATOM   2741  CG1 VAL A 175     -18.179  88.103  43.825  1.00 93.71           C  
ATOM   2745  CG2 VAL A 175     -19.016  86.935  41.809  1.00 93.71           C  
ATOM   2749  N   LYS A 176     -17.999  91.452  42.258  1.00 91.73           N  
ATOM   2751  CA  LYS A 176     -17.576  92.745  42.820  1.00 91.73           C  
ATOM   2753  C   LYS A 176     -18.706  93.780  42.837  1.00 91.73           C  
ATOM   2754  CB  LYS A 176     -16.362  93.247  42.023  1.00 91.73           C  
ATOM   2757  O   LYS A 176     -18.810  94.545  43.790  1.00 91.73           O  
ATOM   2758  CG  LYS A 176     -15.828  94.584  42.551  1.00 91.73           C  
ATOM   2761  CD  LYS A 176     -14.683  95.088  41.672  1.00 91.73           C  
ATOM   2764  CE  LYS A 176     -14.328  96.513  42.090  1.00 91.73           C  
ATOM   2767  NZ  LYS A 176     -13.387  97.112  41.122  1.00 91.73           N  
ATOM   2771  N   GLY A 177     -19.566  93.791  41.819  1.00 89.86           N  
ATOM   2773  CA  GLY A 177     -20.748  94.659  41.757  1.00 89.86           C  
ATOM   2776  C   GLY A 177     -21.908  94.246  42.676  1.00 89.86           C  
ATOM   2777  O   GLY A 177     -22.981  94.835  42.582  1.00 89.86           O  
ATOM   2778  N   GLY A 178     -21.756  93.208  43.508  1.00 86.74           N  
ATOM   2780  CA  GLY A 178     -22.826  92.695  44.375  1.00 86.74           C  
ATOM   2783  C   GLY A 178     -23.932  91.942  43.626  1.00 86.74           C  
ATOM   2784  O   GLY A 178     -24.933  91.547  44.216  1.00 86.74           O  
ATOM   2785  N   SER A 179     -23.751  91.693  42.329  1.00 85.83           N  
ATOM   2787  CA  SER A 179     -24.748  91.067  41.451  1.00 85.83           C  
ATOM   2789  C   SER A 179     -24.656  89.534  41.436  1.00 85.83           C  
ATOM   2790  CB  SER A 179     -24.623  91.671  40.053  1.00 85.83           C  
ATOM   2793  O   SER A 179     -25.083  88.888  40.480  1.00 85.83           O  
ATOM   2794  OG  SER A 179     -24.987  93.034  40.072  1.00 85.83           O  
ATOM   2796  N   GLN A 180     -24.073  88.938  42.479  1.00 88.26           N  
ATOM   2798  CA  GLN A 180     -24.008  87.485  42.652  1.00 88.26           C  
ATOM   2800  C   GLN A 180     -25.363  86.882  43.061  1.00 88.26           C  
ATOM   2801  CB  GLN A 180     -22.899  87.166  43.665  1.00 88.26           C  
ATOM   2804  O   GLN A 180     -25.632  85.724  42.747  1.00 88.26           O  
ATOM   2805  CG  GLN A 180     -22.742  85.661  43.927  1.00 88.26           C  
ATOM   2808  CD  GLN A 180     -21.531  85.324  44.788  1.00 88.26           C  
ATOM   2809  NE2 GLN A 180     -21.312  84.073  45.107  1.00 88.26           N  
ATOM   2812  OE1 GLN A 180     -20.743  86.157  45.194  1.00 88.26           O  
ATOM   2813  N   GLY A 181     -26.210  87.670  43.733  1.00 89.38           N  
ATOM   2815  CA  GLY A 181     -27.489  87.209  44.268  1.00 89.38           C  
ATOM   2818  C   GLY A 181     -27.342  86.188  45.401  1.00 89.38           C  
ATOM   2819  O   GLY A 181     -26.247  85.920  45.904  1.00 89.38           O  
ATOM   2820  N   GLU A 182     -28.470  85.623  45.819  1.00 94.77           N  
ATOM   2822  CA  GLU A 182     -28.490  84.525  46.783  1.00 94.77           C  
ATOM   2824  C   GLU A 182     -28.063  83.204  46.131  1.00 94.77           C  
ATOM   2825  CB  GLU A 182     -29.868  84.399  47.445  1.00 94.77           C  
ATOM   2828  O   GLU A 182     -28.173  83.007  44.917  1.00 94.77           O  
ATOM   2829  CG  GLU A 182     -30.203  85.634  48.298  1.00 94.77           C  
ATOM   2832  CD  GLU A 182     -31.495  85.475  49.112  1.00 94.77           C  
ATOM   2833  OE1 GLU A 182     -31.687  86.304  50.029  1.00 94.77           O  
ATOM   2834  OE2 GLU A 182     -32.271  84.537  48.825  1.00 94.77           O  
ATOM   2835  N   ALA A 183     -27.577  82.273  46.953  1.00 97.70           N  
ATOM   2837  CA  ALA A 183     -27.301  80.924  46.482  1.00 97.70           C  
ATOM   2839  C   ALA A 183     -28.604  80.262  46.012  1.00 97.70           C  
ATOM   2840  CB  ALA A 183     -26.606  80.123  47.587  1.00 97.70           C  
ATOM   2844  O   ALA A 183     -29.624  80.309  46.695  1.00 97.70           O  
ATOM   2845  N   VAL A 184     -28.559  79.618  44.848  1.00 97.95           N  
ATOM   2847  CA  VAL A 184     -29.708  78.914  44.251  1.00 97.95           C  
ATOM   2849  C   VAL A 184     -29.714  77.420  44.578  1.00 97.95           C  
ATOM   2850  CB  VAL A 184     -29.793  79.164  42.736  1.00 97.95           C  
ATOM   2852  O   VAL A 184     -30.599  76.686  44.130  1.00 97.95           O  
ATOM   2853  CG1 VAL A 184     -29.974  80.653  42.425  1.00 97.95           C  
ATOM   2857  CG2 VAL A 184     -28.562  78.652  41.980  1.00 97.95           C  
ATOM   2861  N   GLY A 185     -28.707  76.964  45.321  1.00 97.52           N  
ATOM   2863  CA  GLY A 185     -28.620  75.618  45.865  1.00 97.52           C  
ATOM   2866  C   GLY A 185     -27.324  75.368  46.630  1.00 97.52           C  
ATOM   2867  O   GLY A 185     -26.349  76.120  46.534  1.00 97.52           O  
ATOM   2868  N   GLU A 186     -27.313  74.259  47.356  1.00 97.90           N  
ATOM   2870  CA  GLU A 186     -26.171  73.738  48.091  1.00 97.90           C  
ATOM   2872  C   GLU A 186     -25.732  72.410  47.473  1.00 97.90           C  
ATOM   2873  CB  GLU A 186     -26.521  73.558  49.577  1.00 97.90           C  
ATOM   2876  O   GLU A 186     -26.490  71.440  47.421  1.00 97.90           O  
ATOM   2877  CG  GLU A 186     -26.619  74.874  50.368  1.00 97.90           C  
ATOM   2880  CD  GLU A 186     -27.891  75.709  50.139  1.00 97.90           C  
ATOM   2881  OE1 GLU A 186     -27.841  76.886  50.568  1.00 97.90           O  
ATOM   2882  OE2 GLU A 186     -28.877  75.183  49.572  1.00 97.90           O  
ATOM   2883  N   LEU A 187     -24.485  72.364  47.013  1.00 98.29           N  
ATOM   2885  CA  LEU A 187     -23.814  71.144  46.585  1.00 98.29           C  
ATOM   2887  C   LEU A 187     -22.911  70.630  47.717  1.00 98.29           C  
ATOM   2888  CB  LEU A 187     -23.038  71.408  45.278  1.00 98.29           C  
ATOM   2891  O   LEU A 187     -22.511  71.409  48.588  1.00 98.29           O  
ATOM   2892  CG  LEU A 187     -23.913  71.823  44.079  1.00 98.29           C  
ATOM   2894  CD1 LEU A 187     -23.048  71.933  42.821  1.00 98.29           C  
ATOM   2898  CD2 LEU A 187     -25.039  70.829  43.788  1.00 98.29           C  
ATOM   2902  N   PRO A 188     -22.502  69.348  47.707  1.00 98.18           N  
ATOM   2903  CA  PRO A 188     -21.669  68.774  48.769  1.00 98.18           C  
ATOM   2905  C   PRO A 188     -20.373  69.550  49.053  1.00 98.18           C  
ATOM   2906  CB  PRO A 188     -21.355  67.353  48.291  1.00 98.18           C  
ATOM   2909  O   PRO A 188     -19.848  69.516  50.165  1.00 98.18           O  
ATOM   2910  CG  PRO A 188     -22.556  66.994  47.417  1.00 98.18           C  
ATOM   2913  CD  PRO A 188     -22.883  68.320  46.744  1.00 98.18           C  
ATOM   2916  N   ARG A 189     -19.841  70.254  48.044  1.00 98.46           N  
ATOM   2918  CA  ARG A 189     -18.603  71.041  48.144  1.00 98.46           C  
ATOM   2920  C   ARG A 189     -18.815  72.526  48.439  1.00 98.46           C  
ATOM   2921  CB  ARG A 189     -17.775  70.834  46.868  1.00 98.46           C  
ATOM   2924  O   ARG A 189     -17.823  73.203  48.719  1.00 98.46           O  
ATOM   2925  CG  ARG A 189     -17.195  69.419  46.787  1.00 98.46           C  
ATOM   2928  CD  ARG A 189     -16.386  69.258  45.497  1.00 98.46           C  
ATOM   2931  NE  ARG A 189     -15.752  67.930  45.428  1.00 98.46           N  
ATOM   2933  NH1 ARG A 189     -13.800  68.433  46.532  1.00 98.46           N  
ATOM   2936  NH2 ARG A 189     -14.149  66.358  45.778  1.00 98.46           N  
ATOM   2939  CZ  ARG A 189     -14.574  67.583  45.913  1.00 98.46           C  
ATOM   2940  N   GLY A 190     -20.042  73.045  48.385  1.00 98.76           N  
ATOM   2942  CA  GLY A 190     -20.302  74.461  48.631  1.00 98.76           C  
ATOM   2945  C   GLY A 190     -21.591  75.009  48.032  1.00 98.76           C  
ATOM   2946  O   GLY A 190     -22.486  74.265  47.645  1.00 98.76           O  
ATOM   2947  N   LYS A 191     -21.690  76.338  47.974  1.00 98.59           N  
ATOM   2949  CA  LYS A 191     -22.892  77.044  47.507  1.00 98.59           C  
ATOM   2951  C   LYS A 191     -22.836  77.304  46.006  1.00 98.59           C  
ATOM   2952  CB  LYS A 191     -23.092  78.349  48.285  1.00 98.59           C  
ATOM   2955  O   LYS A 191     -21.817  77.785  45.505  1.00 98.59           O  
ATOM   2956  CG  LYS A 191     -23.513  78.085  49.737  1.00 98.59           C  
ATOM   2959  CD  LYS A 191     -23.854  79.399  50.447  1.00 98.59           C  
ATOM   2962  CE  LYS A 191     -24.417  79.106  51.839  1.00 98.59           C  
ATOM   2965  NZ  LYS A 191     -24.967  80.333  52.463  1.00 98.59           N  
ATOM   2969  N   LEU A 192     -23.937  77.019  45.318  1.00 98.77           N  
ATOM   2971  CA  LEU A 192     -24.117  77.257  43.892  1.00 98.77           C  
ATOM   2973  C   LEU A 192     -24.806  78.603  43.662  1.00 98.77           C  
ATOM   2974  CB  LEU A 192     -24.925  76.091  43.292  1.00 98.77           C  
ATOM   2977  O   LEU A 192     -25.873  78.867  44.213  1.00 98.77           O  
ATOM   2978  CG  LEU A 192     -25.160  76.208  41.774  1.00 98.77           C  
ATOM   2980  CD1 LEU A 192     -23.850  76.109  40.992  1.00 98.77           C  
ATOM   2984  CD2 LEU A 192     -26.097  75.094  41.304  1.00 98.77           C  
ATOM   2988  N   TYR A 193     -24.230  79.422  42.789  1.00 98.43           N  
ATOM   2990  CA  TYR A 193     -24.771  80.715  42.380  1.00 98.43           C  
ATOM   2992  C   TYR A 193     -25.066  80.714  40.881  1.00 98.43           C  
ATOM   2993  CB  TYR A 193     -23.791  81.831  42.755  1.00 98.43           C  
ATOM   2996  O   TYR A 193     -24.257  80.226  40.087  1.00 98.43           O  
ATOM   2997  CG  TYR A 193     -23.519  81.909  44.243  1.00 98.43           C  
ATOM   2998  CD1 TYR A 193     -24.318  82.727  45.065  1.00 98.43           C  
ATOM   3000  CD2 TYR A 193     -22.473  81.153  44.808  1.00 98.43           C  
ATOM   3002  CE1 TYR A 193     -24.062  82.805  46.447  1.00 98.43           C  
ATOM   3004  CE2 TYR A 193     -22.220  81.225  46.191  1.00 98.43           C  
ATOM   3006  OH  TYR A 193     -22.741  82.132  48.344  1.00 98.43           O  
ATOM   3008  CZ  TYR A 193     -23.011  82.055  47.014  1.00 98.43           C  
ATOM   3009  N   SER A 194     -26.214  81.283  40.509  1.00 98.06           N  
ATOM   3011  CA  SER A 194     -26.547  81.606  39.120  1.00 98.06           C  
ATOM   3013  C   SER A 194     -26.259  83.082  38.882  1.00 98.06           C  
ATOM   3014  CB  SER A 194     -28.016  81.308  38.822  1.00 98.06           C  
ATOM   3017  O   SER A 194     -26.853  83.941  39.524  1.00 98.06           O  
ATOM   3018  OG  SER A 194     -28.290  81.606  37.466  1.00 98.06           O  
ATOM   3020  N   LEU A 195     -25.354  83.376  37.953  1.00 97.53           N  
ATOM   3022  CA  LEU A 195     -24.941  84.740  37.613  1.00 97.53           C  
ATOM   3024  C   LEU A 195     -25.668  85.262  36.359  1.00 97.53           C  
ATOM   3025  CB  LEU A 195     -23.408  84.756  37.462  1.00 97.53           C  
ATOM   3028  O   LEU A 195     -25.393  86.366  35.887  1.00 97.53           O  
ATOM   3029  CG  LEU A 195     -22.632  84.352  38.731  1.00 97.53           C  
ATOM   3031  CD1 LEU A 195     -21.163  84.146  38.383  1.00 97.53           C  
ATOM   3035  CD2 LEU A 195     -22.729  85.415  39.821  1.00 97.53           C  
ATOM   3039  N   GLY A 196     -26.587  84.475  35.792  1.00 96.03           N  
ATOM   3041  CA  GLY A 196     -27.264  84.777  34.529  1.00 96.03           C  
ATOM   3044  C   GLY A 196     -26.351  84.647  33.301  1.00 96.03           C  
ATOM   3045  O   GLY A 196     -25.135  84.472  33.415  1.00 96.03           O  
ATOM   3046  N   LYS A 197     -26.942  84.726  32.099  1.00 96.07           N  
ATOM   3048  CA  LYS A 197     -26.246  84.500  30.808  1.00 96.07           C  
ATOM   3050  C   LYS A 197     -25.498  83.153  30.758  1.00 96.07           C  
ATOM   3051  CB  LYS A 197     -25.310  85.679  30.466  1.00 96.07           C  
ATOM   3054  O   LYS A 197     -24.374  83.073  30.276  1.00 96.07           O  
ATOM   3055  CG  LYS A 197     -25.954  87.072  30.491  1.00 96.07           C  
ATOM   3058  CD  LYS A 197     -24.877  88.125  30.187  1.00 96.07           C  
ATOM   3061  CE  LYS A 197     -25.448  89.547  30.206  1.00 96.07           C  
ATOM   3064  NZ  LYS A 197     -24.374  90.550  29.988  1.00 96.07           N  
ATOM   3068  N   GLY A 198     -26.079  82.123  31.376  1.00 97.49           N  
ATOM   3070  CA  GLY A 198     -25.474  80.794  31.463  1.00 97.49           C  
ATOM   3073  C   GLY A 198     -24.230  80.687  32.359  1.00 97.49           C  
ATOM   3074  O   GLY A 198     -23.544  79.673  32.299  1.00 97.49           O  
ATOM   3075  N   ARG A 199     -23.909  81.693  33.184  1.00 98.53           N  
ATOM   3077  CA  ARG A 199     -22.745  81.660  34.085  1.00 98.53           C  
ATOM   3079  C   ARG A 199     -23.126  81.126  35.465  1.00 98.53           C  
ATOM   3080  CB  ARG A 199     -22.093  83.044  34.170  1.00 98.53           C  
ATOM   3083  O   ARG A 199     -24.101  81.577  36.069  1.00 98.53           O  
ATOM   3084  CG  ARG A 199     -21.490  83.499  32.827  1.00 98.53           C  
ATOM   3087  CD  ARG A 199     -21.132  84.987  32.843  1.00 98.53           C  
ATOM   3090  NE  ARG A 199     -22.357  85.782  32.995  1.00 98.53           N  
ATOM   3092  NH1 ARG A 199     -21.422  87.669  33.928  1.00 98.53           N  
ATOM   3095  NH2 ARG A 199     -23.627  87.385  33.892  1.00 98.53           N  
ATOM   3098  CZ  ARG A 199     -22.446  86.946  33.591  1.00 98.53           C  
ATOM   3099  N   TRP A 200     -22.325  80.196  35.968  1.00 98.79           N  
ATOM   3101  CA  TRP A 200     -22.533  79.482  37.224  1.00 98.79           C  
ATOM   3103  C   TRP A 200     -21.236  79.412  38.011  1.00 98.79           C  
ATOM   3104  CB  TRP A 200     -23.042  78.066  36.941  1.00 98.79           C  
ATOM   3107  O   TRP A 200     -20.167  79.186  37.445  1.00 98.79           O  
ATOM   3108  CG  TRP A 200     -24.349  78.030  36.226  1.00 98.79           C  
ATOM   3109  CD1 TRP A 200     -24.508  78.101  34.887  1.00 98.79           C  
ATOM   3111  CD2 TRP A 200     -25.688  77.957  36.790  1.00 98.79           C  
ATOM   3112  CE2 TRP A 200     -26.622  78.069  35.721  1.00 98.79           C  
ATOM   3113  CE3 TRP A 200     -26.210  77.795  38.092  1.00 98.79           C  
ATOM   3115  NE1 TRP A 200     -25.851  78.141  34.582  1.00 98.79           N  
ATOM   3117  CH2 TRP A 200     -28.495  77.889  37.241  1.00 98.79           C  
ATOM   3119  CZ2 TRP A 200     -28.001  78.059  35.939  1.00 98.79           C  
ATOM   3121  CZ3 TRP A 200     -27.598  77.727  38.312  1.00 98.79           C  
ATOM   3123  N   MET A 201     -21.337  79.552  39.330  1.00 98.79           N  
ATOM   3125  CA  MET A 201     -20.187  79.471  40.225  1.00 98.79           C  
ATOM   3127  C   MET A 201     -20.518  78.613  41.441  1.00 98.79           C  
ATOM   3128  CB  MET A 201     -19.752  80.890  40.612  1.00 98.79           C  
ATOM   3131  O   MET A 201     -21.511  78.848  42.129  1.00 98.79           O  
ATOM   3132  CG  MET A 201     -18.453  80.890  41.423  1.00 98.79           C  
ATOM   3135  SD  MET A 201     -17.804  82.542  41.790  1.00 98.79           S  
ATOM   3136  CE  MET A 201     -19.082  83.182  42.903  1.00 98.79           C  
ATOM   3140  N   LEU A 202     -19.663  77.638  41.726  1.00 98.88           N  
ATOM   3142  CA  LEU A 202     -19.647  76.882  42.968  1.00 98.88           C  
ATOM   3144  C   LEU A 202     -18.573  77.472  43.881  1.00 98.88           C  
ATOM   3145  CB  LEU A 202     -19.404  75.401  42.643  1.00 98.88           C  
ATOM   3148  O   LEU A 202     -17.384  77.209  43.699  1.00 98.88           O  
ATOM   3149  CG  LEU A 202     -19.218  74.507  43.881  1.00 98.88           C  
ATOM   3151  CD1 LEU A 202     -20.452  74.511  44.783  1.00 98.88           C  
ATOM   3155  CD2 LEU A 202     -18.919  73.077  43.444  1.00 98.88           C  
ATOM   3159  N   SER A 203     -18.990  78.246  44.881  1.00 98.68           N  
ATOM   3161  CA  SER A 203     -18.086  78.739  45.924  1.00 98.68           C  
ATOM   3163  C   SER A 203     -17.804  77.613  46.909  1.00 98.68           C  
ATOM   3164  CB  SER A 203     -18.707  79.927  46.655  1.00 98.68           C  
ATOM   3167  O   SER A 203     -18.724  77.144  47.583  1.00 98.68           O  
ATOM   3168  OG  SER A 203     -17.795  80.484  47.579  1.00 98.68           O  
ATOM   3170  N   LEU A 204     -16.546  77.185  47.016  1.00 98.86           N  
ATOM   3172  CA  LEU A 204     -16.175  76.047  47.853  1.00 98.86           C  
ATOM   3174  C   LEU A 204     -16.251  76.411  49.340  1.00 98.86           C  
ATOM   3175  CB  LEU A 204     -14.769  75.543  47.475  1.00 98.86           C  
ATOM   3178  O   LEU A 204     -15.668  77.405  49.768  1.00 98.86           O  
ATOM   3179  CG  LEU A 204     -14.599  75.086  46.014  1.00 98.86           C  
ATOM   3181  CD1 LEU A 204     -13.134  74.728  45.755  1.00 98.86           C  
ATOM   3185  CD2 LEU A 204     -15.445  73.851  45.695  1.00 98.86           C  
ATOM   3189  N   THR A 205     -16.907  75.572  50.150  1.00 98.65           N  
ATOM   3191  CA  THR A 205     -16.951  75.747  51.617  1.00 98.65           C  
ATOM   3193  C   THR A 205     -15.553  75.664  52.223  1.00 98.65           C  
ATOM   3194  CB  THR A 205     -17.824  74.667  52.277  1.00 98.65           C  
ATOM   3196  O   THR A 205     -15.197  76.421  53.122  1.00 98.65           O  
ATOM   3197  CG2 THR A 205     -17.962  74.836  53.790  1.00 98.65           C  
ATOM   3201  OG1 THR A 205     -19.123  74.723  51.754  1.00 98.65           O  
ATOM   3203  N   LYS A 206     -14.744  74.734  51.711  1.00 98.71           N  
ATOM   3205  CA  LYS A 206     -13.326  74.605  52.031  1.00 98.71           C  
ATOM   3207  C   LYS A 206     -12.538  74.718  50.736  1.00 98.71           C  
ATOM   3208  CB  LYS A 206     -13.081  73.276  52.759  1.00 98.71           C  
ATOM   3211  O   LYS A 206     -12.764  73.927  49.819  1.00 98.71           O  
ATOM   3212  CG  LYS A 206     -11.616  73.135  53.192  1.00 98.71           C  
ATOM   3215  CD  LYS A 206     -11.368  71.800  53.896  1.00 98.71           C  
ATOM   3218  CE  LYS A 206      -9.886  71.699  54.271  1.00 98.71           C  
ATOM   3221  NZ  LYS A 206      -9.595  70.442  55.002  1.00 98.71           N  
ATOM   3225  N   LYS A 207     -11.596  75.663  50.688  1.00 98.79           N  
ATOM   3227  CA  LYS A 207     -10.665  75.794  49.562  1.00 98.79           C  
ATOM   3229  C   LYS A 207      -9.934  74.472  49.317  1.00 98.79           C  
ATOM   3230  CB  LYS A 207      -9.655  76.928  49.790  1.00 98.79           C  
ATOM   3233  O   LYS A 207      -9.589  73.753  50.259  1.00 98.79           O  
ATOM   3234  CG  LYS A 207     -10.309  78.318  49.867  1.00 98.79           C  
ATOM   3237  CD  LYS A 207      -9.227  79.407  49.845  1.00 98.79           C  
ATOM   3240  CE  LYS A 207      -9.819  80.818  49.942  1.00 98.79           C  
ATOM   3243  NZ  LYS A 207      -8.749  81.850  49.894  1.00 98.79           N  
ATOM   3247  N   MET A 208      -9.710  74.151  48.050  1.00 98.87           N  
ATOM   3249  CA  MET A 208      -8.961  72.960  47.659  1.00 98.87           C  
ATOM   3251  C   MET A 208      -7.502  73.343  47.430  1.00 98.87           C  
ATOM   3252  CB  MET A 208      -9.615  72.324  46.430  1.00 98.87           C  
ATOM   3255  O   MET A 208      -7.209  74.170  46.576  1.00 98.87           O  
ATOM   3256  CG  MET A 208      -8.992  70.983  46.028  1.00 98.87           C  
ATOM   3259  SD  MET A 208      -9.630  70.229  44.495  1.00 98.87           S  
ATOM   3260  CE  MET A 208     -11.169  71.142  44.165  1.00 98.87           C  
ATOM   3264  N   GLU A 209      -6.601  72.723  48.180  1.00 98.87           N  
ATOM   3266  CA  GLU A 209      -5.159  72.908  48.020  1.00 98.87           C  
ATOM   3268  C   GLU A 209      -4.610  71.913  46.999  1.00 98.87           C  
ATOM   3269  CB  GLU A 209      -4.461  72.719  49.375  1.00 98.87           C  
ATOM   3272  O   GLU A 209      -4.793  70.700  47.148  1.00 98.87           O  
ATOM   3273  CG  GLU A 209      -4.796  73.832  50.377  1.00 98.87           C  
ATOM   3276  CD  GLU A 209      -4.364  75.202  49.856  1.00 98.87           C  
ATOM   3277  OE1 GLU A 209      -5.185  76.141  49.952  1.00 98.87           O  
ATOM   3278  OE2 GLU A 209      -3.225  75.273  49.354  1.00 98.87           O  
ATOM   3279  N   VAL A 210      -3.907  72.412  45.984  1.00 98.92           N  
ATOM   3281  CA  VAL A 210      -3.248  71.591  44.960  1.00 98.92           C  
ATOM   3283  C   VAL A 210      -1.748  71.857  44.950  1.00 98.92           C  
ATOM   3284  CB  VAL A 210      -3.882  71.774  43.565  1.00 98.92           C  
ATOM   3286  O   VAL A 210      -1.301  72.998  44.990  1.00 98.92           O  
ATOM   3287  CG1 VAL A 210      -5.318  71.236  43.542  1.00 98.92           C  
ATOM   3291  CG2 VAL A 210      -3.883  73.217  43.062  1.00 98.92           C  
ATOM   3295  N   LYS A 211      -0.941  70.791  44.894  1.00 98.94           N  
ATOM   3297  CA  LYS A 211       0.521  70.909  44.803  1.00 98.94           C  
ATOM   3299  C   LYS A 211       0.939  71.027  43.345  1.00 98.94           C  
ATOM   3300  CB  LYS A 211       1.210  69.731  45.507  1.00 98.94           C  
ATOM   3303  O   LYS A 211       0.588  70.149  42.547  1.00 98.94           O  
ATOM   3304  CG  LYS A 211       2.739  69.904  45.525  1.00 98.94           C  
ATOM   3307  CD  LYS A 211       3.446  68.724  46.201  1.00 98.94           C  
ATOM   3310  CE  LYS A 211       4.959  68.985  46.200  1.00 98.94           C  
ATOM   3313  NZ  LYS A 211       5.746  67.824  46.692  1.00 98.94           N  
ATOM   3317  N   ALA A 212       1.761  72.023  43.044  1.00 98.95           N  
ATOM   3319  CA  ALA A 212       2.292  72.279  41.712  1.00 98.95           C  
ATOM   3321  C   ALA A 212       3.790  72.618  41.743  1.00 98.95           C  
ATOM   3322  CB  ALA A 212       1.457  73.398  41.089  1.00 98.95           C  
ATOM   3326  O   ALA A 212       4.324  72.965  42.798  1.00 98.95           O  
ATOM   3327  N   ILE A 213       4.460  72.493  40.599  1.00 98.93           N  
ATOM   3329  CA  ILE A 213       5.840  72.944  40.380  1.00 98.93           C  
ATOM   3331  C   ILE A 213       5.799  74.150  39.446  1.00 98.93           C  
ATOM   3332  CB  ILE A 213       6.713  71.812  39.794  1.00 98.93           C  
ATOM   3334  O   ILE A 213       5.157  74.079  38.401  1.00 98.93           O  
ATOM   3335  CG1 ILE A 213       6.734  70.539  40.672  1.00 98.93           C  
ATOM   3338  CG2 ILE A 213       8.149  72.305  39.548  1.00 98.93           C  
ATOM   3342  CD1 ILE A 213       7.218  70.734  42.117  1.00 98.93           C  
ATOM   3346  N   PHE A 214       6.465  75.243  39.819  1.00 98.92           N  
ATOM   3348  CA  PHE A 214       6.642  76.380  38.919  1.00 98.92           C  
ATOM   3350  C   PHE A 214       7.776  76.086  37.932  1.00 98.92           C  
ATOM   3351  CB  PHE A 214       6.913  77.656  39.715  1.00 98.92           C  
ATOM   3354  O   PHE A 214       8.896  75.806  38.354  1.00 98.92           O  
ATOM   3355  CG  PHE A 214       7.048  78.869  38.821  1.00 98.92           C  
ATOM   3356  CD1 PHE A 214       8.323  79.373  38.513  1.00 98.92           C  
ATOM   3358  CD2 PHE A 214       5.907  79.454  38.241  1.00 98.92           C  
ATOM   3360  CE1 PHE A 214       8.464  80.467  37.646  1.00 98.92           C  
ATOM   3362  CE2 PHE A 214       6.049  80.543  37.364  1.00 98.92           C  
ATOM   3364  CZ  PHE A 214       7.325  81.055  37.070  1.00 98.92           C  
ATOM   3366  N   THR A 215       7.493  76.108  36.634  1.00 98.57           N  
ATOM   3368  CA  THR A 215       8.464  75.781  35.577  1.00 98.57           C  
ATOM   3370  C   THR A 215       8.011  76.350  34.230  1.00 98.57           C  
ATOM   3371  CB  THR A 215       8.685  74.252  35.516  1.00 98.57           C  
ATOM   3373  O   THR A 215       6.931  76.936  34.130  1.00 98.57           O  
ATOM   3374  CG2 THR A 215       7.466  73.439  35.089  1.00 98.57           C  
ATOM   3378  OG1 THR A 215       9.747  73.901  34.665  1.00 98.57           O  
ATOM   3380  N   GLY A 216       8.842  76.186  33.203  1.00 97.93           N  
ATOM   3382  CA  GLY A 216       8.491  76.389  31.801  1.00 97.93           C  
ATOM   3385  C   GLY A 216       8.001  75.108  31.122  1.00 97.93           C  
ATOM   3386  O   GLY A 216       8.417  74.012  31.506  1.00 97.93           O  
ATOM   3387  N   TYR A 217       7.145  75.263  30.116  1.00 97.41           N  
ATOM   3389  CA  TYR A 217       6.755  74.235  29.145  1.00 97.41           C  
ATOM   3391  C   TYR A 217       7.291  74.598  27.761  1.00 97.41           C  
ATOM   3392  CB  TYR A 217       5.234  74.123  29.131  1.00 97.41           C  
ATOM   3395  O   TYR A 217       7.221  75.766  27.387  1.00 97.41           O  
ATOM   3396  CG  TYR A 217       4.678  73.095  28.176  1.00 97.41           C  
ATOM   3397  CD1 TYR A 217       4.345  73.443  26.852  1.00 97.41           C  
ATOM   3399  CD2 TYR A 217       4.510  71.771  28.621  1.00 97.41           C  
ATOM   3401  CE1 TYR A 217       3.845  72.460  25.975  1.00 97.41           C  
ATOM   3403  CE2 TYR A 217       3.998  70.798  27.744  1.00 97.41           C  
ATOM   3405  OH  TYR A 217       3.170  70.151  25.623  1.00 97.41           O  
ATOM   3407  CZ  TYR A 217       3.667  71.132  26.417  1.00 97.41           C  
ATOM   3408  N   TYR A 218       7.826  73.624  27.028  1.00 92.83           N  
ATOM   3410  CA  TYR A 218       8.588  73.846  25.794  1.00 92.83           C  
ATOM   3412  C   TYR A 218       7.944  73.275  24.518  1.00 92.83           C  
ATOM   3413  CB  TYR A 218      10.028  73.343  26.006  1.00 92.83           C  
ATOM   3416  O   TYR A 218       8.571  73.402  23.470  1.00 92.83           O  
ATOM   3417  CG  TYR A 218      10.919  74.324  26.746  1.00 92.83           C  
ATOM   3418  CD1 TYR A 218      11.518  75.367  26.025  1.00 92.83           C  
ATOM   3420  CD2 TYR A 218      11.161  74.208  28.129  1.00 92.83           C  
ATOM   3422  CE1 TYR A 218      12.412  76.250  26.652  1.00 92.83           C  
ATOM   3424  CE2 TYR A 218      12.033  75.117  28.772  1.00 92.83           C  
ATOM   3426  OH  TYR A 218      13.533  77.005  28.618  1.00 92.83           O  
ATOM   3428  CZ  TYR A 218      12.680  76.128  28.025  1.00 92.83           C  
ATOM   3429  N   GLY A 219       6.718  72.737  24.590  1.00 82.86           N  
ATOM   3431  CA  GLY A 219       6.153  71.908  23.512  1.00 82.86           C  
ATOM   3434  C   GLY A 219       6.596  70.457  23.634  1.00 82.86           C  
ATOM   3435  O   GLY A 219       7.757  70.239  24.057  1.00 82.86           O  
ATOM   3436  OXT GLY A 219       5.739  69.577  23.434  1.00 82.86           O  
TER
ATOM   3437  N   GLU B   1      13.987  73.030   2.429  1.00 92.35           N  
ATOM   3441  CA  GLU B   1      13.430  74.377   2.662  1.00 92.35           C  
ATOM   3443  C   GLU B   1      11.933  74.228   2.836  1.00 92.35           C  
ATOM   3444  CB  GLU B   1      13.773  75.277   1.478  1.00 92.35           C  
ATOM   3447  O   GLU B   1      11.371  73.357   2.180  1.00 92.35           O  
ATOM   3448  CG  GLU B   1      13.344  76.734   1.685  1.00 92.35           C  
ATOM   3451  CD  GLU B   1      13.764  77.620   0.506  1.00 92.35           C  
ATOM   3452  OE1 GLU B   1      13.374  78.804   0.515  1.00 92.35           O  
ATOM   3453  OE2 GLU B   1      14.471  77.103  -0.387  1.00 92.35           O  
ATOM   3454  N   VAL B   2      11.325  74.989   3.744  1.00 96.48           N  
ATOM   3456  CA  VAL B   2       9.881  74.926   3.991  1.00 96.48           C  
ATOM   3458  C   VAL B   2       9.177  75.867   3.028  1.00 96.48           C  
ATOM   3459  CB  VAL B   2       9.526  75.275   5.446  1.00 96.48           C  
ATOM   3461  O   VAL B   2       9.560  77.028   2.929  1.00 96.48           O  
ATOM   3462  CG1 VAL B   2       8.027  75.064   5.694  1.00 96.48           C  
ATOM   3466  CG2 VAL B   2      10.359  74.409   6.403  1.00 96.48           C  
ATOM   3470  N   GLN B   3       8.164  75.375   2.323  1.00 98.14           N  
ATOM   3472  CA  GLN B   3       7.361  76.190   1.416  1.00 98.14           C  
ATOM   3474  C   GLN B   3       5.879  75.899   1.624  1.00 98.14           C  
ATOM   3475  CB  GLN B   3       7.768  75.973  -0.051  1.00 98.14           C  
ATOM   3478  O   GLN B   3       5.470  74.738   1.701  1.00 98.14           O  
ATOM   3479  CG  GLN B   3       9.235  76.335  -0.327  1.00 98.14           C  
ATOM   3482  CD  GLN B   3       9.620  76.187  -1.795  1.00 98.14           C  
ATOM   3483  NE2 GLN B   3      10.601  76.928  -2.257  1.00 98.14           N  
ATOM   3486  OE1 GLN B   3       9.082  75.392  -2.547  1.00 98.14           O  
ATOM   3487  N   LEU B   4       5.094  76.972   1.692  1.00 98.69           N  
ATOM   3489  CA  LEU B   4       3.637  76.950   1.685  1.00 98.69           C  
ATOM   3491  C   LEU B   4       3.185  77.657   0.407  1.00 98.69           C  
ATOM   3492  CB  LEU B   4       3.081  77.645   2.944  1.00 98.69           C  
ATOM   3495  O   LEU B   4       3.527  78.820   0.196  1.00 98.69           O  
ATOM   3496  CG  LEU B   4       3.623  77.142   4.292  1.00 98.69           C  
ATOM   3498  CD1 LEU B   4       2.968  77.911   5.436  1.00 98.69           C  
ATOM   3502  CD2 LEU B   4       3.338  75.666   4.532  1.00 98.69           C  
ATOM   3506  N   GLU B   5       2.460  76.947  -0.449  1.00 98.67           N  
ATOM   3508  CA  GLU B   5       2.016  77.460  -1.743  1.00 98.67           C  
ATOM   3510  C   GLU B   5       0.491  77.570  -1.777  1.00 98.67           C  
ATOM   3511  CB  GLU B   5       2.587  76.586  -2.870  1.00 98.67           C  
ATOM   3514  O   GLU B   5      -0.228  76.566  -1.853  1.00 98.67           O  
ATOM   3515  CG  GLU B   5       2.299  77.191  -4.254  1.00 98.67           C  
ATOM   3518  CD  GLU B   5       2.927  76.397  -5.414  1.00 98.67           C  
ATOM   3519  OE1 GLU B   5       3.017  76.979  -6.519  1.00 98.67           O  
ATOM   3520  OE2 GLU B   5       3.273  75.210  -5.217  1.00 98.67           O  
ATOM   3521  N   GLU B   6      -0.012  78.803  -1.696  1.00 98.75           N  
ATOM   3523  CA  GLU B   6      -1.438  79.088  -1.784  1.00 98.75           C  
ATOM   3525  C   GLU B   6      -1.931  79.181  -3.230  1.00 98.75           C  
ATOM   3526  CB  GLU B   6      -1.844  80.350  -1.017  1.00 98.75           C  
ATOM   3529  O   GLU B   6      -1.360  79.855  -4.084  1.00 98.75           O  
ATOM   3530  CG  GLU B   6      -1.402  80.331   0.450  1.00 98.75           C  
ATOM   3533  CD  GLU B   6      -0.077  81.066   0.681  1.00 98.75           C  
ATOM   3534  OE1 GLU B   6       0.042  81.674   1.765  1.00 98.75           O  
ATOM   3535  OE2 GLU B   6       0.793  81.106  -0.218  1.00 98.75           O  
ATOM   3536  N   SER B   7      -3.077  78.563  -3.497  1.00 98.72           N  
ATOM   3538  CA  SER B   7      -3.746  78.605  -4.797  1.00 98.72           C  
ATOM   3540  C   SER B   7      -5.270  78.609  -4.649  1.00 98.72           C  
ATOM   3541  CB  SER B   7      -3.261  77.431  -5.657  1.00 98.72           C  
ATOM   3544  O   SER B   7      -5.809  78.455  -3.552  1.00 98.72           O  
ATOM   3545  OG  SER B   7      -3.572  76.203  -5.031  1.00 98.72           O  
ATOM   3547  N   GLY B   8      -5.983  78.810  -5.762  1.00 98.61           N  
ATOM   3549  CA  GLY B   8      -7.451  78.836  -5.802  1.00 98.61           C  
ATOM   3552  C   GLY B   8      -8.085  80.205  -5.534  1.00 98.61           C  
ATOM   3553  O   GLY B   8      -9.312  80.313  -5.524  1.00 98.61           O  
ATOM   3554  N   GLY B   9      -7.272  81.248  -5.333  1.00 98.60           N  
ATOM   3556  CA  GLY B   9      -7.735  82.634  -5.347  1.00 98.60           C  
ATOM   3559  C   GLY B   9      -8.264  83.063  -6.722  1.00 98.60           C  
ATOM   3560  O   GLY B   9      -8.172  82.336  -7.712  1.00 98.60           O  
ATOM   3561  N   GLY B  10      -8.825  84.265  -6.785  1.00 98.40           N  
ATOM   3563  CA  GLY B  10      -9.375  84.839  -8.006  1.00 98.40           C  
ATOM   3566  C   GLY B  10     -10.545  85.781  -7.752  1.00 98.40           C  
ATOM   3567  O   GLY B  10     -10.809  86.202  -6.623  1.00 98.40           O  
ATOM   3568  N   LEU B  11     -11.242  86.108  -8.839  1.00 98.63           N  
ATOM   3570  CA  LEU B  11     -12.451  86.922  -8.828  1.00 98.63           C  
ATOM   3572  C   LEU B  11     -13.691  86.039  -8.654  1.00 98.63           C  
ATOM   3573  CB  LEU B  11     -12.503  87.742 -10.129  1.00 98.63           C  
ATOM   3576  O   LEU B  11     -13.845  85.029  -9.340  1.00 98.63           O  
ATOM   3577  CG  LEU B  11     -13.751  88.629 -10.268  1.00 98.63           C  
ATOM   3579  CD1 LEU B  11     -13.805  89.725  -9.211  1.00 98.63           C  
ATOM   3583  CD2 LEU B  11     -13.763  89.299 -11.639  1.00 98.63           C  
ATOM   3587  N   VAL B  12     -14.605  86.452  -7.780  1.00 98.53           N  
ATOM   3589  CA  VAL B  12     -15.891  85.787  -7.556  1.00 98.53           C  
ATOM   3591  C   VAL B  12     -16.985  86.816  -7.270  1.00 98.53           C  
ATOM   3592  CB  VAL B  12     -15.747  84.741  -6.437  1.00 98.53           C  
ATOM   3594  O   VAL B  12     -16.740  87.844  -6.644  1.00 98.53           O  
ATOM   3595  CG1 VAL B  12     -15.417  85.366  -5.081  1.00 98.53           C  
ATOM   3599  CG2 VAL B  12     -16.988  83.856  -6.283  1.00 98.53           C  
ATOM   3603  N   GLN B  13     -18.212  86.544  -7.711  1.00 98.55           N  
ATOM   3605  CA  GLN B  13     -19.352  87.414  -7.419  1.00 98.55           C  
ATOM   3607  C   GLN B  13     -19.814  87.284  -5.956  1.00 98.55           C  
ATOM   3608  CB  GLN B  13     -20.505  87.128  -8.386  1.00 98.55           C  
ATOM   3611  O   GLN B  13     -19.681  86.208  -5.362  1.00 98.55           O  
ATOM   3612  CG  GLN B  13     -20.184  87.635  -9.800  1.00 98.55           C  
ATOM   3615  CD  GLN B  13     -21.334  87.434 -10.778  1.00 98.55           C  
ATOM   3616  NE2 GLN B  13     -21.251  88.021 -11.950  1.00 98.55           N  
ATOM   3619  OE1 GLN B  13     -22.317  86.758 -10.519  1.00 98.55           O  
ATOM   3620  N   PRO B  14     -20.408  88.340  -5.362  1.00 98.48           N  
ATOM   3621  CA  PRO B  14     -21.017  88.258  -4.038  1.00 98.48           C  
ATOM   3623  C   PRO B  14     -22.026  87.108  -3.935  1.00 98.48           C  
ATOM   3624  CB  PRO B  14     -21.687  89.615  -3.804  1.00 98.48           C  
ATOM   3627  O   PRO B  14     -22.864  86.913  -4.810  1.00 98.48           O  
ATOM   3628  CG  PRO B  14     -20.877  90.565  -4.684  1.00 98.48           C  
ATOM   3631  CD  PRO B  14     -20.516  89.695  -5.884  1.00 98.48           C  
ATOM   3634  N   GLY B  15     -21.953  86.347  -2.846  1.00 98.60           N  
ATOM   3636  CA  GLY B  15     -22.741  85.131  -2.634  1.00 98.60           C  
ATOM   3639  C   GLY B  15     -22.118  83.864  -3.227  1.00 98.60           C  
ATOM   3640  O   GLY B  15     -22.522  82.771  -2.836  1.00 98.60           O  
ATOM   3641  N   GLY B  16     -21.115  83.991  -4.101  1.00 98.69           N  
ATOM   3643  CA  GLY B  16     -20.389  82.862  -4.675  1.00 98.69           C  
ATOM   3646  C   GLY B  16     -19.471  82.144  -3.684  1.00 98.69           C  
ATOM   3647  O   GLY B  16     -19.407  82.471  -2.491  1.00 98.69           O  
ATOM   3648  N   SER B  17     -18.743  81.162  -4.216  1.00 98.80           N  
ATOM   3650  CA  SER B  17     -17.841  80.303  -3.455  1.00 98.80           C  
ATOM   3652  C   SER B  17     -16.475  80.182  -4.122  1.00 98.80           C  
ATOM   3653  CB  SER B  17     -18.431  78.898  -3.285  1.00 98.80           C  
ATOM   3656  O   SER B  17     -16.374  80.165  -5.345  1.00 98.80           O  
ATOM   3657  OG  SER B  17     -19.604  78.912  -2.497  1.00 98.80           O  
ATOM   3659  N   LEU B  18     -15.438  80.027  -3.302  1.00 98.80           N  
ATOM   3661  CA  LEU B  18     -14.079  79.686  -3.719  1.00 98.80           C  
ATOM   3663  C   LEU B  18     -13.522  78.605  -2.796  1.00 98.80           C  
ATOM   3664  CB  LEU B  18     -13.172  80.931  -3.694  1.00 98.80           C  
ATOM   3667  O   LEU B  18     -13.938  78.478  -1.645  1.00 98.80           O  
ATOM   3668  CG  LEU B  18     -13.399  81.937  -4.834  1.00 98.80           C  
ATOM   3670  CD1 LEU B  18     -12.528  83.167  -4.583  1.00 98.80           C  
ATOM   3674  CD2 LEU B  18     -13.027  81.361  -6.201  1.00 98.80           C  
ATOM   3678  N   ARG B  19     -12.559  77.835  -3.297  1.00 98.86           N  
ATOM   3680  CA  ARG B  19     -11.810  76.866  -2.499  1.00 98.86           C  
ATOM   3682  C   ARG B  19     -10.332  77.188  -2.615  1.00 98.86           C  
ATOM   3683  CB  ARG B  19     -12.133  75.442  -2.963  1.00 98.86           C  
ATOM   3686  O   ARG B  19      -9.742  76.963  -3.668  1.00 98.86           O  
ATOM   3687  CG  ARG B  19     -11.462  74.405  -2.052  1.00 98.86           C  
ATOM   3690  CD  ARG B  19     -11.761  72.995  -2.562  1.00 98.86           C  
ATOM   3693  NE  ARG B  19     -11.108  71.973  -1.720  1.00 98.86           N  
ATOM   3695  NH1 ARG B  19     -12.992  71.028  -0.804  1.00 98.86           N  
ATOM   3698  NH2 ARG B  19     -10.972  70.249  -0.249  1.00 98.86           N  
ATOM   3701  CZ  ARG B  19     -11.694  71.089  -0.934  1.00 98.86           C  
ATOM   3702  N   LEU B  20      -9.754  77.687  -1.531  1.00 98.93           N  
ATOM   3704  CA  LEU B  20      -8.313  77.883  -1.456  1.00 98.93           C  
ATOM   3706  C   LEU B  20      -7.637  76.569  -1.074  1.00 98.93           C  
ATOM   3707  CB  LEU B  20      -7.945  79.022  -0.494  1.00 98.93           C  
ATOM   3710  O   LEU B  20      -8.212  75.758  -0.338  1.00 98.93           O  
ATOM   3711  CG  LEU B  20      -8.723  80.331  -0.702  1.00 98.93           C  
ATOM   3713  CD1 LEU B  20      -8.166  81.406   0.224  1.00 98.93           C  
ATOM   3717  CD2 LEU B  20      -8.643  80.842  -2.140  1.00 98.93           C  
ATOM   3721  N   SER B  21      -6.420  76.378  -1.563  1.00 98.88           N  
ATOM   3723  CA  SER B  21      -5.549  75.258  -1.204  1.00 98.88           C  
ATOM   3725  C   SER B  21      -4.193  75.800  -0.775  1.00 98.88           C  
ATOM   3726  CB  SER B  21      -5.378  74.283  -2.375  1.00 98.88           C  
ATOM   3729  O   SER B  21      -3.731  76.785  -1.338  1.00 98.88           O  
ATOM   3730  OG  SER B  21      -6.636  73.926  -2.923  1.00 98.88           O  
ATOM   3732  N   CYS B  22      -3.571  75.158   0.204  1.00 98.81           N  
ATOM   3734  CA  CYS B  22      -2.218  75.416   0.671  1.00 98.81           C  
ATOM   3736  C   CYS B  22      -1.443  74.106   0.591  1.00 98.81           C  
ATOM   3737  CB  CYS B  22      -2.286  75.950   2.100  1.00 98.81           C  
ATOM   3740  O   CYS B  22      -1.678  73.211   1.408  1.00 98.81           O  
ATOM   3741  SG  CYS B  22      -0.679  76.112   2.911  1.00 98.81           S  
ATOM   3742  N   ALA B  23      -0.586  73.975  -0.419  1.00 98.69           N  
ATOM   3744  CA  ALA B  23       0.320  72.841  -0.548  1.00 98.69           C  
ATOM   3746  C   ALA B  23       1.565  73.098   0.305  1.00 98.69           C  
ATOM   3747  CB  ALA B  23       0.654  72.617  -2.024  1.00 98.69           C  
ATOM   3751  O   ALA B  23       2.162  74.170   0.238  1.00 98.69           O  
ATOM   3752  N   VAL B  24       1.938  72.120   1.123  1.00 98.13           N  
ATOM   3754  CA  VAL B  24       3.029  72.231   2.091  1.00 98.13           C  
ATOM   3756  C   VAL B  24       4.181  71.330   1.672  1.00 98.13           C  
ATOM   3757  CB  VAL B  24       2.518  71.906   3.505  1.00 98.13           C  
ATOM   3759  O   VAL B  24       3.982  70.166   1.326  1.00 98.13           O  
ATOM   3760  CG1 VAL B  24       3.636  72.013   4.542  1.00 98.13           C  
ATOM   3764  CG2 VAL B  24       1.355  72.841   3.876  1.00 98.13           C  
ATOM   3768  N   SER B  25       5.405  71.849   1.722  1.00 97.94           N  
ATOM   3770  CA  SER B  25       6.618  71.068   1.486  1.00 97.94           C  
ATOM   3772  C   SER B  25       7.737  71.457   2.451  1.00 97.94           C  
ATOM   3773  CB  SER B  25       7.053  71.188   0.023  1.00 97.94           C  
ATOM   3776  O   SER B  25       7.742  72.550   3.016  1.00 97.94           O  
ATOM   3777  OG  SER B  25       7.586  72.461  -0.243  1.00 97.94           O  
ATOM   3779  N   GLY B  26       8.676  70.536   2.679  1.00 97.19           N  
ATOM   3781  CA  GLY B  26       9.807  70.731   3.593  1.00 97.19           C  
ATOM   3784  C   GLY B  26       9.509  70.508   5.080  1.00 97.19           C  
ATOM   3785  O   GLY B  26      10.453  70.477   5.863  1.00 97.19           O  
ATOM   3786  N   ILE B  27       8.241  70.306   5.445  1.00 94.89           N  
ATOM   3788  CA  ILE B  27       7.772  69.883   6.773  1.00 94.89           C  
ATOM   3790  C   ILE B  27       6.754  68.749   6.633  1.00 94.89           C  
ATOM   3791  CB  ILE B  27       7.165  71.054   7.584  1.00 94.89           C  
ATOM   3793  O   ILE B  27       6.159  68.567   5.567  1.00 94.89           O  
ATOM   3794  CG1 ILE B  27       5.985  71.727   6.849  1.00 94.89           C  
ATOM   3797  CG2 ILE B  27       8.265  72.057   7.938  1.00 94.89           C  
ATOM   3801  CD1 ILE B  27       5.327  72.879   7.618  1.00 94.89           C  
ATOM   3805  N   THR B  28       6.539  68.004   7.714  1.00 94.53           N  
ATOM   3807  CA  THR B  28       5.513  66.962   7.788  1.00 94.53           C  
ATOM   3809  C   THR B  28       4.226  67.574   8.312  1.00 94.53           C  
ATOM   3810  CB  THR B  28       5.954  65.825   8.718  1.00 94.53           C  
ATOM   3812  O   THR B  28       4.184  68.040   9.444  1.00 94.53           O  
ATOM   3813  CG2 THR B  28       4.982  64.647   8.680  1.00 94.53           C  
ATOM   3817  OG1 THR B  28       7.206  65.322   8.315  1.00 94.53           O  
ATOM   3819  N   LEU B  29       3.150  67.558   7.523  1.00 94.88           N  
ATOM   3821  CA  LEU B  29       1.882  68.136   7.976  1.00 94.88           C  
ATOM   3823  C   LEU B  29       1.374  67.505   9.284  1.00 94.88           C  
ATOM   3824  CB  LEU B  29       0.823  68.034   6.860  1.00 94.88           C  
ATOM   3827  O   LEU B  29       0.744  68.210  10.064  1.00 94.88           O  
ATOM   3828  CG  LEU B  29       0.672  69.273   5.958  1.00 94.88           C  
ATOM   3830  CD1 LEU B  29      -0.640  69.151   5.180  1.00 94.88           C  
ATOM   3834  CD2 LEU B  29       0.559  70.593   6.726  1.00 94.88           C  
ATOM   3838  N   ASP B  30       1.644  66.224   9.546  1.00 94.81           N  
ATOM   3840  CA  ASP B  30       1.219  65.522  10.771  1.00 94.81           C  
ATOM   3842  C   ASP B  30       1.740  66.141  12.079  1.00 94.81           C  
ATOM   3843  CB  ASP B  30       1.636  64.042  10.713  1.00 94.81           C  
ATOM   3846  O   ASP B  30       1.155  65.874  13.126  1.00 94.81           O  
ATOM   3847  CG  ASP B  30       0.971  63.271   9.573  1.00 94.81           C  
ATOM   3848  OD1 ASP B  30      -0.247  63.473   9.347  1.00 94.81           O  
ATOM   3849  OD2 ASP B  30       1.666  62.482   8.901  1.00 94.81           O  
ATOM   3850  N   ASP B  31       2.766  66.992  12.016  1.00 94.29           N  
ATOM   3852  CA  ASP B  31       3.322  67.690  13.181  1.00 94.29           C  
ATOM   3854  C   ASP B  31       2.848  69.156  13.259  1.00 94.29           C  
ATOM   3855  CB  ASP B  31       4.856  67.567  13.145  1.00 94.29           C  
ATOM   3858  O   ASP B  31       2.888  69.773  14.316  1.00 94.29           O  
ATOM   3859  CG  ASP B  31       5.349  66.112  13.083  1.00 94.29           C  
ATOM   3860  OD1 ASP B  31       4.827  65.262  13.839  1.00 94.29           O  
ATOM   3861  OD2 ASP B  31       6.253  65.840  12.253  1.00 94.29           O  
ATOM   3862  N   PHE B  32       2.309  69.714  12.165  1.00 96.98           N  
ATOM   3864  CA  PHE B  32       2.003  71.143  12.054  1.00 96.98           C  
ATOM   3866  C   PHE B  32       0.505  71.453  12.039  1.00 96.98           C  
ATOM   3867  CB  PHE B  32       2.709  71.746  10.838  1.00 96.98           C  
ATOM   3870  O   PHE B  32      -0.299  70.888  11.279  1.00 96.98           O  
ATOM   3871  CG  PHE B  32       4.196  71.947  11.052  1.00 96.98           C  
ATOM   3872  CD1 PHE B  32       4.700  73.225  11.341  1.00 96.98           C  
ATOM   3874  CD2 PHE B  32       5.079  70.854  11.001  1.00 96.98           C  
ATOM   3876  CE1 PHE B  32       6.073  73.410  11.559  1.00 96.98           C  
ATOM   3878  CE2 PHE B  32       6.453  71.032  11.226  1.00 96.98           C  
ATOM   3880  CZ  PHE B  32       6.955  72.315  11.500  1.00 96.98           C  
ATOM   3882  N   GLY B  33       0.122  72.420  12.867  1.00 97.31           N  
ATOM   3884  CA  GLY B  33      -1.126  73.142  12.713  1.00 97.31           C  
ATOM   3887  C   GLY B  33      -1.024  74.154  11.578  1.00 97.31           C  
ATOM   3888  O   GLY B  33       0.039  74.716  11.326  1.00 97.31           O  
ATOM   3889  N   ILE B  34      -2.138  74.389  10.885  1.00 98.51           N  
ATOM   3891  CA  ILE B  34      -2.205  75.344   9.778  1.00 98.51           C  
ATOM   3893  C   ILE B  34      -3.263  76.403  10.066  1.00 98.51           C  
ATOM   3894  CB  ILE B  34      -2.424  74.632   8.426  1.00 98.51           C  
ATOM   3896  O   ILE B  34      -4.408  76.084  10.396  1.00 98.51           O  
ATOM   3897  CG1 ILE B  34      -1.286  73.639   8.078  1.00 98.51           C  
ATOM   3900  CG2 ILE B  34      -2.606  75.653   7.288  1.00 98.51           C  
ATOM   3904  CD1 ILE B  34       0.105  74.243   7.882  1.00 98.51           C  
ATOM   3908  N   GLY B  35      -2.878  77.664   9.907  1.00 98.59           N  
ATOM   3910  CA  GLY B  35      -3.749  78.828   9.959  1.00 98.59           C  
ATOM   3913  C   GLY B  35      -3.960  79.421   8.569  1.00 98.59           C  
ATOM   3914  O   GLY B  35      -3.032  79.515   7.769  1.00 98.59           O  
ATOM   3915  N   TRP B  36      -5.185  79.848   8.292  1.00 98.91           N  
ATOM   3917  CA  TRP B  36      -5.497  80.768   7.209  1.00 98.91           C  
ATOM   3919  C   TRP B  36      -5.701  82.157   7.781  1.00 98.91           C  
ATOM   3920  CB  TRP B  36      -6.724  80.316   6.419  1.00 98.91           C  
ATOM   3923  O   TRP B  36      -6.497  82.363   8.700  1.00 98.91           O  
ATOM   3924  CG  TRP B  36      -6.431  79.257   5.409  1.00 98.91           C  
ATOM   3925  CD1 TRP B  36      -6.529  77.927   5.611  1.00 98.91           C  
ATOM   3927  CD2 TRP B  36      -5.909  79.420   4.055  1.00 98.91           C  
ATOM   3928  CE2 TRP B  36      -5.769  78.125   3.474  1.00 98.91           C  
ATOM   3929  CE3 TRP B  36      -5.511  80.525   3.270  1.00 98.91           C  
ATOM   3931  NE1 TRP B  36      -6.151  77.253   4.468  1.00 98.91           N  
ATOM   3933  CH2 TRP B  36      -4.905  79.051   1.415  1.00 98.91           C  
ATOM   3935  CZ2 TRP B  36      -5.297  77.932   2.170  1.00 98.91           C  
ATOM   3937  CZ3 TRP B  36      -5.010  80.341   1.966  1.00 98.91           C  
ATOM   3939  N   PHE B  37      -5.018  83.112   7.179  1.00 98.88           N  
ATOM   3941  CA  PHE B  37      -5.091  84.526   7.492  1.00 98.88           C  
ATOM   3943  C   PHE B  37      -5.497  85.286   6.248  1.00 98.88           C  
ATOM   3944  CB  PHE B  37      -3.729  84.998   7.989  1.00 98.88           C  
ATOM   3947  O   PHE B  37      -5.337  84.800   5.128  1.00 98.88           O  
ATOM   3948  CG  PHE B  37      -3.374  84.425   9.337  1.00 98.88           C  
ATOM   3949  CD1 PHE B  37      -3.602  85.196  10.487  1.00 98.88           C  
ATOM   3951  CD2 PHE B  37      -2.846  83.122   9.449  1.00 98.88           C  
ATOM   3953  CE1 PHE B  37      -3.339  84.656  11.749  1.00 98.88           C  
ATOM   3955  CE2 PHE B  37      -2.589  82.583  10.720  1.00 98.88           C  
ATOM   3957  CZ  PHE B  37      -2.857  83.349  11.866  1.00 98.88           C  
ATOM   3959  N   ARG B  38      -5.979  86.509   6.422  1.00 98.83           N  
ATOM   3961  CA  ARG B  38      -6.182  87.413   5.299  1.00 98.83           C  
ATOM   3963  C   ARG B  38      -5.778  88.825   5.642  1.00 98.83           C  
ATOM   3964  CB  ARG B  38      -7.618  87.318   4.778  1.00 98.83           C  
ATOM   3967  O   ARG B  38      -5.790  89.227   6.801  1.00 98.83           O  
ATOM   3968  CG  ARG B  38      -8.626  87.937   5.751  1.00 98.83           C  
ATOM   3971  CD  ARG B  38     -10.036  87.695   5.234  1.00 98.83           C  
ATOM   3974  NE  ARG B  38     -11.010  88.267   6.159  1.00 98.83           N  
ATOM   3976  NH1 ARG B  38     -12.916  87.476   5.185  1.00 98.83           N  
ATOM   3979  NH2 ARG B  38     -13.001  88.846   6.976  1.00 98.83           N  
ATOM   3982  CZ  ARG B  38     -12.314  88.187   6.097  1.00 98.83           C  
ATOM   3983  N   GLN B  39      -5.468  89.584   4.609  1.00 98.62           N  
ATOM   3985  CA  GLN B  39      -5.248  91.011   4.705  1.00 98.62           C  
ATOM   3987  C   GLN B  39      -6.108  91.710   3.660  1.00 98.62           C  
ATOM   3988  CB  GLN B  39      -3.751  91.285   4.558  1.00 98.62           C  
ATOM   3991  O   GLN B  39      -5.862  91.613   2.455  1.00 98.62           O  
ATOM   3992  CG  GLN B  39      -3.445  92.731   4.943  1.00 98.62           C  
ATOM   3995  CD  GLN B  39      -1.954  93.022   5.012  1.00 98.62           C  
ATOM   3996  NE2 GLN B  39      -1.586  94.121   5.628  1.00 98.62           N  
ATOM   3999  OE1 GLN B  39      -1.106  92.280   4.544  1.00 98.62           O  
ATOM   4000  N   ALA B  40      -7.151  92.393   4.129  1.00 97.74           N  
ATOM   4002  CA  ALA B  40      -7.935  93.276   3.279  1.00 97.74           C  
ATOM   4004  C   ALA B  40      -7.112  94.533   2.921  1.00 97.74           C  
ATOM   4005  CB  ALA B  40      -9.257  93.607   3.979  1.00 97.74           C  
ATOM   4009  O   ALA B  40      -6.213  94.918   3.678  1.00 97.74           O  
ATOM   4010  N   PRO B  41      -7.404  95.210   1.796  1.00 95.29           N  
ATOM   4011  CA  PRO B  41      -6.676  96.413   1.398  1.00 95.29           C  
ATOM   4013  C   PRO B  41      -6.654  97.480   2.502  1.00 95.29           C  
ATOM   4014  CB  PRO B  41      -7.372  96.910   0.129  1.00 95.29           C  
ATOM   4017  O   PRO B  41      -7.699  97.910   2.990  1.00 95.29           O  
ATOM   4018  CG  PRO B  41      -7.970  95.635  -0.465  1.00 95.29           C  
ATOM   4021  CD  PRO B  41      -8.369  94.836   0.772  1.00 95.29           C  
ATOM   4024  N   GLY B  42      -5.453  97.910   2.897  1.00 95.70           N  
ATOM   4026  CA  GLY B  42      -5.258  98.930   3.935  1.00 95.70           C  
ATOM   4029  C   GLY B  42      -5.630  98.488   5.356  1.00 95.70           C  
ATOM   4030  O   GLY B  42      -5.784  99.338   6.232  1.00 95.70           O  
ATOM   4031  N   LYS B  43      -5.810  97.185   5.593  1.00 96.75           N  
ATOM   4033  CA  LYS B  43      -6.055  96.611   6.918  1.00 96.75           C  
ATOM   4035  C   LYS B  43      -4.857  95.800   7.387  1.00 96.75           C  
ATOM   4036  CB  LYS B  43      -7.348  95.775   6.904  1.00 96.75           C  
ATOM   4039  O   LYS B  43      -3.995  95.409   6.598  1.00 96.75           O  
ATOM   4040  CG  LYS B  43      -8.612  96.583   6.558  1.00 96.75           C  
ATOM   4043  CD  LYS B  43      -8.886  97.687   7.587  1.00 96.75           C  
ATOM   4046  CE  LYS B  43     -10.196  98.406   7.273  1.00 96.75           C  
ATOM   4049  NZ  LYS B  43     -10.459  99.452   8.290  1.00 96.75           N  
ATOM   4053  N   GLU B  44      -4.807  95.569   8.689  1.00 96.72           N  
ATOM   4055  CA  GLU B  44      -3.888  94.600   9.272  1.00 96.72           C  
ATOM   4057  C   GLU B  44      -4.302  93.179   8.887  1.00 96.72           C  
ATOM   4058  CB  GLU B  44      -3.821  94.786  10.792  1.00 96.72           C  
ATOM   4061  O   GLU B  44      -5.415  92.931   8.409  1.00 96.72           O  
ATOM   4062  CG  GLU B  44      -3.180  96.141  11.133  1.00 96.72           C  
ATOM   4065  CD  GLU B  44      -3.036  96.387  12.639  1.00 96.72           C  
ATOM   4066  OE1 GLU B  44      -2.325  97.359  12.974  1.00 96.72           O  
ATOM   4067  OE2 GLU B  44      -3.677  95.656  13.423  1.00 96.72           O  
ATOM   4068  N   ARG B  45      -3.368  92.247   9.054  1.00 97.66           N  
ATOM   4070  CA  ARG B  45      -3.630  90.829   8.842  1.00 97.66           C  
ATOM   4072  C   ARG B  45      -4.503  90.309   9.983  1.00 97.66           C  
ATOM   4073  CB  ARG B  45      -2.290  90.097   8.740  1.00 97.66           C  
ATOM   4076  O   ARG B  45      -4.191  90.541  11.143  1.00 97.66           O  
ATOM   4077  CG  ARG B  45      -2.469  88.619   8.378  1.00 97.66           C  
ATOM   4080  CD  ARG B  45      -1.123  87.892   8.322  1.00 97.66           C  
ATOM   4083  NE  ARG B  45      -0.243  88.419   7.262  1.00 97.66           N  
ATOM   4085  NH1 ARG B  45       1.683  87.316   7.878  1.00 97.66           N  
ATOM   4088  NH2 ARG B  45       1.712  88.721   6.148  1.00 97.66           N  
ATOM   4091  CZ  ARG B  45       1.042  88.149   7.107  1.00 97.66           C  
ATOM   4092  N   GLU B  46      -5.549  89.566   9.647  1.00 98.22           N  
ATOM   4094  CA  GLU B  46      -6.441  88.922  10.612  1.00 98.22           C  
ATOM   4096  C   GLU B  46      -6.523  87.411  10.364  1.00 98.22           C  
ATOM   4097  CB  GLU B  46      -7.830  89.592  10.614  1.00 98.22           C  
ATOM   4100  O   GLU B  46      -6.416  86.946   9.224  1.00 98.22           O  
ATOM   4101  CG  GLU B  46      -8.612  89.463   9.292  1.00 98.22           C  
ATOM   4104  CD  GLU B  46     -10.020  90.091   9.330  1.00 98.22           C  
ATOM   4105  OE1 GLU B  46     -10.819  89.786   8.404  1.00 98.22           O  
ATOM   4106  OE2 GLU B  46     -10.338  90.876  10.246  1.00 98.22           O  
ATOM   4107  N   GLY B  47      -6.716  86.637  11.433  1.00 98.56           N  
ATOM   4109  CA  GLY B  47      -7.001  85.209  11.326  1.00 98.56           C  
ATOM   4112  C   GLY B  47      -8.376  84.958  10.708  1.00 98.56           C  
ATOM   4113  O   GLY B  47      -9.335  85.679  10.968  1.00 98.56           O  
ATOM   4114  N   VAL B  48      -8.485  83.909   9.895  1.00 98.83           N  
ATOM   4116  CA  VAL B  48      -9.737  83.471   9.260  1.00 98.83           C  
ATOM   4118  C   VAL B  48     -10.185  82.132   9.830  1.00 98.83           C  
ATOM   4119  CB  VAL B  48      -9.572  83.384   7.731  1.00 98.83           C  
ATOM   4121  O   VAL B  48     -11.337  81.991  10.246  1.00 98.83           O  
ATOM   4122  CG1 VAL B  48     -10.855  82.895   7.051  1.00 98.83           C  
ATOM   4126  CG2 VAL B  48      -9.222  84.748   7.133  1.00 98.83           C  
ATOM   4130  N   ALA B  49      -9.276  81.159   9.863  1.00 98.76           N  
ATOM   4132  CA  ALA B  49      -9.499  79.843  10.445  1.00 98.76           C  
ATOM   4134  C   ALA B  49      -8.167  79.174  10.797  1.00 98.76           C  
ATOM   4135  CB  ALA B  49     -10.276  78.979   9.439  1.00 98.76           C  
ATOM   4139  O   ALA B  49      -7.143  79.522  10.220  1.00 98.76           O  
ATOM   4140  N   CYS B  50      -8.174  78.169  11.666  1.00 98.37           N  
ATOM   4142  CA  CYS B  50      -7.019  77.292  11.855  1.00 98.37           C  
ATOM   4144  C   CYS B  50      -7.445  75.852  12.148  1.00 98.37           C  
ATOM   4145  CB  CYS B  50      -6.091  77.853  12.940  1.00 98.37           C  
ATOM   4148  O   CYS B  50      -8.589  75.593  12.533  1.00 98.37           O  
ATOM   4149  SG  CYS B  50      -6.772  77.482  14.574  1.00 98.37           S  
ATOM   4151  N   ILE B  51      -6.510  74.921  11.973  1.00 98.15           N  
ATOM   4153  CA  ILE B  51      -6.685  73.494  12.238  1.00 98.15           C  
ATOM   4155  C   ILE B  51      -5.401  72.910  12.828  1.00 98.15           C  
ATOM   4156  CB  ILE B  51      -7.143  72.770  10.952  1.00 98.15           C  
ATOM   4158  O   ILE B  51      -4.326  73.061  12.250  1.00 98.15           O  
ATOM   4159  CG1 ILE B  51      -7.488  71.296  11.241  1.00 98.15           C  
ATOM   4162  CG2 ILE B  51      -6.125  72.848   9.792  1.00 98.15           C  
ATOM   4166  CD1 ILE B  51      -8.449  70.712  10.200  1.00 98.15           C  
ATOM   4170  N   SER B  52      -5.500  72.236  13.972  1.00 96.65           N  
ATOM   4172  CA  SER B  52      -4.373  71.510  14.571  1.00 96.65           C  
ATOM   4174  C   SER B  52      -4.039  70.211  13.809  1.00 96.65           C  
ATOM   4175  CB  SER B  52      -4.657  71.237  16.051  1.00 96.65           C  
ATOM   4178  O   SER B  52      -4.846  69.758  12.987  1.00 96.65           O  
ATOM   4179  OG  SER B  52      -5.756  70.355  16.234  1.00 96.65           O  
ATOM   4181  N   PRO B  53      -2.879  69.574  14.071  1.00 94.13           N  
ATOM   4182  CA  PRO B  53      -2.512  68.286  13.474  1.00 94.13           C  
ATOM   4184  C   PRO B  53      -3.545  67.183  13.714  1.00 94.13           C  
ATOM   4185  CB  PRO B  53      -1.149  67.923  14.057  1.00 94.13           C  
ATOM   4188  O   PRO B  53      -3.974  66.509  12.779  1.00 94.13           O  
ATOM   4189  CG  PRO B  53      -0.563  69.232  14.562  1.00 94.13           C  
ATOM   4192  CD  PRO B  53      -1.786  70.072  14.900  1.00 94.13           C  
ATOM   4195  N   GLY B  54      -4.003  67.066  14.964  1.00 86.17           N  
ATOM   4197  CA  GLY B  54      -4.966  66.058  15.410  1.00 86.17           C  
ATOM   4200  C   GLY B  54      -6.441  66.387  15.154  1.00 86.17           C  
ATOM   4201  O   GLY B  54      -7.294  65.650  15.629  1.00 86.17           O  
ATOM   4202  N   TYR B  55      -6.780  67.464  14.432  1.00 87.64           N  
ATOM   4204  CA  TYR B  55      -8.168  67.901  14.149  1.00 87.64           C  
ATOM   4206  C   TYR B  55      -9.009  68.305  15.380  1.00 87.64           C  
ATOM   4207  CB  TYR B  55      -8.923  66.854  13.300  1.00 87.64           C  
ATOM   4210  O   TYR B  55     -10.127  68.794  15.231  1.00 87.64           O  
ATOM   4211  CG  TYR B  55      -8.205  66.359  12.057  1.00 87.64           C  
ATOM   4212  CD1 TYR B  55      -8.578  66.841  10.789  1.00 87.64           C  
ATOM   4214  CD2 TYR B  55      -7.199  65.379  12.158  1.00 87.64           C  
ATOM   4216  CE1 TYR B  55      -7.921  66.365   9.638  1.00 87.64           C  
ATOM   4218  CE2 TYR B  55      -6.490  64.958  11.023  1.00 87.64           C  
ATOM   4220  OH  TYR B  55      -6.159  65.049   8.659  1.00 87.64           O  
ATOM   4222  CZ  TYR B  55      -6.845  65.458   9.757  1.00 87.64           C  
ATOM   4223  N   GLU B  56      -8.485  68.146  16.594  1.00 88.77           N  
ATOM   4225  CA  GLU B  56      -9.172  68.444  17.861  1.00 88.77           C  
ATOM   4227  C   GLU B  56      -9.404  69.945  18.089  1.00 88.77           C  
ATOM   4228  CB  GLU B  56      -8.326  67.890  19.016  1.00 88.77           C  
ATOM   4231  O   GLU B  56     -10.287  70.347  18.853  1.00 88.77           O  
ATOM   4232  CG  GLU B  56      -8.207  66.356  18.984  1.00 88.77           C  
ATOM   4235  CD  GLU B  56      -7.260  65.798  20.054  1.00 88.77           C  
ATOM   4236  OE1 GLU B  56      -6.962  64.586  19.974  1.00 88.77           O  
ATOM   4237  OE2 GLU B  56      -6.871  66.568  20.960  1.00 88.77           O  
ATOM   4238  N   HIS B  57      -8.618  70.789  17.421  1.00 94.90           N  
ATOM   4240  CA  HIS B  57      -8.683  72.236  17.541  1.00 94.90           C  
ATOM   4242  C   HIS B  57      -8.880  72.857  16.162  1.00 94.90           C  
ATOM   4243  CB  HIS B  57      -7.431  72.742  18.256  1.00 94.90           C  
ATOM   4246  O   HIS B  57      -7.927  73.091  15.420  1.00 94.90           O  
ATOM   4247  CG  HIS B  57      -7.314  72.257  19.676  1.00 94.90           C  
ATOM   4248  CD2 HIS B  57      -6.577  71.194  20.128  1.00 94.90           C  
ATOM   4250  ND1 HIS B  57      -7.928  72.818  20.771  1.00 94.90           N  
ATOM   4252  CE1 HIS B  57      -7.538  72.136  21.860  1.00 94.90           C  
ATOM   4254  NE2 HIS B  57      -6.712  71.143  21.518  1.00 94.90           N  
ATOM   4255  N   ILE B  58     -10.144  73.123  15.840  1.00 97.56           N  
ATOM   4257  CA  ILE B  58     -10.555  73.863  14.651  1.00 97.56           C  
ATOM   4259  C   ILE B  58     -11.243  75.138  15.113  1.00 97.56           C  
ATOM   4260  CB  ILE B  58     -11.459  73.016  13.731  1.00 97.56           C  
ATOM   4262  O   ILE B  58     -12.200  75.084  15.890  1.00 97.56           O  
ATOM   4263  CG1 ILE B  58     -10.722  71.736  13.287  1.00 97.56           C  
ATOM   4266  CG2 ILE B  58     -11.856  73.852  12.500  1.00 97.56           C  
ATOM   4270  CD1 ILE B  58     -11.572  70.748  12.483  1.00 97.56           C  
ATOM   4274  N   TYR B  59     -10.770  76.278  14.625  1.00 97.93           N  
ATOM   4276  CA  TYR B  59     -11.336  77.577  14.960  1.00 97.93           C  
ATOM   4278  C   TYR B  59     -11.590  78.407  13.712  1.00 97.93           C  
ATOM   4279  CB  TYR B  59     -10.436  78.326  15.939  1.00 97.93           C  
ATOM   4282  O   TYR B  59     -10.957  78.216  12.676  1.00 97.93           O  
ATOM   4283  CG  TYR B  59     -10.174  77.589  17.232  1.00 97.93           C  
ATOM   4284  CD1 TYR B  59     -11.190  77.458  18.193  1.00 97.93           C  
ATOM   4286  CD2 TYR B  59      -8.908  77.037  17.479  1.00 97.93           C  
ATOM   4288  CE1 TYR B  59     -10.935  76.773  19.392  1.00 97.93           C  
ATOM   4290  CE2 TYR B  59      -8.655  76.333  18.662  1.00 97.93           C  
ATOM   4292  OH  TYR B  59      -9.389  75.526  20.776  1.00 97.93           O  
ATOM   4294  CZ  TYR B  59      -9.667  76.194  19.624  1.00 97.93           C  
ATOM   4295  N   TYR B  60     -12.530  79.336  13.843  1.00 98.51           N  
ATOM   4297  CA  TYR B  60     -12.932  80.273  12.806  1.00 98.51           C  
ATOM   4299  C   TYR B  60     -13.105  81.647  13.432  1.00 98.51           C  
ATOM   4300  CB  TYR B  60     -14.257  79.826  12.179  1.00 98.51           C  
ATOM   4303  O   TYR B  60     -13.657  81.758  14.533  1.00 98.51           O  
ATOM   4304  CG  TYR B  60     -14.212  78.471  11.509  1.00 98.51           C  
ATOM   4305  CD1 TYR B  60     -13.757  78.369  10.184  1.00 98.51           C  
ATOM   4307  CD2 TYR B  60     -14.611  77.316  12.212  1.00 98.51           C  
ATOM   4309  CE1 TYR B  60     -13.689  77.112   9.560  1.00 98.51           C  
ATOM   4311  CE2 TYR B  60     -14.550  76.056  11.590  1.00 98.51           C  
ATOM   4313  OH  TYR B  60     -14.009  74.738   9.655  1.00 98.51           O  
ATOM   4315  CZ  TYR B  60     -14.084  75.953  10.261  1.00 98.51           C  
ATOM   4316  N   ALA B  61     -12.703  82.690  12.712  1.00 98.15           N  
ATOM   4318  CA  ALA B  61     -13.095  84.049  13.050  1.00 98.15           C  
ATOM   4320  C   ALA B  61     -14.620  84.189  12.965  1.00 98.15           C  
ATOM   4321  CB  ALA B  61     -12.384  85.018  12.107  1.00 98.15           C  
ATOM   4325  O   ALA B  61     -15.269  83.522  12.155  1.00 98.15           O  
ATOM   4326  N   ASP B  62     -15.203  85.088  13.759  1.00 96.69           N  
ATOM   4328  CA  ASP B  62     -16.658  85.283  13.784  1.00 96.69           C  
ATOM   4330  C   ASP B  62     -17.223  85.651  12.403  1.00 96.69           C  
ATOM   4331  CB  ASP B  62     -17.022  86.357  14.818  1.00 96.69           C  
ATOM   4334  O   ASP B  62     -18.312  85.218  12.038  1.00 96.69           O  
ATOM   4335  CG  ASP B  62     -16.864  85.895  16.273  1.00 96.69           C  
ATOM   4336  OD1 ASP B  62     -16.903  84.662  16.530  1.00 96.69           O  
ATOM   4337  OD2 ASP B  62     -16.742  86.790  17.134  1.00 96.69           O  
ATOM   4338  N   SER B  63     -16.448  86.374  11.586  1.00 96.80           N  
ATOM   4340  CA  SER B  63     -16.808  86.696  10.203  1.00 96.80           C  
ATOM   4342  C   SER B  63     -16.866  85.462   9.291  1.00 96.80           C  
ATOM   4343  CB  SER B  63     -15.817  87.731   9.651  1.00 96.80           C  
ATOM   4346  O   SER B  63     -17.618  85.461   8.315  1.00 96.80           O  
ATOM   4347  OG  SER B  63     -14.516  87.178   9.600  1.00 96.80           O  
ATOM   4349  N   ALA B  64     -16.103  84.408   9.587  1.00 98.18           N  
ATOM   4351  CA  ALA B  64     -15.995  83.181   8.798  1.00 98.18           C  
ATOM   4353  C   ALA B  64     -16.935  82.060   9.283  1.00 98.18           C  
ATOM   4354  CB  ALA B  64     -14.526  82.746   8.845  1.00 98.18           C  
ATOM   4358  O   ALA B  64     -17.295  81.178   8.496  1.00 98.18           O  
ATOM   4359  N   LYS B  65     -17.356  82.088  10.556  1.00 96.94           N  
ATOM   4361  CA  LYS B  65     -18.222  81.064  11.164  1.00 96.94           C  
ATOM   4363  C   LYS B  65     -19.492  80.820  10.343  1.00 96.94           C  
ATOM   4364  CB  LYS B  65     -18.587  81.448  12.609  1.00 96.94           C  
ATOM   4367  O   LYS B  65     -20.166  81.747   9.900  1.00 96.94           O  
ATOM   4368  CG  LYS B  65     -17.450  81.134  13.591  1.00 96.94           C  
ATOM   4371  CD  LYS B  65     -17.839  81.442  15.041  1.00 96.94           C  
ATOM   4374  CE  LYS B  65     -16.637  81.196  15.960  1.00 96.94           C  
ATOM   4377  NZ  LYS B  65     -16.983  81.399  17.385  1.00 96.94           N  
ATOM   4381  N   GLY B  66     -19.802  79.543  10.118  1.00 97.18           N  
ATOM   4383  CA  GLY B  66     -20.970  79.103   9.343  1.00 97.18           C  
ATOM   4386  C   GLY B  66     -20.893  79.364   7.832  1.00 97.18           C  
ATOM   4387  O   GLY B  66     -21.789  78.944   7.104  1.00 97.18           O  
ATOM   4388  N   ARG B  67     -19.843  80.031   7.340  1.00 98.59           N  
ATOM   4390  CA  ARG B  67     -19.642  80.324   5.912  1.00 98.59           C  
ATOM   4392  C   ARG B  67     -18.436  79.599   5.344  1.00 98.59           C  
ATOM   4393  CB  ARG B  67     -19.486  81.837   5.706  1.00 98.59           C  
ATOM   4396  O   ARG B  67     -18.480  79.147   4.199  1.00 98.59           O  
ATOM   4397  CG  ARG B  67     -20.698  82.637   6.203  1.00 98.59           C  
ATOM   4400  CD  ARG B  67     -20.664  84.082   5.693  1.00 98.59           C  
ATOM   4403  NE  ARG B  67     -19.413  84.786   6.051  1.00 98.59           N  
ATOM   4405  NH1 ARG B  67     -18.788  85.502   3.947  1.00 98.59           N  
ATOM   4408  NH2 ARG B  67     -17.550  86.042   5.677  1.00 98.59           N  
ATOM   4411  CZ  ARG B  67     -18.597  85.423   5.227  1.00 98.59           C  
ATOM   4412  N   PHE B  68     -17.354  79.533   6.113  1.00 98.87           N  
ATOM   4414  CA  PHE B  68     -16.096  78.932   5.688  1.00 98.87           C  
ATOM   4416  C   PHE B  68     -15.865  77.597   6.399  1.00 98.87           C  
ATOM   4417  CB  PHE B  68     -14.926  79.906   5.888  1.00 98.87           C  
ATOM   4420  O   PHE B  68     -16.409  77.336   7.472  1.00 98.87           O  
ATOM   4421  CG  PHE B  68     -14.978  81.263   5.187  1.00 98.87           C  
ATOM   4422  CD1 PHE B  68     -16.012  81.643   4.303  1.00 98.87           C  
ATOM   4424  CD2 PHE B  68     -13.926  82.167   5.410  1.00 98.87           C  
ATOM   4426  CE1 PHE B  68     -16.026  82.912   3.705  1.00 98.87           C  
ATOM   4428  CE2 PHE B  68     -13.918  83.429   4.791  1.00 98.87           C  
ATOM   4430  CZ  PHE B  68     -14.974  83.807   3.947  1.00 98.87           C  
ATOM   4432  N   THR B  69     -15.062  76.731   5.789  1.00 98.73           N  
ATOM   4434  CA  THR B  69     -14.709  75.418   6.333  1.00 98.73           C  
ATOM   4436  C   THR B  69     -13.255  75.108   6.014  1.00 98.73           C  
ATOM   4437  CB  THR B  69     -15.630  74.320   5.782  1.00 98.73           C  
ATOM   4439  O   THR B  69     -12.888  74.985   4.844  1.00 98.73           O  
ATOM   4440  CG2 THR B  69     -15.401  72.976   6.469  1.00 98.73           C  
ATOM   4444  OG1 THR B  69     -16.979  74.675   5.994  1.00 98.73           O  
ATOM   4446  N   ILE B  70     -12.431  74.986   7.053  1.00 98.73           N  
ATOM   4448  CA  ILE B  70     -11.051  74.523   6.929  1.00 98.73           C  
ATOM   4450  C   ILE B  70     -11.026  72.994   6.998  1.00 98.73           C  
ATOM   4451  CB  ILE B  70     -10.113  75.220   7.940  1.00 98.73           C  
ATOM   4453  O   ILE B  70     -11.767  72.375   7.760  1.00 98.73           O  
ATOM   4454  CG1 ILE B  70      -8.638  74.884   7.637  1.00 98.73           C  
ATOM   4457  CG2 ILE B  70     -10.468  74.887   9.395  1.00 98.73           C  
ATOM   4461  CD1 ILE B  70      -7.650  75.744   8.431  1.00 98.73           C  
ATOM   4465  N   SER B  71     -10.196  72.370   6.171  1.00 98.42           N  
ATOM   4467  CA  SER B  71      -9.978  70.920   6.164  1.00 98.42           C  
ATOM   4469  C   SER B  71      -8.556  70.618   5.717  1.00 98.42           C  
ATOM   4470  CB  SER B  71     -10.999  70.223   5.255  1.00 98.42           C  
ATOM   4473  O   SER B  71      -7.902  71.474   5.131  1.00 98.42           O  
ATOM   4474  OG  SER B  71     -10.946  70.748   3.943  1.00 98.42           O  
ATOM   4476  N   ARG B  72      -8.060  69.413   5.975  1.00 97.68           N  
ATOM   4478  CA  ARG B  72      -6.693  69.012   5.627  1.00 97.68           C  
ATOM   4480  C   ARG B  72      -6.669  67.585   5.094  1.00 97.68           C  
ATOM   4481  CB  ARG B  72      -5.757  69.247   6.828  1.00 97.68           C  
ATOM   4484  O   ARG B  72      -7.498  66.767   5.480  1.00 97.68           O  
ATOM   4485  CG  ARG B  72      -6.178  68.472   8.081  1.00 97.68           C  
ATOM   4488  CD  ARG B  72      -5.342  68.797   9.320  1.00 97.68           C  
ATOM   4491  NE  ARG B  72      -3.967  68.355   9.128  1.00 97.68           N  
ATOM   4493  NH1 ARG B  72      -2.839  69.790  10.542  1.00 97.68           N  
ATOM   4496  NH2 ARG B  72      -1.761  68.354   9.246  1.00 97.68           N  
ATOM   4499  CZ  ARG B  72      -2.872  68.844   9.655  1.00 97.68           C  
ATOM   4500  N   ASP B  73      -5.745  67.329   4.181  1.00 96.59           N  
ATOM   4502  CA  ASP B  73      -5.459  66.030   3.577  1.00 96.59           C  
ATOM   4504  C   ASP B  73      -3.948  65.800   3.714  1.00 96.59           C  
ATOM   4505  CB  ASP B  73      -5.961  66.024   2.118  1.00 96.59           C  
ATOM   4508  O   ASP B  73      -3.156  66.240   2.877  1.00 96.59           O  
ATOM   4509  CG  ASP B  73      -5.832  64.678   1.390  1.00 96.59           C  
ATOM   4510  OD1 ASP B  73      -5.048  63.821   1.849  1.00 96.59           O  
ATOM   4511  OD2 ASP B  73      -6.514  64.535   0.335  1.00 96.59           O  
ATOM   4512  N   ASN B  74      -3.550  65.170   4.826  1.00 94.44           N  
ATOM   4514  CA  ASN B  74      -2.138  64.978   5.171  1.00 94.44           C  
ATOM   4516  C   ASN B  74      -1.429  64.085   4.147  1.00 94.44           C  
ATOM   4517  CB  ASN B  74      -2.008  64.414   6.601  1.00 94.44           C  
ATOM   4520  O   ASN B  74      -0.283  64.346   3.805  1.00 94.44           O  
ATOM   4521  CG  ASN B  74      -2.489  65.368   7.679  1.00 94.44           C  
ATOM   4522  ND2 ASN B  74      -2.392  65.005   8.931  1.00 94.44           N  
ATOM   4525  OD1 ASN B  74      -2.973  66.457   7.416  1.00 94.44           O  
ATOM   4526  N   ALA B  75      -2.132  63.113   3.558  1.00 94.81           N  
ATOM   4528  CA  ALA B  75      -1.577  62.269   2.501  1.00 94.81           C  
ATOM   4530  C   ALA B  75      -1.214  63.065   1.233  1.00 94.81           C  
ATOM   4531  CB  ALA B  75      -2.591  61.162   2.191  1.00 94.81           C  
ATOM   4535  O   ALA B  75      -0.321  62.667   0.489  1.00 94.81           O  
ATOM   4536  N   LYS B  76      -1.889  64.197   0.989  1.00 96.13           N  
ATOM   4538  CA  LYS B  76      -1.574  65.131  -0.105  1.00 96.13           C  
ATOM   4540  C   LYS B  76      -0.755  66.338   0.339  1.00 96.13           C  
ATOM   4541  CB  LYS B  76      -2.865  65.586  -0.792  1.00 96.13           C  
ATOM   4544  O   LYS B  76      -0.591  67.260  -0.456  1.00 96.13           O  
ATOM   4545  CG  LYS B  76      -3.574  64.418  -1.472  1.00 96.13           C  
ATOM   4548  CD  LYS B  76      -4.776  64.959  -2.238  1.00 96.13           C  
ATOM   4551  CE  LYS B  76      -5.685  63.789  -2.599  1.00 96.13           C  
ATOM   4554  NZ  LYS B  76      -7.088  64.224  -2.501  1.00 96.13           N  
ATOM   4558  N   ASN B  77      -0.302  66.385   1.592  1.00 96.99           N  
ATOM   4560  CA  ASN B  77       0.356  67.553   2.176  1.00 96.99           C  
ATOM   4562  C   ASN B  77      -0.387  68.872   1.880  1.00 96.99           C  
ATOM   4563  CB  ASN B  77       1.838  67.576   1.781  1.00 96.99           C  
ATOM   4566  O   ASN B  77       0.229  69.872   1.523  1.00 96.99           O  
ATOM   4567  CG  ASN B  77       2.623  66.465   2.440  1.00 96.99           C  
ATOM   4568  ND2 ASN B  77       3.597  65.912   1.760  1.00 96.99           N  
ATOM   4571  OD1 ASN B  77       2.391  66.097   3.579  1.00 96.99           O  
ATOM   4572  N   THR B  78      -1.723  68.869   1.959  1.00 98.38           N  
ATOM   4574  CA  THR B  78      -2.532  70.028   1.555  1.00 98.38           C  
ATOM   4576  C   THR B  78      -3.594  70.384   2.592  1.00 98.38           C  
ATOM   4577  CB  THR B  78      -3.179  69.806   0.180  1.00 98.38           C  
ATOM   4579  O   THR B  78      -4.335  69.518   3.061  1.00 98.38           O  
ATOM   4580  CG2 THR B  78      -3.908  71.050  -0.338  1.00 98.38           C  
ATOM   4584  OG1 THR B  78      -2.228  69.508  -0.816  1.00 98.38           O  
ATOM   4586  N   VAL B  79      -3.731  71.676   2.892  1.00 98.68           N  
ATOM   4588  CA  VAL B  79      -4.840  72.239   3.682  1.00 98.68           C  
ATOM   4590  C   VAL B  79      -5.736  73.085   2.789  1.00 98.68           C  
ATOM   4591  CB  VAL B  79      -4.323  73.013   4.907  1.00 98.68           C  
ATOM   4593  O   VAL B  79      -5.264  73.829   1.939  1.00 98.68           O  
ATOM   4594  CG1 VAL B  79      -5.446  73.628   5.759  1.00 98.68           C  
ATOM   4598  CG2 VAL B  79      -3.531  72.040   5.787  1.00 98.68           C  
ATOM   4602  N   TYR B  80      -7.045  72.979   2.977  1.00 98.81           N  
ATOM   4604  CA  TYR B  80      -8.051  73.669   2.182  1.00 98.81           C  
ATOM   4606  C   TYR B  80      -8.869  74.628   3.033  1.00 98.81           C  
ATOM   4607  CB  TYR B  80      -8.991  72.662   1.514  1.00 98.81           C  
ATOM   4610  O   TYR B  80      -9.214  74.310   4.172  1.00 98.81           O  
ATOM   4611  CG  TYR B  80      -8.301  71.582   0.715  1.00 98.81           C  
ATOM   4612  CD1 TYR B  80      -7.923  71.829  -0.617  1.00 98.81           C  
ATOM   4614  CD2 TYR B  80      -8.038  70.331   1.305  1.00 98.81           C  
ATOM   4616  CE1 TYR B  80      -7.293  70.818  -1.366  1.00 98.81           C  
ATOM   4618  CE2 TYR B  80      -7.381  69.330   0.567  1.00 98.81           C  
ATOM   4620  OH  TYR B  80      -6.365  68.603  -1.474  1.00 98.81           O  
ATOM   4622  CZ  TYR B  80      -7.006  69.571  -0.771  1.00 98.81           C  
ATOM   4623  N   LEU B  81      -9.277  75.740   2.429  1.00 98.92           N  
ATOM   4625  CA  LEU B  81     -10.297  76.635   2.961  1.00 98.92           C  
ATOM   4627  C   LEU B  81     -11.432  76.748   1.942  1.00 98.92           C  
ATOM   4628  CB  LEU B  81      -9.655  77.989   3.306  1.00 98.92           C  
ATOM   4631  O   LEU B  81     -11.316  77.438   0.928  1.00 98.92           O  
ATOM   4632  CG  LEU B  81     -10.616  78.981   3.982  1.00 98.92           C  
ATOM   4634  CD1 LEU B  81     -10.983  78.542   5.403  1.00 98.92           C  
ATOM   4638  CD2 LEU B  81      -9.972  80.363   4.052  1.00 98.92           C  
ATOM   4642  N   GLN B  82     -12.538  76.054   2.202  1.00 98.93           N  
ATOM   4644  CA  GLN B  82     -13.773  76.244   1.449  1.00 98.93           C  
ATOM   4646  C   GLN B  82     -14.447  77.519   1.952  1.00 98.93           C  
ATOM   4647  CB  GLN B  82     -14.681  75.016   1.619  1.00 98.93           C  
ATOM   4650  O   GLN B  82     -14.758  77.622   3.135  1.00 98.93           O  
ATOM   4651  CG  GLN B  82     -15.994  75.130   0.825  1.00 98.93           C  
ATOM   4654  CD  GLN B  82     -15.756  75.214  -0.679  1.00 98.93           C  
ATOM   4655  NE2 GLN B  82     -16.379  76.146  -1.364  1.00 98.93           N  
ATOM   4658  OE1 GLN B  82     -14.999  74.442  -1.251  1.00 98.93           O  
ATOM   4659  N   MET B  83     -14.704  78.473   1.066  1.00 98.91           N  
ATOM   4661  CA  MET B  83     -15.356  79.737   1.389  1.00 98.91           C  
ATOM   4663  C   MET B  83     -16.671  79.826   0.630  1.00 98.91           C  
ATOM   4664  CB  MET B  83     -14.451  80.915   1.020  1.00 98.91           C  
ATOM   4667  O   MET B  83     -16.675  79.782  -0.598  1.00 98.91           O  
ATOM   4668  CG  MET B  83     -13.090  80.872   1.719  1.00 98.91           C  
ATOM   4671  SD  MET B  83     -12.013  82.282   1.355  1.00 98.91           S  
ATOM   4672  CE  MET B  83     -11.873  82.127  -0.443  1.00 98.91           C  
ATOM   4676  N   ASN B  84     -17.785  79.949   1.347  1.00 98.84           N  
ATOM   4678  CA  ASN B  84     -19.112  80.078   0.751  1.00 98.84           C  
ATOM   4680  C   ASN B  84     -19.762  81.404   1.137  1.00 98.84           C  
ATOM   4681  CB  ASN B  84     -19.980  78.885   1.179  1.00 98.84           C  
ATOM   4684  O   ASN B  84     -19.408  82.009   2.151  1.00 98.84           O  
ATOM   4685  CG  ASN B  84     -19.382  77.548   0.790  1.00 98.84           C  
ATOM   4686  ND2 ASN B  84     -19.388  76.590   1.686  1.00 98.84           N  
ATOM   4689  OD1 ASN B  84     -18.916  77.343  -0.323  1.00 98.84           O  
ATOM   4690  N   ASN B  85     -20.758  81.826   0.353  1.00 98.63           N  
ATOM   4692  CA  ASN B  85     -21.512  83.056   0.600  1.00 98.63           C  
ATOM   4694  C   ASN B  85     -20.572  84.257   0.815  1.00 98.63           C  
ATOM   4695  CB  ASN B  85     -22.505  82.807   1.747  1.00 98.63           C  
ATOM   4698  O   ASN B  85     -20.697  85.003   1.794  1.00 98.63           O  
ATOM   4699  CG  ASN B  85     -23.472  83.952   1.990  1.00 98.63           C  
ATOM   4700  ND2 ASN B  85     -24.035  84.006   3.175  1.00 98.63           N  
ATOM   4703  OD1 ASN B  85     -23.758  84.798   1.151  1.00 98.63           O  
ATOM   4704  N   LEU B  86     -19.584  84.379  -0.075  1.00 98.82           N  
ATOM   4706  CA  LEU B  86     -18.552  85.408  -0.011  1.00 98.82           C  
ATOM   4708  C   LEU B  86     -19.165  86.804  -0.118  1.00 98.82           C  
ATOM   4709  CB  LEU B  86     -17.511  85.153  -1.115  1.00 98.82           C  
ATOM   4712  O   LEU B  86     -20.132  87.035  -0.848  1.00 98.82           O  
ATOM   4713  CG  LEU B  86     -16.490  84.067  -0.729  1.00 98.82           C  
ATOM   4715  CD1 LEU B  86     -15.696  83.615  -1.946  1.00 98.82           C  
ATOM   4719  CD2 LEU B  86     -15.482  84.604   0.291  1.00 98.82           C  
ATOM   4723  N   LYS B  87     -18.612  87.749   0.631  1.00 98.50           N  
ATOM   4725  CA  LYS B  87     -19.065  89.139   0.698  1.00 98.50           C  
ATOM   4727  C   LYS B  87     -17.951  90.068   0.221  1.00 98.50           C  
ATOM   4728  CB  LYS B  87     -19.485  89.456   2.140  1.00 98.50           C  
ATOM   4731  O   LYS B  87     -16.788  89.689   0.313  1.00 98.50           O  
ATOM   4732  CG  LYS B  87     -20.576  88.521   2.691  1.00 98.50           C  
ATOM   4735  CD  LYS B  87     -21.876  88.586   1.883  1.00 98.50           C  
ATOM   4738  CE  LYS B  87     -22.964  87.780   2.593  1.00 98.50           C  
ATOM   4741  NZ  LYS B  87     -24.095  87.498   1.680  1.00 98.50           N  
ATOM   4745  N   PRO B  88     -18.260  91.295  -0.235  1.00 98.12           N  
ATOM   4746  CA  PRO B  88     -17.233  92.244  -0.671  1.00 98.12           C  
ATOM   4748  C   PRO B  88     -16.109  92.465   0.354  1.00 98.12           C  
ATOM   4749  CB  PRO B  88     -17.991  93.535  -0.980  1.00 98.12           C  
ATOM   4752  O   PRO B  88     -14.945  92.570  -0.022  1.00 98.12           O  
ATOM   4753  CG  PRO B  88     -19.359  93.025  -1.428  1.00 98.12           C  
ATOM   4756  CD  PRO B  88     -19.589  91.823  -0.514  1.00 98.12           C  
ATOM   4759  N   TRP B  89     -16.438  92.449   1.651  1.00 97.43           N  
ATOM   4761  CA  TRP B  89     -15.473  92.578   2.751  1.00 97.43           C  
ATOM   4763  C   TRP B  89     -14.616  91.329   3.007  1.00 97.43           C  
ATOM   4764  CB  TRP B  89     -16.223  92.978   4.023  1.00 97.43           C  
ATOM   4767  O   TRP B  89     -13.732  91.369   3.854  1.00 97.43           O  
ATOM   4768  CG  TRP B  89     -17.267  92.005   4.486  1.00 97.43           C  
ATOM   4769  CD1 TRP B  89     -17.030  90.803   5.059  1.00 97.43           C  
ATOM   4771  CD2 TRP B  89     -18.716  92.140   4.426  1.00 97.43           C  
ATOM   4772  CE2 TRP B  89     -19.302  91.001   5.056  1.00 97.43           C  
ATOM   4773  CE3 TRP B  89     -19.594  93.118   3.909  1.00 97.43           C  
ATOM   4775  NE1 TRP B  89     -18.229  90.205   5.395  1.00 97.43           N  
ATOM   4777  CH2 TRP B  89     -21.537  91.852   4.678  1.00 97.43           C  
ATOM   4779  CZ2 TRP B  89     -20.690  90.865   5.207  1.00 97.43           C  
ATOM   4781  CZ3 TRP B  89     -20.990  92.971   4.023  1.00 97.43           C  
ATOM   4783  N   ASP B  90     -14.859  90.223   2.301  1.00 98.53           N  
ATOM   4785  CA  ASP B  90     -13.958  89.070   2.292  1.00 98.53           C  
ATOM   4787  C   ASP B  90     -12.827  89.224   1.257  1.00 98.53           C  
ATOM   4788  CB  ASP B  90     -14.740  87.764   2.070  1.00 98.53           C  
ATOM   4791  O   ASP B  90     -11.961  88.355   1.183  1.00 98.53           O  
ATOM   4792  CG  ASP B  90     -15.807  87.468   3.125  1.00 98.53           C  
ATOM   4793  OD1 ASP B  90     -15.543  87.569   4.348  1.00 98.53           O  
ATOM   4794  OD2 ASP B  90     -16.915  87.034   2.739  1.00 98.53           O  
ATOM   4795  N   THR B  91     -12.814  90.305   0.467  1.00 98.77           N  
ATOM   4797  CA  THR B  91     -11.723  90.640  -0.461  1.00 98.77           C  
ATOM   4799  C   THR B  91     -10.416  90.882   0.290  1.00 98.77           C  
ATOM   4800  CB  THR B  91     -12.063  91.897  -1.274  1.00 98.77           C  
ATOM   4802  O   THR B  91     -10.370  91.658   1.244  1.00 98.77           O  
ATOM   4803  CG2 THR B  91     -10.939  92.394  -2.189  1.00 98.77           C  
ATOM   4807  OG1 THR B  91     -13.185  91.643  -2.086  1.00 98.77           O  
ATOM   4809  N   GLY B  92      -9.331  90.279  -0.186  1.00 98.78           N  
ATOM   4811  CA  GLY B  92      -8.006  90.435   0.398  1.00 98.78           C  
ATOM   4814  C   GLY B  92      -7.016  89.410  -0.137  1.00 98.78           C  
ATOM   4815  O   GLY B  92      -7.374  88.538  -0.929  1.00 98.78           O  
ATOM   4816  N   VAL B  93      -5.770  89.517   0.310  1.00 98.88           N  
ATOM   4818  CA  VAL B  93      -4.774  88.463   0.102  1.00 98.88           C  
ATOM   4820  C   VAL B  93      -4.916  87.459   1.238  1.00 98.88           C  
ATOM   4821  CB  VAL B  93      -3.344  89.020   0.024  1.00 98.88           C  
ATOM   4823  O   VAL B  93      -4.902  87.857   2.402  1.00 98.88           O  
ATOM   4824  CG1 VAL B  93      -2.367  87.898  -0.349  1.00 98.88           C  
ATOM   4828  CG2 VAL B  93      -3.226  90.119  -1.038  1.00 98.88           C  
ATOM   4832  N   TYR B  94      -5.092  86.185   0.905  1.00 98.92           N  
ATOM   4834  CA  TYR B  94      -5.212  85.093   1.868  1.00 98.92           C  
ATOM   4836  C   TYR B  94      -3.886  84.357   1.966  1.00 98.92           C  
ATOM   4837  CB  TYR B  94      -6.337  84.133   1.472  1.00 98.92           C  
ATOM   4840  O   TYR B  94      -3.350  83.941   0.943  1.00 98.92           O  
ATOM   4841  CG  TYR B  94      -7.721  84.653   1.792  1.00 98.92           C  
ATOM   4842  CD1 TYR B  94      -8.485  84.068   2.822  1.00 98.92           C  
ATOM   4844  CD2 TYR B  94      -8.242  85.737   1.063  1.00 98.92           C  
ATOM   4846  CE1 TYR B  94      -9.767  84.569   3.122  1.00 98.92           C  
ATOM   4848  CE2 TYR B  94      -9.507  86.256   1.379  1.00 98.92           C  
ATOM   4850  OH  TYR B  94     -11.490  86.201   2.713  1.00 98.92           O  
ATOM   4852  CZ  TYR B  94     -10.276  85.670   2.403  1.00 98.92           C  
ATOM   4853  N   TYR B  95      -3.397  84.181   3.186  1.00 98.91           N  
ATOM   4855  CA  TYR B  95      -2.124  83.544   3.496  1.00 98.91           C  
ATOM   4857  C   TYR B  95      -2.367  82.254   4.266  1.00 98.91           C  
ATOM   4858  CB  TYR B  95      -1.241  84.488   4.319  1.00 98.91           C  
ATOM   4861  O   TYR B  95      -3.197  82.215   5.176  1.00 98.91           O  
ATOM   4862  CG  TYR B  95      -0.997  85.839   3.683  1.00 98.91           C  
ATOM   4863  CD1 TYR B  95       0.103  86.016   2.823  1.00 98.91           C  
ATOM   4865  CD2 TYR B  95      -1.879  86.908   3.934  1.00 98.91           C  
ATOM   4867  CE1 TYR B  95       0.321  87.260   2.207  1.00 98.91           C  
ATOM   4869  CE2 TYR B  95      -1.660  88.157   3.323  1.00 98.91           C  
ATOM   4871  OH  TYR B  95      -0.358  89.531   1.856  1.00 98.91           O  
ATOM   4873  CZ  TYR B  95      -0.560  88.332   2.458  1.00 98.91           C  
ATOM   4874  N   CYS B  96      -1.606  81.228   3.929  1.00 98.72           N  
ATOM   4876  CA  CYS B  96      -1.448  80.024   4.716  1.00 98.72           C  
ATOM   4878  C   CYS B  96      -0.216  80.172   5.609  1.00 98.72           C  
ATOM   4879  CB  CYS B  96      -1.299  78.855   3.754  1.00 98.72           C  
ATOM   4882  O   CYS B  96       0.821  80.672   5.169  1.00 98.72           O  
ATOM   4883  SG  CYS B  96      -1.150  77.232   4.529  1.00 98.72           S  
ATOM   4884  N   ALA B  97      -0.327  79.728   6.854  1.00 98.74           N  
ATOM   4886  CA  ALA B  97       0.768  79.750   7.807  1.00 98.74           C  
ATOM   4888  C   ALA B  97       0.821  78.441   8.598  1.00 98.74           C  
ATOM   4889  CB  ALA B  97       0.610  80.978   8.705  1.00 98.74           C  
ATOM   4893  O   ALA B  97      -0.226  77.865   8.895  1.00 98.74           O  
ATOM   4894  N   ALA B  98       2.022  77.979   8.940  1.00 98.46           N  
ATOM   4896  CA  ALA B  98       2.244  76.743   9.684  1.00 98.46           C  
ATOM   4898  C   ALA B  98       2.911  77.007  11.034  1.00 98.46           C  
ATOM   4899  CB  ALA B  98       3.031  75.743   8.828  1.00 98.46           C  
ATOM   4903  O   ALA B  98       3.754  77.896  11.160  1.00 98.46           O  
ATOM   4904  N   ASP B  99       2.509  76.217  12.022  1.00 97.07           N  
ATOM   4906  CA  ASP B  99       2.888  76.345  13.425  1.00 97.07           C  
ATOM   4908  C   ASP B  99       3.021  74.944  14.041  1.00 97.07           C  
ATOM   4909  CB  ASP B  99       1.791  77.181  14.087  1.00 97.07           C  
ATOM   4912  O   ASP B  99       2.082  74.144  13.971  1.00 97.07           O  
ATOM   4913  CG  ASP B  99       1.884  77.306  15.597  1.00 97.07           C  
ATOM   4914  OD1 ASP B  99       2.836  76.791  16.206  1.00 97.07           O  
ATOM   4915  OD2 ASP B  99       0.904  77.875  16.129  1.00 97.07           O  
ATOM   4916  N   ASN B 100       4.197  74.641  14.592  1.00 95.47           N  
ATOM   4918  CA  ASN B 100       4.510  73.340  15.189  1.00 95.47           C  
ATOM   4920  C   ASN B 100       4.047  73.225  16.652  1.00 95.47           C  
ATOM   4921  CB  ASN B 100       6.024  73.112  15.085  1.00 95.47           C  
ATOM   4924  O   ASN B 100       4.010  72.129  17.199  1.00 95.47           O  
ATOM   4925  CG  ASN B 100       6.400  71.647  15.223  1.00 95.47           C  
ATOM   4926  ND2 ASN B 100       7.516  71.358  15.846  1.00 95.47           N  
ATOM   4929  OD1 ASN B 100       5.758  70.742  14.730  1.00 95.47           O  
ATOM   4930  N   ASP B 101       3.669  74.339  17.279  1.00 95.43           N  
ATOM   4932  CA  ASP B 101       3.236  74.414  18.676  1.00 95.43           C  
ATOM   4934  C   ASP B 101       1.713  74.556  18.801  1.00 95.43           C  
ATOM   4935  CB  ASP B 101       3.987  75.546  19.385  1.00 95.43           C  
ATOM   4938  O   ASP B 101       1.170  74.742  19.895  1.00 95.43           O  
ATOM   4939  CG  ASP B 101       5.489  75.266  19.403  1.00 95.43           C  
ATOM   4940  OD1 ASP B 101       5.865  74.213  19.961  1.00 95.43           O  
ATOM   4941  OD2 ASP B 101       6.241  76.099  18.858  1.00 95.43           O  
ATOM   4942  N   LEU B 102       0.973  74.454  17.690  1.00 94.67           N  
ATOM   4944  CA  LEU B 102      -0.485  74.361  17.693  1.00 94.67           C  
ATOM   4946  C   LEU B 102      -0.907  72.887  17.875  1.00 94.67           C  
ATOM   4947  CB  LEU B 102      -1.040  74.967  16.391  1.00 94.67           C  
ATOM   4950  O   LEU B 102      -0.809  72.113  16.925  1.00 94.67           O  
ATOM   4951  CG  LEU B 102      -2.549  75.256  16.441  1.00 94.67           C  
ATOM   4953  CD1 LEU B 102      -2.834  76.510  17.268  1.00 94.67           C  
ATOM   4957  CD2 LEU B 102      -3.128  75.504  15.046  1.00 94.67           C  
ATOM   4961  N   PRO B 103      -1.474  72.479  19.029  1.00 91.85           N  
ATOM   4962  CA  PRO B 103      -2.335  73.304  19.882  1.00 91.85           C  
ATOM   4964  C   PRO B 103      -1.754  73.713  21.246  1.00 91.85           C  
ATOM   4965  CB  PRO B 103      -3.564  72.418  20.077  1.00 91.85           C  
ATOM   4968  O   PRO B 103      -2.445  74.395  22.006  1.00 91.85           O  
ATOM   4969  CG  PRO B 103      -2.945  71.030  20.242  1.00 91.85           C  
ATOM   4972  CD  PRO B 103      -1.759  71.066  19.282  1.00 91.85           C  
ATOM   4975  N   ASP B 104      -0.545  73.300  21.594  1.00 94.10           N  
ATOM   4977  CA  ASP B 104       0.060  73.510  22.912  1.00 94.10           C  
ATOM   4979  C   ASP B 104       0.118  74.978  23.341  1.00 94.10           C  
ATOM   4980  CB  ASP B 104       1.460  72.898  22.900  1.00 94.10           C  
ATOM   4983  O   ASP B 104      -0.228  75.317  24.481  1.00 94.10           O  
ATOM   4984  CG  ASP B 104       1.423  71.376  23.049  1.00 94.10           C  
ATOM   4985  OD1 ASP B 104       0.310  70.804  23.158  1.00 94.10           O  
ATOM   4986  OD2 ASP B 104       2.518  70.806  23.186  1.00 94.10           O  
ATOM   4987  N   ARG B 105       0.422  75.888  22.413  1.00 94.83           N  
ATOM   4989  CA  ARG B 105       0.429  77.327  22.700  1.00 94.83           C  
ATOM   4991  C   ARG B 105      -0.938  77.861  23.130  1.00 94.83           C  
ATOM   4992  CB  ARG B 105       0.995  78.089  21.499  1.00 94.83           C  
ATOM   4995  O   ARG B 105      -1.015  78.794  23.931  1.00 94.83           O  
ATOM   4996  CG  ARG B 105       0.060  78.146  20.292  1.00 94.83           C  
ATOM   4999  CD  ARG B 105       0.672  79.096  19.276  1.00 94.83           C  
ATOM   5002  NE  ARG B 105      -0.200  79.204  18.114  1.00 94.83           N  
ATOM   5004  NH1 ARG B 105      -1.383  81.101  18.599  1.00 94.83           N  
ATOM   5007  NH2 ARG B 105      -1.607  80.107  16.622  1.00 94.83           N  
ATOM   5010  CZ  ARG B 105      -1.059  80.138  17.794  1.00 94.83           C  
ATOM   5011  N   LEU B 106      -2.030  77.243  22.667  1.00 95.94           N  
ATOM   5013  CA  LEU B 106      -3.391  77.635  23.044  1.00 95.94           C  
ATOM   5015  C   LEU B 106      -3.654  77.340  24.521  1.00 95.94           C  
ATOM   5016  CB  LEU B 106      -4.436  76.901  22.191  1.00 95.94           C  
ATOM   5019  O   LEU B 106      -4.297  78.130  25.213  1.00 95.94           O  
ATOM   5020  CG  LEU B 106      -4.255  76.998  20.671  1.00 95.94           C  
ATOM   5022  CD1 LEU B 106      -5.384  76.191  20.033  1.00 95.94           C  
ATOM   5026  CD2 LEU B 106      -4.336  78.439  20.169  1.00 95.94           C  
ATOM   5030  N   TRP B 107      -3.128  76.221  25.031  1.00 95.31           N  
ATOM   5032  CA  TRP B 107      -3.163  75.883  26.458  1.00 95.31           C  
ATOM   5034  C   TRP B 107      -2.244  76.785  27.291  1.00 95.31           C  
ATOM   5035  CB  TRP B 107      -2.799  74.406  26.633  1.00 95.31           C  
ATOM   5038  O   TRP B 107      -2.510  77.012  28.476  1.00 95.31           O  
ATOM   5039  CG  TRP B 107      -3.789  73.445  26.053  1.00 95.31           C  
ATOM   5040  CD1 TRP B 107      -3.586  72.655  24.974  1.00 95.31           C  
ATOM   5042  CD2 TRP B 107      -5.157  73.181  26.488  1.00 95.31           C  
ATOM   5043  CE2 TRP B 107      -5.731  72.214  25.609  1.00 95.31           C  
ATOM   5044  CE3 TRP B 107      -5.977  73.681  27.524  1.00 95.31           C  
ATOM   5046  NE1 TRP B 107      -4.727  71.922  24.712  1.00 95.31           N  
ATOM   5048  CH2 TRP B 107      -7.859  72.323  26.759  1.00 95.31           C  
ATOM   5050  CZ2 TRP B 107      -7.055  71.773  25.745  1.00 95.31           C  
ATOM   5052  CZ3 TRP B 107      -7.318  73.268  27.648  1.00 95.31           C  
ATOM   5054  N   GLY B 108      -1.217  77.355  26.661  1.00 94.06           N  
ATOM   5056  CA  GLY B 108      -0.405  78.453  27.182  1.00 94.06           C  
ATOM   5059  C   GLY B 108      -1.115  79.810  27.224  1.00 94.06           C  
ATOM   5060  O   GLY B 108      -0.580  80.746  27.806  1.00 94.06           O  
ATOM   5061  N   GLY B 109      -2.324  79.933  26.671  1.00 91.76           N  
ATOM   5063  CA  GLY B 109      -3.095  81.179  26.662  1.00 91.76           C  
ATOM   5066  C   GLY B 109      -2.860  82.069  25.441  1.00 91.76           C  
ATOM   5067  O   GLY B 109      -3.338  83.201  25.446  1.00 91.76           O  
ATOM   5068  N   SER B 110      -2.167  81.568  24.417  1.00 93.68           N  
ATOM   5070  CA  SER B 110      -2.090  82.211  23.104  1.00 93.68           C  
ATOM   5072  C   SER B 110      -3.425  82.109  22.361  1.00 93.68           C  
ATOM   5073  CB  SER B 110      -0.982  81.551  22.287  1.00 93.68           C  
ATOM   5076  O   SER B 110      -4.167  81.137  22.532  1.00 93.68           O  
ATOM   5077  OG  SER B 110      -0.713  82.259  21.095  1.00 93.68           O  
ATOM   5079  N   ASP B 111      -3.728  83.108  21.534  1.00 94.93           N  
ATOM   5081  CA  ASP B 111      -4.886  83.096  20.641  1.00 94.93           C  
ATOM   5083  C   ASP B 111      -4.502  82.494  19.282  1.00 94.93           C  
ATOM   5084  CB  ASP B 111      -5.447  84.517  20.500  1.00 94.93           C  
ATOM   5087  O   ASP B 111      -3.472  82.847  18.710  1.00 94.93           O  
ATOM   5088  CG  ASP B 111      -6.786  84.477  19.772  1.00 94.93           C  
ATOM   5089  OD1 ASP B 111      -6.783  84.354  18.531  1.00 94.93           O  
ATOM   5090  OD2 ASP B 111      -7.837  84.431  20.449  1.00 94.93           O  
ATOM   5091  N   TRP B 112      -5.316  81.598  18.723  1.00 96.66           N  
ATOM   5093  CA  TRP B 112      -5.027  80.951  17.438  1.00 96.66           C  
ATOM   5095  C   TRP B 112      -4.851  81.955  16.293  1.00 96.66           C  
ATOM   5096  CB  TRP B 112      -6.130  79.950  17.065  1.00 96.66           C  
ATOM   5099  O   TRP B 112      -4.124  81.653  15.343  1.00 96.66           O  
ATOM   5100  CG  TRP B 112      -7.432  80.559  16.625  1.00 96.66           C  
ATOM   5101  CD1 TRP B 112      -8.549  80.610  17.367  1.00 96.66           C  
ATOM   5103  CD2 TRP B 112      -7.811  81.163  15.351  1.00 96.66           C  
ATOM   5104  CE2 TRP B 112      -9.120  81.717  15.485  1.00 96.66           C  
ATOM   5105  CE3 TRP B 112      -7.195  81.289  14.088  1.00 96.66           C  
ATOM   5107  NE1 TRP B 112      -9.496  81.408  16.766  1.00 96.66           N  
ATOM   5109  CH2 TRP B 112      -9.125  82.499  13.206  1.00 96.66           C  
ATOM   5111  CZ2 TRP B 112      -9.768  82.391  14.447  1.00 96.66           C  
ATOM   5113  CZ3 TRP B 112      -7.847  81.939  13.025  1.00 96.66           C  
ATOM   5115  N   SER B 113      -5.520  83.109  16.377  1.00 96.78           N  
ATOM   5117  CA  SER B 113      -5.515  84.176  15.374  1.00 96.78           C  
ATOM   5119  C   SER B 113      -4.384  85.185  15.563  1.00 96.78           C  
ATOM   5120  CB  SER B 113      -6.873  84.886  15.322  1.00 96.78           C  
ATOM   5123  O   SER B 113      -4.230  86.065  14.720  1.00 96.78           O  
ATOM   5124  OG  SER B 113      -7.103  85.739  16.424  1.00 96.78           O  
ATOM   5126  N   ASP B 114      -3.571  85.047  16.615  1.00 94.98           N  
ATOM   5128  CA  ASP B 114      -2.293  85.745  16.714  1.00 94.98           C  
ATOM   5130  C   ASP B 114      -1.337  85.194  15.639  1.00 94.98           C  
ATOM   5131  CB  ASP B 114      -1.706  85.572  18.121  1.00 94.98           C  
ATOM   5134  O   ASP B 114      -1.066  83.988  15.634  1.00 94.98           O  
ATOM   5135  CG  ASP B 114      -0.411  86.358  18.346  1.00 94.98           C  
ATOM   5136  OD1 ASP B 114       0.069  87.019  17.393  1.00 94.98           O  
ATOM   5137  OD2 ASP B 114       0.072  86.280  19.496  1.00 94.98           O  
ATOM   5138  N   PRO B 115      -0.850  86.024  14.697  1.00 96.14           N  
ATOM   5139  CA  PRO B 115       0.080  85.578  13.671  1.00 96.14           C  
ATOM   5141  C   PRO B 115       1.506  85.350  14.197  1.00 96.14           C  
ATOM   5142  CB  PRO B 115       0.043  86.685  12.613  1.00 96.14           C  
ATOM   5145  O   PRO B 115       2.276  84.690  13.505  1.00 96.14           O  
ATOM   5146  CG  PRO B 115      -0.241  87.942  13.430  1.00 96.14           C  
ATOM   5149  CD  PRO B 115      -1.188  87.430  14.509  1.00 96.14           C  
ATOM   5152  N   SER B 116       1.891  85.893  15.362  1.00 93.13           N  
ATOM   5154  CA  SER B 116       3.292  85.861  15.821  1.00 93.13           C  
ATOM   5156  C   SER B 116       3.885  84.458  16.014  1.00 93.13           C  
ATOM   5157  CB  SER B 116       3.512  86.719  17.078  1.00 93.13           C  
ATOM   5160  O   SER B 116       5.056  84.288  15.657  1.00 93.13           O  
ATOM   5161  OG  SER B 116       3.293  86.050  18.305  1.00 93.13           O  
ATOM   5163  N   PRO B 117       3.123  83.459  16.508  1.00 94.62           N  
ATOM   5164  CA  PRO B 117       3.652  82.114  16.736  1.00 94.62           C  
ATOM   5166  C   PRO B 117       3.810  81.284  15.458  1.00 94.62           C  
ATOM   5167  CB  PRO B 117       2.669  81.444  17.704  1.00 94.62           C  
ATOM   5170  O   PRO B 117       4.450  80.244  15.477  1.00 94.62           O  
ATOM   5171  CG  PRO B 117       1.962  82.619  18.373  1.00 94.62           C  
ATOM   5174  CD  PRO B 117       1.836  83.560  17.188  1.00 94.62           C  
ATOM   5177  N   TYR B 118       3.228  81.710  14.330  1.00 96.80           N  
ATOM   5179  CA  TYR B 118       3.353  80.960  13.081  1.00 96.80           C  
ATOM   5181  C   TYR B 118       4.723  81.205  12.447  1.00 96.80           C  
ATOM   5182  CB  TYR B 118       2.233  81.314  12.106  1.00 96.80           C  
ATOM   5185  O   TYR B 118       5.027  82.319  12.011  1.00 96.80           O  
ATOM   5186  CG  TYR B 118       0.847  80.870  12.527  1.00 96.80           C  
ATOM   5187  CD1 TYR B 118       0.300  79.671  12.032  1.00 96.80           C  
ATOM   5189  CD2 TYR B 118       0.106  81.654  13.426  1.00 96.80           C  
ATOM   5191  CE1 TYR B 118      -0.994  79.266  12.416  1.00 96.80           C  
ATOM   5193  CE2 TYR B 118      -1.181  81.253  13.811  1.00 96.80           C  
ATOM   5195  OH  TYR B 118      -3.023  79.731  13.632  1.00 96.80           O  
ATOM   5197  CZ  TYR B 118      -1.749  80.072  13.291  1.00 96.80           C  
ATOM   5198  N   ASP B 119       5.528  80.150  12.348  1.00 94.52           N  
ATOM   5200  CA  ASP B 119       6.918  80.236  11.893  1.00 94.52           C  
ATOM   5202  C   ASP B 119       7.063  80.267  10.370  1.00 94.52           C  
ATOM   5203  CB  ASP B 119       7.702  79.050  12.454  1.00 94.52           C  
ATOM   5206  O   ASP B 119       7.969  80.917   9.841  1.00 94.52           O  
ATOM   5207  CG  ASP B 119       7.894  79.130  13.968  1.00 94.52           C  
ATOM   5208  OD1 ASP B 119       8.216  80.245  14.471  1.00 94.52           O  
ATOM   5209  OD2 ASP B 119       7.813  78.045  14.573  1.00 94.52           O  
ATOM   5210  N   TYR B 120       6.172  79.586   9.649  1.00 98.06           N  
ATOM   5212  CA  TYR B 120       6.232  79.494   8.190  1.00 98.06           C  
ATOM   5214  C   TYR B 120       5.008  80.142   7.564  1.00 98.06           C  
ATOM   5215  CB  TYR B 120       6.389  78.039   7.746  1.00 98.06           C  
ATOM   5218  O   TYR B 120       3.887  79.897   7.996  1.00 98.06           O  
ATOM   5219  CG  TYR B 120       7.539  77.318   8.417  1.00 98.06           C  
ATOM   5220  CD1 TYR B 120       8.865  77.677   8.105  1.00 98.06           C  
ATOM   5222  CD2 TYR B 120       7.287  76.317   9.375  1.00 98.06           C  
ATOM   5224  CE1 TYR B 120       9.941  77.038   8.750  1.00 98.06           C  
ATOM   5226  CE2 TYR B 120       8.363  75.663  10.001  1.00 98.06           C  
ATOM   5228  OH  TYR B 120      10.714  75.386  10.314  1.00 98.06           O  
ATOM   5230  CZ  TYR B 120       9.686  76.025   9.699  1.00 98.06           C  
ATOM   5231  N   TRP B 121       5.224  80.939   6.521  1.00 98.49           N  
ATOM   5233  CA  TRP B 121       4.181  81.686   5.824  1.00 98.49           C  
ATOM   5235  C   TRP B 121       4.324  81.504   4.318  1.00 98.49           C  
ATOM   5236  CB  TRP B 121       4.272  83.168   6.199  1.00 98.49           C  
ATOM   5239  O   TRP B 121       5.437  81.545   3.789  1.00 98.49           O  
ATOM   5240  CG  TRP B 121       3.817  83.487   7.588  1.00 98.49           C  
ATOM   5241  CD1 TRP B 121       4.530  83.319   8.725  1.00 98.49           C  
ATOM   5243  CD2 TRP B 121       2.505  83.957   8.010  1.00 98.49           C  
ATOM   5244  CE2 TRP B 121       2.498  84.067   9.432  1.00 98.49           C  
ATOM   5245  CE3 TRP B 121       1.308  84.264   7.329  1.00 98.49           C  
ATOM   5247  NE1 TRP B 121       3.757  83.659   9.816  1.00 98.49           N  
ATOM   5249  CH2 TRP B 121       0.179  84.761   9.438  1.00 98.49           C  
ATOM   5251  CZ2 TRP B 121       1.361  84.475  10.137  1.00 98.49           C  
ATOM   5253  CZ3 TRP B 121       0.153  84.647   8.036  1.00 98.49           C  
ATOM   5255  N   GLY B 122       3.201  81.324   3.630  1.00 98.61           N  
ATOM   5257  CA  GLY B 122       3.164  81.380   2.176  1.00 98.61           C  
ATOM   5260  C   GLY B 122       3.150  82.816   1.648  1.00 98.61           C  
ATOM   5261  O   GLY B 122       3.130  83.795   2.403  1.00 98.61           O  
ATOM   5262  N   GLN B 123       3.206  82.946   0.324  1.00 98.29           N  
ATOM   5264  CA  GLN B 123       3.236  84.250  -0.355  1.00 98.29           C  
ATOM   5266  C   GLN B 123       1.840  84.871  -0.485  1.00 98.29           C  
ATOM   5267  CB  GLN B 123       3.907  84.107  -1.729  1.00 98.29           C  
ATOM   5270  O   GLN B 123       1.703  86.077  -0.706  1.00 98.29           O  
ATOM   5271  CG  GLN B 123       5.373  83.654  -1.632  1.00 98.29           C  
ATOM   5274  CD  GLN B 123       6.236  84.607  -0.807  1.00 98.29           C  
ATOM   5275  NE2 GLN B 123       7.001  84.108   0.137  1.00 98.29           N  
ATOM   5278  OE1 GLN B 123       6.238  85.814  -0.990  1.00 98.29           O  
ATOM   5279  N   GLY B 124       0.808  84.053  -0.295  1.00 98.73           N  
ATOM   5281  CA  GLY B 124      -0.583  84.440  -0.337  1.00 98.73           C  
ATOM   5284  C   GLY B 124      -1.192  84.406  -1.736  1.00 98.73           C  
ATOM   5285  O   GLY B 124      -0.518  84.472  -2.762  1.00 98.73           O  
ATOM   5286  N   THR B 125      -2.519  84.323  -1.776  1.00 98.81           N  
ATOM   5288  CA  THR B 125      -3.314  84.324  -3.006  1.00 98.81           C  
ATOM   5290  C   THR B 125      -4.406  85.390  -2.935  1.00 98.81           C  
ATOM   5291  CB  THR B 125      -3.849  82.914  -3.299  1.00 98.81           C  
ATOM   5293  O   THR B 125      -5.059  85.568  -1.904  1.00 98.81           O  
ATOM   5294  CG2 THR B 125      -4.950  82.440  -2.349  1.00 98.81           C  
ATOM   5298  OG1 THR B 125      -4.344  82.850  -4.618  1.00 98.81           O  
ATOM   5300  N   GLN B 126      -4.596  86.147  -4.015  1.00 98.86           N  
ATOM   5302  CA  GLN B 126      -5.585  87.224  -4.055  1.00 98.86           C  
ATOM   5304  C   GLN B 126      -6.995  86.650  -4.203  1.00 98.86           C  
ATOM   5305  CB  GLN B 126      -5.255  88.204  -5.195  1.00 98.86           C  
ATOM   5308  O   GLN B 126      -7.274  85.890  -5.126  1.00 98.86           O  
ATOM   5309  CG  GLN B 126      -6.243  89.382  -5.306  1.00 98.86           C  
ATOM   5312  CD  GLN B 126      -6.223  90.304  -4.091  1.00 98.86           C  
ATOM   5313  NE2 GLN B 126      -7.327  90.522  -3.415  1.00 98.86           N  
ATOM   5316  OE1 GLN B 126      -5.206  90.856  -3.715  1.00 98.86           O  
ATOM   5317  N   VAL B 127      -7.912  87.090  -3.348  1.00 98.87           N  
ATOM   5319  CA  VAL B 127      -9.354  86.865  -3.489  1.00 98.87           C  
ATOM   5321  C   VAL B 127     -10.027  88.214  -3.670  1.00 98.87           C  
ATOM   5322  CB  VAL B 127      -9.911  86.119  -2.269  1.00 98.87           C  
ATOM   5324  O   VAL B 127      -9.833  89.126  -2.865  1.00 98.87           O  
ATOM   5325  CG1 VAL B 127     -11.442  86.021  -2.298  1.00 98.87           C  
ATOM   5329  CG2 VAL B 127      -9.331  84.703  -2.194  1.00 98.87           C  
ATOM   5333  N   THR B 128     -10.827  88.352  -4.719  1.00 98.78           N  
ATOM   5335  CA  THR B 128     -11.591  89.565  -5.008  1.00 98.78           C  
ATOM   5337  C   THR B 128     -13.060  89.206  -5.111  1.00 98.78           C  
ATOM   5338  CB  THR B 128     -11.083  90.250  -6.285  1.00 98.78           C  
ATOM   5340  O   THR B 128     -13.442  88.377  -5.931  1.00 98.78           O  
ATOM   5341  CG2 THR B 128     -11.803  91.570  -6.559  1.00 98.78           C  
ATOM   5345  OG1 THR B 128      -9.714  90.560  -6.145  1.00 98.78           O  
ATOM   5347  N   VAL B 129     -13.888  89.830  -4.273  1.00 98.66           N  
ATOM   5349  CA  VAL B 129     -15.335  89.620  -4.269  1.00 98.66           C  
ATOM   5351  C   VAL B 129     -16.021  90.872  -4.805  1.00 98.66           C  
ATOM   5352  CB  VAL B 129     -15.864  89.214  -2.883  1.00 98.66           C  
ATOM   5354  O   VAL B 129     -16.215  91.842  -4.071  1.00 98.66           O  
ATOM   5355  CG1 VAL B 129     -17.338  88.796  -2.999  1.00 98.66           C  
ATOM   5359  CG2 VAL B 129     -15.072  88.054  -2.267  1.00 98.66           C  
ATOM   5363  N   SER B 130     -16.386  90.865  -6.085  1.00 97.70           N  
ATOM   5365  CA  SER B 130     -17.053  91.996  -6.742  1.00 97.70           C  
ATOM   5367  C   SER B 130     -18.010  91.538  -7.840  1.00 97.70           C  
ATOM   5368  CB  SER B 130     -16.037  93.014  -7.280  1.00 97.70           C  
ATOM   5371  O   SER B 130     -17.879  90.438  -8.375  1.00 97.70           O  
ATOM   5372  OG  SER B 130     -15.251  92.496  -8.329  1.00 97.70           O  
ATOM   5374  N   SER B 131     -19.004  92.379  -8.130  1.00 94.33           N  
ATOM   5376  CA  SER B 131     -19.983  92.198  -9.210  1.00 94.33           C  
ATOM   5378  C   SER B 131     -19.403  92.516 -10.581  1.00 94.33           C  
ATOM   5379  CB  SER B 131     -21.189  93.098  -8.962  1.00 94.33           C  
ATOM   5382  O   SER B 131     -18.701  93.551 -10.648  1.00 94.33           O  
ATOM   5383  OG  SER B 131     -20.693  94.415  -8.834  1.00 94.33           O  
ATOM   5385  OXT SER B 131     -19.762  91.768 -11.512  1.00 94.33           O  
TER
END
