# Supplementary material for: Improving deep learning protein monomer and complex structure prediction using DeepMSA2 with huge metagenomics data
Source: Nat Methods. 2024 Jan 2;21(2):279–89. doi: 10.1038/s41592-023-02130-4 (PMC10864179; doi:10.1038/s41592-023-02130-4)
Supplement: Supplementary file 17 — Statistical source data and structure coordinate files. [file 41592_2023_2130_MOESM17_ESM.zip › Figure6/Fig6B.H1151.DMFold-Multimer_model.pdb]

PFRMAT TS
TARGET H1151
MODEL   1
PARENT N/A
ATOM      1  N   MET A   1       9.664 -50.839  34.162  1.00 46.87           N  
ATOM      5  CA  MET A   1      10.318 -49.696  34.850  1.00 46.87           C  
ATOM      7  C   MET A   1      10.850 -48.628  33.889  1.00 46.87           C  
ATOM      8  CB  MET A   1      11.395 -50.141  35.854  1.00 46.87           C  
ATOM     11  O   MET A   1      10.623 -47.464  34.169  1.00 46.87           O  
ATOM     12  CG  MET A   1      10.748 -50.798  37.081  1.00 46.87           C  
ATOM     15  SD  MET A   1      11.913 -51.420  38.318  1.00 46.87           S  
ATOM     16  CE  MET A   1      12.369 -49.894  39.189  1.00 46.87           C  
ATOM     20  N   ALA A   2      11.503 -48.969  32.767  1.00 45.46           N  
ATOM     22  CA  ALA A   2      12.219 -48.011  31.899  1.00 45.46           C  
ATOM     24  C   ALA A   2      11.409 -46.852  31.252  1.00 45.46           C  
ATOM     25  CB  ALA A   2      12.931 -48.835  30.817  1.00 45.46           C  
ATOM     29  O   ALA A   2      12.007 -45.965  30.644  1.00 45.46           O  
ATOM     30  N   HIS A   3      10.076 -46.826  31.369  1.00 49.73           N  
ATOM     32  CA  HIS A   3       9.236 -45.776  30.776  1.00 49.73           C  
ATOM     34  C   HIS A   3       9.469 -44.389  31.401  1.00 49.73           C  
ATOM     35  CB  HIS A   3       7.753 -46.177  30.869  1.00 49.73           C  
ATOM     38  O   HIS A   3       9.507 -43.404  30.671  1.00 49.73           O  
ATOM     39  CG  HIS A   3       7.463 -47.528  30.264  1.00 49.73           C  
ATOM     40  CD2 HIS A   3       7.095 -48.656  30.943  1.00 49.73           C  
ATOM     42  ND1 HIS A   3       7.570 -47.874  28.935  1.00 49.73           N  
ATOM     44  CE1 HIS A   3       7.291 -49.185  28.824  1.00 49.73           C  
ATOM     46  NE2 HIS A   3       7.033 -49.713  30.033  1.00 49.73           N  
ATOM     47  N   HIS A   4       9.693 -44.297  32.719  1.00 53.04           N  
ATOM     49  CA  HIS A   4       9.859 -42.997  33.388  1.00 53.04           C  
ATOM     51  C   HIS A   4      11.122 -42.238  32.943  1.00 53.04           C  
ATOM     52  CB  HIS A   4       9.830 -43.177  34.914  1.00 53.04           C  
ATOM     55  O   HIS A   4      11.068 -41.022  32.792  1.00 53.04           O  
ATOM     56  CG  HIS A   4       8.499 -43.640  35.459  1.00 53.04           C  
ATOM     57  CD2 HIS A   4       7.262 -43.149  35.128  1.00 53.04           C  
ATOM     59  ND1 HIS A   4       8.308 -44.575  36.453  1.00 53.04           N  
ATOM     61  CE1 HIS A   4       6.990 -44.651  36.707  1.00 53.04           C  
ATOM     63  NE2 HIS A   4       6.313 -43.820  35.905  1.00 53.04           N  
ATOM     64  N   HIS A   5      12.231 -42.934  32.656  1.00 50.03           N  
ATOM     66  CA  HIS A   5      13.459 -42.280  32.181  1.00 50.03           C  
ATOM     68  C   HIS A   5      13.284 -41.610  30.810  1.00 50.03           C  
ATOM     69  CB  HIS A   5      14.616 -43.291  32.137  1.00 50.03           C  
ATOM     72  O   HIS A   5      13.837 -40.538  30.589  1.00 50.03           O  
ATOM     73  CG  HIS A   5      15.039 -43.841  33.479  1.00 50.03           C  
ATOM     74  CD2 HIS A   5      15.046 -43.181  34.681  1.00 50.03           C  
ATOM     76  ND1 HIS A   5      15.598 -45.082  33.699  1.00 50.03           N  
ATOM     78  CE1 HIS A   5      15.924 -45.167  35.000  1.00 50.03           C  
ATOM     80  NE2 HIS A   5      15.580 -44.046  35.642  1.00 50.03           N  
ATOM     81  N   HIS A   6      12.479 -42.189  29.911  1.00 52.97           N  
ATOM     83  CA  HIS A   6      12.203 -41.578  28.603  1.00 52.97           C  
ATOM     85  C   HIS A   6      11.420 -40.266  28.727  1.00 52.97           C  
ATOM     86  CB  HIS A   6      11.437 -42.565  27.714  1.00 52.97           C  
ATOM     89  O   HIS A   6      11.643 -39.351  27.940  1.00 52.97           O  
ATOM     90  CG  HIS A   6      12.302 -43.658  27.146  1.00 52.97           C  
ATOM     91  CD2 HIS A   6      12.889 -43.651  25.908  1.00 52.97           C  
ATOM     93  ND1 HIS A   6      12.661 -44.835  27.765  1.00 52.97           N  
ATOM     95  CE1 HIS A   6      13.446 -45.519  26.914  1.00 52.97           C  
ATOM     97  NE2 HIS A   6      13.604 -44.844  25.768  1.00 52.97           N  
ATOM     98  N   HIS A   7      10.526 -40.157  29.716  1.00 50.28           N  
ATOM    100  CA  HIS A   7       9.752 -38.935  29.929  1.00 50.28           C  
ATOM    102  C   HIS A   7      10.630 -37.778  30.424  1.00 50.28           C  
ATOM    103  CB  HIS A   7       8.593 -39.221  30.890  1.00 50.28           C  
ATOM    106  O   HIS A   7      10.445 -36.655  29.972  1.00 50.28           O  
ATOM    107  CG  HIS A   7       7.552 -38.130  30.873  1.00 50.28           C  
ATOM    108  CD2 HIS A   7       6.497 -38.038  30.006  1.00 50.28           C  
ATOM    110  ND1 HIS A   7       7.510 -37.014  31.679  1.00 50.28           N  
ATOM    112  CE1 HIS A   7       6.449 -36.275  31.308  1.00 50.28           C  
ATOM    114  NE2 HIS A   7       5.792 -36.870  30.301  1.00 50.28           N  
ATOM    115  N   HIS A   8      11.611 -38.049  31.294  1.00 55.26           N  
ATOM    117  CA  HIS A   8      12.561 -37.028  31.758  1.00 55.26           C  
ATOM    119  C   HIS A   8      13.362 -36.450  30.581  1.00 55.26           C  
ATOM    120  CB  HIS A   8      13.468 -37.621  32.847  1.00 55.26           C  
ATOM    123  O   HIS A   8      13.266 -35.260  30.310  1.00 55.26           O  
ATOM    124  CG  HIS A   8      14.138 -36.577  33.709  1.00 55.26           C  
ATOM    125  CD2 HIS A   8      14.013 -36.462  35.068  1.00 55.26           C  
ATOM    127  ND1 HIS A   8      14.951 -35.543  33.302  1.00 55.26           N  
ATOM    129  CE1 HIS A   8      15.284 -34.818  34.379  1.00 55.26           C  
ATOM    131  NE2 HIS A   8      14.749 -35.355  35.491  1.00 55.26           N  
ATOM    132  N   VAL A   9      14.021 -37.313  29.796  1.00 53.38           N  
ATOM    134  CA  VAL A   9      14.845 -36.898  28.642  1.00 53.38           C  
ATOM    136  C   VAL A   9      14.033 -36.133  27.584  1.00 53.38           C  
ATOM    137  CB  VAL A   9      15.539 -38.129  28.020  1.00 53.38           C  
ATOM    139  O   VAL A   9      14.551 -35.217  26.949  1.00 53.38           O  
ATOM    140  CG1 VAL A   9      16.390 -37.789  26.789  1.00 53.38           C  
ATOM    144  CG2 VAL A   9      16.475 -38.809  29.032  1.00 53.38           C  
ATOM    148  N   ALA A  10      12.754 -36.474  27.394  1.00 59.35           N  
ATOM    150  CA  ALA A  10      11.870 -35.730  26.498  1.00 59.35           C  
ATOM    152  C   ALA A  10      11.523 -34.328  27.037  1.00 59.35           C  
ATOM    153  CB  ALA A  10      10.612 -36.570  26.250  1.00 59.35           C  
ATOM    157  O   ALA A  10      11.482 -33.376  26.260  1.00 59.35           O  
ATOM    158  N   VAL A  11      11.305 -34.191  28.350  1.00 59.14           N  
ATOM    160  CA  VAL A  11      11.080 -32.891  29.004  1.00 59.14           C  
ATOM    162  C   VAL A  11      12.341 -32.024  28.939  1.00 59.14           C  
ATOM    163  CB  VAL A  11      10.567 -33.087  30.447  1.00 59.14           C  
ATOM    165  O   VAL A  11      12.226 -30.856  28.576  1.00 59.14           O  
ATOM    166  CG1 VAL A  11      10.544 -31.791  31.267  1.00 59.14           C  
ATOM    170  CG2 VAL A  11       9.127 -33.627  30.432  1.00 59.14           C  
ATOM    174  N   ASP A  12      13.525 -32.597  29.186  1.00 73.35           N  
ATOM    176  CA  ASP A  12      14.825 -31.907  29.101  1.00 73.35           C  
ATOM    178  C   ASP A  12      15.104 -31.348  27.690  1.00 73.35           C  
ATOM    179  CB  ASP A  12      15.967 -32.873  29.476  1.00 73.35           C  
ATOM    182  O   ASP A  12      15.647 -30.256  27.528  1.00 73.35           O  
ATOM    183  CG  ASP A  12      15.845 -33.533  30.854  1.00 73.35           C  
ATOM    184  OD1 ASP A  12      15.405 -32.872  31.818  1.00 73.35           O  
ATOM    185  OD2 ASP A  12      16.189 -34.736  30.959  1.00 73.35           O  
ATOM    186  N   ALA A  13      14.716 -32.089  26.646  1.00 80.75           N  
ATOM    188  CA  ALA A  13      14.882 -31.646  25.264  1.00 80.75           C  
ATOM    190  C   ALA A  13      13.957 -30.465  24.921  1.00 80.75           C  
ATOM    191  CB  ALA A  13      14.658 -32.847  24.337  1.00 80.75           C  
ATOM    195  O   ALA A  13      14.412 -29.472  24.355  1.00 80.75           O  
ATOM    196  N   VAL A  14      12.672 -30.554  25.291  1.00 84.70           N  
ATOM    198  CA  VAL A  14      11.670 -29.503  25.034  1.00 84.70           C  
ATOM    200  C   VAL A  14      12.017 -28.206  25.777  1.00 84.70           C  
ATOM    201  CB  VAL A  14      10.261 -30.013  25.410  1.00 84.70           C  
ATOM    203  O   VAL A  14      11.872 -27.116  25.218  1.00 84.70           O  
ATOM    204  CG1 VAL A  14       9.184 -28.921  25.395  1.00 84.70           C  
ATOM    208  CG2 VAL A  14       9.804 -31.099  24.425  1.00 84.70           C  
ATOM    212  N   SER A  15      12.509 -28.309  27.014  1.00 85.78           N  
ATOM    214  CA  SER A  15      12.876 -27.157  27.843  1.00 85.78           C  
ATOM    216  C   SER A  15      14.146 -26.449  27.362  1.00 85.78           C  
ATOM    217  CB  SER A  15      13.011 -27.593  29.304  1.00 85.78           C  
ATOM    220  O   SER A  15      14.164 -25.218  27.339  1.00 85.78           O  
ATOM    221  OG  SER A  15      13.991 -28.597  29.421  1.00 85.78           O  
ATOM    223  N   PHE A  16      15.169 -27.177  26.893  1.00 88.08           N  
ATOM    225  CA  PHE A  16      16.339 -26.540  26.279  1.00 88.08           C  
ATOM    227  C   PHE A  16      15.980 -25.836  24.961  1.00 88.08           C  
ATOM    228  CB  PHE A  16      17.488 -27.540  26.096  1.00 88.08           C  
ATOM    231  O   PHE A  16      16.408 -24.704  24.747  1.00 88.08           O  
ATOM    232  CG  PHE A  16      18.767 -26.875  25.611  1.00 88.08           C  
ATOM    233  CD1 PHE A  16      19.562 -26.132  26.508  1.00 88.08           C  
ATOM    235  CD2 PHE A  16      19.134 -26.939  24.252  1.00 88.08           C  
ATOM    237  CE1 PHE A  16      20.701 -25.447  26.046  1.00 88.08           C  
ATOM    239  CE2 PHE A  16      20.283 -26.268  23.797  1.00 88.08           C  
ATOM    241  CZ  PHE A  16      21.057 -25.507  24.688  1.00 88.08           C  
ATOM    243  N   THR A  17      15.124 -26.424  24.114  1.00 91.34           N  
ATOM    245  CA  THR A  17      14.657 -25.725  22.899  1.00 91.34           C  
ATOM    247  C   THR A  17      13.839 -24.469  23.219  1.00 91.34           C  
ATOM    248  CB  THR A  17      13.880 -26.644  21.945  1.00 91.34           C  
ATOM    250  O   THR A  17      14.027 -23.442  22.573  1.00 91.34           O  
ATOM    251  CG2 THR A  17      14.813 -27.659  21.286  1.00 91.34           C  
ATOM    255  OG1 THR A  17      12.864 -27.394  22.579  1.00 91.34           O  
ATOM    257  N   LEU A  18      13.012 -24.489  24.273  1.00 92.74           N  
ATOM    259  CA  LEU A  18      12.295 -23.292  24.735  1.00 92.74           C  
ATOM    261  C   LEU A  18      13.244 -22.210  25.280  1.00 92.74           C  
ATOM    262  CB  LEU A  18      11.243 -23.694  25.783  1.00 92.74           C  
ATOM    265  O   LEU A  18      12.999 -21.024  25.056  1.00 92.74           O  
ATOM    266  CG  LEU A  18       9.948 -24.258  25.174  1.00 92.74           C  
ATOM    268  CD1 LEU A  18       9.131 -24.973  26.251  1.00 92.74           C  
ATOM    272  CD2 LEU A  18       9.073 -23.141  24.595  1.00 92.74           C  
ATOM    276  N   LEU A  19      14.350 -22.590  25.936  1.00 92.09           N  
ATOM    278  CA  LEU A  19      15.412 -21.645  26.300  1.00 92.09           C  
ATOM    280  C   LEU A  19      16.040 -21.008  25.052  1.00 92.09           C  
ATOM    281  CB  LEU A  19      16.479 -22.340  27.173  1.00 92.09           C  
ATOM    284  O   LEU A  19      16.223 -19.791  25.026  1.00 92.09           O  
ATOM    285  CG  LEU A  19      17.757 -21.505  27.396  1.00 92.09           C  
ATOM    287  CD1 LEU A  19      17.470 -20.165  28.078  1.00 92.09           C  
ATOM    291  CD2 LEU A  19      18.757 -22.286  28.248  1.00 92.09           C  
ATOM    295  N   GLN A  20      16.361 -21.801  24.026  1.00 93.55           N  
ATOM    297  CA  GLN A  20      16.933 -21.299  22.771  1.00 93.55           C  
ATOM    299  C   GLN A  20      16.002 -20.267  22.111  1.00 93.55           C  
ATOM    300  CB  GLN A  20      17.252 -22.470  21.820  1.00 93.55           C  
ATOM    303  O   GLN A  20      16.440 -19.150  21.819  1.00 93.55           O  
ATOM    304  CG  GLN A  20      18.409 -23.334  22.338  1.00 93.55           C  
ATOM    307  CD  GLN A  20      18.785 -24.464  21.389  1.00 93.55           C  
ATOM    308  NE2 GLN A  20      19.981 -24.445  20.843  1.00 93.55           N  
ATOM    311  OE1 GLN A  20      18.027 -25.384  21.119  1.00 93.55           O  
ATOM    312  N   ASP A  21      14.713 -20.589  21.977  1.00 95.16           N  
ATOM    314  CA  ASP A  21      13.690 -19.699  21.409  1.00 95.16           C  
ATOM    316  C   ASP A  21      13.503 -18.409  22.233  1.00 95.16           C  
ATOM    317  CB  ASP A  21      12.348 -20.451  21.323  1.00 95.16           C  
ATOM    320  O   ASP A  21      13.387 -17.308  21.678  1.00 95.16           O  
ATOM    321  CG  ASP A  21      12.278 -21.527  20.230  1.00 95.16           C  
ATOM    322  OD1 ASP A  21      13.121 -21.497  19.305  1.00 95.16           O  
ATOM    323  OD2 ASP A  21      11.320 -22.331  20.292  1.00 95.16           O  
ATOM    324  N   GLN A  22      13.516 -18.511  23.568  1.00 94.85           N  
ATOM    326  CA  GLN A  22      13.366 -17.354  24.455  1.00 94.85           C  
ATOM    328  C   GLN A  22      14.617 -16.462  24.452  1.00 94.85           C  
ATOM    329  CB  GLN A  22      13.005 -17.826  25.874  1.00 94.85           C  
ATOM    332  O   GLN A  22      14.500 -15.237  24.392  1.00 94.85           O  
ATOM    333  CG  GLN A  22      12.520 -16.674  26.772  1.00 94.85           C  
ATOM    336  CD  GLN A  22      11.268 -15.995  26.227  1.00 94.85           C  
ATOM    337  NE2 GLN A  22      10.164 -16.700  26.125  1.00 94.85           N  
ATOM    340  OE1 GLN A  22      11.261 -14.826  25.877  1.00 94.85           O  
ATOM    341  N   LEU A  23      15.821 -17.046  24.453  1.00 95.17           N  
ATOM    343  CA  LEU A  23      17.068 -16.296  24.281  1.00 95.17           C  
ATOM    345  C   LEU A  23      17.107 -15.595  22.927  1.00 95.17           C  
ATOM    346  CB  LEU A  23      18.298 -17.215  24.410  1.00 95.17           C  
ATOM    349  O   LEU A  23      17.507 -14.431  22.869  1.00 95.17           O  
ATOM    350  CG  LEU A  23      18.845 -17.370  25.838  1.00 95.17           C  
ATOM    352  CD1 LEU A  23      20.006 -18.361  25.810  1.00 95.17           C  
ATOM    356  CD2 LEU A  23      19.384 -16.048  26.398  1.00 95.17           C  
ATOM    360  N   GLN A  24      16.681 -16.265  21.851  1.00 96.17           N  
ATOM    362  CA  GLN A  24      16.593 -15.642  20.537  1.00 96.17           C  
ATOM    364  C   GLN A  24      15.648 -14.436  20.583  1.00 96.17           C  
ATOM    365  CB  GLN A  24      16.157 -16.659  19.469  1.00 96.17           C  
ATOM    368  O   GLN A  24      16.064 -13.336  20.225  1.00 96.17           O  
ATOM    369  CG  GLN A  24      16.537 -16.137  18.076  1.00 96.17           C  
ATOM    372  CD  GLN A  24      15.696 -16.734  16.963  1.00 96.17           C  
ATOM    373  NE2 GLN A  24      14.796 -15.963  16.395  1.00 96.17           N  
ATOM    376  OE1 GLN A  24      15.874 -17.869  16.561  1.00 96.17           O  
ATOM    377  N   SER A  25      14.442 -14.620  21.123  1.00 96.64           N  
ATOM    379  CA  SER A  25      13.429 -13.568  21.258  1.00 96.64           C  
ATOM    381  C   SER A  25      13.937 -12.358  22.052  1.00 96.64           C  
ATOM    382  CB  SER A  25      12.170 -14.140  21.921  1.00 96.64           C  
ATOM    385  O   SER A  25      13.762 -11.222  21.619  1.00 96.64           O  
ATOM    386  OG  SER A  25      11.619 -15.172  21.126  1.00 96.64           O  
ATOM    388  N   VAL A  26      14.633 -12.572  23.177  1.00 96.81           N  
ATOM    390  CA  VAL A  26      15.225 -11.480  23.973  1.00 96.81           C  
ATOM    392  C   VAL A  26      16.361 -10.777  23.223  1.00 96.81           C  
ATOM    393  CB  VAL A  26      15.683 -11.992  25.354  1.00 96.81           C  
ATOM    395  O   VAL A  26      16.439  -9.546  23.255  1.00 96.81           O  
ATOM    396  CG1 VAL A  26      16.485 -10.945  26.140  1.00 96.81           C  
ATOM    400  CG2 VAL A  26      14.463 -12.342  26.215  1.00 96.81           C  
ATOM    404  N   LEU A  27      17.228 -11.519  22.527  1.00 97.29           N  
ATOM    406  CA  LEU A  27      18.316 -10.948  21.725  1.00 97.29           C  
ATOM    408  C   LEU A  27      17.792 -10.140  20.531  1.00 97.29           C  
ATOM    409  CB  LEU A  27      19.254 -12.072  21.253  1.00 97.29           C  
ATOM    412  O   LEU A  27      18.365  -9.100  20.218  1.00 97.29           O  
ATOM    413  CG  LEU A  27      20.130 -12.662  22.372  1.00 97.29           C  
ATOM    415  CD1 LEU A  27      20.774 -13.963  21.897  1.00 97.29           C  
ATOM    419  CD2 LEU A  27      21.260 -11.710  22.778  1.00 97.29           C  
ATOM    423  N   ASP A  28      16.688 -10.562  19.919  1.00 96.82           N  
ATOM    425  CA  ASP A  28      16.067  -9.881  18.777  1.00 96.82           C  
ATOM    427  C   ASP A  28      15.342  -8.576  19.184  1.00 96.82           C  
ATOM    428  CB  ASP A  28      15.173 -10.878  18.010  1.00 96.82           C  
ATOM    431  O   ASP A  28      14.986  -7.771  18.327  1.00 96.82           O  
ATOM    432  CG  ASP A  28      15.940 -12.064  17.384  1.00 96.82           C  
ATOM    433  OD1 ASP A  28      17.197 -12.009  17.271  1.00 96.82           O  
ATOM    434  OD2 ASP A  28      15.281 -13.061  17.007  1.00 96.82           O  
ATOM    435  N   THR A  29      15.205  -8.293  20.492  1.00 96.74           N  
ATOM    437  CA  THR A  29      14.821  -6.953  20.990  1.00 96.74           C  
ATOM    439  C   THR A  29      15.972  -5.941  20.994  1.00 96.74           C  
ATOM    440  CB  THR A  29      14.210  -6.969  22.403  1.00 96.74           C  
ATOM    442  O   THR A  29      15.751  -4.774  21.313  1.00 96.74           O  
ATOM    443  CG2 THR A  29      13.102  -7.993  22.608  1.00 96.74           C  
ATOM    447  OG1 THR A  29      15.197  -7.192  23.390  1.00 96.74           O  
ATOM    449  N   LEU A  30      17.214  -6.358  20.738  1.00 97.04           N  
ATOM    451  CA  LEU A  30      18.376  -5.472  20.626  1.00 97.04           C  
ATOM    453  C   LEU A  30      18.554  -5.005  19.172  1.00 97.04           C  
ATOM    454  CB  LEU A  30      19.635  -6.214  21.100  1.00 97.04           C  
ATOM    457  O   LEU A  30      18.002  -5.591  18.245  1.00 97.04           O  
ATOM    458  CG  LEU A  30      19.633  -6.740  22.543  1.00 97.04           C  
ATOM    460  CD1 LEU A  30      20.823  -7.687  22.710  1.00 97.04           C  
ATOM    464  CD2 LEU A  30      19.775  -5.591  23.546  1.00 97.04           C  
ATOM    468  N   SER A  31      19.394  -3.994  18.935  1.00 97.31           N  
ATOM    470  CA  SER A  31      19.823  -3.704  17.558  1.00 97.31           C  
ATOM    472  C   SER A  31      20.680  -4.842  16.983  1.00 97.31           C  
ATOM    473  CB  SER A  31      20.564  -2.368  17.481  1.00 97.31           C  
ATOM    476  O   SER A  31      21.397  -5.521  17.722  1.00 97.31           O  
ATOM    477  OG  SER A  31      21.752  -2.398  18.244  1.00 97.31           O  
ATOM    479  N   GLU A  32      20.695  -5.000  15.653  1.00 96.77           N  
ATOM    481  CA  GLU A  32      21.503  -6.014  14.944  1.00 96.77           C  
ATOM    483  C   GLU A  32      22.964  -6.066  15.420  1.00 96.77           C  
ATOM    484  CB  GLU A  32      21.562  -5.669  13.449  1.00 96.77           C  
ATOM    487  O   GLU A  32      23.553  -7.137  15.569  1.00 96.77           O  
ATOM    488  CG  GLU A  32      20.237  -5.773  12.686  1.00 96.77           C  
ATOM    491  CD  GLU A  32      20.410  -5.175  11.282  1.00 96.77           C  
ATOM    492  OE1 GLU A  32      21.436  -5.496  10.635  1.00 96.77           O  
ATOM    493  OE2 GLU A  32      19.570  -4.329  10.908  1.00 96.77           O  
ATOM    494  N   ARG A  33      23.565  -4.896  15.684  1.00 96.46           N  
ATOM    496  CA  ARG A  33      24.958  -4.791  16.133  1.00 96.46           C  
ATOM    498  C   ARG A  33      25.141  -5.207  17.591  1.00 96.46           C  
ATOM    499  CB  ARG A  33      25.474  -3.367  15.866  1.00 96.46           C  
ATOM    502  O   ARG A  33      26.161  -5.811  17.909  1.00 96.46           O  
ATOM    503  CG  ARG A  33      26.975  -3.180  16.160  1.00 96.46           C  
ATOM    506  CD  ARG A  33      27.894  -4.200  15.466  1.00 96.46           C  
ATOM    509  NE  ARG A  33      27.657  -4.274  14.009  1.00 96.46           N  
ATOM    511  NH1 ARG A  33      29.143  -2.670  13.306  1.00 96.46           N  
ATOM    514  NH2 ARG A  33      27.908  -3.759  11.807  1.00 96.46           N  
ATOM    517  CZ  ARG A  33      28.235  -3.571  13.053  1.00 96.46           C  
ATOM    518  N   GLU A  34      24.187  -4.901  18.462  1.00 97.88           N  
ATOM    520  CA  GLU A  34      24.203  -5.329  19.864  1.00 97.88           C  
ATOM    522  C   GLU A  34      24.000  -6.850  19.968  1.00 97.88           C  
ATOM    523  CB  GLU A  34      23.109  -4.572  20.627  1.00 97.88           C  
ATOM    526  O   GLU A  34      24.834  -7.542  20.555  1.00 97.88           O  
ATOM    527  CG  GLU A  34      23.430  -3.092  20.875  1.00 97.88           C  
ATOM    530  CD  GLU A  34      22.218  -2.365  21.473  1.00 97.88           C  
ATOM    531  OE1 GLU A  34      21.125  -2.412  20.863  1.00 97.88           O  
ATOM    532  OE2 GLU A  34      22.352  -1.748  22.552  1.00 97.88           O  
ATOM    533  N   ALA A  35      22.955  -7.383  19.323  1.00 97.85           N  
ATOM    535  CA  ALA A  35      22.680  -8.819  19.267  1.00 97.85           C  
ATOM    537  C   ALA A  35      23.835  -9.596  18.619  1.00 97.85           C  
ATOM    538  CB  ALA A  35      21.380  -9.039  18.486  1.00 97.85           C  
ATOM    542  O   ALA A  35      24.261 -10.626  19.136  1.00 97.85           O  
ATOM    543  N   GLY A  36      24.384  -9.082  17.513  1.00 97.74           N  
ATOM    545  CA  GLY A  36      25.495  -9.693  16.788  1.00 97.74           C  
ATOM    548  C   GLY A  36      26.789  -9.770  17.603  1.00 97.74           C  
ATOM    549  O   GLY A  36      27.424 -10.823  17.633  1.00 97.74           O  
ATOM    550  N   VAL A  37      27.154  -8.709  18.338  1.00 97.99           N  
ATOM    552  CA  VAL A  37      28.310  -8.749  19.255  1.00 97.99           C  
ATOM    554  C   VAL A  37      28.108  -9.803  20.347  1.00 97.99           C  
ATOM    555  CB  VAL A  37      28.620  -7.357  19.851  1.00 97.99           C  
ATOM    557  O   VAL A  37      29.037 -10.561  20.617  1.00 97.99           O  
ATOM    558  CG1 VAL A  37      29.628  -7.399  21.012  1.00 97.99           C  
ATOM    562  CG2 VAL A  37      29.237  -6.445  18.779  1.00 97.99           C  
ATOM    566  N   VAL A  38      26.913  -9.913  20.942  1.00 97.62           N  
ATOM    568  CA  VAL A  38      26.640 -10.940  21.967  1.00 97.62           C  
ATOM    570  C   VAL A  38      26.662 -12.351  21.372  1.00 97.62           C  
ATOM    571  CB  VAL A  38      25.327 -10.654  22.721  1.00 97.62           C  
ATOM    573  O   VAL A  38      27.362 -13.214  21.903  1.00 97.62           O  
ATOM    574  CG1 VAL A  38      24.971 -11.770  23.713  1.00 97.62           C  
ATOM    578  CG2 VAL A  38      25.462  -9.358  23.530  1.00 97.62           C  
ATOM    582  N   ARG A  39      25.980 -12.590  20.241  1.00 97.64           N  
ATOM    584  CA  ARG A  39      25.960 -13.906  19.579  1.00 97.64           C  
ATOM    586  C   ARG A  39      27.365 -14.381  19.207  1.00 97.64           C  
ATOM    587  CB  ARG A  39      24.995 -13.915  18.371  1.00 97.64           C  
ATOM    590  O   ARG A  39      27.707 -15.519  19.518  1.00 97.64           O  
ATOM    591  CG  ARG A  39      23.512 -13.963  18.793  1.00 97.64           C  
ATOM    594  CD  ARG A  39      22.560 -14.039  17.585  1.00 97.64           C  
ATOM    597  NE  ARG A  39      21.157 -14.275  18.002  1.00 97.64           N  
ATOM    599  NH1 ARG A  39      20.042 -12.443  17.076  1.00 97.64           N  
ATOM    602  NH2 ARG A  39      18.917 -13.913  18.209  1.00 97.64           N  
ATOM    605  CZ  ARG A  39      20.073 -13.547  17.757  1.00 97.64           C  
ATOM    606  N   LEU A  40      28.211 -13.503  18.660  1.00 97.84           N  
ATOM    608  CA  LEU A  40      29.609 -13.829  18.355  1.00 97.84           C  
ATOM    610  C   LEU A  40      30.468 -14.022  19.616  1.00 97.84           C  
ATOM    611  CB  LEU A  40      30.212 -12.744  17.443  1.00 97.84           C  
ATOM    614  O   LEU A  40      31.298 -14.927  19.645  1.00 97.84           O  
ATOM    615  CG  LEU A  40      29.625 -12.673  16.020  1.00 97.84           C  
ATOM    617  CD1 LEU A  40      30.186 -11.446  15.295  1.00 97.84           C  
ATOM    621  CD2 LEU A  40      29.973 -13.907  15.185  1.00 97.84           C  
ATOM    625  N   ARG A  41      30.286 -13.230  20.685  1.00 97.70           N  
ATOM    627  CA  ARG A  41      31.067 -13.402  21.929  1.00 97.70           C  
ATOM    629  C   ARG A  41      30.794 -14.729  22.635  1.00 97.70           C  
ATOM    630  CB  ARG A  41      30.832 -12.234  22.906  1.00 97.70           C  
ATOM    633  O   ARG A  41      31.725 -15.273  23.224  1.00 97.70           O  
ATOM    634  CG  ARG A  41      31.605 -10.955  22.546  1.00 97.70           C  
ATOM    637  CD  ARG A  41      33.130 -11.107  22.630  1.00 97.70           C  
ATOM    640  NE  ARG A  41      33.568 -11.174  24.024  1.00 97.70           N  
ATOM    642  NH1 ARG A  41      34.816 -13.116  24.057  1.00 97.70           N  
ATOM    645  NH2 ARG A  41      34.344 -11.967  25.941  1.00 97.70           N  
ATOM    648  CZ  ARG A  41      34.253 -12.100  24.651  1.00 97.70           C  
ATOM    649  N   PHE A  42      29.567 -15.241  22.562  1.00 96.81           N  
ATOM    651  CA  PHE A  42      29.166 -16.496  23.213  1.00 96.81           C  
ATOM    653  C   PHE A  42      29.176 -17.721  22.286  1.00 96.81           C  
ATOM    654  CB  PHE A  42      27.816 -16.293  23.918  1.00 96.81           C  
ATOM    657  O   PHE A  42      29.161 -18.840  22.789  1.00 96.81           O  
ATOM    658  CG  PHE A  42      27.960 -15.510  25.209  1.00 96.81           C  
ATOM    659  CD1 PHE A  42      28.048 -14.107  25.184  1.00 96.81           C  
ATOM    661  CD2 PHE A  42      28.073 -16.193  26.435  1.00 96.81           C  
ATOM    663  CE1 PHE A  42      28.261 -13.388  26.371  1.00 96.81           C  
ATOM    665  CE2 PHE A  42      28.291 -15.476  27.623  1.00 96.81           C  
ATOM    667  CZ  PHE A  42      28.386 -14.073  27.592  1.00 96.81           C  
ATOM    669  N   GLY A  43      29.249 -17.537  20.963  1.00 96.99           N  
ATOM    671  CA  GLY A  43      29.187 -18.637  19.992  1.00 96.99           C  
ATOM    674  C   GLY A  43      27.768 -19.173  19.767  1.00 96.99           C  
ATOM    675  O   GLY A  43      27.602 -20.344  19.451  1.00 96.99           O  
ATOM    676  N   LEU A  44      26.734 -18.338  19.931  1.00 96.31           N  
ATOM    678  CA  LEU A  44      25.308 -18.728  19.905  1.00 96.31           C  
ATOM    680  C   LEU A  44      24.765 -19.187  18.537  1.00 96.31           C  
ATOM    681  CB  LEU A  44      24.465 -17.542  20.418  1.00 96.31           C  
ATOM    684  O   LEU A  44      23.567 -19.397  18.387  1.00 96.31           O  
ATOM    685  CG  LEU A  44      24.442 -17.391  21.942  1.00 96.31           C  
ATOM    687  CD1 LEU A  44      23.836 -16.037  22.295  1.00 96.31           C  
ATOM    691  CD2 LEU A  44      23.560 -18.441  22.612  1.00 96.31           C  
ATOM    695  N   THR A  45      25.601 -19.273  17.504  1.00 93.97           N  
ATOM    697  CA  THR A  45      25.166 -19.667  16.150  1.00 93.97           C  
ATOM    699  C   THR A  45      26.111 -20.681  15.513  1.00 93.97           C  
ATOM    700  CB  THR A  45      25.004 -18.428  15.252  1.00 93.97           C  
ATOM    702  O   THR A  45      25.658 -21.568  14.801  1.00 93.97           O  
ATOM    703  CG2 THR A  45      24.344 -18.736  13.909  1.00 93.97           C  
ATOM    707  OG1 THR A  45      24.188 -17.472  15.898  1.00 93.97           O  
ATOM    709  N   ASP A  46      27.414 -20.585  15.784  1.00 94.76           N  
ATOM    711  CA  ASP A  46      28.453 -21.475  15.250  1.00 94.76           C  
ATOM    713  C   ASP A  46      29.128 -22.349  16.325  1.00 94.76           C  
ATOM    714  CB  ASP A  46      29.474 -20.623  14.470  1.00 94.76           C  
ATOM    717  O   ASP A  46      30.063 -23.089  16.022  1.00 94.76           O  
ATOM    718  CG  ASP A  46      30.298 -19.662  15.340  1.00 94.76           C  
ATOM    719  OD1 ASP A  46      29.962 -19.476  16.532  1.00 94.76           O  
ATOM    720  OD2 ASP A  46      31.279 -19.092  14.802  1.00 94.76           O  
ATOM    721  N   GLY A  47      28.692 -22.253  17.587  1.00 94.83           N  
ATOM    723  CA  GLY A  47      29.291 -22.940  18.734  1.00 94.83           C  
ATOM    726  C   GLY A  47      30.651 -22.386  19.178  1.00 94.83           C  
ATOM    727  O   GLY A  47      31.228 -22.918  20.127  1.00 94.83           O  
ATOM    728  N   GLN A  48      31.178 -21.337  18.531  1.00 96.25           N  
ATOM    730  CA  GLN A  48      32.551 -20.868  18.718  1.00 96.25           C  
ATOM    732  C   GLN A  48      32.597 -19.428  19.263  1.00 96.25           C  
ATOM    733  CB  GLN A  48      33.321 -21.034  17.396  1.00 96.25           C  
ATOM    736  O   GLN A  48      32.533 -18.471  18.489  1.00 96.25           O  
ATOM    737  CG  GLN A  48      34.785 -20.560  17.463  1.00 96.25           C  
ATOM    740  CD  GLN A  48      35.581 -21.205  18.592  1.00 96.25           C  
ATOM    741  NE2 GLN A  48      35.925 -20.479  19.633  1.00 96.25           N  
ATOM    744  OE1 GLN A  48      35.918 -22.375  18.563  1.00 96.25           O  
ATOM    745  N   PRO A  49      32.795 -19.243  20.584  1.00 96.95           N  
ATOM    746  CA  PRO A  49      33.066 -17.937  21.180  1.00 96.95           C  
ATOM    748  C   PRO A  49      34.197 -17.200  20.453  1.00 96.95           C  
ATOM    749  CB  PRO A  49      33.443 -18.225  22.639  1.00 96.95           C  
ATOM    752  O   PRO A  49      35.291 -17.746  20.283  1.00 96.95           O  
ATOM    753  CG  PRO A  49      32.704 -19.524  22.946  1.00 96.95           C  
ATOM    756  CD  PRO A  49      32.756 -20.269  21.615  1.00 96.95           C  
ATOM    759  N   ARG A  50      33.940 -15.956  20.041  1.00 97.96           N  
ATOM    761  CA  ARG A  50      34.899 -15.095  19.337  1.00 97.96           C  
ATOM    763  C   ARG A  50      35.555 -14.089  20.272  1.00 97.96           C  
ATOM    764  CB  ARG A  50      34.218 -14.413  18.134  1.00 97.96           C  
ATOM    767  O   ARG A  50      34.962 -13.651  21.266  1.00 97.96           O  
ATOM    768  CG  ARG A  50      33.548 -15.384  17.144  1.00 97.96           C  
ATOM    771  CD  ARG A  50      34.542 -16.414  16.602  1.00 97.96           C  
ATOM    774  NE  ARG A  50      33.904 -17.392  15.703  1.00 97.96           N  
ATOM    776  NH1 ARG A  50      35.855 -18.183  14.801  1.00 97.96           N  
ATOM    779  NH2 ARG A  50      33.905 -19.099  14.216  1.00 97.96           N  
ATOM    782  CZ  ARG A  50      34.553 -18.214  14.907  1.00 97.96           C  
ATOM    783  N   THR A  51      36.785 -13.692  19.964  1.00 97.92           N  
ATOM    785  CA  THR A  51      37.462 -12.611  20.699  1.00 97.92           C  
ATOM    787  C   THR A  51      36.879 -11.239  20.333  1.00 97.92           C  
ATOM    788  CB  THR A  51      38.990 -12.634  20.517  1.00 97.92           C  
ATOM    790  O   THR A  51      36.312 -11.045  19.258  1.00 97.92           O  
ATOM    791  CG2 THR A  51      39.621 -13.933  21.015  1.00 97.92           C  
ATOM    795  OG1 THR A  51      39.348 -12.448  19.178  1.00 97.92           O  
ATOM    797  N   LEU A  52      37.024 -10.244  21.221  1.00 98.01           N  
ATOM    799  CA  LEU A  52      36.667  -8.844  20.911  1.00 98.01           C  
ATOM    801  C   LEU A  52      37.437  -8.317  19.685  1.00 98.01           C  
ATOM    802  CB  LEU A  52      36.992  -7.958  22.129  1.00 98.01           C  
ATOM    805  O   LEU A  52      36.960  -7.444  18.964  1.00 98.01           O  
ATOM    806  CG  LEU A  52      36.111  -8.206  23.366  1.00 98.01           C  
ATOM    808  CD1 LEU A  52      36.694  -7.462  24.567  1.00 98.01           C  
ATOM    812  CD2 LEU A  52      34.690  -7.698  23.145  1.00 98.01           C  
ATOM    816  N   ASP A  53      38.631  -8.864  19.482  1.00 98.12           N  
ATOM    818  CA  ASP A  53      39.565  -8.586  18.404  1.00 98.12           C  
ATOM    820  C   ASP A  53      39.046  -9.136  17.062  1.00 98.12           C  
ATOM    821  CB  ASP A  53      40.925  -9.172  18.830  1.00 98.12           C  
ATOM    824  O   ASP A  53      38.911  -8.370  16.108  1.00 98.12           O  
ATOM    825  CG  ASP A  53      41.365  -8.630  20.200  1.00 98.12           C  
ATOM    826  OD1 ASP A  53      40.850  -9.080  21.259  1.00 98.12           O  
ATOM    827  OD2 ASP A  53      42.129  -7.645  20.229  1.00 98.12           O  
ATOM    828  N   GLU A  54      38.647 -10.415  17.010  1.00 98.24           N  
ATOM    830  CA  GLU A  54      37.989 -11.042  15.847  1.00 98.24           C  
ATOM    832  C   GLU A  54      36.700 -10.313  15.444  1.00 98.24           C  
ATOM    833  CB  GLU A  54      37.623 -12.496  16.180  1.00 98.24           C  
ATOM    836  O   GLU A  54      36.505  -9.992  14.272  1.00 98.24           O  
ATOM    837  CG  GLU A  54      38.813 -13.465  16.135  1.00 98.24           C  
ATOM    840  CD  GLU A  54      38.660 -14.571  17.185  1.00 98.24           C  
ATOM    841  OE1 GLU A  54      37.528 -15.070  17.384  1.00 98.24           O  
ATOM    842  OE2 GLU A  54      39.650 -14.810  17.908  1.00 98.24           O  
ATOM    843  N   ILE A  55      35.836  -9.998  16.412  1.00 98.15           N  
ATOM    845  CA  ILE A  55      34.570  -9.291  16.162  1.00 98.15           C  
ATOM    847  C   ILE A  55      34.827  -7.874  15.622  1.00 98.15           C  
ATOM    848  CB  ILE A  55      33.728  -9.280  17.454  1.00 98.15           C  
ATOM    850  O   ILE A  55      34.078  -7.380  14.774  1.00 98.15           O  
ATOM    851  CG1 ILE A  55      33.341 -10.721  17.848  1.00 98.15           C  
ATOM    854  CG2 ILE A  55      32.454  -8.431  17.298  1.00 98.15           C  
ATOM    858  CD1 ILE A  55      32.733 -10.808  19.247  1.00 98.15           C  
ATOM    862  N   GLY A  56      35.909  -7.226  16.067  1.00 98.24           N  
ATOM    864  CA  GLY A  56      36.354  -5.946  15.523  1.00 98.24           C  
ATOM    867  C   GLY A  56      36.736  -6.034  14.045  1.00 98.24           C  
ATOM    868  O   GLY A  56      36.323  -5.179  13.259  1.00 98.24           O  
ATOM    869  N   GLN A  57      37.451  -7.095  13.646  1.00 97.98           N  
ATOM    871  CA  GLN A  57      37.781  -7.354  12.239  1.00 97.98           C  
ATOM    873  C   GLN A  57      36.519  -7.610  11.401  1.00 97.98           C  
ATOM    874  CB  GLN A  57      38.762  -8.536  12.104  1.00 97.98           C  
ATOM    877  O   GLN A  57      36.334  -6.957  10.377  1.00 97.98           O  
ATOM    878  CG  GLN A  57      40.120  -8.317  12.788  1.00 97.98           C  
ATOM    881  CD  GLN A  57      40.868  -7.099  12.260  1.00 97.98           C  
ATOM    882  NE2 GLN A  57      41.370  -6.243  13.123  1.00 97.98           N  
ATOM    885  OE1 GLN A  57      41.021  -6.882  11.072  1.00 97.98           O  
ATOM    886  N   VAL A  58      35.617  -8.487  11.863  1.00 96.88           N  
ATOM    888  CA  VAL A  58      34.364  -8.835  11.159  1.00 96.88           C  
ATOM    890  C   VAL A  58      33.489  -7.607  10.887  1.00 96.88           C  
ATOM    891  CB  VAL A  58      33.575  -9.897  11.956  1.00 96.88           C  
ATOM    893  O   VAL A  58      32.921  -7.485   9.804  1.00 96.88           O  
ATOM    894  CG1 VAL A  58      32.155 -10.144  11.422  1.00 96.88           C  
ATOM    898  CG2 VAL A  58      34.306 -11.246  11.924  1.00 96.88           C  
ATOM    902  N   TYR A  59      33.380  -6.680  11.842  1.00 97.26           N  
ATOM    904  CA  TYR A  59      32.539  -5.488  11.692  1.00 97.26           C  
ATOM    906  C   TYR A  59      33.259  -4.240  11.163  1.00 97.26           C  
ATOM    907  CB  TYR A  59      31.808  -5.209  13.016  1.00 97.26           C  
ATOM    910  O   TYR A  59      32.597  -3.212  10.997  1.00 97.26           O  
ATOM    911  CG  TYR A  59      30.739  -6.214  13.418  1.00 97.26           C  
ATOM    912  CD1 TYR A  59      29.850  -6.755  12.461  1.00 97.26           C  
ATOM    914  CD2 TYR A  59      30.609  -6.582  14.771  1.00 97.26           C  
ATOM    916  CE1 TYR A  59      28.863  -7.680  12.851  1.00 97.26           C  
ATOM    918  CE2 TYR A  59      29.612  -7.495  15.165  1.00 97.26           C  
ATOM    920  OH  TYR A  59      27.807  -8.949  14.589  1.00 97.26           O  
ATOM    922  CZ  TYR A  59      28.748  -8.054  14.204  1.00 97.26           C  
ATOM    923  N   GLY A  60      34.576  -4.277  10.930  1.00 97.97           N  
ATOM    925  CA  GLY A  60      35.360  -3.085  10.575  1.00 97.97           C  
ATOM    928  C   GLY A  60      35.355  -2.011  11.674  1.00 97.97           C  
ATOM    929  O   GLY A  60      35.338  -0.813  11.394  1.00 97.97           O  
ATOM    930  N   VAL A  61      35.303  -2.429  12.943  1.00 97.48           N  
ATOM    932  CA  VAL A  61      35.111  -1.564  14.118  1.00 97.48           C  
ATOM    934  C   VAL A  61      36.249  -1.787  15.112  1.00 97.48           C  
ATOM    935  CB  VAL A  61      33.717  -1.815  14.735  1.00 97.48           C  
ATOM    937  O   VAL A  61      36.718  -2.904  15.304  1.00 97.48           O  
ATOM    938  CG1 VAL A  61      33.532  -1.193  16.123  1.00 97.48           C  
ATOM    942  CG2 VAL A  61      32.615  -1.203  13.863  1.00 97.48           C  
ATOM    946  N   THR A  62      36.713  -0.726  15.781  1.00 98.09           N  
ATOM    948  CA  THR A  62      37.811  -0.858  16.749  1.00 98.09           C  
ATOM    950  C   THR A  62      37.443  -1.809  17.891  1.00 98.09           C  
ATOM    951  CB  THR A  62      38.278   0.490  17.326  1.00 98.09           C  
ATOM    953  O   THR A  62      36.333  -1.753  18.425  1.00 98.09           O  
ATOM    954  CG2 THR A  62      38.713   1.481  16.249  1.00 98.09           C  
ATOM    958  OG1 THR A  62      37.274   1.132  18.078  1.00 98.09           O  
ATOM    960  N   ARG A  63      38.408  -2.627  18.332  1.00 98.08           N  
ATOM    962  CA  ARG A  63      38.284  -3.515  19.503  1.00 98.08           C  
ATOM    964  C   ARG A  63      37.677  -2.806  20.719  1.00 98.08           C  
ATOM    965  CB  ARG A  63      39.685  -4.034  19.856  1.00 98.08           C  
ATOM    968  O   ARG A  63      36.839  -3.365  21.416  1.00 98.08           O  
ATOM    969  CG  ARG A  63      39.657  -5.143  20.914  1.00 98.08           C  
ATOM    972  CD  ARG A  63      40.954  -5.143  21.723  1.00 98.08           C  
ATOM    975  NE  ARG A  63      41.078  -6.412  22.432  1.00 98.08           N  
ATOM    977  NH1 ARG A  63      40.109  -5.950  24.458  1.00 98.08           N  
ATOM    980  NH2 ARG A  63      40.566  -8.066  23.834  1.00 98.08           N  
ATOM    983  CZ  ARG A  63      40.586  -6.794  23.583  1.00 98.08           C  
ATOM    984  N   GLU A  64      38.076  -1.556  20.954  1.00 98.39           N  
ATOM    986  CA  GLU A  64      37.559  -0.734  22.051  1.00 98.39           C  
ATOM    988  C   GLU A  64      36.060  -0.425  21.908  1.00 98.39           C  
ATOM    989  CB  GLU A  64      38.412   0.543  22.153  1.00 98.39           C  
ATOM    992  O   GLU A  64      35.322  -0.535  22.883  1.00 98.39           O  
ATOM    993  CG  GLU A  64      37.928   1.567  23.193  1.00 98.39           C  
ATOM    996  CD  GLU A  64      37.707   0.990  24.600  1.00 98.39           C  
ATOM    997  OE1 GLU A  64      38.278  -0.067  24.944  1.00 98.39           O  
ATOM    998  OE2 GLU A  64      36.920   1.588  25.368  1.00 98.39           O  
ATOM    999  N   ARG A  65      35.569  -0.119  20.699  1.00 98.00           N  
ATOM   1001  CA  ARG A  65      34.125   0.048  20.462  1.00 98.00           C  
ATOM   1003  C   ARG A  65      33.371  -1.270  20.663  1.00 98.00           C  
ATOM   1004  CB  ARG A  65      33.872   0.620  19.062  1.00 98.00           C  
ATOM   1007  O   ARG A  65      32.309  -1.248  21.273  1.00 98.00           O  
ATOM   1008  CG  ARG A  65      34.187   2.118  18.952  1.00 98.00           C  
ATOM   1011  CD  ARG A  65      34.043   2.558  17.487  1.00 98.00           C  
ATOM   1014  NE  ARG A  65      34.405   3.974  17.287  1.00 98.00           N  
ATOM   1016  NH1 ARG A  65      33.958   4.084  15.032  1.00 98.00           N  
ATOM   1019  NH2 ARG A  65      34.777   5.872  16.078  1.00 98.00           N  
ATOM   1022  CZ  ARG A  65      34.377   4.633  16.139  1.00 98.00           C  
ATOM   1023  N   ILE A  66      33.924  -2.410  20.235  1.00 98.29           N  
ATOM   1025  CA  ILE A  66      33.314  -3.728  20.503  1.00 98.29           C  
ATOM   1027  C   ILE A  66      33.264  -4.019  22.011  1.00 98.29           C  
ATOM   1028  CB  ILE A  66      34.027  -4.859  19.727  1.00 98.29           C  
ATOM   1030  O   ILE A  66      32.224  -4.441  22.505  1.00 98.29           O  
ATOM   1031  CG1 ILE A  66      34.060  -4.632  18.198  1.00 98.29           C  
ATOM   1034  CG2 ILE A  66      33.367  -6.220  20.009  1.00 98.29           C  
ATOM   1038  CD1 ILE A  66      32.700  -4.376  17.529  1.00 98.29           C  
ATOM   1042  N   ARG A  67      34.333  -3.724  22.765  1.00 98.04           N  
ATOM   1044  CA  ARG A  67      34.372  -3.852  24.234  1.00 98.04           C  
ATOM   1046  C   ARG A  67      33.309  -2.985  24.920  1.00 98.04           C  
ATOM   1047  CB  ARG A  67      35.782  -3.476  24.719  1.00 98.04           C  
ATOM   1050  O   ARG A  67      32.671  -3.423  25.875  1.00 98.04           O  
ATOM   1051  CG  ARG A  67      36.013  -3.832  26.198  1.00 98.04           C  
ATOM   1054  CD  ARG A  67      37.297  -3.186  26.738  1.00 98.04           C  
ATOM   1057  NE  ARG A  67      37.176  -1.720  26.849  1.00 98.04           N  
ATOM   1059  NH1 ARG A  67      36.003  -1.592  28.819  1.00 98.04           N  
ATOM   1062  NH2 ARG A  67      36.493   0.268  27.701  1.00 98.04           N  
ATOM   1065  CZ  ARG A  67      36.564  -1.024  27.786  1.00 98.04           C  
ATOM   1066  N   GLN A  68      33.101  -1.758  24.438  1.00 98.25           N  
ATOM   1068  CA  GLN A  68      32.040  -0.879  24.937  1.00 98.25           C  
ATOM   1070  C   GLN A  68      30.642  -1.424  24.613  1.00 98.25           C  
ATOM   1071  CB  GLN A  68      32.212   0.540  24.374  1.00 98.25           C  
ATOM   1074  O   GLN A  68      29.777  -1.393  25.489  1.00 98.25           O  
ATOM   1075  CG  GLN A  68      33.425   1.266  24.973  1.00 98.25           C  
ATOM   1078  CD  GLN A  68      33.653   2.642  24.351  1.00 98.25           C  
ATOM   1079  NE2 GLN A  68      34.840   3.187  24.461  1.00 98.25           N  
ATOM   1082  OE1 GLN A  68      32.777   3.260  23.767  1.00 98.25           O  
ATOM   1083  N   ILE A  69      30.429  -1.957  23.402  1.00 97.73           N  
ATOM   1085  CA  ILE A  69      29.163  -2.594  23.008  1.00 97.73           C  
ATOM   1087  C   ILE A  69      28.894  -3.829  23.878  1.00 97.73           C  
ATOM   1088  CB  ILE A  69      29.123  -2.905  21.490  1.00 97.73           C  
ATOM   1090  O   ILE A  69      27.842  -3.877  24.498  1.00 97.73           O  
ATOM   1091  CG1 ILE A  69      29.091  -1.601  20.656  1.00 97.73           C  
ATOM   1094  CG2 ILE A  69      27.876  -3.744  21.139  1.00 97.73           C  
ATOM   1098  CD1 ILE A  69      29.586  -1.788  19.215  1.00 97.73           C  
ATOM   1102  N   GLU A  70      29.844  -4.761  24.030  1.00 97.61           N  
ATOM   1104  CA  GLU A  70      29.704  -5.932  24.919  1.00 97.61           C  
ATOM   1106  C   GLU A  70      29.258  -5.506  26.328  1.00 97.61           C  
ATOM   1107  CB  GLU A  70      31.040  -6.704  24.987  1.00 97.61           C  
ATOM   1110  O   GLU A  70      28.241  -5.979  26.832  1.00 97.61           O  
ATOM   1111  CG  GLU A  70      31.001  -7.934  25.922  1.00 97.61           C  
ATOM   1114  CD  GLU A  70      32.393  -8.541  26.181  1.00 97.61           C  
ATOM   1115  OE1 GLU A  70      33.346  -7.776  26.443  1.00 97.61           O  
ATOM   1116  OE2 GLU A  70      32.536  -9.787  26.110  1.00 97.61           O  
ATOM   1117  N   SER A  71      29.980  -4.561  26.941  1.00 96.88           N  
ATOM   1119  CA  SER A  71      29.696  -4.068  28.292  1.00 96.88           C  
ATOM   1121  C   SER A  71      28.288  -3.469  28.424  1.00 96.88           C  
ATOM   1122  CB  SER A  71      30.769  -3.037  28.657  1.00 96.88           C  
ATOM   1125  O   SER A  71      27.558  -3.804  29.362  1.00 96.88           O  
ATOM   1126  OG  SER A  71      30.609  -2.553  29.978  1.00 96.88           O  
ATOM   1128  N   LYS A  72      27.887  -2.593  27.490  1.00 97.13           N  
ATOM   1130  CA  LYS A  72      26.570  -1.931  27.508  1.00 97.13           C  
ATOM   1132  C   LYS A  72      25.431  -2.896  27.174  1.00 97.13           C  
ATOM   1133  CB  LYS A  72      26.570  -0.722  26.558  1.00 97.13           C  
ATOM   1136  O   LYS A  72      24.407  -2.885  27.855  1.00 97.13           O  
ATOM   1137  CG  LYS A  72      27.374   0.457  27.131  1.00 97.13           C  
ATOM   1140  CD  LYS A  72      27.227   1.706  26.251  1.00 97.13           C  
ATOM   1143  CE  LYS A  72      27.896   2.902  26.937  1.00 97.13           C  
ATOM   1146  NZ  LYS A  72      27.557   4.191  26.287  1.00 97.13           N  
ATOM   1150  N   THR A  73      25.608  -3.777  26.191  1.00 97.47           N  
ATOM   1152  CA  THR A  73      24.592  -4.763  25.801  1.00 97.47           C  
ATOM   1154  C   THR A  73      24.385  -5.819  26.884  1.00 97.47           C  
ATOM   1155  CB  THR A  73      24.941  -5.435  24.469  1.00 97.47           C  
ATOM   1157  O   THR A  73      23.243  -6.151  27.189  1.00 97.47           O  
ATOM   1158  CG2 THR A  73      23.792  -6.298  23.968  1.00 97.47           C  
ATOM   1162  OG1 THR A  73      25.161  -4.459  23.479  1.00 97.47           O  
ATOM   1164  N   MET A  74      25.447  -6.280  27.552  1.00 96.72           N  
ATOM   1166  CA  MET A  74      25.309  -7.169  28.709  1.00 96.72           C  
ATOM   1168  C   MET A  74      24.506  -6.500  29.838  1.00 96.72           C  
ATOM   1169  CB  MET A  74      26.701  -7.577  29.207  1.00 96.72           C  
ATOM   1172  O   MET A  74      23.698  -7.150  30.498  1.00 96.72           O  
ATOM   1173  CG  MET A  74      26.645  -8.852  30.053  1.00 96.72           C  
ATOM   1176  SD  MET A  74      26.703 -10.394  29.110  1.00 96.72           S  
ATOM   1177  CE  MET A  74      28.452 -10.363  28.630  1.00 96.72           C  
ATOM   1181  N   SER A  75      24.679  -5.188  30.042  1.00 96.13           N  
ATOM   1183  CA  SER A  75      23.870  -4.426  31.002  1.00 96.13           C  
ATOM   1185  C   SER A  75      22.394  -4.334  30.584  1.00 96.13           C  
ATOM   1186  CB  SER A  75      24.463  -3.036  31.227  1.00 96.13           C  
ATOM   1189  O   SER A  75      21.513  -4.605  31.404  1.00 96.13           O  
ATOM   1190  OG  SER A  75      23.891  -2.527  32.408  1.00 96.13           O  
ATOM   1192  N   LYS A  76      22.107  -4.067  29.298  1.00 96.65           N  
ATOM   1194  CA  LYS A  76      20.742  -4.142  28.735  1.00 96.65           C  
ATOM   1196  C   LYS A  76      20.102  -5.521  28.929  1.00 96.65           C  
ATOM   1197  CB  LYS A  76      20.730  -3.815  27.230  1.00 96.65           C  
ATOM   1200  O   LYS A  76      18.919  -5.583  29.240  1.00 96.65           O  
ATOM   1201  CG  LYS A  76      20.688  -2.319  26.884  1.00 96.65           C  
ATOM   1204  CD  LYS A  76      20.535  -2.179  25.360  1.00 96.65           C  
ATOM   1207  CE  LYS A  76      20.220  -0.750  24.903  1.00 96.65           C  
ATOM   1210  NZ  LYS A  76      19.970  -0.714  23.440  1.00 96.65           N  
ATOM   1214  N   LEU A  77      20.864  -6.604  28.756  1.00 96.66           N  
ATOM   1216  CA  LEU A  77      20.373  -7.979  28.906  1.00 96.66           C  
ATOM   1218  C   LEU A  77      20.118  -8.373  30.364  1.00 96.66           C  
ATOM   1219  CB  LEU A  77      21.350  -8.961  28.236  1.00 96.66           C  
ATOM   1222  O   LEU A  77      19.196  -9.138  30.613  1.00 96.66           O  
ATOM   1223  CG  LEU A  77      21.289  -8.958  26.698  1.00 96.66           C  
ATOM   1225  CD1 LEU A  77      22.406  -9.841  26.143  1.00 96.66           C  
ATOM   1229  CD2 LEU A  77      19.955  -9.500  26.179  1.00 96.66           C  
ATOM   1233  N   ARG A  78      20.867  -7.825  31.333  1.00 95.58           N  
ATOM   1235  CA  ARG A  78      20.577  -7.984  32.773  1.00 95.58           C  
ATOM   1237  C   ARG A  78      19.369  -7.184  33.246  1.00 95.58           C  
ATOM   1238  CB  ARG A  78      21.808  -7.607  33.608  1.00 95.58           C  
ATOM   1241  O   ARG A  78      18.700  -7.597  34.194  1.00 95.58           O  
ATOM   1242  CG  ARG A  78      22.887  -8.686  33.497  1.00 95.58           C  
ATOM   1245  CD  ARG A  78      23.968  -8.505  34.569  1.00 95.58           C  
ATOM   1248  NE  ARG A  78      24.781  -7.300  34.306  1.00 95.58           N  
ATOM   1250  NH1 ARG A  78      26.464  -8.343  33.148  1.00 95.58           N  
ATOM   1253  NH2 ARG A  78      26.440  -6.122  33.294  1.00 95.58           N  
ATOM   1256  CZ  ARG A  78      25.884  -7.262  33.584  1.00 95.58           C  
ATOM   1257  N   HIS A  79      19.089  -6.050  32.608  1.00 95.70           N  
ATOM   1259  CA  HIS A  79      18.001  -5.159  32.995  1.00 95.70           C  
ATOM   1261  C   HIS A  79      16.640  -5.892  32.992  1.00 95.70           C  
ATOM   1262  CB  HIS A  79      17.978  -3.957  32.045  1.00 95.70           C  
ATOM   1265  O   HIS A  79      16.328  -6.550  32.000  1.00 95.70           O  
ATOM   1266  CG  HIS A  79      17.140  -2.837  32.590  1.00 95.70           C  
ATOM   1267  CD2 HIS A  79      17.599  -1.782  33.314  1.00 95.70           C  
ATOM   1269  ND1 HIS A  79      15.793  -2.642  32.403  1.00 95.70           N  
ATOM   1271  CE1 HIS A  79      15.443  -1.527  33.068  1.00 95.70           C  
ATOM   1273  NE2 HIS A  79      16.511  -0.972  33.643  1.00 95.70           N  
ATOM   1274  N   PRO A  80      15.786  -5.771  34.034  1.00 93.59           N  
ATOM   1275  CA  PRO A  80      14.514  -6.491  34.146  1.00 93.59           C  
ATOM   1277  C   PRO A  80      13.567  -6.323  32.959  1.00 93.59           C  
ATOM   1278  CB  PRO A  80      13.862  -5.972  35.428  1.00 93.59           C  
ATOM   1281  O   PRO A  80      12.747  -7.198  32.716  1.00 93.59           O  
ATOM   1282  CG  PRO A  80      15.065  -5.655  36.308  1.00 93.59           C  
ATOM   1285  CD  PRO A  80      16.095  -5.146  35.302  1.00 93.59           C  
ATOM   1288  N   SER A  81      13.683  -5.223  32.212  1.00 94.17           N  
ATOM   1290  CA  SER A  81      12.913  -5.012  30.982  1.00 94.17           C  
ATOM   1292  C   SER A  81      13.239  -6.016  29.867  1.00 94.17           C  
ATOM   1293  CB  SER A  81      13.096  -3.575  30.496  1.00 94.17           C  
ATOM   1296  O   SER A  81      12.415  -6.206  28.988  1.00 94.17           O  
ATOM   1297  OG  SER A  81      14.403  -3.343  30.018  1.00 94.17           O  
ATOM   1299  N   ARG A  82      14.394  -6.698  29.915  1.00 93.63           N  
ATOM   1301  CA  ARG A  82      14.764  -7.813  29.022  1.00 93.63           C  
ATOM   1303  C   ARG A  82      14.952  -9.137  29.768  1.00 93.63           C  
ATOM   1304  CB  ARG A  82      16.029  -7.453  28.220  1.00 93.63           C  
ATOM   1307  O   ARG A  82      14.505 -10.169  29.286  1.00 93.63           O  
ATOM   1308  CG  ARG A  82      15.756  -6.357  27.181  1.00 93.63           C  
ATOM   1311  CD  ARG A  82      16.947  -6.102  26.252  1.00 93.63           C  
ATOM   1314  NE  ARG A  82      16.553  -5.327  25.058  1.00 93.63           N  
ATOM   1316  NH1 ARG A  82      16.858  -3.162  25.783  1.00 93.63           N  
ATOM   1319  NH2 ARG A  82      16.308  -3.532  23.682  1.00 93.63           N  
ATOM   1322  CZ  ARG A  82      16.573  -4.021  24.854  1.00 93.63           C  
ATOM   1323  N   SER A  83      15.562  -9.127  30.957  1.00 94.05           N  
ATOM   1325  CA  SER A  83      15.891 -10.361  31.690  1.00 94.05           C  
ATOM   1327  C   SER A  83      14.694 -11.068  32.319  1.00 94.05           C  
ATOM   1328  CB  SER A  83      16.933 -10.104  32.786  1.00 94.05           C  
ATOM   1331  O   SER A  83      14.792 -12.249  32.637  1.00 94.05           O  
ATOM   1332  OG  SER A  83      16.488  -9.207  33.787  1.00 94.05           O  
ATOM   1334  N   GLN A  84      13.568 -10.385  32.546  1.00 93.62           N  
ATOM   1336  CA  GLN A  84      12.539 -10.937  33.424  1.00 93.62           C  
ATOM   1338  C   GLN A  84      11.899 -12.234  32.900  1.00 93.62           C  
ATOM   1339  CB  GLN A  84      11.511  -9.846  33.760  1.00 93.62           C  
ATOM   1342  O   GLN A  84      11.592 -13.103  33.710  1.00 93.62           O  
ATOM   1343  CG  GLN A  84      10.432 -10.309  34.740  1.00 93.62           C  
ATOM   1346  CD  GLN A  84      11.047 -11.010  35.937  1.00 93.62           C  
ATOM   1347  NE2 GLN A  84      10.482 -12.096  36.407  1.00 93.62           N  
ATOM   1350  OE1 GLN A  84      12.035 -10.554  36.506  1.00 93.62           O  
ATOM   1351  N   VAL A  85      11.751 -12.376  31.581  1.00 93.54           N  
ATOM   1353  CA  VAL A  85      11.176 -13.569  30.928  1.00 93.54           C  
ATOM   1355  C   VAL A  85      12.126 -14.779  30.914  1.00 93.54           C  
ATOM   1356  CB  VAL A  85      10.708 -13.180  29.512  1.00 93.54           C  
ATOM   1358  O   VAL A  85      11.688 -15.908  30.761  1.00 93.54           O  
ATOM   1359  CG1 VAL A  85      11.878 -12.908  28.557  1.00 93.54           C  
ATOM   1363  CG2 VAL A  85       9.760 -14.212  28.902  1.00 93.54           C  
ATOM   1367  N   LEU A  86      13.430 -14.566  31.121  1.00 93.04           N  
ATOM   1369  CA  LEU A  86      14.427 -15.643  31.180  1.00 93.04           C  
ATOM   1371  C   LEU A  86      14.583 -16.239  32.591  1.00 93.04           C  
ATOM   1372  CB  LEU A  86      15.772 -15.127  30.636  1.00 93.04           C  
ATOM   1375  O   LEU A  86      15.381 -17.151  32.781  1.00 93.04           O  
ATOM   1376  CG  LEU A  86      15.791 -14.867  29.122  1.00 93.04           C  
ATOM   1378  CD1 LEU A  86      17.041 -14.058  28.766  1.00 93.04           C  
ATOM   1382  CD2 LEU A  86      15.822 -16.166  28.314  1.00 93.04           C  
ATOM   1386  N   ARG A  87      13.859 -15.727  33.599  1.00 90.64           N  
ATOM   1388  CA  ARG A  87      14.022 -16.177  34.992  1.00 90.64           C  
ATOM   1390  C   ARG A  87      13.570 -17.610  35.244  1.00 90.64           C  
ATOM   1391  CB  ARG A  87      13.302 -15.234  35.962  1.00 90.64           C  
ATOM   1394  O   ARG A  87      14.122 -18.226  36.149  1.00 90.64           O  
ATOM   1395  CG  ARG A  87      14.083 -13.924  36.131  1.00 90.64           C  
ATOM   1398  CD  ARG A  87      13.961 -13.404  37.571  1.00 90.64           C  
ATOM   1401  NE  ARG A  87      15.013 -12.420  37.894  1.00 90.64           N  
ATOM   1403  NH1 ARG A  87      16.763 -13.911  38.019  1.00 90.64           N  
ATOM   1406  NH2 ARG A  87      17.131 -11.723  38.333  1.00 90.64           N  
ATOM   1409  CZ  ARG A  87      16.294 -12.692  38.081  1.00 90.64           C  
ATOM   1410  N   ASP A  88      12.628 -18.111  34.458  1.00 87.98           N  
ATOM   1412  CA  ASP A  88      12.043 -19.445  34.633  1.00 87.98           C  
ATOM   1414  C   ASP A  88      12.983 -20.570  34.146  1.00 87.98           C  
ATOM   1415  CB  ASP A  88      10.681 -19.488  33.913  1.00 87.98           C  
ATOM   1418  O   ASP A  88      12.734 -21.742  34.403  1.00 87.98           O  
ATOM   1419  CG  ASP A  88       9.747 -18.317  34.275  1.00 87.98           C  
ATOM   1420  OD1 ASP A  88       9.837 -17.797  35.416  1.00 87.98           O  
ATOM   1421  OD2 ASP A  88       9.021 -17.864  33.365  1.00 87.98           O  
ATOM   1422  N   TYR A  89      14.075 -20.224  33.448  1.00 89.36           N  
ATOM   1424  CA  TYR A  89      14.927 -21.165  32.705  1.00 89.36           C  
ATOM   1426  C   TYR A  89      16.244 -21.544  33.394  1.00 89.36           C  
ATOM   1427  CB  TYR A  89      15.222 -20.572  31.323  1.00 89.36           C  
ATOM   1430  O   TYR A  89      17.027 -22.305  32.832  1.00 89.36           O  
ATOM   1431  CG  TYR A  89      14.008 -20.478  30.429  1.00 89.36           C  
ATOM   1432  CD1 TYR A  89      13.168 -19.350  30.482  1.00 89.36           C  
ATOM   1434  CD2 TYR A  89      13.692 -21.554  29.580  1.00 89.36           C  
ATOM   1436  CE1 TYR A  89      12.005 -19.299  29.694  1.00 89.36           C  
ATOM   1438  CE2 TYR A  89      12.545 -21.495  28.770  1.00 89.36           C  
ATOM   1440  OH  TYR A  89      10.551 -20.342  28.100  1.00 89.36           O  
ATOM   1442  CZ  TYR A  89      11.694 -20.373  28.831  1.00 89.36           C  
ATOM   1443  N   LEU A  90      16.531 -20.995  34.575  1.00 84.19           N  
ATOM   1445  CA  LEU A  90      17.853 -21.135  35.204  1.00 84.19           C  
ATOM   1447  C   LEU A  90      18.046 -22.488  35.920  1.00 84.19           C  
ATOM   1448  CB  LEU A  90      18.102 -19.949  36.152  1.00 84.19           C  
ATOM   1451  O   LEU A  90      19.147 -22.838  36.346  1.00 84.19           O  
ATOM   1452  CG  LEU A  90      17.724 -18.551  35.632  1.00 84.19           C  
ATOM   1454  CD1 LEU A  90      18.089 -17.464  36.647  1.00 84.19           C  
ATOM   1458  CD2 LEU A  90      18.386 -18.188  34.309  1.00 84.19           C  
ATOM   1462  N   ASP A  91      16.971 -23.258  36.083  1.00 76.20           N  
ATOM   1464  CA  ASP A  91      16.951 -24.442  36.937  1.00 76.20           C  
ATOM   1466  C   ASP A  91      17.736 -25.634  36.359  1.00 76.20           C  
ATOM   1467  CB  ASP A  91      15.498 -24.839  37.257  1.00 76.20           C  
ATOM   1470  O   ASP A  91      17.606 -26.008  35.196  1.00 76.20           O  
ATOM   1471  CG  ASP A  91      14.825 -23.950  38.314  1.00 76.20           C  
ATOM   1472  OD1 ASP A  91      15.551 -23.377  39.162  1.00 76.20           O  
ATOM   1473  OD2 ASP A  91      13.576 -23.919  38.331  1.00 76.20           O  
ATOM   1474  N   GLY A  92      18.521 -26.293  37.220  1.00 68.10           N  
ATOM   1476  CA  GLY A  92      19.020 -27.668  37.038  1.00 68.10           C  
ATOM   1479  C   GLY A  92      20.063 -27.929  35.939  1.00 68.10           C  
ATOM   1480  O   GLY A  92      20.696 -28.991  35.964  1.00 68.10           O  
ATOM   1481  N   SER A  93      20.273 -26.990  35.012  1.00 65.23           N  
ATOM   1483  CA  SER A  93      21.180 -27.093  33.858  1.00 65.23           C  
ATOM   1485  C   SER A  93      22.585 -27.579  34.257  1.00 65.23           C  
ATOM   1486  CB  SER A  93      21.219 -25.767  33.082  1.00 65.23           C  
ATOM   1489  O   SER A  93      23.392 -26.890  34.894  1.00 65.23           O  
ATOM   1490  OG  SER A  93      21.356 -24.640  33.927  1.00 65.23           O  
ATOM   1492  N   SER A  94      22.870 -28.845  33.936  1.00 66.01           N  
ATOM   1494  CA  SER A  94      23.906 -29.633  34.616  1.00 66.01           C  
ATOM   1496  C   SER A  94      25.313 -29.371  34.090  1.00 66.01           C  
ATOM   1497  CB  SER A  94      23.545 -31.118  34.620  1.00 66.01           C  
ATOM   1500  O   SER A  94      25.922 -30.185  33.402  1.00 66.01           O  
ATOM   1501  OG  SER A  94      22.582 -31.342  35.634  1.00 66.01           O  
ATOM   1503  N   GLY A  95      25.872 -28.240  34.514  1.00 72.99           N  
ATOM   1505  CA  GLY A  95      27.292 -27.947  34.351  1.00 72.99           C  
ATOM   1508  C   GLY A  95      27.626 -27.069  33.152  1.00 72.99           C  
ATOM   1509  O   GLY A  95      28.796 -27.027  32.764  1.00 72.99           O  
ATOM   1510  N   SER A  96      26.662 -26.289  32.644  1.00 79.26           N  
ATOM   1512  CA  SER A  96      26.894 -25.384  31.514  1.00 79.26           C  
ATOM   1514  C   SER A  96      27.362 -26.199  30.295  1.00 79.26           C  
ATOM   1515  CB  SER A  96      27.835 -24.266  32.019  1.00 79.26           C  
ATOM   1518  O   SER A  96      26.888 -27.301  30.060  1.00 79.26           O  
ATOM   1519  OG  SER A  96      28.201 -23.303  31.057  1.00 79.26           O  
ATOM   1521  N   GLY A  97      28.316 -25.691  29.516  1.00 84.94           N  
ATOM   1523  CA  GLY A  97      28.752 -26.331  28.276  1.00 84.94           C  
ATOM   1526  C   GLY A  97      28.201 -25.590  27.070  1.00 84.94           C  
ATOM   1527  O   GLY A  97      29.000 -25.077  26.283  1.00 84.94           O  
ATOM   1528  N   THR A  98      26.877 -25.462  26.965  1.00 91.71           N  
ATOM   1530  CA  THR A  98      26.240 -24.791  25.821  1.00 91.71           C  
ATOM   1532  C   THR A  98      26.496 -23.273  25.815  1.00 91.71           C  
ATOM   1533  CB  THR A  98      24.729 -25.060  25.745  1.00 91.71           C  
ATOM   1535  O   THR A  98      26.678 -22.667  26.881  1.00 91.71           O  
ATOM   1536  CG2 THR A  98      24.398 -26.554  25.769  1.00 91.71           C  
ATOM   1540  OG1 THR A  98      24.082 -24.420  26.810  1.00 91.71           O  
ATOM   1542  N   PRO A  99      26.540 -22.625  24.634  1.00 94.50           N  
ATOM   1543  CA  PRO A  99      26.528 -21.165  24.505  1.00 94.50           C  
ATOM   1545  C   PRO A  99      25.372 -20.482  25.256  1.00 94.50           C  
ATOM   1546  CB  PRO A  99      26.410 -20.919  22.996  1.00 94.50           C  
ATOM   1549  O   PRO A  99      25.569 -19.427  25.862  1.00 94.50           O  
ATOM   1550  CG  PRO A  99      27.116 -22.123  22.384  1.00 94.50           C  
ATOM   1553  CD  PRO A  99      26.670 -23.243  23.320  1.00 94.50           C  
ATOM   1556  N   GLU A 100      24.193 -21.097  25.249  1.00 93.82           N  
ATOM   1558  CA  GLU A 100      22.941 -20.603  25.819  1.00 93.82           C  
ATOM   1560  C   GLU A 100      22.980 -20.547  27.344  1.00 93.82           C  
ATOM   1561  CB  GLU A 100      21.780 -21.495  25.348  1.00 93.82           C  
ATOM   1564  O   GLU A 100      22.821 -19.472  27.926  1.00 93.82           O  
ATOM   1565  CG  GLU A 100      21.494 -21.351  23.846  1.00 93.82           C  
ATOM   1568  CD  GLU A 100      22.271 -22.322  22.930  1.00 93.82           C  
ATOM   1569  OE1 GLU A 100      23.358 -22.807  23.326  1.00 93.82           O  
ATOM   1570  OE2 GLU A 100      21.796 -22.553  21.798  1.00 93.82           O  
ATOM   1571  N   GLU A 101      23.300 -21.666  27.998  1.00 91.40           N  
ATOM   1573  CA  GLU A 101      23.486 -21.703  29.452  1.00 91.40           C  
ATOM   1575  C   GLU A 101      24.639 -20.774  29.862  1.00 91.40           C  
ATOM   1576  CB  GLU A 101      23.807 -23.133  29.907  1.00 91.40           C  
ATOM   1579  O   GLU A 101      24.593 -20.121  30.900  1.00 91.40           O  
ATOM   1580  CG  GLU A 101      22.673 -24.151  29.660  1.00 91.40           C  
ATOM   1583  CD  GLU A 101      23.213 -25.590  29.623  1.00 91.40           C  
ATOM   1584  OE1 GLU A 101      24.289 -25.778  28.996  1.00 91.40           O  
ATOM   1585  OE2 GLU A 101      22.594 -26.483  30.235  1.00 91.40           O  
ATOM   1586  N   ARG A 102      25.690 -20.645  29.037  1.00 92.56           N  
ATOM   1588  CA  ARG A 102      26.793 -19.704  29.309  1.00 92.56           C  
ATOM   1590  C   ARG A 102      26.350 -18.245  29.247  1.00 92.56           C  
ATOM   1591  CB  ARG A 102      27.979 -19.984  28.377  1.00 92.56           C  
ATOM   1594  O   ARG A 102      26.848 -17.458  30.055  1.00 92.56           O  
ATOM   1595  CG  ARG A 102      28.676 -21.257  28.853  1.00 92.56           C  
ATOM   1598  CD  ARG A 102      29.760 -21.763  27.907  1.00 92.56           C  
ATOM   1601  NE  ARG A 102      30.463 -22.903  28.526  1.00 92.56           N  
ATOM   1603  NH1 ARG A 102      31.567 -23.613  26.649  1.00 92.56           N  
ATOM   1606  NH2 ARG A 102      31.861 -24.700  28.576  1.00 92.56           N  
ATOM   1609  CZ  ARG A 102      31.292 -23.729  27.915  1.00 92.56           C  
ATOM   1610  N   LEU A 103      25.428 -17.885  28.353  1.00 94.58           N  
ATOM   1612  CA  LEU A 103      24.830 -16.551  28.335  1.00 94.58           C  
ATOM   1614  C   LEU A 103      23.885 -16.343  29.527  1.00 94.58           C  
ATOM   1615  CB  LEU A 103      24.162 -16.270  26.977  1.00 94.58           C  
ATOM   1618  O   LEU A 103      24.000 -15.300  30.171  1.00 94.58           O  
ATOM   1619  CG  LEU A 103      23.505 -14.873  26.911  1.00 94.58           C  
ATOM   1621  CD1 LEU A 103      24.484 -13.722  27.175  1.00 94.58           C  
ATOM   1625  CD2 LEU A 103      22.899 -14.610  25.537  1.00 94.58           C  
ATOM   1629  N   LEU A 104      23.038 -17.320  29.886  1.00 92.98           N  
ATOM   1631  CA  LEU A 104      22.222 -17.253  31.112  1.00 92.98           C  
ATOM   1633  C   LEU A 104      23.092 -16.928  32.331  1.00 92.98           C  
ATOM   1634  CB  LEU A 104      21.461 -18.567  31.371  1.00 92.98           C  
ATOM   1637  O   LEU A 104      22.903 -15.881  32.953  1.00 92.98           O  
ATOM   1638  CG  LEU A 104      20.211 -18.843  30.523  1.00 92.98           C  
ATOM   1640  CD1 LEU A 104      19.605 -20.155  31.022  1.00 92.98           C  
ATOM   1644  CD2 LEU A 104      19.166 -17.727  30.634  1.00 92.98           C  
ATOM   1648  N   ARG A 105      24.157 -17.706  32.571  1.00 90.67           N  
ATOM   1650  CA  ARG A 105      25.056 -17.475  33.716  1.00 90.67           C  
ATOM   1652  C   ARG A 105      25.823 -16.149  33.648  1.00 90.67           C  
ATOM   1653  CB  ARG A 105      26.007 -18.662  33.922  1.00 90.67           C  
ATOM   1656  O   ARG A 105      26.252 -15.643  34.682  1.00 90.67           O  
ATOM   1657  CG  ARG A 105      25.273 -20.006  34.097  1.00 90.67           C  
ATOM   1660  CD  ARG A 105      26.045 -21.011  34.949  1.00 90.67           C  
ATOM   1663  NE  ARG A 105      27.420 -21.191  34.439  1.00 90.67           N  
ATOM   1665  NH1 ARG A 105      27.921 -23.103  35.588  1.00 90.67           N  
ATOM   1668  NH2 ARG A 105      29.485 -22.130  34.322  1.00 90.67           N  
ATOM   1671  CZ  ARG A 105      28.267 -22.136  34.788  1.00 90.67           C  
ATOM   1672  N   ALA A 106      25.993 -15.545  32.469  1.00 93.33           N  
ATOM   1674  CA  ALA A 106      26.568 -14.200  32.323  1.00 93.33           C  
ATOM   1676  C   ALA A 106      25.550 -13.064  32.582  1.00 93.33           C  
ATOM   1677  CB  ALA A 106      27.197 -14.090  30.932  1.00 93.33           C  
ATOM   1681  O   ALA A 106      25.937 -11.939  32.925  1.00 93.33           O  
ATOM   1682  N   ILE A 107      24.253 -13.360  32.452  1.00 94.09           N  
ATOM   1684  CA  ILE A 107      23.139 -12.474  32.800  1.00 94.09           C  
ATOM   1686  C   ILE A 107      22.821 -12.593  34.304  1.00 94.09           C  
ATOM   1687  CB  ILE A 107      21.924 -12.780  31.884  1.00 94.09           C  
ATOM   1689  O   ILE A 107      22.717 -11.579  34.994  1.00 94.09           O  
ATOM   1690  CG1 ILE A 107      22.252 -12.433  30.409  1.00 94.09           C  
ATOM   1693  CG2 ILE A 107      20.670 -11.996  32.313  1.00 94.09           C  
ATOM   1697  CD1 ILE A 107      21.215 -12.943  29.399  1.00 94.09           C  
ATOM   1701  N   PHE A 108      22.712 -13.809  34.840  1.00 92.03           N  
ATOM   1703  CA  PHE A 108      22.170 -14.065  36.179  1.00 92.03           C  
ATOM   1705  C   PHE A 108      23.189 -14.516  37.236  1.00 92.03           C  
ATOM   1706  CB  PHE A 108      21.024 -15.062  36.035  1.00 92.03           C  
ATOM   1709  O   PHE A 108      22.859 -14.537  38.426  1.00 92.03           O  
ATOM   1710  CG  PHE A 108      19.873 -14.567  35.197  1.00 92.03           C  
ATOM   1711  CD1 PHE A 108      19.040 -13.547  35.690  1.00 92.03           C  
ATOM   1713  CD2 PHE A 108      19.621 -15.139  33.941  1.00 92.03           C  
ATOM   1715  CE1 PHE A 108      17.916 -13.139  34.953  1.00 92.03           C  
ATOM   1717  CE2 PHE A 108      18.504 -14.728  33.200  1.00 92.03           C  
ATOM   1719  CZ  PHE A 108      17.643 -13.748  33.716  1.00 92.03           C  
ATOM   1721  N   GLY A 109      24.433 -14.808  36.846  1.00 81.48           N  
ATOM   1723  CA  GLY A 109      25.521 -15.138  37.765  1.00 81.48           C  
ATOM   1726  C   GLY A 109      25.267 -16.436  38.532  1.00 81.48           C  
ATOM   1727  O   GLY A 109      25.111 -17.500  37.944  1.00 81.48           O  
ATOM   1728  N   GLU A 110      25.229 -16.346  39.865  1.00 66.73           N  
ATOM   1730  CA  GLU A 110      24.985 -17.491  40.763  1.00 66.73           C  
ATOM   1732  C   GLU A 110      23.608 -18.143  40.585  1.00 66.73           C  
ATOM   1733  CB  GLU A 110      25.165 -17.057  42.234  1.00 66.73           C  
ATOM   1736  O   GLU A 110      23.426 -19.285  40.993  1.00 66.73           O  
ATOM   1737  CG  GLU A 110      24.177 -15.959  42.675  1.00 66.73           C  
ATOM   1740  CD  GLU A 110      24.185 -15.686  44.187  1.00 66.73           C  
ATOM   1741  OE1 GLU A 110      25.249 -15.379  44.775  1.00 66.73           O  
ATOM   1742  OE2 GLU A 110      23.091 -15.680  44.798  1.00 66.73           O  
ATOM   1743  N   LYS A 111      22.638 -17.428  39.996  1.00 48.01           N  
ATOM   1745  CA  LYS A 111      21.281 -17.946  39.786  1.00 48.01           C  
ATOM   1747  C   LYS A 111      21.169 -18.923  38.611  1.00 48.01           C  
ATOM   1748  CB  LYS A 111      20.280 -16.793  39.665  1.00 48.01           C  
ATOM   1751  O   LYS A 111      20.105 -19.507  38.500  1.00 48.01           O  
ATOM   1752  CG  LYS A 111      20.098 -16.064  40.995  1.00 48.01           C  
ATOM   1755  CD  LYS A 111      19.006 -14.991  40.878  1.00 48.01           C  
ATOM   1758  CE  LYS A 111      18.724 -14.352  42.243  1.00 48.01           C  
ATOM   1761  NZ  LYS A 111      18.246 -15.370  43.214  1.00 48.01           N  
ATOM   1765  N   ALA A 112      22.260 -19.098  37.854  1.00 44.20           N  
ATOM   1767  CA  ALA A 112      22.453 -19.920  36.655  1.00 44.20           C  
ATOM   1769  C   ALA A 112      21.807 -19.371  35.366  1.00 44.20           C  
ATOM   1770  CB  ALA A 112      22.214 -21.404  36.971  1.00 44.20           C  
ATOM   1774  O   ALA A 112      21.138 -20.123  34.636  1.00 44.20           O  
ATOM   1775  OXT ALA A 112      22.135 -18.203  35.063  1.00 44.20           O  
TER
ATOM   1776  N   MET B   1     -41.118 -23.751  14.684  1.00 29.08           N  
ATOM   1780  CA  MET B   1     -40.623 -23.478  16.052  1.00 29.08           C  
ATOM   1782  C   MET B   1     -39.096 -23.471  15.997  1.00 29.08           C  
ATOM   1783  CB  MET B   1     -41.152 -24.569  17.002  1.00 29.08           C  
ATOM   1786  O   MET B   1     -38.543 -24.474  15.566  1.00 29.08           O  
ATOM   1787  CG  MET B   1     -41.386 -24.079  18.429  1.00 29.08           C  
ATOM   1790  SD  MET B   1     -42.863 -23.046  18.592  1.00 29.08           S  
ATOM   1791  CE  MET B   1     -43.273 -23.406  20.326  1.00 29.08           C  
ATOM   1795  N   ARG B   2     -38.410 -22.356  16.291  1.00 35.06           N  
ATOM   1797  CA  ARG B   2     -36.935 -22.256  16.176  1.00 35.06           C  
ATOM   1799  C   ARG B   2     -36.289 -22.608  17.525  1.00 35.06           C  
ATOM   1800  CB  ARG B   2     -36.512 -20.845  15.703  1.00 35.06           C  
ATOM   1803  O   ARG B   2     -36.165 -21.735  18.373  1.00 35.06           O  
ATOM   1804  CG  ARG B   2     -36.855 -20.520  14.237  1.00 35.06           C  
ATOM   1807  CD  ARG B   2     -36.330 -19.121  13.863  1.00 35.06           C  
ATOM   1810  NE  ARG B   2     -36.557 -18.788  12.439  1.00 35.06           N  
ATOM   1812  NH1 ARG B   2     -35.382 -16.806  12.398  1.00 35.06           N  
ATOM   1815  NH2 ARG B   2     -36.339 -17.548  10.531  1.00 35.06           N  
ATOM   1818  CZ  ARG B   2     -36.095 -17.720  11.801  1.00 35.06           C  
ATOM   1819  N   TYR B   3     -35.970 -23.882  17.748  1.00 32.03           N  
ATOM   1821  CA  TYR B   3     -35.471 -24.359  19.046  1.00 32.03           C  
ATOM   1823  C   TYR B   3     -34.026 -23.916  19.345  1.00 32.03           C  
ATOM   1824  CB  TYR B   3     -35.667 -25.876  19.167  1.00 32.03           C  
ATOM   1827  O   TYR B   3     -33.201 -23.765  18.445  1.00 32.03           O  
ATOM   1828  CG  TYR B   3     -37.125 -26.289  19.281  1.00 32.03           C  
ATOM   1829  CD1 TYR B   3     -37.839 -26.006  20.463  1.00 32.03           C  
ATOM   1831  CD2 TYR B   3     -37.765 -26.971  18.225  1.00 32.03           C  
ATOM   1833  CE1 TYR B   3     -39.184 -26.398  20.591  1.00 32.03           C  
ATOM   1835  CE2 TYR B   3     -39.103 -27.389  18.361  1.00 32.03           C  
ATOM   1837  OH  TYR B   3     -41.108 -27.494  19.687  1.00 32.03           O  
ATOM   1839  CZ  TYR B   3     -39.815 -27.104  19.549  1.00 32.03           C  
ATOM   1840  N   ALA B   4     -33.740 -23.685  20.628  1.00 34.07           N  
ATOM   1842  CA  ALA B   4     -32.603 -22.900  21.114  1.00 34.07           C  
ATOM   1844  C   ALA B   4     -31.315 -23.720  21.351  1.00 34.07           C  
ATOM   1845  CB  ALA B   4     -33.078 -22.134  22.359  1.00 34.07           C  
ATOM   1849  O   ALA B   4     -30.743 -23.684  22.435  1.00 34.07           O  
ATOM   1850  N   PHE B   5     -30.848 -24.457  20.340  1.00 38.26           N  
ATOM   1852  CA  PHE B   5     -29.734 -25.421  20.465  1.00 38.26           C  
ATOM   1854  C   PHE B   5     -28.373 -24.814  20.885  1.00 38.26           C  
ATOM   1855  CB  PHE B   5     -29.603 -26.180  19.128  1.00 38.26           C  
ATOM   1858  O   PHE B   5     -27.458 -25.532  21.263  1.00 38.26           O  
ATOM   1859  CG  PHE B   5     -29.159 -27.625  19.271  1.00 38.26           C  
ATOM   1860  CD1 PHE B   5     -27.795 -27.955  19.380  1.00 38.26           C  
ATOM   1862  CD2 PHE B   5     -30.127 -28.649  19.318  1.00 38.26           C  
ATOM   1864  CE1 PHE B   5     -27.403 -29.293  19.560  1.00 38.26           C  
ATOM   1866  CE2 PHE B   5     -29.733 -29.990  19.484  1.00 38.26           C  
ATOM   1868  CZ  PHE B   5     -28.370 -30.310  19.611  1.00 38.26           C  
ATOM   1870  N   ALA B   6     -28.206 -23.490  20.825  1.00 34.64           N  
ATOM   1872  CA  ALA B   6     -26.905 -22.817  20.909  1.00 34.64           C  
ATOM   1874  C   ALA B   6     -26.213 -22.815  22.295  1.00 34.64           C  
ATOM   1875  CB  ALA B   6     -27.110 -21.384  20.397  1.00 34.64           C  
ATOM   1879  O   ALA B   6     -25.115 -22.281  22.413  1.00 34.64           O  
ATOM   1880  N   ALA B   7     -26.844 -23.338  23.351  1.00 33.84           N  
ATOM   1882  CA  ALA B   7     -26.445 -23.051  24.732  1.00 33.84           C  
ATOM   1884  C   ALA B   7     -25.133 -23.715  25.210  1.00 33.84           C  
ATOM   1885  CB  ALA B   7     -27.618 -23.433  25.645  1.00 33.84           C  
ATOM   1889  O   ALA B   7     -24.507 -23.201  26.135  1.00 33.84           O  
ATOM   1890  N   GLU B   8     -24.724 -24.846  24.627  1.00 40.12           N  
ATOM   1892  CA  GLU B   8     -23.735 -25.742  25.255  1.00 40.12           C  
ATOM   1894  C   GLU B   8     -22.308 -25.176  25.341  1.00 40.12           C  
ATOM   1895  CB  GLU B   8     -23.697 -27.087  24.512  1.00 40.12           C  
ATOM   1898  O   GLU B   8     -21.617 -25.388  26.335  1.00 40.12           O  
ATOM   1899  CG  GLU B   8     -25.046 -27.822  24.540  1.00 40.12           C  
ATOM   1902  CD  GLU B   8     -24.937 -29.271  24.037  1.00 40.12           C  
ATOM   1903  OE1 GLU B   8     -25.700 -30.111  24.562  1.00 40.12           O  
ATOM   1904  OE2 GLU B   8     -24.113 -29.518  23.128  1.00 40.12           O  
ATOM   1905  N   ALA B   9     -21.851 -24.446  24.319  1.00 40.54           N  
ATOM   1907  CA  ALA B   9     -20.423 -24.175  24.115  1.00 40.54           C  
ATOM   1909  C   ALA B   9     -19.768 -23.238  25.154  1.00 40.54           C  
ATOM   1910  CB  ALA B   9     -20.253 -23.626  22.692  1.00 40.54           C  
ATOM   1914  O   ALA B   9     -18.541 -23.183  25.252  1.00 40.54           O  
ATOM   1915  N   THR B  10     -20.555 -22.473  25.915  1.00 42.24           N  
ATOM   1917  CA  THR B  10     -20.043 -21.359  26.734  1.00 42.24           C  
ATOM   1919  C   THR B  10     -19.277 -21.811  27.984  1.00 42.24           C  
ATOM   1920  CB  THR B  10     -21.205 -20.437  27.141  1.00 42.24           C  
ATOM   1922  O   THR B  10     -18.380 -21.104  28.443  1.00 42.24           O  
ATOM   1923  CG2 THR B  10     -20.754 -19.114  27.762  1.00 42.24           C  
ATOM   1927  OG1 THR B  10     -21.963 -20.094  26.004  1.00 42.24           O  
ATOM   1929  N   THR B  11     -19.615 -22.966  28.563  1.00 47.29           N  
ATOM   1931  CA  THR B  11     -19.170 -23.349  29.918  1.00 47.29           C  
ATOM   1933  C   THR B  11     -17.675 -23.665  30.005  1.00 47.29           C  
ATOM   1934  CB  THR B  11     -19.978 -24.546  30.440  1.00 47.29           C  
ATOM   1936  O   THR B  11     -17.008 -23.205  30.932  1.00 47.29           O  
ATOM   1937  CG2 THR B  11     -21.448 -24.193  30.671  1.00 47.29           C  
ATOM   1941  OG1 THR B  11     -19.934 -25.577  29.485  1.00 47.29           O  
ATOM   1943  N   CYS B  12     -17.124 -24.396  29.032  1.00 44.00           N  
ATOM   1945  CA  CYS B  12     -15.750 -24.911  29.084  1.00 44.00           C  
ATOM   1947  C   CYS B  12     -14.678 -23.813  29.205  1.00 44.00           C  
ATOM   1948  CB  CYS B  12     -15.504 -25.770  27.835  1.00 44.00           C  
ATOM   1951  O   CYS B  12     -13.679 -24.008  29.894  1.00 44.00           O  
ATOM   1952  SG  CYS B  12     -16.586 -27.227  27.876  1.00 44.00           S  
ATOM   1954  N   ASN B  13     -14.876 -22.651  28.572  1.00 44.65           N  
ATOM   1956  CA  ASN B  13     -13.878 -21.571  28.539  1.00 44.65           C  
ATOM   1958  C   ASN B  13     -13.632 -20.962  29.936  1.00 44.65           C  
ATOM   1959  CB  ASN B  13     -14.354 -20.536  27.499  1.00 44.65           C  
ATOM   1962  O   ASN B  13     -12.502 -20.620  30.279  1.00 44.65           O  
ATOM   1963  CG  ASN B  13     -13.303 -19.524  27.050  1.00 44.65           C  
ATOM   1964  ND2 ASN B  13     -13.469 -18.977  25.869  1.00 44.65           N  
ATOM   1967  OD1 ASN B  13     -12.351 -19.171  27.721  1.00 44.65           O  
ATOM   1968  N   ALA B  14     -14.668 -20.884  30.778  1.00 48.60           N  
ATOM   1970  CA  ALA B  14     -14.540 -20.340  32.129  1.00 48.60           C  
ATOM   1972  C   ALA B  14     -13.655 -21.211  33.039  1.00 48.60           C  
ATOM   1973  CB  ALA B  14     -15.946 -20.162  32.715  1.00 48.60           C  
ATOM   1977  O   ALA B  14     -12.926 -20.672  33.869  1.00 48.60           O  
ATOM   1978  N   PHE B  15     -13.695 -22.540  32.873  1.00 52.98           N  
ATOM   1980  CA  PHE B  15     -12.904 -23.454  33.695  1.00 52.98           C  
ATOM   1982  C   PHE B  15     -11.415 -23.364  33.351  1.00 52.98           C  
ATOM   1983  CB  PHE B  15     -13.442 -24.886  33.580  1.00 52.98           C  
ATOM   1986  O   PHE B  15     -10.616 -23.095  34.244  1.00 52.98           O  
ATOM   1987  CG  PHE B  15     -12.966 -25.781  34.710  1.00 52.98           C  
ATOM   1988  CD1 PHE B  15     -11.775 -26.522  34.587  1.00 52.98           C  
ATOM   1990  CD2 PHE B  15     -13.706 -25.843  35.907  1.00 52.98           C  
ATOM   1992  CE1 PHE B  15     -11.336 -27.329  35.653  1.00 52.98           C  
ATOM   1994  CE2 PHE B  15     -13.263 -26.646  36.974  1.00 52.98           C  
ATOM   1996  CZ  PHE B  15     -12.076 -27.389  36.846  1.00 52.98           C  
ATOM   1998  N   TRP B  16     -11.057 -23.486  32.067  1.00 51.40           N  
ATOM   2000  CA  TRP B  16      -9.672 -23.323  31.607  1.00 51.40           C  
ATOM   2002  C   TRP B  16      -9.111 -21.960  31.995  1.00 51.40           C  
ATOM   2003  CB  TRP B  16      -9.580 -23.554  30.097  1.00 51.40           C  
ATOM   2006  O   TRP B  16      -8.095 -21.907  32.674  1.00 51.40           O  
ATOM   2007  CG  TRP B  16      -9.844 -24.974  29.707  1.00 51.40           C  
ATOM   2008  CD1 TRP B  16     -10.902 -25.424  28.998  1.00 51.40           C  
ATOM   2010  CD2 TRP B  16      -9.049 -26.152  30.041  1.00 51.40           C  
ATOM   2011  CE2 TRP B  16      -9.713 -27.302  29.519  1.00 51.40           C  
ATOM   2012  CE3 TRP B  16      -7.837 -26.366  30.733  1.00 51.40           C  
ATOM   2014  NE1 TRP B  16     -10.828 -26.799  28.883  1.00 51.40           N  
ATOM   2016  CH2 TRP B  16      -8.011 -28.782  30.396  1.00 51.40           C  
ATOM   2018  CZ2 TRP B  16      -9.214 -28.602  29.690  1.00 51.40           C  
ATOM   2020  CZ3 TRP B  16      -7.326 -27.666  30.909  1.00 51.40           C  
ATOM   2022  N   ARG B  17      -9.846 -20.868  31.740  1.00 49.80           N  
ATOM   2024  CA  ARG B  17      -9.409 -19.525  32.144  1.00 49.80           C  
ATOM   2026  C   ARG B  17      -9.110 -19.415  33.642  1.00 49.80           C  
ATOM   2027  CB  ARG B  17     -10.449 -18.492  31.697  1.00 49.80           C  
ATOM   2030  O   ARG B  17      -8.177 -18.704  33.993  1.00 49.80           O  
ATOM   2031  CG  ARG B  17      -9.984 -17.055  31.993  1.00 49.80           C  
ATOM   2034  CD  ARG B  17     -10.996 -16.018  31.505  1.00 49.80           C  
ATOM   2037  NE  ARG B  17     -11.102 -16.024  30.033  1.00 49.80           N  
ATOM   2039  NH1 ARG B  17     -10.441 -13.858  29.605  1.00 49.80           N  
ATOM   2042  NH2 ARG B  17     -10.913 -15.244  27.918  1.00 49.80           N  
ATOM   2045  CZ  ARG B  17     -10.821 -15.039  29.201  1.00 49.80           C  
ATOM   2046  N   ASN B  18      -9.867 -20.080  34.518  1.00 49.14           N  
ATOM   2048  CA  ASN B  18      -9.558 -20.098  35.950  1.00 49.14           C  
ATOM   2050  C   ASN B  18      -8.374 -21.012  36.290  1.00 49.14           C  
ATOM   2051  CB  ASN B  18     -10.804 -20.483  36.775  1.00 49.14           C  
ATOM   2054  O   ASN B  18      -7.583 -20.641  37.150  1.00 49.14           O  
ATOM   2055  CG  ASN B  18     -11.442 -19.318  37.515  1.00 49.14           C  
ATOM   2056  ND2 ASN B  18     -12.317 -19.605  38.449  1.00 49.14           N  
ATOM   2059  OD1 ASN B  18     -11.186 -18.148  37.291  1.00 49.14           O  
ATOM   2060  N   VAL B  19      -8.236 -22.181  35.659  1.00 51.83           N  
ATOM   2062  CA  VAL B  19      -7.097 -23.090  35.887  1.00 51.83           C  
ATOM   2064  C   VAL B  19      -5.793 -22.474  35.383  1.00 51.83           C  
ATOM   2065  CB  VAL B  19      -7.337 -24.484  35.282  1.00 51.83           C  
ATOM   2067  O   VAL B  19      -4.866 -22.350  36.173  1.00 51.83           O  
ATOM   2068  CG1 VAL B  19      -6.115 -25.401  35.438  1.00 51.83           C  
ATOM   2072  CG2 VAL B  19      -8.502 -25.183  35.996  1.00 51.83           C  
ATOM   2076  N   ASP B  20      -5.740 -21.997  34.139  1.00 52.07           N  
ATOM   2078  CA  ASP B  20      -4.577 -21.298  33.583  1.00 52.07           C  
ATOM   2080  C   ASP B  20      -4.224 -20.086  34.457  1.00 52.07           C  
ATOM   2081  CB  ASP B  20      -4.866 -20.852  32.137  1.00 52.07           C  
ATOM   2084  O   ASP B  20      -3.101 -19.968  34.938  1.00 52.07           O  
ATOM   2085  CG  ASP B  20      -5.128 -22.016  31.171  1.00 52.07           C  
ATOM   2086  OD1 ASP B  20      -4.380 -23.014  31.236  1.00 52.07           O  
ATOM   2087  OD2 ASP B  20      -6.094 -21.896  30.378  1.00 52.07           O  
ATOM   2088  N   MET B  21      -5.207 -19.234  34.781  1.00 46.68           N  
ATOM   2090  CA  MET B  21      -4.973 -18.072  35.645  1.00 46.68           C  
ATOM   2092  C   MET B  21      -4.512 -18.460  37.054  1.00 46.68           C  
ATOM   2093  CB  MET B  21      -6.229 -17.192  35.698  1.00 46.68           C  
ATOM   2096  O   MET B  21      -3.714 -17.725  37.620  1.00 46.68           O  
ATOM   2097  CG  MET B  21      -6.025 -15.826  36.368  1.00 46.68           C  
ATOM   2100  SD  MET B  21      -7.538 -14.846  36.639  1.00 46.68           S  
ATOM   2101  CE  MET B  21      -8.435 -15.095  35.082  1.00 46.68           C  
ATOM   2105  N   THR B  22      -4.965 -19.571  37.643  1.00 49.45           N  
ATOM   2107  CA  THR B  22      -4.535 -19.961  39.001  1.00 49.45           C  
ATOM   2109  C   THR B  22      -3.195 -20.682  39.025  1.00 49.45           C  
ATOM   2110  CB  THR B  22      -5.572 -20.792  39.772  1.00 49.45           C  
ATOM   2112  O   THR B  22      -2.393 -20.398  39.910  1.00 49.45           O  
ATOM   2113  CG2 THR B  22      -6.737 -19.932  40.257  1.00 49.45           C  
ATOM   2117  OG1 THR B  22      -6.117 -21.834  39.009  1.00 49.45           O  
ATOM   2119  N   VAL B  23      -2.918 -21.573  38.071  1.00 46.76           N  
ATOM   2121  CA  VAL B  23      -1.640 -22.293  37.998  1.00 46.76           C  
ATOM   2123  C   VAL B  23      -0.506 -21.313  37.684  1.00 46.76           C  
ATOM   2124  CB  VAL B  23      -1.719 -23.459  36.994  1.00 46.76           C  
ATOM   2126  O   VAL B  23       0.467 -21.272  38.436  1.00 46.76           O  
ATOM   2127  CG1 VAL B  23      -0.364 -24.149  36.808  1.00 46.76           C  
ATOM   2131  CG2 VAL B  23      -2.707 -24.531  37.488  1.00 46.76           C  
ATOM   2135  N   THR B  24      -0.680 -20.458  36.670  1.00 47.82           N  
ATOM   2137  CA  THR B  24       0.259 -19.371  36.351  1.00 47.82           C  
ATOM   2139  C   THR B  24       0.358 -18.369  37.510  1.00 47.82           C  
ATOM   2140  CB  THR B  24      -0.162 -18.709  35.023  1.00 47.82           C  
ATOM   2142  O   THR B  24       1.448 -18.120  38.013  1.00 47.82           O  
ATOM   2143  CG2 THR B  24       0.502 -17.391  34.631  1.00 47.82           C  
ATOM   2147  OG1 THR B  24       0.099 -19.609  33.974  1.00 47.82           O  
ATOM   2149  N   ALA B  25      -0.744 -17.815  38.039  1.00 46.60           N  
ATOM   2151  CA  ALA B  25      -0.621 -16.702  38.997  1.00 46.60           C  
ATOM   2153  C   ALA B  25       0.011 -17.046  40.362  1.00 46.60           C  
ATOM   2154  CB  ALA B  25      -1.975 -16.017  39.215  1.00 46.60           C  
ATOM   2158  O   ALA B  25       0.410 -16.117  41.066  1.00 46.60           O  
ATOM   2159  N   LEU B  26       0.081 -18.318  40.780  1.00 48.90           N  
ATOM   2161  CA  LEU B  26       0.605 -18.661  42.111  1.00 48.90           C  
ATOM   2163  C   LEU B  26       2.127 -18.514  42.227  1.00 48.90           C  
ATOM   2164  CB  LEU B  26       0.172 -20.081  42.521  1.00 48.90           C  
ATOM   2167  O   LEU B  26       2.602 -17.919  43.196  1.00 48.90           O  
ATOM   2168  CG  LEU B  26      -1.275 -20.200  43.035  1.00 48.90           C  
ATOM   2170  CD1 LEU B  26      -1.560 -21.668  43.364  1.00 48.90           C  
ATOM   2174  CD2 LEU B  26      -1.544 -19.382  44.302  1.00 48.90           C  
ATOM   2178  N   TYR B  27       2.884 -19.071  41.279  1.00 45.79           N  
ATOM   2180  CA  TYR B  27       4.354 -19.088  41.327  1.00 45.79           C  
ATOM   2182  C   TYR B  27       5.008 -18.178  40.288  1.00 45.79           C  
ATOM   2183  CB  TYR B  27       4.867 -20.523  41.160  1.00 45.79           C  
ATOM   2186  O   TYR B  27       6.138 -17.736  40.499  1.00 45.79           O  
ATOM   2187  CG  TYR B  27       4.548 -21.441  42.322  1.00 45.79           C  
ATOM   2188  CD1 TYR B  27       5.235 -21.289  43.543  1.00 45.79           C  
ATOM   2190  CD2 TYR B  27       3.582 -22.454  42.177  1.00 45.79           C  
ATOM   2192  CE1 TYR B  27       4.959 -22.153  44.620  1.00 45.79           C  
ATOM   2194  CE2 TYR B  27       3.306 -23.324  43.250  1.00 45.79           C  
ATOM   2196  OH  TYR B  27       3.741 -24.017  45.506  1.00 45.79           O  
ATOM   2198  CZ  TYR B  27       3.999 -23.174  44.472  1.00 45.79           C  
ATOM   2199  N   GLU B  28       4.322 -17.890  39.183  1.00 52.74           N  
ATOM   2201  CA  GLU B  28       4.901 -17.178  38.051  1.00 52.74           C  
ATOM   2203  C   GLU B  28       5.030 -15.695  38.411  1.00 52.74           C  
ATOM   2204  CB  GLU B  28       4.071 -17.486  36.797  1.00 52.74           C  
ATOM   2207  O   GLU B  28       4.062 -14.933  38.445  1.00 52.74           O  
ATOM   2208  CG  GLU B  28       4.888 -17.584  35.507  1.00 52.74           C  
ATOM   2211  CD  GLU B  28       4.065 -18.235  34.378  1.00 52.74           C  
ATOM   2212  OE1 GLU B  28       4.126 -17.707  33.247  1.00 52.74           O  
ATOM   2213  OE2 GLU B  28       3.304 -19.199  34.652  1.00 52.74           O  
ATOM   2214  N   VAL B  29       6.255 -15.303  38.780  1.00 59.73           N  
ATOM   2216  CA  VAL B  29       6.588 -13.967  39.282  1.00 59.73           C  
ATOM   2218  C   VAL B  29       6.183 -12.939  38.219  1.00 59.73           C  
ATOM   2219  CB  VAL B  29       8.092 -13.881  39.606  1.00 59.73           C  
ATOM   2221  O   VAL B  29       6.905 -12.816  37.225  1.00 59.73           O  
ATOM   2222  CG1 VAL B  29       8.498 -12.461  40.017  1.00 59.73           C  
ATOM   2226  CG2 VAL B  29       8.474 -14.812  40.762  1.00 59.73           C  
ATOM   2230  N   PRO B  30       5.094 -12.156  38.411  1.00 73.83           N  
ATOM   2231  CA  PRO B  30       4.420 -11.513  37.290  1.00 73.83           C  
ATOM   2233  C   PRO B  30       5.374 -10.637  36.486  1.00 73.83           C  
ATOM   2234  CB  PRO B  30       3.257 -10.716  37.890  1.00 73.83           C  
ATOM   2237  O   PRO B  30       6.012  -9.737  37.052  1.00 73.83           O  
ATOM   2238  CG  PRO B  30       2.898 -11.545  39.120  1.00 73.83           C  
ATOM   2241  CD  PRO B  30       4.255 -12.056  39.602  1.00 73.83           C  
ATOM   2244  N   LEU B  31       5.495 -10.911  35.182  1.00 84.57           N  
ATOM   2246  CA  LEU B  31       6.379 -10.150  34.307  1.00 84.57           C  
ATOM   2248  C   LEU B  31       6.045  -8.660  34.458  1.00 84.57           C  
ATOM   2249  CB  LEU B  31       6.281 -10.612  32.840  1.00 84.57           C  
ATOM   2252  O   LEU B  31       4.896  -8.233  34.332  1.00 84.57           O  
ATOM   2253  CG  LEU B  31       6.636 -12.087  32.551  1.00 84.57           C  
ATOM   2255  CD1 LEU B  31       6.575 -12.333  31.044  1.00 84.57           C  
ATOM   2259  CD2 LEU B  31       8.036 -12.486  33.007  1.00 84.57           C  
ATOM   2263  N   GLY B  32       7.053  -7.863  34.813  1.00 91.30           N  
ATOM   2265  CA  GLY B  32       6.855  -6.428  34.971  1.00 91.30           C  
ATOM   2268  C   GLY B  32       6.526  -5.818  33.615  1.00 91.30           C  
ATOM   2269  O   GLY B  32       7.165  -6.172  32.636  1.00 91.30           O  
ATOM   2270  N   VAL B  33       5.602  -4.854  33.566  1.00 94.33           N  
ATOM   2272  CA  VAL B  33       5.167  -4.166  32.327  1.00 94.33           C  
ATOM   2274  C   VAL B  33       6.306  -3.645  31.435  1.00 94.33           C  
ATOM   2275  CB  VAL B  33       4.216  -3.001  32.664  1.00 94.33           C  
ATOM   2277  O   VAL B  33       6.117  -3.461  30.239  1.00 94.33           O  
ATOM   2278  CG1 VAL B  33       2.920  -3.513  33.307  1.00 94.33           C  
ATOM   2282  CG2 VAL B  33       4.839  -1.975  33.622  1.00 94.33           C  
ATOM   2286  N   CYS B  34       7.506  -3.469  31.993  1.00 97.58           N  
ATOM   2288  CA  CYS B  34       8.726  -3.170  31.256  1.00 97.58           C  
ATOM   2290  C   CYS B  34       9.176  -4.254  30.255  1.00 97.58           C  
ATOM   2291  CB  CYS B  34       9.833  -2.863  32.275  1.00 97.58           C  
ATOM   2294  O   CYS B  34      10.028  -3.947  29.431  1.00 97.58           O  
ATOM   2295  SG  CYS B  34      10.133  -4.260  33.409  1.00 97.58           S  
ATOM   2297  N   THR B  35       8.648  -5.482  30.296  1.00 95.87           N  
ATOM   2299  CA  THR B  35       8.947  -6.526  29.295  1.00 95.87           C  
ATOM   2301  C   THR B  35       8.229  -6.316  27.963  1.00 95.87           C  
ATOM   2302  CB  THR B  35       8.606  -7.935  29.800  1.00 95.87           C  
ATOM   2304  O   THR B  35       8.636  -6.904  26.967  1.00 95.87           O  
ATOM   2305  CG2 THR B  35       9.425  -8.338  31.024  1.00 95.87           C  
ATOM   2309  OG1 THR B  35       7.244  -8.031  30.149  1.00 95.87           O  
ATOM   2311  N   GLN B  36       7.172  -5.495  27.924  1.00 94.66           N  
ATOM   2313  CA  GLN B  36       6.381  -5.258  26.709  1.00 94.66           C  
ATOM   2315  C   GLN B  36       7.079  -4.318  25.714  1.00 94.66           C  
ATOM   2316  CB  GLN B  36       5.008  -4.685  27.094  1.00 94.66           C  
ATOM   2319  O   GLN B  36       6.886  -4.444  24.510  1.00 94.66           O  
ATOM   2320  CG  GLN B  36       4.178  -5.669  27.932  1.00 94.66           C  
ATOM   2323  CD  GLN B  36       2.786  -5.145  28.282  1.00 94.66           C  
ATOM   2324  NE2 GLN B  36       1.931  -5.979  28.829  1.00 94.66           N  
ATOM   2327  OE1 GLN B  36       2.428  -3.994  28.099  1.00 94.66           O  
ATOM   2328  N   ASP B  37       7.893  -3.392  26.219  1.00 96.71           N  
ATOM   2330  CA  ASP B  37       8.714  -2.467  25.431  1.00 96.71           C  
ATOM   2332  C   ASP B  37      10.042  -2.244  26.174  1.00 96.71           C  
ATOM   2333  CB  ASP B  37       7.937  -1.163  25.200  1.00 96.71           C  
ATOM   2336  O   ASP B  37      10.161  -1.328  26.992  1.00 96.71           O  
ATOM   2337  CG  ASP B  37       8.737  -0.079  24.464  1.00 96.71           C  
ATOM   2338  OD1 ASP B  37       9.941  -0.285  24.166  1.00 96.71           O  
ATOM   2339  OD2 ASP B  37       8.132   0.999  24.270  1.00 96.71           O  
ATOM   2340  N   PRO B  38      11.047  -3.111  25.965  1.00 98.05           N  
ATOM   2341  CA  PRO B  38      12.225  -3.102  26.817  1.00 98.05           C  
ATOM   2343  C   PRO B  38      13.074  -1.828  26.750  1.00 98.05           C  
ATOM   2344  CB  PRO B  38      13.022  -4.335  26.411  1.00 98.05           C  
ATOM   2347  O   PRO B  38      13.677  -1.444  27.763  1.00 98.05           O  
ATOM   2348  CG  PRO B  38      11.956  -5.299  25.898  1.00 98.05           C  
ATOM   2351  CD  PRO B  38      10.986  -4.352  25.203  1.00 98.05           C  
ATOM   2354  N   ASP B  39      13.127  -1.178  25.582  1.00 98.29           N  
ATOM   2356  CA  ASP B  39      13.959   0.007  25.349  1.00 98.29           C  
ATOM   2358  C   ASP B  39      13.346   1.299  25.880  1.00 98.29           C  
ATOM   2359  CB  ASP B  39      14.391   0.123  23.873  1.00 98.29           C  
ATOM   2362  O   ASP B  39      14.098   2.191  26.285  1.00 98.29           O  
ATOM   2363  CG  ASP B  39      15.773  -0.493  23.618  1.00 98.29           C  
ATOM   2364  OD1 ASP B  39      16.610  -0.584  24.552  1.00 98.29           O  
ATOM   2365  OD2 ASP B  39      16.073  -0.932  22.497  1.00 98.29           O  
ATOM   2366  N   ARG B  40      12.023   1.366  26.045  1.00 98.39           N  
ATOM   2368  CA  ARG B  40      11.382   2.432  26.824  1.00 98.39           C  
ATOM   2370  C   ARG B  40      11.859   2.484  28.279  1.00 98.39           C  
ATOM   2371  CB  ARG B  40       9.871   2.247  26.682  1.00 98.39           C  
ATOM   2374  O   ARG B  40      11.861   3.553  28.878  1.00 98.39           O  
ATOM   2375  CG  ARG B  40       9.047   3.288  27.431  1.00 98.39           C  
ATOM   2378  CD  ARG B  40       7.557   3.099  27.135  1.00 98.39           C  
ATOM   2381  NE  ARG B  40       6.838   4.245  27.690  1.00 98.39           N  
ATOM   2383  NH1 ARG B  40       4.621   3.602  27.544  1.00 98.39           N  
ATOM   2386  NH2 ARG B  40       5.193   5.590  28.329  1.00 98.39           N  
ATOM   2389  CZ  ARG B  40       5.555   4.453  27.847  1.00 98.39           C  
ATOM   2390  N   TRP B  41      12.343   1.378  28.848  1.00 98.68           N  
ATOM   2392  CA  TRP B  41      12.958   1.382  30.183  1.00 98.68           C  
ATOM   2394  C   TRP B  41      14.486   1.526  30.162  1.00 98.68           C  
ATOM   2395  CB  TRP B  41      12.486   0.169  30.988  1.00 98.68           C  
ATOM   2398  O   TRP B  41      15.020   2.230  31.022  1.00 98.68           O  
ATOM   2399  CG  TRP B  41      11.149   0.355  31.643  1.00 98.68           C  
ATOM   2400  CD1 TRP B  41      10.948   0.632  32.950  1.00 98.68           C  
ATOM   2402  CD2 TRP B  41       9.820   0.342  31.038  1.00 98.68           C  
ATOM   2403  CE2 TRP B  41       8.848   0.616  32.046  1.00 98.68           C  
ATOM   2404  CE3 TRP B  41       9.332   0.119  29.740  1.00 98.68           C  
ATOM   2406  NE1 TRP B  41       9.595   0.803  33.186  1.00 98.68           N  
ATOM   2408  CH2 TRP B  41       7.022   0.411  30.472  1.00 98.68           C  
ATOM   2410  CZ2 TRP B  41       7.471   0.655  31.781  1.00 98.68           C  
ATOM   2412  CZ3 TRP B  41       7.955   0.143  29.455  1.00 98.68           C  
ATOM   2414  N   THR B  42      15.206   0.910  29.216  1.00 98.58           N  
ATOM   2416  CA  THR B  42      16.687   0.965  29.194  1.00 98.58           C  
ATOM   2418  C   THR B  42      17.282   2.153  28.447  1.00 98.58           C  
ATOM   2419  CB  THR B  42      17.318  -0.310  28.617  1.00 98.58           C  
ATOM   2421  O   THR B  42      18.409   2.533  28.746  1.00 98.58           O  
ATOM   2422  CG2 THR B  42      17.171  -1.466  29.592  1.00 98.58           C  
ATOM   2426  OG1 THR B  42      16.719  -0.726  27.417  1.00 98.58           O  
ATOM   2428  N   THR B  43      16.558   2.726  27.484  1.00 97.70           N  
ATOM   2430  CA  THR B  43      17.117   3.647  26.483  1.00 97.70           C  
ATOM   2432  C   THR B  43      16.368   4.984  26.446  1.00 97.70           C  
ATOM   2433  CB  THR B  43      17.150   2.963  25.099  1.00 97.70           C  
ATOM   2435  O   THR B  43      17.009   6.033  26.473  1.00 97.70           O  
ATOM   2436  CG2 THR B  43      17.915   3.783  24.060  1.00 97.70           C  
ATOM   2440  OG1 THR B  43      17.826   1.717  25.186  1.00 97.70           O  
ATOM   2442  N   THR B  44      15.029   4.983  26.454  1.00 97.76           N  
ATOM   2444  CA  THR B  44      14.202   6.209  26.349  1.00 97.76           C  
ATOM   2446  C   THR B  44      13.139   6.339  27.458  1.00 97.76           C  
ATOM   2447  CB  THR B  44      13.570   6.326  24.949  1.00 97.76           C  
ATOM   2449  O   THR B  44      11.944   6.355  27.160  1.00 97.76           O  
ATOM   2450  CG2 THR B  44      14.613   6.492  23.846  1.00 97.76           C  
ATOM   2454  OG1 THR B  44      12.828   5.172  24.641  1.00 97.76           O  
ATOM   2456  N   PRO B  45      13.532   6.448  28.745  1.00 98.01           N  
ATOM   2457  CA  PRO B  45      12.590   6.487  29.864  1.00 98.01           C  
ATOM   2459  C   PRO B  45      11.823   7.809  29.997  1.00 98.01           C  
ATOM   2460  CB  PRO B  45      13.431   6.171  31.100  1.00 98.01           C  
ATOM   2463  O   PRO B  45      12.393   8.857  30.316  1.00 98.01           O  
ATOM   2464  CG  PRO B  45      14.810   6.724  30.739  1.00 98.01           C  
ATOM   2467  CD  PRO B  45      14.901   6.426  29.244  1.00 98.01           C  
ATOM   2470  N   ASP B  46      10.500   7.727  29.871  1.00 98.33           N  
ATOM   2472  CA  ASP B  46       9.553   8.831  30.066  1.00 98.33           C  
ATOM   2474  C   ASP B  46       8.843   8.809  31.444  1.00 98.33           C  
ATOM   2475  CB  ASP B  46       8.573   8.845  28.884  1.00 98.33           C  
ATOM   2478  O   ASP B  46       9.122   7.980  32.319  1.00 98.33           O  
ATOM   2479  CG  ASP B  46       7.702   7.597  28.871  1.00 98.33           C  
ATOM   2480  OD1 ASP B  46       6.863   7.441  29.782  1.00 98.33           O  
ATOM   2481  OD2 ASP B  46       7.872   6.744  27.987  1.00 98.33           O  
ATOM   2482  N   ASP B  47       7.953   9.776  31.683  1.00 98.13           N  
ATOM   2484  CA  ASP B  47       7.247   9.943  32.962  1.00 98.13           C  
ATOM   2486  C   ASP B  47       6.068   8.976  33.177  1.00 98.13           C  
ATOM   2487  CB  ASP B  47       6.815  11.410  33.126  1.00 98.13           C  
ATOM   2490  O   ASP B  47       5.741   8.655  34.328  1.00 98.13           O  
ATOM   2491  CG  ASP B  47       8.008  12.333  33.398  1.00 98.13           C  
ATOM   2492  OD1 ASP B  47       8.883  11.939  34.209  1.00 98.13           O  
ATOM   2493  OD2 ASP B  47       8.082  13.421  32.801  1.00 98.13           O  
ATOM   2494  N   GLU B  48       5.471   8.437  32.111  1.00 98.42           N  
ATOM   2496  CA  GLU B  48       4.483   7.359  32.217  1.00 98.42           C  
ATOM   2498  C   GLU B  48       5.192   6.049  32.590  1.00 98.42           C  
ATOM   2499  CB  GLU B  48       3.651   7.266  30.927  1.00 98.42           C  
ATOM   2502  O   GLU B  48       4.788   5.397  33.553  1.00 98.42           O  
ATOM   2503  CG  GLU B  48       2.734   6.031  30.914  1.00 98.42           C  
ATOM   2506  CD  GLU B  48       1.942   5.870  29.609  1.00 98.42           C  
ATOM   2507  OE1 GLU B  48       0.761   5.485  29.701  1.00 98.42           O  
ATOM   2508  OE2 GLU B  48       2.552   6.040  28.529  1.00 98.42           O  
ATOM   2509  N   ALA B  49       6.326   5.724  31.959  1.00 98.46           N  
ATOM   2511  CA  ALA B  49       7.159   4.577  32.327  1.00 98.46           C  
ATOM   2513  C   ALA B  49       7.611   4.647  33.801  1.00 98.46           C  
ATOM   2514  CB  ALA B  49       8.348   4.508  31.363  1.00 98.46           C  
ATOM   2518  O   ALA B  49       7.561   3.644  34.524  1.00 98.46           O  
ATOM   2519  N   LYS B  50       7.975   5.840  34.306  1.00 98.49           N  
ATOM   2521  CA  LYS B  50       8.253   6.061  35.743  1.00 98.49           C  
ATOM   2523  C   LYS B  50       7.029   5.781  36.614  1.00 98.49           C  
ATOM   2524  CB  LYS B  50       8.728   7.500  35.996  1.00 98.49           C  
ATOM   2527  O   LYS B  50       7.181   5.218  37.697  1.00 98.49           O  
ATOM   2528  CG  LYS B  50      10.149   7.778  35.486  1.00 98.49           C  
ATOM   2531  CD  LYS B  50      10.456   9.284  35.496  1.00 98.49           C  
ATOM   2534  CE  LYS B  50      11.423   9.641  34.359  1.00 98.49           C  
ATOM   2537  NZ  LYS B  50      11.398  11.091  34.043  1.00 98.49           N  
ATOM   2541  N   THR B  51       5.838   6.165  36.167  1.00 98.28           N  
ATOM   2543  CA  THR B  51       4.571   5.944  36.883  1.00 98.28           C  
ATOM   2545  C   THR B  51       4.216   4.455  36.933  1.00 98.28           C  
ATOM   2546  CB  THR B  51       3.459   6.805  36.265  1.00 98.28           C  
ATOM   2548  O   THR B  51       3.991   3.920  38.019  1.00 98.28           O  
ATOM   2549  CG2 THR B  51       2.127   6.669  36.998  1.00 98.28           C  
ATOM   2553  OG1 THR B  51       3.868   8.153  36.384  1.00 98.28           O  
ATOM   2555  N   LEU B  52       4.318   3.754  35.803  1.00 97.94           N  
ATOM   2557  CA  LEU B  52       4.179   2.299  35.696  1.00 97.94           C  
ATOM   2559  C   LEU B  52       5.170   1.555  36.609  1.00 97.94           C  
ATOM   2560  CB  LEU B  52       4.387   1.919  34.218  1.00 97.94           C  
ATOM   2563  O   LEU B  52       4.782   0.684  37.390  1.00 97.94           O  
ATOM   2564  CG  LEU B  52       3.253   2.334  33.260  1.00 97.94           C  
ATOM   2566  CD1 LEU B  52       3.658   1.999  31.824  1.00 97.94           C  
ATOM   2570  CD2 LEU B  52       1.941   1.612  33.569  1.00 97.94           C  
ATOM   2574  N   CYS B  53       6.445   1.957  36.614  1.00 97.39           N  
ATOM   2576  CA  CYS B  53       7.448   1.423  37.539  1.00 97.39           C  
ATOM   2578  C   CYS B  53       7.092   1.616  39.022  1.00 97.39           C  
ATOM   2579  CB  CYS B  53       8.789   2.118  37.279  1.00 97.39           C  
ATOM   2582  O   CYS B  53       7.475   0.790  39.852  1.00 97.39           O  
ATOM   2583  SG  CYS B  53       9.898   1.058  36.325  1.00 97.39           S  
ATOM   2585  N   ARG B  54       6.402   2.709  39.376  1.00 97.57           N  
ATOM   2587  CA  ARG B  54       6.023   3.014  40.766  1.00 97.57           C  
ATOM   2589  C   ARG B  54       4.861   2.160  41.270  1.00 97.57           C  
ATOM   2590  CB  ARG B  54       5.715   4.509  40.929  1.00 97.57           C  
ATOM   2593  O   ARG B  54       4.809   1.933  42.478  1.00 97.57           O  
ATOM   2594  CG  ARG B  54       6.984   5.368  40.878  1.00 97.57           C  
ATOM   2597  CD  ARG B  54       6.612   6.829  40.618  1.00 97.57           C  
ATOM   2600  NE  ARG B  54       7.800   7.647  40.316  1.00 97.57           N  
ATOM   2602  NH1 ARG B  54       6.714   9.318  39.155  1.00 97.57           N  
ATOM   2605  NH2 ARG B  54       8.937   9.361  39.360  1.00 97.57           N  
ATOM   2608  CZ  ARG B  54       7.805   8.771  39.620  1.00 97.57           C  
ATOM   2609  N   ALA B  55       4.002   1.692  40.362  1.00 96.88           N  
ATOM   2611  CA  ALA B  55       2.869   0.801  40.622  1.00 96.88           C  
ATOM   2613  C   ALA B  55       3.197  -0.701  40.447  1.00 96.88           C  
ATOM   2614  CB  ALA B  55       1.725   1.236  39.698  1.00 96.88           C  
ATOM   2618  O   ALA B  55       2.406  -1.553  40.842  1.00 96.88           O  
ATOM   2619  N   CYS B  56       4.352  -1.042  39.866  1.00 96.88           N  
ATOM   2621  CA  CYS B  56       4.764  -2.426  39.618  1.00 96.88           C  
ATOM   2623  C   CYS B  56       4.860  -3.256  40.923  1.00 96.88           C  
ATOM   2624  CB  CYS B  56       6.107  -2.382  38.875  1.00 96.88           C  
ATOM   2627  O   CYS B  56       5.601  -2.855  41.826  1.00 96.88           O  
ATOM   2628  SG  CYS B  56       6.699  -4.060  38.500  1.00 96.88           S  
ATOM   2630  N   PRO B  57       4.234  -4.453  41.017  1.00 94.33           N  
ATOM   2631  CA  PRO B  57       4.294  -5.308  42.213  1.00 94.33           C  
ATOM   2633  C   PRO B  57       5.719  -5.663  42.661  1.00 94.33           C  
ATOM   2634  CB  PRO B  57       3.525  -6.582  41.840  1.00 94.33           C  
ATOM   2637  O   PRO B  57       5.986  -5.876  43.839  1.00 94.33           O  
ATOM   2638  CG  PRO B  57       2.525  -6.100  40.793  1.00 94.33           C  
ATOM   2641  CD  PRO B  57       3.308  -5.025  40.045  1.00 94.33           C  
ATOM   2644  N   ARG B  58       6.664  -5.690  41.716  1.00 95.32           N  
ATOM   2646  CA  ARG B  58       8.055  -6.108  41.940  1.00 95.32           C  
ATOM   2648  C   ARG B  58       9.018  -4.946  42.166  1.00 95.32           C  
ATOM   2649  CB  ARG B  58       8.519  -6.993  40.786  1.00 95.32           C  
ATOM   2652  O   ARG B  58      10.230  -5.118  42.059  1.00 95.32           O  
ATOM   2653  CG  ARG B  58       7.447  -7.991  40.313  1.00 95.32           C  
ATOM   2656  CD  ARG B  58       8.089  -9.093  39.490  1.00 95.32           C  
ATOM   2659  NE  ARG B  58       9.022  -8.537  38.496  1.00 95.32           N  
ATOM   2661  NH1 ARG B  58      10.565 -10.175  38.707  1.00 95.32           N  
ATOM   2664  NH2 ARG B  58      11.115  -8.306  37.631  1.00 95.32           N  
ATOM   2667  CZ  ARG B  58      10.228  -9.000  38.283  1.00 95.32           C  
ATOM   2668  N   ARG B  59       8.500  -3.744  42.431  1.00 96.61           N  
ATOM   2670  CA  ARG B  59       9.286  -2.505  42.503  1.00 96.61           C  
ATOM   2672  C   ARG B  59      10.488  -2.596  43.448  1.00 96.61           C  
ATOM   2673  CB  ARG B  59       8.332  -1.383  42.914  1.00 96.61           C  
ATOM   2676  O   ARG B  59      11.557  -2.102  43.108  1.00 96.61           O  
ATOM   2677  CG  ARG B  59       9.012  -0.018  42.916  1.00 96.61           C  
ATOM   2680  CD  ARG B  59       7.973   1.028  43.283  1.00 96.61           C  
ATOM   2683  NE  ARG B  59       8.582   2.363  43.318  1.00 96.61           N  
ATOM   2685  NH1 ARG B  59       6.796   3.452  44.247  1.00 96.61           N  
ATOM   2688  NH2 ARG B  59       8.791   4.475  44.084  1.00 96.61           N  
ATOM   2691  CZ  ARG B  59       8.051   3.421  43.887  1.00 96.61           C  
ATOM   2692  N   TRP B  60      10.337  -3.240  44.601  1.00 97.25           N  
ATOM   2694  CA  TRP B  60      11.393  -3.323  45.616  1.00 97.25           C  
ATOM   2696  C   TRP B  60      12.457  -4.385  45.301  1.00 97.25           C  
ATOM   2697  CB  TRP B  60      10.735  -3.527  46.977  1.00 97.25           C  
ATOM   2700  O   TRP B  60      13.644  -4.113  45.471  1.00 97.25           O  
ATOM   2701  CG  TRP B  60       9.565  -2.637  47.288  1.00 97.25           C  
ATOM   2702  CD1 TRP B  60       8.427  -3.047  47.892  1.00 97.25           C  
ATOM   2704  CD2 TRP B  60       9.386  -1.205  47.037  1.00 97.25           C  
ATOM   2705  CE2 TRP B  60       8.102  -0.821  47.530  1.00 97.25           C  
ATOM   2706  CE3 TRP B  60      10.170  -0.184  46.449  1.00 97.25           C  
ATOM   2708  NE1 TRP B  60       7.571  -1.979  48.052  1.00 97.25           N  
ATOM   2710  CH2 TRP B  60       8.430   1.481  46.859  1.00 97.25           C  
ATOM   2712  CZ2 TRP B  60       7.626   0.496  47.453  1.00 97.25           C  
ATOM   2714  CZ3 TRP B  60       9.695   1.137  46.350  1.00 97.25           C  
ATOM   2716  N   LEU B  61      12.057  -5.523  44.717  1.00 96.59           N  
ATOM   2718  CA  LEU B  61      12.978  -6.477  44.081  1.00 96.59           C  
ATOM   2720  C   LEU B  61      13.797  -5.788  42.984  1.00 96.59           C  
ATOM   2721  CB  LEU B  61      12.183  -7.649  43.467  1.00 96.59           C  
ATOM   2724  O   LEU B  61      15.019  -5.843  43.000  1.00 96.59           O  
ATOM   2725  CG  LEU B  61      11.740  -8.721  44.472  1.00 96.59           C  
ATOM   2727  CD1 LEU B  61      10.684  -9.628  43.844  1.00 96.59           C  
ATOM   2731  CD2 LEU B  61      12.926  -9.599  44.883  1.00 96.59           C  
ATOM   2735  N   CYS B  62      13.127  -5.060  42.086  1.00 97.89           N  
ATOM   2737  CA  CYS B  62      13.770  -4.293  41.019  1.00 97.89           C  
ATOM   2739  C   CYS B  62      14.741  -3.234  41.572  1.00 97.89           C  
ATOM   2740  CB  CYS B  62      12.649  -3.683  40.163  1.00 97.89           C  
ATOM   2743  O   CYS B  62      15.809  -3.034  41.002  1.00 97.89           O  
ATOM   2744  SG  CYS B  62      13.298  -2.715  38.770  1.00 97.89           S  
ATOM   2746  N   ALA B  63      14.417  -2.592  42.701  1.00 98.57           N  
ATOM   2748  CA  ALA B  63      15.312  -1.642  43.357  1.00 98.57           C  
ATOM   2750  C   ALA B  63      16.590  -2.307  43.902  1.00 98.57           C  
ATOM   2751  CB  ALA B  63      14.544  -0.896  44.456  1.00 98.57           C  
ATOM   2755  O   ALA B  63      17.666  -1.728  43.764  1.00 98.57           O  
ATOM   2756  N   ARG B  64      16.494  -3.520  44.468  1.00 98.17           N  
ATOM   2758  CA  ARG B  64      17.664  -4.314  44.884  1.00 98.17           C  
ATOM   2760  C   ARG B  64      18.481  -4.747  43.669  1.00 98.17           C  
ATOM   2761  CB  ARG B  64      17.209  -5.537  45.700  1.00 98.17           C  
ATOM   2764  O   ARG B  64      19.679  -4.478  43.612  1.00 98.17           O  
ATOM   2765  CG  ARG B  64      18.398  -6.365  46.235  1.00 98.17           C  
ATOM   2768  CD  ARG B  64      18.016  -7.811  46.556  1.00 98.17           C  
ATOM   2771  NE  ARG B  64      17.520  -8.514  45.352  1.00 98.17           N  
ATOM   2773  NH1 ARG B  64      16.249 -10.109  46.393  1.00 98.17           N  
ATOM   2776  NH2 ARG B  64      16.227  -9.928  44.161  1.00 98.17           N  
ATOM   2779  CZ  ARG B  64      16.673  -9.516  45.310  1.00 98.17           C  
ATOM   2780  N   ASP B  65      17.821  -5.359  42.687  1.00 97.18           N  
ATOM   2782  CA  ASP B  65      18.444  -5.877  41.466  1.00 97.18           C  
ATOM   2784  C   ASP B  65      19.219  -4.773  40.724  1.00 97.18           C  
ATOM   2785  CB  ASP B  65      17.371  -6.502  40.547  1.00 97.18           C  
ATOM   2788  O   ASP B  65      20.296  -5.038  40.196  1.00 97.18           O  
ATOM   2789  CG  ASP B  65      16.721  -7.801  41.062  1.00 97.18           C  
ATOM   2790  OD1 ASP B  65      17.042  -8.261  42.185  1.00 97.18           O  
ATOM   2791  OD2 ASP B  65      15.883  -8.360  40.316  1.00 97.18           O  
ATOM   2792  N   ALA B  66      18.738  -3.523  40.749  1.00 98.44           N  
ATOM   2794  CA  ALA B  66      19.424  -2.360  40.180  1.00 98.44           C  
ATOM   2796  C   ALA B  66      20.778  -2.053  40.837  1.00 98.44           C  
ATOM   2797  CB  ALA B  66      18.517  -1.137  40.349  1.00 98.44           C  
ATOM   2801  O   ALA B  66      21.721  -1.648  40.159  1.00 98.44           O  
ATOM   2802  N   VAL B  67      20.872  -2.209  42.161  1.00 98.22           N  
ATOM   2804  CA  VAL B  67      22.094  -1.920  42.926  1.00 98.22           C  
ATOM   2806  C   VAL B  67      23.081  -3.083  42.839  1.00 98.22           C  
ATOM   2807  CB  VAL B  67      21.770  -1.574  44.392  1.00 98.22           C  
ATOM   2809  O   VAL B  67      24.289  -2.853  42.832  1.00 98.22           O  
ATOM   2810  CG1 VAL B  67      23.021  -1.142  45.171  1.00 98.22           C  
ATOM   2814  CG2 VAL B  67      20.795  -0.394  44.488  1.00 98.22           C  
ATOM   2818  N   GLU B  68      22.582  -4.317  42.733  1.00 97.14           N  
ATOM   2820  CA  GLU B  68      23.417  -5.510  42.556  1.00 97.14           C  
ATOM   2822  C   GLU B  68      23.888  -5.704  41.101  1.00 97.14           C  
ATOM   2823  CB  GLU B  68      22.679  -6.756  43.084  1.00 97.14           C  
ATOM   2826  O   GLU B  68      24.904  -6.363  40.872  1.00 97.14           O  
ATOM   2827  CG  GLU B  68      22.455  -6.674  44.605  1.00 97.14           C  
ATOM   2830  CD  GLU B  68      21.835  -7.929  45.240  1.00 97.14           C  
ATOM   2831  OE1 GLU B  68      21.489  -7.841  46.444  1.00 97.14           O  
ATOM   2832  OE2 GLU B  68      21.692  -8.968  44.559  1.00 97.14           O  
ATOM   2833  N   SER B  69      23.202  -5.118  40.112  1.00 96.89           N  
ATOM   2835  CA  SER B  69      23.526  -5.259  38.687  1.00 96.89           C  
ATOM   2837  C   SER B  69      24.728  -4.412  38.257  1.00 96.89           C  
ATOM   2838  CB  SER B  69      22.317  -4.917  37.813  1.00 96.89           C  
ATOM   2841  O   SER B  69      24.670  -3.182  38.174  1.00 96.89           O  
ATOM   2842  OG  SER B  69      21.345  -5.929  37.919  1.00 96.89           O  
ATOM   2844  N   ALA B  70      25.816  -5.083  37.872  1.00 94.90           N  
ATOM   2846  CA  ALA B  70      26.995  -4.432  37.308  1.00 94.90           C  
ATOM   2848  C   ALA B  70      26.631  -3.598  36.062  1.00 94.90           C  
ATOM   2849  CB  ALA B  70      28.052  -5.498  36.995  1.00 94.90           C  
ATOM   2853  O   ALA B  70      26.055  -4.112  35.102  1.00 94.90           O  
ATOM   2854  N   GLY B  71      26.979  -2.309  36.077  1.00 96.26           N  
ATOM   2856  CA  GLY B  71      26.711  -1.391  34.966  1.00 96.26           C  
ATOM   2859  C   GLY B  71      25.243  -0.979  34.787  1.00 96.26           C  
ATOM   2860  O   GLY B  71      24.920  -0.478  33.719  1.00 96.26           O  
ATOM   2861  N   ALA B  72      24.360  -1.169  35.778  1.00 98.12           N  
ATOM   2863  CA  ALA B  72      22.935  -0.823  35.666  1.00 98.12           C  
ATOM   2865  C   ALA B  72      22.696   0.618  35.175  1.00 98.12           C  
ATOM   2866  CB  ALA B  72      22.271  -1.023  37.030  1.00 98.12           C  
ATOM   2870  O   ALA B  72      23.280   1.563  35.703  1.00 98.12           O  
ATOM   2871  N   GLU B  73      21.832   0.787  34.181  1.00 98.72           N  
ATOM   2873  CA  GLU B  73      21.479   2.060  33.536  1.00 98.72           C  
ATOM   2875  C   GLU B  73      19.981   2.063  33.203  1.00 98.72           C  
ATOM   2876  CB  GLU B  73      22.318   2.245  32.258  1.00 98.72           C  
ATOM   2879  O   GLU B  73      19.341   1.011  33.257  1.00 98.72           O  
ATOM   2880  CG  GLU B  73      23.765   2.637  32.582  1.00 98.72           C  
ATOM   2883  CD  GLU B  73      24.666   2.679  31.341  1.00 98.72           C  
ATOM   2884  OE1 GLU B  73      25.823   2.213  31.452  1.00 98.72           O  
ATOM   2885  OE2 GLU B  73      24.227   3.249  30.319  1.00 98.72           O  
ATOM   2886  N   GLY B  74      19.412   3.227  32.884  1.00 98.76           N  
ATOM   2888  CA  GLY B  74      17.993   3.353  32.545  1.00 98.76           C  
ATOM   2891  C   GLY B  74      17.084   3.442  33.774  1.00 98.76           C  
ATOM   2892  O   GLY B  74      17.495   3.899  34.843  1.00 98.76           O  
ATOM   2893  N   LEU B  75      15.815   3.070  33.618  1.00 98.89           N  
ATOM   2895  CA  LEU B  75      14.761   3.247  34.617  1.00 98.89           C  
ATOM   2897  C   LEU B  75      14.511   1.980  35.447  1.00 98.89           C  
ATOM   2898  CB  LEU B  75      13.500   3.728  33.886  1.00 98.89           C  
ATOM   2901  O   LEU B  75      13.914   1.012  34.977  1.00 98.89           O  
ATOM   2902  CG  LEU B  75      12.244   3.827  34.762  1.00 98.89           C  
ATOM   2904  CD1 LEU B  75      12.398   4.822  35.914  1.00 98.89           C  
ATOM   2908  CD2 LEU B  75      11.065   4.260  33.904  1.00 98.89           C  
ATOM   2912  N   TRP B  76      14.835   2.059  36.739  1.00 98.82           N  
ATOM   2914  CA  TRP B  76      14.615   0.998  37.724  1.00 98.82           C  
ATOM   2916  C   TRP B  76      13.717   1.502  38.852  1.00 98.82           C  
ATOM   2917  CB  TRP B  76      15.955   0.540  38.303  1.00 98.82           C  
ATOM   2920  O   TRP B  76      13.950   2.574  39.400  1.00 98.82           O  
ATOM   2921  CG  TRP B  76      16.941  -0.031  37.334  1.00 98.82           C  
ATOM   2922  CD1 TRP B  76      17.655   0.679  36.433  1.00 98.82           C  
ATOM   2924  CD2 TRP B  76      17.377  -1.417  37.181  1.00 98.82           C  
ATOM   2925  CE2 TRP B  76      18.435  -1.454  36.228  1.00 98.82           C  
ATOM   2926  CE3 TRP B  76      17.023  -2.640  37.793  1.00 98.82           C  
ATOM   2928  NE1 TRP B  76      18.519  -0.156  35.763  1.00 98.82           N  
ATOM   2930  CH2 TRP B  76      18.791  -3.823  36.593  1.00 98.82           C  
ATOM   2932  CZ2 TRP B  76      19.126  -2.638  35.919  1.00 98.82           C  
ATOM   2934  CZ3 TRP B  76      17.741  -3.821  37.528  1.00 98.82           C  
ATOM   2936  N   ALA B  77      12.678   0.750  39.228  1.00 98.41           N  
ATOM   2938  CA  ALA B  77      11.818   1.037  40.391  1.00 98.41           C  
ATOM   2940  C   ALA B  77      11.247   2.481  40.514  1.00 98.41           C  
ATOM   2941  CB  ALA B  77      12.563   0.577  41.651  1.00 98.41           C  
ATOM   2945  O   ALA B  77      10.815   2.902  41.596  1.00 98.41           O  
ATOM   2946  N   GLY B  78      11.214   3.245  39.414  1.00 98.52           N  
ATOM   2948  CA  GLY B  78      10.761   4.643  39.357  1.00 98.52           C  
ATOM   2951  C   GLY B  78      11.874   5.700  39.466  1.00 98.52           C  
ATOM   2952  O   GLY B  78      11.550   6.885  39.571  1.00 98.52           O  
ATOM   2953  N   VAL B  79      13.146   5.281  39.449  1.00 98.82           N  
ATOM   2955  CA  VAL B  79      14.371   6.099  39.503  1.00 98.82           C  
ATOM   2957  C   VAL B  79      15.207   5.837  38.244  1.00 98.82           C  
ATOM   2958  CB  VAL B  79      15.205   5.758  40.761  1.00 98.82           C  
ATOM   2960  O   VAL B  79      15.427   4.688  37.874  1.00 98.82           O  
ATOM   2961  CG1 VAL B  79      16.451   6.645  40.891  1.00 98.82           C  
ATOM   2965  CG2 VAL B  79      14.393   5.914  42.056  1.00 98.82           C  
ATOM   2969  N   VAL B  80      15.691   6.893  37.586  1.00 98.75           N  
ATOM   2971  CA  VAL B  80      16.583   6.766  36.421  1.00 98.75           C  
ATOM   2973  C   VAL B  80      18.041   6.774  36.882  1.00 98.75           C  
ATOM   2974  CB  VAL B  80      16.315   7.857  35.366  1.00 98.75           C  
ATOM   2976  O   VAL B  80      18.462   7.696  37.583  1.00 98.75           O  
ATOM   2977  CG1 VAL B  80      17.245   7.723  34.153  1.00 98.75           C  
ATOM   2981  CG2 VAL B  80      14.870   7.782  34.848  1.00 98.75           C  
ATOM   2985  N   ILE B  81      18.812   5.769  36.467  1.00 98.85           N  
ATOM   2987  CA  ILE B  81      20.265   5.713  36.617  1.00 98.85           C  
ATOM   2989  C   ILE B  81      20.899   6.198  35.300  1.00 98.85           C  
ATOM   2990  CB  ILE B  81      20.756   4.287  36.960  1.00 98.85           C  
ATOM   2992  O   ILE B  81      20.753   5.522  34.279  1.00 98.85           O  
ATOM   2993  CG1 ILE B  81      20.010   3.626  38.139  1.00 98.85           C  
ATOM   2996  CG2 ILE B  81      22.260   4.366  37.279  1.00 98.85           C  
ATOM   3000  CD1 ILE B  81      20.345   2.133  38.254  1.00 98.85           C  
ATOM   3004  N   PRO B  82      21.609   7.341  35.280  1.00 98.36           N  
ATOM   3005  CA  PRO B  82      22.344   7.778  34.096  1.00 98.36           C  
ATOM   3007  C   PRO B  82      23.585   6.905  33.850  1.00 98.36           C  
ATOM   3008  CB  PRO B  82      22.721   9.236  34.376  1.00 98.36           C  
ATOM   3011  O   PRO B  82      24.176   6.376  34.798  1.00 98.36           O  
ATOM   3012  CG  PRO B  82      22.868   9.264  35.897  1.00 98.36           C  
ATOM   3015  CD  PRO B  82      21.791   8.288  36.371  1.00 98.36           C  
ATOM   3018  N   GLU B  83      24.021   6.830  32.589  1.00 96.83           N  
ATOM   3020  CA  GLU B  83      25.248   6.134  32.162  1.00 96.83           C  
ATOM   3022  C   GLU B  83      26.445   6.491  33.059  1.00 96.83           C  
ATOM   3023  CB  GLU B  83      25.523   6.476  30.682  1.00 96.83           C  
ATOM   3026  O   GLU B  83      27.115   5.623  33.618  1.00 96.83           O  
ATOM   3027  CG  GLU B  83      26.789   5.781  30.158  1.00 96.83           C  
ATOM   3030  CD  GLU B  83      27.087   6.017  28.671  1.00 96.83           C  
ATOM   3031  OE1 GLU B  83      28.256   5.797  28.275  1.00 96.83           O  
ATOM   3032  OE2 GLU B  83      26.195   6.339  27.859  1.00 96.83           O  
ATOM   3033  N   SER B  84      26.670   7.787  33.286  1.00 96.34           N  
ATOM   3035  CA  SER B  84      27.795   8.283  34.077  1.00 96.34           C  
ATOM   3037  C   SER B  84      27.459   9.567  34.849  1.00 96.34           C  
ATOM   3038  CB  SER B  84      29.002   8.460  33.143  1.00 96.34           C  
ATOM   3041  O   SER B  84      26.325  10.050  34.858  1.00 96.34           O  
ATOM   3042  OG  SER B  84      28.784   9.518  32.234  1.00 96.34           O  
ATOM   3044  N   GLY B  85      28.459  10.124  35.536  1.00 96.81           N  
ATOM   3046  CA  GLY B  85      28.354  11.405  36.235  1.00 96.81           C  
ATOM   3049  C   GLY B  85      27.797  11.325  37.661  1.00 96.81           C  
ATOM   3050  O   GLY B  85      27.394  10.277  38.164  1.00 96.81           O  
ATOM   3051  N   ARG B  86      27.798  12.476  38.347  1.00 96.01           N  
ATOM   3053  CA  ARG B  86      27.560  12.577  39.804  1.00 96.01           C  
ATOM   3055  C   ARG B  86      26.179  12.069  40.237  1.00 96.01           C  
ATOM   3056  CB  ARG B  86      27.768  14.028  40.281  1.00 96.01           C  
ATOM   3059  O   ARG B  86      26.048  11.489  41.311  1.00 96.01           O  
ATOM   3060  CG  ARG B  86      29.148  14.615  39.932  1.00 96.01           C  
ATOM   3063  CD  ARG B  86      29.293  16.039  40.490  1.00 96.01           C  
ATOM   3066  NE  ARG B  86      30.431  16.757  39.877  1.00 96.01           N  
ATOM   3068  NH1 ARG B  86      29.987  18.842  40.742  1.00 96.01           N  
ATOM   3071  NH2 ARG B  86      31.662  18.588  39.297  1.00 96.01           N  
ATOM   3074  CZ  ARG B  86      30.687  18.052  39.976  1.00 96.01           C  
ATOM   3075  N   ALA B  87      25.160  12.239  39.392  1.00 98.09           N  
ATOM   3077  CA  ALA B  87      23.793  11.796  39.673  1.00 98.09           C  
ATOM   3079  C   ALA B  87      23.648  10.262  39.749  1.00 98.09           C  
ATOM   3080  CB  ALA B  87      22.868  12.410  38.617  1.00 98.09           C  
ATOM   3084  O   ALA B  87      22.731   9.777  40.412  1.00 98.09           O  
ATOM   3085  N   ARG B  88      24.570   9.490  39.153  1.00 98.45           N  
ATOM   3087  CA  ARG B  88      24.562   8.017  39.194  1.00 98.45           C  
ATOM   3089  C   ARG B  88      24.650   7.474  40.623  1.00 98.45           C  
ATOM   3090  CB  ARG B  88      25.703   7.494  38.302  1.00 98.45           C  
ATOM   3093  O   ARG B  88      23.867   6.605  40.999  1.00 98.45           O  
ATOM   3094  CG  ARG B  88      25.632   5.978  38.108  1.00 98.45           C  
ATOM   3097  CD  ARG B  88      26.736   5.481  37.166  1.00 98.45           C  
ATOM   3100  NE  ARG B  88      26.731   4.010  37.102  1.00 98.45           N  
ATOM   3102  NH1 ARG B  88      25.148   3.753  35.440  1.00 98.45           N  
ATOM   3105  NH2 ARG B  88      25.834   1.996  36.582  1.00 98.45           N  
ATOM   3108  CZ  ARG B  88      25.923   3.272  36.363  1.00 98.45           C  
ATOM   3109  N   ALA B  89      25.549   8.027  41.438  1.00 98.13           N  
ATOM   3111  CA  ALA B  89      25.704   7.630  42.839  1.00 98.13           C  
ATOM   3113  C   ALA B  89      24.453   7.961  43.673  1.00 98.13           C  
ATOM   3114  CB  ALA B  89      26.958   8.311  43.398  1.00 98.13           C  
ATOM   3118  O   ALA B  89      24.024   7.152  44.493  1.00 98.13           O  
ATOM   3119  N   PHE B  90      23.825   9.114  43.419  1.00 98.36           N  
ATOM   3121  CA  PHE B  90      22.571   9.504  44.068  1.00 98.36           C  
ATOM   3123  C   PHE B  90      21.407   8.574  43.685  1.00 98.36           C  
ATOM   3124  CB  PHE B  90      22.272  10.969  43.727  1.00 98.36           C  
ATOM   3127  O   PHE B  90      20.659   8.139  44.561  1.00 98.36           O  
ATOM   3128  CG  PHE B  90      20.999  11.495  44.359  1.00 98.36           C  
ATOM   3129  CD1 PHE B  90      19.831  11.638  43.587  1.00 98.36           C  
ATOM   3131  CD2 PHE B  90      20.981  11.835  45.725  1.00 98.36           C  
ATOM   3133  CE1 PHE B  90      18.653  12.127  44.179  1.00 98.36           C  
ATOM   3135  CE2 PHE B  90      19.798  12.311  46.318  1.00 98.36           C  
ATOM   3137  CZ  PHE B  90      18.633  12.456  45.545  1.00 98.36           C  
ATOM   3139  N   ALA B  91      21.280   8.207  42.405  1.00 98.78           N  
ATOM   3141  CA  ALA B  91      20.271   7.255  41.935  1.00 98.78           C  
ATOM   3143  C   ALA B  91      20.431   5.872  42.595  1.00 98.78           C  
ATOM   3144  CB  ALA B  91      20.349   7.174  40.405  1.00 98.78           C  
ATOM   3148  O   ALA B  91      19.467   5.344  43.150  1.00 98.78           O  
ATOM   3149  N   LEU B  92      21.652   5.324  42.613  1.00 98.50           N  
ATOM   3151  CA  LEU B  92      21.956   4.043  43.264  1.00 98.50           C  
ATOM   3153  C   LEU B  92      21.734   4.091  44.786  1.00 98.50           C  
ATOM   3154  CB  LEU B  92      23.403   3.638  42.924  1.00 98.50           C  
ATOM   3157  O   LEU B  92      21.200   3.142  45.357  1.00 98.50           O  
ATOM   3158  CG  LEU B  92      23.621   3.249  41.448  1.00 98.50           C  
ATOM   3160  CD1 LEU B  92      25.118   3.102  41.170  1.00 98.50           C  
ATOM   3164  CD2 LEU B  92      22.939   1.927  41.095  1.00 98.50           C  
ATOM   3168  N   GLY B  93      22.069   5.208  45.441  1.00 98.35           N  
ATOM   3170  CA  GLY B  93      21.778   5.429  46.860  1.00 98.35           C  
ATOM   3173  C   GLY B  93      20.276   5.452  47.165  1.00 98.35           C  
ATOM   3174  O   GLY B  93      19.829   4.807  48.114  1.00 98.35           O  
ATOM   3175  N   GLN B  94      19.473   6.121  46.329  1.00 98.72           N  
ATOM   3177  CA  GLN B  94      18.012   6.084  46.453  1.00 98.72           C  
ATOM   3179  C   GLN B  94      17.449   4.676  46.237  1.00 98.72           C  
ATOM   3180  CB  GLN B  94      17.342   7.056  45.473  1.00 98.72           C  
ATOM   3183  O   GLN B  94      16.598   4.249  47.013  1.00 98.72           O  
ATOM   3184  CG  GLN B  94      17.459   8.523  45.903  1.00 98.72           C  
ATOM   3187  CD  GLN B  94      16.403   9.355  45.190  1.00 98.72           C  
ATOM   3188  NE2 GLN B  94      16.601   9.704  43.940  1.00 98.72           N  
ATOM   3191  OE1 GLN B  94      15.349   9.652  45.724  1.00 98.72           O  
ATOM   3192  N   LEU B  95      17.929   3.944  45.228  1.00 98.80           N  
ATOM   3194  CA  LEU B  95      17.483   2.578  44.929  1.00 98.80           C  
ATOM   3196  C   LEU B  95      17.796   1.607  46.069  1.00 98.80           C  
ATOM   3197  CB  LEU B  95      18.122   2.120  43.611  1.00 98.80           C  
ATOM   3200  O   LEU B  95      16.895   0.906  46.525  1.00 98.80           O  
ATOM   3201  CG  LEU B  95      17.439   2.762  42.393  1.00 98.80           C  
ATOM   3203  CD1 LEU B  95      18.344   2.669  41.174  1.00 98.80           C  
ATOM   3207  CD2 LEU B  95      16.128   2.048  42.071  1.00 98.80           C  
ATOM   3211  N   ARG B  96      19.017   1.660  46.613  1.00 98.54           N  
ATOM   3213  CA  ARG B  96      19.405   0.926  47.827  1.00 98.54           C  
ATOM   3215  C   ARG B  96      18.437   1.215  48.972  1.00 98.54           C  
ATOM   3216  CB  ARG B  96      20.852   1.308  48.185  1.00 98.54           C  
ATOM   3219  O   ARG B  96      17.864   0.303  49.556  1.00 98.54           O  
ATOM   3220  CG  ARG B  96      21.278   0.659  49.503  1.00 98.54           C  
ATOM   3223  CD  ARG B  96      22.728   0.955  49.892  1.00 98.54           C  
ATOM   3226  NE  ARG B  96      23.685   0.278  48.998  1.00 98.54           N  
ATOM   3228  NH1 ARG B  96      23.614  -1.779  50.037  1.00 98.54           N  
ATOM   3231  NH2 ARG B  96      24.926  -1.479  48.260  1.00 98.54           N  
ATOM   3234  CZ  ARG B  96      24.067  -0.984  49.109  1.00 98.54           C  
ATOM   3235  N   SER B  97      18.193   2.496  49.229  1.00 98.55           N  
ATOM   3237  CA  SER B  97      17.312   2.948  50.305  1.00 98.55           C  
ATOM   3239  C   SER B  97      15.842   2.547  50.087  1.00 98.55           C  
ATOM   3240  CB  SER B  97      17.481   4.466  50.426  1.00 98.55           C  
ATOM   3243  O   SER B  97      15.112   2.313  51.050  1.00 98.55           O  
ATOM   3244  OG  SER B  97      17.113   4.921  51.707  1.00 98.55           O  
ATOM   3246  N   LEU B  98      15.374   2.448  48.836  1.00 98.54           N  
ATOM   3248  CA  LEU B  98      14.050   1.913  48.494  1.00 98.54           C  
ATOM   3250  C   LEU B  98      13.969   0.393  48.691  1.00 98.54           C  
ATOM   3251  CB  LEU B  98      13.681   2.280  47.042  1.00 98.54           C  
ATOM   3254  O   LEU B  98      12.945  -0.078  49.175  1.00 98.54           O  
ATOM   3255  CG  LEU B  98      13.316   3.756  46.806  1.00 98.54           C  
ATOM   3257  CD1 LEU B  98      13.174   4.011  45.304  1.00 98.54           C  
ATOM   3261  CD2 LEU B  98      11.999   4.155  47.481  1.00 98.54           C  
ATOM   3265  N   ALA B  99      15.015  -0.357  48.348  1.00 98.50           N  
ATOM   3267  CA  ALA B  99      15.070  -1.803  48.540  1.00 98.50           C  
ATOM   3269  C   ALA B  99      15.108  -2.175  50.033  1.00 98.50           C  
ATOM   3270  CB  ALA B  99      16.293  -2.328  47.780  1.00 98.50           C  
ATOM   3274  O   ALA B  99      14.208  -2.853  50.534  1.00 98.50           O  
ATOM   3275  N   GLU B 100      16.095  -1.649  50.763  1.00 98.21           N  
ATOM   3277  CA  GLU B 100      16.376  -2.009  52.157  1.00 98.21           C  
ATOM   3279  C   GLU B 100      15.201  -1.655  53.089  1.00 98.21           C  
ATOM   3280  CB  GLU B 100      17.690  -1.328  52.597  1.00 98.21           C  
ATOM   3283  O   GLU B 100      14.787  -2.487  53.894  1.00 98.21           O  
ATOM   3284  CG  GLU B 100      18.937  -1.932  51.907  1.00 98.21           C  
ATOM   3287  CD  GLU B 100      20.234  -1.115  52.089  1.00 98.21           C  
ATOM   3288  OE1 GLU B 100      21.298  -1.583  51.606  1.00 98.21           O  
ATOM   3289  OE2 GLU B 100      20.173   0.022  52.609  1.00 98.21           O  
ATOM   3290  N   ARG B 101      14.573  -0.477  52.924  1.00 98.04           N  
ATOM   3292  CA  ARG B 101      13.382  -0.087  53.714  1.00 98.04           C  
ATOM   3294  C   ARG B 101      12.135  -0.931  53.448  1.00 98.04           C  
ATOM   3295  CB  ARG B 101      13.010   1.380  53.473  1.00 98.04           C  
ATOM   3298  O   ARG B 101      11.224  -0.903  54.267  1.00 98.04           O  
ATOM   3299  CG  ARG B 101      13.945   2.376  54.170  1.00 98.04           C  
ATOM   3302  CD  ARG B 101      13.361   3.794  54.079  1.00 98.04           C  
ATOM   3305  NE  ARG B 101      13.200   4.207  52.670  1.00 98.04           N  
ATOM   3307  NH1 ARG B 101      14.669   5.964  52.642  1.00 98.04           N  
ATOM   3310  NH2 ARG B 101      13.907   5.145  50.722  1.00 98.04           N  
ATOM   3313  CZ  ARG B 101      13.917   5.104  52.023  1.00 98.04           C  
ATOM   3314  N   ASN B 102      12.066  -1.638  52.321  1.00 97.91           N  
ATOM   3316  CA  ASN B 102      10.927  -2.485  51.960  1.00 97.91           C  
ATOM   3318  C   ASN B 102      11.252  -3.987  52.088  1.00 97.91           C  
ATOM   3319  CB  ASN B 102      10.388  -2.080  50.579  1.00 97.91           C  
ATOM   3322  O   ASN B 102      10.588  -4.812  51.466  1.00 97.91           O  
ATOM   3323  CG  ASN B 102       9.698  -0.730  50.582  1.00 97.91           C  
ATOM   3324  ND2 ASN B 102      10.370   0.318  50.176  1.00 97.91           N  
ATOM   3327  OD1 ASN B 102       8.539  -0.585  50.927  1.00 97.91           O  
ATOM   3328  N   GLY B 103      12.267  -4.347  52.883  1.00 97.83           N  
ATOM   3330  CA  GLY B 103      12.591  -5.742  53.202  1.00 97.83           C  
ATOM   3333  C   GLY B 103      13.475  -6.461  52.180  1.00 97.83           C  
ATOM   3334  O   GLY B 103      13.618  -7.678  52.265  1.00 97.83           O  
ATOM   3335  N   TYR B 104      14.091  -5.740  51.239  1.00 97.62           N  
ATOM   3337  CA  TYR B 104      15.003  -6.308  50.244  1.00 97.62           C  
ATOM   3339  C   TYR B 104      16.441  -5.857  50.527  1.00 97.62           C  
ATOM   3340  CB  TYR B 104      14.517  -5.968  48.830  1.00 97.62           C  
ATOM   3343  O   TYR B 104      16.882  -4.847  49.973  1.00 97.62           O  
ATOM   3344  CG  TYR B 104      13.191  -6.630  48.525  1.00 97.62           C  
ATOM   3345  CD1 TYR B 104      13.159  -7.954  48.055  1.00 97.62           C  
ATOM   3347  CD2 TYR B 104      11.992  -5.969  48.840  1.00 97.62           C  
ATOM   3349  CE1 TYR B 104      11.924  -8.603  47.875  1.00 97.62           C  
ATOM   3351  CE2 TYR B 104      10.754  -6.610  48.649  1.00 97.62           C  
ATOM   3353  OH  TYR B 104       9.536  -8.546  47.911  1.00 97.62           O  
ATOM   3355  CZ  TYR B 104      10.719  -7.924  48.142  1.00 97.62           C  
ATOM   3356  N   PRO B 105      17.181  -6.563  51.405  1.00 97.18           N  
ATOM   3357  CA  PRO B 105      18.576  -6.241  51.672  1.00 97.18           C  
ATOM   3359  C   PRO B 105      19.404  -6.402  50.395  1.00 97.18           C  
ATOM   3360  CB  PRO B 105      19.026  -7.194  52.784  1.00 97.18           C  
ATOM   3363  O   PRO B 105      19.255  -7.383  49.664  1.00 97.18           O  
ATOM   3364  CG  PRO B 105      18.117  -8.407  52.592  1.00 97.18           C  
ATOM   3367  CD  PRO B 105      16.807  -7.779  52.120  1.00 97.18           C  
ATOM   3370  N   VAL B 106      20.273  -5.429  50.138  1.00 97.08           N  
ATOM   3372  CA  VAL B 106      21.219  -5.452  49.021  1.00 97.08           C  
ATOM   3374  C   VAL B 106      22.503  -6.132  49.478  1.00 97.08           C  
ATOM   3375  CB  VAL B 106      21.498  -4.021  48.539  1.00 97.08           C  
ATOM   3377  O   VAL B 106      23.135  -5.683  50.438  1.00 97.08           O  
ATOM   3378  CG1 VAL B 106      22.624  -3.961  47.502  1.00 97.08           C  
ATOM   3382  CG2 VAL B 106      20.262  -3.361  47.915  1.00 97.08           C  
ATOM   3386  N   ARG B 107      22.925  -7.176  48.764  1.00 92.22           N  
ATOM   3388  CA  ARG B 107      24.217  -7.832  48.980  1.00 92.22           C  
ATOM   3390  C   ARG B 107      25.341  -6.855  48.639  1.00 92.22           C  
ATOM   3391  CB  ARG B 107      24.296  -9.117  48.138  1.00 92.22           C  
ATOM   3394  O   ARG B 107      25.360  -6.268  47.559  1.00 92.22           O  
ATOM   3395  CG  ARG B 107      23.252 -10.146  48.603  1.00 92.22           C  
ATOM   3398  CD  ARG B 107      23.208 -11.399  47.727  1.00 92.22           C  
ATOM   3401  NE  ARG B 107      24.447 -12.209  47.802  1.00 92.22           N  
ATOM   3403  NH1 ARG B 107      23.526 -14.140  46.991  1.00 92.22           N  
ATOM   3406  NH2 ARG B 107      25.719 -14.006  47.147  1.00 92.22           N  
ATOM   3409  CZ  ARG B 107      24.564 -13.445  47.337  1.00 92.22           C  
ATOM   3410  N   ASP B 108      26.272  -6.648  49.568  1.00 76.16           N  
ATOM   3412  CA  ASP B 108      27.482  -5.888  49.264  1.00 76.16           C  
ATOM   3414  C   ASP B 108      28.459  -6.804  48.516  1.00 76.16           C  
ATOM   3415  CB  ASP B 108      28.079  -5.241  50.534  1.00 76.16           C  
ATOM   3418  O   ASP B 108      28.944  -7.788  49.073  1.00 76.16           O  
ATOM   3419  CG  ASP B 108      29.062  -4.105  50.202  1.00 76.16           C  
ATOM   3420  OD1 ASP B 108      29.574  -4.077  49.065  1.00 76.16           O  
ATOM   3421  OD2 ASP B 108      29.291  -3.212  51.056  1.00 76.16           O  
ATOM   3422  N   HIS B 109      28.752  -6.475  47.255  1.00 62.94           N  
ATOM   3424  CA  HIS B 109      29.773  -7.156  46.448  1.00 62.94           C  
ATOM   3426  C   HIS B 109      31.202  -6.753  46.839  1.00 62.94           C  
ATOM   3427  CB  HIS B 109      29.547  -6.924  44.948  1.00 62.94           C  
ATOM   3430  O   HIS B 109      32.145  -7.006  46.085  1.00 62.94           O  
ATOM   3431  CG  HIS B 109      28.181  -7.272  44.421  1.00 62.94           C  
ATOM   3432  CD2 HIS B 109      27.522  -6.554  43.468  1.00 62.94           C  
ATOM   3434  ND1 HIS B 109      27.439  -8.415  44.723  1.00 62.94           N  
ATOM   3435  CE1 HIS B 109      26.342  -8.351  43.952  1.00 62.94           C  
ATOM   3437  NE2 HIS B 109      26.376  -7.254  43.177  1.00 62.94           N  
ATOM   3439  N   ARG B 110      31.405  -6.115  47.999  1.00 55.05           N  
ATOM   3441  CA  ARG B 110      32.721  -6.075  48.633  1.00 55.05           C  
ATOM   3443  C   ARG B 110      33.235  -7.498  48.782  1.00 55.05           C  
ATOM   3444  CB  ARG B 110      32.670  -5.388  50.005  1.00 55.05           C  
ATOM   3447  O   ARG B 110      32.792  -8.251  49.648  1.00 55.05           O  
ATOM   3448  CG  ARG B 110      32.827  -3.873  49.866  1.00 55.05           C  
ATOM   3451  CD  ARG B 110      32.879  -3.209  51.246  1.00 55.05           C  
ATOM   3454  NE  ARG B 110      31.821  -2.206  51.375  1.00 55.05           N  
ATOM   3456  NH1 ARG B 110      32.952  -0.565  52.518  1.00 55.05           N  
ATOM   3459  NH2 ARG B 110      30.792  -0.304  51.964  1.00 55.05           N  
ATOM   3462  CZ  ARG B 110      31.871  -1.027  51.949  1.00 55.05           C  
ATOM   3463  N   VAL B 111      34.245  -7.822  47.979  1.00 49.32           N  
ATOM   3465  CA  VAL B 111      35.175  -8.897  48.302  1.00 49.32           C  
ATOM   3467  C   VAL B 111      35.662  -8.619  49.717  1.00 49.32           C  
ATOM   3468  CB  VAL B 111      36.355  -8.952  47.312  1.00 49.32           C  
ATOM   3470  O   VAL B 111      36.321  -7.609  49.971  1.00 49.32           O  
ATOM   3471  CG1 VAL B 111      37.376 -10.030  47.702  1.00 49.32           C  
ATOM   3475  CG2 VAL B 111      35.856  -9.265  45.896  1.00 49.32           C  
ATOM   3479  N   SER B 112      35.308  -9.510  50.639  1.00 47.18           N  
ATOM   3481  CA  SER B 112      35.980  -9.596  51.924  1.00 47.18           C  
ATOM   3483  C   SER B 112      37.423  -9.980  51.624  1.00 47.18           C  
ATOM   3484  CB  SER B 112      35.284 -10.622  52.824  1.00 47.18           C  
ATOM   3487  O   SER B 112      37.747 -11.159  51.497  1.00 47.18           O  
ATOM   3488  OG  SER B 112      35.991 -10.774  54.035  1.00 47.18           O  
ATOM   3490  N   ALA B 113      38.286  -8.972  51.480  1.00 43.87           N  
ATOM   3492  CA  ALA B 113      39.732  -9.118  51.549  1.00 43.87           C  
ATOM   3494  C   ALA B 113      40.103  -9.429  53.009  1.00 43.87           C  
ATOM   3495  CB  ALA B 113      40.398  -7.861  50.974  1.00 43.87           C  
ATOM   3499  O   ALA B 113      40.712  -8.626  53.714  1.00 43.87           O  
ATOM   3500  N   GLN B 114      39.624 -10.581  53.479  1.00 40.18           N  
ATOM   3502  CA  GLN B 114      40.021 -11.176  54.739  1.00 40.18           C  
ATOM   3504  C   GLN B 114      41.492 -11.568  54.651  1.00 40.18           C  
ATOM   3505  CB  GLN B 114      39.121 -12.384  55.064  1.00 40.18           C  
ATOM   3508  O   GLN B 114      42.016 -11.849  53.573  1.00 40.18           O  
ATOM   3509  CG  GLN B 114      38.197 -12.082  56.254  1.00 40.18           C  
ATOM   3512  CD  GLN B 114      37.159 -13.173  56.510  1.00 40.18           C  
ATOM   3513  NE2 GLN B 114      36.331 -13.024  57.519  1.00 40.18           N  
ATOM   3516  OE1 GLN B 114      37.038 -14.159  55.807  1.00 40.18           O  
ATOM   3517  N   SER B 115      42.147 -11.573  55.805  1.00 38.56           N  
ATOM   3519  CA  SER B 115      43.548 -11.946  55.932  1.00 38.56           C  
ATOM   3521  C   SER B 115      43.749 -13.420  55.573  1.00 38.56           C  
ATOM   3522  CB  SER B 115      44.009 -11.672  57.367  1.00 38.56           C  
ATOM   3525  O   SER B 115      43.384 -14.302  56.350  1.00 38.56           O  
ATOM   3526  OG  SER B 115      43.649 -10.352  57.751  1.00 38.56           O  
ATOM   3528  N   ALA B 116      44.345 -13.649  54.405  1.00 32.31           N  
ATOM   3530  CA  ALA B 116      45.255 -14.762  54.162  1.00 32.31           C  
ATOM   3532  C   ALA B 116      46.691 -14.230  54.300  1.00 32.31           C  
ATOM   3533  CB  ALA B 116      44.956 -15.370  52.785  1.00 32.31           C  
ATOM   3537  O   ALA B 116      46.906 -13.070  53.876  1.00 32.31           O  
ATOM   3538  OXT ALA B 116      47.519 -14.966  54.873  1.00 32.31           O  
TER
END
