# Supplementary material for: Improving deep learning protein monomer and complex structure prediction using DeepMSA2 with huge metagenomics data
Source: Nat Methods. 2024 Jan 2;21(2):279–89. doi: 10.1038/s41592-023-02130-4 (PMC10864179; doi:10.1038/s41592-023-02130-4)
Supplement: Supplementary file 17 — Statistical source data and structure coordinate files. [file 41592_2023_2130_MOESM17_ESM.zip › Figure6/Fig6B.H1167.DMFold-Multimer_model.pdb]

PFRMAT TS
TARGET H1167
MODEL   1
PARENT N/A
ATOM      1  N   GLN A   1      51.982 -39.722  -2.469  1.00 39.11           N  
ATOM      5  CA  GLN A   1      50.934 -40.387  -1.663  1.00 39.11           C  
ATOM      7  C   GLN A   1      49.645 -40.313  -2.469  1.00 39.11           C  
ATOM      8  CB  GLN A   1      50.801 -39.684  -0.302  1.00 39.11           C  
ATOM     11  O   GLN A   1      49.454 -39.294  -3.125  1.00 39.11           O  
ATOM     12  CG  GLN A   1      50.529 -40.643   0.867  1.00 39.11           C  
ATOM     15  CD  GLN A   1      50.551 -39.909   2.209  1.00 39.11           C  
ATOM     16  NE2 GLN A   1      50.415 -40.598   3.315  1.00 39.11           N  
ATOM     19  OE1 GLN A   1      50.721 -38.707   2.283  1.00 39.11           O  
ATOM     20  N   SER A   2      48.820 -41.359  -2.505  1.00 65.07           N  
ATOM     22  CA  SER A   2      47.523 -41.272  -3.191  1.00 65.07           C  
ATOM     24  C   SER A   2      46.625 -40.273  -2.466  1.00 65.07           C  
ATOM     25  CB  SER A   2      46.849 -42.641  -3.261  1.00 65.07           C  
ATOM     28  O   SER A   2      46.632 -40.237  -1.238  1.00 65.07           O  
ATOM     29  OG  SER A   2      47.709 -43.523  -3.954  1.00 65.07           O  
ATOM     31  N   VAL A   3      45.887 -39.451  -3.218  1.00 78.08           N  
ATOM     33  CA  VAL A   3      44.979 -38.452  -2.621  1.00 78.08           C  
ATOM     35  C   VAL A   3      43.805 -39.144  -1.924  1.00 78.08           C  
ATOM     36  CB  VAL A   3      44.470 -37.454  -3.677  1.00 78.08           C  
ATOM     38  O   VAL A   3      43.333 -38.671  -0.894  1.00 78.08           O  
ATOM     39  CG1 VAL A   3      43.551 -36.393  -3.059  1.00 78.08           C  
ATOM     43  CG2 VAL A   3      45.625 -36.740  -4.393  1.00 78.08           C  
ATOM     47  N   LEU A   4      43.369 -40.288  -2.461  1.00 96.31           N  
ATOM     49  CA  LEU A   4      42.416 -41.178  -1.807  1.00 96.31           C  
ATOM     51  C   LEU A   4      43.153 -42.359  -1.164  1.00 96.31           C  
ATOM     52  CB  LEU A   4      41.344 -41.649  -2.805  1.00 96.31           C  
ATOM     55  O   LEU A   4      44.107 -42.903  -1.729  1.00 96.31           O  
ATOM     56  CG  LEU A   4      40.650 -40.546  -3.624  1.00 96.31           C  
ATOM     58  CD1 LEU A   4      39.619 -41.181  -4.560  1.00 96.31           C  
ATOM     62  CD2 LEU A   4      39.945 -39.533  -2.727  1.00 96.31           C  
ATOM     66  N   THR A   5      42.682 -42.794  -0.001  1.00 97.46           N  
ATOM     68  CA  THR A   5      43.283 -43.887   0.771  1.00 97.46           C  
ATOM     70  C   THR A   5      42.480 -45.165   0.586  1.00 97.46           C  
ATOM     71  CB  THR A   5      43.389 -43.517   2.255  1.00 97.46           C  
ATOM     73  O   THR A   5      41.285 -45.191   0.865  1.00 97.46           O  
ATOM     74  CG2 THR A   5      44.065 -44.605   3.089  1.00 97.46           C  
ATOM     78  OG1 THR A   5      44.192 -42.367   2.382  1.00 97.46           O  
ATOM     80  N   GLN A   6      43.151 -46.233   0.160  1.00 97.80           N  
ATOM     82  CA  GLN A   6      42.613 -47.591   0.065  1.00 97.80           C  
ATOM     84  C   GLN A   6      43.533 -48.556   0.829  1.00 97.80           C  
ATOM     85  CB  GLN A   6      42.538 -48.023  -1.403  1.00 97.80           C  
ATOM     88  O   GLN A   6      44.742 -48.309   0.879  1.00 97.80           O  
ATOM     89  CG  GLN A   6      41.421 -47.342  -2.201  1.00 97.80           C  
ATOM     92  CD  GLN A   6      41.363 -47.901  -3.617  1.00 97.80           C  
ATOM     93  NE2 GLN A   6      41.016 -49.155  -3.788  1.00 97.80           N  
ATOM     96  OE1 GLN A   6      41.675 -47.233  -4.591  1.00 97.80           O  
ATOM     97  N   PRO A   7      43.016 -49.661   1.399  1.00 97.90           N  
ATOM     98  CA  PRO A   7      43.875 -50.720   1.915  1.00 97.90           C  
ATOM    100  C   PRO A   7      44.673 -51.341   0.755  1.00 97.90           C  
ATOM    101  CB  PRO A   7      42.933 -51.725   2.580  1.00 97.90           C  
ATOM    104  O   PRO A   7      44.102 -51.559  -0.314  1.00 97.90           O  
ATOM    105  CG  PRO A   7      41.622 -51.552   1.811  1.00 97.90           C  
ATOM    108  CD  PRO A   7      41.617 -50.070   1.431  1.00 97.90           C  
ATOM    111  N   PRO A   8      45.966 -51.663   0.930  1.00 96.50           N  
ATOM    112  CA  PRO A   8      46.796 -52.174  -0.164  1.00 96.50           C  
ATOM    114  C   PRO A   8      46.375 -53.576  -0.623  1.00 96.50           C  
ATOM    115  CB  PRO A   8      48.223 -52.167   0.394  1.00 96.50           C  
ATOM    118  O   PRO A   8      46.611 -53.959  -1.769  1.00 96.50           O  
ATOM    119  CG  PRO A   8      48.024 -52.322   1.904  1.00 96.50           C  
ATOM    122  CD  PRO A   8      46.736 -51.544   2.160  1.00 96.50           C  
ATOM    125  N   SER A   9      45.731 -54.345   0.255  1.00 96.50           N  
ATOM    127  CA  SER A   9      45.300 -55.712  -0.019  1.00 96.50           C  
ATOM    129  C   SER A   9      43.978 -56.033   0.663  1.00 96.50           C  
ATOM    130  CB  SER A   9      46.369 -56.707   0.442  1.00 96.50           C  
ATOM    133  O   SER A   9      43.727 -55.583   1.782  1.00 96.50           O  
ATOM    134  OG  SER A   9      46.624 -56.564   1.829  1.00 96.50           O  
ATOM    136  N   ALA A  10      43.183 -56.876   0.018  1.00 97.41           N  
ATOM    138  CA  ALA A  10      42.025 -57.539   0.596  1.00 97.41           C  
ATOM    140  C   ALA A  10      42.032 -59.012   0.169  1.00 97.41           C  
ATOM    141  CB  ALA A  10      40.752 -56.805   0.155  1.00 97.41           C  
ATOM    145  O   ALA A  10      42.597 -59.365  -0.866  1.00 97.41           O  
ATOM    146  N   SER A  11      41.412 -59.887   0.951  1.00 96.08           N  
ATOM    148  CA  SER A  11      41.288 -61.298   0.595  1.00 96.08           C  
ATOM    150  C   SER A  11      39.970 -61.882   1.085  1.00 96.08           C  
ATOM    151  CB  SER A  11      42.496 -62.095   1.104  1.00 96.08           C  
ATOM    154  O   SER A  11      39.328 -61.342   1.985  1.00 96.08           O  
ATOM    155  OG  SER A  11      42.575 -62.063   2.516  1.00 96.08           O  
ATOM    157  N   GLY A  12      39.548 -62.974   0.460  1.00 95.11           N  
ATOM    159  CA  GLY A  12      38.355 -63.723   0.846  1.00 95.11           C  
ATOM    162  C   GLY A  12      38.294 -65.057   0.117  1.00 95.11           C  
ATOM    163  O   GLY A  12      39.000 -65.249  -0.872  1.00 95.11           O  
ATOM    164  N   THR A  13      37.477 -65.992   0.596  1.00 94.11           N  
ATOM    166  CA  THR A  13      37.247 -67.272  -0.094  1.00 94.11           C  
ATOM    168  C   THR A  13      36.034 -67.195  -1.031  1.00 94.11           C  
ATOM    169  CB  THR A  13      37.094 -68.442   0.889  1.00 94.11           C  
ATOM    171  O   THR A  13      35.164 -66.337  -0.845  1.00 94.11           O  
ATOM    172  CG2 THR A  13      38.335 -68.655   1.755  1.00 94.11           C  
ATOM    176  OG1 THR A  13      36.016 -68.245   1.762  1.00 94.11           O  
ATOM    178  N   PRO A  14      35.940 -68.070  -2.053  1.00 93.18           N  
ATOM    179  CA  PRO A  14      34.791 -68.136  -2.938  1.00 93.18           C  
ATOM    181  C   PRO A  14      33.459 -68.200  -2.191  1.00 93.18           C  
ATOM    182  CB  PRO A  14      35.003 -69.365  -3.820  1.00 93.18           C  
ATOM    185  O   PRO A  14      33.328 -68.875  -1.173  1.00 93.18           O  
ATOM    186  CG  PRO A  14      36.521 -69.435  -3.936  1.00 93.18           C  
ATOM    189  CD  PRO A  14      37.005 -68.890  -2.595  1.00 93.18           C  
ATOM    192  N   GLY A  15      32.462 -67.480  -2.701  1.00 95.53           N  
ATOM    194  CA  GLY A  15      31.141 -67.364  -2.085  1.00 95.53           C  
ATOM    197  C   GLY A  15      31.041 -66.307  -0.977  1.00 95.53           C  
ATOM    198  O   GLY A  15      29.941 -65.819  -0.719  1.00 95.53           O  
ATOM    199  N   GLN A  16      32.152 -65.883  -0.364  1.00 96.03           N  
ATOM    201  CA  GLN A  16      32.123 -64.834   0.660  1.00 96.03           C  
ATOM    203  C   GLN A  16      31.802 -63.452   0.074  1.00 96.03           C  
ATOM    204  CB  GLN A  16      33.435 -64.795   1.461  1.00 96.03           C  
ATOM    207  O   GLN A  16      31.870 -63.219  -1.135  1.00 96.03           O  
ATOM    208  CG  GLN A  16      33.627 -66.052   2.320  1.00 96.03           C  
ATOM    211  CD  GLN A  16      34.863 -65.959   3.213  1.00 96.03           C  
ATOM    212  NE2 GLN A  16      34.895 -66.677   4.315  1.00 96.03           N  
ATOM    215  OE1 GLN A  16      35.814 -65.235   2.952  1.00 96.03           O  
ATOM    216  N   ARG A  17      31.449 -62.511   0.958  1.00 97.78           N  
ATOM    218  CA  ARG A  17      31.367 -61.084   0.639  1.00 97.78           C  
ATOM    220  C   ARG A  17      32.649 -60.394   1.091  1.00 97.78           C  
ATOM    221  CB  ARG A  17      30.108 -60.468   1.273  1.00 97.78           C  
ATOM    224  O   ARG A  17      32.969 -60.429   2.275  1.00 97.78           O  
ATOM    225  CG  ARG A  17      30.020 -58.950   1.030  1.00 97.78           C  
ATOM    228  CD  ARG A  17      28.787 -58.326   1.695  1.00 97.78           C  
ATOM    231  NE  ARG A  17      27.551 -58.558   0.921  1.00 97.78           N  
ATOM    233  NH1 ARG A  17      26.049 -57.997   2.570  1.00 97.78           N  
ATOM    236  NH2 ARG A  17      25.303 -58.535   0.537  1.00 97.78           N  
ATOM    239  CZ  ARG A  17      26.312 -58.364   1.346  1.00 97.78           C  
ATOM    240  N   VAL A  18      33.319 -59.701   0.174  1.00 98.26           N  
ATOM    242  CA  VAL A  18      34.465 -58.831   0.482  1.00 98.26           C  
ATOM    244  C   VAL A  18      34.063 -57.376   0.280  1.00 98.26           C  
ATOM    245  CB  VAL A  18      35.706 -59.213  -0.347  1.00 98.26           C  
ATOM    247  O   VAL A  18      33.279 -57.070  -0.615  1.00 98.26           O  
ATOM    248  CG1 VAL A  18      36.879 -58.255  -0.092  1.00 98.26           C  
ATOM    252  CG2 VAL A  18      36.170 -60.623   0.033  1.00 98.26           C  
ATOM    256  N   THR A  19      34.580 -56.481   1.122  1.00 98.70           N  
ATOM    258  CA  THR A  19      34.373 -55.033   0.995  1.00 98.70           C  
ATOM    260  C   THR A  19      35.718 -54.322   0.940  1.00 98.70           C  
ATOM    261  CB  THR A  19      33.512 -54.483   2.139  1.00 98.70           C  
ATOM    263  O   THR A  19      36.565 -54.537   1.803  1.00 98.70           O  
ATOM    264  CG2 THR A  19      33.155 -53.013   1.943  1.00 98.70           C  
ATOM    268  OG1 THR A  19      32.296 -55.195   2.191  1.00 98.70           O  
ATOM    270  N   ILE A  20      35.902 -53.466  -0.060  1.00 98.63           N  
ATOM    272  CA  ILE A  20      37.080 -52.615  -0.234  1.00 98.63           C  
ATOM    274  C   ILE A  20      36.664 -51.183   0.086  1.00 98.63           C  
ATOM    275  CB  ILE A  20      37.643 -52.748  -1.666  1.00 98.63           C  
ATOM    277  O   ILE A  20      35.724 -50.671  -0.518  1.00 98.63           O  
ATOM    278  CG1 ILE A  20      38.008 -54.222  -1.968  1.00 98.63           C  
ATOM    281  CG2 ILE A  20      38.859 -51.818  -1.823  1.00 98.63           C  
ATOM    285  CD1 ILE A  20      38.481 -54.481  -3.401  1.00 98.63           C  
ATOM    289  N   SER A  21      37.341 -50.542   1.034  1.00 98.57           N  
ATOM    291  CA  SER A  21      37.074 -49.155   1.416  1.00 98.57           C  
ATOM    293  C   SER A  21      37.944 -48.171   0.636  1.00 98.57           C  
ATOM    294  CB  SER A  21      37.251 -48.967   2.925  1.00 98.57           C  
ATOM    297  O   SER A  21      39.039 -48.493   0.177  1.00 98.57           O  
ATOM    298  OG  SER A  21      38.550 -49.355   3.334  1.00 98.57           O  
ATOM    300  N   CYS A  22      37.442 -46.950   0.499  1.00 98.43           N  
ATOM    302  CA  CYS A  22      38.152 -45.807  -0.043  1.00 98.43           C  
ATOM    304  C   CYS A  22      37.767 -44.554   0.746  1.00 98.43           C  
ATOM    305  CB  CYS A  22      37.807 -45.671  -1.523  1.00 98.43           C  
ATOM    308  O   CYS A  22      36.587 -44.220   0.835  1.00 98.43           O  
ATOM    309  SG  CYS A  22      38.516 -44.215  -2.320  1.00 98.43           S  
ATOM    310  N   SER A  23      38.753 -43.860   1.303  1.00 98.19           N  
ATOM    312  CA  SER A  23      38.542 -42.652   2.104  1.00 98.19           C  
ATOM    314  C   SER A  23      39.213 -41.447   1.459  1.00 98.19           C  
ATOM    315  CB  SER A  23      39.049 -42.841   3.535  1.00 98.19           C  
ATOM    318  O   SER A  23      40.293 -41.563   0.880  1.00 98.19           O  
ATOM    319  OG  SER A  23      38.412 -43.946   4.147  1.00 98.19           O  
ATOM    321  N   GLY A  24      38.584 -40.285   1.580  1.00 96.95           N  
ATOM    323  CA  GLY A  24      39.072 -39.028   1.028  1.00 96.95           C  
ATOM    326  C   GLY A  24      38.729 -37.839   1.922  1.00 96.95           C  
ATOM    327  O   GLY A  24      38.593 -37.969   3.138  1.00 96.95           O  
ATOM    328  N   SER A  25      38.579 -36.672   1.310  1.00 95.17           N  
ATOM    330  CA  SER A  25      38.260 -35.398   1.953  1.00 95.17           C  
ATOM    332  C   SER A  25      36.904 -34.859   1.479  1.00 95.17           C  
ATOM    333  CB  SER A  25      39.379 -34.391   1.653  1.00 95.17           C  
ATOM    336  O   SER A  25      36.225 -35.440   0.625  1.00 95.17           O  
ATOM    337  OG  SER A  25      39.327 -34.087   0.276  1.00 95.17           O  
ATOM    339  N   SER A  26      36.502 -33.705   2.016  1.00 90.85           N  
ATOM    341  CA  SER A  26      35.316 -32.974   1.559  1.00 90.85           C  
ATOM    343  C   SER A  26      35.432 -32.479   0.110  1.00 90.85           C  
ATOM    344  CB  SER A  26      35.032 -31.798   2.499  1.00 90.85           C  
ATOM    347  O   SER A  26      34.412 -32.414  -0.575  1.00 90.85           O  
ATOM    348  OG  SER A  26      36.198 -31.012   2.656  1.00 90.85           O  
ATOM    350  N   SER A  27      36.645 -32.190  -0.380  1.00 86.32           N  
ATOM    352  CA  SER A  27      36.892 -31.699  -1.749  1.00 86.32           C  
ATOM    354  C   SER A  27      36.781 -32.780  -2.823  1.00 86.32           C  
ATOM    355  CB  SER A  27      38.271 -31.030  -1.851  1.00 86.32           C  
ATOM    358  O   SER A  27      36.607 -32.451  -3.992  1.00 86.32           O  
ATOM    359  OG  SER A  27      39.321 -31.945  -1.583  1.00 86.32           O  
ATOM    361  N   ASN A  28      36.861 -34.058  -2.447  1.00 90.77           N  
ATOM    363  CA  ASN A  28      36.687 -35.184  -3.361  1.00 90.77           C  
ATOM    365  C   ASN A  28      35.466 -36.033  -2.982  1.00 90.77           C  
ATOM    366  CB  ASN A  28      38.017 -35.923  -3.591  1.00 90.77           C  
ATOM    369  O   ASN A  28      34.366 -35.700  -3.406  1.00 90.77           O  
ATOM    370  CG  ASN A  28      38.760 -36.260  -2.318  1.00 90.77           C  
ATOM    371  ND2 ASN A  28      39.962 -35.773  -2.159  1.00 90.77           N  
ATOM    374  OD1 ASN A  28      38.256 -36.960  -1.456  1.00 90.77           O  
ATOM    375  N   ILE A  29      35.604 -37.079  -2.166  1.00 90.85           N  
ATOM    377  CA  ILE A  29      34.520 -38.019  -1.836  1.00 90.85           C  
ATOM    379  C   ILE A  29      33.341 -37.319  -1.148  1.00 90.85           C  
ATOM    380  CB  ILE A  29      35.063 -39.201  -0.995  1.00 90.85           C  
ATOM    382  O   ILE A  29      32.192 -37.661  -1.423  1.00 90.85           O  
ATOM    383  CG1 ILE A  29      36.141 -39.958  -1.809  1.00 90.85           C  
ATOM    386  CG2 ILE A  29      33.927 -40.149  -0.559  1.00 90.85           C  
ATOM    390  CD1 ILE A  29      36.596 -41.297  -1.218  1.00 90.85           C  
ATOM    394  N   GLY A  30      33.585 -36.312  -0.304  1.00 85.86           N  
ATOM    396  CA  GLY A  30      32.494 -35.587   0.354  1.00 85.86           C  
ATOM    399  C   GLY A  30      31.534 -34.932  -0.646  1.00 85.86           C  
ATOM    400  O   GLY A  30      30.335 -35.196  -0.596  1.00 85.86           O  
ATOM    401  N   SER A  31      32.065 -34.152  -1.593  1.00 74.67           N  
ATOM    403  CA  SER A  31      31.262 -33.349  -2.536  1.00 74.67           C  
ATOM    405  C   SER A  31      31.007 -34.012  -3.892  1.00 74.67           C  
ATOM    406  CB  SER A  31      31.929 -31.991  -2.776  1.00 74.67           C  
ATOM    409  O   SER A  31      30.170 -33.535  -4.654  1.00 74.67           O  
ATOM    410  OG  SER A  31      32.149 -31.324  -1.548  1.00 74.67           O  
ATOM    412  N   ASN A  32      31.730 -35.082  -4.232  1.00 80.74           N  
ATOM    414  CA  ASN A  32      31.696 -35.689  -5.562  1.00 80.74           C  
ATOM    416  C   ASN A  32      31.329 -37.172  -5.509  1.00 80.74           C  
ATOM    417  CB  ASN A  32      33.027 -35.435  -6.300  1.00 80.74           C  
ATOM    420  O   ASN A  32      31.418 -37.843  -4.477  1.00 80.74           O  
ATOM    421  CG  ASN A  32      33.275 -33.951  -6.479  1.00 80.74           C  
ATOM    422  ND2 ASN A  32      34.148 -33.346  -5.716  1.00 80.74           N  
ATOM    425  OD1 ASN A  32      32.632 -33.321  -7.301  1.00 80.74           O  
ATOM    426  N   TYR A  33      30.895 -37.698  -6.649  1.00 84.80           N  
ATOM    428  CA  TYR A  33      30.662 -39.126  -6.802  1.00 84.80           C  
ATOM    430  C   TYR A  33      31.962 -39.922  -6.768  1.00 84.80           C  
ATOM    431  CB  TYR A  33      29.928 -39.396  -8.109  1.00 84.80           C  
ATOM    434  O   TYR A  33      32.999 -39.469  -7.258  1.00 84.80           O  
ATOM    435  CG  TYR A  33      28.524 -38.843  -8.137  1.00 84.80           C  
ATOM    436  CD1 TYR A  33      27.570 -39.332  -7.230  1.00 84.80           C  
ATOM    438  CD2 TYR A  33      28.166 -37.861  -9.073  1.00 84.80           C  
ATOM    440  CE1 TYR A  33      26.246 -38.866  -7.252  1.00 84.80           C  
ATOM    442  CE2 TYR A  33      26.842 -37.402  -9.112  1.00 84.80           C  
ATOM    444  OH  TYR A  33      24.576 -37.584  -8.382  1.00 84.80           O  
ATOM    446  CZ  TYR A  33      25.875 -37.918  -8.224  1.00 84.80           C  
ATOM    447  N   VAL A  34      31.866 -41.146  -6.249  1.00 93.37           N  
ATOM    449  CA  VAL A  34      32.941 -42.135  -6.317  1.00 93.37           C  
ATOM    451  C   VAL A  34      32.668 -43.128  -7.437  1.00 93.37           C  
ATOM    452  CB  VAL A  34      33.189 -42.812  -4.959  1.00 93.37           C  
ATOM    454  O   VAL A  34      31.535 -43.581  -7.645  1.00 93.37           O  
ATOM    455  CG1 VAL A  34      34.335 -43.833  -5.027  1.00 93.37           C  
ATOM    459  CG2 VAL A  34      33.583 -41.738  -3.941  1.00 93.37           C  
ATOM    463  N   TYR A  35      33.738 -43.459  -8.150  1.00 94.17           N  
ATOM    465  CA  TYR A  35      33.796 -44.472  -9.194  1.00 94.17           C  
ATOM    467  C   TYR A  35      34.727 -45.593  -8.752  1.00 94.17           C  
ATOM    468  CB  TYR A  35      34.284 -43.862 -10.519  1.00 94.17           C  
ATOM    471  O   TYR A  35      35.686 -45.344  -8.024  1.00 94.17           O  
ATOM    472  CG  TYR A  35      33.763 -42.463 -10.768  1.00 94.17           C  
ATOM    473  CD1 TYR A  35      32.420 -42.278 -11.129  1.00 94.17           C  
ATOM    475  CD2 TYR A  35      34.590 -41.351 -10.519  1.00 94.17           C  
ATOM    477  CE1 TYR A  35      31.878 -40.986 -11.187  1.00 94.17           C  
ATOM    479  CE2 TYR A  35      34.062 -40.053 -10.599  1.00 94.17           C  
ATOM    481  OH  TYR A  35      32.153 -38.656 -10.932  1.00 94.17           O  
ATOM    483  CZ  TYR A  35      32.702 -39.882 -10.911  1.00 94.17           C  
ATOM    484  N   TRP A  36      34.481 -46.805  -9.235  1.00 98.34           N  
ATOM    486  CA  TRP A  36      35.353 -47.949  -8.997  1.00 98.34           C  
ATOM    488  C   TRP A  36      35.754 -48.594 -10.312  1.00 98.34           C  
ATOM    489  CB  TRP A  36      34.679 -48.954  -8.066  1.00 98.34           C  
ATOM    492  O   TRP A  36      34.897 -48.841 -11.163  1.00 98.34           O  
ATOM    493  CG  TRP A  36      34.481 -48.461  -6.666  1.00 98.34           C  
ATOM    494  CD1 TRP A  36      33.421 -47.769  -6.187  1.00 98.34           C  
ATOM    496  CD2 TRP A  36      35.398 -48.613  -5.544  1.00 98.34           C  
ATOM    497  CE2 TRP A  36      34.806 -48.014  -4.391  1.00 98.34           C  
ATOM    498  CE3 TRP A  36      36.654 -49.236  -5.380  1.00 98.34           C  
ATOM    500  NE1 TRP A  36      33.603 -47.515  -4.840  1.00 98.34           N  
ATOM    502  CH2 TRP A  36      36.660 -48.694  -3.000  1.00 98.34           C  
ATOM    504  CZ2 TRP A  36      35.424 -48.042  -3.135  1.00 98.34           C  
ATOM    506  CZ3 TRP A  36      37.276 -49.281  -4.119  1.00 98.34           C  
ATOM    508  N   TYR A  37      37.040 -48.897 -10.443  1.00 98.30           N  
ATOM    510  CA  TYR A  37      37.614 -49.609 -11.575  1.00 98.30           C  
ATOM    512  C   TYR A  37      38.243 -50.920 -11.115  1.00 98.30           C  
ATOM    513  CB  TYR A  37      38.653 -48.745 -12.298  1.00 98.30           C  
ATOM    516  O   TYR A  37      38.880 -50.962 -10.065  1.00 98.30           O  
ATOM    517  CG  TYR A  37      38.101 -47.445 -12.841  1.00 98.30           C  
ATOM    518  CD1 TYR A  37      37.561 -47.398 -14.139  1.00 98.30           C  
ATOM    520  CD2 TYR A  37      38.109 -46.292 -12.036  1.00 98.30           C  
ATOM    522  CE1 TYR A  37      36.988 -46.208 -14.620  1.00 98.30           C  
ATOM    524  CE2 TYR A  37      37.555 -45.096 -12.522  1.00 98.30           C  
ATOM    526  OH  TYR A  37      36.430 -43.889 -14.229  1.00 98.30           O  
ATOM    528  CZ  TYR A  37      36.983 -45.055 -13.809  1.00 98.30           C  
ATOM    529  N   GLN A  38      38.091 -51.963 -11.921  1.00 98.28           N  
ATOM    531  CA  GLN A  38      38.827 -53.219 -11.808  1.00 98.28           C  
ATOM    533  C   GLN A  38      39.916 -53.246 -12.871  1.00 98.28           C  
ATOM    534  CB  GLN A  38      37.850 -54.380 -12.003  1.00 98.28           C  
ATOM    537  O   GLN A  38      39.649 -52.930 -14.030  1.00 98.28           O  
ATOM    538  CG  GLN A  38      38.480 -55.771 -11.852  1.00 98.28           C  
ATOM    541  CD  GLN A  38      37.502 -56.893 -12.197  1.00 98.28           C  
ATOM    542  NE2 GLN A  38      37.540 -57.996 -11.486  1.00 98.28           N  
ATOM    545  OE1 GLN A  38      36.705 -56.805 -13.123  1.00 98.28           O  
ATOM    546  N   GLN A  39      41.123 -53.650 -12.505  1.00 96.48           N  
ATOM    548  CA  GLN A  39      42.228 -53.821 -13.433  1.00 96.48           C  
ATOM    550  C   GLN A  39      42.798 -55.230 -13.291  1.00 96.48           C  
ATOM    551  CB  GLN A  39      43.268 -52.732 -13.172  1.00 96.48           C  
ATOM    554  O   GLN A  39      43.322 -55.603 -12.241  1.00 96.48           O  
ATOM    555  CG  GLN A  39      44.290 -52.710 -14.309  1.00 96.48           C  
ATOM    558  CD  GLN A  39      45.345 -51.633 -14.133  1.00 96.48           C  
ATOM    559  NE2 GLN A  39      45.992 -51.246 -15.203  1.00 96.48           N  
ATOM    562  OE1 GLN A  39      45.601 -51.124 -13.051  1.00 96.48           O  
ATOM    563  N   LEU A  40      42.676 -56.014 -14.360  1.00 92.21           N  
ATOM    565  CA  LEU A  40      43.349 -57.301 -14.462  1.00 92.21           C  
ATOM    567  C   LEU A  40      44.815 -57.077 -14.874  1.00 92.21           C  
ATOM    568  CB  LEU A  40      42.595 -58.212 -15.449  1.00 92.21           C  
ATOM    571  O   LEU A  40      45.138 -56.050 -15.482  1.00 92.21           O  
ATOM    572  CG  LEU A  40      41.198 -58.644 -14.968  1.00 92.21           C  
ATOM    574  CD1 LEU A  40      40.441 -59.310 -16.119  1.00 92.21           C  
ATOM    578  CD2 LEU A  40      41.273 -59.646 -13.815  1.00 92.21           C  
ATOM    582  N   PRO A  41      45.722 -58.017 -14.560  1.00 85.90           N  
ATOM    583  CA  PRO A  41      47.125 -57.891 -14.933  1.00 85.90           C  
ATOM    585  C   PRO A  41      47.304 -57.645 -16.436  1.00 85.90           C  
ATOM    586  CB  PRO A  41      47.788 -59.196 -14.487  1.00 85.90           C  
ATOM    589  O   PRO A  41      46.792 -58.398 -17.261  1.00 85.90           O  
ATOM    590  CG  PRO A  41      46.910 -59.649 -13.322  1.00 85.90           C  
ATOM    593  CD  PRO A  41      45.513 -59.212 -13.756  1.00 85.90           C  
ATOM    596  N   GLY A  42      48.036 -56.586 -16.782  1.00 83.79           N  
ATOM    598  CA  GLY A  42      48.325 -56.234 -18.175  1.00 83.79           C  
ATOM    601  C   GLY A  42      47.141 -55.670 -18.967  1.00 83.79           C  
ATOM    602  O   GLY A  42      47.267 -55.515 -20.177  1.00 83.79           O  
ATOM    603  N   THR A  43      46.010 -55.357 -18.326  1.00 91.25           N  
ATOM    605  CA  THR A  43      44.853 -54.752 -18.999  1.00 91.25           C  
ATOM    607  C   THR A  43      44.636 -53.310 -18.564  1.00 91.25           C  
ATOM    608  CB  THR A  43      43.561 -55.574 -18.835  1.00 91.25           C  
ATOM    610  O   THR A  43      45.038 -52.889 -17.476  1.00 91.25           O  
ATOM    611  CG2 THR A  43      43.778 -57.067 -19.081  1.00 91.25           C  
ATOM    615  OG1 THR A  43      42.955 -55.408 -17.568  1.00 91.25           O  
ATOM    617  N   ALA A  44      43.916 -52.555 -19.391  1.00 96.58           N  
ATOM    619  CA  ALA A  44      43.392 -51.262 -18.979  1.00 96.58           C  
ATOM    621  C   ALA A  44      42.349 -51.409 -17.849  1.00 96.58           C  
ATOM    622  CB  ALA A  44      42.814 -50.556 -20.204  1.00 96.58           C  
ATOM    626  O   ALA A  44      41.702 -52.461 -17.735  1.00 96.58           O  
ATOM    627  N   PRO A  45      42.154 -50.368 -17.018  1.00 97.45           N  
ATOM    628  CA  PRO A  45      41.085 -50.343 -16.026  1.00 97.45           C  
ATOM    630  C   PRO A  45      39.690 -50.435 -16.665  1.00 97.45           C  
ATOM    631  CB  PRO A  45      41.268 -49.029 -15.255  1.00 97.45           C  
ATOM    634  O   PRO A  45      39.391 -49.772 -17.656  1.00 97.45           O  
ATOM    635  CG  PRO A  45      42.738 -48.678 -15.473  1.00 97.45           C  
ATOM    638  CD  PRO A  45      42.999 -49.189 -16.884  1.00 97.45           C  
ATOM    641  N   LYS A  46      38.797 -51.215 -16.051  1.00 96.61           N  
ATOM    643  CA  LYS A  46      37.391 -51.365 -16.441  1.00 96.61           C  
ATOM    645  C   LYS A  46      36.477 -50.772 -15.376  1.00 96.61           C  
ATOM    646  CB  LYS A  46      37.096 -52.852 -16.679  1.00 96.61           C  
ATOM    649  O   LYS A  46      36.578 -51.128 -14.205  1.00 96.61           O  
ATOM    650  CG  LYS A  46      35.650 -53.078 -17.142  1.00 96.61           C  
ATOM    653  CD  LYS A  46      35.370 -54.569 -17.336  1.00 96.61           C  
ATOM    656  CE  LYS A  46      33.899 -54.771 -17.713  1.00 96.61           C  
ATOM    659  NZ  LYS A  46      33.573 -56.213 -17.834  1.00 96.61           N  
ATOM    663  N   LEU A  47      35.553 -49.903 -15.782  1.00 95.75           N  
ATOM    665  CA  LEU A  47      34.563 -49.305 -14.884  1.00 95.75           C  
ATOM    667  C   LEU A  47      33.606 -50.374 -14.321  1.00 95.75           C  
ATOM    668  CB  LEU A  47      33.808 -48.212 -15.660  1.00 95.75           C  
ATOM    671  O   LEU A  47      32.970 -51.102 -15.082  1.00 95.75           O  
ATOM    672  CG  LEU A  47      32.778 -47.429 -14.826  1.00 95.75           C  
ATOM    674  CD1 LEU A  47      33.439 -46.573 -13.745  1.00 95.75           C  
ATOM    678  CD2 LEU A  47      31.982 -46.516 -15.758  1.00 95.75           C  
ATOM    682  N   LEU A  48      33.476 -50.431 -12.994  1.00 97.50           N  
ATOM    684  CA  LEU A  48      32.543 -51.308 -12.281  1.00 97.50           C  
ATOM    686  C   LEU A  48      31.373 -50.550 -11.665  1.00 97.50           C  
ATOM    687  CB  LEU A  48      33.271 -52.062 -11.159  1.00 97.50           C  
ATOM    690  O   LEU A  48      30.228 -50.977 -11.789  1.00 97.50           O  
ATOM    691  CG  LEU A  48      34.173 -53.222 -11.598  1.00 97.50           C  
ATOM    693  CD1 LEU A  48      34.699 -53.869 -10.321  1.00 97.50           C  
ATOM    697  CD2 LEU A  48      33.424 -54.299 -12.387  1.00 97.50           C  
ATOM    701  N   ILE A  49      31.665 -49.442 -10.984  1.00 94.83           N  
ATOM    703  CA  ILE A  49      30.661 -48.625 -10.306  1.00 94.83           C  
ATOM    705  C   ILE A  49      30.874 -47.168 -10.679  1.00 94.83           C  
ATOM    706  CB  ILE A  49      30.696 -48.821  -8.776  1.00 94.83           C  
ATOM    708  O   ILE A  49      32.002 -46.680 -10.684  1.00 94.83           O  
ATOM    709  CG1 ILE A  49      30.438 -50.276  -8.323  1.00 94.83           C  
ATOM    712  CG2 ILE A  49      29.717 -47.866  -8.074  1.00 94.83           C  
ATOM    716  CD1 ILE A  49      29.023 -50.801  -8.596  1.00 94.83           C  
ATOM    720  N   TYR A  50      29.779 -46.467 -10.937  1.00 85.44           N  
ATOM    722  CA  TYR A  50      29.753 -45.023 -11.089  1.00 85.44           C  
ATOM    724  C   TYR A  50      28.633 -44.396 -10.266  1.00 85.44           C  
ATOM    725  CB  TYR A  50      29.657 -44.654 -12.571  1.00 85.44           C  
ATOM    728  O   TYR A  50      27.747 -45.095  -9.781  1.00 85.44           O  
ATOM    729  CG  TYR A  50      28.343 -45.008 -13.242  1.00 85.44           C  
ATOM    730  CD1 TYR A  50      28.102 -46.324 -13.676  1.00 85.44           C  
ATOM    732  CD2 TYR A  50      27.365 -44.017 -13.451  1.00 85.44           C  
ATOM    734  CE1 TYR A  50      26.874 -46.649 -14.281  1.00 85.44           C  
ATOM    736  CE2 TYR A  50      26.139 -44.347 -14.055  1.00 85.44           C  
ATOM    738  OH  TYR A  50      24.677 -46.007 -14.988  1.00 85.44           O  
ATOM    740  CZ  TYR A  50      25.878 -45.672 -14.451  1.00 85.44           C  
ATOM    741  N   ARG A  51      28.692 -43.069 -10.074  1.00 78.99           N  
ATOM    743  CA  ARG A  51      27.710 -42.323  -9.264  1.00 78.99           C  
ATOM    745  C   ARG A  51      27.442 -43.004  -7.908  1.00 78.99           C  
ATOM    746  CB  ARG A  51      26.432 -42.061 -10.082  1.00 78.99           C  
ATOM    749  O   ARG A  51      26.301 -43.167  -7.494  1.00 78.99           O  
ATOM    750  CG  ARG A  51      26.598 -40.997 -11.184  1.00 78.99           C  
ATOM    753  CD  ARG A  51      25.323 -41.034 -12.029  1.00 78.99           C  
ATOM    756  NE  ARG A  51      25.302 -40.101 -13.164  1.00 78.99           N  
ATOM    758  NH1 ARG A  51      23.557 -41.107 -14.320  1.00 78.99           N  
ATOM    761  NH2 ARG A  51      24.555 -39.389 -15.189  1.00 78.99           N  
ATOM    764  CZ  ARG A  51      24.481 -40.203 -14.198  1.00 78.99           C  
ATOM    765  N   ASN A  52      28.508 -43.420  -7.217  1.00 87.63           N  
ATOM    767  CA  ASN A  52      28.518 -44.157  -5.941  1.00 87.63           C  
ATOM    769  C   ASN A  52      28.001 -45.601  -5.980  1.00 87.63           C  
ATOM    770  CB  ASN A  52      27.778 -43.381  -4.835  1.00 87.63           C  
ATOM    773  O   ASN A  52      28.596 -46.441  -5.313  1.00 87.63           O  
ATOM    774  CG  ASN A  52      28.176 -41.929  -4.720  1.00 87.63           C  
ATOM    775  ND2 ASN A  52      27.240 -41.067  -4.390  1.00 87.63           N  
ATOM    778  OD1 ASN A  52      29.314 -41.546  -4.935  1.00 87.63           O  
ATOM    779  N   ASN A  53      26.906 -45.896  -6.686  1.00 91.05           N  
ATOM    781  CA  ASN A  53      26.220 -47.191  -6.588  1.00 91.05           C  
ATOM    783  C   ASN A  53      25.621 -47.722  -7.904  1.00 91.05           C  
ATOM    784  CB  ASN A  53      25.151 -47.098  -5.483  1.00 91.05           C  
ATOM    787  O   ASN A  53      25.016 -48.794  -7.899  1.00 91.05           O  
ATOM    788  CG  ASN A  53      23.968 -46.210  -5.827  1.00 91.05           C  
ATOM    789  ND2 ASN A  53      22.979 -46.158  -4.968  1.00 91.05           N  
ATOM    792  OD1 ASN A  53      23.909 -45.544  -6.847  1.00 91.05           O  
ATOM    793  N   GLN A  54      25.778 -47.012  -9.023  1.00 83.35           N  
ATOM    795  CA  GLN A  54      25.262 -47.444 -10.322  1.00 83.35           C  
ATOM    797  C   GLN A  54      26.266 -48.355 -11.032  1.00 83.35           C  
ATOM    798  CB  GLN A  54      24.862 -46.240 -11.192  1.00 83.35           C  
ATOM    801  O   GLN A  54      27.473 -48.117 -11.000  1.00 83.35           O  
ATOM    802  CG  GLN A  54      23.777 -45.378 -10.528  1.00 83.35           C  
ATOM    805  CD  GLN A  54      23.119 -44.388 -11.490  1.00 83.35           C  
ATOM    806  NE2 GLN A  54      21.817 -44.223 -11.428  1.00 83.35           N  
ATOM    809  OE1 GLN A  54      23.738 -43.725 -12.303  1.00 83.35           O  
ATOM    810  N   ARG A  55      25.768 -49.399 -11.697  1.00 91.12           N  
ATOM    812  CA  ARG A  55      26.572 -50.344 -12.483  1.00 91.12           C  
ATOM    814  C   ARG A  55      26.392 -50.093 -13.978  1.00 91.12           C  
ATOM    815  CB  ARG A  55      26.150 -51.778 -12.172  1.00 91.12           C  
ATOM    818  O   ARG A  55      25.251 -49.926 -14.414  1.00 91.12           O  
ATOM    819  CG  ARG A  55      26.718 -52.289 -10.845  1.00 91.12           C  
ATOM    822  CD  ARG A  55      26.241 -53.726 -10.645  1.00 91.12           C  
ATOM    825  NE  ARG A  55      24.786 -53.792 -10.423  1.00 91.12           N  
ATOM    827  NH1 ARG A  55      24.757 -53.668  -8.124  1.00 91.12           N  
ATOM    830  NH2 ARG A  55      22.860 -53.975  -9.240  1.00 91.12           N  
ATOM    833  CZ  ARG A  55      24.149 -53.790  -9.266  1.00 91.12           C  
ATOM    834  N   PRO A  56      27.469 -50.069 -14.782  1.00 85.29           N  
ATOM    835  CA  PRO A  56      27.349 -50.101 -16.233  1.00 85.29           C  
ATOM    837  C   PRO A  56      26.656 -51.384 -16.698  1.00 85.29           C  
ATOM    838  CB  PRO A  56      28.779 -50.006 -16.779  1.00 85.29           C  
ATOM    841  O   PRO A  56      26.690 -52.408 -16.008  1.00 85.29           O  
ATOM    842  CG  PRO A  56      29.567 -49.388 -15.626  1.00 85.29           C  
ATOM    845  CD  PRO A  56      28.863 -49.953 -14.397  1.00 85.29           C  
ATOM    848  N   SER A  57      26.075 -51.351 -17.898  1.00 84.42           N  
ATOM    850  CA  SER A  57      25.526 -52.562 -18.513  1.00 84.42           C  
ATOM    852  C   SER A  57      26.603 -53.652 -18.613  1.00 84.42           C  
ATOM    853  CB  SER A  57      24.929 -52.260 -19.887  1.00 84.42           C  
ATOM    856  O   SER A  57      27.748 -53.379 -18.976  1.00 84.42           O  
ATOM    857  OG  SER A  57      24.264 -53.414 -20.355  1.00 84.42           O  
ATOM    859  N   GLY A  58      26.242 -54.881 -18.249  1.00 89.46           N  
ATOM    861  CA  GLY A  58      27.145 -56.036 -18.233  1.00 89.46           C  
ATOM    864  C   GLY A  58      28.003 -56.192 -16.973  1.00 89.46           C  
ATOM    865  O   GLY A  58      28.663 -57.222 -16.837  1.00 89.46           O  
ATOM    866  N   VAL A  59      28.001 -55.237 -16.033  1.00 95.23           N  
ATOM    868  CA  VAL A  59      28.614 -55.452 -14.710  1.00 95.23           C  
ATOM    870  C   VAL A  59      27.630 -56.222 -13.818  1.00 95.23           C  
ATOM    871  CB  VAL A  59      29.093 -54.149 -14.050  1.00 95.23           C  
ATOM    873  O   VAL A  59      26.514 -55.742 -13.606  1.00 95.23           O  
ATOM    874  CG1 VAL A  59      29.669 -54.423 -12.652  1.00 95.23           C  
ATOM    878  CG2 VAL A  59      30.200 -53.525 -14.911  1.00 95.23           C  
ATOM    882  N   PRO A  60      28.010 -57.399 -13.281  1.00 96.80           N  
ATOM    883  CA  PRO A  60      27.129 -58.209 -12.442  1.00 96.80           C  
ATOM    885  C   PRO A  60      26.632 -57.483 -11.184  1.00 96.80           C  
ATOM    886  CB  PRO A  60      27.953 -59.447 -12.091  1.00 96.80           C  
ATOM    889  O   PRO A  60      27.354 -56.690 -10.579  1.00 96.80           O  
ATOM    890  CG  PRO A  60      28.891 -59.605 -13.279  1.00 96.80           C  
ATOM    893  CD  PRO A  60      29.222 -58.151 -13.591  1.00 96.80           C  
ATOM    896  N   ASP A  61      25.418 -57.814 -10.743  1.00 95.82           N  
ATOM    898  CA  ASP A  61      24.750 -57.219  -9.576  1.00 95.82           C  
ATOM    900  C   ASP A  61      25.470 -57.431  -8.241  1.00 95.82           C  
ATOM    901  CB  ASP A  61      23.300 -57.714  -9.502  1.00 95.82           C  
ATOM    904  O   ASP A  61      25.360 -56.613  -7.326  1.00 95.82           O  
ATOM    905  CG  ASP A  61      23.165 -59.228  -9.282  1.00 95.82           C  
ATOM    906  OD1 ASP A  61      24.191 -59.945  -9.389  1.00 95.82           O  
ATOM    907  OD2 ASP A  61      22.018 -59.645  -9.043  1.00 95.82           O  
ATOM    908  N   ARG A  62      26.276 -58.488  -8.177  1.00 97.69           N  
ATOM    910  CA  ARG A  62      27.150 -58.812  -7.056  1.00 97.69           C  
ATOM    912  C   ARG A  62      28.213 -57.754  -6.743  1.00 97.69           C  
ATOM    913  CB  ARG A  62      27.760 -60.188  -7.321  1.00 97.69           C  
ATOM    916  O   ARG A  62      28.749 -57.768  -5.638  1.00 97.69           O  
ATOM    917  CG  ARG A  62      28.864 -60.159  -8.381  1.00 97.69           C  
ATOM    920  CD  ARG A  62      29.233 -61.568  -8.857  1.00 97.69           C  
ATOM    923  NE  ARG A  62      30.227 -61.528  -9.949  1.00 97.69           N  
ATOM    925  NH1 ARG A  62      32.014 -61.069  -8.623  1.00 97.69           N  
ATOM    928  NH2 ARG A  62      32.331 -61.403 -10.794  1.00 97.69           N  
ATOM    931  CZ  ARG A  62      31.517 -61.324  -9.787  1.00 97.69           C  
ATOM    932  N   PHE A  63      28.522 -56.854  -7.682  1.00 98.54           N  
ATOM    934  CA  PHE A  63      29.304 -55.650  -7.405  1.00 98.54           C  
ATOM    936  C   PHE A  63      28.363 -54.538  -6.951  1.00 98.54           C  
ATOM    937  CB  PHE A  63      30.094 -55.209  -8.643  1.00 98.54           C  
ATOM    940  O   PHE A  63      27.455 -54.138  -7.675  1.00 98.54           O  
ATOM    941  CG  PHE A  63      31.168 -56.187  -9.060  1.00 98.54           C  
ATOM    942  CD1 PHE A  63      32.435 -56.142  -8.450  1.00 98.54           C  
ATOM    944  CD2 PHE A  63      30.907 -57.138 -10.062  1.00 98.54           C  
ATOM    946  CE1 PHE A  63      33.434 -57.056  -8.829  1.00 98.54           C  
ATOM    948  CE2 PHE A  63      31.912 -58.038 -10.454  1.00 98.54           C  
ATOM    950  CZ  PHE A  63      33.173 -58.003  -9.831  1.00 98.54           C  
ATOM    952  N   SER A  64      28.576 -53.992  -5.763  1.00 98.25           N  
ATOM    954  CA  SER A  64      27.752 -52.905  -5.235  1.00 98.25           C  
ATOM    956  C   SER A  64      28.636 -51.843  -4.609  1.00 98.25           C  
ATOM    957  CB  SER A  64      26.704 -53.449  -4.260  1.00 98.25           C  
ATOM    960  O   SER A  64      29.545 -52.156  -3.848  1.00 98.25           O  
ATOM    961  OG  SER A  64      27.301 -54.190  -3.217  1.00 98.25           O  
ATOM    963  N   GLY A  65      28.397 -50.584  -4.963  1.00 97.77           N  
ATOM    965  CA  GLY A  65      29.082 -49.457  -4.348  1.00 97.77           C  
ATOM    968  C   GLY A  65      28.185 -48.731  -3.359  1.00 97.77           C  
ATOM    969  O   GLY A  65      26.960 -48.726  -3.494  1.00 97.77           O  
ATOM    970  N   SER A  66      28.798 -48.100  -2.369  1.00 97.60           N  
ATOM    972  CA  SER A  66      28.130 -47.194  -1.441  1.00 97.60           C  
ATOM    974  C   SER A  66      29.053 -46.036  -1.066  1.00 97.60           C  
ATOM    975  CB  SER A  66      27.638 -47.961  -0.209  1.00 97.60           C  
ATOM    978  O   SER A  66      30.276 -46.132  -1.184  1.00 97.60           O  
ATOM    979  OG  SER A  66      28.713 -48.520   0.519  1.00 97.60           O  
ATOM    981  N   LYS A  67      28.462 -44.921  -0.627  1.00 93.27           N  
ATOM    983  CA  LYS A  67      29.178 -43.742  -0.128  1.00 93.27           C  
ATOM    985  C   LYS A  67      28.468 -43.195   1.107  1.00 93.27           C  
ATOM    986  CB  LYS A  67      29.297 -42.685  -1.241  1.00 93.27           C  
ATOM    989  O   LYS A  67      27.247 -43.078   1.095  1.00 93.27           O  
ATOM    990  CG  LYS A  67      30.230 -41.542  -0.817  1.00 93.27           C  
ATOM    993  CD  LYS A  67      30.370 -40.426  -1.857  1.00 93.27           C  
ATOM    996  CE  LYS A  67      29.189 -39.446  -1.871  1.00 93.27           C  
ATOM    999  NZ  LYS A  67      29.608 -38.120  -2.398  1.00 93.27           N  
ATOM   1003  N   SER A  68      29.227 -42.844   2.141  1.00 95.01           N  
ATOM   1005  CA  SER A  68      28.749 -42.137   3.330  1.00 95.01           C  
ATOM   1007  C   SER A  68      29.822 -41.161   3.815  1.00 95.01           C  
ATOM   1008  CB  SER A  68      28.395 -43.126   4.440  1.00 95.01           C  
ATOM   1011  O   SER A  68      30.959 -41.553   4.081  1.00 95.01           O  
ATOM   1012  OG  SER A  68      27.853 -42.408   5.529  1.00 95.01           O  
ATOM   1014  N   GLY A  69      29.474 -39.875   3.902  1.00 92.41           N  
ATOM   1016  CA  GLY A  69      30.425 -38.814   4.230  1.00 92.41           C  
ATOM   1019  C   GLY A  69      31.602 -38.774   3.250  1.00 92.41           C  
ATOM   1020  O   GLY A  69      31.411 -38.713   2.037  1.00 92.41           O  
ATOM   1021  N   THR A  70      32.824 -38.824   3.781  1.00 96.29           N  
ATOM   1023  CA  THR A  70      34.077 -38.832   3.006  1.00 96.29           C  
ATOM   1025  C   THR A  70      34.629 -40.240   2.757  1.00 96.29           C  
ATOM   1026  CB  THR A  70      35.137 -37.946   3.671  1.00 96.29           C  
ATOM   1028  O   THR A  70      35.794 -40.386   2.383  1.00 96.29           O  
ATOM   1029  CG2 THR A  70      34.685 -36.489   3.772  1.00 96.29           C  
ATOM   1033  OG1 THR A  70      35.391 -38.407   4.977  1.00 96.29           O  
ATOM   1035  N   SER A  71      33.799 -41.270   2.941  1.00 97.40           N  
ATOM   1037  CA  SER A  71      34.161 -42.672   2.736  1.00 97.40           C  
ATOM   1039  C   SER A  71      33.231 -43.336   1.726  1.00 97.40           C  
ATOM   1040  CB  SER A  71      34.130 -43.435   4.063  1.00 97.40           C  
ATOM   1043  O   SER A  71      32.017 -43.125   1.722  1.00 97.40           O  
ATOM   1044  OG  SER A  71      35.085 -42.903   4.963  1.00 97.40           O  
ATOM   1046  N   ALA A  72      33.796 -44.184   0.879  1.00 97.94           N  
ATOM   1048  CA  ALA A  72      33.078 -45.042  -0.048  1.00 97.94           C  
ATOM   1050  C   ALA A  72      33.556 -46.487   0.083  1.00 97.94           C  
ATOM   1051  CB  ALA A  72      33.250 -44.498  -1.466  1.00 97.94           C  
ATOM   1055  O   ALA A  72      34.670 -46.745   0.535  1.00 97.94           O  
ATOM   1056  N   SER A  73      32.721 -47.424  -0.349  1.00 98.59           N  
ATOM   1058  CA  SER A  73      33.027 -48.849  -0.310  1.00 98.59           C  
ATOM   1060  C   SER A  73      32.553 -49.547  -1.578  1.00 98.59           C  
ATOM   1061  CB  SER A  73      32.386 -49.502   0.917  1.00 98.59           C  
ATOM   1064  O   SER A  73      31.494 -49.218  -2.108  1.00 98.59           O  
ATOM   1065  OG  SER A  73      32.957 -49.006   2.114  1.00 98.59           O  
ATOM   1067  N   LEU A  74      33.316 -50.537  -2.032  1.00 98.83           N  
ATOM   1069  CA  LEU A  74      32.919 -51.516  -3.039  1.00 98.83           C  
ATOM   1071  C   LEU A  74      32.747 -52.870  -2.355  1.00 98.83           C  
ATOM   1072  CB  LEU A  74      33.988 -51.574  -4.141  1.00 98.83           C  
ATOM   1075  O   LEU A  74      33.716 -53.439  -1.859  1.00 98.83           O  
ATOM   1076  CG  LEU A  74      33.749 -52.644  -5.221  1.00 98.83           C  
ATOM   1078  CD1 LEU A  74      32.547 -52.296  -6.102  1.00 98.83           C  
ATOM   1082  CD2 LEU A  74      34.977 -52.755  -6.121  1.00 98.83           C  
ATOM   1086  N   ALA A  75      31.528 -53.392  -2.343  1.00 98.76           N  
ATOM   1088  CA  ALA A  75      31.232 -54.738  -1.887  1.00 98.76           C  
ATOM   1090  C   ALA A  75      31.078 -55.684  -3.084  1.00 98.76           C  
ATOM   1091  CB  ALA A  75      30.005 -54.711  -0.972  1.00 98.76           C  
ATOM   1095  O   ALA A  75      30.326 -55.406  -4.022  1.00 98.76           O  
ATOM   1096  N   ILE A  76      31.769 -56.818  -3.017  1.00 98.34           N  
ATOM   1098  CA  ILE A  76      31.693 -57.919  -3.976  1.00 98.34           C  
ATOM   1100  C   ILE A  76      31.088 -59.101  -3.228  1.00 98.34           C  
ATOM   1101  CB  ILE A  76      33.081 -58.262  -4.565  1.00 98.34           C  
ATOM   1103  O   ILE A  76      31.733 -59.685  -2.358  1.00 98.34           O  
ATOM   1104  CG1 ILE A  76      33.800 -56.995  -5.082  1.00 98.34           C  
ATOM   1107  CG2 ILE A  76      32.902 -59.304  -5.688  1.00 98.34           C  
ATOM   1111  CD1 ILE A  76      35.244 -57.244  -5.513  1.00 98.34           C  
ATOM   1115  N   SER A  77      29.827 -59.422  -3.503  1.00 97.48           N  
ATOM   1117  CA  SER A  77      29.166 -60.597  -2.925  1.00 97.48           C  
ATOM   1119  C   SER A  77      29.410 -61.845  -3.764  1.00 97.48           C  
ATOM   1120  CB  SER A  77      27.668 -60.357  -2.741  1.00 97.48           C  
ATOM   1123  O   SER A  77      29.500 -61.759  -4.985  1.00 97.48           O  
ATOM   1124  OG  SER A  77      27.049 -59.955  -3.940  1.00 97.48           O  
ATOM   1126  N   GLY A  78      29.459 -63.018  -3.133  1.00 96.56           N  
ATOM   1128  CA  GLY A  78      29.637 -64.267  -3.869  1.00 96.56           C  
ATOM   1131  C   GLY A  78      30.942 -64.261  -4.661  1.00 96.56           C  
ATOM   1132  O   GLY A  78      30.909 -64.453  -5.876  1.00 96.56           O  
ATOM   1133  N   LEU A  79      32.048 -63.959  -3.971  1.00 96.35           N  
ATOM   1135  CA  LEU A  79      33.384 -63.832  -4.546  1.00 96.35           C  
ATOM   1137  C   LEU A  79      33.722 -65.050  -5.417  1.00 96.35           C  
ATOM   1138  CB  LEU A  79      34.383 -63.662  -3.386  1.00 96.35           C  
ATOM   1141  O   LEU A  79      33.418 -66.186  -5.050  1.00 96.35           O  
ATOM   1142  CG  LEU A  79      35.811 -63.276  -3.802  1.00 96.35           C  
ATOM   1144  CD1 LEU A  79      35.876 -61.852  -4.350  1.00 96.35           C  
ATOM   1148  CD2 LEU A  79      36.717 -63.363  -2.573  1.00 96.35           C  
ATOM   1152  N   ARG A  80      34.338 -64.820  -6.571  1.00 93.04           N  
ATOM   1154  CA  ARG A  80      34.714 -65.854  -7.544  1.00 93.04           C  
ATOM   1156  C   ARG A  80      36.178 -65.731  -7.896  1.00 93.04           C  
ATOM   1157  CB  ARG A  80      33.885 -65.727  -8.823  1.00 93.04           C  
ATOM   1160  O   ARG A  80      36.780 -64.687  -7.682  1.00 93.04           O  
ATOM   1161  CG  ARG A  80      32.389 -65.609  -8.549  1.00 93.04           C  
ATOM   1164  CD  ARG A  80      31.629 -65.548  -9.865  1.00 93.04           C  
ATOM   1167  NE  ARG A  80      30.198 -65.326  -9.604  1.00 93.04           N  
ATOM   1169  NH1 ARG A  80      29.582 -65.069 -11.786  1.00 93.04           N  
ATOM   1172  NH2 ARG A  80      28.024 -64.977 -10.178  1.00 93.04           N  
ATOM   1175  CZ  ARG A  80      29.273 -65.126 -10.520  1.00 93.04           C  
ATOM   1176  N   SER A  81      36.748 -66.777  -8.488  1.00 88.66           N  
ATOM   1178  CA  SER A  81      38.165 -66.765  -8.853  1.00 88.66           C  
ATOM   1180  C   SER A  81      38.520 -65.649  -9.838  1.00 88.66           C  
ATOM   1181  CB  SER A  81      38.575 -68.135  -9.387  1.00 88.66           C  
ATOM   1184  O   SER A  81      39.586 -65.048  -9.743  1.00 88.66           O  
ATOM   1185  OG  SER A  81      38.139 -68.475 -10.688  1.00 88.66           O  
ATOM   1187  N   GLU A  82      37.585 -65.329 -10.733  1.00 90.04           N  
ATOM   1189  CA  GLU A  82      37.701 -64.284 -11.756  1.00 90.04           C  
ATOM   1191  C   GLU A  82      37.677 -62.855 -11.180  1.00 90.04           C  
ATOM   1192  CB  GLU A  82      36.585 -64.439 -12.811  1.00 90.04           C  
ATOM   1195  O   GLU A  82      37.894 -61.896 -11.917  1.00 90.04           O  
ATOM   1196  CG  GLU A  82      36.291 -65.874 -13.292  1.00 90.04           C  
ATOM   1199  CD  GLU A  82      35.425 -66.648 -12.284  1.00 90.04           C  
ATOM   1200  OE1 GLU A  82      35.927 -67.635 -11.703  1.00 90.04           O  
ATOM   1201  OE2 GLU A  82      34.310 -66.178 -11.962  1.00 90.04           O  
ATOM   1202  N   ASP A  83      37.409 -62.696  -9.879  1.00 94.78           N  
ATOM   1204  CA  ASP A  83      37.401 -61.392  -9.210  1.00 94.78           C  
ATOM   1206  C   ASP A  83      38.777 -60.940  -8.736  1.00 94.78           C  
ATOM   1207  CB  ASP A  83      36.459 -61.417  -8.005  1.00 94.78           C  
ATOM   1210  O   ASP A  83      38.927 -59.783  -8.340  1.00 94.78           O  
ATOM   1211  CG  ASP A  83      35.027 -61.653  -8.425  1.00 94.78           C  
ATOM   1212  OD1 ASP A  83      34.622 -61.155  -9.497  1.00 94.78           O  
ATOM   1213  OD2 ASP A  83      34.246 -62.241  -7.646  1.00 94.78           O  
ATOM   1214  N   GLU A  84      39.777 -61.819  -8.740  1.00 93.66           N  
ATOM   1216  CA  GLU A  84      41.128 -61.459  -8.319  1.00 93.66           C  
ATOM   1218  C   GLU A  84      41.763 -60.475  -9.305  1.00 93.66           C  
ATOM   1219  CB  GLU A  84      41.956 -62.723  -8.119  1.00 93.66           C  
ATOM   1222  O   GLU A  84      42.044 -60.807 -10.457  1.00 93.66           O  
ATOM   1223  CG  GLU A  84      43.449 -62.463  -7.819  1.00 93.66           C  
ATOM   1226  CD  GLU A  84      44.150 -63.645  -7.136  1.00 93.66           C  
ATOM   1227  OE1 GLU A  84      45.399 -63.656  -7.136  1.00 93.66           O  
ATOM   1228  OE2 GLU A  84      43.464 -64.643  -6.821  1.00 93.66           O  
ATOM   1229  N   ALA A  85      41.962 -59.250  -8.828  1.00 95.01           N  
ATOM   1231  CA  ALA A  85      42.368 -58.092  -9.609  1.00 95.01           C  
ATOM   1233  C   ALA A  85      42.822 -56.964  -8.669  1.00 95.01           C  
ATOM   1234  CB  ALA A  85      41.155 -57.637 -10.435  1.00 95.01           C  
ATOM   1238  O   ALA A  85      42.632 -57.042  -7.449  1.00 95.01           O  
ATOM   1239  N   ASP A  86      43.352 -55.888  -9.244  1.00 96.31           N  
ATOM   1241  CA  ASP A  86      43.521 -54.626  -8.532  1.00 96.31           C  
ATOM   1243  C   ASP A  86      42.261 -53.767  -8.688  1.00 96.31           C  
ATOM   1244  CB  ASP A  86      44.779 -53.891  -9.009  1.00 96.31           C  
ATOM   1247  O   ASP A  86      41.704 -53.635  -9.780  1.00 96.31           O  
ATOM   1248  CG  ASP A  86      46.070 -54.649  -8.678  1.00 96.31           C  
ATOM   1249  OD1 ASP A  86      46.159 -55.221  -7.566  1.00 96.31           O  
ATOM   1250  OD2 ASP A  86      46.983 -54.628  -9.531  1.00 96.31           O  
ATOM   1251  N   TYR A  87      41.801 -53.171  -7.590  1.00 98.62           N  
ATOM   1253  CA  TYR A  87      40.612 -52.321  -7.571  1.00 98.62           C  
ATOM   1255  C   TYR A  87      40.981 -50.895  -7.181  1.00 98.62           C  
ATOM   1256  CB  TYR A  87      39.556 -52.899  -6.628  1.00 98.62           C  
ATOM   1259  O   TYR A  87      41.567 -50.673  -6.121  1.00 98.62           O  
ATOM   1260  CG  TYR A  87      38.943 -54.193  -7.121  1.00 98.62           C  
ATOM   1261  CD1 TYR A  87      37.687 -54.180  -7.759  1.00 98.62           C  
ATOM   1263  CD2 TYR A  87      39.636 -55.407  -6.962  1.00 98.62           C  
ATOM   1265  CE1 TYR A  87      37.109 -55.387  -8.194  1.00 98.62           C  
ATOM   1267  CE2 TYR A  87      39.076 -56.605  -7.439  1.00 98.62           C  
ATOM   1269  OH  TYR A  87      37.245 -57.757  -8.469  1.00 98.62           O  
ATOM   1271  CZ  TYR A  87      37.803 -56.600  -8.036  1.00 98.62           C  
ATOM   1272  N   TYR A  88      40.590 -49.919  -7.996  1.00 98.29           N  
ATOM   1274  CA  TYR A  88      40.875 -48.501  -7.779  1.00 98.29           C  
ATOM   1276  C   TYR A  88      39.580 -47.726  -7.583  1.00 98.29           C  
ATOM   1277  CB  TYR A  88      41.673 -47.931  -8.960  1.00 98.29           C  
ATOM   1280  O   TYR A  88      38.709 -47.745  -8.454  1.00 98.29           O  
ATOM   1281  CG  TYR A  88      43.020 -48.592  -9.155  1.00 98.29           C  
ATOM   1282  CD1 TYR A  88      44.140 -48.121  -8.445  1.00 98.29           C  
ATOM   1284  CD2 TYR A  88      43.142 -49.708 -10.007  1.00 98.29           C  
ATOM   1286  CE1 TYR A  88      45.379 -48.772  -8.581  1.00 98.29           C  
ATOM   1288  CE2 TYR A  88      44.383 -50.355 -10.146  1.00 98.29           C  
ATOM   1290  OH  TYR A  88      46.707 -50.512  -9.547  1.00 98.29           O  
ATOM   1292  CZ  TYR A  88      45.507 -49.886  -9.436  1.00 98.29           C  
ATOM   1293  N   CYS A  89      39.463 -46.998  -6.475  1.00 98.33           N  
ATOM   1295  CA  CYS A  89      38.474 -45.934  -6.384  1.00 98.33           C  
ATOM   1297  C   CYS A  89      38.989 -44.681  -7.101  1.00 98.33           C  
ATOM   1298  CB  CYS A  89      38.106 -45.633  -4.934  1.00 98.33           C  
ATOM   1301  O   CYS A  89      40.196 -44.427  -7.158  1.00 98.33           O  
ATOM   1302  SG  CYS A  89      39.460 -44.969  -3.938  1.00 98.33           S  
ATOM   1303  N   ALA A  90      38.074 -43.874  -7.621  1.00 96.72           N  
ATOM   1305  CA  ALA A  90      38.379 -42.569  -8.182  1.00 96.72           C  
ATOM   1307  C   ALA A  90      37.286 -41.562  -7.837  1.00 96.72           C  
ATOM   1308  CB  ALA A  90      38.555 -42.693  -9.697  1.00 96.72           C  
ATOM   1312  O   ALA A  90      36.120 -41.926  -7.687  1.00 96.72           O  
ATOM   1313  N   ALA A  91      37.652 -40.288  -7.780  1.00 93.17           N  
ATOM   1315  CA  ALA A  91      36.719 -39.184  -7.615  1.00 93.17           C  
ATOM   1317  C   ALA A  91      37.211 -37.956  -8.387  1.00 93.17           C  
ATOM   1318  CB  ALA A  91      36.541 -38.894  -6.119  1.00 93.17           C  
ATOM   1322  O   ALA A  91      38.377 -37.862  -8.779  1.00 93.17           O  
ATOM   1323  N   TRP A  92      36.302 -37.013  -8.607  1.00 85.57           N  
ATOM   1325  CA  TRP A  92      36.692 -35.647  -8.934  1.00 85.57           C  
ATOM   1327  C   TRP A  92      37.169 -34.950  -7.658  1.00 85.57           C  
ATOM   1328  CB  TRP A  92      35.496 -34.924  -9.546  1.00 85.57           C  
ATOM   1331  O   TRP A  92      36.556 -35.149  -6.610  1.00 85.57           O  
ATOM   1332  CG  TRP A  92      35.824 -33.560 -10.037  1.00 85.57           C  
ATOM   1333  CD1 TRP A  92      35.631 -32.403  -9.366  1.00 85.57           C  
ATOM   1335  CD2 TRP A  92      36.452 -33.202 -11.298  1.00 85.57           C  
ATOM   1336  CE2 TRP A  92      36.571 -31.784 -11.344  1.00 85.57           C  
ATOM   1337  CE3 TRP A  92      36.913 -33.943 -12.408  1.00 85.57           C  
ATOM   1339  NE1 TRP A  92      36.082 -31.349 -10.129  1.00 85.57           N  
ATOM   1341  CH2 TRP A  92      37.486 -31.891 -13.574  1.00 85.57           C  
ATOM   1343  CZ2 TRP A  92      37.080 -31.131 -12.468  1.00 85.57           C  
ATOM   1345  CZ3 TRP A  92      37.423 -33.293 -13.545  1.00 85.57           C  
ATOM   1347  N   ASP A  93      38.234 -34.157  -7.735  1.00 89.61           N  
ATOM   1349  CA  ASP A  93      38.677 -33.279  -6.655  1.00 89.61           C  
ATOM   1351  C   ASP A  93      38.477 -31.816  -7.059  1.00 89.61           C  
ATOM   1352  CB  ASP A  93      40.126 -33.582  -6.254  1.00 89.61           C  
ATOM   1355  O   ASP A  93      39.086 -31.322  -8.013  1.00 89.61           O  
ATOM   1356  CG  ASP A  93      40.467 -32.897  -4.926  1.00 89.61           C  
ATOM   1357  OD1 ASP A  93      40.400 -31.649  -4.861  1.00 89.61           O  
ATOM   1358  OD2 ASP A  93      40.708 -33.617  -3.932  1.00 89.61           O  
ATOM   1359  N   ASP A  94      37.616 -31.120  -6.319  1.00 77.63           N  
ATOM   1361  CA  ASP A  94      37.245 -29.735  -6.593  1.00 77.63           C  
ATOM   1363  C   ASP A  94      38.424 -28.761  -6.423  1.00 77.63           C  
ATOM   1364  CB  ASP A  94      36.052 -29.343  -5.701  1.00 77.63           C  
ATOM   1367  O   ASP A  94      38.479 -27.754  -7.127  1.00 77.63           O  
ATOM   1368  CG  ASP A  94      34.746 -30.047  -6.104  1.00 77.63           C  
ATOM   1369  OD1 ASP A  94      34.460 -30.144  -7.318  1.00 77.63           O  
ATOM   1370  OD2 ASP A  94      33.980 -30.496  -5.221  1.00 77.63           O  
ATOM   1371  N   SER A  95      39.397 -29.066  -5.554  1.00 80.93           N  
ATOM   1373  CA  SER A  95      40.585 -28.220  -5.343  1.00 80.93           C  
ATOM   1375  C   SER A  95      41.596 -28.328  -6.486  1.00 80.93           C  
ATOM   1376  CB  SER A  95      41.255 -28.552  -4.005  1.00 80.93           C  
ATOM   1379  O   SER A  95      42.292 -27.362  -6.800  1.00 80.93           O  
ATOM   1380  OG  SER A  95      41.955 -29.782  -4.026  1.00 80.93           O  
ATOM   1382  N   LEU A  96      41.649 -29.491  -7.141  1.00 81.37           N  
ATOM   1384  CA  LEU A  96      42.517 -29.743  -8.292  1.00 81.37           C  
ATOM   1386  C   LEU A  96      41.815 -29.453  -9.623  1.00 81.37           C  
ATOM   1387  CB  LEU A  96      43.027 -31.194  -8.232  1.00 81.37           C  
ATOM   1390  O   LEU A  96      42.487 -29.342 -10.647  1.00 81.37           O  
ATOM   1391  CG  LEU A  96      43.787 -31.559  -6.940  1.00 81.37           C  
ATOM   1393  CD1 LEU A  96      44.187 -33.033  -6.982  1.00 81.37           C  
ATOM   1397  CD2 LEU A  96      45.066 -30.744  -6.764  1.00 81.37           C  
ATOM   1401  N   SER A  97      40.478 -29.351  -9.620  1.00 79.17           N  
ATOM   1403  CA  SER A  97      39.636 -29.358 -10.823  1.00 79.17           C  
ATOM   1405  C   SER A  97      40.020 -30.523 -11.750  1.00 79.17           C  
ATOM   1406  CB  SER A  97      39.644 -27.977 -11.489  1.00 79.17           C  
ATOM   1409  O   SER A  97      40.240 -30.362 -12.953  1.00 79.17           O  
ATOM   1410  OG  SER A  97      38.671 -27.884 -12.514  1.00 79.17           O  
ATOM   1412  N   GLY A  98      40.184 -31.708 -11.162  1.00 84.96           N  
ATOM   1414  CA  GLY A  98      40.751 -32.866 -11.839  1.00 84.96           C  
ATOM   1417  C   GLY A  98      40.449 -34.171 -11.125  1.00 84.96           C  
ATOM   1418  O   GLY A  98      39.723 -34.206 -10.131  1.00 84.96           O  
ATOM   1419  N   ARG A  99      40.999 -35.270 -11.640  1.00 91.47           N  
ATOM   1421  CA  ARG A  99      40.732 -36.604 -11.097  1.00 91.47           C  
ATOM   1423  C   ARG A  99      41.783 -37.044 -10.104  1.00 91.47           C  
ATOM   1424  CB  ARG A  99      40.585 -37.638 -12.207  1.00 91.47           C  
ATOM   1427  O   ARG A  99      42.974 -36.812 -10.287  1.00 91.47           O  
ATOM   1428  CG  ARG A  99      39.408 -37.264 -13.101  1.00 91.47           C  
ATOM   1431  CD  ARG A  99      39.106 -38.450 -13.992  1.00 91.47           C  
ATOM   1434  NE  ARG A  99      37.996 -38.141 -14.882  1.00 91.47           N  
ATOM   1436  NH1 ARG A  99      36.247 -38.736 -13.522  1.00 91.47           N  
ATOM   1439  NH2 ARG A  99      35.876 -38.056 -15.591  1.00 91.47           N  
ATOM   1442  CZ  ARG A  99      36.719 -38.306 -14.656  1.00 91.47           C  
ATOM   1443  N   VAL A 100      41.316 -37.768  -9.101  1.00 95.56           N  
ATOM   1445  CA  VAL A 100      42.153 -38.434  -8.115  1.00 95.56           C  
ATOM   1447  C   VAL A 100      41.784 -39.904  -8.029  1.00 95.56           C  
ATOM   1448  CB  VAL A 100      42.068 -37.743  -6.748  1.00 95.56           C  
ATOM   1450  O   VAL A 100      40.610 -40.265  -8.129  1.00 95.56           O  
ATOM   1451  CG1 VAL A 100      42.706 -36.353  -6.832  1.00 95.56           C  
ATOM   1455  CG2 VAL A 100      40.646 -37.602  -6.194  1.00 95.56           C  
ATOM   1459  N   PHE A 101      42.795 -40.745  -7.836  1.00 97.05           N  
ATOM   1461  CA  PHE A 101      42.651 -42.184  -7.656  1.00 97.05           C  
ATOM   1463  C   PHE A 101      43.149 -42.593  -6.273  1.00 97.05           C  
ATOM   1464  CB  PHE A 101      43.416 -42.935  -8.752  1.00 97.05           C  
ATOM   1467  O   PHE A 101      44.016 -41.936  -5.682  1.00 97.05           O  
ATOM   1468  CG  PHE A 101      42.901 -42.701 -10.158  1.00 97.05           C  
ATOM   1469  CD1 PHE A 101      41.880 -43.521 -10.672  1.00 97.05           C  
ATOM   1471  CD2 PHE A 101      43.484 -41.712 -10.971  1.00 97.05           C  
ATOM   1473  CE1 PHE A 101      41.450 -43.363 -12.002  1.00 97.05           C  
ATOM   1475  CE2 PHE A 101      43.062 -41.562 -12.303  1.00 97.05           C  
ATOM   1477  CZ  PHE A 101      42.057 -42.394 -12.818  1.00 97.05           C  
ATOM   1479  N   GLY A 102      42.614 -43.698  -5.763  1.00 97.77           N  
ATOM   1481  CA  GLY A 102      43.213 -44.388  -4.632  1.00 97.77           C  
ATOM   1484  C   GLY A 102      44.471 -45.157  -5.023  1.00 97.77           C  
ATOM   1485  O   GLY A 102      44.801 -45.310  -6.198  1.00 97.77           O  
ATOM   1486  N   GLY A 103      45.199 -45.639  -4.015  1.00 96.29           N  
ATOM   1488  CA  GLY A 103      46.433 -46.410  -4.219  1.00 96.29           C  
ATOM   1491  C   GLY A 103      46.240 -47.770  -4.892  1.00 96.29           C  
ATOM   1492  O   GLY A 103      47.222 -48.363  -5.325  1.00 96.29           O  
ATOM   1493  N   GLY A 104      44.993 -48.229  -5.008  1.00 97.11           N  
ATOM   1495  CA  GLY A 104      44.659 -49.582  -5.431  1.00 97.11           C  
ATOM   1498  C   GLY A 104      44.592 -50.552  -4.254  1.00 97.11           C  
ATOM   1499  O   GLY A 104      45.321 -50.421  -3.271  1.00 97.11           O  
ATOM   1500  N   THR A 105      43.700 -51.530  -4.367  1.00 97.85           N  
ATOM   1502  CA  THR A 105      43.604 -52.671  -3.458  1.00 97.85           C  
ATOM   1504  C   THR A 105      43.748 -53.945  -4.267  1.00 97.85           C  
ATOM   1505  CB  THR A 105      42.257 -52.694  -2.723  1.00 97.85           C  
ATOM   1507  O   THR A 105      42.888 -54.230  -5.103  1.00 97.85           O  
ATOM   1508  CG2 THR A 105      42.161 -53.853  -1.726  1.00 97.85           C  
ATOM   1512  OG1 THR A 105      42.073 -51.500  -2.002  1.00 97.85           O  
ATOM   1514  N   LYS A 106      44.790 -54.730  -3.989  1.00 95.50           N  
ATOM   1516  CA  LYS A 106      44.945 -56.059  -4.578  1.00 95.50           C  
ATOM   1518  C   LYS A 106      44.015 -57.041  -3.877  1.00 95.50           C  
ATOM   1519  CB  LYS A 106      46.416 -56.479  -4.514  1.00 95.50           C  
ATOM   1522  O   LYS A 106      44.202 -57.330  -2.694  1.00 95.50           O  
ATOM   1523  CG  LYS A 106      46.620 -57.810  -5.247  1.00 95.50           C  
ATOM   1526  CD  LYS A 106      48.110 -58.099  -5.432  1.00 95.50           C  
ATOM   1529  CE  LYS A 106      48.258 -59.398  -6.227  1.00 95.50           C  
ATOM   1532  NZ  LYS A 106      49.673 -59.658  -6.581  1.00 95.50           N  
ATOM   1536  N   LEU A 107      43.004 -57.532  -4.585  1.00 96.42           N  
ATOM   1538  CA  LEU A 107      42.069 -58.520  -4.057  1.00 96.42           C  
ATOM   1540  C   LEU A 107      42.542 -59.929  -4.406  1.00 96.42           C  
ATOM   1541  CB  LEU A 107      40.675 -58.242  -4.630  1.00 96.42           C  
ATOM   1544  O   LEU A 107      42.544 -60.278  -5.579  1.00 96.42           O  
ATOM   1545  CG  LEU A 107      39.601 -59.257  -4.199  1.00 96.42           C  
ATOM   1547  CD1 LEU A 107      39.416 -59.298  -2.683  1.00 96.42           C  
ATOM   1551  CD2 LEU A 107      38.272 -58.858  -4.828  1.00 96.42           C  
ATOM   1555  N   THR A 108      42.867 -60.751  -3.411  1.00 92.31           N  
ATOM   1557  CA  THR A 108      43.259 -62.159  -3.608  1.00 92.31           C  
ATOM   1559  C   THR A 108      42.117 -63.104  -3.240  1.00 92.31           C  
ATOM   1560  CB  THR A 108      44.507 -62.508  -2.787  1.00 92.31           C  
ATOM   1562  O   THR A 108      41.570 -63.015  -2.137  1.00 92.31           O  
ATOM   1563  CG2 THR A 108      45.033 -63.912  -3.086  1.00 92.31           C  
ATOM   1567  OG1 THR A 108      45.563 -61.620  -3.078  1.00 92.31           O  
ATOM   1569  N   VAL A 109      41.782 -64.050  -4.121  1.00 92.10           N  
ATOM   1571  CA  VAL A 109      40.711 -65.026  -3.867  1.00 92.10           C  
ATOM   1573  C   VAL A 109      41.323 -66.320  -3.340  1.00 92.10           C  
ATOM   1574  CB  VAL A 109      39.824 -65.231  -5.104  1.00 92.10           C  
ATOM   1576  O   VAL A 109      41.956 -67.085  -4.062  1.00 92.10           O  
ATOM   1577  CG1 VAL A 109      38.673 -66.199  -4.789  1.00 92.10           C  
ATOM   1581  CG2 VAL A 109      39.223 -63.887  -5.540  1.00 92.10           C  
ATOM   1585  N   LEU A 110      41.157 -66.544  -2.039  1.00 88.52           N  
ATOM   1587  CA  LEU A 110      41.726 -67.661  -1.292  1.00 88.52           C  
ATOM   1589  C   LEU A 110      40.986 -68.971  -1.568  1.00 88.52           C  
ATOM   1590  CB  LEU A 110      41.685 -67.333   0.211  1.00 88.52           C  
ATOM   1593  O   LEU A 110      39.868 -68.983  -2.063  1.00 88.52           O  
ATOM   1594  CG  LEU A 110      42.448 -66.066   0.625  1.00 88.52           C  
ATOM   1596  CD1 LEU A 110      42.262 -65.846   2.125  1.00 88.52           C  
ATOM   1600  CD2 LEU A 110      43.945 -66.165   0.325  1.00 88.52           C  
ATOM   1604  N   GLY A 111      41.581 -70.097  -1.182  1.00 78.27           N  
ATOM   1606  CA  GLY A 111      40.909 -71.398  -1.262  1.00 78.27           C  
ATOM   1609  C   GLY A 111      40.898 -72.031  -2.653  1.00 78.27           C  
ATOM   1610  O   GLY A 111      40.229 -73.044  -2.839  1.00 78.27           O  
ATOM   1611  N   GLN A 112      41.652 -71.496  -3.620  1.00 80.12           N  
ATOM   1613  CA  GLN A 112      41.955 -72.284  -4.811  1.00 80.12           C  
ATOM   1615  C   GLN A 112      42.722 -73.551  -4.410  1.00 80.12           C  
ATOM   1616  CB  GLN A 112      42.751 -71.503  -5.852  1.00 80.12           C  
ATOM   1619  O   GLN A 112      43.628 -73.471  -3.569  1.00 80.12           O  
ATOM   1620  CG  GLN A 112      41.983 -70.281  -6.361  1.00 80.12           C  
ATOM   1623  CD  GLN A 112      42.279 -69.964  -7.818  1.00 80.12           C  
ATOM   1624  NE2 GLN A 112      41.559 -69.029  -8.373  1.00 80.12           N  
ATOM   1627  OE1 GLN A 112      43.095 -70.551  -8.505  1.00 80.12           O  
ATOM   1628  N   PRO A 113      42.368 -74.717  -4.979  1.00 85.91           N  
ATOM   1629  CA  PRO A 113      43.068 -75.952  -4.679  1.00 85.91           C  
ATOM   1631  C   PRO A 113      44.538 -75.811  -5.066  1.00 85.91           C  
ATOM   1632  CB  PRO A 113      42.351 -77.047  -5.475  1.00 85.91           C  
ATOM   1635  O   PRO A 113      44.872 -75.211  -6.092  1.00 85.91           O  
ATOM   1636  CG  PRO A 113      41.724 -76.286  -6.642  1.00 85.91           C  
ATOM   1639  CD  PRO A 113      41.386 -74.927  -6.032  1.00 85.91           C  
ATOM   1642  N   LYS A 114      45.419 -76.381  -4.240  1.00 90.90           N  
ATOM   1644  CA  LYS A 114      46.842 -76.441  -4.570  1.00 90.90           C  
ATOM   1646  C   LYS A 114      47.004 -77.171  -5.906  1.00 90.90           C  
ATOM   1647  CB  LYS A 114      47.664 -77.112  -3.462  1.00 90.90           C  
ATOM   1650  O   LYS A 114      46.432 -78.241  -6.102  1.00 90.90           O  
ATOM   1651  CG  LYS A 114      47.589 -76.368  -2.119  1.00 90.90           C  
ATOM   1654  CD  LYS A 114      48.578 -76.984  -1.122  1.00 90.90           C  
ATOM   1657  CE  LYS A 114      48.511 -76.276   0.235  1.00 90.90           C  
ATOM   1660  NZ  LYS A 114      49.604 -76.736   1.122  1.00 90.90           N  
ATOM   1664  N   ALA A 115      47.766 -76.582  -6.815  1.00 95.48           N  
ATOM   1666  CA  ALA A 115      48.067 -77.131  -8.126  1.00 95.48           C  
ATOM   1668  C   ALA A 115      49.584 -77.190  -8.292  1.00 95.48           C  
ATOM   1669  CB  ALA A 115      47.387 -76.276  -9.203  1.00 95.48           C  
ATOM   1673  O   ALA A 115      50.255 -76.168  -8.148  1.00 95.48           O  
ATOM   1674  N   ALA A 116      50.109 -78.380  -8.576  1.00 96.80           N  
ATOM   1676  CA  ALA A 116      51.525 -78.572  -8.861  1.00 96.80           C  
ATOM   1678  C   ALA A 116      51.890 -77.980 -10.239  1.00 96.80           C  
ATOM   1679  CB  ALA A 116      51.843 -80.069  -8.779  1.00 96.80           C  
ATOM   1683  O   ALA A 116      51.046 -77.991 -11.141  1.00 96.80           O  
ATOM   1684  N   PRO A 117      53.127 -77.489 -10.427  1.00 97.57           N  
ATOM   1685  CA  PRO A 117      53.552 -76.886 -11.683  1.00 97.57           C  
ATOM   1687  C   PRO A 117      53.676 -77.906 -12.812  1.00 97.57           C  
ATOM   1688  CB  PRO A 117      54.906 -76.230 -11.390  1.00 97.57           C  
ATOM   1691  O   PRO A 117      54.244 -78.986 -12.643  1.00 97.57           O  
ATOM   1692  CG  PRO A 117      55.456 -77.043 -10.220  1.00 97.57           C  
ATOM   1695  CD  PRO A 117      54.198 -77.424  -9.443  1.00 97.57           C  
ATOM   1698  N   SER A 118      53.243 -77.503 -14.003  1.00 95.25           N  
ATOM   1700  CA  SER A 118      53.706 -78.108 -15.248  1.00 95.25           C  
ATOM   1702  C   SER A 118      55.074 -77.522 -15.598  1.00 95.25           C  
ATOM   1703  CB  SER A 118      52.698 -77.844 -16.362  1.00 95.25           C  
ATOM   1706  O   SER A 118      55.227 -76.302 -15.651  1.00 95.25           O  
ATOM   1707  OG  SER A 118      53.083 -78.556 -17.521  1.00 95.25           O  
ATOM   1709  N   VAL A 119      56.080 -78.375 -15.814  1.00 96.54           N  
ATOM   1711  CA  VAL A 119      57.463 -77.957 -16.104  1.00 96.54           C  
ATOM   1713  C   VAL A 119      57.890 -78.482 -17.470  1.00 96.54           C  
ATOM   1714  CB  VAL A 119      58.456 -78.404 -15.011  1.00 96.54           C  
ATOM   1716  O   VAL A 119      57.901 -79.694 -17.696  1.00 96.54           O  
ATOM   1717  CG1 VAL A 119      59.861 -77.839 -15.272  1.00 96.54           C  
ATOM   1721  CG2 VAL A 119      58.021 -77.936 -13.617  1.00 96.54           C  
ATOM   1725  N   THR A 120      58.297 -77.576 -18.359  1.00 96.03           N  
ATOM   1727  CA  THR A 120      58.854 -77.901 -19.681  1.00 96.03           C  
ATOM   1729  C   THR A 120      60.249 -77.301 -19.811  1.00 96.03           C  
ATOM   1730  CB  THR A 120      57.943 -77.404 -20.813  1.00 96.03           C  
ATOM   1732  O   THR A 120      60.442 -76.126 -19.510  1.00 96.03           O  
ATOM   1733  CG2 THR A 120      58.391 -77.925 -22.180  1.00 96.03           C  
ATOM   1737  OG1 THR A 120      56.636 -77.890 -20.622  1.00 96.03           O  
ATOM   1739  N   LEU A 121      61.224 -78.096 -20.256  1.00 96.98           N  
ATOM   1741  CA  LEU A 121      62.617 -77.674 -20.421  1.00 96.98           C  
ATOM   1743  C   LEU A 121      63.049 -77.837 -21.878  1.00 96.98           C  
ATOM   1744  CB  LEU A 121      63.505 -78.479 -19.455  1.00 96.98           C  
ATOM   1747  O   LEU A 121      62.951 -78.935 -22.428  1.00 96.98           O  
ATOM   1748  CG  LEU A 121      65.009 -78.153 -19.530  1.00 96.98           C  
ATOM   1750  CD1 LEU A 121      65.323 -76.708 -19.178  1.00 96.98           C  
ATOM   1754  CD2 LEU A 121      65.757 -79.037 -18.536  1.00 96.98           C  
ATOM   1758  N   PHE A 122      63.565 -76.764 -22.474  1.00 97.37           N  
ATOM   1760  CA  PHE A 122      64.105 -76.763 -23.831  1.00 97.37           C  
ATOM   1762  C   PHE A 122      65.634 -76.585 -23.817  1.00 97.37           C  
ATOM   1763  CB  PHE A 122      63.427 -75.678 -24.671  1.00 97.37           C  
ATOM   1766  O   PHE A 122      66.137 -75.732 -23.076  1.00 97.37           O  
ATOM   1767  CG  PHE A 122      61.931 -75.864 -24.842  1.00 97.37           C  
ATOM   1768  CD1 PHE A 122      61.441 -76.692 -25.870  1.00 97.37           C  
ATOM   1770  CD2 PHE A 122      61.029 -75.202 -23.988  1.00 97.37           C  
ATOM   1772  CE1 PHE A 122      60.056 -76.845 -26.056  1.00 97.37           C  
ATOM   1774  CE2 PHE A 122      59.642 -75.359 -24.174  1.00 97.37           C  
ATOM   1776  CZ  PHE A 122      59.157 -76.177 -25.209  1.00 97.37           C  
ATOM   1778  N   PRO A 123      66.379 -77.372 -24.620  1.00 97.02           N  
ATOM   1779  CA  PRO A 123      67.807 -77.156 -24.850  1.00 97.02           C  
ATOM   1781  C   PRO A 123      68.037 -75.951 -25.781  1.00 97.02           C  
ATOM   1782  CB  PRO A 123      68.293 -78.466 -25.478  1.00 97.02           C  
ATOM   1785  O   PRO A 123      67.080 -75.471 -26.398  1.00 97.02           O  
ATOM   1786  CG  PRO A 123      67.092 -78.906 -26.312  1.00 97.02           C  
ATOM   1789  CD  PRO A 123      65.898 -78.457 -25.471  1.00 97.02           C  
ATOM   1792  N   PRO A 124      69.292 -75.502 -25.967  1.00 97.47           N  
ATOM   1793  CA  PRO A 124      69.602 -74.444 -26.914  1.00 97.47           C  
ATOM   1795  C   PRO A 124      69.254 -74.896 -28.336  1.00 97.47           C  
ATOM   1796  CB  PRO A 124      71.096 -74.143 -26.747  1.00 97.47           C  
ATOM   1799  O   PRO A 124      69.386 -76.077 -28.701  1.00 97.47           O  
ATOM   1800  CG  PRO A 124      71.464 -74.797 -25.414  1.00 97.47           C  
ATOM   1803  CD  PRO A 124      70.539 -76.009 -25.421  1.00 97.47           C  
ATOM   1806  N   SER A 125      68.807 -73.953 -29.162  1.00 96.66           N  
ATOM   1808  CA  SER A 125      68.543 -74.238 -30.574  1.00 96.66           C  
ATOM   1810  C   SER A 125      69.856 -74.414 -31.345  1.00 96.66           C  
ATOM   1811  CB  SER A 125      67.641 -73.173 -31.198  1.00 96.66           C  
ATOM   1814  O   SER A 125      70.884 -73.845 -30.978  1.00 96.66           O  
ATOM   1815  OG  SER A 125      68.357 -71.984 -31.437  1.00 96.66           O  
ATOM   1817  N   SER A 126      69.831 -75.184 -32.436  1.00 95.41           N  
ATOM   1819  CA  SER A 126      70.989 -75.303 -33.336  1.00 95.41           C  
ATOM   1821  C   SER A 126      71.435 -73.939 -33.862  1.00 95.41           C  
ATOM   1822  CB  SER A 126      70.651 -76.216 -34.520  1.00 95.41           C  
ATOM   1825  O   SER A 126      72.627 -73.679 -33.969  1.00 95.41           O  
ATOM   1826  OG  SER A 126      69.358 -75.912 -35.015  1.00 95.41           O  
ATOM   1828  N   GLU A 127      70.484 -73.050 -34.129  1.00 96.39           N  
ATOM   1830  CA  GLU A 127      70.746 -71.693 -34.595  1.00 96.39           C  
ATOM   1832  C   GLU A 127      71.390 -70.803 -33.525  1.00 96.39           C  
ATOM   1833  CB  GLU A 127      69.423 -71.061 -34.982  1.00 96.39           C  
ATOM   1836  O   GLU A 127      72.273 -70.009 -33.835  1.00 96.39           O  
ATOM   1837  CG  GLU A 127      68.619 -71.825 -36.048  1.00 96.39           C  
ATOM   1840  CD  GLU A 127      67.322 -71.074 -36.314  1.00 96.39           C  
ATOM   1841  OE1 GLU A 127      66.558 -71.405 -37.245  1.00 96.39           O  
ATOM   1842  OE2 GLU A 127      67.078 -70.069 -35.610  1.00 96.39           O  
ATOM   1843  N   GLU A 128      70.984 -70.938 -32.259  1.00 97.68           N  
ATOM   1845  CA  GLU A 128      71.612 -70.208 -31.153  1.00 97.68           C  
ATOM   1847  C   GLU A 128      73.064 -70.666 -30.967  1.00 97.68           C  
ATOM   1848  CB  GLU A 128      70.794 -70.381 -29.864  1.00 97.68           C  
ATOM   1851  O   GLU A 128      73.965 -69.834 -30.851  1.00 97.68           O  
ATOM   1852  CG  GLU A 128      71.256 -69.391 -28.786  1.00 97.68           C  
ATOM   1855  CD  GLU A 128      70.566 -69.578 -27.432  1.00 97.68           C  
ATOM   1856  OE1 GLU A 128      70.654 -68.636 -26.607  1.00 97.68           O  
ATOM   1857  OE2 GLU A 128      70.008 -70.668 -27.174  1.00 97.68           O  
ATOM   1858  N   LEU A 129      73.298 -71.981 -31.048  1.00 97.89           N  
ATOM   1860  CA  LEU A 129      74.638 -72.566 -30.997  1.00 97.89           C  
ATOM   1862  C   LEU A 129      75.511 -72.094 -32.168  1.00 97.89           C  
ATOM   1863  CB  LEU A 129      74.529 -74.102 -30.973  1.00 97.89           C  
ATOM   1866  O   LEU A 129      76.685 -71.794 -31.968  1.00 97.89           O  
ATOM   1867  CG  LEU A 129      73.889 -74.679 -29.696  1.00 97.89           C  
ATOM   1869  CD1 LEU A 129      73.607 -76.171 -29.890  1.00 97.89           C  
ATOM   1873  CD2 LEU A 129      74.796 -74.531 -28.474  1.00 97.89           C  
ATOM   1877  N   GLN A 130      74.948 -71.983 -33.377  1.00 97.32           N  
ATOM   1879  CA  GLN A 130      75.637 -71.410 -34.543  1.00 97.32           C  
ATOM   1881  C   GLN A 130      75.957 -69.920 -34.359  1.00 97.32           C  
ATOM   1882  CB  GLN A 130      74.777 -71.602 -35.797  1.00 97.32           C  
ATOM   1885  O   GLN A 130      76.973 -69.446 -34.859  1.00 97.32           O  
ATOM   1886  CG  GLN A 130      74.780 -73.049 -36.309  1.00 97.32           C  
ATOM   1889  CD  GLN A 130      73.727 -73.286 -37.389  1.00 97.32           C  
ATOM   1890  NE2 GLN A 130      73.494 -74.519 -37.780  1.00 97.32           N  
ATOM   1893  OE1 GLN A 130      73.097 -72.385 -37.916  1.00 97.32           O  
ATOM   1894  N   ALA A 131      75.141 -69.192 -33.593  1.00 97.03           N  
ATOM   1896  CA  ALA A 131      75.398 -67.810 -33.189  1.00 97.03           C  
ATOM   1898  C   ALA A 131      76.353 -67.688 -31.981  1.00 97.03           C  
ATOM   1899  CB  ALA A 131      74.050 -67.116 -32.962  1.00 97.03           C  
ATOM   1903  O   ALA A 131      76.438 -66.622 -31.368  1.00 97.03           O  
ATOM   1904  N   ASN A 132      77.064 -68.767 -31.635  1.00 97.63           N  
ATOM   1906  CA  ASN A 132      77.996 -68.858 -30.513  1.00 97.63           C  
ATOM   1908  C   ASN A 132      77.375 -68.506 -29.146  1.00 97.63           C  
ATOM   1909  CB  ASN A 132      79.294 -68.099 -30.840  1.00 97.63           C  
ATOM   1912  O   ASN A 132      78.012 -67.891 -28.288  1.00 97.63           O  
ATOM   1913  CG  ASN A 132      80.444 -68.574 -29.972  1.00 97.63           C  
ATOM   1914  ND2 ASN A 132      81.285 -67.692 -29.489  1.00 97.63           N  
ATOM   1917  OD1 ASN A 132      80.615 -69.754 -29.740  1.00 97.63           O  
ATOM   1918  N   LYS A 133      76.104 -68.868 -28.945  1.00 97.57           N  
ATOM   1920  CA  LYS A 133      75.361 -68.687 -27.692  1.00 97.57           C  
ATOM   1922  C   LYS A 133      74.655 -69.986 -27.303  1.00 97.57           C  
ATOM   1923  CB  LYS A 133      74.355 -67.532 -27.852  1.00 97.57           C  
ATOM   1926  O   LYS A 133      74.453 -70.870 -28.130  1.00 97.57           O  
ATOM   1927  CG  LYS A 133      75.021 -66.148 -27.937  1.00 97.57           C  
ATOM   1930  CD  LYS A 133      73.942 -65.055 -27.965  1.00 97.57           C  
ATOM   1933  CE  LYS A 133      74.559 -63.653 -27.943  1.00 97.57           C  
ATOM   1936  NZ  LYS A 133      73.513 -62.601 -27.792  1.00 97.57           N  
ATOM   1940  N   ALA A 134      74.262 -70.105 -26.043  1.00 98.52           N  
ATOM   1942  CA  ALA A 134      73.402 -71.187 -25.588  1.00 98.52           C  
ATOM   1944  C   ALA A 134      72.510 -70.708 -24.440  1.00 98.52           C  
ATOM   1945  CB  ALA A 134      74.289 -72.368 -25.168  1.00 98.52           C  
ATOM   1949  O   ALA A 134      73.007 -70.177 -23.448  1.00 98.52           O  
ATOM   1950  N   THR A 135      71.200 -70.926 -24.542  1.00 98.74           N  
ATOM   1952  CA  THR A 135      70.260 -70.655 -23.452  1.00 98.74           C  
ATOM   1954  C   THR A 135      69.372 -71.871 -23.222  1.00 98.74           C  
ATOM   1955  CB  THR A 135      69.398 -69.414 -23.738  1.00 98.74           C  
ATOM   1957  O   THR A 135      68.656 -72.309 -24.120  1.00 98.74           O  
ATOM   1958  CG2 THR A 135      68.587 -68.993 -22.511  1.00 98.74           C  
ATOM   1962  OG1 THR A 135      70.176 -68.288 -24.085  1.00 98.74           O  
ATOM   1964  N   LEU A 136      69.375 -72.403 -21.999  1.00 98.60           N  
ATOM   1966  CA  LEU A 136      68.364 -73.368 -21.568  1.00 98.60           C  
ATOM   1968  C   LEU A 136      67.124 -72.622 -21.092  1.00 98.60           C  
ATOM   1969  CB  LEU A 136      68.893 -74.292 -20.462  1.00 98.60           C  
ATOM   1972  O   LEU A 136      67.238 -71.644 -20.353  1.00 98.60           O  
ATOM   1973  CG  LEU A 136      70.220 -74.989 -20.778  1.00 98.60           C  
ATOM   1975  CD1 LEU A 136      70.588 -75.958 -19.664  1.00 98.60           C  
ATOM   1979  CD2 LEU A 136      70.109 -75.802 -22.054  1.00 98.60           C  
ATOM   1983  N   VAL A 137      65.945 -73.100 -21.490  1.00 98.36           N  
ATOM   1985  CA  VAL A 137      64.666 -72.444 -21.186  1.00 98.36           C  
ATOM   1987  C   VAL A 137      63.789 -73.383 -20.368  1.00 98.36           C  
ATOM   1988  CB  VAL A 137      63.957 -71.994 -22.478  1.00 98.36           C  
ATOM   1990  O   VAL A 137      63.295 -74.380 -20.895  1.00 98.36           O  
ATOM   1991  CG1 VAL A 137      62.647 -71.273 -22.153  1.00 98.36           C  
ATOM   1995  CG2 VAL A 137      64.831 -71.067 -23.331  1.00 98.36           C  
ATOM   1999  N   CYS A 138      63.582 -73.064 -19.091  1.00 98.18           N  
ATOM   2001  CA  CYS A 138      62.692 -73.791 -18.189  1.00 98.18           C  
ATOM   2003  C   CYS A 138      61.406 -72.988 -17.963  1.00 98.18           C  
ATOM   2004  CB  CYS A 138      63.436 -74.087 -16.886  1.00 98.18           C  
ATOM   2007  O   CYS A 138      61.428 -71.914 -17.361  1.00 98.18           O  
ATOM   2008  SG  CYS A 138      62.609 -75.254 -15.779  1.00 98.18           S  
ATOM   2009  N   LEU A 139      60.285 -73.501 -18.465  1.00 98.00           N  
ATOM   2011  CA  LEU A 139      58.966 -72.878 -18.377  1.00 98.00           C  
ATOM   2013  C   LEU A 139      58.118 -73.608 -17.338  1.00 98.00           C  
ATOM   2014  CB  LEU A 139      58.292 -72.879 -19.760  1.00 98.00           C  
ATOM   2017  O   LEU A 139      58.036 -74.837 -17.356  1.00 98.00           O  
ATOM   2018  CG  LEU A 139      59.096 -72.175 -20.865  1.00 98.00           C  
ATOM   2020  CD1 LEU A 139      58.324 -72.184 -22.184  1.00 98.00           C  
ATOM   2024  CD2 LEU A 139      59.448 -70.725 -20.521  1.00 98.00           C  
ATOM   2028  N   ILE A 140      57.502 -72.840 -16.442  1.00 98.09           N  
ATOM   2030  CA  ILE A 140      56.774 -73.328 -15.272  1.00 98.09           C  
ATOM   2032  C   ILE A 140      55.380 -72.716 -15.318  1.00 98.09           C  
ATOM   2033  CB  ILE A 140      57.500 -72.932 -13.963  1.00 98.09           C  
ATOM   2035  O   ILE A 140      55.248 -71.502 -15.188  1.00 98.09           O  
ATOM   2036  CG1 ILE A 140      59.025 -73.170 -14.032  1.00 98.09           C  
ATOM   2039  CG2 ILE A 140      56.876 -73.714 -12.795  1.00 98.09           C  
ATOM   2043  CD1 ILE A 140      59.790 -72.588 -12.845  1.00 98.09           C  
ATOM   2047  N   SER A 141      54.341 -73.521 -15.501  1.00 96.62           N  
ATOM   2049  CA  SER A 141      52.964 -73.031 -15.629  1.00 96.62           C  
ATOM   2051  C   SER A 141      52.009 -73.740 -14.678  1.00 96.62           C  
ATOM   2052  CB  SER A 141      52.485 -73.132 -17.086  1.00 96.62           C  
ATOM   2055  O   SER A 141      52.318 -74.788 -14.107  1.00 96.62           O  
ATOM   2056  OG  SER A 141      52.288 -74.472 -17.498  1.00 96.62           O  
ATOM   2058  N   ASP A 142      50.818 -73.165 -14.533  1.00 95.27           N  
ATOM   2060  CA  ASP A 142      49.650 -73.811 -13.934  1.00 95.27           C  
ATOM   2062  C   ASP A 142      49.802 -74.243 -12.470  1.00 95.27           C  
ATOM   2063  CB  ASP A 142      49.145 -74.939 -14.852  1.00 95.27           C  
ATOM   2066  O   ASP A 142      49.148 -75.200 -12.042  1.00 95.27           O  
ATOM   2067  CG  ASP A 142      48.923 -74.423 -16.265  1.00 95.27           C  
ATOM   2068  OD1 ASP A 142      48.151 -73.442 -16.380  1.00 95.27           O  
ATOM   2069  OD2 ASP A 142      49.544 -74.968 -17.199  1.00 95.27           O  
ATOM   2070  N   PHE A 143      50.594 -73.508 -11.683  1.00 96.37           N  
ATOM   2072  CA  PHE A 143      50.779 -73.784 -10.255  1.00 96.37           C  
ATOM   2074  C   PHE A 143      50.023 -72.826  -9.334  1.00 96.37           C  
ATOM   2075  CB  PHE A 143      52.260 -73.857  -9.888  1.00 96.37           C  
ATOM   2078  O   PHE A 143      49.796 -71.659  -9.647  1.00 96.37           O  
ATOM   2079  CG  PHE A 143      53.067 -72.605 -10.151  1.00 96.37           C  
ATOM   2080  CD1 PHE A 143      53.628 -72.386 -11.422  1.00 96.37           C  
ATOM   2082  CD2 PHE A 143      53.303 -71.683  -9.117  1.00 96.37           C  
ATOM   2084  CE1 PHE A 143      54.421 -71.253 -11.654  1.00 96.37           C  
ATOM   2086  CE2 PHE A 143      54.091 -70.542  -9.354  1.00 96.37           C  
ATOM   2088  CZ  PHE A 143      54.650 -70.328 -10.625  1.00 96.37           C  
ATOM   2090  N   TYR A 144      49.642 -73.322  -8.161  1.00 93.22           N  
ATOM   2092  CA  TYR A 144      49.043 -72.534  -7.085  1.00 93.22           C  
ATOM   2094  C   TYR A 144      49.333 -73.212  -5.733  1.00 93.22           C  
ATOM   2095  CB  TYR A 144      47.529 -72.403  -7.317  1.00 93.22           C  
ATOM   2098  O   TYR A 144      49.152 -74.426  -5.647  1.00 93.22           O  
ATOM   2099  CG  TYR A 144      46.872 -71.451  -6.339  1.00 93.22           C  
ATOM   2100  CD1 TYR A 144      46.488 -71.912  -5.065  1.00 93.22           C  
ATOM   2102  CD2 TYR A 144      46.675 -70.100  -6.689  1.00 93.22           C  
ATOM   2104  CE1 TYR A 144      45.952 -71.018  -4.122  1.00 93.22           C  
ATOM   2106  CE2 TYR A 144      46.114 -69.207  -5.755  1.00 93.22           C  
ATOM   2108  OH  TYR A 144      45.226 -68.804  -3.566  1.00 93.22           O  
ATOM   2110  CZ  TYR A 144      45.761 -69.663  -4.469  1.00 93.22           C  
ATOM   2111  N   PRO A 145      49.743 -72.508  -4.661  1.00 90.57           N  
ATOM   2112  CA  PRO A 145      49.975 -71.064  -4.566  1.00 90.57           C  
ATOM   2114  C   PRO A 145      51.150 -70.593  -5.431  1.00 90.57           C  
ATOM   2115  CB  PRO A 145      50.244 -70.788  -3.079  1.00 90.57           C  
ATOM   2118  O   PRO A 145      51.931 -71.405  -5.916  1.00 90.57           O  
ATOM   2119  CG  PRO A 145      49.695 -72.016  -2.355  1.00 90.57           C  
ATOM   2122  CD  PRO A 145      49.962 -73.123  -3.362  1.00 90.57           C  
ATOM   2125  N   GLY A 146      51.287 -69.282  -5.625  1.00 90.89           N  
ATOM   2127  CA  GLY A 146      52.263 -68.676  -6.541  1.00 90.89           C  
ATOM   2130  C   GLY A 146      53.721 -68.637  -6.065  1.00 90.89           C  
ATOM   2131  O   GLY A 146      54.450 -67.746  -6.485  1.00 90.89           O  
ATOM   2132  N   ALA A 147      54.153 -69.543  -5.185  1.00 92.41           N  
ATOM   2134  CA  ALA A 147      55.516 -69.579  -4.652  1.00 92.41           C  
ATOM   2136  C   ALA A 147      56.271 -70.808  -5.173  1.00 92.41           C  
ATOM   2137  CB  ALA A 147      55.453 -69.545  -3.121  1.00 92.41           C  
ATOM   2141  O   ALA A 147      55.920 -71.937  -4.842  1.00 92.41           O  
ATOM   2142  N   VAL A 148      57.318 -70.585  -5.968  1.00 96.98           N  
ATOM   2144  CA  VAL A 148      58.196 -71.640  -6.498  1.00 96.98           C  
ATOM   2146  C   VAL A 148      59.658 -71.257  -6.327  1.00 96.98           C  
ATOM   2147  CB  VAL A 148      57.918 -71.968  -7.982  1.00 96.98           C  
ATOM   2149  O   VAL A 148      60.009 -70.080  -6.403  1.00 96.98           O  
ATOM   2150  CG1 VAL A 148      56.560 -72.648  -8.143  1.00 96.98           C  
ATOM   2154  CG2 VAL A 148      57.958 -70.747  -8.910  1.00 96.98           C  
ATOM   2158  N   THR A 149      60.509 -72.265  -6.161  1.00 97.48           N  
ATOM   2160  CA  THR A 149      61.968 -72.117  -6.205  1.00 97.48           C  
ATOM   2162  C   THR A 149      62.505 -72.892  -7.398  1.00 97.48           C  
ATOM   2163  CB  THR A 149      62.623 -72.600  -4.905  1.00 97.48           C  
ATOM   2165  O   THR A 149      62.076 -74.019  -7.640  1.00 97.48           O  
ATOM   2166  CG2 THR A 149      64.131 -72.351  -4.875  1.00 97.48           C  
ATOM   2170  OG1 THR A 149      62.085 -71.894  -3.811  1.00 97.48           O  
ATOM   2172  N   VAL A 150      63.449 -72.303  -8.132  1.00 98.57           N  
ATOM   2174  CA  VAL A 150      64.097 -72.942  -9.283  1.00 98.57           C  
ATOM   2176  C   VAL A 150      65.585 -73.096  -9.006  1.00 98.57           C  
ATOM   2177  CB  VAL A 150      63.855 -72.173 -10.596  1.00 98.57           C  
ATOM   2179  O   VAL A 150      66.256 -72.124  -8.658  1.00 98.57           O  
ATOM   2180  CG1 VAL A 150      64.330 -73.015 -11.787  1.00 98.57           C  
ATOM   2184  CG2 VAL A 150      62.369 -71.852 -10.793  1.00 98.57           C  
ATOM   2188  N   ALA A 151      66.102 -74.310  -9.166  1.00 98.55           N  
ATOM   2190  CA  ALA A 151      67.522 -74.616  -9.081  1.00 98.55           C  
ATOM   2192  C   ALA A 151      67.989 -75.294 -10.372  1.00 98.55           C  
ATOM   2193  CB  ALA A 151      67.787 -75.475  -7.840  1.00 98.55           C  
ATOM   2197  O   ALA A 151      67.290 -76.137 -10.933  1.00 98.55           O  
ATOM   2198  N   TRP A 152      69.188 -74.943 -10.829  1.00 98.75           N  
ATOM   2200  CA  TRP A 152      69.815 -75.561 -11.991  1.00 98.75           C  
ATOM   2202  C   TRP A 152      70.970 -76.454 -11.563  1.00 98.75           C  
ATOM   2203  CB  TRP A 152      70.257 -74.486 -12.981  1.00 98.75           C  
ATOM   2206  O   TRP A 152      71.685 -76.141 -10.609  1.00 98.75           O  
ATOM   2207  CG  TRP A 152      69.126 -73.825 -13.701  1.00 98.75           C  
ATOM   2208  CD1 TRP A 152      68.435 -72.743 -13.278  1.00 98.75           C  
ATOM   2210  CD2 TRP A 152      68.533 -74.204 -14.978  1.00 98.75           C  
ATOM   2211  CE2 TRP A 152      67.513 -73.258 -15.294  1.00 98.75           C  
ATOM   2212  CE3 TRP A 152      68.768 -75.240 -15.909  1.00 98.75           C  
ATOM   2214  NE1 TRP A 152      67.478 -72.407 -14.215  1.00 98.75           N  
ATOM   2216  CH2 TRP A 152      67.076 -74.326 -17.416  1.00 98.75           C  
ATOM   2218  CZ2 TRP A 152      66.799 -73.305 -16.496  1.00 98.75           C  
ATOM   2220  CZ3 TRP A 152      68.043 -75.304 -17.114  1.00 98.75           C  
ATOM   2222  N   LYS A 153      71.178 -77.549 -12.291  1.00 98.33           N  
ATOM   2224  CA  LYS A 153      72.353 -78.414 -12.145  1.00 98.33           C  
ATOM   2226  C   LYS A 153      72.990 -78.671 -13.505  1.00 98.33           C  
ATOM   2227  CB  LYS A 153      71.991 -79.745 -11.470  1.00 98.33           C  
ATOM   2230  O   LYS A 153      72.270 -78.887 -14.476  1.00 98.33           O  
ATOM   2231  CG  LYS A 153      71.413 -79.607 -10.047  1.00 98.33           C  
ATOM   2234  CD  LYS A 153      71.068 -80.968  -9.413  1.00 98.33           C  
ATOM   2237  CE  LYS A 153      70.079 -81.726 -10.312  1.00 98.33           C  
ATOM   2240  NZ  LYS A 153      69.561 -82.987  -9.740  1.00 98.33           N  
ATOM   2244  N   ALA A 154      74.315 -78.683 -13.545  1.00 98.00           N  
ATOM   2246  CA  ALA A 154      75.112 -79.272 -14.610  1.00 98.00           C  
ATOM   2248  C   ALA A 154      75.625 -80.615 -14.091  1.00 98.00           C  
ATOM   2249  CB  ALA A 154      76.252 -78.325 -14.981  1.00 98.00           C  
ATOM   2253  O   ALA A 154      76.340 -80.671 -13.087  1.00 98.00           O  
ATOM   2254  N   ASP A 155      75.195 -81.698 -14.723  1.00 96.29           N  
ATOM   2256  CA  ASP A 155      75.311 -83.055 -14.203  1.00 96.29           C  
ATOM   2258  C   ASP A 155      74.712 -83.147 -12.784  1.00 96.29           C  
ATOM   2259  CB  ASP A 155      76.765 -83.549 -14.349  1.00 96.29           C  
ATOM   2262  O   ASP A 155      73.508 -82.968 -12.590  1.00 96.29           O  
ATOM   2263  CG  ASP A 155      77.273 -83.403 -15.784  1.00 96.29           C  
ATOM   2264  OD1 ASP A 155      76.517 -83.778 -16.707  1.00 96.29           O  
ATOM   2265  OD2 ASP A 155      78.424 -82.953 -15.970  1.00 96.29           O  
ATOM   2266  N   SER A 156      75.539 -83.387 -11.767  1.00 93.79           N  
ATOM   2268  CA  SER A 156      75.140 -83.391 -10.355  1.00 93.79           C  
ATOM   2270  C   SER A 156      75.458 -82.084  -9.618  1.00 93.79           C  
ATOM   2271  CB  SER A 156      75.801 -84.579  -9.655  1.00 93.79           C  
ATOM   2274  O   SER A 156      75.068 -81.934  -8.459  1.00 93.79           O  
ATOM   2275  OG  SER A 156      77.203 -84.544  -9.854  1.00 93.79           O  
ATOM   2277  N   SER A 157      76.144 -81.135 -10.261  1.00 97.59           N  
ATOM   2279  CA  SER A 157      76.661 -79.924  -9.618  1.00 97.59           C  
ATOM   2281  C   SER A 157      75.699 -78.742  -9.769  1.00 97.59           C  
ATOM   2282  CB  SER A 157      78.027 -79.552 -10.193  1.00 97.59           C  
ATOM   2285  O   SER A 157      75.290 -78.441 -10.891  1.00 97.59           O  
ATOM   2286  OG  SER A 157      78.951 -80.576  -9.892  1.00 97.59           O  
ATOM   2288  N   PRO A 158      75.344 -78.026  -8.686  1.00 98.17           N  
ATOM   2289  CA  PRO A 158      74.498 -76.836  -8.773  1.00 98.17           C  
ATOM   2291  C   PRO A 158      75.123 -75.722  -9.623  1.00 98.17           C  
ATOM   2292  CB  PRO A 158      74.280 -76.373  -7.328  1.00 98.17           C  
ATOM   2295  O   PRO A 158      76.306 -75.416  -9.486  1.00 98.17           O  
ATOM   2296  CG  PRO A 158      74.519 -77.636  -6.503  1.00 98.17           C  
ATOM   2299  CD  PRO A 158      75.595 -78.369  -7.295  1.00 98.17           C  
ATOM   2302  N   VAL A 159      74.307 -75.053 -10.439  1.00 98.07           N  
ATOM   2304  CA  VAL A 159      74.699 -73.890 -11.247  1.00 98.07           C  
ATOM   2306  C   VAL A 159      73.878 -72.677 -10.822  1.00 98.07           C  
ATOM   2307  CB  VAL A 159      74.548 -74.163 -12.755  1.00 98.07           C  
ATOM   2309  O   VAL A 159      72.654 -72.744 -10.729  1.00 98.07           O  
ATOM   2310  CG1 VAL A 159      74.984 -72.955 -13.595  1.00 98.07           C  
ATOM   2314  CG2 VAL A 159      75.415 -75.347 -13.187  1.00 98.07           C  
ATOM   2318  N   LYS A 160      74.564 -71.560 -10.551  1.00 96.49           N  
ATOM   2320  CA  LYS A 160      73.939 -70.271 -10.193  1.00 96.49           C  
ATOM   2322  C   LYS A 160      74.283 -69.142 -11.162  1.00 96.49           C  
ATOM   2323  CB  LYS A 160      74.326 -69.864  -8.763  1.00 96.49           C  
ATOM   2326  O   LYS A 160      73.463 -68.257 -11.378  1.00 96.49           O  
ATOM   2327  CG  LYS A 160      73.793 -70.825  -7.690  1.00 96.49           C  
ATOM   2330  CD  LYS A 160      74.086 -70.265  -6.292  1.00 96.49           C  
ATOM   2333  CE  LYS A 160      73.550 -71.213  -5.215  1.00 96.49           C  
ATOM   2336  NZ  LYS A 160      73.768 -70.665  -3.852  1.00 96.49           N  
ATOM   2340  N   ALA A 161      75.491 -69.152 -11.723  1.00 96.44           N  
ATOM   2342  CA  ALA A 161      75.906 -68.145 -12.692  1.00 96.44           C  
ATOM   2344  C   ALA A 161      75.090 -68.279 -13.987  1.00 96.44           C  
ATOM   2345  CB  ALA A 161      77.413 -68.283 -12.938  1.00 96.44           C  
ATOM   2349  O   ALA A 161      74.863 -69.393 -14.455  1.00 96.44           O  
ATOM   2350  N   GLY A 162      74.646 -67.151 -14.546  1.00 97.38           N  
ATOM   2352  CA  GLY A 162      73.852 -67.112 -15.779  1.00 97.38           C  
ATOM   2355  C   GLY A 162      72.380 -67.506 -15.621  1.00 97.38           C  
ATOM   2356  O   GLY A 162      71.687 -67.597 -16.636  1.00 97.38           O  
ATOM   2357  N   VAL A 163      71.908 -67.745 -14.390  1.00 98.53           N  
ATOM   2359  CA  VAL A 163      70.504 -68.061 -14.095  1.00 98.53           C  
ATOM   2361  C   VAL A 163      69.702 -66.776 -13.915  1.00 98.53           C  
ATOM   2362  CB  VAL A 163      70.353 -68.963 -12.855  1.00 98.53           C  
ATOM   2364  O   VAL A 163      69.973 -66.001 -13.003  1.00 98.53           O  
ATOM   2365  CG1 VAL A 163      68.875 -69.260 -12.551  1.00 98.53           C  
ATOM   2369  CG2 VAL A 163      71.063 -70.308 -13.056  1.00 98.53           C  
ATOM   2373  N   GLU A 164      68.666 -66.597 -14.729  1.00 98.44           N  
ATOM   2375  CA  GLU A 164      67.730 -65.471 -14.653  1.00 98.44           C  
ATOM   2377  C   GLU A 164      66.303 -66.028 -14.552  1.00 98.44           C  
ATOM   2378  CB  GLU A 164      67.897 -64.567 -15.888  1.00 98.44           C  
ATOM   2381  O   GLU A 164      65.874 -66.796 -15.411  1.00 98.44           O  
ATOM   2382  CG  GLU A 164      69.305 -63.958 -16.060  1.00 98.44           C  
ATOM   2385  CD  GLU A 164      69.677 -62.866 -15.043  1.00 98.44           C  
ATOM   2386  OE1 GLU A 164      70.745 -62.228 -15.249  1.00 98.44           O  
ATOM   2387  OE2 GLU A 164      68.870 -62.602 -14.125  1.00 98.44           O  
ATOM   2388  N   THR A 165      65.563 -65.694 -13.489  1.00 97.89           N  
ATOM   2390  CA  THR A 165      64.222 -66.254 -13.224  1.00 97.89           C  
ATOM   2392  C   THR A 165      63.207 -65.144 -12.993  1.00 97.89           C  
ATOM   2393  CB  THR A 165      64.240 -67.226 -12.033  1.00 97.89           C  
ATOM   2395  O   THR A 165      63.442 -64.237 -12.196  1.00 97.89           O  
ATOM   2396  CG2 THR A 165      62.912 -67.945 -11.791  1.00 97.89           C  
ATOM   2400  OG1 THR A 165      65.207 -68.226 -12.268  1.00 97.89           O  
ATOM   2402  N   THR A 166      62.056 -65.216 -13.660  1.00 96.99           N  
ATOM   2404  CA  THR A 166      60.962 -64.261 -13.453  1.00 96.99           C  
ATOM   2406  C   THR A 166      60.269 -64.502 -12.117  1.00 96.99           C  
ATOM   2407  CB  THR A 166      59.893 -64.358 -14.549  1.00 96.99           C  
ATOM   2409  O   THR A 166      60.048 -65.652 -11.729  1.00 96.99           O  
ATOM   2410  CG2 THR A 166      60.443 -64.044 -15.933  1.00 96.99           C  
ATOM   2414  OG1 THR A 166      59.342 -65.655 -14.556  1.00 96.99           O  
ATOM   2416  N   THR A 167      59.794 -63.442 -11.467  1.00 92.53           N  
ATOM   2418  CA  THR A 167      58.805 -63.594 -10.393  1.00 92.53           C  
ATOM   2420  C   THR A 167      57.526 -64.236 -10.946  1.00 92.53           C  
ATOM   2421  CB  THR A 167      58.463 -62.247  -9.749  1.00 92.53           C  
ATOM   2423  O   THR A 167      57.088 -63.850 -12.033  1.00 92.53           O  
ATOM   2424  CG2 THR A 167      57.618 -62.389  -8.483  1.00 92.53           C  
ATOM   2428  OG1 THR A 167      59.651 -61.588  -9.376  1.00 92.53           O  
ATOM   2430  N   PRO A 168      56.905 -65.185 -10.222  1.00 93.60           N  
ATOM   2431  CA  PRO A 168      55.631 -65.762 -10.625  1.00 93.60           C  
ATOM   2433  C   PRO A 168      54.566 -64.702 -10.918  1.00 93.60           C  
ATOM   2434  CB  PRO A 168      55.222 -66.691  -9.483  1.00 93.60           C  
ATOM   2437  O   PRO A 168      54.336 -63.783 -10.130  1.00 93.60           O  
ATOM   2438  CG  PRO A 168      56.579 -67.162  -8.961  1.00 93.60           C  
ATOM   2441  CD  PRO A 168      57.421 -65.896  -9.061  1.00 93.60           C  
ATOM   2444  N   SER A 169      53.892 -64.861 -12.048  1.00 88.46           N  
ATOM   2446  CA  SER A 169      52.822 -63.984 -12.522  1.00 88.46           C  
ATOM   2448  C   SER A 169      51.532 -64.771 -12.695  1.00 88.46           C  
ATOM   2449  CB  SER A 169      53.228 -63.313 -13.831  1.00 88.46           C  
ATOM   2452  O   SER A 169      51.566 -65.976 -12.941  1.00 88.46           O  
ATOM   2453  OG  SER A 169      53.281 -64.274 -14.863  1.00 88.46           O  
ATOM   2455  N   LYS A 170      50.388 -64.106 -12.546  1.00 85.31           N  
ATOM   2457  CA  LYS A 170      49.092 -64.770 -12.662  1.00 85.31           C  
ATOM   2459  C   LYS A 170      48.712 -64.947 -14.132  1.00 85.31           C  
ATOM   2460  CB  LYS A 170      48.033 -64.003 -11.861  1.00 85.31           C  
ATOM   2463  O   LYS A 170      48.747 -63.995 -14.905  1.00 85.31           O  
ATOM   2464  CG  LYS A 170      46.988 -64.984 -11.328  1.00 85.31           C  
ATOM   2467  CD  LYS A 170      45.881 -64.252 -10.570  1.00 85.31           C  
ATOM   2470  CE  LYS A 170      45.135 -65.283  -9.730  1.00 85.31           C  
ATOM   2473  NZ  LYS A 170      43.710 -64.952  -9.596  1.00 85.31           N  
ATOM   2477  N   GLN A 171      48.329 -66.160 -14.497  1.00 86.62           N  
ATOM   2479  CA  GLN A 171      47.785 -66.507 -15.803  1.00 86.62           C  
ATOM   2481  C   GLN A 171      46.270 -66.243 -15.846  1.00 86.62           C  
ATOM   2482  CB  GLN A 171      48.051 -67.989 -16.091  1.00 86.62           C  
ATOM   2485  O   GLN A 171      45.614 -66.070 -14.816  1.00 86.62           O  
ATOM   2486  CG  GLN A 171      49.504 -68.468 -15.941  1.00 86.62           C  
ATOM   2489  CD  GLN A 171      49.640 -69.944 -16.307  1.00 86.62           C  
ATOM   2490  NE2 GLN A 171      48.741 -70.798 -15.871  1.00 86.62           N  
ATOM   2493  OE1 GLN A 171      50.541 -70.366 -17.000  1.00 86.62           O  
ATOM   2494  N   SER A 172      45.685 -66.310 -17.043  1.00 77.90           N  
ATOM   2496  CA  SER A 172      44.237 -66.168 -17.260  1.00 77.90           C  
ATOM   2498  C   SER A 172      43.390 -67.229 -16.545  1.00 77.90           C  
ATOM   2499  CB  SER A 172      43.944 -66.234 -18.761  1.00 77.90           C  
ATOM   2502  O   SER A 172      42.239 -66.971 -16.209  1.00 77.90           O  
ATOM   2503  OG  SER A 172      44.489 -67.420 -19.314  1.00 77.90           O  
ATOM   2505  N   ASN A 173      43.955 -68.407 -16.269  1.00 83.09           N  
ATOM   2507  CA  ASN A 173      43.290 -69.481 -15.526  1.00 83.09           C  
ATOM   2509  C   ASN A 173      43.409 -69.345 -13.996  1.00 83.09           C  
ATOM   2510  CB  ASN A 173      43.778 -70.842 -16.050  1.00 83.09           C  
ATOM   2513  O   ASN A 173      43.180 -70.315 -13.278  1.00 83.09           O  
ATOM   2514  CG  ASN A 173      45.220 -71.172 -15.701  1.00 83.09           C  
ATOM   2515  ND2 ASN A 173      45.674 -72.311 -16.162  1.00 83.09           N  
ATOM   2518  OD1 ASN A 173      45.935 -70.427 -15.047  1.00 83.09           O  
ATOM   2519  N   ASN A 174      43.797 -68.166 -13.498  1.00 80.57           N  
ATOM   2521  CA  ASN A 174      44.009 -67.852 -12.084  1.00 80.57           C  
ATOM   2523  C   ASN A 174      45.120 -68.636 -11.368  1.00 80.57           C  
ATOM   2524  CB  ASN A 174      42.667 -67.886 -11.329  1.00 80.57           C  
ATOM   2527  O   ASN A 174      45.334 -68.428 -10.174  1.00 80.57           O  
ATOM   2528  CG  ASN A 174      41.741 -66.785 -11.781  1.00 80.57           C  
ATOM   2529  ND2 ASN A 174      40.473 -67.048 -11.976  1.00 80.57           N  
ATOM   2532  OD1 ASN A 174      42.162 -65.647 -11.888  1.00 80.57           O  
ATOM   2533  N   LYS A 175      45.874 -69.466 -12.087  1.00 90.20           N  
ATOM   2535  CA  LYS A 175      47.110 -70.072 -11.589  1.00 90.20           C  
ATOM   2537  C   LYS A 175      48.308 -69.197 -11.940  1.00 90.20           C  
ATOM   2538  CB  LYS A 175      47.243 -71.491 -12.137  1.00 90.20           C  
ATOM   2541  O   LYS A 175      48.165 -68.182 -12.617  1.00 90.20           O  
ATOM   2542  CG  LYS A 175      46.001 -72.343 -11.837  1.00 90.20           C  
ATOM   2545  CD  LYS A 175      46.319 -73.779 -12.225  1.00 90.20           C  
ATOM   2548  CE  LYS A 175      45.125 -74.716 -12.121  1.00 90.20           C  
ATOM   2551  NZ  LYS A 175      45.524 -76.050 -12.634  1.00 90.20           N  
ATOM   2555  N   TYR A 176      49.486 -69.577 -11.476  1.00 93.07           N  
ATOM   2557  CA  TYR A 176      50.719 -68.832 -11.680  1.00 93.07           C  
ATOM   2559  C   TYR A 176      51.608 -69.472 -12.749  1.00 93.07           C  
ATOM   2560  CB  TYR A 176      51.435 -68.649 -10.338  1.00 93.07           C  
ATOM   2563  O   TYR A 176      51.548 -70.678 -12.991  1.00 93.07           O  
ATOM   2564  CG  TYR A 176      50.728 -67.688  -9.399  1.00 93.07           C  
ATOM   2565  CD1 TYR A 176      51.158 -66.350  -9.316  1.00 93.07           C  
ATOM   2567  CD2 TYR A 176      49.633 -68.120  -8.622  1.00 93.07           C  
ATOM   2569  CE1 TYR A 176      50.495 -65.446  -8.468  1.00 93.07           C  
ATOM   2571  CE2 TYR A 176      48.948 -67.210  -7.789  1.00 93.07           C  
ATOM   2573  OH  TYR A 176      48.726 -64.960  -6.939  1.00 93.07           O  
ATOM   2575  CZ  TYR A 176      49.379 -65.867  -7.714  1.00 93.07           C  
ATOM   2576  N   ALA A 177      52.430 -68.632 -13.376  1.00 96.52           N  
ATOM   2578  CA  ALA A 177      53.497 -69.002 -14.294  1.00 96.52           C  
ATOM   2580  C   ALA A 177      54.794 -68.265 -13.967  1.00 96.52           C  
ATOM   2581  CB  ALA A 177      53.089 -68.712 -15.737  1.00 96.52           C  
ATOM   2585  O   ALA A 177      54.778 -67.105 -13.551  1.00 96.52           O  
ATOM   2586  N   ALA A 178      55.916 -68.930 -14.214  1.00 98.08           N  
ATOM   2588  CA  ALA A 178      57.258 -68.378 -14.149  1.00 98.08           C  
ATOM   2590  C   ALA A 178      58.131 -68.997 -15.250  1.00 98.08           C  
ATOM   2591  CB  ALA A 178      57.840 -68.628 -12.751  1.00 98.08           C  
ATOM   2595  O   ALA A 178      57.844 -70.070 -15.778  1.00 98.08           O  
ATOM   2596  N   SER A 179      59.221 -68.324 -15.584  1.00 98.48           N  
ATOM   2598  CA  SER A 179      60.245 -68.821 -16.493  1.00 98.48           C  
ATOM   2600  C   SER A 179      61.620 -68.650 -15.858  1.00 98.48           C  
ATOM   2601  CB  SER A 179      60.143 -68.120 -17.849  1.00 98.48           C  
ATOM   2604  O   SER A 179      61.850 -67.717 -15.086  1.00 98.48           O  
ATOM   2605  OG  SER A 179      60.292 -66.723 -17.714  1.00 98.48           O  
ATOM   2607  N   SER A 180      62.520 -69.579 -16.154  1.00 98.75           N  
ATOM   2609  CA  SER A 180      63.916 -69.541 -15.737  1.00 98.75           C  
ATOM   2611  C   SER A 180      64.806 -69.850 -16.931  1.00 98.75           C  
ATOM   2612  CB  SER A 180      64.159 -70.526 -14.595  1.00 98.75           C  
ATOM   2615  O   SER A 180      64.542 -70.783 -17.692  1.00 98.75           O  
ATOM   2616  OG  SER A 180      65.429 -70.317 -14.011  1.00 98.75           O  
ATOM   2618  N   TYR A 181      65.858 -69.061 -17.088  1.00 98.82           N  
ATOM   2620  CA  TYR A 181      66.803 -69.134 -18.189  1.00 98.82           C  
ATOM   2622  C   TYR A 181      68.195 -69.396 -17.633  1.00 98.82           C  
ATOM   2623  CB  TYR A 181      66.767 -67.815 -18.971  1.00 98.82           C  
ATOM   2626  O   TYR A 181      68.610 -68.701 -16.710  1.00 98.82           O  
ATOM   2627  CG  TYR A 181      65.396 -67.476 -19.515  1.00 98.82           C  
ATOM   2628  CD1 TYR A 181      64.973 -68.064 -20.713  1.00 98.82           C  
ATOM   2630  CD2 TYR A 181      64.528 -66.624 -18.802  1.00 98.82           C  
ATOM   2632  CE1 TYR A 181      63.684 -67.804 -21.205  1.00 98.82           C  
ATOM   2634  CE2 TYR A 181      63.243 -66.339 -19.307  1.00 98.82           C  
ATOM   2636  OH  TYR A 181      61.572 -66.718 -21.001  1.00 98.82           O  
ATOM   2638  CZ  TYR A 181      62.818 -66.937 -20.510  1.00 98.82           C  
ATOM   2639  N   LEU A 182      68.927 -70.355 -18.202  1.00 98.75           N  
ATOM   2641  CA  LEU A 182      70.351 -70.551 -17.918  1.00 98.75           C  
ATOM   2643  C   LEU A 182      71.156 -70.232 -19.180  1.00 98.75           C  
ATOM   2644  CB  LEU A 182      70.595 -71.967 -17.358  1.00 98.75           C  
ATOM   2647  O   LEU A 182      71.105 -70.986 -20.152  1.00 98.75           O  
ATOM   2648  CG  LEU A 182      72.080 -72.336 -17.182  1.00 98.75           C  
ATOM   2650  CD1 LEU A 182      72.822 -71.398 -16.233  1.00 98.75           C  
ATOM   2654  CD2 LEU A 182      72.226 -73.752 -16.625  1.00 98.75           C  
ATOM   2658  N   SER A 183      71.873 -69.107 -19.164  1.00 98.61           N  
ATOM   2660  CA  SER A 183      72.772 -68.709 -20.255  1.00 98.61           C  
ATOM   2662  C   SER A 183      74.147 -69.360 -20.087  1.00 98.61           C  
ATOM   2663  CB  SER A 183      72.910 -67.187 -20.347  1.00 98.61           C  
ATOM   2666  O   SER A 183      74.757 -69.265 -19.024  1.00 98.61           O  
ATOM   2667  OG  SER A 183      71.660 -66.580 -20.648  1.00 98.61           O  
ATOM   2669  N   LEU A 184      74.631 -69.995 -21.150  1.00 98.10           N  
ATOM   2671  CA  LEU A 184      75.885 -70.743 -21.231  1.00 98.10           C  
ATOM   2673  C   LEU A 184      76.653 -70.342 -22.498  1.00 98.10           C  
ATOM   2674  CB  LEU A 184      75.569 -72.254 -21.271  1.00 98.10           C  
ATOM   2677  O   LEU A 184      76.092 -69.756 -23.429  1.00 98.10           O  
ATOM   2678  CG  LEU A 184      74.810 -72.816 -20.058  1.00 98.10           C  
ATOM   2680  CD1 LEU A 184      74.355 -74.245 -20.358  1.00 98.10           C  
ATOM   2684  CD2 LEU A 184      75.670 -72.827 -18.793  1.00 98.10           C  
ATOM   2688  N   THR A 185      77.926 -70.723 -22.575  1.00 97.91           N  
ATOM   2690  CA  THR A 185      78.625 -70.822 -23.863  1.00 97.91           C  
ATOM   2692  C   THR A 185      78.337 -72.176 -24.528  1.00 97.91           C  
ATOM   2693  CB  THR A 185      80.136 -70.559 -23.768  1.00 97.91           C  
ATOM   2695  O   THR A 185      78.004 -73.147 -23.835  1.00 97.91           O  
ATOM   2696  CG2 THR A 185      80.495 -69.399 -22.839  1.00 97.91           C  
ATOM   2700  OG1 THR A 185      80.860 -71.699 -23.373  1.00 97.91           O  
ATOM   2702  N   PRO A 186      78.471 -72.296 -25.862  1.00 98.23           N  
ATOM   2703  CA  PRO A 186      78.357 -73.588 -26.539  1.00 98.23           C  
ATOM   2705  C   PRO A 186      79.329 -74.650 -26.005  1.00 98.23           C  
ATOM   2706  CB  PRO A 186      78.633 -73.295 -28.015  1.00 98.23           C  
ATOM   2709  O   PRO A 186      78.986 -75.833 -25.982  1.00 98.23           O  
ATOM   2710  CG  PRO A 186      78.228 -71.834 -28.165  1.00 98.23           C  
ATOM   2713  CD  PRO A 186      78.657 -71.227 -26.834  1.00 98.23           C  
ATOM   2716  N   GLU A 187      80.521 -74.247 -25.561  1.00 97.98           N  
ATOM   2718  CA  GLU A 187      81.519 -75.133 -24.953  1.00 97.98           C  
ATOM   2720  C   GLU A 187      81.024 -75.668 -23.614  1.00 97.98           C  
ATOM   2721  CB  GLU A 187      82.874 -74.432 -24.731  1.00 97.98           C  
ATOM   2724  O   GLU A 187      81.086 -76.874 -23.396  1.00 97.98           O  
ATOM   2725  CG  GLU A 187      83.553 -73.909 -26.005  1.00 97.98           C  
ATOM   2728  CD  GLU A 187      82.794 -72.739 -26.645  1.00 97.98           C  
ATOM   2729  OE1 GLU A 187      82.797 -72.678 -27.890  1.00 97.98           O  
ATOM   2730  OE2 GLU A 187      82.132 -71.985 -25.885  1.00 97.98           O  
ATOM   2731  N   GLN A 188      80.477 -74.801 -22.755  1.00 97.56           N  
ATOM   2733  CA  GLN A 188      79.888 -75.215 -21.480  1.00 97.56           C  
ATOM   2735  C   GLN A 188      78.729 -76.188 -21.703  1.00 97.56           C  
ATOM   2736  CB  GLN A 188      79.384 -73.990 -20.711  1.00 97.56           C  
ATOM   2739  O   GLN A 188      78.678 -77.239 -21.073  1.00 97.56           O  
ATOM   2740  CG  GLN A 188      80.520 -73.112 -20.176  1.00 97.56           C  
ATOM   2743  CD  GLN A 188      79.989 -71.835 -19.537  1.00 97.56           C  
ATOM   2744  NE2 GLN A 188      80.633 -71.330 -18.509  1.00 97.56           N  
ATOM   2747  OE1 GLN A 188      78.990 -71.260 -19.938  1.00 97.56           O  
ATOM   2748  N   TRP A 189      77.833 -75.875 -22.648  1.00 97.94           N  
ATOM   2750  CA  TRP A 189      76.732 -76.768 -23.003  1.00 97.94           C  
ATOM   2752  C   TRP A 189      77.246 -78.167 -23.352  1.00 97.94           C  
ATOM   2753  CB  TRP A 189      75.911 -76.163 -24.150  1.00 97.94           C  
ATOM   2756  O   TRP A 189      76.781 -79.142 -22.775  1.00 97.94           O  
ATOM   2757  CG  TRP A 189      74.893 -77.088 -24.747  1.00 97.94           C  
ATOM   2758  CD1 TRP A 189      74.863 -77.501 -26.035  1.00 97.94           C  
ATOM   2760  CD2 TRP A 189      73.798 -77.789 -24.081  1.00 97.94           C  
ATOM   2761  CE2 TRP A 189      73.114 -78.578 -25.051  1.00 97.94           C  
ATOM   2762  CE3 TRP A 189      73.319 -77.851 -22.754  1.00 97.94           C  
ATOM   2764  NE1 TRP A 189      73.821 -78.389 -26.217  1.00 97.94           N  
ATOM   2766  CH2 TRP A 189      71.558 -79.414 -23.403  1.00 97.94           C  
ATOM   2768  CZ2 TRP A 189      71.997 -79.360 -24.732  1.00 97.94           C  
ATOM   2770  CZ3 TRP A 189      72.220 -78.663 -22.418  1.00 97.94           C  
ATOM   2772  N   LYS A 190      78.250 -78.267 -24.232  1.00 97.41           N  
ATOM   2774  CA  LYS A 190      78.811 -79.545 -24.698  1.00 97.41           C  
ATOM   2776  C   LYS A 190      79.731 -80.244 -23.690  1.00 97.41           C  
ATOM   2777  CB  LYS A 190      79.562 -79.311 -26.015  1.00 97.41           C  
ATOM   2780  O   LYS A 190      79.988 -81.432 -23.860  1.00 97.41           O  
ATOM   2781  CG  LYS A 190      78.629 -78.936 -27.176  1.00 97.41           C  
ATOM   2784  CD  LYS A 190      79.472 -78.553 -28.396  1.00 97.41           C  
ATOM   2787  CE  LYS A 190      78.579 -78.085 -29.547  1.00 97.41           C  
ATOM   2790  NZ  LYS A 190      79.399 -77.567 -30.670  1.00 97.41           N  
ATOM   2794  N   SER A 191      80.261 -79.543 -22.683  1.00 97.56           N  
ATOM   2796  CA  SER A 191      81.226 -80.115 -21.732  1.00 97.56           C  
ATOM   2798  C   SER A 191      80.587 -80.947 -20.620  1.00 97.56           C  
ATOM   2799  CB  SER A 191      82.123 -79.027 -21.128  1.00 97.56           C  
ATOM   2802  O   SER A 191      81.293 -81.688 -19.939  1.00 97.56           O  
ATOM   2803  OG  SER A 191      81.418 -78.144 -20.276  1.00 97.56           O  
ATOM   2805  N   HIS A 192      79.275 -80.827 -20.421  1.00 97.68           N  
ATOM   2807  CA  HIS A 192      78.521 -81.587 -19.425  1.00 97.68           C  
ATOM   2809  C   HIS A 192      77.676 -82.682 -20.080  1.00 97.68           C  
ATOM   2810  CB  HIS A 192      77.682 -80.620 -18.589  1.00 97.68           C  
ATOM   2813  O   HIS A 192      77.246 -82.556 -21.225  1.00 97.68           O  
ATOM   2814  CG  HIS A 192      78.534 -79.815 -17.647  1.00 97.68           C  
ATOM   2815  CD2 HIS A 192      78.986 -78.536 -17.813  1.00 97.68           C  
ATOM   2817  ND1 HIS A 192      79.055 -80.282 -16.467  1.00 97.68           N  
ATOM   2819  CE1 HIS A 192      79.781 -79.297 -15.916  1.00 97.68           C  
ATOM   2821  NE2 HIS A 192      79.761 -78.203 -16.695  1.00 97.68           N  
ATOM   2822  N   ARG A 193      77.405 -83.771 -19.349  1.00 97.88           N  
ATOM   2824  CA  ARG A 193      76.560 -84.872 -19.851  1.00 97.88           C  
ATOM   2826  C   ARG A 193      75.097 -84.462 -19.903  1.00 97.88           C  
ATOM   2827  CB  ARG A 193      76.686 -86.122 -18.967  1.00 97.88           C  
ATOM   2830  O   ARG A 193      74.346 -84.941 -20.748  1.00 97.88           O  
ATOM   2831  CG  ARG A 193      78.119 -86.642 -18.852  1.00 97.88           C  
ATOM   2834  CD  ARG A 193      78.132 -87.876 -17.947  1.00 97.88           C  
ATOM   2837  NE  ARG A 193      79.486 -88.447 -17.848  1.00 97.88           N  
ATOM   2839  NH1 ARG A 193      78.953 -90.250 -16.533  1.00 97.88           N  
ATOM   2842  NH2 ARG A 193      81.061 -89.957 -17.209  1.00 97.88           N  
ATOM   2845  CZ  ARG A 193      79.825 -89.545 -17.199  1.00 97.88           C  
ATOM   2846  N   SER A 194      74.674 -83.627 -18.962  1.00 97.73           N  
ATOM   2848  CA  SER A 194      73.301 -83.147 -18.894  1.00 97.73           C  
ATOM   2850  C   SER A 194      73.171 -81.869 -18.079  1.00 97.73           C  
ATOM   2851  CB  SER A 194      72.407 -84.238 -18.301  1.00 97.73           C  
ATOM   2854  O   SER A 194      74.009 -81.558 -17.239  1.00 97.73           O  
ATOM   2855  OG  SER A 194      72.825 -84.580 -16.994  1.00 97.73           O  
ATOM   2857  N   TYR A 195      72.070 -81.159 -18.290  1.00 98.03           N  
ATOM   2859  CA  TYR A 195      71.632 -80.060 -17.447  1.00 98.03           C  
ATOM   2861  C   TYR A 195      70.204 -80.306 -16.975  1.00 98.03           C  
ATOM   2862  CB  TYR A 195      71.722 -78.742 -18.208  1.00 98.03           C  
ATOM   2865  O   TYR A 195      69.343 -80.701 -17.767  1.00 98.03           O  
ATOM   2866  CG  TYR A 195      73.127 -78.207 -18.375  1.00 98.03           C  
ATOM   2867  CD1 TYR A 195      73.587 -77.209 -17.496  1.00 98.03           C  
ATOM   2869  CD2 TYR A 195      73.956 -78.668 -19.417  1.00 98.03           C  
ATOM   2871  CE1 TYR A 195      74.860 -76.643 -17.679  1.00 98.03           C  
ATOM   2873  CE2 TYR A 195      75.228 -78.099 -19.605  1.00 98.03           C  
ATOM   2875  OH  TYR A 195      76.878 -76.494 -18.930  1.00 98.03           O  
ATOM   2877  CZ  TYR A 195      75.677 -77.085 -18.737  1.00 98.03           C  
ATOM   2878  N   SER A 196      69.941 -80.025 -15.702  1.00 98.18           N  
ATOM   2880  CA  SER A 196      68.625 -80.186 -15.085  1.00 98.18           C  
ATOM   2882  C   SER A 196      68.076 -78.867 -14.554  1.00 98.18           C  
ATOM   2883  CB  SER A 196      68.663 -81.195 -13.939  1.00 98.18           C  
ATOM   2886  O   SER A 196      68.794 -78.121 -13.889  1.00 98.18           O  
ATOM   2887  OG  SER A 196      68.833 -82.529 -14.370  1.00 98.18           O  
ATOM   2889  N   CYS A 197      66.782 -78.635 -14.775  1.00 98.13           N  
ATOM   2891  CA  CYS A 197      65.983 -77.628 -14.079  1.00 98.13           C  
ATOM   2893  C   CYS A 197      65.133 -78.331 -13.012  1.00 98.13           C  
ATOM   2894  CB  CYS A 197      65.103 -76.880 -15.089  1.00 98.13           C  
ATOM   2897  O   CYS A 197      64.333 -79.213 -13.336  1.00 98.13           O  
ATOM   2898  SG  CYS A 197      64.022 -75.623 -14.352  1.00 98.13           S  
ATOM   2899  N   GLN A 198      65.319 -77.956 -11.748  1.00 98.51           N  
ATOM   2901  CA  GLN A 198      64.569 -78.454 -10.598  1.00 98.51           C  
ATOM   2903  C   GLN A 198      63.628 -77.363 -10.094  1.00 98.51           C  
ATOM   2904  CB  GLN A 198      65.527 -78.876  -9.477  1.00 98.51           C  
ATOM   2907  O   GLN A 198      64.076 -76.286  -9.704  1.00 98.51           O  
ATOM   2908  CG  GLN A 198      66.416 -80.071  -9.841  1.00 98.51           C  
ATOM   2911  CD  GLN A 198      67.264 -80.495  -8.647  1.00 98.51           C  
ATOM   2912  NE2 GLN A 198      67.316 -81.762  -8.305  1.00 98.51           N  
ATOM   2915  OE1 GLN A 198      67.909 -79.706  -7.985  1.00 98.51           O  
ATOM   2916  N   VAL A 199      62.330 -77.648 -10.084  1.00 98.53           N  
ATOM   2918  CA  VAL A 199      61.293 -76.724  -9.623  1.00 98.53           C  
ATOM   2920  C   VAL A 199      60.668 -77.278  -8.356  1.00 98.53           C  
ATOM   2921  CB  VAL A 199      60.229 -76.497 -10.706  1.00 98.53           C  
ATOM   2923  O   VAL A 199      60.029 -78.328  -8.392  1.00 98.53           O  
ATOM   2924  CG1 VAL A 199      59.164 -75.503 -10.225  1.00 98.53           C  
ATOM   2928  CG2 VAL A 199      60.860 -75.955 -11.995  1.00 98.53           C  
ATOM   2932  N   THR A 200      60.832 -76.567  -7.244  1.00 98.49           N  
ATOM   2934  CA  THR A 200      60.234 -76.921  -5.955  1.00 98.49           C  
ATOM   2936  C   THR A 200      58.989 -76.075  -5.702  1.00 98.49           C  
ATOM   2937  CB  THR A 200      61.242 -76.797  -4.806  1.00 98.49           C  
ATOM   2939  O   THR A 200      59.049 -74.844  -5.730  1.00 98.49           O  
ATOM   2940  CG2 THR A 200      60.688 -77.319  -3.480  1.00 98.49           C  
ATOM   2944  OG1 THR A 200      62.412 -77.533  -5.086  1.00 98.49           O  
ATOM   2946  N   HIS A 201      57.865 -76.739  -5.437  1.00 97.47           N  
ATOM   2948  CA  HIS A 201      56.558 -76.149  -5.145  1.00 97.47           C  
ATOM   2950  C   HIS A 201      55.888 -76.947  -4.025  1.00 97.47           C  
ATOM   2951  CB  HIS A 201      55.700 -76.189  -6.415  1.00 97.47           C  
ATOM   2954  O   HIS A 201      55.808 -78.171  -4.107  1.00 97.47           O  
ATOM   2955  CG  HIS A 201      54.342 -75.569  -6.226  1.00 97.47           C  
ATOM   2956  CD2 HIS A 201      54.070 -74.240  -6.120  1.00 97.47           C  
ATOM   2958  ND1 HIS A 201      53.154 -76.281  -6.098  1.00 97.47           N  
ATOM   2959  CE1 HIS A 201      52.198 -75.366  -5.907  1.00 97.47           C  
ATOM   2961  NE2 HIS A 201      52.719 -74.128  -5.915  1.00 97.47           N  
ATOM   2963  N   GLU A 202      55.449 -76.276  -2.957  1.00 95.43           N  
ATOM   2965  CA  GLU A 202      54.768 -76.916  -1.815  1.00 95.43           C  
ATOM   2967  C   GLU A 202      55.525 -78.144  -1.251  1.00 95.43           C  
ATOM   2968  CB  GLU A 202      53.298 -77.210  -2.177  1.00 95.43           C  
ATOM   2971  O   GLU A 202      54.938 -79.178  -0.932  1.00 95.43           O  
ATOM   2972  CG  GLU A 202      52.482 -75.940  -2.461  1.00 95.43           C  
ATOM   2975  CD  GLU A 202      52.265 -75.105  -1.197  1.00 95.43           C  
ATOM   2976  OE1 GLU A 202      52.780 -73.970  -1.137  1.00 95.43           O  
ATOM   2977  OE2 GLU A 202      51.546 -75.594  -0.292  1.00 95.43           O  
ATOM   2978  N   GLY A 203      56.857 -78.047  -1.164  1.00 95.16           N  
ATOM   2980  CA  GLY A 203      57.738 -79.108  -0.653  1.00 95.16           C  
ATOM   2983  C   GLY A 203      58.026 -80.253  -1.635  1.00 95.16           C  
ATOM   2984  O   GLY A 203      58.930 -81.046  -1.385  1.00 95.16           O  
ATOM   2985  N   SER A 204      57.323 -80.326  -2.766  1.00 96.90           N  
ATOM   2987  CA  SER A 204      57.574 -81.311  -3.828  1.00 96.90           C  
ATOM   2989  C   SER A 204      58.484 -80.724  -4.902  1.00 96.90           C  
ATOM   2990  CB  SER A 204      56.255 -81.776  -4.441  1.00 96.90           C  
ATOM   2993  O   SER A 204      58.384 -79.540  -5.210  1.00 96.90           O  
ATOM   2994  OG  SER A 204      55.477 -82.387  -3.434  1.00 96.90           O  
ATOM   2996  N   THR A 205      59.369 -81.534  -5.490  1.00 97.78           N  
ATOM   2998  CA  THR A 205      60.291 -81.077  -6.545  1.00 97.78           C  
ATOM   3000  C   THR A 205      60.079 -81.853  -7.836  1.00 97.78           C  
ATOM   3001  CB  THR A 205      61.758 -81.138  -6.093  1.00 97.78           C  
ATOM   3003  O   THR A 205      60.079 -83.081  -7.831  1.00 97.78           O  
ATOM   3004  CG2 THR A 205      62.735 -80.612  -7.145  1.00 97.78           C  
ATOM   3008  OG1 THR A 205      61.918 -80.322  -4.951  1.00 97.78           O  
ATOM   3010  N   VAL A 206      59.934 -81.132  -8.948  1.00 97.05           N  
ATOM   3012  CA  VAL A 206      59.890 -81.685 -10.307  1.00 97.05           C  
ATOM   3014  C   VAL A 206      61.215 -81.378 -10.994  1.00 97.05           C  
ATOM   3015  CB  VAL A 206      58.705 -81.111 -11.107  1.00 97.05           C  
ATOM   3017  O   VAL A 206      61.612 -80.219 -11.081  1.00 97.05           O  
ATOM   3018  CG1 VAL A 206      58.662 -81.672 -12.536  1.00 97.05           C  
ATOM   3022  CG2 VAL A 206      57.366 -81.437 -10.432  1.00 97.05           C  
ATOM   3026  N   GLU A 207      61.894 -82.404 -11.504  1.00 96.75           N  
ATOM   3028  CA  GLU A 207      63.139 -82.254 -12.259  1.00 96.75           C  
ATOM   3030  C   GLU A 207      62.917 -82.588 -13.737  1.00 96.75           C  
ATOM   3031  CB  GLU A 207      64.258 -83.086 -11.606  1.00 96.75           C  
ATOM   3034  O   GLU A 207      62.322 -83.612 -14.083  1.00 96.75           O  
ATOM   3035  CG  GLU A 207      65.628 -82.860 -12.276  1.00 96.75           C  
ATOM   3038  CD  GLU A 207      66.824 -83.385 -11.457  1.00 96.75           C  
ATOM   3039  OE1 GLU A 207      67.951 -83.456 -12.002  1.00 96.75           O  
ATOM   3040  OE2 GLU A 207      66.719 -83.567 -10.225  1.00 96.75           O  
ATOM   3041  N   LYS A 208      63.404 -81.718 -14.622  1.00 96.50           N  
ATOM   3043  CA  LYS A 208      63.500 -81.972 -16.062  1.00 96.50           C  
ATOM   3045  C   LYS A 208      64.953 -81.850 -16.487  1.00 96.50           C  
ATOM   3046  CB  LYS A 208      62.606 -81.000 -16.849  1.00 96.50           C  
ATOM   3049  O   LYS A 208      65.647 -80.954 -16.021  1.00 96.50           O  
ATOM   3050  CG  LYS A 208      61.099 -81.191 -16.617  1.00 96.50           C  
ATOM   3053  CD  LYS A 208      60.587 -82.554 -17.104  1.00 96.50           C  
ATOM   3056  CE  LYS A 208      59.064 -82.609 -16.959  1.00 96.50           C  
ATOM   3059  NZ  LYS A 208      58.503 -83.862 -17.516  1.00 96.50           N  
ATOM   3063  N   THR A 209      65.382 -82.713 -17.404  1.00 96.64           N  
ATOM   3065  CA  THR A 209      66.789 -82.824 -17.808  1.00 96.64           C  
ATOM   3067  C   THR A 209      66.928 -82.808 -19.322  1.00 96.64           C  
ATOM   3068  CB  THR A 209      67.418 -84.105 -17.242  1.00 96.64           C  
ATOM   3070  O   THR A 209      66.237 -83.548 -20.029  1.00 96.64           O  
ATOM   3071  CG2 THR A 209      68.919 -84.197 -17.476  1.00 96.64           C  
ATOM   3075  OG1 THR A 209      67.197 -84.178 -15.860  1.00 96.64           O  
ATOM   3077  N   VAL A 210      67.871 -82.027 -19.832  1.00 96.10           N  
ATOM   3079  CA  VAL A 210      68.299 -82.008 -21.237  1.00 96.10           C  
ATOM   3081  C   VAL A 210      69.773 -82.383 -21.333  1.00 96.10           C  
ATOM   3082  CB  VAL A 210      68.001 -80.663 -21.919  1.00 96.10           C  
ATOM   3084  O   VAL A 210      70.504 -82.281 -20.354  1.00 96.10           O  
ATOM   3085  CG1 VAL A 210      66.489 -80.488 -22.101  1.00 96.10           C  
ATOM   3089  CG2 VAL A 210      68.582 -79.465 -21.166  1.00 96.10           C  
ATOM   3093  N   ALA A 211      70.192 -82.867 -22.494  1.00 95.93           N  
ATOM   3095  CA  ALA A 211      71.571 -83.256 -22.762  1.00 95.93           C  
ATOM   3097  C   ALA A 211      71.987 -82.714 -24.139  1.00 95.93           C  
ATOM   3098  CB  ALA A 211      71.689 -84.781 -22.680  1.00 95.93           C  
ATOM   3102  O   ALA A 211      71.083 -82.510 -24.965  1.00 95.93           O  
ATOM   3103  N   PRO A 212      73.289 -82.448 -24.354  1.00 94.41           N  
ATOM   3104  CA  PRO A 212      73.842 -82.052 -25.650  1.00 94.41           C  
ATOM   3106  C   PRO A 212      73.563 -83.022 -26.791  1.00 94.41           C  
ATOM   3107  CB  PRO A 212      75.342 -81.846 -25.429  1.00 94.41           C  
ATOM   3110  O   PRO A 212      73.456 -84.242 -26.528  1.00 94.41           O  
ATOM   3111  CG  PRO A 212      75.394 -81.475 -23.956  1.00 94.41           C  
ATOM   3114  CD  PRO A 212      74.338 -82.378 -23.344  1.00 94.41           C  
ATOM   3117  OXT PRO A 212      73.456 -82.485 -27.916  1.00 94.41           O  
TER
ATOM   3118  N   GLN B   1      31.009 -48.711 -31.768  1.00 83.28           N  
ATOM   3122  CA  GLN B   1      31.361 -48.384 -30.369  1.00 83.28           C  
ATOM   3124  C   GLN B   1      32.648 -47.579 -30.386  1.00 83.28           C  
ATOM   3125  CB  GLN B   1      31.521 -49.666 -29.535  1.00 83.28           C  
ATOM   3128  O   GLN B   1      33.491 -47.878 -31.223  1.00 83.28           O  
ATOM   3129  CG  GLN B   1      31.838 -49.408 -28.050  1.00 83.28           C  
ATOM   3132  CD  GLN B   1      31.920 -50.701 -27.244  1.00 83.28           C  
ATOM   3133  NE2 GLN B   1      32.147 -50.627 -25.955  1.00 83.28           N  
ATOM   3136  OE1 GLN B   1      31.776 -51.793 -27.760  1.00 83.28           O  
ATOM   3137  N   VAL B   2      32.787 -46.580 -29.509  1.00 89.22           N  
ATOM   3139  CA  VAL B   2      34.016 -45.777 -29.416  1.00 89.22           C  
ATOM   3141  C   VAL B   2      35.168 -46.640 -28.908  1.00 89.22           C  
ATOM   3142  CB  VAL B   2      33.829 -44.531 -28.526  1.00 89.22           C  
ATOM   3144  O   VAL B   2      35.003 -47.363 -27.927  1.00 89.22           O  
ATOM   3145  CG1 VAL B   2      35.107 -43.686 -28.427  1.00 89.22           C  
ATOM   3149  CG2 VAL B   2      32.723 -43.637 -29.101  1.00 89.22           C  
ATOM   3153  N   GLN B   3      36.317 -46.555 -29.570  1.00 95.86           N  
ATOM   3155  CA  GLN B   3      37.566 -47.196 -29.166  1.00 95.86           C  
ATOM   3157  C   GLN B   3      38.700 -46.173 -29.184  1.00 95.86           C  
ATOM   3158  CB  GLN B   3      37.893 -48.379 -30.084  1.00 95.86           C  
ATOM   3161  O   GLN B   3      38.662 -45.197 -29.937  1.00 95.86           O  
ATOM   3162  CG  GLN B   3      36.892 -49.536 -29.975  1.00 95.86           C  
ATOM   3165  CD  GLN B   3      37.238 -50.693 -30.908  1.00 95.86           C  
ATOM   3166  NE2 GLN B   3      36.542 -51.803 -30.809  1.00 95.86           N  
ATOM   3169  OE1 GLN B   3      38.121 -50.635 -31.748  1.00 95.86           O  
ATOM   3170  N   LEU B   4      39.697 -46.407 -28.334  1.00 97.98           N  
ATOM   3172  CA  LEU B   4      40.856 -45.542 -28.167  1.00 97.98           C  
ATOM   3174  C   LEU B   4      42.129 -46.358 -28.344  1.00 97.98           C  
ATOM   3175  CB  LEU B   4      40.814 -44.873 -26.785  1.00 97.98           C  
ATOM   3178  O   LEU B   4      42.222 -47.476 -27.840  1.00 97.98           O  
ATOM   3179  CG  LEU B   4      39.564 -44.032 -26.497  1.00 97.98           C  
ATOM   3181  CD1 LEU B   4      39.636 -43.471 -25.077  1.00 97.98           C  
ATOM   3185  CD2 LEU B   4      39.396 -42.876 -27.477  1.00 97.98           C  
ATOM   3189  N   GLN B   5      43.095 -45.788 -29.057  1.00 97.45           N  
ATOM   3191  CA  GLN B   5      44.385 -46.426 -29.284  1.00 97.45           C  
ATOM   3193  C   GLN B   5      45.524 -45.435 -29.074  1.00 97.45           C  
ATOM   3194  CB  GLN B   5      44.406 -47.040 -30.692  1.00 97.45           C  
ATOM   3197  O   GLN B   5      45.681 -44.478 -29.837  1.00 97.45           O  
ATOM   3198  CG  GLN B   5      45.717 -47.775 -31.007  1.00 97.45           C  
ATOM   3201  CD  GLN B   5      45.980 -48.925 -30.039  1.00 97.45           C  
ATOM   3202  NE2 GLN B   5      47.004 -48.844 -29.217  1.00 97.45           N  
ATOM   3205  OE1 GLN B   5      45.263 -49.908 -30.002  1.00 97.45           O  
ATOM   3206  N   GLU B   6      46.348 -45.705 -28.067  1.00 97.61           N  
ATOM   3208  CA  GLU B   6      47.583 -44.987 -27.796  1.00 97.61           C  
ATOM   3210  C   GLU B   6      48.689 -45.383 -28.775  1.00 97.61           C  
ATOM   3211  CB  GLU B   6      48.079 -45.226 -26.362  1.00 97.61           C  
ATOM   3214  O   GLU B   6      48.803 -46.531 -29.215  1.00 97.61           O  
ATOM   3215  CG  GLU B   6      47.075 -44.858 -25.266  1.00 97.61           C  
ATOM   3218  CD  GLU B   6      46.075 -45.974 -24.911  1.00 97.61           C  
ATOM   3219  OE1 GLU B   6      45.427 -45.833 -23.854  1.00 97.61           O  
ATOM   3220  OE2 GLU B   6      45.944 -46.974 -25.658  1.00 97.61           O  
ATOM   3221  N   SER B   7      49.546 -44.417 -29.079  1.00 94.84           N  
ATOM   3223  CA  SER B   7      50.749 -44.573 -29.881  1.00 94.84           C  
ATOM   3225  C   SER B   7      51.847 -43.648 -29.356  1.00 94.84           C  
ATOM   3226  CB  SER B   7      50.434 -44.287 -31.352  1.00 94.84           C  
ATOM   3229  O   SER B   7      51.572 -42.558 -28.847  1.00 94.84           O  
ATOM   3230  OG  SER B   7      50.022 -42.947 -31.523  1.00 94.84           O  
ATOM   3232  N   GLY B   8      53.095 -44.093 -29.467  1.00 92.04           N  
ATOM   3234  CA  GLY B   8      54.260 -43.380 -28.961  1.00 92.04           C  
ATOM   3237  C   GLY B   8      55.556 -44.147 -29.223  1.00 92.04           C  
ATOM   3238  O   GLY B   8      55.510 -45.248 -29.778  1.00 92.04           O  
ATOM   3239  N   PRO B   9      56.708 -43.583 -28.829  1.00 88.61           N  
ATOM   3240  CA  PRO B   9      58.022 -44.133 -29.168  1.00 88.61           C  
ATOM   3242  C   PRO B   9      58.423 -45.370 -28.346  1.00 88.61           C  
ATOM   3243  CB  PRO B   9      58.986 -42.963 -28.946  1.00 88.61           C  
ATOM   3246  O   PRO B   9      59.325 -46.102 -28.744  1.00 88.61           O  
ATOM   3247  CG  PRO B   9      58.329 -42.161 -27.822  1.00 88.61           C  
ATOM   3250  CD  PRO B   9      56.842 -42.299 -28.146  1.00 88.61           C  
ATOM   3253  N   GLY B  10      57.794 -45.616 -27.192  1.00 90.99           N  
ATOM   3255  CA  GLY B  10      58.151 -46.706 -26.273  1.00 90.99           C  
ATOM   3258  C   GLY B  10      59.437 -46.461 -25.471  1.00 90.99           C  
ATOM   3259  O   GLY B  10      59.462 -46.735 -24.275  1.00 90.99           O  
ATOM   3260  N   LEU B  11      60.467 -45.872 -26.084  1.00 95.73           N  
ATOM   3262  CA  LEU B  11      61.673 -45.375 -25.419  1.00 95.73           C  
ATOM   3264  C   LEU B  11      61.804 -43.859 -25.606  1.00 95.73           C  
ATOM   3265  CB  LEU B  11      62.913 -46.094 -25.982  1.00 95.73           C  
ATOM   3268  O   LEU B  11      61.607 -43.348 -26.705  1.00 95.73           O  
ATOM   3269  CG  LEU B  11      64.214 -45.788 -25.216  1.00 95.73           C  
ATOM   3271  CD1 LEU B  11      64.236 -46.337 -23.789  1.00 95.73           C  
ATOM   3275  CD2 LEU B  11      65.399 -46.390 -25.956  1.00 95.73           C  
ATOM   3279  N   VAL B  12      62.183 -43.146 -24.550  1.00 96.48           N  
ATOM   3281  CA  VAL B  12      62.562 -41.726 -24.601  1.00 96.48           C  
ATOM   3283  C   VAL B  12      63.764 -41.492 -23.685  1.00 96.48           C  
ATOM   3284  CB  VAL B  12      61.350 -40.835 -24.261  1.00 96.48           C  
ATOM   3286  O   VAL B  12      63.869 -42.139 -22.638  1.00 96.48           O  
ATOM   3287  CG1 VAL B  12      60.806 -41.090 -22.853  1.00 96.48           C  
ATOM   3291  CG2 VAL B  12      61.662 -39.345 -24.411  1.00 96.48           C  
ATOM   3295  N   LYS B  13      64.696 -40.606 -24.053  1.00 97.08           N  
ATOM   3297  CA  LYS B  13      65.864 -40.357 -23.197  1.00 97.08           C  
ATOM   3299  C   LYS B  13      65.531 -39.355 -22.087  1.00 97.08           C  
ATOM   3300  CB  LYS B  13      67.087 -39.906 -23.997  1.00 97.08           C  
ATOM   3303  O   LYS B  13      64.654 -38.508 -22.262  1.00 97.08           O  
ATOM   3304  CG  LYS B  13      67.488 -40.916 -25.077  1.00 97.08           C  
ATOM   3307  CD  LYS B  13      68.727 -40.401 -25.811  1.00 97.08           C  
ATOM   3310  CE  LYS B  13      69.133 -41.396 -26.896  1.00 97.08           C  
ATOM   3313  NZ  LYS B  13      70.241 -40.846 -27.709  1.00 97.08           N  
ATOM   3317  N   PRO B  14      66.236 -39.404 -20.944  1.00 97.95           N  
ATOM   3318  CA  PRO B  14      66.090 -38.395 -19.904  1.00 97.95           C  
ATOM   3320  C   PRO B  14      66.280 -36.972 -20.446  1.00 97.95           C  
ATOM   3321  CB  PRO B  14      67.137 -38.737 -18.842  1.00 97.95           C  
ATOM   3324  O   PRO B  14      67.103 -36.739 -21.326  1.00 97.95           O  
ATOM   3325  CG  PRO B  14      67.347 -40.240 -19.024  1.00 97.95           C  
ATOM   3328  CD  PRO B  14      67.180 -40.428 -20.529  1.00 97.95           C  
ATOM   3331  N   SER B  15      65.554 -36.017 -19.873  1.00 98.03           N  
ATOM   3333  CA  SER B  15      65.491 -34.600 -20.268  1.00 98.03           C  
ATOM   3335  C   SER B  15      64.812 -34.305 -21.611  1.00 98.03           C  
ATOM   3336  CB  SER B  15      66.866 -33.923 -20.207  1.00 98.03           C  
ATOM   3339  O   SER B  15      64.491 -33.145 -21.868  1.00 98.03           O  
ATOM   3340  OG  SER B  15      67.533 -34.250 -19.004  1.00 98.03           O  
ATOM   3342  N   GLU B  16      64.531 -35.310 -22.444  1.00 98.05           N  
ATOM   3344  CA  GLU B  16      63.779 -35.116 -23.686  1.00 98.05           C  
ATOM   3346  C   GLU B  16      62.280 -34.883 -23.418  1.00 98.05           C  
ATOM   3347  CB  GLU B  16      64.010 -36.288 -24.659  1.00 98.05           C  
ATOM   3350  O   GLU B  16      61.810 -34.817 -22.277  1.00 98.05           O  
ATOM   3351  CG  GLU B  16      65.464 -36.404 -25.142  1.00 98.05           C  
ATOM   3354  CD  GLU B  16      65.670 -37.543 -26.157  1.00 98.05           C  
ATOM   3355  OE1 GLU B  16      66.759 -37.577 -26.777  1.00 98.05           O  
ATOM   3356  OE2 GLU B  16      64.790 -38.432 -26.257  1.00 98.05           O  
ATOM   3357  N   THR B  17      61.509 -34.720 -24.494  1.00 98.58           N  
ATOM   3359  CA  THR B  17      60.052 -34.582 -24.434  1.00 98.58           C  
ATOM   3361  C   THR B  17      59.386 -35.834 -24.981  1.00 98.58           C  
ATOM   3362  CB  THR B  17      59.587 -33.329 -25.183  1.00 98.58           C  
ATOM   3364  O   THR B  17      59.474 -36.126 -26.172  1.00 98.58           O  
ATOM   3365  CG2 THR B  17      58.071 -33.128 -25.145  1.00 98.58           C  
ATOM   3369  OG1 THR B  17      60.163 -32.194 -24.577  1.00 98.58           O  
ATOM   3371  N   LEU B  18      58.658 -36.543 -24.123  1.00 98.57           N  
ATOM   3373  CA  LEU B  18      57.770 -37.619 -24.545  1.00 98.57           C  
ATOM   3375  C   LEU B  18      56.601 -37.025 -25.332  1.00 98.57           C  
ATOM   3376  CB  LEU B  18      57.287 -38.373 -23.299  1.00 98.57           C  
ATOM   3379  O   LEU B  18      55.961 -36.091 -24.859  1.00 98.57           O  
ATOM   3380  CG  LEU B  18      56.209 -39.435 -23.569  1.00 98.57           C  
ATOM   3382  CD1 LEU B  18      56.756 -40.550 -24.464  1.00 98.57           C  
ATOM   3386  CD2 LEU B  18      55.716 -39.997 -22.236  1.00 98.57           C  
ATOM   3390  N   SER B  19      56.302 -37.591 -26.501  1.00 98.51           N  
ATOM   3392  CA  SER B  19      55.113 -37.261 -27.293  1.00 98.51           C  
ATOM   3394  C   SER B  19      54.288 -38.521 -27.549  1.00 98.51           C  
ATOM   3395  CB  SER B  19      55.504 -36.590 -28.612  1.00 98.51           C  
ATOM   3398  O   SER B  19      54.758 -39.446 -28.209  1.00 98.51           O  
ATOM   3399  OG  SER B  19      56.153 -35.355 -28.362  1.00 98.51           O  
ATOM   3401  N   LEU B  20      53.061 -38.551 -27.031  1.00 98.57           N  
ATOM   3403  CA  LEU B  20      52.080 -39.616 -27.240  1.00 98.57           C  
ATOM   3405  C   LEU B  20      50.883 -39.088 -28.025  1.00 98.57           C  
ATOM   3406  CB  LEU B  20      51.607 -40.192 -25.895  1.00 98.57           C  
ATOM   3409  O   LEU B  20      50.534 -37.916 -27.912  1.00 98.57           O  
ATOM   3410  CG  LEU B  20      52.709 -40.792 -25.012  1.00 98.57           C  
ATOM   3412  CD1 LEU B  20      52.085 -41.362 -23.744  1.00 98.57           C  
ATOM   3416  CD2 LEU B  20      53.446 -41.917 -25.731  1.00 98.57           C  
ATOM   3420  N   THR B  21      50.229 -39.961 -28.785  1.00 98.49           N  
ATOM   3422  CA  THR B  21      48.971 -39.660 -29.486  1.00 98.49           C  
ATOM   3424  C   THR B  21      47.956 -40.761 -29.228  1.00 98.49           C  
ATOM   3425  CB  THR B  21      49.205 -39.468 -30.990  1.00 98.49           C  
ATOM   3427  O   THR B  21      48.294 -41.941 -29.274  1.00 98.49           O  
ATOM   3428  CG2 THR B  21      47.930 -39.143 -31.769  1.00 98.49           C  
ATOM   3432  OG1 THR B  21      50.081 -38.376 -31.161  1.00 98.49           O  
ATOM   3434  N   CYS B  22      46.711 -40.376 -28.983  1.00 98.57           N  
ATOM   3436  CA  CYS B  22      45.561 -41.252 -28.858  1.00 98.57           C  
ATOM   3438  C   CYS B  22      44.622 -41.011 -30.039  1.00 98.57           C  
ATOM   3439  CB  CYS B  22      44.870 -40.978 -27.528  1.00 98.57           C  
ATOM   3442  O   CYS B  22      44.223 -39.874 -30.301  1.00 98.57           O  
ATOM   3443  SG  CYS B  22      43.419 -42.012 -27.215  1.00 98.57           S  
ATOM   3444  N   THR B  23      44.285 -42.078 -30.758  1.00 98.29           N  
ATOM   3446  CA  THR B  23      43.327 -42.036 -31.870  1.00 98.29           C  
ATOM   3448  C   THR B  23      41.962 -42.486 -31.390  1.00 98.29           C  
ATOM   3449  CB  THR B  23      43.796 -42.894 -33.051  1.00 98.29           C  
ATOM   3451  O   THR B  23      41.849 -43.543 -30.770  1.00 98.29           O  
ATOM   3452  CG2 THR B  23      42.894 -42.753 -34.276  1.00 98.29           C  
ATOM   3456  OG1 THR B  23      45.085 -42.487 -33.450  1.00 98.29           O  
ATOM   3458  N   VAL B  24      40.933 -41.702 -31.708  1.00 96.47           N  
ATOM   3460  CA  VAL B  24      39.534 -42.046 -31.455  1.00 96.47           C  
ATOM   3462  C   VAL B  24      38.967 -42.722 -32.702  1.00 96.47           C  
ATOM   3463  CB  VAL B  24      38.719 -40.799 -31.050  1.00 96.47           C  
ATOM   3465  O   VAL B  24      39.061 -42.193 -33.809  1.00 96.47           O  
ATOM   3466  CG1 VAL B  24      37.298 -41.188 -30.622  1.00 96.47           C  
ATOM   3470  CG2 VAL B  24      39.366 -40.016 -29.897  1.00 96.47           C  
ATOM   3474  N   SER B  25      38.361 -43.895 -32.544  1.00 96.59           N  
ATOM   3476  CA  SER B  25      37.668 -44.605 -33.624  1.00 96.59           C  
ATOM   3478  C   SER B  25      36.261 -45.021 -33.195  1.00 96.59           C  
ATOM   3479  CB  SER B  25      38.509 -45.789 -34.111  1.00 96.59           C  
ATOM   3482  O   SER B  25      35.933 -45.045 -32.009  1.00 96.59           O  
ATOM   3483  OG  SER B  25      38.596 -46.771 -33.107  1.00 96.59           O  
ATOM   3485  N   GLY B  26      35.379 -45.281 -34.166  1.00 92.02           N  
ATOM   3487  CA  GLY B  26      33.976 -45.632 -33.900  1.00 92.02           C  
ATOM   3490  C   GLY B  26      33.124 -44.503 -33.297  1.00 92.02           C  
ATOM   3491  O   GLY B  26      32.033 -44.770 -32.792  1.00 92.02           O  
ATOM   3492  N   GLY B  27      33.622 -43.265 -33.343  1.00 86.37           N  
ATOM   3494  CA  GLY B  27      32.967 -42.035 -32.903  1.00 86.37           C  
ATOM   3497  C   GLY B  27      33.862 -40.819 -33.157  1.00 86.37           C  
ATOM   3498  O   GLY B  27      34.927 -40.955 -33.758  1.00 86.37           O  
ATOM   3499  N   SER B  28      33.435 -39.641 -32.699  1.00 81.71           N  
ATOM   3501  CA  SER B  28      34.187 -38.388 -32.838  1.00 81.71           C  
ATOM   3503  C   SER B  28      34.787 -37.926 -31.509  1.00 81.71           C  
ATOM   3504  CB  SER B  28      33.305 -37.282 -33.425  1.00 81.71           C  
ATOM   3507  O   SER B  28      34.244 -38.202 -30.438  1.00 81.71           O  
ATOM   3508  OG  SER B  28      34.085 -36.132 -33.697  1.00 81.71           O  
ATOM   3510  N   ILE B  29      35.889 -37.187 -31.602  1.00 86.13           N  
ATOM   3512  CA  ILE B  29      36.503 -36.452 -30.504  1.00 86.13           C  
ATOM   3514  C   ILE B  29      35.623 -35.291 -30.025  1.00 86.13           C  
ATOM   3515  CB  ILE B  29      37.906 -35.978 -30.933  1.00 86.13           C  
ATOM   3517  O   ILE B  29      35.736 -34.873 -28.871  1.00 86.13           O  
ATOM   3518  CG1 ILE B  29      38.756 -35.681 -29.690  1.00 86.13           C  
ATOM   3521  CG2 ILE B  29      37.858 -34.774 -31.887  1.00 86.13           C  
ATOM   3525  CD1 ILE B  29      40.222 -35.397 -29.986  1.00 86.13           C  
ATOM   3529  N   SER B  30      34.755 -34.770 -30.902  1.00 72.14           N  
ATOM   3531  CA  SER B  30      33.858 -33.660 -30.589  1.00 72.14           C  
ATOM   3533  C   SER B  30      32.991 -33.990 -29.386  1.00 72.14           C  
ATOM   3534  CB  SER B  30      32.956 -33.317 -31.781  1.00 72.14           C  
ATOM   3537  O   SER B  30      32.606 -35.141 -29.198  1.00 72.14           O  
ATOM   3538  OG  SER B  30      32.092 -34.389 -32.103  1.00 72.14           O  
ATOM   3540  N   SER B  31      32.618 -32.968 -28.624  1.00 65.35           N  
ATOM   3542  CA  SER B  31      31.621 -33.079 -27.558  1.00 65.35           C  
ATOM   3544  C   SER B  31      32.084 -33.799 -26.279  1.00 65.35           C  
ATOM   3545  CB  SER B  31      30.308 -33.642 -28.156  1.00 65.35           C  
ATOM   3548  O   SER B  31      31.306 -33.907 -25.337  1.00 65.35           O  
ATOM   3549  OG  SER B  31      29.881 -32.810 -29.223  1.00 65.35           O  
ATOM   3551  N   TYR B  32      33.348 -34.219 -26.170  1.00 76.49           N  
ATOM   3553  CA  TYR B  32      33.851 -34.924 -24.983  1.00 76.49           C  
ATOM   3555  C   TYR B  32      35.085 -34.261 -24.366  1.00 76.49           C  
ATOM   3556  CB  TYR B  32      34.107 -36.399 -25.322  1.00 76.49           C  
ATOM   3559  O   TYR B  32      35.808 -33.504 -25.023  1.00 76.49           O  
ATOM   3560  CG  TYR B  32      32.881 -37.130 -25.833  1.00 76.49           C  
ATOM   3561  CD1 TYR B  32      31.878 -37.551 -24.942  1.00 76.49           C  
ATOM   3563  CD2 TYR B  32      32.724 -37.350 -27.212  1.00 76.49           C  
ATOM   3565  CE1 TYR B  32      30.721 -38.189 -25.443  1.00 76.49           C  
ATOM   3567  CE2 TYR B  32      31.553 -37.942 -27.716  1.00 76.49           C  
ATOM   3569  OH  TYR B  32      29.418 -38.960 -27.281  1.00 76.49           O  
ATOM   3571  CZ  TYR B  32      30.548 -38.363 -26.824  1.00 76.49           C  
ATOM   3572  N   TYR B  33      35.319 -34.567 -23.088  1.00 84.38           N  
ATOM   3574  CA  TYR B  33      36.628 -34.390 -22.477  1.00 84.38           C  
ATOM   3576  C   TYR B  33      37.452 -35.651 -22.721  1.00 84.38           C  
ATOM   3577  CB  TYR B  33      36.540 -34.040 -20.982  1.00 84.38           C  
ATOM   3580  O   TYR B  33      36.926 -36.758 -22.852  1.00 84.38           O  
ATOM   3581  CG  TYR B  33      35.804 -32.758 -20.661  1.00 84.38           C  
ATOM   3582  CD1 TYR B  33      36.519 -31.616 -20.251  1.00 84.38           C  
ATOM   3584  CD2 TYR B  33      34.401 -32.715 -20.745  1.00 84.38           C  
ATOM   3586  CE1 TYR B  33      35.830 -30.443 -19.883  1.00 84.38           C  
ATOM   3588  CE2 TYR B  33      33.716 -31.531 -20.436  1.00 84.38           C  
ATOM   3590  OH  TYR B  33      33.717 -29.332 -19.524  1.00 84.38           O  
ATOM   3592  CZ  TYR B  33      34.420 -30.407 -19.964  1.00 84.38           C  
ATOM   3593  N   TRP B  34      38.760 -35.478 -22.776  1.00 92.75           N  
ATOM   3595  CA  TRP B  34      39.715 -36.537 -23.044  1.00 92.75           C  
ATOM   3597  C   TRP B  34      40.847 -36.427 -22.045  1.00 92.75           C  
ATOM   3598  CB  TRP B  34      40.206 -36.401 -24.483  1.00 92.75           C  
ATOM   3601  O   TRP B  34      41.458 -35.368 -21.921  1.00 92.75           O  
ATOM   3602  CG  TRP B  34      39.112 -36.557 -25.487  1.00 92.75           C  
ATOM   3603  CD1 TRP B  34      38.448 -35.553 -26.100  1.00 92.75           C  
ATOM   3605  CD2 TRP B  34      38.461 -37.787 -25.909  1.00 92.75           C  
ATOM   3606  CE2 TRP B  34      37.403 -37.455 -26.805  1.00 92.75           C  
ATOM   3607  CE3 TRP B  34      38.631 -39.148 -25.587  1.00 92.75           C  
ATOM   3609  NE1 TRP B  34      37.431 -36.079 -26.870  1.00 92.75           N  
ATOM   3611  CH2 TRP B  34      36.796 -39.781 -27.074  1.00 92.75           C  
ATOM   3613  CZ2 TRP B  34      36.578 -38.430 -27.385  1.00 92.75           C  
ATOM   3615  CZ3 TRP B  34      37.805 -40.128 -26.158  1.00 92.75           C  
ATOM   3617  N   SER B  35      41.109 -37.510 -21.322  1.00 96.27           N  
ATOM   3619  CA  SER B  35      42.106 -37.553 -20.257  1.00 96.27           C  
ATOM   3621  C   SER B  35      43.303 -38.405 -20.642  1.00 96.27           C  
ATOM   3622  CB  SER B  35      41.484 -38.045 -18.947  1.00 96.27           C  
ATOM   3625  O   SER B  35      43.171 -39.403 -21.350  1.00 96.27           O  
ATOM   3626  OG  SER B  35      40.998 -36.940 -18.219  1.00 96.27           O  
ATOM   3628  N   TRP B  36      44.462 -38.031 -20.106  1.00 98.51           N  
ATOM   3630  CA  TRP B  36      45.634 -38.894 -20.024  1.00 98.51           C  
ATOM   3632  C   TRP B  36      45.869 -39.311 -18.572  1.00 98.51           C  
ATOM   3633  CB  TRP B  36      46.857 -38.212 -20.637  1.00 98.51           C  
ATOM   3636  O   TRP B  36      45.792 -38.499 -17.646  1.00 98.51           O  
ATOM   3637  CG  TRP B  36      46.853 -38.144 -22.134  1.00 98.51           C  
ATOM   3638  CD1 TRP B  36      46.431 -37.099 -22.880  1.00 98.51           C  
ATOM   3640  CD2 TRP B  36      47.284 -39.166 -23.087  1.00 98.51           C  
ATOM   3641  CE2 TRP B  36      47.121 -38.648 -24.406  1.00 98.51           C  
ATOM   3642  CE3 TRP B  36      47.793 -40.477 -22.971  1.00 98.51           C  
ATOM   3644  NE1 TRP B  36      46.614 -37.381 -24.219  1.00 98.51           N  
ATOM   3646  CH2 TRP B  36      47.958 -40.686 -25.402  1.00 98.51           C  
ATOM   3648  CZ2 TRP B  36      47.453 -39.382 -25.552  1.00 98.51           C  
ATOM   3650  CZ3 TRP B  36      48.125 -41.230 -24.116  1.00 98.51           C  
ATOM   3652  N   ILE B  37      46.159 -40.591 -18.381  1.00 98.31           N  
ATOM   3654  CA  ILE B  37      46.434 -41.229 -17.095  1.00 98.31           C  
ATOM   3656  C   ILE B  37      47.707 -42.044 -17.277  1.00 98.31           C  
ATOM   3657  CB  ILE B  37      45.248 -42.121 -16.643  1.00 98.31           C  
ATOM   3659  O   ILE B  37      47.915 -42.628 -18.335  1.00 98.31           O  
ATOM   3660  CG1 ILE B  37      43.920 -41.332 -16.547  1.00 98.31           C  
ATOM   3663  CG2 ILE B  37      45.516 -42.778 -15.274  1.00 98.31           C  
ATOM   3667  CD1 ILE B  37      43.096 -41.365 -17.842  1.00 98.31           C  
ATOM   3671  N   ARG B  38      48.566 -42.114 -16.266  1.00 98.35           N  
ATOM   3673  CA  ARG B  38      49.712 -43.026 -16.281  1.00 98.35           C  
ATOM   3675  C   ARG B  38      49.722 -43.936 -15.074  1.00 98.35           C  
ATOM   3676  CB  ARG B  38      51.028 -42.269 -16.452  1.00 98.35           C  
ATOM   3679  O   ARG B  38      49.176 -43.606 -14.026  1.00 98.35           O  
ATOM   3680  CG  ARG B  38      51.322 -41.327 -15.280  1.00 98.35           C  
ATOM   3683  CD  ARG B  38      52.623 -40.577 -15.533  1.00 98.35           C  
ATOM   3686  NE  ARG B  38      53.001 -39.809 -14.345  1.00 98.35           N  
ATOM   3688  NH1 ARG B  38      54.885 -38.841 -15.182  1.00 98.35           N  
ATOM   3691  NH2 ARG B  38      54.311 -38.570 -13.021  1.00 98.35           N  
ATOM   3694  CZ  ARG B  38      54.070 -39.069 -14.193  1.00 98.35           C  
ATOM   3695  N   GLN B  39      50.383 -45.067 -15.233  1.00 97.58           N  
ATOM   3697  CA  GLN B  39      50.595 -46.049 -14.189  1.00 97.58           C  
ATOM   3699  C   GLN B  39      52.062 -46.478 -14.203  1.00 97.58           C  
ATOM   3700  CB  GLN B  39      49.645 -47.215 -14.441  1.00 97.58           C  
ATOM   3703  O   GLN B  39      52.461 -47.274 -15.062  1.00 97.58           O  
ATOM   3704  CG  GLN B  39      49.586 -48.151 -13.233  1.00 97.58           C  
ATOM   3707  CD  GLN B  39      48.506 -49.202 -13.411  1.00 97.58           C  
ATOM   3708  NE2 GLN B  39      47.966 -49.722 -12.335  1.00 97.58           N  
ATOM   3711  OE1 GLN B  39      48.114 -49.541 -14.522  1.00 97.58           O  
ATOM   3712  N   PRO B  40      52.897 -45.926 -13.305  1.00 96.27           N  
ATOM   3713  CA  PRO B  40      54.264 -46.399 -13.142  1.00 96.27           C  
ATOM   3715  C   PRO B  40      54.284 -47.896 -12.779  1.00 96.27           C  
ATOM   3716  CB  PRO B  40      54.892 -45.521 -12.058  1.00 96.27           C  
ATOM   3719  O   PRO B  40      53.338 -48.377 -12.146  1.00 96.27           O  
ATOM   3720  CG  PRO B  40      54.022 -44.262 -12.063  1.00 96.27           C  
ATOM   3723  CD  PRO B  40      52.639 -44.794 -12.429  1.00 96.27           C  
ATOM   3726  N   PRO B  41      55.341 -48.647 -13.136  1.00 90.94           N  
ATOM   3727  CA  PRO B  41      55.406 -50.085 -12.889  1.00 90.94           C  
ATOM   3729  C   PRO B  41      55.131 -50.450 -11.422  1.00 90.94           C  
ATOM   3730  CB  PRO B  41      56.807 -50.514 -13.333  1.00 90.94           C  
ATOM   3733  O   PRO B  41      55.798 -49.961 -10.508  1.00 90.94           O  
ATOM   3734  CG  PRO B  41      57.162 -49.492 -14.409  1.00 90.94           C  
ATOM   3737  CD  PRO B  41      56.499 -48.213 -13.906  1.00 90.94           C  
ATOM   3740  N   GLY B  42      54.127 -51.304 -11.196  1.00 86.78           N  
ATOM   3742  CA  GLY B  42      53.730 -51.758  -9.857  1.00 86.78           C  
ATOM   3745  C   GLY B  42      53.156 -50.665  -8.945  1.00 86.78           C  
ATOM   3746  O   GLY B  42      53.136 -50.840  -7.725  1.00 86.78           O  
ATOM   3747  N   LYS B  43      52.735 -49.522  -9.498  1.00 91.34           N  
ATOM   3749  CA  LYS B  43      52.093 -48.421  -8.766  1.00 91.34           C  
ATOM   3751  C   LYS B  43      50.638 -48.243  -9.208  1.00 91.34           C  
ATOM   3752  CB  LYS B  43      52.908 -47.123  -8.938  1.00 91.34           C  
ATOM   3755  O   LYS B  43      50.173 -48.854 -10.167  1.00 91.34           O  
ATOM   3756  CG  LYS B  43      54.374 -47.202  -8.479  1.00 91.34           C  
ATOM   3759  CD  LYS B  43      54.530 -47.546  -6.993  1.00 91.34           C  
ATOM   3762  CE  LYS B  43      56.017 -47.564  -6.627  1.00 91.34           C  
ATOM   3765  NZ  LYS B  43      56.223 -47.990  -5.221  1.00 91.34           N  
ATOM   3769  N   GLY B  44      49.920 -47.394  -8.476  1.00 94.91           N  
ATOM   3771  CA  GLY B  44      48.552 -47.019  -8.814  1.00 94.91           C  
ATOM   3774  C   GLY B  44      48.459 -46.033  -9.980  1.00 94.91           C  
ATOM   3775  O   GLY B  44      49.462 -45.616 -10.562  1.00 94.91           O  
ATOM   3776  N   LEU B  45      47.225 -45.659 -10.298  1.00 97.40           N  
ATOM   3778  CA  LEU B  45      46.889 -44.742 -11.385  1.00 97.40           C  
ATOM   3780  C   LEU B  45      47.138 -43.278 -10.980  1.00 97.40           C  
ATOM   3781  CB  LEU B  45      45.416 -44.969 -11.779  1.00 97.40           C  
ATOM   3784  O   LEU B  45      46.754 -42.847  -9.894  1.00 97.40           O  
ATOM   3785  CG  LEU B  45      45.074 -46.398 -12.254  1.00 97.40           C  
ATOM   3787  CD1 LEU B  45      43.560 -46.566 -12.360  1.00 97.40           C  
ATOM   3791  CD2 LEU B  45      45.691 -46.705 -13.616  1.00 97.40           C  
ATOM   3795  N   GLU B  46      47.721 -42.492 -11.882  1.00 96.66           N  
ATOM   3797  CA  GLU B  46      47.924 -41.051 -11.734  1.00 96.66           C  
ATOM   3799  C   GLU B  46      47.291 -40.312 -12.916  1.00 96.66           C  
ATOM   3800  CB  GLU B  46      49.425 -40.733 -11.607  1.00 96.66           C  
ATOM   3803  O   GLU B  46      47.676 -40.504 -14.071  1.00 96.66           O  
ATOM   3804  CG  GLU B  46      49.672 -39.232 -11.358  1.00 96.66           C  
ATOM   3807  CD  GLU B  46      51.160 -38.853 -11.267  1.00 96.66           C  
ATOM   3808  OE1 GLU B  46      51.465 -37.780 -10.700  1.00 96.66           O  
ATOM   3809  OE2 GLU B  46      52.015 -39.595 -11.806  1.00 96.66           O  
ATOM   3810  N   TRP B  47      46.322 -39.439 -12.635  1.00 96.17           N  
ATOM   3812  CA  TRP B  47      45.771 -38.540 -13.647  1.00 96.17           C  
ATOM   3814  C   TRP B  47      46.804 -37.469 -14.013  1.00 96.17           C  
ATOM   3815  CB  TRP B  47      44.477 -37.913 -13.127  1.00 96.17           C  
ATOM   3818  O   TRP B  47      47.391 -36.842 -13.131  1.00 96.17           O  
ATOM   3819  CG  TRP B  47      43.824 -36.953 -14.067  1.00 96.17           C  
ATOM   3820  CD1 TRP B  47      43.195 -37.262 -15.225  1.00 96.17           C  
ATOM   3822  CD2 TRP B  47      43.754 -35.504 -13.945  1.00 96.17           C  
ATOM   3823  CE2 TRP B  47      43.058 -34.992 -15.077  1.00 96.17           C  
ATOM   3824  CE3 TRP B  47      44.227 -34.573 -12.994  1.00 96.17           C  
ATOM   3826  NE1 TRP B  47      42.731 -36.107 -15.824  1.00 96.17           N  
ATOM   3828  CH2 TRP B  47      43.351 -32.710 -14.298  1.00 96.17           C  
ATOM   3830  CZ2 TRP B  47      42.866 -33.616 -15.252  1.00 96.17           C  
ATOM   3832  CZ3 TRP B  47      44.031 -33.190 -13.169  1.00 96.17           C  
ATOM   3834  N   ILE B  48      47.017 -37.258 -15.311  1.00 97.76           N  
ATOM   3836  CA  ILE B  48      47.965 -36.265 -15.831  1.00 97.76           C  
ATOM   3838  C   ILE B  48      47.244 -34.957 -16.139  1.00 97.76           C  
ATOM   3839  CB  ILE B  48      48.671 -36.813 -17.091  1.00 97.76           C  
ATOM   3841  O   ILE B  48      47.725 -33.874 -15.807  1.00 97.76           O  
ATOM   3842  CG1 ILE B  48      49.466 -38.090 -16.747  1.00 97.76           C  
ATOM   3845  CG2 ILE B  48      49.579 -35.748 -17.730  1.00 97.76           C  
ATOM   3849  CD1 ILE B  48      50.137 -38.718 -17.967  1.00 97.76           C  
ATOM   3853  N   GLY B  49      46.101 -35.059 -16.810  1.00 95.36           N  
ATOM   3855  CA  GLY B  49      45.384 -33.912 -17.333  1.00 95.36           C  
ATOM   3858  C   GLY B  49      44.239 -34.321 -18.244  1.00 95.36           C  
ATOM   3859  O   GLY B  49      44.198 -35.457 -18.722  1.00 95.36           O  
ATOM   3860  N   TYR B  50      43.346 -33.375 -18.517  1.00 91.72           N  
ATOM   3862  CA  TYR B  50      42.318 -33.504 -19.540  1.00 91.72           C  
ATOM   3864  C   TYR B  50      42.382 -32.346 -20.526  1.00 91.72           C  
ATOM   3865  CB  TYR B  50      40.903 -33.672 -18.947  1.00 91.72           C  
ATOM   3868  O   TYR B  50      42.906 -31.269 -20.229  1.00 91.72           O  
ATOM   3869  CG  TYR B  50      40.328 -32.463 -18.232  1.00 91.72           C  
ATOM   3870  CD1 TYR B  50      40.157 -32.511 -16.840  1.00 91.72           C  
ATOM   3872  CD2 TYR B  50      39.977 -31.290 -18.932  1.00 91.72           C  
ATOM   3874  CE1 TYR B  50      39.812 -31.353 -16.133  1.00 91.72           C  
ATOM   3876  CE2 TYR B  50      39.553 -30.146 -18.231  1.00 91.72           C  
ATOM   3878  OH  TYR B  50      39.173 -29.043 -16.137  1.00 91.72           O  
ATOM   3880  CZ  TYR B  50      39.500 -30.167 -16.823  1.00 91.72           C  
ATOM   3881  N   ILE B  51      41.769 -32.564 -21.682  1.00 89.79           N  
ATOM   3883  CA  ILE B  51      41.429 -31.548 -22.667  1.00 89.79           C  
ATOM   3885  C   ILE B  51      39.964 -31.715 -23.066  1.00 89.79           C  
ATOM   3886  CB  ILE B  51      42.403 -31.628 -23.860  1.00 89.79           C  
ATOM   3888  O   ILE B  51      39.497 -32.827 -23.291  1.00 89.79           O  
ATOM   3889  CG1 ILE B  51      42.212 -30.432 -24.813  1.00 89.79           C  
ATOM   3892  CG2 ILE B  51      42.293 -32.960 -24.629  1.00 89.79           C  
ATOM   3896  CD1 ILE B  51      43.481 -30.091 -25.597  1.00 89.79           C  
ATOM   3900  N   TYR B  52      39.216 -30.623 -23.145  1.00 82.30           N  
ATOM   3902  CA  TYR B  52      37.930 -30.616 -23.829  1.00 82.30           C  
ATOM   3904  C   TYR B  52      38.158 -30.556 -25.339  1.00 82.30           C  
ATOM   3905  CB  TYR B  52      37.098 -29.432 -23.341  1.00 82.30           C  
ATOM   3908  O   TYR B  52      39.133 -29.951 -25.774  1.00 82.30           O  
ATOM   3909  CG  TYR B  52      35.670 -29.446 -23.844  1.00 82.30           C  
ATOM   3910  CD1 TYR B  52      35.140 -28.309 -24.473  1.00 82.30           C  
ATOM   3912  CD2 TYR B  52      34.848 -30.567 -23.623  1.00 82.30           C  
ATOM   3914  CE1 TYR B  52      33.793 -28.277 -24.873  1.00 82.30           C  
ATOM   3916  CE2 TYR B  52      33.497 -30.541 -24.006  1.00 82.30           C  
ATOM   3918  OH  TYR B  52      31.639 -29.340 -24.912  1.00 82.30           O  
ATOM   3920  CZ  TYR B  52      32.962 -29.387 -24.612  1.00 82.30           C  
ATOM   3921  N   TYR B  53      37.265 -31.121 -26.151  1.00 79.59           N  
ATOM   3923  CA  TYR B  53      37.448 -31.157 -27.609  1.00 79.59           C  
ATOM   3925  C   TYR B  53      37.724 -29.783 -28.257  1.00 79.59           C  
ATOM   3926  CB  TYR B  53      36.220 -31.797 -28.264  1.00 79.59           C  
ATOM   3929  O   TYR B  53      38.337 -29.737 -29.321  1.00 79.59           O  
ATOM   3930  CG  TYR B  53      35.096 -30.822 -28.551  1.00 79.59           C  
ATOM   3931  CD1 TYR B  53      34.100 -30.581 -27.589  1.00 79.59           C  
ATOM   3933  CD2 TYR B  53      35.068 -30.126 -29.778  1.00 79.59           C  
ATOM   3935  CE1 TYR B  53      33.061 -29.675 -27.877  1.00 79.59           C  
ATOM   3937  CE2 TYR B  53      34.060 -29.179 -30.036  1.00 79.59           C  
ATOM   3939  OH  TYR B  53      32.070 -28.042 -29.319  1.00 79.59           O  
ATOM   3941  CZ  TYR B  53      33.051 -28.951 -29.081  1.00 79.59           C  
ATOM   3942  N   SER B  54      37.279 -28.676 -27.642  1.00 72.69           N  
ATOM   3944  CA  SER B  54      37.528 -27.309 -28.127  1.00 72.69           C  
ATOM   3946  C   SER B  54      38.828 -26.672 -27.610  1.00 72.69           C  
ATOM   3947  CB  SER B  54      36.314 -26.408 -27.872  1.00 72.69           C  
ATOM   3950  O   SER B  54      39.161 -25.560 -28.007  1.00 72.69           O  
ATOM   3951  OG  SER B  54      36.115 -26.147 -26.499  1.00 72.69           O  
ATOM   3953  N   GLY B  55      39.591 -27.370 -26.764  1.00 78.71           N  
ATOM   3955  CA  GLY B  55      40.957 -27.009 -26.383  1.00 78.71           C  
ATOM   3958  C   GLY B  55      41.164 -26.620 -24.919  1.00 78.71           C  
ATOM   3959  O   GLY B  55      42.309 -26.500 -24.497  1.00 78.71           O  
ATOM   3960  N   SER B  56      40.110 -26.438 -24.112  1.00 79.83           N  
ATOM   3962  CA  SER B  56      40.281 -26.113 -22.687  1.00 79.83           C  
ATOM   3964  C   SER B  56      40.915 -27.273 -21.924  1.00 79.83           C  
ATOM   3965  CB  SER B  56      38.957 -25.755 -22.014  1.00 79.83           C  
ATOM   3968  O   SER B  56      40.387 -28.384 -21.935  1.00 79.83           O  
ATOM   3969  OG  SER B  56      38.327 -24.684 -22.685  1.00 79.83           O  
ATOM   3971  N   THR B  57      42.016 -27.010 -21.227  1.00 85.16           N  
ATOM   3973  CA  THR B  57      42.784 -28.029 -20.503  1.00 85.16           C  
ATOM   3975  C   THR B  57      42.862 -27.754 -19.017  1.00 85.16           C  
ATOM   3976  CB  THR B  57      44.221 -28.127 -21.026  1.00 85.16           C  
ATOM   3978  O   THR B  57      42.932 -26.598 -18.598  1.00 85.16           O  
ATOM   3979  CG2 THR B  57      44.267 -28.641 -22.455  1.00 85.16           C  
ATOM   3983  OG1 THR B  57      44.843 -26.862 -20.997  1.00 85.16           O  
ATOM   3985  N   ASN B  58      42.997 -28.818 -18.232  1.00 86.15           N  
ATOM   3987  CA  ASN B  58      43.567 -28.727 -16.897  1.00 86.15           C  
ATOM   3989  C   ASN B  58      44.548 -29.878 -16.666  1.00 86.15           C  
ATOM   3990  CB  ASN B  58      42.458 -28.672 -15.841  1.00 86.15           C  
ATOM   3993  O   ASN B  58      44.413 -30.950 -17.257  1.00 86.15           O  
ATOM   3994  CG  ASN B  58      43.000 -28.265 -14.484  1.00 86.15           C  
ATOM   3995  ND2 ASN B  58      42.446 -28.795 -13.430  1.00 86.15           N  
ATOM   3998  OD1 ASN B  58      43.955 -27.508 -14.368  1.00 86.15           O  
ATOM   3999  N   TYR B  59      45.533 -29.644 -15.805  1.00 93.24           N  
ATOM   4001  CA  TYR B  59      46.632 -30.568 -15.553  1.00 93.24           C  
ATOM   4003  C   TYR B  59      46.777 -30.817 -14.060  1.00 93.24           C  
ATOM   4004  CB  TYR B  59      47.938 -30.019 -16.149  1.00 93.24           C  
ATOM   4007  O   TYR B  59      46.535 -29.923 -13.246  1.00 93.24           O  
ATOM   4008  CG  TYR B  59      47.856 -29.601 -17.609  1.00 93.24           C  
ATOM   4009  CD1 TYR B  59      47.383 -30.506 -18.577  1.00 93.24           C  
ATOM   4011  CD2 TYR B  59      48.246 -28.307 -18.004  1.00 93.24           C  
ATOM   4013  CE1 TYR B  59      47.274 -30.116 -19.925  1.00 93.24           C  
ATOM   4015  CE2 TYR B  59      48.177 -27.928 -19.358  1.00 93.24           C  
ATOM   4017  OH  TYR B  59      47.627 -28.455 -21.626  1.00 93.24           O  
ATOM   4019  CZ  TYR B  59      47.691 -28.830 -20.322  1.00 93.24           C  
ATOM   4020  N   ASN B  60      47.236 -32.014 -13.706  1.00 94.29           N  
ATOM   4022  CA  ASN B  60      47.658 -32.314 -12.351  1.00 94.29           C  
ATOM   4024  C   ASN B  60      48.756 -31.317 -11.933  1.00 94.29           C  
ATOM   4025  CB  ASN B  60      48.128 -33.770 -12.309  1.00 94.29           C  
ATOM   4028  O   ASN B  60      49.753 -31.185 -12.654  1.00 94.29           O  
ATOM   4029  CG  ASN B  60      48.486 -34.254 -10.916  1.00 94.29           C  
ATOM   4030  ND2 ASN B  60      48.480 -35.550 -10.730  1.00 94.29           N  
ATOM   4033  OD1 ASN B  60      48.761 -33.492 -10.001  1.00 94.29           O  
ATOM   4034  N   PRO B  61      48.608 -30.601 -10.801  1.00 91.74           N  
ATOM   4035  CA  PRO B  61      49.587 -29.613 -10.364  1.00 91.74           C  
ATOM   4037  C   PRO B  61      51.021 -30.142 -10.271  1.00 91.74           C  
ATOM   4038  CB  PRO B  61      49.088 -29.121  -9.006  1.00 91.74           C  
ATOM   4041  O   PRO B  61      51.946 -29.387 -10.563  1.00 91.74           O  
ATOM   4042  CG  PRO B  61      47.577 -29.257  -9.141  1.00 91.74           C  
ATOM   4045  CD  PRO B  61      47.431 -30.550  -9.940  1.00 91.74           C  
ATOM   4048  N   SER B  62      51.214 -31.429  -9.951  1.00 90.89           N  
ATOM   4050  CA  SER B  62      52.545 -32.059  -9.902  1.00 90.89           C  
ATOM   4052  C   SER B  62      53.256 -32.107 -11.261  1.00 90.89           C  
ATOM   4053  CB  SER B  62      52.436 -33.488  -9.350  1.00 90.89           C  
ATOM   4056  O   SER B  62      54.478 -32.239 -11.309  1.00 90.89           O  
ATOM   4057  OG  SER B  62      51.662 -34.291 -10.220  1.00 90.89           O  
ATOM   4059  N   LEU B  63      52.511 -31.990 -12.364  1.00 93.87           N  
ATOM   4061  CA  LEU B  63      53.004 -32.107 -13.739  1.00 93.87           C  
ATOM   4063  C   LEU B  63      52.779 -30.837 -14.576  1.00 93.87           C  
ATOM   4064  CB  LEU B  63      52.330 -33.329 -14.387  1.00 93.87           C  
ATOM   4067  O   LEU B  63      53.246 -30.757 -15.713  1.00 93.87           O  
ATOM   4068  CG  LEU B  63      52.642 -34.685 -13.734  1.00 93.87           C  
ATOM   4070  CD1 LEU B  63      51.800 -35.783 -14.384  1.00 93.87           C  
ATOM   4074  CD2 LEU B  63      54.119 -35.048 -13.892  1.00 93.87           C  
ATOM   4078  N   LYS B  64      52.086 -29.829 -14.031  1.00 89.69           N  
ATOM   4080  CA  LYS B  64      51.570 -28.666 -14.771  1.00 89.69           C  
ATOM   4082  C   LYS B  64      52.635 -27.872 -15.539  1.00 89.69           C  
ATOM   4083  CB  LYS B  64      50.795 -27.781 -13.782  1.00 89.69           C  
ATOM   4086  O   LYS B  64      52.321 -27.321 -16.586  1.00 89.69           O  
ATOM   4087  CG  LYS B  64      50.073 -26.608 -14.464  1.00 89.69           C  
ATOM   4090  CD  LYS B  64      49.140 -25.886 -13.483  1.00 89.69           C  
ATOM   4093  CE  LYS B  64      48.356 -24.793 -14.219  1.00 89.69           C  
ATOM   4096  NZ  LYS B  64      47.306 -24.203 -13.352  1.00 89.69           N  
ATOM   4100  N   SER B  65      53.878 -27.822 -15.059  1.00 94.07           N  
ATOM   4102  CA  SER B  65      54.982 -27.115 -15.731  1.00 94.07           C  
ATOM   4104  C   SER B  65      55.619 -27.890 -16.891  1.00 94.07           C  
ATOM   4105  CB  SER B  65      56.063 -26.748 -14.711  1.00 94.07           C  
ATOM   4108  O   SER B  65      56.433 -27.329 -17.620  1.00 94.07           O  
ATOM   4109  OG  SER B  65      56.533 -27.914 -14.057  1.00 94.07           O  
ATOM   4111  N   ARG B  66      55.277 -29.173 -17.060  1.00 97.62           N  
ATOM   4113  CA  ARG B  66      55.914 -30.084 -18.025  1.00 97.62           C  
ATOM   4115  C   ARG B  66      54.937 -30.688 -19.030  1.00 97.62           C  
ATOM   4116  CB  ARG B  66      56.652 -31.189 -17.254  1.00 97.62           C  
ATOM   4119  O   ARG B  66      55.365 -31.320 -19.991  1.00 97.62           O  
ATOM   4120  CG  ARG B  66      57.816 -30.646 -16.402  1.00 97.62           C  
ATOM   4123  CD  ARG B  66      58.422 -31.725 -15.496  1.00 97.62           C  
ATOM   4126  NE  ARG B  66      58.894 -32.866 -16.287  1.00 97.62           N  
ATOM   4128  NH1 ARG B  66      58.909 -34.554 -14.701  1.00 97.62           N  
ATOM   4131  NH2 ARG B  66      59.103 -35.016 -16.844  1.00 97.62           N  
ATOM   4134  CZ  ARG B  66      58.985 -34.126 -15.924  1.00 97.62           C  
ATOM   4135  N   VAL B  67      53.636 -30.535 -18.803  1.00 98.27           N  
ATOM   4137  CA  VAL B  67      52.589 -31.185 -19.593  1.00 98.27           C  
ATOM   4139  C   VAL B  67      51.960 -30.218 -20.581  1.00 98.27           C  
ATOM   4140  CB  VAL B  67      51.541 -31.835 -18.678  1.00 98.27           C  
ATOM   4142  O   VAL B  67      51.648 -29.074 -20.264  1.00 98.27           O  
ATOM   4143  CG1 VAL B  67      50.296 -32.324 -19.425  1.00 98.27           C  
ATOM   4147  CG2 VAL B  67      52.157 -33.061 -18.007  1.00 98.27           C  
ATOM   4151  N   THR B  68      51.705 -30.707 -21.786  1.00 98.13           N  
ATOM   4153  CA  THR B  68      50.819 -30.061 -22.753  1.00 98.13           C  
ATOM   4155  C   THR B  68      49.966 -31.128 -23.417  1.00 98.13           C  
ATOM   4156  CB  THR B  68      51.625 -29.274 -23.792  1.00 98.13           C  
ATOM   4158  O   THR B  68      50.493 -32.078 -23.992  1.00 98.13           O  
ATOM   4159  CG2 THR B  68      50.730 -28.509 -24.765  1.00 98.13           C  
ATOM   4163  OG1 THR B  68      52.442 -28.327 -23.146  1.00 98.13           O  
ATOM   4165  N   ILE B  69      48.647 -30.978 -23.342  1.00 97.52           N  
ATOM   4167  CA  ILE B  69      47.694 -31.829 -24.064  1.00 97.52           C  
ATOM   4169  C   ILE B  69      47.112 -31.002 -25.210  1.00 97.52           C  
ATOM   4170  CB  ILE B  69      46.616 -32.423 -23.127  1.00 97.52           C  
ATOM   4172  O   ILE B  69      46.779 -29.837 -25.010  1.00 97.52           O  
ATOM   4173  CG1 ILE B  69      47.265 -33.259 -21.997  1.00 97.52           C  
ATOM   4176  CG2 ILE B  69      45.643 -33.320 -23.913  1.00 97.52           C  
ATOM   4180  CD1 ILE B  69      46.288 -33.702 -20.898  1.00 97.52           C  
ATOM   4184  N   SER B  70      47.002 -31.592 -26.397  1.00 97.62           N  
ATOM   4186  CA  SER B  70      46.470 -30.936 -27.598  1.00 97.62           C  
ATOM   4188  C   SER B  70      45.466 -31.829 -28.319  1.00 97.62           C  
ATOM   4189  CB  SER B  70      47.608 -30.534 -28.542  1.00 97.62           C  
ATOM   4192  O   SER B  70      45.566 -33.051 -28.248  1.00 97.62           O  
ATOM   4193  OG  SER B  70      48.383 -31.653 -28.941  1.00 97.62           O  
ATOM   4195  N   VAL B  71      44.530 -31.227 -29.049  1.00 94.16           N  
ATOM   4197  CA  VAL B  71      43.535 -31.920 -29.883  1.00 94.16           C  
ATOM   4199  C   VAL B  71      43.786 -31.622 -31.359  1.00 94.16           C  
ATOM   4200  CB  VAL B  71      42.089 -31.548 -29.488  1.00 94.16           C  
ATOM   4202  O   VAL B  71      44.040 -30.479 -31.728  1.00 94.16           O  
ATOM   4203  CG1 VAL B  71      41.694 -32.224 -28.171  1.00 94.16           C  
ATOM   4207  CG2 VAL B  71      41.871 -30.035 -29.337  1.00 94.16           C  
ATOM   4211  N   ASP B  72      43.695 -32.648 -32.199  1.00 95.67           N  
ATOM   4213  CA  ASP B  72      43.627 -32.543 -33.655  1.00 95.67           C  
ATOM   4215  C   ASP B  72      42.279 -33.128 -34.093  1.00 95.67           C  
ATOM   4216  CB  ASP B  72      44.844 -33.222 -34.316  1.00 95.67           C  
ATOM   4219  O   ASP B  72      42.124 -34.332 -34.322  1.00 95.67           O  
ATOM   4220  CG  ASP B  72      44.917 -32.991 -35.835  1.00 95.67           C  
ATOM   4221  OD1 ASP B  72      43.856 -32.706 -36.446  1.00 95.67           O  
ATOM   4222  OD2 ASP B  72      46.036 -33.125 -36.398  1.00 95.67           O  
ATOM   4223  N   THR B  73      41.268 -32.259 -34.158  1.00 89.28           N  
ATOM   4225  CA  THR B  73      39.900 -32.641 -34.530  1.00 89.28           C  
ATOM   4227  C   THR B  73      39.822 -33.184 -35.951  1.00 89.28           C  
ATOM   4228  CB  THR B  73      38.925 -31.463 -34.386  1.00 89.28           C  
ATOM   4230  O   THR B  73      39.022 -34.080 -36.208  1.00 89.28           O  
ATOM   4231  CG2 THR B  73      38.722 -31.052 -32.928  1.00 89.28           C  
ATOM   4235  OG1 THR B  73      39.426 -30.335 -35.065  1.00 89.28           O  
ATOM   4237  N   SER B  74      40.689 -32.709 -36.853  1.00 93.98           N  
ATOM   4239  CA  SER B  74      40.735 -33.157 -38.247  1.00 93.98           C  
ATOM   4241  C   SER B  74      41.198 -34.610 -38.380  1.00 93.98           C  
ATOM   4242  CB  SER B  74      41.617 -32.217 -39.075  1.00 93.98           C  
ATOM   4245  O   SER B  74      40.721 -35.332 -39.253  1.00 93.98           O  
ATOM   4246  OG  SER B  74      43.007 -32.415 -38.883  1.00 93.98           O  
ATOM   4248  N   LYS B  75      42.073 -35.060 -37.474  1.00 95.91           N  
ATOM   4250  CA  LYS B  75      42.561 -36.446 -37.412  1.00 95.91           C  
ATOM   4252  C   LYS B  75      41.825 -37.311 -36.397  1.00 95.91           C  
ATOM   4253  CB  LYS B  75      44.063 -36.449 -37.135  1.00 95.91           C  
ATOM   4256  O   LYS B  75      42.169 -38.479 -36.243  1.00 95.91           O  
ATOM   4257  CG  LYS B  75      44.829 -35.782 -38.278  1.00 95.91           C  
ATOM   4260  CD  LYS B  75      46.321 -35.870 -37.984  1.00 95.91           C  
ATOM   4263  CE  LYS B  75      47.053 -34.931 -38.937  1.00 95.91           C  
ATOM   4266  NZ  LYS B  75      48.263 -34.421 -38.274  1.00 95.91           N  
ATOM   4270  N   ASN B  76      40.832 -36.754 -35.703  1.00 96.68           N  
ATOM   4272  CA  ASN B  76      40.122 -37.420 -34.613  1.00 96.68           C  
ATOM   4274  C   ASN B  76      41.083 -37.943 -33.522  1.00 96.68           C  
ATOM   4275  CB  ASN B  76      39.200 -38.490 -35.222  1.00 96.68           C  
ATOM   4278  O   ASN B  76      40.965 -39.073 -33.042  1.00 96.68           O  
ATOM   4279  CG  ASN B  76      37.971 -38.747 -34.388  1.00 96.68           C  
ATOM   4280  ND2 ASN B  76      37.512 -39.970 -34.338  1.00 96.68           N  
ATOM   4283  OD1 ASN B  76      37.368 -37.842 -33.837  1.00 96.68           O  
ATOM   4284  N   GLN B  77      42.080 -37.124 -33.178  1.00 97.67           N  
ATOM   4286  CA  GLN B  77      43.195 -37.484 -32.306  1.00 97.67           C  
ATOM   4288  C   GLN B  77      43.420 -36.437 -31.218  1.00 97.67           C  
ATOM   4289  CB  GLN B  77      44.474 -37.653 -33.147  1.00 97.67           C  
ATOM   4292  O   GLN B  77      43.104 -35.259 -31.377  1.00 97.67           O  
ATOM   4293  CG  GLN B  77      44.546 -39.033 -33.809  1.00 97.67           C  
ATOM   4296  CD  GLN B  77      45.684 -39.191 -34.810  1.00 97.67           C  
ATOM   4297  NE2 GLN B  77      45.857 -40.374 -35.353  1.00 97.67           N  
ATOM   4300  OE1 GLN B  77      46.459 -38.293 -35.101  1.00 97.67           O  
ATOM   4301  N   PHE B  78      44.025 -36.861 -30.117  1.00 97.99           N  
ATOM   4303  CA  PHE B  78      44.600 -35.958 -29.126  1.00 97.99           C  
ATOM   4305  C   PHE B  78      45.945 -36.483 -28.653  1.00 97.99           C  
ATOM   4306  CB  PHE B  78      43.642 -35.719 -27.957  1.00 97.99           C  
ATOM   4309  O   PHE B  78      46.210 -37.682 -28.684  1.00 97.99           O  
ATOM   4310  CG  PHE B  78      43.249 -36.954 -27.174  1.00 97.99           C  
ATOM   4311  CD1 PHE B  78      42.288 -37.841 -27.689  1.00 97.99           C  
ATOM   4313  CD2 PHE B  78      43.808 -37.185 -25.905  1.00 97.99           C  
ATOM   4315  CE1 PHE B  78      41.869 -38.941 -26.928  1.00 97.99           C  
ATOM   4317  CE2 PHE B  78      43.402 -38.296 -25.145  1.00 97.99           C  
ATOM   4319  CZ  PHE B  78      42.408 -39.154 -25.651  1.00 97.99           C  
ATOM   4321  N   SER B  79      46.806 -35.579 -28.213  1.00 98.54           N  
ATOM   4323  CA  SER B  79      48.201 -35.879 -27.920  1.00 98.54           C  
ATOM   4325  C   SER B  79      48.595 -35.377 -26.542  1.00 98.54           C  
ATOM   4326  CB  SER B  79      49.119 -35.293 -29.000  1.00 98.54           C  
ATOM   4329  O   SER B  79      48.019 -34.417 -26.035  1.00 98.54           O  
ATOM   4330  OG  SER B  79      48.765 -35.757 -30.291  1.00 98.54           O  
ATOM   4332  N   LEU B  80      49.593 -36.028 -25.954  1.00 98.76           N  
ATOM   4334  CA  LEU B  80      50.257 -35.624 -24.722  1.00 98.76           C  
ATOM   4336  C   LEU B  80      51.724 -35.350 -25.033  1.00 98.76           C  
ATOM   4337  CB  LEU B  80      50.108 -36.741 -23.672  1.00 98.76           C  
ATOM   4340  O   LEU B  80      52.417 -36.219 -25.554  1.00 98.76           O  
ATOM   4341  CG  LEU B  80      50.943 -36.558 -22.393  1.00 98.76           C  
ATOM   4343  CD1 LEU B  80      50.439 -35.384 -21.559  1.00 98.76           C  
ATOM   4347  CD2 LEU B  80      50.879 -37.818 -21.535  1.00 98.76           C  
ATOM   4351  N   LYS B  81      52.203 -34.168 -24.654  1.00 98.72           N  
ATOM   4353  CA  LYS B  81      53.624 -33.859 -24.535  1.00 98.72           C  
ATOM   4355  C   LYS B  81      53.989 -33.751 -23.061  1.00 98.72           C  
ATOM   4356  CB  LYS B  81      53.983 -32.592 -25.315  1.00 98.72           C  
ATOM   4359  O   LYS B  81      53.337 -33.006 -22.333  1.00 98.72           O  
ATOM   4360  CG  LYS B  81      53.826 -32.804 -26.826  1.00 98.72           C  
ATOM   4363  CD  LYS B  81      54.325 -31.579 -27.597  1.00 98.72           C  
ATOM   4366  CE  LYS B  81      54.220 -31.841 -29.102  1.00 98.72           C  
ATOM   4369  NZ  LYS B  81      54.708 -30.682 -29.888  1.00 98.72           N  
ATOM   4373  N   LEU B  82      55.014 -34.479 -22.638  1.00 98.59           N  
ATOM   4375  CA  LEU B  82      55.597 -34.389 -21.300  1.00 98.59           C  
ATOM   4377  C   LEU B  82      57.086 -34.075 -21.451  1.00 98.59           C  
ATOM   4378  CB  LEU B  82      55.317 -35.690 -20.524  1.00 98.59           C  
ATOM   4381  O   LEU B  82      57.848 -34.919 -21.914  1.00 98.59           O  
ATOM   4382  CG  LEU B  82      55.930 -35.728 -19.110  1.00 98.59           C  
ATOM   4384  CD1 LEU B  82      55.298 -34.708 -18.164  1.00 98.59           C  
ATOM   4388  CD2 LEU B  82      55.727 -37.113 -18.499  1.00 98.59           C  
ATOM   4392  N   SER B  83      57.489 -32.851 -21.121  1.00 98.50           N  
ATOM   4394  CA  SER B  83      58.868 -32.382 -21.260  1.00 98.50           C  
ATOM   4396  C   SER B  83      59.749 -32.809 -20.089  1.00 98.50           C  
ATOM   4397  CB  SER B  83      58.899 -30.863 -21.445  1.00 98.50           C  
ATOM   4400  O   SER B  83      59.256 -33.219 -19.034  1.00 98.50           O  
ATOM   4401  OG  SER B  83      58.401 -30.213 -20.293  1.00 98.50           O  
ATOM   4403  N   SER B  84      61.067 -32.700 -20.268  1.00 98.27           N  
ATOM   4405  CA  SER B  84      62.073 -32.926 -19.223  1.00 98.27           C  
ATOM   4407  C   SER B  84      61.902 -34.270 -18.509  1.00 98.27           C  
ATOM   4408  CB  SER B  84      62.105 -31.745 -18.242  1.00 98.27           C  
ATOM   4411  O   SER B  84      61.921 -34.327 -17.280  1.00 98.27           O  
ATOM   4412  OG  SER B  84      62.283 -30.524 -18.937  1.00 98.27           O  
ATOM   4414  N   VAL B  85      61.648 -35.341 -19.269  1.00 98.35           N  
ATOM   4416  CA  VAL B  85      61.324 -36.659 -18.700  1.00 98.35           C  
ATOM   4418  C   VAL B  85      62.454 -37.241 -17.863  1.00 98.35           C  
ATOM   4419  CB  VAL B  85      60.815 -37.670 -19.734  1.00 98.35           C  
ATOM   4421  O   VAL B  85      63.634 -37.046 -18.140  1.00 98.35           O  
ATOM   4422  CG1 VAL B  85      59.506 -37.186 -20.354  1.00 98.35           C  
ATOM   4426  CG2 VAL B  85      61.829 -37.960 -20.835  1.00 98.35           C  
ATOM   4430  N   THR B  86      62.089 -37.985 -16.830  1.00 98.01           N  
ATOM   4432  CA  THR B  86      63.015 -38.676 -15.927  1.00 98.01           C  
ATOM   4434  C   THR B  86      62.630 -40.146 -15.815  1.00 98.01           C  
ATOM   4435  CB  THR B  86      63.018 -38.026 -14.538  1.00 98.01           C  
ATOM   4437  O   THR B  86      61.538 -40.534 -16.227  1.00 98.01           O  
ATOM   4438  CG2 THR B  86      63.324 -36.529 -14.568  1.00 98.01           C  
ATOM   4442  OG1 THR B  86      61.767 -38.208 -13.917  1.00 98.01           O  
ATOM   4444  N   ALA B  87      63.484 -40.974 -15.208  1.00 97.02           N  
ATOM   4446  CA  ALA B  87      63.166 -42.382 -14.955  1.00 97.02           C  
ATOM   4448  C   ALA B  87      61.822 -42.571 -14.213  1.00 97.02           C  
ATOM   4449  CB  ALA B  87      64.327 -43.002 -14.172  1.00 97.02           C  
ATOM   4453  O   ALA B  87      61.130 -43.557 -14.456  1.00 97.02           O  
ATOM   4454  N   ALA B  88      61.416 -41.601 -13.381  1.00 96.48           N  
ATOM   4456  CA  ALA B  88      60.137 -41.601 -12.667  1.00 96.48           C  
ATOM   4458  C   ALA B  88      58.905 -41.438 -13.581  1.00 96.48           C  
ATOM   4459  CB  ALA B  88      60.185 -40.488 -11.613  1.00 96.48           C  
ATOM   4463  O   ALA B  88      57.792 -41.738 -13.157  1.00 96.48           O  
ATOM   4464  N   ASP B  89      59.092 -40.988 -14.823  1.00 98.07           N  
ATOM   4466  CA  ASP B  89      58.031 -40.880 -15.829  1.00 98.07           C  
ATOM   4468  C   ASP B  89      57.862 -42.178 -16.651  1.00 98.07           C  
ATOM   4469  CB  ASP B  89      58.274 -39.645 -16.715  1.00 98.07           C  
ATOM   4472  O   ASP B  89      56.988 -42.241 -17.517  1.00 98.07           O  
ATOM   4473  CG  ASP B  89      58.385 -38.335 -15.926  1.00 98.07           C  
ATOM   4474  OD1 ASP B  89      57.433 -37.966 -15.206  1.00 98.07           O  
ATOM   4475  OD2 ASP B  89      59.412 -37.629 -16.067  1.00 98.07           O  
ATOM   4476  N   THR B  90      58.661 -43.220 -16.376  1.00 97.97           N  
ATOM   4478  CA  THR B  90      58.465 -44.574 -16.925  1.00 97.97           C  
ATOM   4480  C   THR B  90      57.140 -45.141 -16.427  1.00 97.97           C  
ATOM   4481  CB  THR B  90      59.602 -45.520 -16.511  1.00 97.97           C  
ATOM   4483  O   THR B  90      56.942 -45.288 -15.220  1.00 97.97           O  
ATOM   4484  CG2 THR B  90      59.403 -46.975 -16.947  1.00 97.97           C  
ATOM   4488  OG1 THR B  90      60.817 -45.060 -17.057  1.00 97.97           O  
ATOM   4490  N   ALA B  91      56.226 -45.454 -17.344  1.00 97.79           N  
ATOM   4492  CA  ALA B  91      54.872 -45.890 -17.016  1.00 97.79           C  
ATOM   4494  C   ALA B  91      54.149 -46.497 -18.223  1.00 97.79           C  
ATOM   4495  CB  ALA B  91      54.087 -44.675 -16.490  1.00 97.79           C  
ATOM   4499  O   ALA B  91      54.550 -46.304 -19.372  1.00 97.79           O  
ATOM   4500  N   VAL B  92      53.029 -47.170 -17.959  1.00 97.39           N  
ATOM   4502  CA  VAL B  92      51.986 -47.367 -18.971  1.00 97.39           C  
ATOM   4504  C   VAL B  92      51.121 -46.111 -19.004  1.00 97.39           C  
ATOM   4505  CB  VAL B  92      51.134 -48.620 -18.703  1.00 97.39           C  
ATOM   4507  O   VAL B  92      50.608 -45.687 -17.971  1.00 97.39           O  
ATOM   4508  CG1 VAL B  92      50.180 -48.869 -19.879  1.00 97.39           C  
ATOM   4512  CG2 VAL B  92      52.014 -49.866 -18.533  1.00 97.39           C  
ATOM   4516  N   TYR B  93      50.981 -45.500 -20.175  1.00 98.53           N  
ATOM   4518  CA  TYR B  93      50.150 -44.318 -20.394  1.00 98.53           C  
ATOM   4520  C   TYR B  93      48.853 -44.725 -21.075  1.00 98.53           C  
ATOM   4521  CB  TYR B  93      50.904 -43.291 -21.241  1.00 98.53           C  
ATOM   4524  O   TYR B  93      48.890 -45.336 -22.140  1.00 98.53           O  
ATOM   4525  CG  TYR B  93      52.014 -42.574 -20.501  1.00 98.53           C  
ATOM   4526  CD1 TYR B  93      51.820 -41.256 -20.047  1.00 98.53           C  
ATOM   4528  CD2 TYR B  93      53.242 -43.224 -20.269  1.00 98.53           C  
ATOM   4530  CE1 TYR B  93      52.845 -40.596 -19.341  1.00 98.53           C  
ATOM   4532  CE2 TYR B  93      54.259 -42.573 -19.547  1.00 98.53           C  
ATOM   4534  OH  TYR B  93      55.003 -40.646 -18.315  1.00 98.53           O  
ATOM   4536  CZ  TYR B  93      54.056 -41.263 -19.070  1.00 98.53           C  
ATOM   4537  N   TYR B  94      47.730 -44.348 -20.479  1.00 98.69           N  
ATOM   4539  CA  TYR B  94      46.390 -44.567 -20.994  1.00 98.69           C  
ATOM   4541  C   TYR B  94      45.771 -43.251 -21.444  1.00 98.69           C  
ATOM   4542  CB  TYR B  94      45.499 -45.216 -19.933  1.00 98.69           C  
ATOM   4545  O   TYR B  94      45.915 -42.221 -20.775  1.00 98.69           O  
ATOM   4546  CG  TYR B  94      46.040 -46.509 -19.365  1.00 98.69           C  
ATOM   4547  CD1 TYR B  94      45.791 -47.725 -20.030  1.00 98.69           C  
ATOM   4549  CD2 TYR B  94      46.805 -46.492 -18.183  1.00 98.69           C  
ATOM   4551  CE1 TYR B  94      46.307 -48.927 -19.509  1.00 98.69           C  
ATOM   4553  CE2 TYR B  94      47.309 -47.695 -17.654  1.00 98.69           C  
ATOM   4555  OH  TYR B  94      47.541 -50.072 -17.797  1.00 98.69           O  
ATOM   4557  CZ  TYR B  94      47.059 -48.914 -18.316  1.00 98.69           C  
ATOM   4558  N   CYS B  95      45.016 -43.306 -22.531  1.00 98.50           N  
ATOM   4560  CA  CYS B  95      44.069 -42.263 -22.881  1.00 98.50           C  
ATOM   4562  C   CYS B  95      42.639 -42.721 -22.580  1.00 98.50           C  
ATOM   4563  CB  CYS B  95      44.290 -41.850 -24.329  1.00 98.50           C  
ATOM   4566  O   CYS B  95      42.308 -43.895 -22.735  1.00 98.50           O  
ATOM   4567  SG  CYS B  95      43.945 -43.104 -25.587  1.00 98.50           S  
ATOM   4568  N   ALA B  96      41.775 -41.809 -22.138  1.00 96.97           N  
ATOM   4570  CA  ALA B  96      40.406 -42.151 -21.763  1.00 96.97           C  
ATOM   4572  C   ALA B  96      39.403 -41.071 -22.165  1.00 96.97           C  
ATOM   4573  CB  ALA B  96      40.353 -42.445 -20.259  1.00 96.97           C  
ATOM   4577  O   ALA B  96      39.718 -39.877 -22.155  1.00 96.97           O  
ATOM   4578  N   ARG B  97      38.177 -41.493 -22.481  1.00 90.67           N  
ATOM   4580  CA  ARG B  97      37.041 -40.585 -22.622  1.00 90.67           C  
ATOM   4582  C   ARG B  97      36.584 -40.155 -21.242  1.00 90.67           C  
ATOM   4583  CB  ARG B  97      35.903 -41.230 -23.412  1.00 90.67           C  
ATOM   4586  O   ARG B  97      36.353 -40.979 -20.361  1.00 90.67           O  
ATOM   4587  CG  ARG B  97      34.819 -40.180 -23.698  1.00 90.67           C  
ATOM   4590  CD  ARG B  97      33.827 -40.679 -24.737  1.00 90.67           C  
ATOM   4593  NE  ARG B  97      33.068 -41.858 -24.281  1.00 90.67           N  
ATOM   4595  NH1 ARG B  97      31.650 -41.887 -26.077  1.00 90.67           N  
ATOM   4598  NH2 ARG B  97      31.403 -43.401 -24.473  1.00 90.67           N  
ATOM   4601  CZ  ARG B  97      32.055 -42.383 -24.940  1.00 90.67           C  
ATOM   4602  N   ASP B  98      36.465 -38.854 -21.072  1.00 82.25           N  
ATOM   4604  CA  ASP B  98      36.234 -38.197 -19.805  1.00 82.25           C  
ATOM   4606  C   ASP B  98      34.927 -37.383 -19.880  1.00 82.25           C  
ATOM   4607  CB  ASP B  98      37.511 -37.395 -19.483  1.00 82.25           C  
ATOM   4610  O   ASP B  98      34.613 -36.742 -20.884  1.00 82.25           O  
ATOM   4611  CG  ASP B  98      37.565 -36.914 -18.049  1.00 82.25           C  
ATOM   4612  OD1 ASP B  98      36.540 -36.416 -17.562  1.00 82.25           O  
ATOM   4613  OD2 ASP B  98      38.584 -37.119 -17.361  1.00 82.25           O  
ATOM   4614  N   TYR B  99      34.147 -37.427 -18.802  1.00 67.68           N  
ATOM   4616  CA  TYR B  99      32.922 -36.645 -18.623  1.00 67.68           C  
ATOM   4618  C   TYR B  99      33.037 -35.667 -17.443  1.00 67.68           C  
ATOM   4619  CB  TYR B  99      31.736 -37.597 -18.472  1.00 67.68           C  
ATOM   4622  O   TYR B  99      32.072 -35.423 -16.722  1.00 67.68           O  
ATOM   4623  CG  TYR B  99      31.444 -38.476 -19.654  1.00 67.68           C  
ATOM   4624  CD1 TYR B  99      30.982 -37.923 -20.856  1.00 67.68           C  
ATOM   4626  CD2 TYR B  99      31.571 -39.867 -19.526  1.00 67.68           C  
ATOM   4628  CE1 TYR B  99      30.647 -38.783 -21.916  1.00 67.68           C  
ATOM   4630  CE2 TYR B  99      31.222 -40.712 -20.584  1.00 67.68           C  
ATOM   4632  OH  TYR B  99      30.393 -41.006 -22.798  1.00 67.68           O  
ATOM   4634  CZ  TYR B  99      30.757 -40.175 -21.791  1.00 67.68           C  
ATOM   4635  N   TYR B 100      34.231 -35.126 -17.201  1.00 64.22           N  
ATOM   4637  CA  TYR B 100      34.571 -34.192 -16.127  1.00 64.22           C  
ATOM   4639  C   TYR B 100      34.215 -34.749 -14.731  1.00 64.22           C  
ATOM   4640  CB  TYR B 100      33.941 -32.846 -16.495  1.00 64.22           C  
ATOM   4643  O   TYR B 100      34.959 -35.547 -14.167  1.00 64.22           O  
ATOM   4644  CG  TYR B 100      34.366 -31.627 -15.712  1.00 64.22           C  
ATOM   4645  CD1 TYR B 100      33.541 -31.118 -14.689  1.00 64.22           C  
ATOM   4647  CD2 TYR B 100      35.543 -30.945 -16.069  1.00 64.22           C  
ATOM   4649  CE1 TYR B 100      33.932 -29.978 -13.963  1.00 64.22           C  
ATOM   4651  CE2 TYR B 100      35.912 -29.779 -15.371  1.00 64.22           C  
ATOM   4653  OH  TYR B 100      35.531 -28.229 -13.580  1.00 64.22           O  
ATOM   4655  CZ  TYR B 100      35.132 -29.315 -14.295  1.00 64.22           C  
ATOM   4656  N   GLN B 101      33.032 -34.431 -14.200  1.00 62.79           N  
ATOM   4658  CA  GLN B 101      32.519 -34.878 -12.895  1.00 62.79           C  
ATOM   4660  C   GLN B 101      31.778 -36.225 -12.943  1.00 62.79           C  
ATOM   4661  CB  GLN B 101      31.647 -33.768 -12.290  1.00 62.79           C  
ATOM   4664  O   GLN B 101      30.945 -36.508 -12.087  1.00 62.79           O  
ATOM   4665  CG  GLN B 101      32.504 -32.689 -11.627  1.00 62.79           C  
ATOM   4668  CD  GLN B 101      31.673 -31.542 -11.066  1.00 62.79           C  
ATOM   4669  NE2 GLN B 101      32.311 -30.579 -10.443  1.00 62.79           N  
ATOM   4672  OE1 GLN B 101      30.454 -31.489 -11.143  1.00 62.79           O  
ATOM   4673  N   LEU B 102      32.076 -37.059 -13.934  1.00 65.18           N  
ATOM   4675  CA  LEU B 102      31.475 -38.379 -14.160  1.00 65.18           C  
ATOM   4677  C   LEU B 102      32.545 -39.441 -14.425  1.00 65.18           C  
ATOM   4678  CB  LEU B 102      30.499 -38.206 -15.315  1.00 65.18           C  
ATOM   4681  O   LEU B 102      33.708 -39.066 -14.473  1.00 65.18           O  
ATOM   4682  CG  LEU B 102      29.103 -37.738 -14.910  1.00 65.18           C  
ATOM   4684  CD1 LEU B 102      28.237 -38.147 -16.067  1.00 65.18           C  
ATOM   4688  CD2 LEU B 102      28.465 -38.379 -13.676  1.00 65.18           C  
ATOM   4692  N   PRO B 103      32.261 -40.753 -14.532  1.00 75.85           N  
ATOM   4693  CA  PRO B 103      33.326 -41.744 -14.731  1.00 75.85           C  
ATOM   4695  C   PRO B 103      34.030 -41.588 -16.089  1.00 75.85           C  
ATOM   4696  CB  PRO B 103      32.633 -43.104 -14.638  1.00 75.85           C  
ATOM   4699  O   PRO B 103      33.475 -41.014 -17.017  1.00 75.85           O  
ATOM   4700  CG  PRO B 103      31.234 -42.785 -15.158  1.00 75.85           C  
ATOM   4703  CD  PRO B 103      30.962 -41.421 -14.533  1.00 75.85           C  
ATOM   4706  N   MET B 104      35.233 -42.148 -16.220  1.00 88.92           N  
ATOM   4708  CA  MET B 104      35.858 -42.404 -17.518  1.00 88.92           C  
ATOM   4710  C   MET B 104      35.405 -43.781 -17.995  1.00 88.92           C  
ATOM   4711  CB  MET B 104      37.386 -42.342 -17.406  1.00 88.92           C  
ATOM   4714  O   MET B 104      35.749 -44.791 -17.383  1.00 88.92           O  
ATOM   4715  CG  MET B 104      37.865 -40.903 -17.211  1.00 88.92           C  
ATOM   4718  SD  MET B 104      39.614 -40.735 -16.782  1.00 88.92           S  
ATOM   4719  CE  MET B 104      39.591 -41.413 -15.109  1.00 88.92           C  
ATOM   4723  N   ASP B 105      34.582 -43.823 -19.038  1.00 86.87           N  
ATOM   4725  CA  ASP B 105      33.885 -45.042 -19.457  1.00 86.87           C  
ATOM   4727  C   ASP B 105      34.645 -45.856 -20.510  1.00 86.87           C  
ATOM   4728  CB  ASP B 105      32.469 -44.678 -19.927  1.00 86.87           C  
ATOM   4731  O   ASP B 105      34.553 -47.082 -20.527  1.00 86.87           O  
ATOM   4732  CG  ASP B 105      32.393 -43.854 -21.222  1.00 86.87           C  
ATOM   4733  OD1 ASP B 105      33.368 -43.192 -21.640  1.00 86.87           O  
ATOM   4734  OD2 ASP B 105      31.306 -43.829 -21.836  1.00 86.87           O  
ATOM   4735  N   VAL B 106      35.417 -45.183 -21.364  1.00 92.02           N  
ATOM   4737  CA  VAL B 106      36.224 -45.793 -22.422  1.00 92.02           C  
ATOM   4739  C   VAL B 106      37.687 -45.465 -22.180  1.00 92.02           C  
ATOM   4740  CB  VAL B 106      35.778 -45.326 -23.820  1.00 92.02           C  
ATOM   4742  O   VAL B 106      38.052 -44.295 -22.097  1.00 92.02           O  
ATOM   4743  CG1 VAL B 106      36.587 -46.026 -24.921  1.00 92.02           C  
ATOM   4747  CG2 VAL B 106      34.300 -45.642 -24.085  1.00 92.02           C  
ATOM   4751  N   TRP B 107      38.518 -46.499 -22.112  1.00 97.45           N  
ATOM   4753  CA  TRP B 107      39.968 -46.407 -21.967  1.00 97.45           C  
ATOM   4755  C   TRP B 107      40.634 -47.060 -23.176  1.00 97.45           C  
ATOM   4756  CB  TRP B 107      40.402 -47.086 -20.663  1.00 97.45           C  
ATOM   4759  O   TRP B 107      40.136 -48.065 -23.692  1.00 97.45           O  
ATOM   4760  CG  TRP B 107      39.962 -46.411 -19.398  1.00 97.45           C  
ATOM   4761  CD1 TRP B 107      38.688 -46.287 -18.957  1.00 97.45           C  
ATOM   4763  CD2 TRP B 107      40.795 -45.794 -18.372  1.00 97.45           C  
ATOM   4764  CE2 TRP B 107      39.950 -45.341 -17.318  1.00 97.45           C  
ATOM   4765  CE3 TRP B 107      42.185 -45.615 -18.211  1.00 97.45           C  
ATOM   4767  NE1 TRP B 107      38.671 -45.627 -17.747  1.00 97.45           N  
ATOM   4769  CH2 TRP B 107      41.856 -44.609 -16.013  1.00 97.45           C  
ATOM   4771  CZ2 TRP B 107      40.465 -44.783 -16.141  1.00 97.45           C  
ATOM   4773  CZ3 TRP B 107      42.712 -45.020 -17.050  1.00 97.45           C  
ATOM   4775  N   GLY B 108      41.754 -46.503 -23.627  1.00 98.08           N  
ATOM   4777  CA  GLY B 108      42.668 -47.220 -24.505  1.00 98.08           C  
ATOM   4780  C   GLY B 108      43.373 -48.347 -23.750  1.00 98.08           C  
ATOM   4781  O   GLY B 108      43.275 -48.457 -22.526  1.00 98.08           O  
ATOM   4782  N   GLN B 109      44.042 -49.237 -24.484  1.00 94.43           N  
ATOM   4784  CA  GLN B 109      44.722 -50.395 -23.885  1.00 94.43           C  
ATOM   4786  C   GLN B 109      46.029 -50.019 -23.178  1.00 94.43           C  
ATOM   4787  CB  GLN B 109      44.956 -51.489 -24.938  1.00 94.43           C  
ATOM   4790  O   GLN B 109      46.575 -50.823 -22.427  1.00 94.43           O  
ATOM   4791  CG  GLN B 109      43.649 -52.078 -25.491  1.00 94.43           C  
ATOM   4794  CD  GLN B 109      42.738 -52.618 -24.390  1.00 94.43           C  
ATOM   4795  NE2 GLN B 109      41.552 -52.075 -24.226  1.00 94.43           N  
ATOM   4798  OE1 GLN B 109      43.075 -53.513 -23.634  1.00 94.43           O  
ATOM   4799  N   GLY B 110      46.503 -48.794 -23.390  1.00 97.02           N  
ATOM   4801  CA  GLY B 110      47.728 -48.274 -22.821  1.00 97.02           C  
ATOM   4804  C   GLY B 110      48.934 -48.458 -23.740  1.00 97.02           C  
ATOM   4805  O   GLY B 110      48.995 -49.348 -24.591  1.00 97.02           O  
ATOM   4806  N   THR B 111      49.934 -47.601 -23.555  1.00 95.67           N  
ATOM   4808  CA  THR B 111      51.247 -47.723 -24.192  1.00 95.67           C  
ATOM   4810  C   THR B 111      52.352 -47.630 -23.148  1.00 95.67           C  
ATOM   4811  CB  THR B 111      51.411 -46.706 -25.333  1.00 95.67           C  
ATOM   4813  O   THR B 111      52.392 -46.695 -22.348  1.00 95.67           O  
ATOM   4814  CG2 THR B 111      51.479 -45.241 -24.900  1.00 95.67           C  
ATOM   4818  OG1 THR B 111      52.581 -46.982 -26.069  1.00 95.67           O  
ATOM   4820  N   THR B 112      53.241 -48.620 -23.126  1.00 94.89           N  
ATOM   4822  CA  THR B 112      54.398 -48.626 -22.228  1.00 94.89           C  
ATOM   4824  C   THR B 112      55.447 -47.649 -22.735  1.00 94.89           C  
ATOM   4825  CB  THR B 112      55.006 -50.027 -22.101  1.00 94.89           C  
ATOM   4827  O   THR B 112      55.864 -47.728 -23.889  1.00 94.89           O  
ATOM   4828  CG2 THR B 112      56.125 -50.096 -21.063  1.00 94.89           C  
ATOM   4832  OG1 THR B 112      54.003 -50.925 -21.691  1.00 94.89           O  
ATOM   4834  N   VAL B 113      55.897 -46.756 -21.858  1.00 96.74           N  
ATOM   4836  CA  VAL B 113      57.001 -45.832 -22.108  1.00 96.74           C  
ATOM   4838  C   VAL B 113      58.077 -46.058 -21.060  1.00 96.74           C  
ATOM   4839  CB  VAL B 113      56.528 -44.372 -22.082  1.00 96.74           C  
ATOM   4841  O   VAL B 113      57.810 -45.966 -19.863  1.00 96.74           O  
ATOM   4842  CG1 VAL B 113      57.702 -43.405 -22.280  1.00 96.74           C  
ATOM   4846  CG2 VAL B 113      55.490 -44.101 -23.176  1.00 96.74           C  
ATOM   4850  N   THR B 114      59.299 -46.296 -21.522  1.00 96.84           N  
ATOM   4852  CA  THR B 114      60.508 -46.382 -20.704  1.00 96.84           C  
ATOM   4854  C   THR B 114      61.338 -45.122 -20.898  1.00 96.84           C  
ATOM   4855  CB  THR B 114      61.315 -47.637 -21.057  1.00 96.84           C  
ATOM   4857  O   THR B 114      61.629 -44.735 -22.030  1.00 96.84           O  
ATOM   4858  CG2 THR B 114      62.538 -47.820 -20.159  1.00 96.84           C  
ATOM   4862  OG1 THR B 114      60.503 -48.774 -20.879  1.00 96.84           O  
ATOM   4864  N   VAL B 115      61.736 -44.483 -19.798  1.00 97.47           N  
ATOM   4866  CA  VAL B 115      62.662 -43.348 -19.824  1.00 97.47           C  
ATOM   4868  C   VAL B 115      64.049 -43.834 -19.428  1.00 97.47           C  
ATOM   4869  CB  VAL B 115      62.199 -42.183 -18.940  1.00 97.47           C  
ATOM   4871  O   VAL B 115      64.302 -44.115 -18.257  1.00 97.47           O  
ATOM   4872  CG1 VAL B 115      63.122 -40.976 -19.170  1.00 97.47           C  
ATOM   4876  CG2 VAL B 115      60.747 -41.787 -19.228  1.00 97.47           C  
ATOM   4880  N   SER B 116      64.952 -43.955 -20.399  1.00 96.23           N  
ATOM   4882  CA  SER B 116      66.304 -44.481 -20.177  1.00 96.23           C  
ATOM   4884  C   SER B 116      67.292 -43.933 -21.200  1.00 96.23           C  
ATOM   4885  CB  SER B 116      66.290 -46.012 -20.225  1.00 96.23           C  
ATOM   4888  O   SER B 116      66.933 -43.637 -22.337  1.00 96.23           O  
ATOM   4889  OG  SER B 116      67.585 -46.523 -19.960  1.00 96.23           O  
ATOM   4891  N   SER B 117      68.553 -43.791 -20.792  1.00 95.87           N  
ATOM   4893  CA  SER B 117      69.659 -43.458 -21.694  1.00 95.87           C  
ATOM   4895  C   SER B 117      70.169 -44.667 -22.485  1.00 95.87           C  
ATOM   4896  CB  SER B 117      70.810 -42.852 -20.889  1.00 95.87           C  
ATOM   4899  O   SER B 117      70.929 -44.483 -23.436  1.00 95.87           O  
ATOM   4900  OG  SER B 117      71.197 -43.745 -19.861  1.00 95.87           O  
ATOM   4902  N   ALA B 118      69.780 -45.889 -22.101  1.00 93.96           N  
ATOM   4904  CA  ALA B 118      70.156 -47.105 -22.813  1.00 93.96           C  
ATOM   4906  C   ALA B 118      69.611 -47.087 -24.247  1.00 93.96           C  
ATOM   4907  CB  ALA B 118      69.681 -48.330 -22.026  1.00 93.96           C  
ATOM   4911  O   ALA B 118      68.518 -46.587 -24.506  1.00 93.96           O  
ATOM   4912  N   SER B 119      70.385 -47.626 -25.188  1.00 93.80           N  
ATOM   4914  CA  SER B 119      69.979 -47.671 -26.592  1.00 93.80           C  
ATOM   4916  C   SER B 119      68.995 -48.804 -26.840  1.00 93.80           C  
ATOM   4917  CB  SER B 119      71.187 -47.806 -27.517  1.00 93.80           C  
ATOM   4920  O   SER B 119      69.124 -49.895 -26.283  1.00 93.80           O  
ATOM   4921  OG  SER B 119      71.965 -46.629 -27.425  1.00 93.80           O  
ATOM   4923  N   THR B 120      68.038 -48.552 -27.725  1.00 95.30           N  
ATOM   4925  CA  THR B 120      67.121 -49.576 -28.206  1.00 95.30           C  
ATOM   4927  C   THR B 120      67.883 -50.751 -28.823  1.00 95.30           C  
ATOM   4928  CB  THR B 120      66.193 -48.974 -29.257  1.00 95.30           C  
ATOM   4930  O   THR B 120      68.795 -50.555 -29.627  1.00 95.30           O  
ATOM   4931  CG2 THR B 120      65.193 -49.982 -29.759  1.00 95.30           C  
ATOM   4935  OG1 THR B 120      65.441 -47.913 -28.733  1.00 95.30           O  
ATOM   4937  N   LYS B 121      67.455 -51.978 -28.517  1.00 97.16           N  
ATOM   4939  CA  LYS B 121      67.984 -53.202 -29.122  1.00 97.16           C  
ATOM   4941  C   LYS B 121      66.852 -54.136 -29.540  1.00 97.16           C  
ATOM   4942  CB  LYS B 121      68.957 -53.863 -28.135  1.00 97.16           C  
ATOM   4945  O   LYS B 121      65.986 -54.462 -28.735  1.00 97.16           O  
ATOM   4946  CG  LYS B 121      69.691 -55.020 -28.819  1.00 97.16           C  
ATOM   4949  CD  LYS B 121      70.616 -55.764 -27.855  1.00 97.16           C  
ATOM   4952  CE  LYS B 121      71.266 -56.982 -28.530  1.00 97.16           C  
ATOM   4955  NZ  LYS B 121      70.252 -57.958 -29.011  1.00 97.16           N  
ATOM   4959  N   GLY B 122      66.876 -54.585 -30.796  1.00 97.97           N  
ATOM   4961  CA  GLY B 122      65.962 -55.616 -31.290  1.00 97.97           C  
ATOM   4964  C   GLY B 122      66.322 -57.020 -30.779  1.00 97.97           C  
ATOM   4965  O   GLY B 122      67.511 -57.301 -30.555  1.00 97.97           O  
ATOM   4966  N   PRO B 123      65.324 -57.904 -30.599  1.00 98.66           N  
ATOM   4967  CA  PRO B 123      65.557 -59.259 -30.120  1.00 98.66           C  
ATOM   4969  C   PRO B 123      66.210 -60.145 -31.179  1.00 98.66           C  
ATOM   4970  CB  PRO B 123      64.179 -59.817 -29.755  1.00 98.66           C  
ATOM   4973  O   PRO B 123      65.944 -60.018 -32.375  1.00 98.66           O  
ATOM   4974  CG  PRO B 123      63.228 -59.049 -30.671  1.00 98.66           C  
ATOM   4977  CD  PRO B 123      63.897 -57.680 -30.809  1.00 98.66           C  
ATOM   4980  N   SER B 124      66.981 -61.124 -30.718  1.00 98.61           N  
ATOM   4982  CA  SER B 124      67.233 -62.351 -31.476  1.00 98.61           C  
ATOM   4984  C   SER B 124      66.134 -63.363 -31.142  1.00 98.61           C  
ATOM   4985  CB  SER B 124      68.615 -62.917 -31.143  1.00 98.61           C  
ATOM   4988  O   SER B 124      65.775 -63.505 -29.975  1.00 98.61           O  
ATOM   4989  OG  SER B 124      69.627 -61.973 -31.459  1.00 98.61           O  
ATOM   4991  N   VAL B 125      65.584 -64.055 -32.143  1.00 98.87           N  
ATOM   4993  CA  VAL B 125      64.500 -65.032 -31.936  1.00 98.87           C  
ATOM   4995  C   VAL B 125      64.976 -66.422 -32.325  1.00 98.87           C  
ATOM   4996  CB  VAL B 125      63.209 -64.655 -32.681  1.00 98.87           C  
ATOM   4998  O   VAL B 125      65.326 -66.654 -33.482  1.00 98.87           O  
ATOM   4999  CG1 VAL B 125      62.065 -65.618 -32.331  1.00 98.87           C  
ATOM   5003  CG2 VAL B 125      62.758 -63.236 -32.312  1.00 98.87           C  
ATOM   5007  N   PHE B 126      64.958 -67.338 -31.361  1.00 98.74           N  
ATOM   5009  CA  PHE B 126      65.416 -68.715 -31.530  1.00 98.74           C  
ATOM   5011  C   PHE B 126      64.255 -69.704 -31.357  1.00 98.74           C  
ATOM   5012  CB  PHE B 126      66.549 -69.001 -30.541  1.00 98.74           C  
ATOM   5015  O   PHE B 126      63.436 -69.522 -30.449  1.00 98.74           O  
ATOM   5016  CG  PHE B 126      67.759 -68.107 -30.727  1.00 98.74           C  
ATOM   5017  CD1 PHE B 126      68.564 -68.241 -31.874  1.00 98.74           C  
ATOM   5019  CD2 PHE B 126      68.072 -67.132 -29.761  1.00 98.74           C  
ATOM   5021  CE1 PHE B 126      69.683 -67.409 -32.050  1.00 98.74           C  
ATOM   5023  CE2 PHE B 126      69.193 -66.301 -29.937  1.00 98.74           C  
ATOM   5025  CZ  PHE B 126      70.001 -66.443 -31.079  1.00 98.74           C  
ATOM   5027  N   PRO B 127      64.161 -70.751 -32.195  1.00 98.38           N  
ATOM   5028  CA  PRO B 127      63.081 -71.724 -32.116  1.00 98.38           C  
ATOM   5030  C   PRO B 127      63.297 -72.675 -30.932  1.00 98.38           C  
ATOM   5031  CB  PRO B 127      63.102 -72.450 -33.466  1.00 98.38           C  
ATOM   5034  O   PRO B 127      64.387 -73.206 -30.725  1.00 98.38           O  
ATOM   5035  CG  PRO B 127      64.577 -72.411 -33.869  1.00 98.38           C  
ATOM   5038  CD  PRO B 127      65.076 -71.094 -33.277  1.00 98.38           C  
ATOM   5041  N   LEU B 128      62.234 -72.938 -30.176  1.00 97.84           N  
ATOM   5043  CA  LEU B 128      62.177 -73.973 -29.145  1.00 97.84           C  
ATOM   5045  C   LEU B 128      61.464 -75.186 -29.741  1.00 97.84           C  
ATOM   5046  CB  LEU B 128      61.492 -73.442 -27.871  1.00 97.84           C  
ATOM   5049  O   LEU B 128      60.237 -75.286 -29.714  1.00 97.84           O  
ATOM   5050  CG  LEU B 128      62.120 -72.176 -27.269  1.00 97.84           C  
ATOM   5052  CD1 LEU B 128      61.292 -71.713 -26.068  1.00 97.84           C  
ATOM   5056  CD2 LEU B 128      63.559 -72.420 -26.818  1.00 97.84           C  
ATOM   5060  N   ALA B 129      62.250 -76.071 -30.354  1.00 94.87           N  
ATOM   5062  CA  ALA B 129      61.736 -77.231 -31.069  1.00 94.87           C  
ATOM   5064  C   ALA B 129      61.001 -78.210 -30.129  1.00 94.87           C  
ATOM   5065  CB  ALA B 129      62.896 -77.922 -31.794  1.00 94.87           C  
ATOM   5069  O   ALA B 129      61.447 -78.425 -28.994  1.00 94.87           O  
ATOM   5070  N   PRO B 130      59.915 -78.852 -30.597  1.00 91.24           N  
ATOM   5071  CA  PRO B 130      59.304 -79.949 -29.868  1.00 91.24           C  
ATOM   5073  C   PRO B 130      60.273 -81.136 -29.799  1.00 91.24           C  
ATOM   5074  CB  PRO B 130      58.015 -80.284 -30.619  1.00 91.24           C  
ATOM   5077  O   PRO B 130      61.025 -81.414 -30.733  1.00 91.24           O  
ATOM   5078  CG  PRO B 130      58.343 -79.892 -32.060  1.00 91.24           C  
ATOM   5081  CD  PRO B 130      59.309 -78.716 -31.914  1.00 91.24           C  
ATOM   5084  N   SER B 131      60.249 -81.858 -28.684  1.00 81.93           N  
ATOM   5086  CA  SER B 131      61.037 -83.072 -28.475  1.00 81.93           C  
ATOM   5088  C   SER B 131      60.201 -84.125 -27.754  1.00 81.93           C  
ATOM   5089  CB  SER B 131      62.314 -82.743 -27.691  1.00 81.93           C  
ATOM   5092  O   SER B 131      59.141 -83.823 -27.200  1.00 81.93           O  
ATOM   5093  OG  SER B 131      62.005 -82.392 -26.354  1.00 81.93           O  
ATOM   5095  N   SER B 132      60.702 -85.360 -27.681  1.00 71.41           N  
ATOM   5097  CA  SER B 132      60.085 -86.408 -26.854  1.00 71.41           C  
ATOM   5099  C   SER B 132      59.931 -85.979 -25.389  1.00 71.41           C  
ATOM   5100  CB  SER B 132      60.914 -87.691 -26.937  1.00 71.41           C  
ATOM   5103  O   SER B 132      58.975 -86.373 -24.731  1.00 71.41           O  
ATOM   5104  OG  SER B 132      62.262 -87.444 -26.566  1.00 71.41           O  
ATOM   5106  N   LYS B 133      60.817 -85.108 -24.890  1.00 68.96           N  
ATOM   5108  CA  LYS B 133      60.772 -84.570 -23.522  1.00 68.96           C  
ATOM   5110  C   LYS B 133      59.746 -83.448 -23.327  1.00 68.96           C  
ATOM   5111  CB  LYS B 133      62.174 -84.101 -23.109  1.00 68.96           C  
ATOM   5114  O   LYS B 133      59.363 -83.192 -22.186  1.00 68.96           O  
ATOM   5115  CG  LYS B 133      63.190 -85.253 -23.076  1.00 68.96           C  
ATOM   5118  CD  LYS B 133      64.551 -84.743 -22.594  1.00 68.96           C  
ATOM   5121  CE  LYS B 133      65.540 -85.906 -22.462  1.00 68.96           C  
ATOM   5124  NZ  LYS B 133      66.865 -85.437 -21.992  1.00 68.96           N  
ATOM   5128  N   SER B 134      59.301 -82.798 -24.406  1.00 73.50           N  
ATOM   5130  CA  SER B 134      58.231 -81.785 -24.397  1.00 73.50           C  
ATOM   5132  C   SER B 134      56.903 -82.314 -24.955  1.00 73.50           C  
ATOM   5133  CB  SER B 134      58.675 -80.497 -25.104  1.00 73.50           C  
ATOM   5136  O   SER B 134      55.981 -81.537 -25.200  1.00 73.50           O  
ATOM   5137  OG  SER B 134      58.765 -80.656 -26.506  1.00 73.50           O  
ATOM   5139  N   THR B 135      56.803 -83.632 -25.149  1.00 74.97           N  
ATOM   5141  CA  THR B 135      55.609 -84.316 -25.648  1.00 74.97           C  
ATOM   5143  C   THR B 135      54.995 -85.165 -24.535  1.00 74.97           C  
ATOM   5144  CB  THR B 135      55.951 -85.153 -26.887  1.00 74.97           C  
ATOM   5146  O   THR B 135      55.683 -85.968 -23.912  1.00 74.97           O  
ATOM   5147  CG2 THR B 135      54.723 -85.831 -27.486  1.00 74.97           C  
ATOM   5151  OG1 THR B 135      56.485 -84.319 -27.891  1.00 74.97           O  
ATOM   5153  N   SER B 136      53.702 -84.992 -24.263  1.00 75.92           N  
ATOM   5155  CA  SER B 136      52.949 -85.768 -23.270  1.00 75.92           C  
ATOM   5157  C   SER B 136      51.469 -85.842 -23.652  1.00 75.92           C  
ATOM   5158  CB  SER B 136      53.091 -85.136 -21.882  1.00 75.92           C  
ATOM   5161  O   SER B 136      50.899 -84.869 -24.147  1.00 75.92           O  
ATOM   5162  OG  SER B 136      52.405 -85.917 -20.923  1.00 75.92           O  
ATOM   5164  N   GLY B 137      50.837 -87.003 -23.446  1.00 80.29           N  
ATOM   5166  CA  GLY B 137      49.393 -87.177 -23.654  1.00 80.29           C  
ATOM   5169  C   GLY B 137      48.904 -86.889 -25.080  1.00 80.29           C  
ATOM   5170  O   GLY B 137      47.795 -86.399 -25.250  1.00 80.29           O  
ATOM   5171  N   GLY B 138      49.732 -87.128 -26.103  1.00 88.08           N  
ATOM   5173  CA  GLY B 138      49.394 -86.824 -27.501  1.00 88.08           C  
ATOM   5176  C   GLY B 138      49.480 -85.337 -27.868  1.00 88.08           C  
ATOM   5177  O   GLY B 138      49.047 -84.950 -28.952  1.00 88.08           O  
ATOM   5178  N   THR B 139      50.048 -84.510 -26.988  1.00 93.49           N  
ATOM   5180  CA  THR B 139      50.332 -83.095 -27.242  1.00 93.49           C  
ATOM   5182  C   THR B 139      51.825 -82.814 -27.146  1.00 93.49           C  
ATOM   5183  CB  THR B 139      49.555 -82.166 -26.302  1.00 93.49           C  
ATOM   5185  O   THR B 139      52.533 -83.452 -26.369  1.00 93.49           O  
ATOM   5186  CG2 THR B 139      48.046 -82.390 -26.372  1.00 93.49           C  
ATOM   5190  OG1 THR B 139      49.960 -82.309 -24.958  1.00 93.49           O  
ATOM   5192  N   ALA B 140      52.311 -81.858 -27.932  1.00 94.02           N  
ATOM   5194  CA  ALA B 140      53.689 -81.398 -27.934  1.00 94.02           C  
ATOM   5196  C   ALA B 140      53.747 -79.891 -27.684  1.00 94.02           C  
ATOM   5197  CB  ALA B 140      54.338 -81.777 -29.265  1.00 94.02           C  
ATOM   5201  O   ALA B 140      52.978 -79.127 -28.270  1.00 94.02           O  
ATOM   5202  N   ALA B 141      54.681 -79.473 -26.833  1.00 95.68           N  
ATOM   5204  CA  ALA B 141      55.006 -78.070 -26.630  1.00 95.68           C  
ATOM   5206  C   ALA B 141      56.171 -77.660 -27.539  1.00 95.68           C  
ATOM   5207  CB  ALA B 141      55.294 -77.828 -25.146  1.00 95.68           C  
ATOM   5211  O   ALA B 141      57.218 -78.319 -27.563  1.00 95.68           O  
ATOM   5212  N   LEU B 142      55.982 -76.550 -28.247  1.00 96.76           N  
ATOM   5214  CA  LEU B 142      56.984 -75.860 -29.057  1.00 96.76           C  
ATOM   5216  C   LEU B 142      56.898 -74.357 -28.789  1.00 96.76           C  
ATOM   5217  CB  LEU B 142      56.799 -76.238 -30.538  1.00 96.76           C  
ATOM   5220  O   LEU B 142      55.886 -73.872 -28.289  1.00 96.76           O  
ATOM   5221  CG  LEU B 142      55.473 -75.791 -31.192  1.00 96.76           C  
ATOM   5223  CD1 LEU B 142      55.570 -74.398 -31.812  1.00 96.76           C  
ATOM   5227  CD2 LEU B 142      55.101 -76.750 -32.322  1.00 96.76           C  
ATOM   5231  N   GLY B 143      57.944 -73.599 -29.089  1.00 98.07           N  
ATOM   5233  CA  GLY B 143      57.972 -72.188 -28.717  1.00 98.07           C  
ATOM   5236  C   GLY B 143      59.019 -71.359 -29.435  1.00 98.07           C  
ATOM   5237  O   GLY B 143      59.703 -71.827 -30.340  1.00 98.07           O  
ATOM   5238  N   CYS B 144      59.164 -70.122 -28.984  1.00 98.81           N  
ATOM   5240  CA  CYS B 144      60.222 -69.211 -29.384  1.00 98.81           C  
ATOM   5242  C   CYS B 144      60.811 -68.519 -28.160  1.00 98.81           C  
ATOM   5243  CB  CYS B 144      59.670 -68.183 -30.368  1.00 98.81           C  
ATOM   5246  O   CYS B 144      60.079 -68.006 -27.308  1.00 98.81           O  
ATOM   5247  SG  CYS B 144      59.338 -68.861 -32.003  1.00 98.81           S  
ATOM   5248  N   LEU B 145      62.139 -68.471 -28.106  1.00 98.87           N  
ATOM   5250  CA  LEU B 145      62.897 -67.641 -27.183  1.00 98.87           C  
ATOM   5252  C   LEU B 145      63.150 -66.285 -27.846  1.00 98.87           C  
ATOM   5253  CB  LEU B 145      64.194 -68.382 -26.818  1.00 98.87           C  
ATOM   5256  O   LEU B 145      63.820 -66.213 -28.874  1.00 98.87           O  
ATOM   5257  CG  LEU B 145      65.191 -67.555 -25.991  1.00 98.87           C  
ATOM   5259  CD1 LEU B 145      64.625 -67.171 -24.626  1.00 98.87           C  
ATOM   5263  CD2 LEU B 145      66.475 -68.351 -25.776  1.00 98.87           C  
ATOM   5267  N   VAL B 146      62.621 -65.218 -27.250  1.00 98.87           N  
ATOM   5269  CA  VAL B 146      62.835 -63.831 -27.672  1.00 98.87           C  
ATOM   5271  C   VAL B 146      63.905 -63.241 -26.767  1.00 98.87           C  
ATOM   5272  CB  VAL B 146      61.525 -63.022 -27.610  1.00 98.87           C  
ATOM   5274  O   VAL B 146      63.623 -62.893 -25.622  1.00 98.87           O  
ATOM   5275  CG1 VAL B 146      61.738 -61.631 -28.207  1.00 98.87           C  
ATOM   5279  CG2 VAL B 146      60.404 -63.710 -28.399  1.00 98.87           C  
ATOM   5283  N   LYS B 147      65.145 -63.195 -27.254  1.00 98.51           N  
ATOM   5285  CA  LYS B 147      66.336 -62.946 -26.440  1.00 98.51           C  
ATOM   5287  C   LYS B 147      66.927 -61.557 -26.674  1.00 98.51           C  
ATOM   5288  CB  LYS B 147      67.363 -64.070 -26.687  1.00 98.51           C  
ATOM   5291  O   LYS B 147      67.042 -61.106 -27.814  1.00 98.51           O  
ATOM   5292  CG  LYS B 147      68.417 -64.131 -25.573  1.00 98.51           C  
ATOM   5295  CD  LYS B 147      69.421 -65.281 -25.737  1.00 98.51           C  
ATOM   5298  CE  LYS B 147      70.550 -65.180 -24.695  1.00 98.51           C  
ATOM   5301  NZ  LYS B 147      70.103 -65.484 -23.312  1.00 98.51           N  
ATOM   5305  N   ASP B 148      67.397 -60.942 -25.594  1.00 98.20           N  
ATOM   5307  CA  ASP B 148      68.258 -59.755 -25.586  1.00 98.20           C  
ATOM   5309  C   ASP B 148      67.652 -58.524 -26.295  1.00 98.20           C  
ATOM   5310  CB  ASP B 148      69.662 -60.121 -26.142  1.00 98.20           C  
ATOM   5313  O   ASP B 148      68.239 -58.018 -27.251  1.00 98.20           O  
ATOM   5314  CG  ASP B 148      70.466 -61.121 -25.307  1.00 98.20           C  
ATOM   5315  OD1 ASP B 148      70.171 -61.246 -24.098  1.00 98.20           O  
ATOM   5316  OD2 ASP B 148      71.389 -61.743 -25.904  1.00 98.20           O  
ATOM   5317  N   TYR B 149      66.510 -58.006 -25.842  1.00 98.35           N  
ATOM   5319  CA  TYR B 149      65.904 -56.779 -26.391  1.00 98.35           C  
ATOM   5321  C   TYR B 149      65.766 -55.660 -25.360  1.00 98.35           C  
ATOM   5322  CB  TYR B 149      64.562 -57.088 -27.053  1.00 98.35           C  
ATOM   5325  O   TYR B 149      65.809 -55.893 -24.155  1.00 98.35           O  
ATOM   5326  CG  TYR B 149      63.510 -57.626 -26.111  1.00 98.35           C  
ATOM   5327  CD1 TYR B 149      63.463 -59.005 -25.827  1.00 98.35           C  
ATOM   5329  CD2 TYR B 149      62.596 -56.744 -25.505  1.00 98.35           C  
ATOM   5331  CE1 TYR B 149      62.497 -59.508 -24.942  1.00 98.35           C  
ATOM   5333  CE2 TYR B 149      61.639 -57.244 -24.605  1.00 98.35           C  
ATOM   5335  OH  TYR B 149      60.679 -59.111 -23.462  1.00 98.35           O  
ATOM   5337  CZ  TYR B 149      61.591 -58.624 -24.327  1.00 98.35           C  
ATOM   5338  N   PHE B 150      65.628 -54.423 -25.836  1.00 97.51           N  
ATOM   5340  CA  PHE B 150      65.376 -53.269 -24.978  1.00 97.51           C  
ATOM   5342  C   PHE B 150      64.714 -52.112 -25.745  1.00 97.51           C  
ATOM   5343  CB  PHE B 150      66.699 -52.790 -24.356  1.00 97.51           C  
ATOM   5346  O   PHE B 150      65.136 -51.833 -26.873  1.00 97.51           O  
ATOM   5347  CG  PHE B 150      66.522 -51.658 -23.367  1.00 97.51           C  
ATOM   5348  CD1 PHE B 150      66.603 -50.320 -23.796  1.00 97.51           C  
ATOM   5350  CD2 PHE B 150      66.214 -51.945 -22.024  1.00 97.51           C  
ATOM   5352  CE1 PHE B 150      66.338 -49.273 -22.897  1.00 97.51           C  
ATOM   5354  CE2 PHE B 150      65.950 -50.898 -21.124  1.00 97.51           C  
ATOM   5356  CZ  PHE B 150      66.000 -49.564 -21.563  1.00 97.51           C  
ATOM   5358  N   PRO B 151      63.782 -51.366 -25.123  1.00 96.45           N  
ATOM   5359  CA  PRO B 151      63.104 -51.684 -23.858  1.00 96.45           C  
ATOM   5361  C   PRO B 151      62.021 -52.757 -24.053  1.00 96.45           C  
ATOM   5362  CB  PRO B 151      62.518 -50.345 -23.409  1.00 96.45           C  
ATOM   5365  O   PRO B 151      61.926 -53.378 -25.099  1.00 96.45           O  
ATOM   5366  CG  PRO B 151      62.117 -49.707 -24.733  1.00 96.45           C  
ATOM   5369  CD  PRO B 151      63.278 -50.105 -25.647  1.00 96.45           C  
ATOM   5372  N   GLU B 152      61.181 -52.974 -23.051  1.00 93.83           N  
ATOM   5374  CA  GLU B 152      59.867 -53.593 -23.257  1.00 93.83           C  
ATOM   5376  C   GLU B 152      58.931 -52.657 -24.065  1.00 93.83           C  
ATOM   5377  CB  GLU B 152      59.263 -53.886 -21.873  1.00 93.83           C  
ATOM   5380  O   GLU B 152      59.129 -51.437 -24.059  1.00 93.83           O  
ATOM   5381  CG  GLU B 152      59.914 -55.091 -21.175  1.00 93.83           C  
ATOM   5384  CD  GLU B 152      59.110 -56.370 -21.430  1.00 93.83           C  
ATOM   5385  OE1 GLU B 152      58.557 -56.909 -20.447  1.00 93.83           O  
ATOM   5386  OE2 GLU B 152      58.975 -56.737 -22.618  1.00 93.83           O  
ATOM   5387  N   PRO B 153      57.857 -53.165 -24.699  1.00 92.51           N  
ATOM   5388  CA  PRO B 153      57.466 -54.568 -24.787  1.00 92.51           C  
ATOM   5390  C   PRO B 153      57.749 -55.190 -26.163  1.00 92.51           C  
ATOM   5391  CB  PRO B 153      55.968 -54.538 -24.486  1.00 92.51           C  
ATOM   5394  O   PRO B 153      57.855 -54.498 -27.182  1.00 92.51           O  
ATOM   5395  CG  PRO B 153      55.512 -53.254 -25.181  1.00 92.51           C  
ATOM   5398  CD  PRO B 153      56.733 -52.330 -25.108  1.00 92.51           C  
ATOM   5401  N   VAL B 154      57.741 -56.523 -26.216  1.00 95.86           N  
ATOM   5403  CA  VAL B 154      57.534 -57.289 -27.459  1.00 95.86           C  
ATOM   5405  C   VAL B 154      56.129 -57.883 -27.492  1.00 95.86           C  
ATOM   5406  CB  VAL B 154      58.595 -58.386 -27.674  1.00 95.86           C  
ATOM   5408  O   VAL B 154      55.588 -58.296 -26.471  1.00 95.86           O  
ATOM   5409  CG1 VAL B 154      59.988 -57.779 -27.788  1.00 95.86           C  
ATOM   5413  CG2 VAL B 154      58.603 -59.441 -26.572  1.00 95.86           C  
ATOM   5417  N   THR B 155      55.534 -57.973 -28.680  1.00 93.77           N  
ATOM   5419  CA  THR B 155      54.307 -58.755 -28.889  1.00 93.77           C  
ATOM   5421  C   THR B 155      54.640 -60.021 -29.657  1.00 93.77           C  
ATOM   5422  CB  THR B 155      53.215 -57.965 -29.620  1.00 93.77           C  
ATOM   5424  O   THR B 155      55.358 -59.944 -30.658  1.00 93.77           O  
ATOM   5425  CG2 THR B 155      52.808 -56.700 -28.865  1.00 93.77           C  
ATOM   5429  OG1 THR B 155      53.651 -57.574 -30.900  1.00 93.77           O  
ATOM   5431  N   VAL B 156      54.089 -61.157 -29.231  1.00 98.14           N  
ATOM   5433  CA  VAL B 156      54.253 -62.443 -29.915  1.00 98.14           C  
ATOM   5435  C   VAL B 156      52.880 -62.988 -30.292  1.00 98.14           C  
ATOM   5436  CB  VAL B 156      55.052 -63.456 -29.070  1.00 98.14           C  
ATOM   5438  O   VAL B 156      52.022 -63.151 -29.431  1.00 98.14           O  
ATOM   5439  CG1 VAL B 156      55.416 -64.675 -29.929  1.00 98.14           C  
ATOM   5443  CG2 VAL B 156      56.353 -62.847 -28.525  1.00 98.14           C  
ATOM   5447  N   SER B 157      52.672 -63.264 -31.576  1.00 98.23           N  
ATOM   5449  CA  SER B 157      51.522 -64.030 -32.069  1.00 98.23           C  
ATOM   5451  C   SER B 157      51.990 -65.318 -32.734  1.00 98.23           C  
ATOM   5452  CB  SER B 157      50.654 -63.193 -33.016  1.00 98.23           C  
ATOM   5455  O   SER B 157      53.177 -65.479 -33.006  1.00 98.23           O  
ATOM   5456  OG  SER B 157      51.337 -62.826 -34.199  1.00 98.23           O  
ATOM   5458  N   TRP B 158      51.060 -66.223 -33.029  1.00 98.64           N  
ATOM   5460  CA  TRP B 158      51.361 -67.467 -33.731  1.00 98.64           C  
ATOM   5462  C   TRP B 158      50.544 -67.584 -35.010  1.00 98.64           C  
ATOM   5463  CB  TRP B 158      51.138 -68.649 -32.792  1.00 98.64           C  
ATOM   5466  O   TRP B 158      49.345 -67.301 -35.018  1.00 98.64           O  
ATOM   5467  CG  TRP B 158      52.181 -68.778 -31.734  1.00 98.64           C  
ATOM   5468  CD1 TRP B 158      52.221 -68.114 -30.559  1.00 98.64           C  
ATOM   5470  CD2 TRP B 158      53.387 -69.591 -31.777  1.00 98.64           C  
ATOM   5471  CE2 TRP B 158      54.109 -69.387 -30.565  1.00 98.64           C  
ATOM   5472  CE3 TRP B 158      53.946 -70.460 -32.736  1.00 98.64           C  
ATOM   5474  NE1 TRP B 158      53.355 -68.474 -29.858  1.00 98.64           N  
ATOM   5476  CH2 TRP B 158      55.858 -70.889 -31.288  1.00 98.64           C  
ATOM   5478  CZ2 TRP B 158      55.327 -70.028 -30.310  1.00 98.64           C  
ATOM   5480  CZ3 TRP B 158      55.172 -71.102 -32.494  1.00 98.64           C  
ATOM   5482  N   ASN B 159      51.200 -67.993 -36.094  1.00 98.16           N  
ATOM   5484  CA  ASN B 159      50.617 -68.129 -37.428  1.00 98.16           C  
ATOM   5486  C   ASN B 159      49.833 -66.873 -37.850  1.00 98.16           C  
ATOM   5487  CB  ASN B 159      49.823 -69.450 -37.508  1.00 98.16           C  
ATOM   5490  O   ASN B 159      48.671 -66.945 -38.239  1.00 98.16           O  
ATOM   5491  CG  ASN B 159      50.712 -70.679 -37.422  1.00 98.16           C  
ATOM   5492  ND2 ASN B 159      50.147 -71.861 -37.380  1.00 98.16           N  
ATOM   5495  OD1 ASN B 159      51.929 -70.605 -37.417  1.00 98.16           O  
ATOM   5496  N   SER B 160      50.459 -65.703 -37.713  1.00 97.27           N  
ATOM   5498  CA  SER B 160      49.870 -64.377 -37.963  1.00 97.27           C  
ATOM   5500  C   SER B 160      48.587 -64.103 -37.167  1.00 97.27           C  
ATOM   5501  CB  SER B 160      49.701 -64.115 -39.464  1.00 97.27           C  
ATOM   5504  O   SER B 160      47.701 -63.386 -37.621  1.00 97.27           O  
ATOM   5505  OG  SER B 160      50.941 -64.281 -40.126  1.00 97.27           O  
ATOM   5507  N   GLY B 161      48.477 -64.694 -35.973  1.00 96.90           N  
ATOM   5509  CA  GLY B 161      47.314 -64.579 -35.093  1.00 96.90           C  
ATOM   5512  C   GLY B 161      46.234 -65.640 -35.322  1.00 96.90           C  
ATOM   5513  O   GLY B 161      45.270 -65.670 -34.564  1.00 96.90           O  
ATOM   5514  N   ALA B 162      46.385 -66.528 -36.311  1.00 97.31           N  
ATOM   5516  CA  ALA B 162      45.429 -67.610 -36.554  1.00 97.31           C  
ATOM   5518  C   ALA B 162      45.452 -68.685 -35.450  1.00 97.31           C  
ATOM   5519  CB  ALA B 162      45.722 -68.223 -37.927  1.00 97.31           C  
ATOM   5523  O   ALA B 162      44.439 -69.337 -35.204  1.00 97.31           O  
ATOM   5524  N   LEU B 163      46.593 -68.870 -34.776  1.00 97.54           N  
ATOM   5526  CA  LEU B 163      46.729 -69.792 -33.651  1.00 97.54           C  
ATOM   5528  C   LEU B 163      46.715 -69.013 -32.334  1.00 97.54           C  
ATOM   5529  CB  LEU B 163      47.998 -70.637 -33.848  1.00 97.54           C  
ATOM   5532  O   LEU B 163      47.647 -68.274 -32.027  1.00 97.54           O  
ATOM   5533  CG  LEU B 163      48.274 -71.656 -32.725  1.00 97.54           C  
ATOM   5535  CD1 LEU B 163      47.140 -72.671 -32.561  1.00 97.54           C  
ATOM   5539  CD2 LEU B 163      49.553 -72.420 -33.070  1.00 97.54           C  
ATOM   5543  N   THR B 164      45.650 -69.193 -31.552  1.00 95.25           N  
ATOM   5545  CA  THR B 164      45.470 -68.548 -30.237  1.00 95.25           C  
ATOM   5547  C   THR B 164      45.271 -69.557 -29.109  1.00 95.25           C  
ATOM   5548  CB  THR B 164      44.269 -67.595 -30.268  1.00 95.25           C  
ATOM   5550  O   THR B 164      45.701 -69.321 -27.982  1.00 95.25           O  
ATOM   5551  CG2 THR B 164      44.462 -66.442 -31.250  1.00 95.25           C  
ATOM   5555  OG1 THR B 164      43.113 -68.294 -30.676  1.00 95.25           O  
ATOM   5557  N   SER B 165      44.648 -70.701 -29.403  1.00 93.78           N  
ATOM   5559  CA  SER B 165      44.453 -71.773 -28.426  1.00 93.78           C  
ATOM   5561  C   SER B 165      45.786 -72.419 -28.044  1.00 93.78           C  
ATOM   5562  CB  SER B 165      43.488 -72.825 -28.968  1.00 93.78           C  
ATOM   5565  O   SER B 165      46.628 -72.670 -28.905  1.00 93.78           O  
ATOM   5566  OG  SER B 165      43.108 -73.683 -27.911  1.00 93.78           O  
ATOM   5568  N   GLY B 166      45.982 -72.677 -26.749  1.00 94.50           N  
ATOM   5570  CA  GLY B 166      47.202 -73.290 -26.216  1.00 94.50           C  
ATOM   5573  C   GLY B 166      48.439 -72.387 -26.219  1.00 94.50           C  
ATOM   5574  O   GLY B 166      49.502 -72.843 -25.810  1.00 94.50           O  
ATOM   5575  N   VAL B 167      48.322 -71.131 -26.667  1.00 96.76           N  
ATOM   5577  CA  VAL B 167      49.417 -70.155 -26.660  1.00 96.76           C  
ATOM   5579  C   VAL B 167      49.564 -69.540 -25.270  1.00 96.76           C  
ATOM   5580  CB  VAL B 167      49.198 -69.055 -27.717  1.00 96.76           C  
ATOM   5582  O   VAL B 167      48.595 -69.050 -24.688  1.00 96.76           O  
ATOM   5583  CG1 VAL B 167      50.290 -67.975 -27.664  1.00 96.76           C  
ATOM   5587  CG2 VAL B 167      49.190 -69.637 -29.136  1.00 96.76           C  
ATOM   5591  N   HIS B 168      50.795 -69.491 -24.769  1.00 95.88           N  
ATOM   5593  CA  HIS B 168      51.152 -68.730 -23.579  1.00 95.88           C  
ATOM   5595  C   HIS B 168      52.464 -67.971 -23.805  1.00 95.88           C  
ATOM   5596  CB  HIS B 168      51.207 -69.667 -22.365  1.00 95.88           C  
ATOM   5599  O   HIS B 168      53.491 -68.555 -24.156  1.00 95.88           O  
ATOM   5600  CG  HIS B 168      51.335 -68.912 -21.068  1.00 95.88           C  
ATOM   5601  CD2 HIS B 168      52.434 -68.846 -20.261  1.00 95.88           C  
ATOM   5603  ND1 HIS B 168      50.373 -68.116 -20.494  1.00 95.88           N  
ATOM   5605  CE1 HIS B 168      50.894 -67.577 -19.378  1.00 95.88           C  
ATOM   5607  NE2 HIS B 168      52.154 -67.988 -19.197  1.00 95.88           N  
ATOM   5608  N   THR B 169      52.440 -66.652 -23.621  1.00 96.11           N  
ATOM   5610  CA  THR B 169      53.640 -65.807 -23.633  1.00 96.11           C  
ATOM   5612  C   THR B 169      53.977 -65.442 -22.197  1.00 96.11           C  
ATOM   5613  CB  THR B 169      53.457 -64.556 -24.504  1.00 96.11           C  
ATOM   5615  O   THR B 169      53.197 -64.767 -21.529  1.00 96.11           O  
ATOM   5616  CG2 THR B 169      54.764 -63.787 -24.684  1.00 96.11           C  
ATOM   5620  OG1 THR B 169      52.999 -64.916 -25.792  1.00 96.11           O  
ATOM   5622  N   PHE B 170      55.125 -65.920 -21.723  1.00 96.79           N  
ATOM   5624  CA  PHE B 170      55.605 -65.652 -20.374  1.00 96.79           C  
ATOM   5626  C   PHE B 170      56.065 -64.191 -20.255  1.00 96.79           C  
ATOM   5627  CB  PHE B 170      56.741 -66.623 -20.019  1.00 96.79           C  
ATOM   5630  O   PHE B 170      56.554 -63.633 -21.244  1.00 96.79           O  
ATOM   5631  CG  PHE B 170      56.282 -68.053 -19.815  1.00 96.79           C  
ATOM   5632  CD1 PHE B 170      56.076 -68.546 -18.513  1.00 96.79           C  
ATOM   5634  CD2 PHE B 170      56.044 -68.894 -20.920  1.00 96.79           C  
ATOM   5636  CE1 PHE B 170      55.624 -69.861 -18.318  1.00 96.79           C  
ATOM   5638  CE2 PHE B 170      55.596 -70.210 -20.720  1.00 96.79           C  
ATOM   5640  CZ  PHE B 170      55.367 -70.690 -19.420  1.00 96.79           C  
ATOM   5642  N   PRO B 171      55.953 -63.570 -19.066  1.00 93.94           N  
ATOM   5643  CA  PRO B 171      56.517 -62.247 -18.828  1.00 93.94           C  
ATOM   5645  C   PRO B 171      58.020 -62.218 -19.090  1.00 93.94           C  
ATOM   5646  CB  PRO B 171      56.240 -61.907 -17.364  1.00 93.94           C  
ATOM   5649  O   PRO B 171      58.708 -63.228 -18.927  1.00 93.94           O  
ATOM   5650  CG  PRO B 171      55.113 -62.852 -16.972  1.00 93.94           C  
ATOM   5653  CD  PRO B 171      55.313 -64.075 -17.861  1.00 93.94           C  
ATOM   5656  N   ALA B 172      58.538 -61.045 -19.440  1.00 96.52           N  
ATOM   5658  CA  ALA B 172      59.966 -60.883 -19.618  1.00 96.52           C  
ATOM   5660  C   ALA B 172      60.729 -60.929 -18.295  1.00 96.52           C  
ATOM   5661  CB  ALA B 172      60.238 -59.589 -20.375  1.00 96.52           C  
ATOM   5665  O   ALA B 172      60.279 -60.419 -17.266  1.00 96.52           O  
ATOM   5666  N   VAL B 173      61.937 -61.483 -18.352  1.00 97.19           N  
ATOM   5668  CA  VAL B 173      62.956 -61.293 -17.324  1.00 97.19           C  
ATOM   5670  C   VAL B 173      63.875 -60.154 -17.752  1.00 97.19           C  
ATOM   5671  CB  VAL B 173      63.703 -62.605 -17.024  1.00 97.19           C  
ATOM   5673  O   VAL B 173      64.331 -60.116 -18.897  1.00 97.19           O  
ATOM   5674  CG1 VAL B 173      64.658 -63.067 -18.130  1.00 97.19           C  
ATOM   5678  CG2 VAL B 173      64.468 -62.494 -15.703  1.00 97.19           C  
ATOM   5682  N   LEU B 174      64.158 -59.227 -16.837  1.00 94.83           N  
ATOM   5684  CA  LEU B 174      65.252 -58.277 -17.008  1.00 94.83           C  
ATOM   5686  C   LEU B 174      66.543 -58.981 -16.599  1.00 94.83           C  
ATOM   5687  CB  LEU B 174      64.996 -57.015 -16.168  1.00 94.83           C  
ATOM   5690  O   LEU B 174      66.732 -59.280 -15.424  1.00 94.83           O  
ATOM   5691  CG  LEU B 174      66.116 -55.964 -16.285  1.00 94.83           C  
ATOM   5693  CD1 LEU B 174      66.317 -55.474 -17.721  1.00 94.83           C  
ATOM   5697  CD2 LEU B 174      65.770 -54.756 -15.412  1.00 94.83           C  
ATOM   5701  N   GLN B 175      67.406 -59.261 -17.569  1.00 95.70           N  
ATOM   5703  CA  GLN B 175      68.683 -59.921 -17.314  1.00 95.70           C  
ATOM   5705  C   GLN B 175      69.667 -58.937 -16.671  1.00 95.70           C  
ATOM   5706  CB  GLN B 175      69.250 -60.486 -18.629  1.00 95.70           C  
ATOM   5709  O   GLN B 175      69.563 -57.720 -16.849  1.00 95.70           O  
ATOM   5710  CG  GLN B 175      68.300 -61.458 -19.360  1.00 95.70           C  
ATOM   5713  CD  GLN B 175      68.791 -61.791 -20.765  1.00 95.70           C  
ATOM   5714  NE2 GLN B 175      68.668 -60.867 -21.695  1.00 95.70           N  
ATOM   5717  OE1 GLN B 175      69.252 -62.882 -21.065  1.00 95.70           O  
ATOM   5718  N   SER B 176      70.697 -59.464 -16.015  1.00 93.91           N  
ATOM   5720  CA  SER B 176      71.831 -58.695 -15.479  1.00 93.91           C  
ATOM   5722  C   SER B 176      72.537 -57.790 -16.506  1.00 93.91           C  
ATOM   5723  CB  SER B 176      72.842 -59.665 -14.855  1.00 93.91           C  
ATOM   5726  O   SER B 176      73.132 -56.784 -16.127  1.00 93.91           O  
ATOM   5727  OG  SER B 176      73.072 -60.780 -15.699  1.00 93.91           O  
ATOM   5729  N   SER B 177      72.424 -58.083 -17.807  1.00 93.84           N  
ATOM   5731  CA  SER B 177      72.920 -57.231 -18.902  1.00 93.84           C  
ATOM   5733  C   SER B 177      72.114 -55.942 -19.124  1.00 93.84           C  
ATOM   5734  CB  SER B 177      72.944 -58.041 -20.203  1.00 93.84           C  
ATOM   5737  O   SER B 177      72.519 -55.101 -19.925  1.00 93.84           O  
ATOM   5738  OG  SER B 177      71.636 -58.455 -20.565  1.00 93.84           O  
ATOM   5740  N   GLY B 178      70.958 -55.791 -18.471  1.00 94.93           N  
ATOM   5742  CA  GLY B 178      70.001 -54.709 -18.714  1.00 94.93           C  
ATOM   5745  C   GLY B 178      69.083 -54.946 -19.918  1.00 94.93           C  
ATOM   5746  O   GLY B 178      68.266 -54.085 -20.240  1.00 94.93           O  
ATOM   5747  N   LEU B 179      69.196 -56.102 -20.580  1.00 97.46           N  
ATOM   5749  CA  LEU B 179      68.333 -56.501 -21.691  1.00 97.46           C  
ATOM   5751  C   LEU B 179      67.261 -57.480 -21.222  1.00 97.46           C  
ATOM   5752  CB  LEU B 179      69.164 -57.123 -22.822  1.00 97.46           C  
ATOM   5755  O   LEU B 179      67.512 -58.360 -20.396  1.00 97.46           O  
ATOM   5756  CG  LEU B 179      70.271 -56.219 -23.387  1.00 97.46           C  
ATOM   5758  CD1 LEU B 179      71.057 -57.005 -24.433  1.00 97.46           C  
ATOM   5762  CD2 LEU B 179      69.704 -54.965 -24.056  1.00 97.46           C  
ATOM   5766  N   TYR B 180      66.085 -57.385 -21.821  1.00 97.66           N  
ATOM   5768  CA  TYR B 180      64.975 -58.285 -21.568  1.00 97.66           C  
ATOM   5770  C   TYR B 180      65.072 -59.556 -22.410  1.00 97.66           C  
ATOM   5771  CB  TYR B 180      63.661 -57.544 -21.801  1.00 97.66           C  
ATOM   5774  O   TYR B 180      65.597 -59.549 -23.527  1.00 97.66           O  
ATOM   5775  CG  TYR B 180      63.412 -56.446 -20.792  1.00 97.66           C  
ATOM   5776  CD1 TYR B 180      62.818 -56.758 -19.556  1.00 97.66           C  
ATOM   5778  CD2 TYR B 180      63.781 -55.120 -21.087  1.00 97.66           C  
ATOM   5780  CE1 TYR B 180      62.566 -55.740 -18.618  1.00 97.66           C  
ATOM   5782  CE2 TYR B 180      63.548 -54.100 -20.146  1.00 97.66           C  
ATOM   5784  OH  TYR B 180      62.717 -53.430 -17.999  1.00 97.66           O  
ATOM   5786  CZ  TYR B 180      62.936 -54.410 -18.912  1.00 97.66           C  
ATOM   5787  N   SER B 181      64.540 -60.648 -21.870  1.00 98.65           N  
ATOM   5789  CA  SER B 181      64.273 -61.884 -22.604  1.00 98.65           C  
ATOM   5791  C   SER B 181      62.926 -62.458 -22.174  1.00 98.65           C  
ATOM   5792  CB  SER B 181      65.383 -62.916 -22.386  1.00 98.65           C  
ATOM   5795  O   SER B 181      62.560 -62.351 -21.008  1.00 98.65           O  
ATOM   5796  OG  SER B 181      66.578 -62.503 -23.027  1.00 98.65           O  
ATOM   5798  N   LEU B 182      62.184 -63.064 -23.101  1.00 98.38           N  
ATOM   5800  CA  LEU B 182      60.952 -63.791 -22.789  1.00 98.38           C  
ATOM   5802  C   LEU B 182      60.787 -65.031 -23.663  1.00 98.38           C  
ATOM   5803  CB  LEU B 182      59.733 -62.846 -22.819  1.00 98.38           C  
ATOM   5806  O   LEU B 182      61.526 -65.243 -24.628  1.00 98.38           O  
ATOM   5807  CG  LEU B 182      59.184 -62.301 -24.151  1.00 98.38           C  
ATOM   5809  CD1 LEU B 182      58.545 -63.349 -25.068  1.00 98.38           C  
ATOM   5813  CD2 LEU B 182      58.075 -61.313 -23.783  1.00 98.38           C  
ATOM   5817  N   SER B 183      59.786 -65.852 -23.360  1.00 98.69           N  
ATOM   5819  CA  SER B 183      59.429 -66.994 -24.200  1.00 98.69           C  
ATOM   5821  C   SER B 183      57.938 -67.048 -24.462  1.00 98.69           C  
ATOM   5822  CB  SER B 183      59.909 -68.303 -23.583  1.00 98.69           C  
ATOM   5825  O   SER B 183      57.125 -66.796 -23.577  1.00 98.69           O  
ATOM   5826  OG  SER B 183      61.311 -68.237 -23.432  1.00 98.69           O  
ATOM   5828  N   SER B 184      57.580 -67.432 -25.683  1.00 98.63           N  
ATOM   5830  CA  SER B 184      56.219 -67.841 -26.006  1.00 98.63           C  
ATOM   5832  C   SER B 184      56.216 -69.312 -26.373  1.00 98.63           C  
ATOM   5833  CB  SER B 184      55.634 -66.982 -27.120  1.00 98.63           C  
ATOM   5836  O   SER B 184      57.062 -69.753 -27.144  1.00 98.63           O  
ATOM   5837  OG  SER B 184      54.246 -67.232 -27.258  1.00 98.63           O  
ATOM   5839  N   VAL B 185      55.274 -70.058 -25.812  1.00 97.79           N  
ATOM   5841  CA  VAL B 185      55.068 -71.481 -26.069  1.00 97.79           C  
ATOM   5843  C   VAL B 185      53.658 -71.693 -26.603  1.00 97.79           C  
ATOM   5844  CB  VAL B 185      55.361 -72.298 -24.793  1.00 97.79           C  
ATOM   5846  O   VAL B 185      52.745 -70.932 -26.281  1.00 97.79           O  
ATOM   5847  CG1 VAL B 185      54.288 -72.126 -23.713  1.00 97.79           C  
ATOM   5851  CG2 VAL B 185      55.543 -73.794 -25.067  1.00 97.79           C  
ATOM   5855  N   VAL B 186      53.483 -72.730 -27.409  1.00 97.25           N  
ATOM   5857  CA  VAL B 186      52.184 -73.238 -27.822  1.00 97.25           C  
ATOM   5859  C   VAL B 186      52.158 -74.757 -27.702  1.00 97.25           C  
ATOM   5860  CB  VAL B 186      51.801 -72.713 -29.214  1.00 97.25           C  
ATOM   5862  O   VAL B 186      53.113 -75.444 -28.075  1.00 97.25           O  
ATOM   5863  CG1 VAL B 186      52.750 -73.149 -30.334  1.00 97.25           C  
ATOM   5867  CG2 VAL B 186      50.364 -73.101 -29.572  1.00 97.25           C  
ATOM   5871  N   THR B 187      51.065 -75.279 -27.151  1.00 96.01           N  
ATOM   5873  CA  THR B 187      50.817 -76.720 -27.045  1.00 96.01           C  
ATOM   5875  C   THR B 187      49.883 -77.159 -28.163  1.00 96.01           C  
ATOM   5876  CB  THR B 187      50.240 -77.089 -25.674  1.00 96.01           C  
ATOM   5878  O   THR B 187      48.773 -76.643 -28.286  1.00 96.01           O  
ATOM   5879  CG2 THR B 187      50.081 -78.598 -25.504  1.00 96.01           C  
ATOM   5883  OG1 THR B 187      51.117 -76.659 -24.660  1.00 96.01           O  
ATOM   5885  N   VAL B 188      50.319 -78.124 -28.973  1.00 95.53           N  
ATOM   5887  CA  VAL B 188      49.608 -78.590 -30.175  1.00 95.53           C  
ATOM   5889  C   VAL B 188      49.504 -80.117 -30.199  1.00 95.53           C  
ATOM   5890  CB  VAL B 188      50.282 -78.064 -31.457  1.00 95.53           C  
ATOM   5892  O   VAL B 188      50.309 -80.783 -29.547  1.00 95.53           O  
ATOM   5893  CG1 VAL B 188      50.290 -76.532 -31.454  1.00 95.53           C  
ATOM   5897  CG2 VAL B 188      51.724 -78.557 -31.642  1.00 95.53           C  
ATOM   5901  N   PRO B 189      48.553 -80.724 -30.933  1.00 94.21           N  
ATOM   5902  CA  PRO B 189      48.500 -82.178 -31.080  1.00 94.21           C  
ATOM   5904  C   PRO B 189      49.785 -82.716 -31.719  1.00 94.21           C  
ATOM   5905  CB  PRO B 189      47.277 -82.467 -31.958  1.00 94.21           C  
ATOM   5908  O   PRO B 189      50.220 -82.204 -32.751  1.00 94.21           O  
ATOM   5909  CG  PRO B 189      46.406 -81.224 -31.780  1.00 94.21           C  
ATOM   5912  CD  PRO B 189      47.430 -80.104 -31.620  1.00 94.21           C  
ATOM   5915  N   SER B 190      50.373 -83.777 -31.168  1.00 92.06           N  
ATOM   5917  CA  SER B 190      51.605 -84.373 -31.709  1.00 92.06           C  
ATOM   5919  C   SER B 190      51.432 -84.869 -33.145  1.00 92.06           C  
ATOM   5920  CB  SER B 190      52.064 -85.544 -30.839  1.00 92.06           C  
ATOM   5923  O   SER B 190      52.370 -84.810 -33.929  1.00 92.06           O  
ATOM   5924  OG  SER B 190      52.244 -85.120 -29.505  1.00 92.06           O  
ATOM   5926  N   SER B 191      50.221 -85.290 -33.518  1.00 91.02           N  
ATOM   5928  CA  SER B 191      49.865 -85.705 -34.882  1.00 91.02           C  
ATOM   5930  C   SER B 191      49.908 -84.574 -35.915  1.00 91.02           C  
ATOM   5931  CB  SER B 191      48.457 -86.305 -34.868  1.00 91.02           C  
ATOM   5934  O   SER B 191      49.967 -84.842 -37.111  1.00 91.02           O  
ATOM   5935  OG  SER B 191      47.540 -85.407 -34.261  1.00 91.02           O  
ATOM   5937  N   SER B 192      49.875 -83.314 -35.474  1.00 92.17           N  
ATOM   5939  CA  SER B 192      49.974 -82.150 -36.365  1.00 92.17           C  
ATOM   5941  C   SER B 192      51.419 -81.767 -36.691  1.00 92.17           C  
ATOM   5942  CB  SER B 192      49.242 -80.959 -35.750  1.00 92.17           C  
ATOM   5945  O   SER B 192      51.656 -80.974 -37.602  1.00 92.17           O  
ATOM   5946  OG  SER B 192      49.966 -80.435 -34.651  1.00 92.17           O  
ATOM   5948  N   LEU B 193      52.393 -82.311 -35.953  1.00 90.61           N  
ATOM   5950  CA  LEU B 193      53.804 -82.049 -36.207  1.00 90.61           C  
ATOM   5952  C   LEU B 193      54.178 -82.595 -37.593  1.00 90.61           C  
ATOM   5953  CB  LEU B 193      54.671 -82.670 -35.097  1.00 90.61           C  
ATOM   5956  O   LEU B 193      53.901 -83.747 -37.912  1.00 90.61           O  
ATOM   5957  CG  LEU B 193      54.420 -82.131 -33.676  1.00 90.61           C  
ATOM   5959  CD1 LEU B 193      55.342 -82.868 -32.705  1.00 90.61           C  
ATOM   5963  CD2 LEU B 193      54.690 -80.628 -33.560  1.00 90.61           C  
ATOM   5967  N   GLY B 194      54.784 -81.752 -38.430  1.00 87.21           N  
ATOM   5969  CA  GLY B 194      55.201 -82.094 -39.794  1.00 87.21           C  
ATOM   5972  C   GLY B 194      54.145 -81.853 -40.880  1.00 87.21           C  
ATOM   5973  O   GLY B 194      54.515 -81.650 -42.032  1.00 87.21           O  
ATOM   5974  N   THR B 195      52.853 -81.809 -40.538  1.00 92.78           N  
ATOM   5976  CA  THR B 195      51.785 -81.431 -41.488  1.00 92.78           C  
ATOM   5978  C   THR B 195      51.397 -79.966 -41.343  1.00 92.78           C  
ATOM   5979  CB  THR B 195      50.538 -82.314 -41.335  1.00 92.78           C  
ATOM   5981  O   THR B 195      51.232 -79.263 -42.339  1.00 92.78           O  
ATOM   5982  CG2 THR B 195      50.809 -83.757 -41.750  1.00 92.78           C  
ATOM   5986  OG1 THR B 195      50.093 -82.348 -39.998  1.00 92.78           O  
ATOM   5988  N   GLN B 196      51.303 -79.482 -40.105  1.00 93.55           N  
ATOM   5990  CA  GLN B 196      51.025 -78.089 -39.804  1.00 93.55           C  
ATOM   5992  C   GLN B 196      52.327 -77.311 -39.600  1.00 93.55           C  
ATOM   5993  CB  GLN B 196      50.087 -78.003 -38.591  1.00 93.55           C  
ATOM   5996  O   GLN B 196      53.234 -77.745 -38.891  1.00 93.55           O  
ATOM   5997  CG  GLN B 196      49.641 -76.567 -38.273  1.00 93.55           C  
ATOM   6000  CD  GLN B 196      48.911 -75.877 -39.424  1.00 93.55           C  
ATOM   6001  NE2 GLN B 196      49.006 -74.572 -39.534  1.00 93.55           N  
ATOM   6004  OE1 GLN B 196      48.274 -76.482 -40.265  1.00 93.55           O  
ATOM   6005  N   THR B 197      52.394 -76.118 -40.191  1.00 95.80           N  
ATOM   6007  CA  THR B 197      53.494 -75.179 -39.948  1.00 95.80           C  
ATOM   6009  C   THR B 197      53.173 -74.284 -38.749  1.00 95.80           C  
ATOM   6010  CB  THR B 197      53.804 -74.358 -41.204  1.00 95.80           C  
ATOM   6012  O   THR B 197      52.051 -73.777 -38.618  1.00 95.80           O  
ATOM   6013  CG2 THR B 197      55.031 -73.468 -41.031  1.00 95.80           C  
ATOM   6017  OG1 THR B 197      54.107 -75.220 -42.273  1.00 95.80           O  
ATOM   6019  N   TYR B 198      54.175 -74.067 -37.895  1.00 97.26           N  
ATOM   6021  CA  TYR B 198      54.099 -73.194 -36.728  1.00 97.26           C  
ATOM   6023  C   TYR B 198      55.137 -72.080 -36.841  1.00 97.26           C  
ATOM   6024  CB  TYR B 198      54.276 -74.026 -35.453  1.00 97.26           C  
ATOM   6027  O   TYR B 198      56.333 -72.344 -36.942  1.00 97.26           O  
ATOM   6028  CG  TYR B 198      53.182 -75.058 -35.279  1.00 97.26           C  
ATOM   6029  CD1 TYR B 198      51.889 -74.623 -34.940  1.00 97.26           C  
ATOM   6031  CD2 TYR B 198      53.430 -76.425 -35.517  1.00 97.26           C  
ATOM   6033  CE1 TYR B 198      50.841 -75.553 -34.848  1.00 97.26           C  
ATOM   6035  CE2 TYR B 198      52.385 -77.365 -35.392  1.00 97.26           C  
ATOM   6037  OH  TYR B 198      50.047 -77.777 -34.913  1.00 97.26           O  
ATOM   6039  CZ  TYR B 198      51.089 -76.922 -35.053  1.00 97.26           C  
ATOM   6040  N   ILE B 199      54.678 -70.831 -36.845  1.00 98.53           N  
ATOM   6042  CA  ILE B 199      55.512 -69.632 -36.951  1.00 98.53           C  
ATOM   6044  C   ILE B 199      55.145 -68.704 -35.802  1.00 98.53           C  
ATOM   6045  CB  ILE B 199      55.330 -68.930 -38.320  1.00 98.53           C  
ATOM   6047  O   ILE B 199      53.993 -68.281 -35.706  1.00 98.53           O  
ATOM   6048  CG1 ILE B 199      55.608 -69.908 -39.483  1.00 98.53           C  
ATOM   6051  CG2 ILE B 199      56.240 -67.692 -38.419  1.00 98.53           C  
ATOM   6055  CD1 ILE B 199      55.426 -69.324 -40.888  1.00 98.53           C  
ATOM   6059  N   CYS B 200      56.110 -68.360 -34.952  1.00 98.71           N  
ATOM   6061  CA  CYS B 200      55.926 -67.261 -34.014  1.00 98.71           C  
ATOM   6063  C   CYS B 200      56.271 -65.943 -34.721  1.00 98.71           C  
ATOM   6064  CB  CYS B 200      56.737 -67.501 -32.740  1.00 98.71           C  
ATOM   6067  O   CYS B 200      57.311 -65.822 -35.368  1.00 98.71           O  
ATOM   6068  SG  CYS B 200      58.517 -67.278 -32.942  1.00 98.71           S  
ATOM   6069  N   ASN B 201      55.394 -64.953 -34.607  1.00 98.82           N  
ATOM   6071  CA  ASN B 201      55.580 -63.623 -35.171  1.00 98.82           C  
ATOM   6073  C   ASN B 201      55.901 -62.671 -34.025  1.00 98.82           C  
ATOM   6074  CB  ASN B 201      54.329 -63.182 -35.941  1.00 98.82           C  
ATOM   6077  O   ASN B 201      55.033 -62.339 -33.214  1.00 98.82           O  
ATOM   6078  CG  ASN B 201      53.752 -64.269 -36.816  1.00 98.82           C  
ATOM   6079  ND2 ASN B 201      54.310 -64.477 -37.978  1.00 98.82           N  
ATOM   6082  OD1 ASN B 201      52.789 -64.926 -36.447  1.00 98.82           O  
ATOM   6083  N   VAL B 202      57.159 -62.260 -33.936  1.00 98.77           N  
ATOM   6085  CA  VAL B 202      57.665 -61.377 -32.888  1.00 98.77           C  
ATOM   6087  C   VAL B 202      57.738 -59.963 -33.437  1.00 98.77           C  
ATOM   6088  CB  VAL B 202      59.036 -61.854 -32.383  1.00 98.77           C  
ATOM   6090  O   VAL B 202      58.322 -59.726 -34.491  1.00 98.77           O  
ATOM   6091  CG1 VAL B 202      59.567 -60.951 -31.261  1.00 98.77           C  
ATOM   6095  CG2 VAL B 202      58.951 -63.290 -31.849  1.00 98.77           C  
ATOM   6099  N   ASN B 203      57.177 -59.001 -32.711  1.00 97.37           N  
ATOM   6101  CA  ASN B 203      57.218 -57.591 -33.078  1.00 97.37           C  
ATOM   6103  C   ASN B 203      57.698 -56.749 -31.892  1.00 97.37           C  
ATOM   6104  CB  ASN B 203      55.833 -57.202 -33.609  1.00 97.37           C  
ATOM   6107  O   ASN B 203      57.024 -56.656 -30.866  1.00 97.37           O  
ATOM   6108  CG  ASN B 203      55.699 -55.749 -34.017  1.00 97.37           C  
ATOM   6109  ND2 ASN B 203      54.488 -55.297 -34.245  1.00 97.37           N  
ATOM   6112  OD1 ASN B 203      56.642 -54.998 -34.185  1.00 97.37           O  
ATOM   6113  N   HIS B 204      58.859 -56.124 -32.060  1.00 96.42           N  
ATOM   6115  CA  HIS B 204      59.469 -55.192 -31.124  1.00 96.42           C  
ATOM   6117  C   HIS B 204      59.420 -53.783 -31.722  1.00 96.42           C  
ATOM   6118  CB  HIS B 204      60.895 -55.649 -30.810  1.00 96.42           C  
ATOM   6121  O   HIS B 204      60.335 -53.333 -32.419  1.00 96.42           O  
ATOM   6122  CG  HIS B 204      61.540 -54.812 -29.737  1.00 96.42           C  
ATOM   6123  CD2 HIS B 204      61.059 -54.515 -28.491  1.00 96.42           C  
ATOM   6125  ND1 HIS B 204      62.714 -54.124 -29.880  1.00 96.42           N  
ATOM   6127  CE1 HIS B 204      62.946 -53.424 -28.767  1.00 96.42           C  
ATOM   6129  NE2 HIS B 204      61.943 -53.608 -27.912  1.00 96.42           N  
ATOM   6130  N   LYS B 205      58.309 -53.085 -31.464  1.00 89.21           N  
ATOM   6132  CA  LYS B 205      58.054 -51.744 -32.013  1.00 89.21           C  
ATOM   6134  C   LYS B 205      59.151 -50.724 -31.677  1.00 89.21           C  
ATOM   6135  CB  LYS B 205      56.684 -51.209 -31.578  1.00 89.21           C  
ATOM   6138  O   LYS B 205      59.520 -50.002 -32.601  1.00 89.21           O  
ATOM   6139  CG  LYS B 205      55.510 -51.994 -32.178  1.00 89.21           C  
ATOM   6142  CD  LYS B 205      54.191 -51.349 -31.730  1.00 89.21           C  
ATOM   6145  CE  LYS B 205      52.984 -52.117 -32.277  1.00 89.21           C  
ATOM   6148  NZ  LYS B 205      51.708 -51.553 -31.767  1.00 89.21           N  
ATOM   6152  N   PRO B 206      59.710 -50.666 -30.448  1.00 89.98           N  
ATOM   6153  CA  PRO B 206      60.739 -49.680 -30.120  1.00 89.98           C  
ATOM   6155  C   PRO B 206      61.956 -49.726 -31.051  1.00 89.98           C  
ATOM   6156  CB  PRO B 206      61.139 -49.970 -28.670  1.00 89.98           C  
ATOM   6159  O   PRO B 206      62.506 -48.677 -31.376  1.00 89.98           O  
ATOM   6160  CG  PRO B 206      59.887 -50.597 -28.067  1.00 89.98           C  
ATOM   6163  CD  PRO B 206      59.330 -51.399 -29.238  1.00 89.98           C  
ATOM   6166  N   SER B 207      62.361 -50.916 -31.520  1.00 94.02           N  
ATOM   6168  CA  SER B 207      63.486 -51.091 -32.458  1.00 94.02           C  
ATOM   6170  C   SER B 207      63.076 -51.234 -33.919  1.00 94.02           C  
ATOM   6171  CB  SER B 207      64.365 -52.276 -32.042  1.00 94.02           C  
ATOM   6174  O   SER B 207      63.926 -51.545 -34.752  1.00 94.02           O  
ATOM   6175  OG  SER B 207      63.756 -53.505 -32.349  1.00 94.02           O  
ATOM   6177  N   ASN B 208      61.789 -51.072 -34.233  1.00 92.90           N  
ATOM   6179  CA  ASN B 208      61.222 -51.370 -35.546  1.00 92.90           C  
ATOM   6181  C   ASN B 208      61.636 -52.763 -36.076  1.00 92.90           C  
ATOM   6182  CB  ASN B 208      61.538 -50.206 -36.500  1.00 92.90           C  
ATOM   6185  O   ASN B 208      61.929 -52.937 -37.257  1.00 92.90           O  
ATOM   6186  CG  ASN B 208      60.695 -50.260 -37.759  1.00 92.90           C  
ATOM   6187  ND2 ASN B 208      61.266 -49.945 -38.897  1.00 92.90           N  
ATOM   6190  OD1 ASN B 208      59.510 -50.560 -37.732  1.00 92.90           O  
ATOM   6191  N   THR B 209      61.709 -53.761 -35.189  1.00 96.69           N  
ATOM   6193  CA  THR B 209      62.134 -55.123 -35.541  1.00 96.69           C  
ATOM   6195  C   THR B 209      60.938 -56.062 -35.533  1.00 96.69           C  
ATOM   6196  CB  THR B 209      63.241 -55.629 -34.607  1.00 96.69           C  
ATOM   6198  O   THR B 209      60.231 -56.170 -34.533  1.00 96.69           O  
ATOM   6199  CG2 THR B 209      63.776 -57.005 -34.994  1.00 96.69           C  
ATOM   6203  OG1 THR B 209      64.337 -54.738 -34.636  1.00 96.69           O  
ATOM   6205  N   LYS B 210      60.741 -56.778 -36.641  1.00 97.89           N  
ATOM   6207  CA  LYS B 210      59.791 -57.887 -36.753  1.00 97.89           C  
ATOM   6209  C   LYS B 210      60.534 -59.138 -37.187  1.00 97.89           C  
ATOM   6210  CB  LYS B 210      58.668 -57.560 -37.740  1.00 97.89           C  
ATOM   6213  O   LYS B 210      61.354 -59.066 -38.099  1.00 97.89           O  
ATOM   6214  CG  LYS B 210      57.741 -56.456 -37.220  1.00 97.89           C  
ATOM   6217  CD  LYS B 210      56.612 -56.240 -38.229  1.00 97.89           C  
ATOM   6220  CE  LYS B 210      55.671 -55.131 -37.761  1.00 97.89           C  
ATOM   6223  NZ  LYS B 210      54.589 -54.929 -38.756  1.00 97.89           N  
ATOM   6227  N   VAL B 211      60.259 -60.259 -36.531  1.00 98.54           N  
ATOM   6229  CA  VAL B 211      60.877 -61.549 -36.838  1.00 98.54           C  
ATOM   6231  C   VAL B 211      59.797 -62.614 -36.856  1.00 98.54           C  
ATOM   6232  CB  VAL B 211      61.983 -61.921 -35.830  1.00 98.54           C  
ATOM   6234  O   VAL B 211      59.152 -62.863 -35.839  1.00 98.54           O  
ATOM   6235  CG1 VAL B 211      62.672 -63.226 -36.246  1.00 98.54           C  
ATOM   6239  CG2 VAL B 211      63.060 -60.834 -35.724  1.00 98.54           C  
ATOM   6243  N   ASP B 212      59.644 -63.262 -38.003  1.00 98.46           N  
ATOM   6245  CA  ASP B 212      58.814 -64.449 -38.152  1.00 98.46           C  
ATOM   6247  C   ASP B 212      59.719 -65.673 -38.084  1.00 98.46           C  
ATOM   6248  CB  ASP B 212      58.032 -64.377 -39.468  1.00 98.46           C  
ATOM   6251  O   ASP B 212      60.610 -65.847 -38.921  1.00 98.46           O  
ATOM   6252  CG  ASP B 212      56.987 -63.261 -39.471  1.00 98.46           C  
ATOM   6253  OD1 ASP B 212      56.508 -62.880 -38.376  1.00 98.46           O  
ATOM   6254  OD2 ASP B 212      56.608 -62.823 -40.574  1.00 98.46           O  
ATOM   6255  N   LYS B 213      59.525 -66.510 -37.064  1.00 98.35           N  
ATOM   6257  CA  LYS B 213      60.370 -67.678 -36.833  1.00 98.35           C  
ATOM   6259  C   LYS B 213      59.565 -68.961 -36.917  1.00 98.35           C  
ATOM   6260  CB  LYS B 213      61.124 -67.520 -35.503  1.00 98.35           C  
ATOM   6263  O   LYS B 213      58.715 -69.229 -36.070  1.00 98.35           O  
ATOM   6264  CG  LYS B 213      62.298 -68.490 -35.347  1.00 98.35           C  
ATOM   6267  CD  LYS B 213      63.279 -68.296 -36.505  1.00 98.35           C  
ATOM   6270  CE  LYS B 213      64.603 -68.926 -36.165  1.00 98.35           C  
ATOM   6273  NZ  LYS B 213      65.536 -68.852 -37.302  1.00 98.35           N  
ATOM   6277  N   ARG B 214      59.843 -69.752 -37.956  1.00 97.55           N  
ATOM   6279  CA  ARG B 214      59.295 -71.100 -38.118  1.00 97.55           C  
ATOM   6281  C   ARG B 214      59.918 -72.028 -37.078  1.00 97.55           C  
ATOM   6282  CB  ARG B 214      59.517 -71.580 -39.561  1.00 97.55           C  
ATOM   6285  O   ARG B 214      61.129 -71.992 -36.864  1.00 97.55           O  
ATOM   6286  CG  ARG B 214      58.789 -72.896 -39.878  1.00 97.55           C  
ATOM   6289  CD  ARG B 214      58.991 -73.252 -41.358  1.00 97.55           C  
ATOM   6292  NE  ARG B 214      58.375 -74.538 -41.716  1.00 97.55           N  
ATOM   6294  NH1 ARG B 214      58.434 -74.361 -44.004  1.00 97.55           N  
ATOM   6297  NH2 ARG B 214      57.714 -76.240 -43.062  1.00 97.55           N  
ATOM   6300  CZ  ARG B 214      58.169 -75.034 -42.922  1.00 97.55           C  
ATOM   6301  N   VAL B 215      59.084 -72.835 -36.437  1.00 97.17           N  
ATOM   6303  CA  VAL B 215      59.476 -73.798 -35.408  1.00 97.17           C  
ATOM   6305  C   VAL B 215      59.065 -75.181 -35.878  1.00 97.17           C  
ATOM   6306  CB  VAL B 215      58.830 -73.471 -34.051  1.00 97.17           C  
ATOM   6308  O   VAL B 215      57.892 -75.424 -36.161  1.00 97.17           O  
ATOM   6309  CG1 VAL B 215      59.397 -74.380 -32.951  1.00 97.17           C  
ATOM   6313  CG2 VAL B 215      59.059 -72.015 -33.633  1.00 97.17           C  
ATOM   6317  N   GLU B 216      60.034 -76.084 -35.958  1.00 91.86           N  
ATOM   6319  CA  GLU B 216      59.848 -77.441 -36.467  1.00 91.86           C  
ATOM   6321  C   GLU B 216      60.511 -78.457 -35.532  1.00 91.86           C  
ATOM   6322  CB  GLU B 216      60.412 -77.569 -37.891  1.00 91.86           C  
ATOM   6325  O   GLU B 216      61.397 -78.077 -34.756  1.00 91.86           O  
ATOM   6326  CG  GLU B 216      59.848 -76.483 -38.803  1.00 91.86           C  
ATOM   6329  CD  GLU B 216      59.968 -76.858 -40.269  1.00 91.86           C  
ATOM   6330  OE1 GLU B 216      58.882 -77.047 -40.859  1.00 91.86           O  
ATOM   6331  OE2 GLU B 216      61.074 -76.820 -40.833  1.00 91.86           O  
ATOM   6332  N   PRO B 217      60.087 -79.734 -35.564  1.00 86.59           N  
ATOM   6333  CA  PRO B 217      60.828 -80.817 -34.923  1.00 86.59           C  
ATOM   6335  C   PRO B 217      62.287 -80.865 -35.408  1.00 86.59           C  
ATOM   6336  CB  PRO B 217      60.069 -82.103 -35.271  1.00 86.59           C  
ATOM   6339  O   PRO B 217      62.560 -80.532 -36.561  1.00 86.59           O  
ATOM   6340  CG  PRO B 217      58.665 -81.623 -35.640  1.00 86.59           C  
ATOM   6343  CD  PRO B 217      58.928 -80.261 -36.272  1.00 86.59           C  
ATOM   6346  N   LYS B 218      63.204 -81.260 -34.517  1.00 75.32           N  
ATOM   6348  CA  LYS B 218      64.614 -81.518 -34.863  1.00 75.32           C  
ATOM   6350  C   LYS B 218      64.772 -82.782 -35.700  1.00 75.32           C  
ATOM   6351  CB  LYS B 218      65.501 -81.627 -33.610  1.00 75.32           C  
ATOM   6354  O   LYS B 218      64.008 -83.739 -35.442  1.00 75.32           O  
ATOM   6355  CG  LYS B 218      66.024 -80.274 -33.115  1.00 75.32           C  
ATOM   6358  CD  LYS B 218      67.056 -80.487 -31.995  1.00 75.32           C  
ATOM   6361  CE  LYS B 218      67.631 -79.145 -31.518  1.00 75.32           C  
ATOM   6364  NZ  LYS B 218      68.645 -79.316 -30.441  1.00 75.32           N  
ATOM   6368  OXT LYS B 218      65.743 -82.771 -36.481  1.00 75.32           O  
TER
ATOM   6369  N   SER C   1      24.983 -20.687 -39.990  1.00 26.93           N  
ATOM   6373  CA  SER C   1      23.645 -21.211 -39.652  1.00 26.93           C  
ATOM   6375  C   SER C   1      22.679 -20.044 -39.544  1.00 26.93           C  
ATOM   6376  CB  SER C   1      23.680 -21.980 -38.328  1.00 26.93           C  
ATOM   6379  O   SER C   1      23.119 -18.917 -39.326  1.00 26.93           O  
ATOM   6380  OG  SER C   1      24.157 -21.113 -37.326  1.00 26.93           O  
ATOM   6382  N   ASN C   2      21.379 -20.284 -39.715  1.00 33.48           N  
ATOM   6384  CA  ASN C   2      20.361 -19.264 -39.494  1.00 33.48           C  
ATOM   6386  C   ASN C   2      20.198 -19.050 -37.976  1.00 33.48           C  
ATOM   6387  CB  ASN C   2      19.076 -19.689 -40.242  1.00 33.48           C  
ATOM   6390  O   ASN C   2      19.296 -19.612 -37.361  1.00 33.48           O  
ATOM   6391  CG  ASN C   2      18.141 -18.527 -40.532  1.00 33.48           C  
ATOM   6392  ND2 ASN C   2      17.066 -18.767 -41.244  1.00 33.48           N  
ATOM   6395  OD1 ASN C   2      18.389 -17.393 -40.158  1.00 33.48           O  
ATOM   6396  N   MET C   3      21.123 -18.302 -37.355  1.00 42.91           N  
ATOM   6398  CA  MET C   3      21.105 -18.005 -35.909  1.00 42.91           C  
ATOM   6400  C   MET C   3      19.791 -17.355 -35.461  1.00 42.91           C  
ATOM   6401  CB  MET C   3      22.251 -17.054 -35.526  1.00 42.91           C  
ATOM   6404  O   MET C   3      19.410 -17.452 -34.296  1.00 42.91           O  
ATOM   6405  CG  MET C   3      23.618 -17.737 -35.467  1.00 42.91           C  
ATOM   6408  SD  MET C   3      24.801 -16.903 -34.368  1.00 42.91           S  
ATOM   6409  CE  MET C   3      25.054 -15.328 -35.232  1.00 42.91           C  
ATOM   6413  N   ASN C   4      19.075 -16.733 -36.397  1.00 50.50           N  
ATOM   6415  CA  ASN C   4      17.778 -16.119 -36.147  1.00 50.50           C  
ATOM   6417  C   ASN C   4      16.679 -17.150 -35.817  1.00 50.50           C  
ATOM   6418  CB  ASN C   4      17.425 -15.229 -37.353  1.00 50.50           C  
ATOM   6421  O   ASN C   4      15.650 -16.764 -35.272  1.00 50.50           O  
ATOM   6422  CG  ASN C   4      18.360 -14.039 -37.520  1.00 50.50           C  
ATOM   6423  ND2 ASN C   4      18.250 -13.324 -38.614  1.00 50.50           N  
ATOM   6426  OD1 ASN C   4      19.201 -13.732 -36.691  1.00 50.50           O  
ATOM   6427  N   ASN C   5      16.910 -18.448 -36.067  1.00 64.40           N  
ATOM   6429  CA  ASN C   5      15.948 -19.530 -35.814  1.00 64.40           C  
ATOM   6431  C   ASN C   5      16.341 -20.448 -34.641  1.00 64.40           C  
ATOM   6432  CB  ASN C   5      15.689 -20.311 -37.116  1.00 64.40           C  
ATOM   6435  O   ASN C   5      15.848 -21.571 -34.550  1.00 64.40           O  
ATOM   6436  CG  ASN C   5      14.911 -19.527 -38.156  1.00 64.40           C  
ATOM   6437  ND2 ASN C   5      14.548 -20.165 -39.244  1.00 64.40           N  
ATOM   6440  OD1 ASN C   5      14.611 -18.355 -38.033  1.00 64.40           O  
ATOM   6441  N   THR C   6      17.217 -20.000 -33.736  1.00 83.44           N  
ATOM   6443  CA  THR C   6      17.650 -20.792 -32.571  1.00 83.44           C  
ATOM   6445  C   THR C   6      17.466 -20.015 -31.274  1.00 83.44           C  
ATOM   6446  CB  THR C   6      19.106 -21.261 -32.712  1.00 83.44           C  
ATOM   6448  O   THR C   6      18.129 -19.005 -31.041  1.00 83.44           O  
ATOM   6449  CG2 THR C   6      19.264 -22.284 -33.837  1.00 83.44           C  
ATOM   6453  OG1 THR C   6      19.969 -20.185 -33.009  1.00 83.44           O  
ATOM   6455  N   ALA C   7      16.577 -20.494 -30.407  1.00 91.54           N  
ATOM   6457  CA  ALA C   7      16.241 -19.885 -29.125  1.00 91.54           C  
ATOM   6459  C   ALA C   7      16.313 -20.902 -27.978  1.00 91.54           C  
ATOM   6460  CB  ALA C   7      14.846 -19.261 -29.240  1.00 91.54           C  
ATOM   6464  O   ALA C   7      16.331 -22.114 -28.191  1.00 91.54           O  
ATOM   6465  N   SER C   8      16.326 -20.408 -26.740  1.00 96.38           N  
ATOM   6467  CA  SER C   8      16.148 -21.268 -25.569  1.00 96.38           C  
ATOM   6469  C   SER C   8      14.800 -21.996 -25.634  1.00 96.38           C  
ATOM   6470  CB  SER C   8      16.241 -20.442 -24.287  1.00 96.38           C  
ATOM   6473  O   SER C   8      13.791 -21.432 -26.083  1.00 96.38           O  
ATOM   6474  OG  SER C   8      15.946 -21.239 -23.164  1.00 96.38           O  
ATOM   6476  N   TRP C   9      14.791 -23.243 -25.161  1.00 95.37           N  
ATOM   6478  CA  TRP C   9      13.569 -24.016 -24.935  1.00 95.37           C  
ATOM   6480  C   TRP C   9      12.654 -23.380 -23.892  1.00 95.37           C  
ATOM   6481  CB  TRP C   9      13.944 -25.448 -24.535  1.00 95.37           C  
ATOM   6484  O   TRP C   9      11.446 -23.586 -23.964  1.00 95.37           O  
ATOM   6485  CG  TRP C   9      14.316 -26.304 -25.702  1.00 95.37           C  
ATOM   6486  CD1 TRP C   9      15.552 -26.757 -26.020  1.00 95.37           C  
ATOM   6488  CD2 TRP C   9      13.418 -26.838 -26.724  1.00 95.37           C  
ATOM   6489  CE2 TRP C   9      14.193 -27.592 -27.651  1.00 95.37           C  
ATOM   6490  CE3 TRP C   9      12.025 -26.766 -26.952  1.00 95.37           C  
ATOM   6492  NE1 TRP C   9      15.478 -27.524 -27.166  1.00 95.37           N  
ATOM   6494  CH2 TRP C   9      12.236 -28.151 -28.957  1.00 95.37           C  
ATOM   6496  CZ2 TRP C   9      13.623 -28.239 -28.753  1.00 95.37           C  
ATOM   6498  CZ3 TRP C   9      11.440 -27.416 -28.057  1.00 95.37           C  
ATOM   6500  N   PHE C  10      13.200 -22.565 -22.990  1.00 96.57           N  
ATOM   6502  CA  PHE C  10      12.483 -22.022 -21.845  1.00 96.57           C  
ATOM   6504  C   PHE C  10      12.293 -20.507 -21.938  1.00 96.57           C  
ATOM   6505  CB  PHE C  10      13.193 -22.426 -20.548  1.00 96.57           C  
ATOM   6508  O   PHE C  10      12.999 -19.797 -22.665  1.00 96.57           O  
ATOM   6509  CG  PHE C  10      13.450 -23.912 -20.441  1.00 96.57           C  
ATOM   6510  CD1 PHE C  10      12.464 -24.773 -19.920  1.00 96.57           C  
ATOM   6512  CD2 PHE C  10      14.666 -24.435 -20.914  1.00 96.57           C  
ATOM   6514  CE1 PHE C  10      12.704 -26.157 -19.868  1.00 96.57           C  
ATOM   6516  CE2 PHE C  10      14.904 -25.817 -20.863  1.00 96.57           C  
ATOM   6518  CZ  PHE C  10      13.925 -26.671 -20.340  1.00 96.57           C  
ATOM   6520  N   THR C  11      11.331 -19.993 -21.176  1.00 94.56           N  
ATOM   6522  CA  THR C  11      11.244 -18.561 -20.878  1.00 94.56           C  
ATOM   6524  C   THR C  11      12.456 -18.100 -20.058  1.00 94.56           C  
ATOM   6525  CB  THR C  11       9.925 -18.205 -20.176  1.00 94.56           C  
ATOM   6527  O   THR C  11      13.186 -18.903 -19.481  1.00 94.56           O  
ATOM   6528  CG2 THR C  11       8.722 -18.501 -21.072  1.00 94.56           C  
ATOM   6532  OG1 THR C  11       9.762 -18.942 -18.991  1.00 94.56           O  
ATOM   6534  N   ALA C  12      12.707 -16.792 -20.025  1.00 95.93           N  
ATOM   6536  CA  ALA C  12      13.847 -16.237 -19.298  1.00 95.93           C  
ATOM   6538  C   ALA C  12      13.527 -15.933 -17.834  1.00 95.93           C  
ATOM   6539  CB  ALA C  12      14.316 -14.956 -19.982  1.00 95.93           C  
ATOM   6543  O   ALA C  12      12.408 -15.531 -17.517  1.00 95.93           O  
ATOM   6544  N   LEU C  13      14.560 -15.965 -16.996  1.00 95.13           N  
ATOM   6546  CA  LEU C  13      14.557 -15.314 -15.686  1.00 95.13           C  
ATOM   6548  C   LEU C  13      14.901 -13.830 -15.857  1.00 95.13           C  
ATOM   6549  CB  LEU C  13      15.560 -16.024 -14.764  1.00 95.13           C  
ATOM   6552  O   LEU C  13      15.899 -13.492 -16.496  1.00 95.13           O  
ATOM   6553  CG  LEU C  13      15.196 -17.482 -14.439  1.00 95.13           C  
ATOM   6555  CD1 LEU C  13      16.306 -18.115 -13.607  1.00 95.13           C  
ATOM   6559  CD2 LEU C  13      13.897 -17.572 -13.643  1.00 95.13           C  
ATOM   6563  N   THR C  14      14.085 -12.930 -15.308  1.00 92.67           N  
ATOM   6565  CA  THR C  14      14.335 -11.479 -15.390  1.00 92.67           C  
ATOM   6567  C   THR C  14      15.066 -10.994 -14.139  1.00 92.67           C  
ATOM   6568  CB  THR C  14      13.040 -10.689 -15.637  1.00 92.67           C  
ATOM   6570  O   THR C  14      14.655 -11.296 -13.023  1.00 92.67           O  
ATOM   6571  CG2 THR C  14      13.302  -9.196 -15.846  1.00 92.67           C  
ATOM   6575  OG1 THR C  14      12.422 -11.155 -16.824  1.00 92.67           O  
ATOM   6577  N   GLN C  15      16.143 -10.232 -14.332  1.00 93.23           N  
ATOM   6579  CA  GLN C  15      16.953  -9.636 -13.271  1.00 93.23           C  
ATOM   6581  C   GLN C  15      16.392  -8.259 -12.904  1.00 93.23           C  
ATOM   6582  CB  GLN C  15      18.404  -9.564 -13.768  1.00 93.23           C  
ATOM   6585  O   GLN C  15      16.647  -7.265 -13.586  1.00 93.23           O  
ATOM   6586  CG  GLN C  15      19.415  -9.010 -12.743  1.00 93.23           C  
ATOM   6589  CD  GLN C  15      20.848  -9.062 -13.278  1.00 93.23           C  
ATOM   6590  NE2 GLN C  15      21.816  -8.463 -12.630  1.00 93.23           N  
ATOM   6593  OE1 GLN C  15      21.119  -9.652 -14.315  1.00 93.23           O  
ATOM   6594  N   HIS C  16      15.612  -8.192 -11.827  1.00 88.21           N  
ATOM   6596  CA  HIS C  16      15.066  -6.931 -11.313  1.00 88.21           C  
ATOM   6598  C   HIS C  16      16.014  -6.226 -10.327  1.00 88.21           C  
ATOM   6599  CB  HIS C  16      13.692  -7.189 -10.682  1.00 88.21           C  
ATOM   6602  O   HIS C  16      15.841  -5.041 -10.050  1.00 88.21           O  
ATOM   6603  CG  HIS C  16      12.687  -7.735 -11.663  1.00 88.21           C  
ATOM   6604  CD2 HIS C  16      12.369  -9.049 -11.882  1.00 88.21           C  
ATOM   6606  ND1 HIS C  16      11.926  -6.982 -12.527  1.00 88.21           N  
ATOM   6608  CE1 HIS C  16      11.152  -7.820 -13.235  1.00 88.21           C  
ATOM   6610  NE2 HIS C  16      11.396  -9.091 -12.888  1.00 88.21           N  
ATOM   6611  N   GLY C  17      17.000  -6.949  -9.787  1.00 88.12           N  
ATOM   6613  CA  GLY C  17      18.003  -6.440  -8.851  1.00 88.12           C  
ATOM   6616  C   GLY C  17      19.355  -6.127  -9.496  1.00 88.12           C  
ATOM   6617  O   GLY C  17      19.527  -6.215 -10.708  1.00 88.12           O  
ATOM   6618  N   LYS C  18      20.333  -5.774  -8.655  1.00 87.18           N  
ATOM   6620  CA  LYS C  18      21.734  -5.573  -9.068  1.00 87.18           C  
ATOM   6622  C   LYS C  18      22.544  -6.871  -9.096  1.00 87.18           C  
ATOM   6623  CB  LYS C  18      22.426  -4.564  -8.141  1.00 87.18           C  
ATOM   6626  O   LYS C  18      23.555  -6.928  -9.780  1.00 87.18           O  
ATOM   6627  CG  LYS C  18      21.811  -3.161  -8.218  1.00 87.18           C  
ATOM   6630  CD  LYS C  18      22.629  -2.188  -7.361  1.00 87.18           C  
ATOM   6633  CE  LYS C  18      22.040  -0.776  -7.438  1.00 87.18           C  
ATOM   6636  NZ  LYS C  18      22.851   0.188  -6.650  1.00 87.18           N  
ATOM   6640  N   GLU C  19      22.100  -7.883  -8.354  1.00 89.24           N  
ATOM   6642  CA  GLU C  19      22.764  -9.184  -8.280  1.00 89.24           C  
ATOM   6644  C   GLU C  19      22.631  -9.918  -9.614  1.00 89.24           C  
ATOM   6645  CB  GLU C  19      22.144 -10.033  -7.158  1.00 89.24           C  
ATOM   6648  O   GLU C  19      21.534  -9.983 -10.174  1.00 89.24           O  
ATOM   6649  CG  GLU C  19      22.239  -9.399  -5.761  1.00 89.24           C  
ATOM   6652  CD  GLU C  19      23.678  -9.132  -5.297  1.00 89.24           C  
ATOM   6653  OE1 GLU C  19      23.838  -8.170  -4.511  1.00 89.24           O  
ATOM   6654  OE2 GLU C  19      24.585  -9.876  -5.726  1.00 89.24           O  
ATOM   6655  N   ASP C  20      23.733 -10.472 -10.112  1.00 89.22           N  
ATOM   6657  CA  ASP C  20      23.705 -11.374 -11.261  1.00 89.22           C  
ATOM   6659  C   ASP C  20      23.092 -12.728 -10.877  1.00 89.22           C  
ATOM   6660  CB  ASP C  20      25.114 -11.529 -11.868  1.00 89.22           C  
ATOM   6663  O   ASP C  20      23.034 -13.120  -9.706  1.00 89.22           O  
ATOM   6664  CG  ASP C  20      25.465 -10.474 -12.930  1.00 89.22           C  
ATOM   6665  OD1 ASP C  20      24.558  -9.754 -13.416  1.00 89.22           O  
ATOM   6666  OD2 ASP C  20      26.628 -10.475 -13.388  1.00 89.22           O  
ATOM   6667  N   LEU C  21      22.614 -13.462 -11.884  1.00 94.05           N  
ATOM   6669  CA  LEU C  21      22.044 -14.781 -11.658  1.00 94.05           C  
ATOM   6671  C   LEU C  21      23.131 -15.741 -11.162  1.00 94.05           C  
ATOM   6672  CB  LEU C  21      21.378 -15.284 -12.945  1.00 94.05           C  
ATOM   6675  O   LEU C  21      24.202 -15.830 -11.750  1.00 94.05           O  
ATOM   6676  CG  LEU C  21      20.598 -16.598 -12.762  1.00 94.05           C  
ATOM   6678  CD1 LEU C  21      19.407 -16.461 -11.811  1.00 94.05           C  
ATOM   6682  CD2 LEU C  21      20.077 -17.042 -14.125  1.00 94.05           C  
ATOM   6686  N   LYS C  22      22.841 -16.501 -10.108  1.00 91.53           N  
ATOM   6688  CA  LYS C  22      23.702 -17.569  -9.591  1.00 91.53           C  
ATOM   6690  C   LYS C  22      22.843 -18.585  -8.853  1.00 91.53           C  
ATOM   6691  CB  LYS C  22      24.773 -16.953  -8.675  1.00 91.53           C  
ATOM   6694  O   LYS C  22      21.893 -18.204  -8.177  1.00 91.53           O  
ATOM   6695  CG  LYS C  22      25.787 -17.990  -8.169  1.00 91.53           C  
ATOM   6698  CD  LYS C  22      26.891 -17.308  -7.357  1.00 91.53           C  
ATOM   6701  CE  LYS C  22      27.872 -18.353  -6.818  1.00 91.53           C  
ATOM   6704  NZ  LYS C  22      28.952 -17.713  -6.028  1.00 91.53           N  
ATOM   6708  N   PHE C  23      23.214 -19.857  -8.939  1.00 91.43           N  
ATOM   6710  CA  PHE C  23      22.572 -20.930  -8.187  1.00 91.43           C  
ATOM   6712  C   PHE C  23      23.583 -21.640  -7.283  1.00 91.43           C  
ATOM   6713  CB  PHE C  23      21.901 -21.909  -9.150  1.00 91.43           C  
ATOM   6716  O   PHE C  23      24.769 -21.714  -7.627  1.00 91.43           O  
ATOM   6717  CG  PHE C  23      20.721 -21.297  -9.871  1.00 91.43           C  
ATOM   6718  CD1 PHE C  23      19.468 -21.244  -9.236  1.00 91.43           C  
ATOM   6720  CD2 PHE C  23      20.875 -20.766 -11.165  1.00 91.43           C  
ATOM   6722  CE1 PHE C  23      18.366 -20.688  -9.903  1.00 91.43           C  
ATOM   6724  CE2 PHE C  23      19.768 -20.221 -11.836  1.00 91.43           C  
ATOM   6726  CZ  PHE C  23      18.513 -20.183 -11.206  1.00 91.43           C  
ATOM   6728  N   PRO C  24      23.143 -22.184  -6.135  1.00 83.47           N  
ATOM   6729  CA  PRO C  24      23.897 -23.215  -5.438  1.00 83.47           C  
ATOM   6731  C   PRO C  24      24.185 -24.397  -6.375  1.00 83.47           C  
ATOM   6732  CB  PRO C  24      23.028 -23.641  -4.249  1.00 83.47           C  
ATOM   6735  O   PRO C  24      23.409 -24.692  -7.287  1.00 83.47           O  
ATOM   6736  CG  PRO C  24      22.069 -22.467  -4.052  1.00 83.47           C  
ATOM   6739  CD  PRO C  24      21.867 -21.953  -5.474  1.00 83.47           C  
ATOM   6742  N   ARG C  25      25.296 -25.102  -6.140  1.00 76.99           N  
ATOM   6744  CA  ARG C  25      25.625 -26.324  -6.887  1.00 76.99           C  
ATOM   6746  C   ARG C  25      24.469 -27.331  -6.772  1.00 76.99           C  
ATOM   6747  CB  ARG C  25      26.952 -26.887  -6.355  1.00 76.99           C  
ATOM   6750  O   ARG C  25      23.882 -27.466  -5.703  1.00 76.99           O  
ATOM   6751  CG  ARG C  25      27.467 -28.084  -7.167  1.00 76.99           C  
ATOM   6754  CD  ARG C  25      28.789 -28.595  -6.583  1.00 76.99           C  
ATOM   6757  NE  ARG C  25      29.192 -29.864  -7.213  1.00 76.99           N  
ATOM   6759  NH1 ARG C  25      31.217 -30.159  -6.141  1.00 76.99           N  
ATOM   6762  NH2 ARG C  25      30.515 -31.627  -7.668  1.00 76.99           N  
ATOM   6765  CZ  ARG C  25      30.303 -30.545  -6.989  1.00 76.99           C  
ATOM   6766  N   GLY C  26      24.141 -28.015  -7.868  1.00 85.86           N  
ATOM   6768  CA  GLY C  26      23.021 -28.961  -7.928  1.00 85.86           C  
ATOM   6771  C   GLY C  26      21.672 -28.331  -8.301  1.00 85.86           C  
ATOM   6772  O   GLY C  26      20.740 -29.062  -8.631  1.00 85.86           O  
ATOM   6773  N   GLN C  27      21.556 -26.998  -8.278  1.00 89.15           N  
ATOM   6775  CA  GLN C  27      20.305 -26.283  -8.540  1.00 89.15           C  
ATOM   6777  C   GLN C  27      20.335 -25.494  -9.855  1.00 89.15           C  
ATOM   6778  CB  GLN C  27      19.980 -25.356  -7.361  1.00 89.15           C  
ATOM   6781  O   GLN C  27      21.374 -25.326 -10.493  1.00 89.15           O  
ATOM   6782  CG  GLN C  27      19.793 -26.089  -6.023  1.00 89.15           C  
ATOM   6785  CD  GLN C  27      19.225 -25.175  -4.940  1.00 89.15           C  
ATOM   6786  NE2 GLN C  27      19.023 -25.661  -3.739  1.00 89.15           N  
ATOM   6789  OE1 GLN C  27      18.938 -24.007  -5.149  1.00 89.15           O  
ATOM   6790  N   GLY C  28      19.165 -24.979 -10.243  1.00 95.05           N  
ATOM   6792  CA  GLY C  28      19.016 -24.016 -11.332  1.00 95.05           C  
ATOM   6795  C   GLY C  28      18.699 -24.615 -12.697  1.00 95.05           C  
ATOM   6796  O   GLY C  28      18.394 -23.861 -13.614  1.00 95.05           O  
ATOM   6797  N   VAL C  29      18.725 -25.935 -12.868  1.00 97.10           N  
ATOM   6799  CA  VAL C  29      18.297 -26.560 -14.129  1.00 97.10           C  
ATOM   6801  C   VAL C  29      16.764 -26.515 -14.226  1.00 97.10           C  
ATOM   6802  CB  VAL C  29      18.816 -27.996 -14.266  1.00 97.10           C  
ATOM   6804  O   VAL C  29      16.098 -26.956 -13.286  1.00 97.10           O  
ATOM   6805  CG1 VAL C  29      18.458 -28.569 -15.641  1.00 97.10           C  
ATOM   6809  CG2 VAL C  29      20.344 -28.037 -14.127  1.00 97.10           C  
ATOM   6813  N   PRO C  30      16.184 -25.982 -15.321  1.00 96.52           N  
ATOM   6814  CA  PRO C  30      14.739 -25.977 -15.520  1.00 96.52           C  
ATOM   6816  C   PRO C  30      14.148 -27.386 -15.584  1.00 96.52           C  
ATOM   6817  CB  PRO C  30      14.494 -25.243 -16.838  1.00 96.52           C  
ATOM   6820  O   PRO C  30      14.730 -28.284 -16.191  1.00 96.52           O  
ATOM   6821  CG  PRO C  30      15.726 -24.360 -16.982  1.00 96.52           C  
ATOM   6824  CD  PRO C  30      16.828 -25.238 -16.393  1.00 96.52           C  
ATOM   6827  N   ILE C  31      12.950 -27.558 -15.030  1.00 94.55           N  
ATOM   6829  CA  ILE C  31      12.190 -28.800 -15.151  1.00 94.55           C  
ATOM   6831  C   ILE C  31      11.807 -29.005 -16.620  1.00 94.55           C  
ATOM   6832  CB  ILE C  31      10.944 -28.798 -14.237  1.00 94.55           C  
ATOM   6834  O   ILE C  31      11.150 -28.166 -17.236  1.00 94.55           O  
ATOM   6835  CG1 ILE C  31      11.354 -28.636 -12.753  1.00 94.55           C  
ATOM   6838  CG2 ILE C  31      10.127 -30.093 -14.435  1.00 94.55           C  
ATOM   6842  CD1 ILE C  31      10.158 -28.470 -11.807  1.00 94.55           C  
ATOM   6846  N   ASN C  32      12.182 -30.157 -17.167  1.00 92.35           N  
ATOM   6848  CA  ASN C  32      11.728 -30.618 -18.470  1.00 92.35           C  
ATOM   6850  C   ASN C  32      11.480 -32.122 -18.418  1.00 92.35           C  
ATOM   6851  CB  ASN C  32      12.776 -30.232 -19.514  1.00 92.35           C  
ATOM   6854  O   ASN C  32      12.416 -32.923 -18.442  1.00 92.35           O  
ATOM   6855  CG  ASN C  32      12.442 -30.702 -20.918  1.00 92.35           C  
ATOM   6856  ND2 ASN C  32      13.366 -30.555 -21.836  1.00 92.35           N  
ATOM   6859  OD1 ASN C  32      11.367 -31.202 -21.208  1.00 92.35           O  
ATOM   6860  N   THR C  33      10.206 -32.501 -18.366  1.00 86.83           N  
ATOM   6862  CA  THR C  33       9.772 -33.900 -18.256  1.00 86.83           C  
ATOM   6864  C   THR C  33      10.125 -34.746 -19.482  1.00 86.83           C  
ATOM   6865  CB  THR C  33       8.259 -33.965 -18.006  1.00 86.83           C  
ATOM   6867  O   THR C  33      10.119 -35.967 -19.385  1.00 86.83           O  
ATOM   6868  CG2 THR C  33       7.882 -33.365 -16.648  1.00 86.83           C  
ATOM   6872  OG1 THR C  33       7.582 -33.212 -18.987  1.00 86.83           O  
ATOM   6874  N   ASN C  34      10.490 -34.119 -20.607  1.00 86.15           N  
ATOM   6876  CA  ASN C  34      10.950 -34.798 -21.821  1.00 86.15           C  
ATOM   6878  C   ASN C  34      12.478 -35.007 -21.859  1.00 86.15           C  
ATOM   6879  CB  ASN C  34      10.452 -34.014 -23.048  1.00 86.15           C  
ATOM   6882  O   ASN C  34      13.022 -35.344 -22.908  1.00 86.15           O  
ATOM   6883  CG  ASN C  34       8.940 -33.955 -23.158  1.00 86.15           C  
ATOM   6884  ND2 ASN C  34       8.412 -32.902 -23.734  1.00 86.15           N  
ATOM   6887  OD1 ASN C  34       8.211 -34.841 -22.751  1.00 86.15           O  
ATOM   6888  N   SER C  35      13.186 -34.771 -20.751  1.00 88.73           N  
ATOM   6890  CA  SER C  35      14.641 -34.942 -20.645  1.00 88.73           C  
ATOM   6892  C   SER C  35      15.011 -35.923 -19.532  1.00 88.73           C  
ATOM   6893  CB  SER C  35      15.326 -33.582 -20.488  1.00 88.73           C  
ATOM   6896  O   SER C  35      14.258 -36.111 -18.577  1.00 88.73           O  
ATOM   6897  OG  SER C  35      14.993 -32.939 -19.273  1.00 88.73           O  
ATOM   6899  N   SER C  36      16.164 -36.578 -19.657  1.00 86.45           N  
ATOM   6901  CA  SER C  36      16.628 -37.587 -18.702  1.00 86.45           C  
ATOM   6903  C   SER C  36      17.488 -36.976 -17.584  1.00 86.45           C  
ATOM   6904  CB  SER C  36      17.394 -38.676 -19.459  1.00 86.45           C  
ATOM   6907  O   SER C  36      17.982 -35.854 -17.739  1.00 86.45           O  
ATOM   6908  OG  SER C  36      18.654 -38.190 -19.865  1.00 86.45           O  
ATOM   6910  N   PRO C  37      17.753 -37.689 -16.472  1.00 81.87           N  
ATOM   6911  CA  PRO C  37      18.698 -37.233 -15.445  1.00 81.87           C  
ATOM   6913  C   PRO C  37      20.092 -36.898 -15.999  1.00 81.87           C  
ATOM   6914  CB  PRO C  37      18.772 -38.380 -14.432  1.00 81.87           C  
ATOM   6917  O   PRO C  37      20.763 -35.994 -15.504  1.00 81.87           O  
ATOM   6918  CG  PRO C  37      17.411 -39.058 -14.570  1.00 81.87           C  
ATOM   6921  CD  PRO C  37      17.125 -38.938 -16.064  1.00 81.87           C  
ATOM   6924  N   ASP C  38      20.506 -37.580 -17.068  1.00 78.80           N  
ATOM   6926  CA  ASP C  38      21.778 -37.351 -17.751  1.00 78.80           C  
ATOM   6928  C   ASP C  38      21.809 -36.004 -18.489  1.00 78.80           C  
ATOM   6929  CB  ASP C  38      22.027 -38.522 -18.719  1.00 78.80           C  
ATOM   6932  O   ASP C  38      22.885 -35.461 -18.742  1.00 78.80           O  
ATOM   6933  CG  ASP C  38      22.362 -39.850 -18.022  1.00 78.80           C  
ATOM   6934  OD1 ASP C  38      22.459 -39.889 -16.769  1.00 78.80           O  
ATOM   6935  OD2 ASP C  38      22.597 -40.837 -18.742  1.00 78.80           O  
ATOM   6936  N   ASP C  39      20.651 -35.425 -18.798  1.00 89.66           N  
ATOM   6938  CA  ASP C  39      20.523 -34.196 -19.582  1.00 89.66           C  
ATOM   6940  C   ASP C  39      20.542 -32.916 -18.748  1.00 89.66           C  
ATOM   6941  CB  ASP C  39      19.257 -34.263 -20.433  1.00 89.66           C  
ATOM   6944  O   ASP C  39      20.620 -31.825 -19.309  1.00 89.66           O  
ATOM   6945  CG  ASP C  39      19.296 -35.438 -21.403  1.00 89.66           C  
ATOM   6946  OD1 ASP C  39      20.367 -35.666 -22.004  1.00 89.66           O  
ATOM   6947  OD2 ASP C  39      18.257 -36.122 -21.548  1.00 89.66           O  
ATOM   6948  N   GLN C  40      20.494 -33.032 -17.419  1.00 92.56           N  
ATOM   6950  CA  GLN C  40      20.234 -31.920 -16.502  1.00 92.56           C  
ATOM   6952  C   GLN C  40      21.464 -31.033 -16.261  1.00 92.56           C  
ATOM   6953  CB  GLN C  40      19.638 -32.448 -15.188  1.00 92.56           C  
ATOM   6956  O   GLN C  40      21.946 -30.884 -15.140  1.00 92.56           O  
ATOM   6957  CG  GLN C  40      18.380 -33.307 -15.349  1.00 92.56           C  
ATOM   6960  CD  GLN C  40      17.322 -32.652 -16.224  1.00 92.56           C  
ATOM   6961  NE2 GLN C  40      16.952 -33.290 -17.306  1.00 92.56           N  
ATOM   6964  OE1 GLN C  40      16.849 -31.558 -15.973  1.00 92.56           O  
ATOM   6965  N   ILE C  41      22.017 -30.463 -17.327  1.00 94.56           N  
ATOM   6967  CA  ILE C  41      23.223 -29.637 -17.301  1.00 94.56           C  
ATOM   6969  C   ILE C  41      23.186 -28.602 -18.419  1.00 94.56           C  
ATOM   6970  CB  ILE C  41      24.483 -30.525 -17.362  1.00 94.56           C  
ATOM   6972  O   ILE C  41      22.744 -28.870 -19.539  1.00 94.56           O  
ATOM   6973  CG1 ILE C  41      25.792 -29.724 -17.248  1.00 94.56           C  
ATOM   6976  CG2 ILE C  41      24.490 -31.407 -18.620  1.00 94.56           C  
ATOM   6980  CD1 ILE C  41      26.971 -30.599 -16.792  1.00 94.56           C  
ATOM   6984  N   GLY C  42      23.674 -27.406 -18.124  1.00 96.43           N  
ATOM   6986  CA  GLY C  42      23.723 -26.327 -19.092  1.00 96.43           C  
ATOM   6989  C   GLY C  42      24.187 -25.021 -18.486  1.00 96.43           C  
ATOM   6990  O   GLY C  42      24.904 -24.990 -17.484  1.00 96.43           O  
ATOM   6991  N   TYR C  43      23.779 -23.933 -19.117  1.00 96.99           N  
ATOM   6993  CA  TYR C  43      24.141 -22.592 -18.703  1.00 96.99           C  
ATOM   6995  C   TYR C  43      22.980 -21.629 -18.885  1.00 96.99           C  
ATOM   6996  CB  TYR C  43      25.379 -22.115 -19.475  1.00 96.99           C  
ATOM   6999  O   TYR C  43      22.141 -21.800 -19.768  1.00 96.99           O  
ATOM   7000  CG  TYR C  43      25.200 -22.012 -20.980  1.00 96.99           C  
ATOM   7001  CD1 TYR C  43      25.323 -23.159 -21.788  1.00 96.99           C  
ATOM   7003  CD2 TYR C  43      24.900 -20.768 -21.568  1.00 96.99           C  
ATOM   7005  CE1 TYR C  43      25.126 -23.073 -23.179  1.00 96.99           C  
ATOM   7007  CE2 TYR C  43      24.714 -20.675 -22.960  1.00 96.99           C  
ATOM   7009  OH  TYR C  43      24.593 -21.734 -25.098  1.00 96.99           O  
ATOM   7011  CZ  TYR C  43      24.817 -21.828 -23.764  1.00 96.99           C  
ATOM   7012  N   TYR C  44      22.962 -20.576 -18.076  1.00 97.22           N  
ATOM   7014  CA  TYR C  44      22.188 -19.387 -18.395  1.00 97.22           C  
ATOM   7016  C   TYR C  44      23.071 -18.364 -19.084  1.00 97.22           C  
ATOM   7017  CB  TYR C  44      21.518 -18.772 -17.174  1.00 97.22           C  
ATOM   7020  O   TYR C  44      24.214 -18.148 -18.686  1.00 97.22           O  
ATOM   7021  CG  TYR C  44      20.421 -19.615 -16.584  1.00 97.22           C  
ATOM   7022  CD1 TYR C  44      19.082 -19.289 -16.862  1.00 97.22           C  
ATOM   7024  CD2 TYR C  44      20.733 -20.702 -15.749  1.00 97.22           C  
ATOM   7026  CE1 TYR C  44      18.048 -20.051 -16.302  1.00 97.22           C  
ATOM   7028  CE2 TYR C  44      19.694 -21.475 -15.204  1.00 97.22           C  
ATOM   7030  OH  TYR C  44      17.336 -21.897 -14.977  1.00 97.22           O  
ATOM   7032  CZ  TYR C  44      18.349 -21.157 -15.485  1.00 97.22           C  
ATOM   7033  N   ARG C  45      22.506 -17.696 -20.088  1.00 96.81           N  
ATOM   7035  CA  ARG C  45      23.138 -16.587 -20.796  1.00 96.81           C  
ATOM   7037  C   ARG C  45      22.351 -15.299 -20.603  1.00 96.81           C  
ATOM   7038  CB  ARG C  45      23.307 -16.977 -22.267  1.00 96.81           C  
ATOM   7041  O   ARG C  45      21.160 -15.251 -20.920  1.00 96.81           O  
ATOM   7042  CG  ARG C  45      24.006 -15.886 -23.085  1.00 96.81           C  
ATOM   7045  CD  ARG C  45      24.327 -16.430 -24.480  1.00 96.81           C  
ATOM   7048  NE  ARG C  45      25.142 -15.495 -25.271  1.00 96.81           N  
ATOM   7050  NH1 ARG C  45      23.521 -13.913 -25.692  1.00 96.81           N  
ATOM   7053  NH2 ARG C  45      25.579 -13.645 -26.510  1.00 96.81           N  
ATOM   7056  CZ  ARG C  45      24.742 -14.360 -25.817  1.00 96.81           C  
ATOM   7057  N   ARG C  46      23.030 -14.251 -20.136  1.00 94.05           N  
ATOM   7059  CA  ARG C  46      22.485 -12.898 -20.002  1.00 94.05           C  
ATOM   7061  C   ARG C  46      22.234 -12.289 -21.382  1.00 94.05           C  
ATOM   7062  CB  ARG C  46      23.431 -12.040 -19.141  1.00 94.05           C  
ATOM   7065  O   ARG C  46      23.089 -12.303 -22.266  1.00 94.05           O  
ATOM   7066  CG  ARG C  46      22.829 -10.671 -18.773  1.00 94.05           C  
ATOM   7069  CD  ARG C  46      23.660  -9.902 -17.730  1.00 94.05           C  
ATOM   7072  NE  ARG C  46      25.048  -9.631 -18.170  1.00 94.05           N  
ATOM   7074  NH1 ARG C  46      26.102  -9.981 -16.144  1.00 94.05           N  
ATOM   7077  NH2 ARG C  46      27.316  -9.527 -17.943  1.00 94.05           N  
ATOM   7080  CZ  ARG C  46      26.141  -9.709 -17.419  1.00 94.05           C  
ATOM   7081  N   ALA C  47      21.052 -11.724 -21.554  1.00 91.55           N  
ATOM   7083  CA  ALA C  47      20.640 -10.945 -22.704  1.00 91.55           C  
ATOM   7085  C   ALA C  47      20.084  -9.608 -22.210  1.00 91.55           C  
ATOM   7086  CB  ALA C  47      19.610 -11.745 -23.507  1.00 91.55           C  
ATOM   7090  O   ALA C  47      19.081  -9.559 -21.494  1.00 91.55           O  
ATOM   7091  N   THR C  48      20.728  -8.519 -22.617  1.00 86.39           N  
ATOM   7093  CA  THR C  48      20.307  -7.159 -22.275  1.00 86.39           C  
ATOM   7095  C   THR C  48      19.665  -6.519 -23.495  1.00 86.39           C  
ATOM   7096  CB  THR C  48      21.475  -6.318 -21.739  1.00 86.39           C  
ATOM   7098  O   THR C  48      20.142  -6.671 -24.620  1.00 86.39           O  
ATOM   7099  CG2 THR C  48      20.984  -5.067 -21.011  1.00 86.39           C  
ATOM   7103  OG1 THR C  48      22.212  -7.074 -20.807  1.00 86.39           O  
ATOM   7105  N   ARG C  49      18.561  -5.805 -23.289  1.00 77.49           N  
ATOM   7107  CA  ARG C  49      17.859  -5.063 -24.340  1.00 77.49           C  
ATOM   7109  C   ARG C  49      17.855  -3.586 -23.992  1.00 77.49           C  
ATOM   7110  CB  ARG C  49      16.429  -5.588 -24.481  1.00 77.49           C  
ATOM   7113  O   ARG C  49      17.703  -3.241 -22.827  1.00 77.49           O  
ATOM   7114  CG  ARG C  49      16.346  -6.936 -25.215  1.00 77.49           C  
ATOM   7117  CD  ARG C  49      14.919  -7.508 -25.186  1.00 77.49           C  
ATOM   7120  NE  ARG C  49      13.901  -6.479 -25.489  1.00 77.49           N  
ATOM   7122  NH1 ARG C  49      12.030  -7.800 -25.427  1.00 77.49           N  
ATOM   7125  NH2 ARG C  49      11.817  -5.587 -25.645  1.00 77.49           N  
ATOM   7128  CZ  ARG C  49      12.591  -6.627 -25.516  1.00 77.49           C  
ATOM   7129  N   ARG C  50      17.938  -2.725 -25.006  1.00 77.11           N  
ATOM   7131  CA  ARG C  50      17.789  -1.274 -24.852  1.00 77.11           C  
ATOM   7133  C   ARG C  50      16.564  -0.806 -25.622  1.00 77.11           C  
ATOM   7134  CB  ARG C  50      19.059  -0.526 -25.287  1.00 77.11           C  
ATOM   7137  O   ARG C  50      16.318  -1.295 -26.723  1.00 77.11           O  
ATOM   7138  CG  ARG C  50      20.357  -1.130 -24.724  1.00 77.11           C  
ATOM   7141  CD  ARG C  50      21.584  -0.250 -25.010  1.00 77.11           C  
ATOM   7144  NE  ARG C  50      21.559   1.001 -24.238  1.00 77.11           N  
ATOM   7146  NH1 ARG C  50      23.275   2.103 -25.285  1.00 77.11           N  
ATOM   7149  NH2 ARG C  50      22.218   3.059 -23.562  1.00 77.11           N  
ATOM   7152  CZ  ARG C  50      22.348   2.046 -24.369  1.00 77.11           C  
ATOM   7153  N   ILE C  51      15.802   0.121 -25.057  1.00 74.94           N  
ATOM   7155  CA  ILE C  51      14.657   0.750 -25.730  1.00 74.94           C  
ATOM   7157  C   ILE C  51      14.761   2.266 -25.632  1.00 74.94           C  
ATOM   7158  CB  ILE C  51      13.303   0.247 -25.185  1.00 74.94           C  
ATOM   7160  O   ILE C  51      15.373   2.789 -24.704  1.00 74.94           O  
ATOM   7161  CG1 ILE C  51      13.110   0.559 -23.684  1.00 74.94           C  
ATOM   7164  CG2 ILE C  51      13.141  -1.255 -25.487  1.00 74.94           C  
ATOM   7168  CD1 ILE C  51      11.648   0.440 -23.238  1.00 74.94           C  
ATOM   7172  N   ARG C  52      14.141   2.984 -26.567  1.00 77.28           N  
ATOM   7174  CA  ARG C  52      14.054   4.443 -26.499  1.00 77.28           C  
ATOM   7176  C   ARG C  52      12.898   4.845 -25.588  1.00 77.28           C  
ATOM   7177  CB  ARG C  52      13.945   5.014 -27.916  1.00 77.28           C  
ATOM   7180  O   ARG C  52      11.791   4.331 -25.721  1.00 77.28           O  
ATOM   7181  CG  ARG C  52      14.513   6.435 -27.990  1.00 77.28           C  
ATOM   7184  CD  ARG C  52      14.506   6.912 -29.444  1.00 77.28           C  
ATOM   7187  NE  ARG C  52      15.182   8.210 -29.584  1.00 77.28           N  
ATOM   7189  NH1 ARG C  52      14.716   8.563 -31.808  1.00 77.28           N  
ATOM   7192  NH2 ARG C  52      15.895  10.074 -30.663  1.00 77.28           N  
ATOM   7195  CZ  ARG C  52      15.260   8.938 -30.683  1.00 77.28           C  
ATOM   7196  N   GLY C  53      13.166   5.722 -24.634  1.00 73.26           N  
ATOM   7198  CA  GLY C  53      12.166   6.282 -23.745  1.00 73.26           C  
ATOM   7201  C   GLY C  53      11.302   7.359 -24.359  1.00 73.26           C  
ATOM   7202  O   GLY C  53      11.630   7.894 -25.412  1.00 73.26           O  
ATOM   7203  N   GLY C  54      10.230   7.721 -23.646  1.00 73.10           N  
ATOM   7205  CA  GLY C  54       9.412   8.890 -23.986  1.00 73.10           C  
ATOM   7208  C   GLY C  54      10.189  10.213 -23.945  1.00 73.10           C  
ATOM   7209  O   GLY C  54       9.842  11.141 -24.655  1.00 73.10           O  
ATOM   7210  N   ASP C  55      11.290  10.271 -23.194  1.00 76.97           N  
ATOM   7212  CA  ASP C  55      12.258  11.375 -23.167  1.00 76.97           C  
ATOM   7214  C   ASP C  55      13.266  11.334 -24.335  1.00 76.97           C  
ATOM   7215  CB  ASP C  55      12.979  11.350 -21.806  1.00 76.97           C  
ATOM   7218  O   ASP C  55      14.211  12.119 -24.384  1.00 76.97           O  
ATOM   7219  CG  ASP C  55      13.825  10.087 -21.556  1.00 76.97           C  
ATOM   7220  OD1 ASP C  55      13.505   9.009 -22.125  1.00 76.97           O  
ATOM   7221  OD2 ASP C  55      14.778  10.177 -20.754  1.00 76.97           O  
ATOM   7222  N   GLY C  56      13.121  10.384 -25.262  1.00 76.75           N  
ATOM   7224  CA  GLY C  56      14.006  10.199 -26.409  1.00 76.75           C  
ATOM   7227  C   GLY C  56      15.347   9.526 -26.092  1.00 76.75           C  
ATOM   7228  O   GLY C  56      16.082   9.206 -27.034  1.00 76.75           O  
ATOM   7229  N   LYS C  57      15.669   9.261 -24.817  1.00 76.22           N  
ATOM   7231  CA  LYS C  57      16.927   8.628 -24.385  1.00 76.22           C  
ATOM   7233  C   LYS C  57      16.835   7.101 -24.398  1.00 76.22           C  
ATOM   7234  CB  LYS C  57      17.338   9.140 -22.993  1.00 76.22           C  
ATOM   7237  O   LYS C  57      15.777   6.526 -24.157  1.00 76.22           O  
ATOM   7238  CG  LYS C  57      17.679  10.637 -22.995  1.00 76.22           C  
ATOM   7241  CD  LYS C  57      18.172  11.090 -21.616  1.00 76.22           C  
ATOM   7244  CE  LYS C  57      18.521  12.583 -21.649  1.00 76.22           C  
ATOM   7247  NZ  LYS C  57      18.941  13.076 -20.313  1.00 76.22           N  
ATOM   7251  N   MET C  58      17.950   6.423 -24.669  1.00 76.47           N  
ATOM   7253  CA  MET C  58      18.016   4.958 -24.618  1.00 76.47           C  
ATOM   7255  C   MET C  58      18.107   4.475 -23.168  1.00 76.47           C  
ATOM   7256  CB  MET C  58      19.201   4.432 -25.444  1.00 76.47           C  
ATOM   7259  O   MET C  58      19.024   4.867 -22.448  1.00 76.47           O  
ATOM   7260  CG  MET C  58      19.007   4.662 -26.949  1.00 76.47           C  
ATOM   7263  SD  MET C  58      17.605   3.777 -27.694  1.00 76.47           S  
ATOM   7264  CE  MET C  58      18.294   2.105 -27.803  1.00 76.47           C  
ATOM   7268  N   LYS C  59      17.185   3.603 -22.760  1.00 77.60           N  
ATOM   7270  CA  LYS C  59      17.145   2.963 -21.440  1.00 77.60           C  
ATOM   7272  C   LYS C  59      17.458   1.483 -21.566  1.00 77.60           C  
ATOM   7273  CB  LYS C  59      15.795   3.138 -20.720  1.00 77.60           C  
ATOM   7276  O   LYS C  59      16.934   0.815 -22.461  1.00 77.60           O  
ATOM   7277  CG  LYS C  59      14.869   4.229 -21.266  1.00 77.60           C  
ATOM   7280  CD  LYS C  59      13.669   4.376 -20.324  1.00 77.60           C  
ATOM   7283  CE  LYS C  59      12.727   5.403 -20.924  1.00 77.60           C  
ATOM   7286  NZ  LYS C  59      11.618   5.788 -20.023  1.00 77.60           N  
ATOM   7290  N   ASP C  60      18.246   0.977 -20.631  1.00 82.02           N  
ATOM   7292  CA  ASP C  60      18.487  -0.454 -20.505  1.00 82.02           C  
ATOM   7294  C   ASP C  60      17.300  -1.091 -19.787  1.00 82.02           C  
ATOM   7295  CB  ASP C  60      19.829  -0.720 -19.808  1.00 82.02           C  
ATOM   7298  O   ASP C  60      16.848  -0.620 -18.743  1.00 82.02           O  
ATOM   7299  CG  ASP C  60      21.013  -0.166 -20.611  1.00 82.02           C  
ATOM   7300  OD1 ASP C  60      20.830   0.127 -21.816  1.00 82.02           O  
ATOM   7301  OD2 ASP C  60      22.097   0.015 -20.031  1.00 82.02           O  
ATOM   7302  N   LEU C  61      16.757  -2.146 -20.385  1.00 85.99           N  
ATOM   7304  CA  LEU C  61      15.771  -2.988 -19.732  1.00 85.99           C  
ATOM   7306  C   LEU C  61      16.476  -3.958 -18.788  1.00 85.99           C  
ATOM   7307  CB  LEU C  61      14.933  -3.738 -20.780  1.00 85.99           C  
ATOM   7310  O   LEU C  61      17.619  -4.350 -19.034  1.00 85.99           O  
ATOM   7311  CG  LEU C  61      14.073  -2.831 -21.674  1.00 85.99           C  
ATOM   7313  CD1 LEU C  61      13.256  -3.702 -22.633  1.00 85.99           C  
ATOM   7317  CD2 LEU C  61      13.106  -1.984 -20.847  1.00 85.99           C  
ATOM   7321  N   SER C  62      15.747  -4.395 -17.758  1.00 89.96           N  
ATOM   7323  CA  SER C  62      16.170  -5.476 -16.868  1.00 89.96           C  
ATOM   7325  C   SER C  62      16.750  -6.646 -17.672  1.00 89.96           C  
ATOM   7326  CB  SER C  62      14.976  -5.979 -16.061  1.00 89.96           C  
ATOM   7329  O   SER C  62      16.069  -7.148 -18.580  1.00 89.96           O  
ATOM   7330  OG  SER C  62      14.580  -4.985 -15.139  1.00 89.96           O  
ATOM   7332  N   PRO C  63      17.989  -7.080 -17.376  1.00 92.66           N  
ATOM   7333  CA  PRO C  63      18.600  -8.204 -18.065  1.00 92.66           C  
ATOM   7335  C   PRO C  63      17.730  -9.457 -17.965  1.00 92.66           C  
ATOM   7336  CB  PRO C  63      19.973  -8.407 -17.418  1.00 92.66           C  
ATOM   7339  O   PRO C  63      17.072  -9.707 -16.955  1.00 92.66           O  
ATOM   7340  CG  PRO C  63      20.300  -7.044 -16.813  1.00 92.66           C  
ATOM   7343  CD  PRO C  63      18.932  -6.484 -16.437  1.00 92.66           C  
ATOM   7346  N   ARG C  64      17.729 -10.264 -19.023  1.00 94.24           N  
ATOM   7348  CA  ARG C  64      17.033 -11.553 -19.070  1.00 94.24           C  
ATOM   7350  C   ARG C  64      18.039 -12.675 -19.229  1.00 94.24           C  
ATOM   7351  CB  ARG C  64      16.009 -11.548 -20.206  1.00 94.24           C  
ATOM   7354  O   ARG C  64      18.924 -12.584 -20.072  1.00 94.24           O  
ATOM   7355  CG  ARG C  64      14.781 -10.710 -19.838  1.00 94.24           C  
ATOM   7358  CD  ARG C  64      13.746 -10.809 -20.958  1.00 94.24           C  
ATOM   7361  NE  ARG C  64      12.497 -10.127 -20.583  1.00 94.24           N  
ATOM   7363  NH1 ARG C  64      11.320 -10.609 -22.488  1.00 94.24           N  
ATOM   7366  NH2 ARG C  64      10.333  -9.474 -20.833  1.00 94.24           N  
ATOM   7369  CZ  ARG C  64      11.392 -10.067 -21.301  1.00 94.24           C  
ATOM   7370  N   TRP C  65      17.888 -13.735 -18.456  1.00 96.57           N  
ATOM   7372  CA  TRP C  65      18.782 -14.884 -18.456  1.00 96.57           C  
ATOM   7374  C   TRP C  65      18.063 -16.092 -19.047  1.00 96.57           C  
ATOM   7375  CB  TRP C  65      19.267 -15.128 -17.031  1.00 96.57           C  
ATOM   7378  O   TRP C  65      17.039 -16.528 -18.524  1.00 96.57           O  
ATOM   7379  CG  TRP C  65      20.153 -14.054 -16.481  1.00 96.57           C  
ATOM   7380  CD1 TRP C  65      19.739 -12.862 -15.994  1.00 96.57           C  
ATOM   7382  CD2 TRP C  65      21.607 -14.063 -16.331  1.00 96.57           C  
ATOM   7383  CE2 TRP C  65      21.994 -12.856 -15.681  1.00 96.57           C  
ATOM   7384  CE3 TRP C  65      22.638 -14.973 -16.656  1.00 96.57           C  
ATOM   7386  NE1 TRP C  65      20.825 -12.150 -15.531  1.00 96.57           N  
ATOM   7388  CH2 TRP C  65      24.320 -13.509 -15.651  1.00 96.57           C  
ATOM   7390  CZ2 TRP C  65      23.319 -12.581 -15.325  1.00 96.57           C  
ATOM   7392  CZ3 TRP C  65      23.980 -14.696 -16.326  1.00 96.57           C  
ATOM   7394  N   TYR C  66      18.591 -16.613 -20.151  1.00 96.43           N  
ATOM   7396  CA  TYR C  66      18.006 -17.733 -20.887  1.00 96.43           C  
ATOM   7398  C   TYR C  66      18.827 -18.999 -20.667  1.00 96.43           C  
ATOM   7399  CB  TYR C  66      17.950 -17.389 -22.378  1.00 96.43           C  
ATOM   7402  O   TYR C  66      20.041 -18.966 -20.868  1.00 96.43           O  
ATOM   7403  CG  TYR C  66      16.957 -16.305 -22.740  1.00 96.43           C  
ATOM   7404  CD1 TYR C  66      15.642 -16.655 -23.103  1.00 96.43           C  
ATOM   7406  CD2 TYR C  66      17.347 -14.950 -22.720  1.00 96.43           C  
ATOM   7408  CE1 TYR C  66      14.723 -15.657 -23.478  1.00 96.43           C  
ATOM   7410  CE2 TYR C  66      16.420 -13.945 -23.062  1.00 96.43           C  
ATOM   7412  OH  TYR C  66      14.195 -13.335 -23.748  1.00 96.43           O  
ATOM   7414  CZ  TYR C  66      15.109 -14.297 -23.444  1.00 96.43           C  
ATOM   7415  N   PHE C  67      18.173 -20.101 -20.293  1.00 97.44           N  
ATOM   7417  CA  PHE C  67      18.832 -21.396 -20.128  1.00 97.44           C  
ATOM   7419  C   PHE C  67      19.067 -22.084 -21.477  1.00 97.44           C  
ATOM   7420  CB  PHE C  67      18.013 -22.300 -19.202  1.00 97.44           C  
ATOM   7423  O   PHE C  67      18.172 -22.145 -22.320  1.00 97.44           O  
ATOM   7424  CG  PHE C  67      18.636 -23.669 -19.004  1.00 97.44           C  
ATOM   7425  CD1 PHE C  67      18.135 -24.776 -19.711  1.00 97.44           C  
ATOM   7427  CD2 PHE C  67      19.749 -23.835 -18.160  1.00 97.44           C  
ATOM   7429  CE1 PHE C  67      18.708 -26.047 -19.555  1.00 97.44           C  
ATOM   7431  CE2 PHE C  67      20.341 -25.105 -18.028  1.00 97.44           C  
ATOM   7433  CZ  PHE C  67      19.815 -26.213 -18.710  1.00 97.44           C  
ATOM   7435  N   TYR C  68      20.243 -22.658 -21.663  1.00 96.24           N  
ATOM   7437  CA  TYR C  68      20.572 -23.547 -22.766  1.00 96.24           C  
ATOM   7439  C   TYR C  68      21.221 -24.797 -22.194  1.00 96.24           C  
ATOM   7440  CB  TYR C  68      21.513 -22.839 -23.741  1.00 96.24           C  
ATOM   7443  O   TYR C  68      22.072 -24.710 -21.308  1.00 96.24           O  
ATOM   7444  CG  TYR C  68      20.881 -21.685 -24.491  1.00 96.24           C  
ATOM   7445  CD1 TYR C  68      20.240 -21.919 -25.721  1.00 96.24           C  
ATOM   7447  CD2 TYR C  68      20.928 -20.384 -23.956  1.00 96.24           C  
ATOM   7449  CE1 TYR C  68      19.672 -20.849 -26.438  1.00 96.24           C  
ATOM   7451  CE2 TYR C  68      20.341 -19.313 -24.654  1.00 96.24           C  
ATOM   7453  OH  TYR C  68      19.188 -18.502 -26.594  1.00 96.24           O  
ATOM   7455  CZ  TYR C  68      19.721 -19.543 -25.900  1.00 96.24           C  
ATOM   7456  N   TYR C  69      20.839 -25.961 -22.715  1.00 95.58           N  
ATOM   7458  CA  TYR C  69      21.502 -27.205 -22.350  1.00 95.58           C  
ATOM   7460  C   TYR C  69      22.970 -27.175 -22.778  1.00 95.58           C  
ATOM   7461  CB  TYR C  69      20.762 -28.388 -22.966  1.00 95.58           C  
ATOM   7464  O   TYR C  69      23.338 -26.501 -23.748  1.00 95.58           O  
ATOM   7465  CG  TYR C  69      19.436 -28.683 -22.304  1.00 95.58           C  
ATOM   7466  CD1 TYR C  69      19.421 -29.402 -21.095  1.00 95.58           C  
ATOM   7468  CD2 TYR C  69      18.228 -28.249 -22.883  1.00 95.58           C  
ATOM   7470  CE1 TYR C  69      18.203 -29.717 -20.470  1.00 95.58           C  
ATOM   7472  CE2 TYR C  69      17.004 -28.545 -22.251  1.00 95.58           C  
ATOM   7474  OH  TYR C  69      15.814 -29.627 -20.474  1.00 95.58           O  
ATOM   7476  CZ  TYR C  69      16.993 -29.297 -21.056  1.00 95.58           C  
ATOM   7477  N   LEU C  70      23.816 -27.904 -22.055  1.00 92.30           N  
ATOM   7479  CA  LEU C  70      25.241 -27.998 -22.354  1.00 92.30           C  
ATOM   7481  C   LEU C  70      25.456 -28.405 -23.816  1.00 92.30           C  
ATOM   7482  CB  LEU C  70      25.861 -29.015 -21.395  1.00 92.30           C  
ATOM   7485  O   LEU C  70      24.750 -29.268 -24.332  1.00 92.30           O  
ATOM   7486  CG  LEU C  70      27.352 -29.275 -21.647  1.00 92.30           C  
ATOM   7488  CD1 LEU C  70      28.227 -28.054 -21.355  1.00 92.30           C  
ATOM   7492  CD2 LEU C  70      27.801 -30.426 -20.767  1.00 92.30           C  
ATOM   7496  N   GLY C  71      26.422 -27.779 -24.488  1.00 87.75           N  
ATOM   7498  CA  GLY C  71      26.706 -28.057 -25.896  1.00 87.75           C  
ATOM   7501  C   GLY C  71      25.678 -27.504 -26.885  1.00 87.75           C  
ATOM   7502  O   GLY C  71      25.799 -27.739 -28.078  1.00 87.75           O  
ATOM   7503  N   THR C  72      24.683 -26.741 -26.423  1.00 90.33           N  
ATOM   7505  CA  THR C  72      23.657 -26.134 -27.283  1.00 90.33           C  
ATOM   7507  C   THR C  72      23.704 -24.610 -27.218  1.00 90.33           C  
ATOM   7508  CB  THR C  72      22.244 -26.651 -26.954  1.00 90.33           C  
ATOM   7510  O   THR C  72      24.337 -24.024 -26.337  1.00 90.33           O  
ATOM   7511  CG2 THR C  72      22.173 -28.162 -26.737  1.00 90.33           C  
ATOM   7515  OG1 THR C  72      21.730 -26.006 -25.811  1.00 90.33           O  
ATOM   7517  N   GLY C  73      23.006 -23.945 -28.136  1.00 91.96           N  
ATOM   7519  CA  GLY C  73      22.829 -22.494 -28.095  1.00 91.96           C  
ATOM   7522  C   GLY C  73      24.082 -21.688 -28.455  1.00 91.96           C  
ATOM   7523  O   GLY C  73      25.009 -22.217 -29.069  1.00 91.96           O  
ATOM   7524  N   PRO C  74      24.108 -20.389 -28.101  1.00 89.62           N  
ATOM   7525  CA  PRO C  74      25.180 -19.471 -28.493  1.00 89.62           C  
ATOM   7527  C   PRO C  74      26.571 -19.872 -27.992  1.00 89.62           C  
ATOM   7528  CB  PRO C  74      24.775 -18.113 -27.910  1.00 89.62           C  
ATOM   7531  O   PRO C  74      27.567 -19.538 -28.624  1.00 89.62           O  
ATOM   7532  CG  PRO C  74      23.255 -18.205 -27.803  1.00 89.62           C  
ATOM   7535  CD  PRO C  74      23.034 -19.667 -27.435  1.00 89.62           C  
ATOM   7538  N   GLU C  75      26.637 -20.580 -26.866  1.00 89.55           N  
ATOM   7540  CA  GLU C  75      27.879 -21.021 -26.227  1.00 89.55           C  
ATOM   7542  C   GLU C  75      28.055 -22.544 -26.286  1.00 89.55           C  
ATOM   7543  CB  GLU C  75      27.963 -20.502 -24.788  1.00 89.55           C  
ATOM   7546  O   GLU C  75      28.684 -23.133 -25.411  1.00 89.55           O  
ATOM   7547  CG  GLU C  75      27.671 -19.012 -24.604  1.00 89.55           C  
ATOM   7550  CD  GLU C  75      28.607 -18.074 -25.369  1.00 89.55           C  
ATOM   7551  OE1 GLU C  75      28.246 -16.878 -25.537  1.00 89.55           O  
ATOM   7552  OE2 GLU C  75      29.752 -18.460 -25.696  1.00 89.55           O  
ATOM   7553  N   ALA C  76      27.517 -23.197 -27.323  1.00 85.61           N  
ATOM   7555  CA  ALA C  76      27.647 -24.641 -27.538  1.00 85.61           C  
ATOM   7557  C   ALA C  76      29.102 -25.155 -27.478  1.00 85.61           C  
ATOM   7558  CB  ALA C  76      27.040 -24.946 -28.913  1.00 85.61           C  
ATOM   7562  O   ALA C  76      29.353 -26.294 -27.095  1.00 85.61           O  
ATOM   7563  N   GLY C  77      30.074 -24.314 -27.848  1.00 79.28           N  
ATOM   7565  CA  GLY C  77      31.499 -24.654 -27.815  1.00 79.28           C  
ATOM   7568  C   GLY C  77      32.180 -24.508 -26.449  1.00 79.28           C  
ATOM   7569  O   GLY C  77      33.340 -24.912 -26.321  1.00 79.28           O  
ATOM   7570  N   LEU C  78      31.512 -23.923 -25.445  1.00 84.05           N  
ATOM   7572  CA  LEU C  78      32.100 -23.746 -24.121  1.00 84.05           C  
ATOM   7574  C   LEU C  78      31.969 -25.029 -23.282  1.00 84.05           C  
ATOM   7575  CB  LEU C  78      31.491 -22.558 -23.361  1.00 84.05           C  
ATOM   7578  O   LEU C  78      30.865 -25.559 -23.144  1.00 84.05           O  
ATOM   7579  CG  LEU C  78      31.766 -21.159 -23.927  1.00 84.05           C  
ATOM   7581  CD1 LEU C  78      31.214 -20.114 -22.952  1.00 84.05           C  
ATOM   7585  CD2 LEU C  78      33.260 -20.866 -24.106  1.00 84.05           C  
ATOM   7589  N   PRO C  79      33.068 -25.507 -22.670  1.00 80.60           N  
ATOM   7590  CA  PRO C  79      32.991 -26.574 -21.687  1.00 80.60           C  
ATOM   7592  C   PRO C  79      32.231 -26.117 -20.446  1.00 80.60           C  
ATOM   7593  CB  PRO C  79      34.432 -26.942 -21.334  1.00 80.60           C  
ATOM   7596  O   PRO C  79      32.305 -24.952 -20.048  1.00 80.60           O  
ATOM   7597  CG  PRO C  79      35.295 -25.797 -21.843  1.00 80.60           C  
ATOM   7600  CD  PRO C  79      34.429 -25.018 -22.824  1.00 80.60           C  
ATOM   7603  N   TYR C  80      31.573 -27.064 -19.779  1.00 84.84           N  
ATOM   7605  CA  TYR C  80      30.928 -26.797 -18.502  1.00 84.84           C  
ATOM   7607  C   TYR C  80      31.917 -26.183 -17.502  1.00 84.84           C  
ATOM   7608  CB  TYR C  80      30.333 -28.086 -17.940  1.00 84.84           C  
ATOM   7611  O   TYR C  80      33.022 -26.695 -17.312  1.00 84.84           O  
ATOM   7612  CG  TYR C  80      29.569 -27.856 -16.656  1.00 84.84           C  
ATOM   7613  CD1 TYR C  80      30.185 -28.081 -15.410  1.00 84.84           C  
ATOM   7615  CD2 TYR C  80      28.248 -27.382 -16.715  1.00 84.84           C  
ATOM   7617  CE1 TYR C  80      29.475 -27.836 -14.219  1.00 84.84           C  
ATOM   7619  CE2 TYR C  80      27.539 -27.131 -15.528  1.00 84.84           C  
ATOM   7621  OH  TYR C  80      27.466 -27.088 -13.135  1.00 84.84           O  
ATOM   7623  CZ  TYR C  80      28.149 -27.353 -14.278  1.00 84.84           C  
ATOM   7624  N   GLY C  81      31.512 -25.086 -16.862  1.00 78.80           N  
ATOM   7626  CA  GLY C  81      32.334 -24.347 -15.903  1.00 78.80           C  
ATOM   7629  C   GLY C  81      33.278 -23.307 -16.517  1.00 78.80           C  
ATOM   7630  O   GLY C  81      33.939 -22.597 -15.762  1.00 78.80           O  
ATOM   7631  N   ALA C  82      33.344 -23.165 -17.848  1.00 79.66           N  
ATOM   7633  CA  ALA C  82      34.176 -22.145 -18.489  1.00 79.66           C  
ATOM   7635  C   ALA C  82      33.775 -20.723 -18.062  1.00 79.66           C  
ATOM   7636  CB  ALA C  82      34.095 -22.298 -20.010  1.00 79.66           C  
ATOM   7640  O   ALA C  82      32.599 -20.356 -18.101  1.00 79.66           O  
ATOM   7641  N   ASN C  83      34.752 -19.900 -17.682  1.00 76.13           N  
ATOM   7643  CA  ASN C  83      34.478 -18.544 -17.222  1.00 76.13           C  
ATOM   7645  C   ASN C  83      34.241 -17.598 -18.413  1.00 76.13           C  
ATOM   7646  CB  ASN C  83      35.624 -18.082 -16.305  1.00 76.13           C  
ATOM   7649  O   ASN C  83      35.132 -17.411 -19.243  1.00 76.13           O  
ATOM   7650  CG  ASN C  83      35.233 -16.882 -15.462  1.00 76.13           C  
ATOM   7651  ND2 ASN C  83      36.179 -16.243 -14.817  1.00 76.13           N  
ATOM   7654  OD1 ASN C  83      34.078 -16.516 -15.347  1.00 76.13           O  
ATOM   7655  N   LYS C  84      33.051 -16.997 -18.494  1.00 84.92           N  
ATOM   7657  CA  LYS C  84      32.690 -15.990 -19.500  1.00 84.92           C  
ATOM   7659  C   LYS C  84      31.659 -15.036 -18.910  1.00 84.92           C  
ATOM   7660  CB  LYS C  84      32.164 -16.693 -20.767  1.00 84.92           C  
ATOM   7663  O   LYS C  84      30.671 -15.485 -18.333  1.00 84.92           O  
ATOM   7664  CG  LYS C  84      31.879 -15.699 -21.905  1.00 84.92           C  
ATOM   7667  CD  LYS C  84      31.453 -16.419 -23.190  1.00 84.92           C  
ATOM   7670  CE  LYS C  84      31.346 -15.426 -24.346  1.00 84.92           C  
ATOM   7673  NZ  LYS C  84      30.872 -16.087 -25.583  1.00 84.92           N  
ATOM   7677  N   ASP C  85      31.873 -13.730 -19.073  1.00 86.64           N  
ATOM   7679  CA  ASP C  85      30.908 -12.733 -18.604  1.00 86.64           C  
ATOM   7681  C   ASP C  85      29.515 -12.978 -19.207  1.00 86.64           C  
ATOM   7682  CB  ASP C  85      31.390 -11.302 -18.884  1.00 86.64           C  
ATOM   7685  O   ASP C  85      29.365 -13.298 -20.390  1.00 86.64           O  
ATOM   7686  CG  ASP C  85      30.326 -10.294 -18.432  1.00 86.64           C  
ATOM   7687  OD1 ASP C  85      29.904 -10.366 -17.256  1.00 86.64           O  
ATOM   7688  OD2 ASP C  85      29.795  -9.554 -19.287  1.00 86.64           O  
ATOM   7689  N   GLY C  86      28.490 -12.854 -18.365  1.00 91.42           N  
ATOM   7691  CA  GLY C  86      27.105 -13.134 -18.727  1.00 91.42           C  
ATOM   7694  C   GLY C  86      26.766 -14.617 -18.899  1.00 91.42           C  
ATOM   7695  O   GLY C  86      25.655 -14.899 -19.346  1.00 91.42           O  
ATOM   7696  N   ILE C  87      27.664 -15.549 -18.555  1.00 94.18           N  
ATOM   7698  CA  ILE C  87      27.410 -16.997 -18.543  1.00 94.18           C  
ATOM   7700  C   ILE C  87      27.532 -17.536 -17.120  1.00 94.18           C  
ATOM   7701  CB  ILE C  87      28.359 -17.756 -19.498  1.00 94.18           C  
ATOM   7703  O   ILE C  87      28.553 -17.347 -16.463  1.00 94.18           O  
ATOM   7704  CG1 ILE C  87      28.318 -17.215 -20.943  1.00 94.18           C  
ATOM   7707  CG2 ILE C  87      28.060 -19.266 -19.504  1.00 94.18           C  
ATOM   7711  CD1 ILE C  87      26.938 -17.244 -21.610  1.00 94.18           C  
ATOM   7715  N   ILE C  88      26.512 -18.264 -16.665  1.00 95.16           N  
ATOM   7717  CA  ILE C  88      26.589 -19.057 -15.434  1.00 95.16           C  
ATOM   7719  C   ILE C  88      26.209 -20.506 -15.704  1.00 95.16           C  
ATOM   7720  CB  ILE C  88      25.772 -18.448 -14.279  1.00 95.16           C  
ATOM   7722  O   ILE C  88      25.288 -20.782 -16.467  1.00 95.16           O  
ATOM   7723  CG1 ILE C  88      24.260 -18.371 -14.582  1.00 95.16           C  
ATOM   7726  CG2 ILE C  88      26.354 -17.075 -13.918  1.00 95.16           C  
ATOM   7730  CD1 ILE C  88      23.388 -18.902 -13.444  1.00 95.16           C  
ATOM   7734  N   TRP C  89      26.916 -21.433 -15.072  1.00 92.87           N  
ATOM   7736  CA  TRP C  89      26.748 -22.867 -15.288  1.00 92.87           C  
ATOM   7738  C   TRP C  89      25.878 -23.489 -14.203  1.00 92.87           C  
ATOM   7739  CB  TRP C  89      28.126 -23.517 -15.369  1.00 92.87           C  
ATOM   7742  O   TRP C  89      26.017 -23.155 -13.026  1.00 92.87           O  
ATOM   7743  CG  TRP C  89      28.915 -23.067 -16.552  1.00 92.87           C  
ATOM   7744  CD1 TRP C  89      29.844 -22.086 -16.560  1.00 92.87           C  
ATOM   7746  CD2 TRP C  89      28.810 -23.532 -17.931  1.00 92.87           C  
ATOM   7747  CE2 TRP C  89      29.724 -22.785 -18.726  1.00 92.87           C  
ATOM   7748  CE3 TRP C  89      28.034 -24.506 -18.589  1.00 92.87           C  
ATOM   7750  NE1 TRP C  89      30.325 -21.924 -17.839  1.00 92.87           N  
ATOM   7752  CH2 TRP C  89      29.081 -23.974 -20.729  1.00 92.87           C  
ATOM   7754  CZ2 TRP C  89      29.862 -22.990 -20.101  1.00 92.87           C  
ATOM   7756  CZ3 TRP C  89      28.163 -24.724 -19.973  1.00 92.87           C  
ATOM   7758  N   VAL C  90      24.997 -24.403 -14.603  1.00 94.31           N  
ATOM   7760  CA  VAL C  90      24.136 -25.171 -13.699  1.00 94.31           C  
ATOM   7762  C   VAL C  90      24.126 -26.636 -14.111  1.00 94.31           C  
ATOM   7763  CB  VAL C  90      22.698 -24.615 -13.629  1.00 94.31           C  
ATOM   7765  O   VAL C  90      24.078 -26.966 -15.297  1.00 94.31           O  
ATOM   7766  CG1 VAL C  90      22.663 -23.212 -13.019  1.00 94.31           C  
ATOM   7770  CG2 VAL C  90      22.002 -24.560 -14.989  1.00 94.31           C  
ATOM   7774  N   ALA C  91      24.159 -27.522 -13.127  1.00 91.99           N  
ATOM   7776  CA  ALA C  91      24.012 -28.953 -13.326  1.00 91.99           C  
ATOM   7778  C   ALA C  91      23.309 -29.542 -12.114  1.00 91.99           C  
ATOM   7779  CB  ALA C  91      25.383 -29.608 -13.523  1.00 91.99           C  
ATOM   7783  O   ALA C  91      23.686 -29.238 -10.978  1.00 91.99           O  
ATOM   7784  N   THR C  92      22.320 -30.393 -12.355  1.00 88.93           N  
ATOM   7786  CA  THR C  92      21.758 -31.248 -11.317  1.00 88.93           C  
ATOM   7788  C   THR C  92      22.760 -32.339 -10.991  1.00 88.93           C  
ATOM   7789  CB  THR C  92      20.411 -31.843 -11.731  1.00 88.93           C  
ATOM   7791  O   THR C  92      23.506 -32.819 -11.851  1.00 88.93           O  
ATOM   7792  CG2 THR C  92      19.729 -32.659 -10.633  1.00 88.93           C  
ATOM   7796  OG1 THR C  92      19.531 -30.793 -12.044  1.00 88.93           O  
ATOM   7798  N   GLU C  93      22.782 -32.727  -9.724  1.00 75.80           N  
ATOM   7800  CA  GLU C  93      23.627 -33.805  -9.250  1.00 75.80           C  
ATOM   7802  C   GLU C  93      23.355 -35.080 -10.060  1.00 75.80           C  
ATOM   7803  CB  GLU C  93      23.412 -33.940  -7.740  1.00 75.80           C  
ATOM   7806  O   GLU C  93      22.228 -35.566 -10.152  1.00 75.80           O  
ATOM   7807  CG  GLU C  93      24.420 -34.888  -7.076  1.00 75.80           C  
ATOM   7810  CD  GLU C  93      24.968 -34.433  -5.721  1.00 75.80           C  
ATOM   7811  OE1 GLU C  93      25.904 -35.119  -5.246  1.00 75.80           O  
ATOM   7812  OE2 GLU C  93      24.459 -33.435  -5.168  1.00 75.80           O  
ATOM   7813  N   GLY C  94      24.399 -35.565 -10.726  1.00 72.59           N  
ATOM   7815  CA  GLY C  94      24.337 -36.727 -11.600  1.00 72.59           C  
ATOM   7818  C   GLY C  94      24.447 -36.392 -13.077  1.00 72.59           C  
ATOM   7819  O   GLY C  94      24.932 -37.246 -13.798  1.00 72.59           O  
ATOM   7820  N   ALA C  95      24.102 -35.196 -13.550  1.00 85.00           N  
ATOM   7822  CA  ALA C  95      24.025 -34.914 -14.986  1.00 85.00           C  
ATOM   7824  C   ALA C  95      25.300 -35.262 -15.784  1.00 85.00           C  
ATOM   7825  CB  ALA C  95      23.639 -33.453 -15.163  1.00 85.00           C  
ATOM   7829  O   ALA C  95      26.428 -35.133 -15.301  1.00 85.00           O  
ATOM   7830  N   LEU C  96      25.121 -35.714 -17.030  1.00 75.42           N  
ATOM   7832  CA  LEU C  96      26.218 -36.104 -17.914  1.00 75.42           C  
ATOM   7834  C   LEU C  96      26.880 -34.877 -18.522  1.00 75.42           C  
ATOM   7835  CB  LEU C  96      25.758 -37.149 -18.961  1.00 75.42           C  
ATOM   7838  O   LEU C  96      26.209 -34.133 -19.232  1.00 75.42           O  
ATOM   7839  CG  LEU C  96      26.645 -38.408 -19.091  1.00 75.42           C  
ATOM   7841  CD1 LEU C  96      26.191 -39.521 -18.147  1.00 75.42           C  
ATOM   7845  CD2 LEU C  96      26.577 -39.015 -20.488  1.00 75.42           C  
ATOM   7849  N   ASN C  97      28.183 -34.672 -18.302  1.00 79.95           N  
ATOM   7851  CA  ASN C  97      28.924 -33.581 -18.945  1.00 79.95           C  
ATOM   7853  C   ASN C  97      29.218 -33.912 -20.420  1.00 79.95           C  
ATOM   7854  CB  ASN C  97      30.166 -33.195 -18.126  1.00 79.95           C  
ATOM   7857  O   ASN C  97      30.350 -34.180 -20.820  1.00 79.95           O  
ATOM   7858  CG  ASN C  97      30.759 -31.868 -18.576  1.00 79.95           C  
ATOM   7859  ND2 ASN C  97      31.726 -31.322 -17.893  1.00 79.95           N  
ATOM   7862  OD1 ASN C  97      30.371 -31.266 -19.553  1.00 79.95           O  
ATOM   7863  N   THR C  98      28.146 -33.939 -21.205  1.00 75.32           N  
ATOM   7865  CA  THR C  98      28.111 -34.120 -22.653  1.00 75.32           C  
ATOM   7867  C   THR C  98      27.168 -33.099 -23.273  1.00 75.32           C  
ATOM   7868  CB  THR C  98      27.596 -35.502 -23.073  1.00 75.32           C  
ATOM   7870  O   THR C  98      26.154 -32.755 -22.661  1.00 75.32           O  
ATOM   7871  CG2 THR C  98      28.561 -36.576 -22.637  1.00 75.32           C  
ATOM   7875  OG1 THR C  98      26.338 -35.827 -22.513  1.00 75.32           O  
ATOM   7877  N   PRO C  99      27.446 -32.642 -24.497  1.00 79.76           N  
ATOM   7878  CA  PRO C  99      26.502 -31.919 -25.326  1.00 79.76           C  
ATOM   7880  C   PRO C  99      25.163 -32.626 -25.449  1.00 79.76           C  
ATOM   7881  CB  PRO C  99      27.185 -31.745 -26.681  1.00 79.76           C  
ATOM   7884  O   PRO C  99      25.092 -33.843 -25.629  1.00 79.76           O  
ATOM   7885  CG  PRO C  99      28.610 -31.534 -26.195  1.00 79.76           C  
ATOM   7888  CD  PRO C  99      28.733 -32.635 -25.140  1.00 79.76           C  
ATOM   7891  N   LYS C 100      24.097 -31.841 -25.333  1.00 86.54           N  
ATOM   7893  CA  LYS C 100      22.711 -32.296 -25.431  1.00 86.54           C  
ATOM   7895  C   LYS C 100      22.183 -32.036 -26.829  1.00 86.54           C  
ATOM   7896  CB  LYS C 100      21.851 -31.671 -24.320  1.00 86.54           C  
ATOM   7899  O   LYS C 100      21.133 -31.423 -26.997  1.00 86.54           O  
ATOM   7900  CG  LYS C 100      22.456 -31.774 -22.911  1.00 86.54           C  
ATOM   7903  CD  LYS C 100      22.858 -33.205 -22.559  1.00 86.54           C  
ATOM   7906  CE  LYS C 100      23.594 -33.210 -21.232  1.00 86.54           C  
ATOM   7909  NZ  LYS C 100      24.187 -34.537 -21.000  1.00 86.54           N  
ATOM   7913  N   ASP C 101      22.932 -32.482 -27.834  1.00 79.22           N  
ATOM   7915  CA  ASP C 101      22.622 -32.248 -29.248  1.00 79.22           C  
ATOM   7917  C   ASP C 101      21.248 -32.826 -29.627  1.00 79.22           C  
ATOM   7918  CB  ASP C 101      23.735 -32.850 -30.126  1.00 79.22           C  
ATOM   7921  O   ASP C 101      20.544 -32.259 -30.459  1.00 79.22           O  
ATOM   7922  CG  ASP C 101      25.125 -32.255 -29.852  1.00 79.22           C  
ATOM   7923  OD1 ASP C 101      25.182 -31.091 -29.403  1.00 79.22           O  
ATOM   7924  OD2 ASP C 101      26.125 -32.981 -30.054  1.00 79.22           O  
ATOM   7925  N   HIS C 102      20.823 -33.901 -28.949  1.00 84.71           N  
ATOM   7927  CA  HIS C 102      19.493 -34.505 -29.083  1.00 84.71           C  
ATOM   7929  C   HIS C 102      18.354 -33.623 -28.555  1.00 84.71           C  
ATOM   7930  CB  HIS C 102      19.484 -35.860 -28.359  1.00 84.71           C  
ATOM   7933  O   HIS C 102      17.225 -33.771 -29.013  1.00 84.71           O  
ATOM   7934  CG  HIS C 102      19.755 -35.769 -26.875  1.00 84.71           C  
ATOM   7935  CD2 HIS C 102      18.861 -36.017 -25.876  1.00 84.71           C  
ATOM   7937  ND1 HIS C 102      20.995 -35.451 -26.313  1.00 84.71           N  
ATOM   7938  CE1 HIS C 102      20.820 -35.546 -24.987  1.00 84.71           C  
ATOM   7940  NE2 HIS C 102      19.554 -35.875 -24.694  1.00 84.71           N  
ATOM   7942  N   ILE C 103      18.634 -32.708 -27.621  1.00 90.38           N  
ATOM   7944  CA  ILE C 103      17.671 -31.697 -27.157  1.00 90.38           C  
ATOM   7946  C   ILE C 103      17.811 -30.414 -27.982  1.00 90.38           C  
ATOM   7947  CB  ILE C 103      17.833 -31.413 -25.644  1.00 90.38           C  
ATOM   7949  O   ILE C 103      16.821 -29.775 -28.340  1.00 90.38           O  
ATOM   7950  CG1 ILE C 103      17.734 -32.719 -24.827  1.00 90.38           C  
ATOM   7953  CG2 ILE C 103      16.754 -30.405 -25.214  1.00 90.38           C  
ATOM   7957  CD1 ILE C 103      17.859 -32.558 -23.309  1.00 90.38           C  
ATOM   7961  N   GLY C 104      19.047 -30.022 -28.290  1.00 89.14           N  
ATOM   7963  CA  GLY C 104      19.367 -28.878 -29.129  1.00 89.14           C  
ATOM   7966  C   GLY C 104      18.770 -27.562 -28.620  1.00 89.14           C  
ATOM   7967  O   GLY C 104      18.749 -27.264 -27.424  1.00 89.14           O  
ATOM   7968  N   THR C 105      18.281 -26.753 -29.557  1.00 92.64           N  
ATOM   7970  CA  THR C 105      17.617 -25.473 -29.280  1.00 92.64           C  
ATOM   7972  C   THR C 105      16.233 -25.445 -29.910  1.00 92.64           C  
ATOM   7973  CB  THR C 105      18.438 -24.269 -29.763  1.00 92.64           C  
ATOM   7975  O   THR C 105      15.920 -26.234 -30.800  1.00 92.64           O  
ATOM   7976  CG2 THR C 105      19.803 -24.181 -29.097  1.00 92.64           C  
ATOM   7980  OG1 THR C 105      18.651 -24.303 -31.151  1.00 92.64           O  
ATOM   7982  N   ARG C 106      15.401 -24.506 -29.472  1.00 90.51           N  
ATOM   7984  CA  ARG C 106      14.046 -24.338 -29.982  1.00 90.51           C  
ATOM   7986  C   ARG C 106      14.043 -23.456 -31.226  1.00 90.51           C  
ATOM   7987  CB  ARG C 106      13.209 -23.744 -28.853  1.00 90.51           C  
ATOM   7990  O   ARG C 106      14.612 -22.366 -31.197  1.00 90.51           O  
ATOM   7991  CG  ARG C 106      11.719 -23.673 -29.201  1.00 90.51           C  
ATOM   7994  CD  ARG C 106      10.909 -23.119 -28.028  1.00 90.51           C  
ATOM   7997  NE  ARG C 106      11.381 -21.786 -27.622  1.00 90.51           N  
ATOM   7999  NH1 ARG C 106      10.124 -20.474 -29.041  1.00 90.51           N  
ATOM   8002  NH2 ARG C 106      11.634 -19.552 -27.689  1.00 90.51           N  
ATOM   8005  CZ  ARG C 106      11.035 -20.620 -28.125  1.00 90.51           C  
ATOM   8006  N   ASN C 107      13.319 -23.862 -32.267  1.00 87.41           N  
ATOM   8008  CA  ASN C 107      12.938 -22.964 -33.359  1.00 87.41           C  
ATOM   8010  C   ASN C 107      11.634 -22.223 -32.991  1.00 87.41           C  
ATOM   8011  CB  ASN C 107      12.827 -23.749 -34.677  1.00 87.41           C  
ATOM   8014  O   ASN C 107      10.595 -22.882 -32.867  1.00 87.41           O  
ATOM   8015  CG  ASN C 107      12.494 -22.856 -35.864  1.00 87.41           C  
ATOM   8016  ND2 ASN C 107      12.599 -23.368 -37.065  1.00 87.41           N  
ATOM   8019  OD1 ASN C 107      12.113 -21.703 -35.740  1.00 87.41           O  
ATOM   8020  N   PRO C 108      11.649 -20.882 -32.835  1.00 87.05           N  
ATOM   8021  CA  PRO C 108      10.460 -20.109 -32.473  1.00 87.05           C  
ATOM   8023  C   PRO C 108       9.297 -20.193 -33.461  1.00 87.05           C  
ATOM   8024  CB  PRO C 108      10.929 -18.656 -32.332  1.00 87.05           C  
ATOM   8027  O   PRO C 108       8.167 -19.968 -33.046  1.00 87.05           O  
ATOM   8028  CG  PRO C 108      12.420 -18.782 -32.047  1.00 87.05           C  
ATOM   8031  CD  PRO C 108      12.813 -20.004 -32.868  1.00 87.05           C  
ATOM   8034  N   ALA C 109       9.553 -20.522 -34.731  1.00 84.09           N  
ATOM   8036  CA  ALA C 109       8.503 -20.706 -35.730  1.00 84.09           C  
ATOM   8038  C   ALA C 109       7.703 -22.005 -35.526  1.00 84.09           C  
ATOM   8039  CB  ALA C 109       9.153 -20.668 -37.117  1.00 84.09           C  
ATOM   8043  O   ALA C 109       6.565 -22.093 -35.973  1.00 84.09           O  
ATOM   8044  N   ASN C 110       8.286 -22.999 -34.845  1.00 85.51           N  
ATOM   8046  CA  ASN C 110       7.705 -24.339 -34.728  1.00 85.51           C  
ATOM   8048  C   ASN C 110       7.168 -24.633 -33.327  1.00 85.51           C  
ATOM   8049  CB  ASN C 110       8.770 -25.382 -35.113  1.00 85.51           C  
ATOM   8052  O   ASN C 110       6.233 -25.408 -33.181  1.00 85.51           O  
ATOM   8053  CG  ASN C 110       9.267 -25.284 -36.545  1.00 85.51           C  
ATOM   8054  ND2 ASN C 110      10.236 -26.091 -36.907  1.00 85.51           N  
ATOM   8057  OD1 ASN C 110       8.840 -24.492 -37.361  1.00 85.51           O  
ATOM   8058  N   ASN C 111       7.784 -24.062 -32.288  1.00 88.44           N  
ATOM   8060  CA  ASN C 111       7.456 -24.369 -30.899  1.00 88.44           C  
ATOM   8062  C   ASN C 111       7.465 -23.101 -30.048  1.00 88.44           C  
ATOM   8063  CB  ASN C 111       8.461 -25.398 -30.359  1.00 88.44           C  
ATOM   8066  O   ASN C 111       8.406 -22.305 -30.119  1.00 88.44           O  
ATOM   8067  CG  ASN C 111       8.276 -26.769 -30.981  1.00 88.44           C  
ATOM   8068  ND2 ASN C 111       9.190 -27.215 -31.812  1.00 88.44           N  
ATOM   8071  OD1 ASN C 111       7.320 -27.464 -30.712  1.00 88.44           O  
ATOM   8072  N   ALA C 112       6.465 -22.951 -29.180  1.00 88.29           N  
ATOM   8074  CA  ALA C 112       6.478 -21.953 -28.115  1.00 88.29           C  
ATOM   8076  C   ALA C 112       7.516 -22.313 -27.036  1.00 88.29           C  
ATOM   8077  CB  ALA C 112       5.066 -21.815 -27.537  1.00 88.29           C  
ATOM   8081  O   ALA C 112       7.921 -23.468 -26.906  1.00 88.29           O  
ATOM   8082  N   ALA C 113       7.980 -21.318 -26.277  1.00 93.29           N  
ATOM   8084  CA  ALA C 113       8.857 -21.576 -25.138  1.00 93.29           C  
ATOM   8086  C   ALA C 113       8.079 -22.276 -24.015  1.00 93.29           C  
ATOM   8087  CB  ALA C 113       9.479 -20.261 -24.654  1.00 93.29           C  
ATOM   8091  O   ALA C 113       6.948 -21.898 -23.718  1.00 93.29           O  
ATOM   8092  N   ILE C 114       8.713 -23.249 -23.369  1.00 92.76           N  
ATOM   8094  CA  ILE C 114       8.226 -23.853 -22.131  1.00 92.76           C  
ATOM   8096  C   ILE C 114       8.379 -22.808 -21.022  1.00 92.76           C  
ATOM   8097  CB  ILE C 114       9.000 -25.158 -21.825  1.00 92.76           C  
ATOM   8099  O   ILE C 114       9.409 -22.136 -20.933  1.00 92.76           O  
ATOM   8100  CG1 ILE C 114       8.903 -26.156 -23.008  1.00 92.76           C  
ATOM   8103  CG2 ILE C 114       8.467 -25.811 -20.536  1.00 92.76           C  
ATOM   8107  CD1 ILE C 114       9.833 -27.368 -22.878  1.00 92.76           C  
ATOM   8111  N   VAL C 115       7.364 -22.645 -20.176  1.00 92.33           N  
ATOM   8113  CA  VAL C 115       7.494 -21.777 -19.000  1.00 92.33           C  
ATOM   8115  C   VAL C 115       8.566 -22.369 -18.095  1.00 92.33           C  
ATOM   8116  CB  VAL C 115       6.163 -21.602 -18.255  1.00 92.33           C  
ATOM   8118  O   VAL C 115       8.477 -23.526 -17.690  1.00 92.33           O  
ATOM   8119  CG1 VAL C 115       6.334 -20.711 -17.018  1.00 92.33           C  
ATOM   8123  CG2 VAL C 115       5.124 -20.943 -19.174  1.00 92.33           C  
ATOM   8127  N   LEU C 116       9.604 -21.587 -17.817  1.00 96.03           N  
ATOM   8129  CA  LEU C 116      10.698 -22.008 -16.959  1.00 96.03           C  
ATOM   8131  C   LEU C 116      10.159 -22.249 -15.552  1.00 96.03           C  
ATOM   8132  CB  LEU C 116      11.808 -20.947 -17.003  1.00 96.03           C  
ATOM   8135  O   LEU C 116       9.730 -21.315 -14.887  1.00 96.03           O  
ATOM   8136  CG  LEU C 116      13.094 -21.389 -16.280  1.00 96.03           C  
ATOM   8138  CD1 LEU C 116      14.299 -20.691 -16.901  1.00 96.03           C  
ATOM   8142  CD2 LEU C 116      13.076 -21.060 -14.787  1.00 96.03           C  
ATOM   8146  N   GLN C 117      10.220 -23.499 -15.105  1.00 93.57           N  
ATOM   8148  CA  GLN C 117       9.938 -23.890 -13.730  1.00 93.57           C  
ATOM   8150  C   GLN C 117      11.195 -24.488 -13.116  1.00 93.57           C  
ATOM   8151  CB  GLN C 117       8.772 -24.883 -13.679  1.00 93.57           C  
ATOM   8154  O   GLN C 117      11.930 -25.221 -13.779  1.00 93.57           O  
ATOM   8155  CG  GLN C 117       7.441 -24.213 -14.047  1.00 93.57           C  
ATOM   8158  CD  GLN C 117       6.252 -25.159 -13.922  1.00 93.57           C  
ATOM   8159  NE2 GLN C 117       5.044 -24.648 -14.003  1.00 93.57           N  
ATOM   8162  OE1 GLN C 117       6.369 -26.360 -13.750  1.00 93.57           O  
ATOM   8163  N   LEU C 118      11.439 -24.179 -11.846  1.00 95.08           N  
ATOM   8165  CA  LEU C 118      12.537 -24.742 -11.069  1.00 95.08           C  
ATOM   8167  C   LEU C 118      11.979 -25.695 -10.005  1.00 95.08           C  
ATOM   8168  CB  LEU C 118      13.375 -23.608 -10.451  1.00 95.08           C  
ATOM   8171  O   LEU C 118      10.869 -25.471  -9.517  1.00 95.08           O  
ATOM   8172  CG  LEU C 118      14.124 -22.757 -11.492  1.00 95.08           C  
ATOM   8174  CD1 LEU C 118      14.729 -21.519 -10.833  1.00 95.08           C  
ATOM   8178  CD2 LEU C 118      15.256 -23.540 -12.165  1.00 95.08           C  
ATOM   8182  N   PRO C 119      12.725 -26.743  -9.616  1.00 90.54           N  
ATOM   8183  CA  PRO C 119      12.322 -27.629  -8.529  1.00 90.54           C  
ATOM   8185  C   PRO C 119      11.995 -26.856  -7.248  1.00 90.54           C  
ATOM   8186  CB  PRO C 119      13.497 -28.590  -8.324  1.00 90.54           C  
ATOM   8189  O   PRO C 119      12.660 -25.867  -6.918  1.00 90.54           O  
ATOM   8190  CG  PRO C 119      14.181 -28.610  -9.690  1.00 90.54           C  
ATOM   8193  CD  PRO C 119      13.985 -27.185 -10.197  1.00 90.54           C  
ATOM   8196  N   GLN C 120      10.997 -27.329  -6.498  1.00 88.82           N  
ATOM   8198  CA  GLN C 120      10.645 -26.745  -5.207  1.00 88.82           C  
ATOM   8200  C   GLN C 120      11.877 -26.721  -4.284  1.00 88.82           C  
ATOM   8201  CB  GLN C 120       9.478 -27.527  -4.586  1.00 88.82           C  
ATOM   8204  O   GLN C 120      12.616 -27.698  -4.193  1.00 88.82           O  
ATOM   8205  CG  GLN C 120       8.880 -26.811  -3.363  1.00 88.82           C  
ATOM   8208  CD  GLN C 120       7.709 -27.567  -2.742  1.00 88.82           C  
ATOM   8209  NE2 GLN C 120       7.008 -26.976  -1.801  1.00 88.82           N  
ATOM   8212  OE1 GLN C 120       7.402 -28.698  -3.074  1.00 88.82           O  
ATOM   8213  N   GLY C 121      12.108 -25.588  -3.616  1.00 89.64           N  
ATOM   8215  CA  GLY C 121      13.290 -25.377  -2.771  1.00 89.64           C  
ATOM   8218  C   GLY C 121      14.524 -24.831  -3.501  1.00 89.64           C  
ATOM   8219  O   GLY C 121      15.568 -24.673  -2.871  1.00 89.64           O  
ATOM   8220  N   THR C 122      14.430 -24.511  -4.798  1.00 91.14           N  
ATOM   8222  CA  THR C 122      15.517 -23.830  -5.519  1.00 91.14           C  
ATOM   8224  C   THR C 122      15.716 -22.402  -5.005  1.00 91.14           C  
ATOM   8225  CB  THR C 122      15.284 -23.811  -7.035  1.00 91.14           C  
ATOM   8227  O   THR C 122      14.776 -21.610  -4.957  1.00 91.14           O  
ATOM   8228  CG2 THR C 122      16.436 -23.143  -7.788  1.00 91.14           C  
ATOM   8232  OG1 THR C 122      15.193 -25.129  -7.524  1.00 91.14           O  
ATOM   8234  N   THR C 123      16.953 -22.052  -4.667  1.00 90.88           N  
ATOM   8236  CA  THR C 123      17.327 -20.718  -4.192  1.00 90.88           C  
ATOM   8238  C   THR C 123      17.599 -19.789  -5.370  1.00 90.88           C  
ATOM   8239  CB  THR C 123      18.563 -20.787  -3.286  1.00 90.88           C  
ATOM   8241  O   THR C 123      18.467 -20.069  -6.199  1.00 90.88           O  
ATOM   8242  CG2 THR C 123      18.915 -19.435  -2.665  1.00 90.88           C  
ATOM   8246  OG1 THR C 123      18.325 -21.667  -2.213  1.00 90.88           O  
ATOM   8248  N   LEU C 124      16.909 -18.646  -5.405  1.00 91.06           N  
ATOM   8250  CA  LEU C 124      17.136 -17.573  -6.375  1.00 91.06           C  
ATOM   8252  C   LEU C 124      17.814 -16.362  -5.713  1.00 91.06           C  
ATOM   8253  CB  LEU C 124      15.802 -17.175  -7.027  1.00 91.06           C  
ATOM   8256  O   LEU C 124      17.500 -16.040  -4.564  1.00 91.06           O  
ATOM   8257  CG  LEU C 124      15.310 -18.173  -8.089  1.00 91.06           C  
ATOM   8259  CD1 LEU C 124      13.858 -17.864  -8.445  1.00 91.06           C  
ATOM   8263  CD2 LEU C 124      16.133 -18.077  -9.378  1.00 91.06           C  
ATOM   8267  N   PRO C 125      18.715 -15.652  -6.419  1.00 89.57           N  
ATOM   8268  CA  PRO C 125      19.260 -14.392  -5.930  1.00 89.57           C  
ATOM   8270  C   PRO C 125      18.172 -13.322  -5.789  1.00 89.57           C  
ATOM   8271  CB  PRO C 125      20.341 -13.957  -6.925  1.00 89.57           C  
ATOM   8274  O   PRO C 125      17.120 -13.369  -6.432  1.00 89.57           O  
ATOM   8275  CG  PRO C 125      20.611 -15.209  -7.753  1.00 89.57           C  
ATOM   8278  CD  PRO C 125      19.302 -15.988  -7.704  1.00 89.57           C  
ATOM   8281  N   LYS C 126      18.450 -12.301  -4.974  1.00 87.76           N  
ATOM   8283  CA  LYS C 126      17.514 -11.195  -4.752  1.00 87.76           C  
ATOM   8285  C   LYS C 126      17.167 -10.500  -6.073  1.00 87.76           C  
ATOM   8286  CB  LYS C 126      18.109 -10.217  -3.731  1.00 87.76           C  
ATOM   8289  O   LYS C 126      18.047 -10.048  -6.801  1.00 87.76           O  
ATOM   8290  CG  LYS C 126      17.093  -9.138  -3.324  1.00 87.76           C  
ATOM   8293  CD  LYS C 126      17.693  -8.202  -2.270  1.00 87.76           C  
ATOM   8296  CE  LYS C 126      16.658  -7.156  -1.842  1.00 87.76           C  
ATOM   8299  NZ  LYS C 126      17.198  -6.261  -0.788  1.00 87.76           N  
ATOM   8303  N   GLY C 127      15.869 -10.341  -6.329  1.00 88.87           N  
ATOM   8305  CA  GLY C 127      15.358  -9.695  -7.539  1.00 88.87           C  
ATOM   8308  C   GLY C 127      15.170 -10.637  -8.731  1.00 88.87           C  
ATOM   8309  O   GLY C 127      14.941 -10.142  -9.831  1.00 88.87           O  
ATOM   8310  N   PHE C 128      15.244 -11.954  -8.528  1.00 91.88           N  
ATOM   8312  CA  PHE C 128      14.807 -12.955  -9.499  1.00 91.88           C  
ATOM   8314  C   PHE C 128      13.550 -13.678  -9.023  1.00 91.88           C  
ATOM   8315  CB  PHE C 128      15.920 -13.964  -9.768  1.00 91.88           C  
ATOM   8318  O   PHE C 128      13.372 -13.914  -7.829  1.00 91.88           O  
ATOM   8319  CG  PHE C 128      17.055 -13.401 -10.584  1.00 91.88           C  
ATOM   8320  CD1 PHE C 128      16.988 -13.435 -11.985  1.00 91.88           C  
ATOM   8322  CD2 PHE C 128      18.176 -12.849  -9.946  1.00 91.88           C  
ATOM   8324  CE1 PHE C 128      18.068 -12.969 -12.752  1.00 91.88           C  
ATOM   8326  CE2 PHE C 128      19.256 -12.380 -10.710  1.00 91.88           C  
ATOM   8328  CZ  PHE C 128      19.207 -12.451 -12.112  1.00 91.88           C  
ATOM   8330  N   TYR C 129      12.718 -14.062  -9.987  1.00 87.58           N  
ATOM   8332  CA  TYR C 129      11.484 -14.813  -9.782  1.00 87.58           C  
ATOM   8334  C   TYR C 129      11.348 -15.840 -10.908  1.00 87.58           C  
ATOM   8335  CB  TYR C 129      10.288 -13.847  -9.744  1.00 87.58           C  
ATOM   8338  O   TYR C 129      11.698 -15.534 -12.054  1.00 87.58           O  
ATOM   8339  CG  TYR C 129      10.447 -12.711  -8.748  1.00 87.58           C  
ATOM   8340  CD1 TYR C 129      10.154 -12.923  -7.388  1.00 87.58           C  
ATOM   8342  CD2 TYR C 129      10.944 -11.463  -9.174  1.00 87.58           C  
ATOM   8344  CE1 TYR C 129      10.356 -11.890  -6.452  1.00 87.58           C  
ATOM   8346  CE2 TYR C 129      11.163 -10.432  -8.241  1.00 87.58           C  
ATOM   8348  OH  TYR C 129      11.077  -9.653  -5.975  1.00 87.58           O  
ATOM   8350  CZ  TYR C 129      10.868 -10.646  -6.879  1.00 87.58           C  
ATOM   8351  N   ALA C 130      10.876 -17.034 -10.560  1.00 87.18           N  
ATOM   8353  CA  ALA C 130      10.586 -18.139 -11.467  1.00 87.18           C  
ATOM   8355  C   ALA C 130       9.141 -18.593 -11.252  1.00 87.18           C  
ATOM   8356  CB  ALA C 130      11.590 -19.276 -11.239  1.00 87.18           C  
ATOM   8360  O   ALA C 130       8.712 -18.571 -10.075  1.00 87.18           O  
ATOM   8361  OXT ALA C 130       8.507 -18.905 -12.276  1.00 87.18           O  
TER
END
