# Supplementary material for: Improving deep learning protein monomer and complex structure prediction using DeepMSA2 with huge metagenomics data
Source: Nat Methods. 2024 Jan 2;21(2):279–89. doi: 10.1038/s41592-023-02130-4 (PMC10864179; doi:10.1038/s41592-023-02130-4)
Supplement: Supplementary file 17 — Statistical source data and structure coordinate files. [file 41592_2023_2130_MOESM17_ESM.zip › Figure6/Fig6B.H1168.DMFold-Multimer_model.pdb]

PFRMAT TS
TARGET H1168
MODEL   1
PARENT N/A
ATOM      1  N   GLU A   1      26.618  21.599  34.548  1.00 89.86           N  
ATOM      5  CA  GLU A   1      26.825  20.402  33.709  1.00 89.86           C  
ATOM      7  C   GLU A   1      27.964  20.678  32.740  1.00 89.86           C  
ATOM      8  CB  GLU A   1      25.520  20.091  32.979  1.00 89.86           C  
ATOM     11  O   GLU A   1      28.071  21.814  32.285  1.00 89.86           O  
ATOM     12  CG  GLU A   1      25.630  18.915  32.010  1.00 89.86           C  
ATOM     15  CD  GLU A   1      24.268  18.540  31.412  1.00 89.86           C  
ATOM     16  OE1 GLU A   1      24.189  17.465  30.789  1.00 89.86           O  
ATOM     17  OE2 GLU A   1      23.321  19.328  31.614  1.00 89.86           O  
ATOM     18  N   ILE A   2      28.819  19.690  32.464  1.00 94.44           N  
ATOM     20  CA  ILE A   2      29.856  19.817  31.433  1.00 94.44           C  
ATOM     22  C   ILE A   2      29.220  19.492  30.082  1.00 94.44           C  
ATOM     23  CB  ILE A   2      31.084  18.920  31.721  1.00 94.44           C  
ATOM     25  O   ILE A   2      28.904  18.341  29.797  1.00 94.44           O  
ATOM     26  CG1 ILE A   2      31.706  19.291  33.087  1.00 94.44           C  
ATOM     29  CG2 ILE A   2      32.118  19.060  30.583  1.00 94.44           C  
ATOM     33  CD1 ILE A   2      32.981  18.516  33.437  1.00 94.44           C  
ATOM     37  N   VAL A   3      29.050  20.507  29.246  1.00 96.50           N  
ATOM     39  CA  VAL A   3      28.637  20.340  27.848  1.00 96.50           C  
ATOM     41  C   VAL A   3      29.833  19.875  27.020  1.00 96.50           C  
ATOM     42  CB  VAL A   3      28.040  21.643  27.290  1.00 96.50           C  
ATOM     44  O   VAL A   3      30.923  20.440  27.163  1.00 96.50           O  
ATOM     45  CG1 VAL A   3      27.540  21.466  25.851  1.00 96.50           C  
ATOM     49  CG2 VAL A   3      26.862  22.115  28.154  1.00 96.50           C  
ATOM     53  N   LEU A   4      29.615  18.868  26.173  1.00 97.34           N  
ATOM     55  CA  LEU A   4      30.573  18.366  25.192  1.00 97.34           C  
ATOM     57  C   LEU A   4      30.093  18.725  23.786  1.00 97.34           C  
ATOM     58  CB  LEU A   4      30.714  16.841  25.321  1.00 97.34           C  
ATOM     61  O   LEU A   4      28.985  18.361  23.397  1.00 97.34           O  
ATOM     62  CG  LEU A   4      31.253  16.335  26.665  1.00 97.34           C  
ATOM     64  CD1 LEU A   4      31.333  14.816  26.632  1.00 97.34           C  
ATOM     68  CD2 LEU A   4      32.643  16.883  26.986  1.00 97.34           C  
ATOM     72  N   THR A   5      30.941  19.405  23.024  1.00 97.51           N  
ATOM     74  CA  THR A   5      30.651  19.811  21.649  1.00 97.51           C  
ATOM     76  C   THR A   5      31.567  19.056  20.704  1.00 97.51           C  
ATOM     77  CB  THR A   5      30.816  21.324  21.468  1.00 97.51           C  
ATOM     79  O   THR A   5      32.785  19.238  20.730  1.00 97.51           O  
ATOM     80  CG2 THR A   5      30.342  21.783  20.089  1.00 97.51           C  
ATOM     84  OG1 THR A   5      30.036  22.020  22.413  1.00 97.51           O  
ATOM     86  N   GLN A   6      30.985  18.208  19.863  1.00 97.55           N  
ATOM     88  CA  GLN A   6      31.720  17.476  18.837  1.00 97.55           C  
ATOM     90  C   GLN A   6      31.802  18.247  17.518  1.00 97.55           C  
ATOM     91  CB  GLN A   6      31.116  16.085  18.638  1.00 97.55           C  
ATOM     94  O   GLN A   6      30.884  18.989  17.165  1.00 97.55           O  
ATOM     95  CG  GLN A   6      31.384  15.193  19.854  1.00 97.55           C  
ATOM     98  CD  GLN A   6      30.783  13.809  19.684  1.00 97.55           C  
ATOM     99  NE2 GLN A   6      31.143  13.095  18.643  1.00 97.55           N  
ATOM    102  OE1 GLN A   6      29.978  13.354  20.483  1.00 97.55           O  
ATOM    103  N   SER A   7      32.891  18.057  16.776  1.00 96.70           N  
ATOM    105  CA  SER A   7      33.064  18.627  15.437  1.00 96.70           C  
ATOM    107  C   SER A   7      33.934  17.730  14.542  1.00 96.70           C  
ATOM    108  CB  SER A   7      33.674  20.031  15.516  1.00 96.70           C  
ATOM    111  O   SER A   7      34.933  17.200  15.036  1.00 96.70           O  
ATOM    112  OG  SER A   7      34.962  19.992  16.095  1.00 96.70           O  
ATOM    114  N   PRO A   8      33.631  17.620  13.233  1.00 95.82           N  
ATOM    115  CA  PRO A   8      32.440  18.162  12.566  1.00 95.82           C  
ATOM    117  C   PRO A   8      31.161  17.392  12.959  1.00 95.82           C  
ATOM    118  CB  PRO A   8      32.754  18.044  11.071  1.00 95.82           C  
ATOM    121  O   PRO A   8      31.234  16.358  13.620  1.00 95.82           O  
ATOM    122  CG  PRO A   8      33.587  16.767  11.012  1.00 95.82           C  
ATOM    125  CD  PRO A   8      34.425  16.843  12.287  1.00 95.82           C  
ATOM    128  N   GLY A   9      29.982  17.898  12.582  1.00 94.76           N  
ATOM    130  CA  GLY A   9      28.716  17.165  12.771  1.00 94.76           C  
ATOM    133  C   GLY A   9      28.598  15.951  11.841  1.00 94.76           C  
ATOM    134  O   GLY A   9      28.190  14.877  12.277  1.00 94.76           O  
ATOM    135  N   THR A  10      29.055  16.108  10.594  1.00 95.81           N  
ATOM    137  CA  THR A  10      29.159  15.046   9.583  1.00 95.81           C  
ATOM    139  C   THR A  10      30.537  15.098   8.920  1.00 95.81           C  
ATOM    140  CB  THR A  10      28.050  15.155   8.524  1.00 95.81           C  
ATOM    142  O   THR A  10      31.051  16.185   8.656  1.00 95.81           O  
ATOM    143  CG2 THR A  10      28.053  13.999   7.522  1.00 95.81           C  
ATOM    147  OG1 THR A  10      26.786  15.129   9.145  1.00 95.81           O  
ATOM    149  N   LEU A  11      31.137  13.937   8.653  1.00 95.57           N  
ATOM    151  CA  LEU A  11      32.429  13.776   7.985  1.00 95.57           C  
ATOM    153  C   LEU A  11      32.309  12.716   6.880  1.00 95.57           C  
ATOM    154  CB  LEU A  11      33.473  13.388   9.053  1.00 95.57           C  
ATOM    157  O   LEU A  11      32.138  11.537   7.179  1.00 95.57           O  
ATOM    158  CG  LEU A  11      34.908  13.183   8.536  1.00 95.57           C  
ATOM    160  CD1 LEU A  11      35.488  14.444   7.889  1.00 95.57           C  
ATOM    164  CD2 LEU A  11      35.811  12.782   9.705  1.00 95.57           C  
ATOM    168  N   SER A  12      32.406  13.126   5.614  1.00 95.60           N  
ATOM    170  CA  SER A  12      32.344  12.207   4.470  1.00 95.60           C  
ATOM    172  C   SER A  12      33.748  11.843   3.995  1.00 95.60           C  
ATOM    173  CB  SER A  12      31.526  12.786   3.314  1.00 95.60           C  
ATOM    176  O   SER A  12      34.489  12.716   3.534  1.00 95.60           O  
ATOM    177  OG  SER A  12      30.258  13.228   3.758  1.00 95.60           O  
ATOM    179  N   LEU A  13      34.109  10.564   4.086  1.00 95.30           N  
ATOM    181  CA  LEU A  13      35.440  10.050   3.754  1.00 95.30           C  
ATOM    183  C   LEU A  13      35.347   8.729   2.996  1.00 95.30           C  
ATOM    184  CB  LEU A  13      36.260   9.852   5.038  1.00 95.30           C  
ATOM    187  O   LEU A  13      34.390   7.976   3.131  1.00 95.30           O  
ATOM    188  CG  LEU A  13      36.702  11.146   5.738  1.00 95.30           C  
ATOM    190  CD1 LEU A  13      37.315  10.800   7.093  1.00 95.30           C  
ATOM    194  CD2 LEU A  13      37.744  11.925   4.938  1.00 95.30           C  
ATOM    198  N   SER A  14      36.353   8.442   2.191  1.00 94.69           N  
ATOM    200  CA  SER A  14      36.487   7.192   1.451  1.00 94.69           C  
ATOM    202  C   SER A  14      37.171   6.140   2.336  1.00 94.69           C  
ATOM    203  CB  SER A  14      37.288   7.398   0.158  1.00 94.69           C  
ATOM    206  O   SER A  14      37.982   6.495   3.198  1.00 94.69           O  
ATOM    207  OG  SER A  14      37.044   8.670  -0.416  1.00 94.69           O  
ATOM    209  N   PRO A  15      36.906   4.838   2.131  1.00 94.35           N  
ATOM    210  CA  PRO A  15      37.658   3.783   2.801  1.00 94.35           C  
ATOM    212  C   PRO A  15      39.170   3.953   2.596  1.00 94.35           C  
ATOM    213  CB  PRO A  15      37.141   2.466   2.220  1.00 94.35           C  
ATOM    216  O   PRO A  15      39.630   4.350   1.524  1.00 94.35           O  
ATOM    217  CG  PRO A  15      35.733   2.823   1.744  1.00 94.35           C  
ATOM    220  CD  PRO A  15      35.885   4.266   1.270  1.00 94.35           C  
ATOM    223  N   GLY A  16      39.950   3.664   3.631  1.00 94.68           N  
ATOM    225  CA  GLY A  16      41.394   3.864   3.655  1.00 94.68           C  
ATOM    228  C   GLY A  16      41.847   5.258   4.101  1.00 94.68           C  
ATOM    229  O   GLY A  16      42.987   5.387   4.548  1.00 94.68           O  
ATOM    230  N   GLU A  17      40.987   6.281   4.033  1.00 96.55           N  
ATOM    232  CA  GLU A  17      41.315   7.621   4.526  1.00 96.55           C  
ATOM    234  C   GLU A  17      41.354   7.658   6.064  1.00 96.55           C  
ATOM    235  CB  GLU A  17      40.369   8.701   3.955  1.00 96.55           C  
ATOM    238  O   GLU A  17      40.754   6.830   6.754  1.00 96.55           O  
ATOM    239  CG  GLU A  17      40.467   8.831   2.423  1.00 96.55           C  
ATOM    242  CD  GLU A  17      39.711  10.054   1.872  1.00 96.55           C  
ATOM    243  OE1 GLU A  17      40.336  11.128   1.751  1.00 96.55           O  
ATOM    244  OE2 GLU A  17      38.511   9.930   1.528  1.00 96.55           O  
ATOM    245  N   ARG A  18      42.080   8.639   6.611  1.00 96.80           N  
ATOM    247  CA  ARG A  18      42.140   8.888   8.054  1.00 96.80           C  
ATOM    249  C   ARG A  18      40.961   9.758   8.480  1.00 96.80           C  
ATOM    250  CB  ARG A  18      43.491   9.524   8.410  1.00 96.80           C  
ATOM    253  O   ARG A  18      40.789  10.848   7.941  1.00 96.80           O  
ATOM    254  CG  ARG A  18      43.615   9.843   9.911  1.00 96.80           C  
ATOM    257  CD  ARG A  18      44.955  10.509  10.234  1.00 96.80           C  
ATOM    260  NE  ARG A  18      46.087   9.585  10.028  1.00 96.80           N  
ATOM    262  NH1 ARG A  18      47.736  11.153   9.715  1.00 96.80           N  
ATOM    265  NH2 ARG A  18      48.251   8.982   9.673  1.00 96.80           N  
ATOM    268  CZ  ARG A  18      47.347   9.911   9.809  1.00 96.80           C  
ATOM    269  N   ALA A  19      40.224   9.331   9.503  1.00 96.48           N  
ATOM    271  CA  ALA A  19      39.205  10.152  10.151  1.00 96.48           C  
ATOM    273  C   ALA A  19      39.736  10.747  11.458  1.00 96.48           C  
ATOM    274  CB  ALA A  19      37.938   9.327  10.388  1.00 96.48           C  
ATOM    278  O   ALA A  19      40.346  10.037  12.256  1.00 96.48           O  
ATOM    279  N   THR A  20      39.446  12.025  11.697  1.00 97.13           N  
ATOM    281  CA  THR A  20      39.780  12.734  12.939  1.00 97.13           C  
ATOM    283  C   THR A  20      38.530  13.449  13.442  1.00 97.13           C  
ATOM    284  CB  THR A  20      40.915  13.743  12.715  1.00 97.13           C  
ATOM    286  O   THR A  20      37.966  14.276  12.726  1.00 97.13           O  
ATOM    287  CG2 THR A  20      41.398  14.361  14.024  1.00 97.13           C  
ATOM    291  OG1 THR A  20      42.050  13.128  12.141  1.00 97.13           O  
ATOM    293  N   LEU A  21      38.085  13.118  14.653  1.00 97.29           N  
ATOM    295  CA  LEU A  21      36.875  13.650  15.277  1.00 97.29           C  
ATOM    297  C   LEU A  21      37.257  14.380  16.562  1.00 97.29           C  
ATOM    298  CB  LEU A  21      35.883  12.520  15.612  1.00 97.29           C  
ATOM    301  O   LEU A  21      37.925  13.799  17.416  1.00 97.29           O  
ATOM    302  CG  LEU A  21      35.344  11.680  14.439  1.00 97.29           C  
ATOM    304  CD1 LEU A  21      36.334  10.651  13.881  1.00 97.29           C  
ATOM    308  CD2 LEU A  21      34.153  10.871  14.944  1.00 97.29           C  
ATOM    312  N   SER A  22      36.798  15.618  16.727  1.00 97.45           N  
ATOM    314  CA  SER A  22      37.096  16.425  17.913  1.00 97.45           C  
ATOM    316  C   SER A  22      35.919  16.436  18.884  1.00 97.45           C  
ATOM    317  CB  SER A  22      37.470  17.856  17.527  1.00 97.45           C  
ATOM    320  O   SER A  22      34.762  16.481  18.468  1.00 97.45           O  
ATOM    321  OG  SER A  22      38.555  17.864  16.619  1.00 97.45           O  
ATOM    323  N   CYS A  23      36.216  16.449  20.180  1.00 97.80           N  
ATOM    325  CA  CYS A  23      35.268  16.656  21.267  1.00 97.80           C  
ATOM    327  C   CYS A  23      35.826  17.714  22.220  1.00 97.80           C  
ATOM    328  CB  CYS A  23      35.014  15.327  21.978  1.00 97.80           C  
ATOM    331  O   CYS A  23      36.877  17.518  22.833  1.00 97.80           O  
ATOM    332  SG  CYS A  23      33.906  15.418  23.407  1.00 97.80           S  
ATOM    333  N   ARG A  24      35.117  18.838  22.335  1.00 97.15           N  
ATOM    335  CA  ARG A  24      35.492  19.964  23.189  1.00 97.15           C  
ATOM    337  C   ARG A  24      34.577  20.043  24.402  1.00 97.15           C  
ATOM    338  CB  ARG A  24      35.489  21.250  22.360  1.00 97.15           C  
ATOM    341  O   ARG A  24      33.366  20.184  24.255  1.00 97.15           O  
ATOM    342  CG  ARG A  24      36.017  22.445  23.162  1.00 97.15           C  
ATOM    345  CD  ARG A  24      36.110  23.659  22.236  1.00 97.15           C  
ATOM    348  NE  ARG A  24      36.680  24.832  22.920  1.00 97.15           N  
ATOM    350  NH1 ARG A  24      38.857  24.575  22.208  1.00 97.15           N  
ATOM    353  NH2 ARG A  24      38.288  26.370  23.387  1.00 97.15           N  
ATOM    356  CZ  ARG A  24      37.932  25.247  22.829  1.00 97.15           C  
ATOM    357  N   ALA A  25      35.148  19.997  25.596  1.00 95.69           N  
ATOM    359  CA  ALA A  25      34.436  20.199  26.844  1.00 95.69           C  
ATOM    361  C   ALA A  25      34.355  21.689  27.204  1.00 95.69           C  
ATOM    362  CB  ALA A  25      35.099  19.356  27.938  1.00 95.69           C  
ATOM    366  O   ALA A  25      35.321  22.440  27.081  1.00 95.69           O  
ATOM    367  N   SER A  26      33.193  22.114  27.696  1.00 95.79           N  
ATOM    369  CA  SER A  26      32.946  23.479  28.199  1.00 95.79           C  
ATOM    371  C   SER A  26      33.742  23.835  29.461  1.00 95.79           C  
ATOM    372  CB  SER A  26      31.454  23.658  28.494  1.00 95.79           C  
ATOM    375  O   SER A  26      33.881  25.010  29.794  1.00 95.79           O  
ATOM    376  OG  SER A  26      30.993  22.605  29.319  1.00 95.79           O  
ATOM    378  N   GLN A  27      34.251  22.828  30.172  1.00 94.42           N  
ATOM    380  CA  GLN A  27      35.088  22.956  31.362  1.00 94.42           C  
ATOM    382  C   GLN A  27      36.187  21.896  31.301  1.00 94.42           C  
ATOM    383  CB  GLN A  27      34.248  22.783  32.639  1.00 94.42           C  
ATOM    386  O   GLN A  27      36.031  20.882  30.621  1.00 94.42           O  
ATOM    387  CG  GLN A  27      33.126  23.827  32.747  1.00 94.42           C  
ATOM    390  CD  GLN A  27      32.294  23.703  34.015  1.00 94.42           C  
ATOM    391  NE2 GLN A  27      31.167  24.377  34.077  1.00 94.42           N  
ATOM    394  OE1 GLN A  27      32.618  23.025  34.974  1.00 94.42           O  
ATOM    395  N   SER A  28      37.293  22.126  32.012  1.00 89.49           N  
ATOM    397  CA  SER A  28      38.388  21.157  32.066  1.00 89.49           C  
ATOM    399  C   SER A  28      37.902  19.837  32.668  1.00 89.49           C  
ATOM    400  CB  SER A  28      39.556  21.714  32.879  1.00 89.49           C  
ATOM    403  O   SER A  28      37.449  19.797  33.811  1.00 89.49           O  
ATOM    404  OG  SER A  28      40.682  20.872  32.742  1.00 89.49           O  
ATOM    406  N   VAL A  29      38.010  18.760  31.898  1.00 87.46           N  
ATOM    408  CA  VAL A  29      37.832  17.387  32.360  1.00 87.46           C  
ATOM    410  C   VAL A  29      39.230  16.874  32.689  1.00 87.46           C  
ATOM    411  CB  VAL A  29      37.127  16.531  31.287  1.00 87.46           C  
ATOM    413  O   VAL A  29      40.123  16.915  31.838  1.00 87.46           O  
ATOM    414  CG1 VAL A  29      36.873  15.102  31.781  1.00 87.46           C  
ATOM    418  CG2 VAL A  29      35.765  17.118  30.895  1.00 87.46           C  
ATOM    422  N   SER A  30      39.453  16.420  33.927  1.00 74.71           N  
ATOM    424  CA  SER A  30      40.747  15.826  34.292  1.00 74.71           C  
ATOM    426  C   SER A  30      41.113  14.728  33.282  1.00 74.71           C  
ATOM    427  CB  SER A  30      40.755  15.365  35.753  1.00 74.71           C  
ATOM    430  O   SER A  30      40.233  14.013  32.791  1.00 74.71           O  
ATOM    431  OG  SER A  30      41.901  14.580  36.005  1.00 74.71           O  
ATOM    433  N   SER A  31      42.396  14.662  32.907  1.00 67.78           N  
ATOM    435  CA  SER A  31      42.918  14.109  31.640  1.00 67.78           C  
ATOM    437  C   SER A  31      42.621  12.630  31.380  1.00 67.78           C  
ATOM    438  CB  SER A  31      44.431  14.352  31.564  1.00 67.78           C  
ATOM    441  O   SER A  31      42.982  12.102  30.333  1.00 67.78           O  
ATOM    442  OG  SER A  31      45.064  13.919  32.752  1.00 67.78           O  
ATOM    444  N   SER A  32      41.941  11.958  32.297  1.00 77.01           N  
ATOM    446  CA  SER A  32      41.632  10.537  32.227  1.00 77.01           C  
ATOM    448  C   SER A  32      40.140  10.223  32.327  1.00 77.01           C  
ATOM    449  CB  SER A  32      42.441   9.802  33.295  1.00 77.01           C  
ATOM    452  O   SER A  32      39.798   9.059  32.495  1.00 77.01           O  
ATOM    453  OG  SER A  32      43.811  10.123  33.137  1.00 77.01           O  
ATOM    455  N   TYR A  33      39.240  11.209  32.211  1.00 90.91           N  
ATOM    457  CA  TYR A  33      37.795  10.984  32.388  1.00 90.91           C  
ATOM    459  C   TYR A  33      36.941  11.261  31.141  1.00 90.91           C  
ATOM    460  CB  TYR A  33      37.282  11.662  33.658  1.00 90.91           C  
ATOM    463  O   TYR A  33      35.853  11.834  31.238  1.00 90.91           O  
ATOM    464  CG  TYR A  33      38.051  11.300  34.913  1.00 90.91           C  
ATOM    465  CD1 TYR A  33      37.900  10.034  35.505  1.00 90.91           C  
ATOM    467  CD2 TYR A  33      38.952  12.220  35.467  1.00 90.91           C  
ATOM    469  CE1 TYR A  33      38.669   9.677  36.625  1.00 90.91           C  
ATOM    471  CE2 TYR A  33      39.691  11.888  36.621  1.00 90.91           C  
ATOM    473  OH  TYR A  33      40.244  10.276  38.316  1.00 90.91           O  
ATOM    475  CZ  TYR A  33      39.551  10.611  37.200  1.00 90.91           C  
ATOM    476  N   LEU A  34      37.435  10.839  29.971  1.00 96.05           N  
ATOM    478  CA  LEU A  34      36.745  10.909  28.675  1.00 96.05           C  
ATOM    480  C   LEU A  34      36.734   9.526  27.998  1.00 96.05           C  
ATOM    481  CB  LEU A  34      37.413  12.020  27.836  1.00 96.05           C  
ATOM    484  O   LEU A  34      37.692   8.759  28.125  1.00 96.05           O  
ATOM    485  CG  LEU A  34      36.720  12.531  26.554  1.00 96.05           C  
ATOM    487  CD1 LEU A  34      36.957  11.650  25.328  1.00 96.05           C  
ATOM    491  CD2 LEU A  34      35.224  12.792  26.699  1.00 96.05           C  
ATOM    495  N   ALA A  35      35.638   9.185  27.326  1.00 96.57           N  
ATOM    497  CA  ALA A  35      35.461   7.967  26.536  1.00 96.57           C  
ATOM    499  C   ALA A  35      34.852   8.258  25.158  1.00 96.57           C  
ATOM    500  CB  ALA A  35      34.598   6.976  27.324  1.00 96.57           C  
ATOM    504  O   ALA A  35      34.247   9.310  24.953  1.00 96.57           O  
ATOM    505  N   TRP A  36      35.000   7.311  24.234  1.00 97.70           N  
ATOM    507  CA  TRP A  36      34.420   7.348  22.892  1.00 97.70           C  
ATOM    509  C   TRP A  36      33.630   6.074  22.600  1.00 97.70           C  
ATOM    510  CB  TRP A  36      35.509   7.543  21.835  1.00 97.70           C  
ATOM    513  O   TRP A  36      34.101   4.970  22.885  1.00 97.70           O  
ATOM    514  CG  TRP A  36      36.162   8.888  21.829  1.00 97.70           C  
ATOM    515  CD1 TRP A  36      37.314   9.229  22.451  1.00 97.70           C  
ATOM    517  CD2 TRP A  36      35.719  10.083  21.122  1.00 97.70           C  
ATOM    518  CE2 TRP A  36      36.677  11.119  21.341  1.00 97.70           C  
ATOM    519  CE3 TRP A  36      34.631  10.374  20.271  1.00 97.70           C  
ATOM    521  NE1 TRP A  36      37.622  10.547  22.166  1.00 97.70           N  
ATOM    523  CH2 TRP A  36      35.498  12.618  19.853  1.00 97.70           C  
ATOM    525  CZ2 TRP A  36      36.573  12.375  20.724  1.00 97.70           C  
ATOM    527  CZ3 TRP A  36      34.523  11.627  19.639  1.00 97.70           C  
ATOM    529  N   TYR A  37      32.467   6.239  21.975  1.00 97.37           N  
ATOM    531  CA  TYR A  37      31.566   5.168  21.561  1.00 97.37           C  
ATOM    533  C   TYR A  37      31.282   5.249  20.064  1.00 97.37           C  
ATOM    534  CB  TYR A  37      30.242   5.235  22.336  1.00 97.37           C  
ATOM    537  O   TYR A  37      31.210   6.343  19.508  1.00 97.37           O  
ATOM    538  CG  TYR A  37      30.396   5.083  23.831  1.00 97.37           C  
ATOM    539  CD1 TYR A  37      30.185   3.833  24.444  1.00 97.37           C  
ATOM    541  CD2 TYR A  37      30.783   6.193  24.601  1.00 97.37           C  
ATOM    543  CE1 TYR A  37      30.375   3.690  25.830  1.00 97.37           C  
ATOM    545  CE2 TYR A  37      30.984   6.045  25.980  1.00 97.37           C  
ATOM    547  OH  TYR A  37      30.928   4.683  27.940  1.00 97.37           O  
ATOM    549  CZ  TYR A  37      30.769   4.800  26.600  1.00 97.37           C  
ATOM    550  N   GLN A  38      31.065   4.096  19.440  1.00 97.57           N  
ATOM    552  CA  GLN A  38      30.525   3.960  18.087  1.00 97.57           C  
ATOM    554  C   GLN A  38      29.086   3.447  18.179  1.00 97.57           C  
ATOM    555  CB  GLN A  38      31.408   2.982  17.296  1.00 97.57           C  
ATOM    558  O   GLN A  38      28.817   2.520  18.938  1.00 97.57           O  
ATOM    559  CG  GLN A  38      30.980   2.796  15.835  1.00 97.57           C  
ATOM    562  CD  GLN A  38      31.748   1.658  15.168  1.00 97.57           C  
ATOM    563  NE2 GLN A  38      32.740   1.936  14.354  1.00 97.57           N  
ATOM    566  OE1 GLN A  38      31.463   0.488  15.382  1.00 97.57           O  
ATOM    567  N   GLN A  39      28.168   3.997  17.392  1.00 97.08           N  
ATOM    569  CA  GLN A  39      26.803   3.502  17.263  1.00 97.08           C  
ATOM    571  C   GLN A  39      26.442   3.349  15.785  1.00 97.08           C  
ATOM    572  CB  GLN A  39      25.834   4.443  17.990  1.00 97.08           C  
ATOM    575  O   GLN A  39      26.470   4.313  15.015  1.00 97.08           O  
ATOM    576  CG  GLN A  39      24.455   3.783  18.124  1.00 97.08           C  
ATOM    579  CD  GLN A  39      23.421   4.648  18.829  1.00 97.08           C  
ATOM    580  NE2 GLN A  39      22.380   4.045  19.348  1.00 97.08           N  
ATOM    583  OE1 GLN A  39      23.515   5.861  18.915  1.00 97.08           O  
ATOM    584  N   LYS A  40      26.091   2.122  15.394  1.00 94.16           N  
ATOM    586  CA  LYS A  40      25.524   1.826  14.074  1.00 94.16           C  
ATOM    588  C   LYS A  40      24.002   2.007  14.111  1.00 94.16           C  
ATOM    589  CB  LYS A  40      25.924   0.416  13.619  1.00 94.16           C  
ATOM    592  O   LYS A  40      23.407   1.827  15.177  1.00 94.16           O  
ATOM    593  CG  LYS A  40      27.436   0.333  13.378  1.00 94.16           C  
ATOM    596  CD  LYS A  40      27.866  -1.033  12.832  1.00 94.16           C  
ATOM    599  CE  LYS A  40      29.380  -0.960  12.625  1.00 94.16           C  
ATOM    602  NZ  LYS A  40      29.939  -2.130  11.914  1.00 94.16           N  
ATOM    606  N   PRO A  41      23.352   2.337  12.983  1.00 90.85           N  
ATOM    607  CA  PRO A  41      21.903   2.514  12.941  1.00 90.85           C  
ATOM    609  C   PRO A  41      21.145   1.315  13.523  1.00 90.85           C  
ATOM    610  CB  PRO A  41      21.562   2.739  11.467  1.00 90.85           C  
ATOM    613  O   PRO A  41      21.409   0.169  13.161  1.00 90.85           O  
ATOM    614  CG  PRO A  41      22.841   3.357  10.903  1.00 90.85           C  
ATOM    617  CD  PRO A  41      23.939   2.639  11.683  1.00 90.85           C  
ATOM    620  N   GLY A  42      20.220   1.581  14.450  1.00 90.24           N  
ATOM    622  CA  GLY A  42      19.402   0.552  15.106  1.00 90.24           C  
ATOM    625  C   GLY A  42      20.156  -0.377  16.066  1.00 90.24           C  
ATOM    626  O   GLY A  42      19.569  -1.346  16.541  1.00 90.24           O  
ATOM    627  N   GLN A  43      21.432  -0.109  16.351  1.00 94.07           N  
ATOM    629  CA  GLN A  43      22.240  -0.885  17.288  1.00 94.07           C  
ATOM    631  C   GLN A  43      22.559  -0.070  18.543  1.00 94.07           C  
ATOM    632  CB  GLN A  43      23.517  -1.406  16.608  1.00 94.07           C  
ATOM    635  O   GLN A  43      22.590   1.165  18.528  1.00 94.07           O  
ATOM    636  CG  GLN A  43      23.199  -2.316  15.409  1.00 94.07           C  
ATOM    639  CD  GLN A  43      24.429  -2.955  14.771  1.00 94.07           C  
ATOM    640  NE2 GLN A  43      24.278  -3.541  13.604  1.00 94.07           N  
ATOM    643  OE1 GLN A  43      25.540  -2.950  15.278  1.00 94.07           O  
ATOM    644  N   ALA A  44      22.825  -0.777  19.639  1.00 94.51           N  
ATOM    646  CA  ALA A  44      23.321  -0.164  20.860  1.00 94.51           C  
ATOM    648  C   ALA A  44      24.743   0.408  20.662  1.00 94.51           C  
ATOM    649  CB  ALA A  44      23.271  -1.201  21.983  1.00 94.51           C  
ATOM    653  O   ALA A  44      25.492  -0.083  19.807  1.00 94.51           O  
ATOM    654  N   PRO A  45      25.144   1.431  21.436  1.00 96.57           N  
ATOM    655  CA  PRO A  45      26.512   1.937  21.420  1.00 96.57           C  
ATOM    657  C   PRO A  45      27.542   0.870  21.822  1.00 96.57           C  
ATOM    658  CB  PRO A  45      26.530   3.125  22.389  1.00 96.57           C  
ATOM    661  O   PRO A  45      27.295   0.029  22.682  1.00 96.57           O  
ATOM    662  CG  PRO A  45      25.068   3.560  22.457  1.00 96.57           C  
ATOM    665  CD  PRO A  45      24.313   2.245  22.312  1.00 96.57           C  
ATOM    668  N   ARG A  46      28.741   0.951  21.244  1.00 95.98           N  
ATOM    670  CA  ARG A  46      29.907   0.126  21.580  1.00 95.98           C  
ATOM    672  C   ARG A  46      31.040   1.011  22.083  1.00 95.98           C  
ATOM    673  CB  ARG A  46      30.316  -0.687  20.340  1.00 95.98           C  
ATOM    676  O   ARG A  46      31.415   1.965  21.405  1.00 95.98           O  
ATOM    677  CG  ARG A  46      31.513  -1.611  20.615  1.00 95.98           C  
ATOM    680  CD  ARG A  46      31.898  -2.409  19.365  1.00 95.98           C  
ATOM    683  NE  ARG A  46      33.049  -3.298  19.630  1.00 95.98           N  
ATOM    685  NH1 ARG A  46      33.400  -4.023  17.481  1.00 95.98           N  
ATOM    688  NH2 ARG A  46      34.712  -4.777  19.125  1.00 95.98           N  
ATOM    691  CZ  ARG A  46      33.712  -4.028  18.748  1.00 95.98           C  
ATOM    692  N   LEU A  47      31.607   0.682  23.244  1.00 97.11           N  
ATOM    694  CA  LEU A  47      32.780   1.369  23.790  1.00 97.11           C  
ATOM    696  C   LEU A  47      34.011   1.125  22.910  1.00 97.11           C  
ATOM    697  CB  LEU A  47      33.014   0.878  25.228  1.00 97.11           C  
ATOM    700  O   LEU A  47      34.334  -0.021  22.609  1.00 97.11           O  
ATOM    701  CG  LEU A  47      34.219   1.505  25.952  1.00 97.11           C  
ATOM    703  CD1 LEU A  47      34.036   3.006  26.173  1.00 97.11           C  
ATOM    707  CD2 LEU A  47      34.403   0.834  27.313  1.00 97.11           C  
ATOM    711  N   LEU A  48      34.711   2.196  22.532  1.00 97.02           N  
ATOM    713  CA  LEU A  48      35.950   2.128  21.750  1.00 97.02           C  
ATOM    715  C   LEU A  48      37.172   2.500  22.589  1.00 97.02           C  
ATOM    716  CB  LEU A  48      35.866   3.063  20.533  1.00 97.02           C  
ATOM    719  O   LEU A  48      38.151   1.757  22.649  1.00 97.02           O  
ATOM    720  CG  LEU A  48      34.687   2.845  19.575  1.00 97.02           C  
ATOM    722  CD1 LEU A  48      34.833   3.829  18.410  1.00 97.02           C  
ATOM    726  CD2 LEU A  48      34.616   1.415  19.040  1.00 97.02           C  
ATOM    730  N   ILE A  49      37.108   3.671  23.225  1.00 97.20           N  
ATOM    732  CA  ILE A  49      38.198   4.271  23.997  1.00 97.20           C  
ATOM    734  C   ILE A  49      37.660   4.690  25.363  1.00 97.20           C  
ATOM    735  CB  ILE A  49      38.811   5.485  23.255  1.00 97.20           C  
ATOM    737  O   ILE A  49      36.573   5.257  25.451  1.00 97.20           O  
ATOM    738  CG1 ILE A  49      39.348   5.181  21.836  1.00 97.20           C  
ATOM    741  CG2 ILE A  49      39.904   6.172  24.091  1.00 97.20           C  
ATOM    745  CD1 ILE A  49      40.528   4.202  21.752  1.00 97.20           C  
ATOM    749  N   TYR A  50      38.446   4.480  26.412  1.00 95.58           N  
ATOM    751  CA  TYR A  50      38.250   5.029  27.751  1.00 95.58           C  
ATOM    753  C   TYR A  50      39.555   5.673  28.241  1.00 95.58           C  
ATOM    754  CB  TYR A  50      37.740   3.932  28.694  1.00 95.58           C  
ATOM    757  O   TYR A  50      40.598   5.563  27.599  1.00 95.58           O  
ATOM    758  CG  TYR A  50      38.742   2.831  28.984  1.00 95.58           C  
ATOM    759  CD1 TYR A  50      38.917   1.776  28.068  1.00 95.58           C  
ATOM    761  CD2 TYR A  50      39.504   2.867  30.170  1.00 95.58           C  
ATOM    763  CE1 TYR A  50      39.854   0.760  28.333  1.00 95.58           C  
ATOM    765  CE2 TYR A  50      40.439   1.850  30.437  1.00 95.58           C  
ATOM    767  OH  TYR A  50      41.511  -0.189  29.783  1.00 95.58           O  
ATOM    769  CZ  TYR A  50      40.613   0.794  29.521  1.00 95.58           C  
ATOM    770  N   GLY A  51      39.519   6.407  29.353  1.00 91.91           N  
ATOM    772  CA  GLY A  51      40.703   7.104  29.866  1.00 91.91           C  
ATOM    775  C   GLY A  51      41.335   8.100  28.881  1.00 91.91           C  
ATOM    776  O   GLY A  51      42.547   8.274  28.914  1.00 91.91           O  
ATOM    777  N   ALA A  52      40.548   8.684  27.969  1.00 92.77           N  
ATOM    779  CA  ALA A  52      40.955   9.485  26.805  1.00 92.77           C  
ATOM    781  C   ALA A  52      41.802   8.763  25.734  1.00 92.77           C  
ATOM    782  CB  ALA A  52      41.601  10.796  27.277  1.00 92.77           C  
ATOM    786  O   ALA A  52      41.684   9.114  24.561  1.00 92.77           O  
ATOM    787  N   SER A  53      42.612   7.760  26.090  1.00 94.29           N  
ATOM    789  CA  SER A  53      43.561   7.103  25.173  1.00 94.29           C  
ATOM    791  C   SER A  53      43.603   5.573  25.244  1.00 94.29           C  
ATOM    792  CB  SER A  53      44.964   7.656  25.441  1.00 94.29           C  
ATOM    795  O   SER A  53      44.154   4.941  24.343  1.00 94.29           O  
ATOM    796  OG  SER A  53      45.353   7.364  26.773  1.00 94.29           O  
ATOM    798  N   SER A  54      43.019   4.956  26.274  1.00 94.63           N  
ATOM    800  CA  SER A  54      43.043   3.501  26.454  1.00 94.63           C  
ATOM    802  C   SER A  54      42.004   2.831  25.568  1.00 94.63           C  
ATOM    803  CB  SER A  54      42.817   3.111  27.915  1.00 94.63           C  
ATOM    806  O   SER A  54      40.820   3.155  25.617  1.00 94.63           O  
ATOM    807  OG  SER A  54      43.864   3.645  28.698  1.00 94.63           O  
ATOM    809  N   ARG A  55      42.441   1.875  24.756  1.00 95.37           N  
ATOM    811  CA  ARG A  55      41.558   1.122  23.870  1.00 95.37           C  
ATOM    813  C   ARG A  55      40.831   0.022  24.648  1.00 95.37           C  
ATOM    814  CB  ARG A  55      42.394   0.629  22.682  1.00 95.37           C  
ATOM    817  O   ARG A  55      41.463  -0.698  25.418  1.00 95.37           O  
ATOM    818  CG  ARG A  55      41.487   0.080  21.588  1.00 95.37           C  
ATOM    821  CD  ARG A  55      42.222  -0.392  20.332  1.00 95.37           C  
ATOM    824  NE  ARG A  55      43.116   0.631  19.769  1.00 95.37           N  
ATOM    826  NH1 ARG A  55      45.129  -0.415  20.126  1.00 95.37           N  
ATOM    829  NH2 ARG A  55      45.053   1.543  19.061  1.00 95.37           N  
ATOM    832  CZ  ARG A  55      44.428   0.583  19.669  1.00 95.37           C  
ATOM    833  N   ALA A  56      39.514  -0.093  24.470  1.00 94.82           N  
ATOM    835  CA  ALA A  56      38.748  -1.195  25.049  1.00 94.82           C  
ATOM    837  C   ALA A  56      39.146  -2.541  24.415  1.00 94.82           C  
ATOM    838  CB  ALA A  56      37.249  -0.887  24.944  1.00 94.82           C  
ATOM    842  O   ALA A  56      39.717  -2.586  23.323  1.00 94.82           O  
ATOM    843  N   THR A  57      38.863  -3.642  25.113  1.00 92.27           N  
ATOM    845  CA  THR A  57      39.187  -4.998  24.649  1.00 92.27           C  
ATOM    847  C   THR A  57      38.552  -5.278  23.280  1.00 92.27           C  
ATOM    848  CB  THR A  57      38.745  -6.041  25.689  1.00 92.27           C  
ATOM    850  O   THR A  57      37.432  -4.845  23.009  1.00 92.27           O  
ATOM    851  CG2 THR A  57      39.336  -7.427  25.447  1.00 92.27           C  
ATOM    855  OG1 THR A  57      39.197  -5.660  26.974  1.00 92.27           O  
ATOM    857  N   ASP A  58      39.278  -5.979  22.406  1.00 92.90           N  
ATOM    859  CA  ASP A  58      38.847  -6.381  21.054  1.00 92.90           C  
ATOM    861  C   ASP A  58      38.518  -5.232  20.082  1.00 92.90           C  
ATOM    862  CB  ASP A  58      37.716  -7.420  21.131  1.00 92.90           C  
ATOM    865  O   ASP A  58      37.884  -5.441  19.041  1.00 92.90           O  
ATOM    866  CG  ASP A  58      38.042  -8.570  22.081  1.00 92.90           C  
ATOM    867  OD1 ASP A  58      37.130  -8.965  22.841  1.00 92.90           O  
ATOM    868  OD2 ASP A  58      39.213  -9.012  22.073  1.00 92.90           O  
ATOM    869  N   ILE A  59      38.937  -4.003  20.391  1.00 95.49           N  
ATOM    871  CA  ILE A  59      38.833  -2.881  19.455  1.00 95.49           C  
ATOM    873  C   ILE A  59      40.073  -2.863  18.544  1.00 95.49           C  
ATOM    874  CB  ILE A  59      38.600  -1.555  20.194  1.00 95.49           C  
ATOM    876  O   ILE A  59      41.197  -2.950  19.049  1.00 95.49           O  
ATOM    877  CG1 ILE A  59      37.379  -1.597  21.133  1.00 95.49           C  
ATOM    880  CG2 ILE A  59      38.500  -0.357  19.231  1.00 95.49           C  
ATOM    884  CD1 ILE A  59      36.041  -1.834  20.435  1.00 95.49           C  
ATOM    888  N   PRO A  60      39.901  -2.728  17.215  1.00 96.01           N  
ATOM    889  CA  PRO A  60      41.009  -2.675  16.263  1.00 96.01           C  
ATOM    891  C   PRO A  60      42.019  -1.551  16.536  1.00 96.01           C  
ATOM    892  CB  PRO A  60      40.349  -2.521  14.895  1.00 96.01           C  
ATOM    895  O   PRO A  60      41.670  -0.466  17.007  1.00 96.01           O  
ATOM    896  CG  PRO A  60      39.005  -3.218  15.073  1.00 96.01           C  
ATOM    899  CD  PRO A  60      38.636  -2.821  16.494  1.00 96.01           C  
ATOM    902  N   ASP A  61      43.280  -1.790  16.180  1.00 95.65           N  
ATOM    904  CA  ASP A  61      44.407  -0.875  16.409  1.00 95.65           C  
ATOM    906  C   ASP A  61      44.286   0.474  15.684  1.00 95.65           C  
ATOM    907  CB  ASP A  61      45.724  -1.580  16.054  1.00 95.65           C  
ATOM    910  O   ASP A  61      44.808   1.485  16.164  1.00 95.65           O  
ATOM    911  CG  ASP A  61      45.871  -1.941  14.569  1.00 95.65           C  
ATOM    912  OD1 ASP A  61      46.995  -2.335  14.206  1.00 95.65           O  
ATOM    913  OD2 ASP A  61      44.869  -1.829  13.824  1.00 95.65           O  
ATOM    914  N   ARG A  62      43.531   0.512  14.582  1.00 96.46           N  
ATOM    916  CA  ARG A  62      43.213   1.731  13.832  1.00 96.46           C  
ATOM    918  C   ARG A  62      42.519   2.807  14.665  1.00 96.46           C  
ATOM    919  CB  ARG A  62      42.422   1.385  12.555  1.00 96.46           C  
ATOM    922  O   ARG A  62      42.655   3.981  14.332  1.00 96.46           O  
ATOM    923  CG  ARG A  62      41.050   0.753  12.833  1.00 96.46           C  
ATOM    926  CD  ARG A  62      40.325   0.377  11.538  1.00 96.46           C  
ATOM    929  NE  ARG A  62      38.968  -0.131  11.796  1.00 96.46           N  
ATOM    931  NH1 ARG A  62      39.341  -2.404  11.803  1.00 96.46           N  
ATOM    934  NH2 ARG A  62      37.293  -1.613  12.089  1.00 96.46           N  
ATOM    937  CZ  ARG A  62      38.550  -1.375  11.899  1.00 96.46           C  
ATOM    938  N   PHE A  63      41.820   2.442  15.744  1.00 97.32           N  
ATOM    940  CA  PHE A  63      41.200   3.397  16.661  1.00 97.32           C  
ATOM    942  C   PHE A  63      42.204   3.884  17.702  1.00 97.32           C  
ATOM    943  CB  PHE A  63      39.987   2.771  17.355  1.00 97.32           C  
ATOM    946  O   PHE A  63      42.823   3.086  18.407  1.00 97.32           O  
ATOM    947  CG  PHE A  63      38.847   2.471  16.409  1.00 97.32           C  
ATOM    948  CD1 PHE A  63      37.937   3.489  16.068  1.00 97.32           C  
ATOM    950  CD2 PHE A  63      38.714   1.190  15.846  1.00 97.32           C  
ATOM    952  CE1 PHE A  63      36.896   3.223  15.165  1.00 97.32           C  
ATOM    954  CE2 PHE A  63      37.669   0.925  14.945  1.00 97.32           C  
ATOM    956  CZ  PHE A  63      36.760   1.942  14.609  1.00 97.32           C  
ATOM    958  N   SER A  64      42.332   5.196  17.861  1.00 97.29           N  
ATOM    960  CA  SER A  64      43.173   5.805  18.895  1.00 97.29           C  
ATOM    962  C   SER A  64      42.527   7.068  19.446  1.00 97.29           C  
ATOM    963  CB  SER A  64      44.575   6.086  18.346  1.00 97.29           C  
ATOM    966  O   SER A  64      41.945   7.851  18.699  1.00 97.29           O  
ATOM    967  OG  SER A  64      44.516   6.884  17.182  1.00 97.29           O  
ATOM    969  N   GLY A  65      42.613   7.255  20.763  1.00 96.25           N  
ATOM    971  CA  GLY A  65      42.157   8.468  21.434  1.00 96.25           C  
ATOM    974  C   GLY A  65      43.328   9.292  21.954  1.00 96.25           C  
ATOM    975  O   GLY A  65      44.386   8.759  22.289  1.00 96.25           O  
ATOM    976  N   SER A  66      43.143  10.605  22.003  1.00 95.78           N  
ATOM    978  CA  SER A  66      44.123  11.548  22.539  1.00 95.78           C  
ATOM    980  C   SER A  66      43.438  12.792  23.100  1.00 95.78           C  
ATOM    981  CB  SER A  66      45.132  11.921  21.446  1.00 95.78           C  
ATOM    984  O   SER A  66      42.250  13.021  22.865  1.00 95.78           O  
ATOM    985  OG  SER A  66      44.479  12.526  20.350  1.00 95.78           O  
ATOM    987  N   GLY A  67      44.199  13.602  23.834  1.00 93.67           N  
ATOM    989  CA  GLY A  67      43.749  14.882  24.376  1.00 93.67           C  
ATOM    992  C   GLY A  67      43.761  14.941  25.897  1.00 93.67           C  
ATOM    993  O   GLY A  67      43.992  13.947  26.582  1.00 93.67           O  
ATOM    994  N   SER A  68      43.561  16.145  26.422  1.00 91.69           N  
ATOM    996  CA  SER A  68      43.556  16.425  27.859  1.00 91.69           C  
ATOM    998  C   SER A  68      42.897  17.777  28.135  1.00 91.69           C  
ATOM    999  CB  SER A  68      44.989  16.416  28.415  1.00 91.69           C  
ATOM   1002  O   SER A  68      42.925  18.665  27.283  1.00 91.69           O  
ATOM   1003  OG  SER A  68      45.756  17.489  27.907  1.00 91.69           O  
ATOM   1005  N   GLY A  69      42.344  17.964  29.335  1.00 91.25           N  
ATOM   1007  CA  GLY A  69      41.733  19.232  29.731  1.00 91.25           C  
ATOM   1010  C   GLY A  69      40.401  19.460  29.022  1.00 91.25           C  
ATOM   1011  O   GLY A  69      39.396  18.863  29.396  1.00 91.25           O  
ATOM   1012  N   THR A  70      40.372  20.345  28.026  1.00 94.55           N  
ATOM   1014  CA  THR A  70      39.143  20.697  27.294  1.00 94.55           C  
ATOM   1016  C   THR A  70      39.027  20.054  25.925  1.00 94.55           C  
ATOM   1017  CB  THR A  70      39.001  22.215  27.127  1.00 94.55           C  
ATOM   1019  O   THR A  70      37.920  19.987  25.408  1.00 94.55           O  
ATOM   1020  CG2 THR A  70      38.686  22.858  28.480  1.00 94.55           C  
ATOM   1024  OG1 THR A  70      40.195  22.802  26.644  1.00 94.55           O  
ATOM   1026  N   ASP A  71      40.121  19.593  25.325  1.00 96.20           N  
ATOM   1028  CA  ASP A  71      40.135  19.189  23.920  1.00 96.20           C  
ATOM   1030  C   ASP A  71      40.596  17.734  23.782  1.00 96.20           C  
ATOM   1031  CB  ASP A  71      40.970  20.185  23.101  1.00 96.20           C  
ATOM   1034  O   ASP A  71      41.680  17.353  24.235  1.00 96.20           O  
ATOM   1035  CG  ASP A  71      40.367  21.601  23.144  1.00 96.20           C  
ATOM   1036  OD1 ASP A  71      40.859  22.446  23.926  1.00 96.20           O  
ATOM   1037  OD2 ASP A  71      39.376  21.871  22.423  1.00 96.20           O  
ATOM   1038  N   PHE A  72      39.738  16.926  23.158  1.00 96.90           N  
ATOM   1040  CA  PHE A  72      39.923  15.494  22.949  1.00 96.90           C  
ATOM   1042  C   PHE A  72      39.674  15.118  21.494  1.00 96.90           C  
ATOM   1043  CB  PHE A  72      39.000  14.697  23.879  1.00 96.90           C  
ATOM   1046  O   PHE A  72      38.831  15.713  20.824  1.00 96.90           O  
ATOM   1047  CG  PHE A  72      39.212  14.981  25.352  1.00 96.90           C  
ATOM   1048  CD1 PHE A  72      40.156  14.238  26.085  1.00 96.90           C  
ATOM   1050  CD2 PHE A  72      38.467  15.991  25.987  1.00 96.90           C  
ATOM   1052  CE1 PHE A  72      40.345  14.496  27.455  1.00 96.90           C  
ATOM   1054  CE2 PHE A  72      38.661  16.253  27.355  1.00 96.90           C  
ATOM   1056  CZ  PHE A  72      39.596  15.504  28.089  1.00 96.90           C  
ATOM   1058  N   THR A  73      40.367  14.084  21.030  1.00 97.30           N  
ATOM   1060  CA  THR A  73      40.332  13.645  19.635  1.00 97.30           C  
ATOM   1062  C   THR A  73      40.243  12.127  19.551  1.00 97.30           C  
ATOM   1063  CB  THR A  73      41.572  14.148  18.883  1.00 97.30           C  
ATOM   1065  O   THR A  73      41.008  11.426  20.217  1.00 97.30           O  
ATOM   1066  CG2 THR A  73      41.531  13.833  17.392  1.00 97.30           C  
ATOM   1070  OG1 THR A  73      41.682  15.548  18.990  1.00 97.30           O  
ATOM   1072  N   LEU A  74      39.347  11.624  18.703  1.00 97.87           N  
ATOM   1074  CA  LEU A  74      39.349  10.244  18.219  1.00 97.87           C  
ATOM   1076  C   LEU A  74      39.907  10.221  16.796  1.00 97.87           C  
ATOM   1077  CB  LEU A  74      37.925   9.667  18.273  1.00 97.87           C  
ATOM   1080  O   LEU A  74      39.439  10.960  15.932  1.00 97.87           O  
ATOM   1081  CG  LEU A  74      37.788   8.207  17.800  1.00 97.87           C  
ATOM   1083  CD1 LEU A  74      38.401   7.226  18.803  1.00 97.87           C  
ATOM   1087  CD2 LEU A  74      36.312   7.846  17.643  1.00 97.87           C  
ATOM   1091  N   THR A  75      40.867   9.338  16.551  1.00 97.38           N  
ATOM   1093  CA  THR A  75      41.469   9.127  15.236  1.00 97.38           C  
ATOM   1095  C   THR A  75      41.248   7.686  14.795  1.00 97.38           C  
ATOM   1096  CB  THR A  75      42.964   9.471  15.254  1.00 97.38           C  
ATOM   1098  O   THR A  75      41.569   6.755  15.540  1.00 97.38           O  
ATOM   1099  CG2 THR A  75      43.618   9.344  13.876  1.00 97.38           C  
ATOM   1103  OG1 THR A  75      43.164  10.802  15.674  1.00 97.38           O  
ATOM   1105  N   ILE A  76      40.749   7.507  13.570  1.00 97.32           N  
ATOM   1107  CA  ILE A  76      40.683   6.222  12.863  1.00 97.32           C  
ATOM   1109  C   ILE A  76      41.736   6.282  11.758  1.00 97.32           C  
ATOM   1110  CB  ILE A  76      39.273   5.918  12.304  1.00 97.32           C  
ATOM   1112  O   ILE A  76      41.607   7.071  10.821  1.00 97.32           O  
ATOM   1113  CG1 ILE A  76      38.175   6.193  13.358  1.00 97.32           C  
ATOM   1116  CG2 ILE A  76      39.239   4.454  11.822  1.00 97.32           C  
ATOM   1120  CD1 ILE A  76      36.746   6.017  12.837  1.00 97.32           C  
ATOM   1124  N   SER A  77      42.827   5.527  11.898  1.00 95.97           N  
ATOM   1126  CA  SER A  77      44.014   5.682  11.045  1.00 95.97           C  
ATOM   1128  C   SER A  77      43.783   5.279   9.587  1.00 95.97           C  
ATOM   1129  CB  SER A  77      45.191   4.889  11.621  1.00 95.97           C  
ATOM   1132  O   SER A  77      44.358   5.909   8.699  1.00 95.97           O  
ATOM   1133  OG  SER A  77      44.899   3.509  11.615  1.00 95.97           O  
ATOM   1135  N   ARG A  78      42.947   4.258   9.369  1.00 95.78           N  
ATOM   1137  CA  ARG A  78      42.540   3.722   8.071  1.00 95.78           C  
ATOM   1139  C   ARG A  78      41.082   3.284   8.172  1.00 95.78           C  
ATOM   1140  CB  ARG A  78      43.465   2.540   7.726  1.00 95.78           C  
ATOM   1143  O   ARG A  78      40.803   2.300   8.847  1.00 95.78           O  
ATOM   1144  CG  ARG A  78      43.275   2.085   6.278  1.00 95.78           C  
ATOM   1147  CD  ARG A  78      44.133   0.860   5.965  1.00 95.78           C  
ATOM   1150  NE  ARG A  78      44.265   0.663   4.509  1.00 95.78           N  
ATOM   1152  NH1 ARG A  78      44.650  -1.595   4.559  1.00 95.78           N  
ATOM   1155  NH2 ARG A  78      44.661  -0.518   2.603  1.00 95.78           N  
ATOM   1158  CZ  ARG A  78      44.525  -0.479   3.899  1.00 95.78           C  
ATOM   1159  N   LEU A  79      40.167   4.039   7.569  1.00 95.61           N  
ATOM   1161  CA  LEU A  79      38.739   3.721   7.607  1.00 95.61           C  
ATOM   1163  C   LEU A  79      38.440   2.398   6.906  1.00 95.61           C  
ATOM   1164  CB  LEU A  79      37.944   4.848   6.929  1.00 95.61           C  
ATOM   1167  O   LEU A  79      38.766   2.235   5.730  1.00 95.61           O  
ATOM   1168  CG  LEU A  79      37.666   6.050   7.840  1.00 95.61           C  
ATOM   1170  CD1 LEU A  79      37.177   7.198   6.965  1.00 95.61           C  
ATOM   1174  CD2 LEU A  79      36.579   5.740   8.873  1.00 95.61           C  
ATOM   1178  N   GLU A  80      37.754   1.499   7.600  1.00 95.43           N  
ATOM   1180  CA  GLU A  80      37.177   0.296   7.008  1.00 95.43           C  
ATOM   1182  C   GLU A  80      35.670   0.495   6.749  1.00 95.43           C  
ATOM   1183  CB  GLU A  80      37.459  -0.915   7.913  1.00 95.43           C  
ATOM   1186  O   GLU A  80      35.029   1.299   7.433  1.00 95.43           O  
ATOM   1187  CG  GLU A  80      38.961  -1.238   8.058  1.00 95.43           C  
ATOM   1190  CD  GLU A  80      39.662  -1.593   6.730  1.00 95.43           C  
ATOM   1191  OE1 GLU A  80      40.905  -1.416   6.651  1.00 95.43           O  
ATOM   1192  OE2 GLU A  80      38.962  -2.058   5.800  1.00 95.43           O  
ATOM   1193  N   PRO A  81      35.052  -0.236   5.801  1.00 92.73           N  
ATOM   1194  CA  PRO A  81      33.614  -0.129   5.516  1.00 92.73           C  
ATOM   1196  C   PRO A  81      32.704  -0.311   6.745  1.00 92.73           C  
ATOM   1197  CB  PRO A  81      33.337  -1.213   4.472  1.00 92.73           C  
ATOM   1200  O   PRO A  81      31.601   0.224   6.802  1.00 92.73           O  
ATOM   1201  CG  PRO A  81      34.673  -1.353   3.744  1.00 92.73           C  
ATOM   1204  CD  PRO A  81      35.693  -1.147   4.860  1.00 92.73           C  
ATOM   1207  N   GLU A  82      33.164  -1.043   7.757  1.00 93.89           N  
ATOM   1209  CA  GLU A  82      32.437  -1.272   9.007  1.00 93.89           C  
ATOM   1211  C   GLU A  82      32.496  -0.106  10.007  1.00 93.89           C  
ATOM   1212  CB  GLU A  82      32.940  -2.580   9.633  1.00 93.89           C  
ATOM   1215  O   GLU A  82      31.786  -0.156  11.016  1.00 93.89           O  
ATOM   1216  CG  GLU A  82      34.425  -2.517  10.043  1.00 93.89           C  
ATOM   1219  CD  GLU A  82      34.983  -3.871  10.501  1.00 93.89           C  
ATOM   1220  OE1 GLU A  82      35.971  -3.853  11.278  1.00 93.89           O  
ATOM   1221  OE2 GLU A  82      34.411  -4.908  10.101  1.00 93.89           O  
ATOM   1222  N   ASP A  83      33.309   0.920   9.744  1.00 94.66           N  
ATOM   1224  CA  ASP A  83      33.539   2.062  10.637  1.00 94.66           C  
ATOM   1226  C   ASP A  83      32.614   3.252  10.349  1.00 94.66           C  
ATOM   1227  CB  ASP A  83      35.005   2.511  10.550  1.00 94.66           C  
ATOM   1230  O   ASP A  83      32.582   4.215  11.119  1.00 94.66           O  
ATOM   1231  CG  ASP A  83      36.006   1.440  10.973  1.00 94.66           C  
ATOM   1232  OD1 ASP A  83      37.172   1.529  10.532  1.00 94.66           O  
ATOM   1233  OD2 ASP A  83      35.672   0.567  11.806  1.00 94.66           O  
ATOM   1234  N   PHE A  84      31.848   3.214   9.263  1.00 94.26           N  
ATOM   1236  CA  PHE A  84      30.883   4.259   8.930  1.00 94.26           C  
ATOM   1238  C   PHE A  84      29.670   4.157   9.861  1.00 94.26           C  
ATOM   1239  CB  PHE A  84      30.559   4.182   7.440  1.00 94.26           C  
ATOM   1242  O   PHE A  84      28.893   3.201   9.819  1.00 94.26           O  
ATOM   1243  CG  PHE A  84      31.784   4.497   6.602  1.00 94.26           C  
ATOM   1244  CD1 PHE A  84      32.116   5.831   6.330  1.00 94.26           C  
ATOM   1246  CD2 PHE A  84      32.631   3.472   6.144  1.00 94.26           C  
ATOM   1248  CE1 PHE A  84      33.260   6.141   5.575  1.00 94.26           C  
ATOM   1250  CE2 PHE A  84      33.788   3.775   5.403  1.00 94.26           C  
ATOM   1252  CZ  PHE A  84      34.095   5.114   5.102  1.00 94.26           C  
ATOM   1254  N   ALA A  85      29.586   5.105  10.793  1.00 95.53           N  
ATOM   1256  CA  ALA A  85      28.715   5.072  11.963  1.00 95.53           C  
ATOM   1258  C   ALA A  85      28.630   6.465  12.612  1.00 95.53           C  
ATOM   1259  CB  ALA A  85      29.306   4.050  12.951  1.00 95.53           C  
ATOM   1263  O   ALA A  85      29.305   7.411  12.191  1.00 95.53           O  
ATOM   1264  N   VAL A  86      27.831   6.591  13.674  1.00 96.77           N  
ATOM   1266  CA  VAL A  86      27.837   7.778  14.539  1.00 96.77           C  
ATOM   1268  C   VAL A  86      28.779   7.545  15.714  1.00 96.77           C  
ATOM   1269  CB  VAL A  86      26.426   8.162  15.018  1.00 96.77           C  
ATOM   1271  O   VAL A  86      28.757   6.487  16.339  1.00 96.77           O  
ATOM   1272  CG1 VAL A  86      26.463   9.508  15.757  1.00 96.77           C  
ATOM   1276  CG2 VAL A  86      25.456   8.316  13.839  1.00 96.77           C  
ATOM   1280  N   TYR A  87      29.600   8.538  16.034  1.00 97.44           N  
ATOM   1282  CA  TYR A  87      30.552   8.484  17.138  1.00 97.44           C  
ATOM   1284  C   TYR A  87      30.183   9.488  18.219  1.00 97.44           C  
ATOM   1285  CB  TYR A  87      31.962   8.742  16.612  1.00 97.44           C  
ATOM   1288  O   TYR A  87      29.971  10.659  17.909  1.00 97.44           O  
ATOM   1289  CG  TYR A  87      32.474   7.628  15.728  1.00 97.44           C  
ATOM   1290  CD1 TYR A  87      33.250   6.603  16.292  1.00 97.44           C  
ATOM   1292  CD2 TYR A  87      32.138   7.595  14.360  1.00 97.44           C  
ATOM   1294  CE1 TYR A  87      33.708   5.551  15.482  1.00 97.44           C  
ATOM   1296  CE2 TYR A  87      32.583   6.533  13.551  1.00 97.44           C  
ATOM   1298  OH  TYR A  87      33.804   4.467  13.377  1.00 97.44           O  
ATOM   1300  CZ  TYR A  87      33.374   5.515  14.117  1.00 97.44           C  
ATOM   1301  N   TYR A  88      30.162   9.060  19.479  1.00 97.53           N  
ATOM   1303  CA  TYR A  88      29.848   9.902  20.636  1.00 97.53           C  
ATOM   1305  C   TYR A  88      31.037   9.968  21.588  1.00 97.53           C  
ATOM   1306  CB  TYR A  88      28.609   9.366  21.367  1.00 97.53           C  
ATOM   1309  O   TYR A  88      31.593   8.929  21.945  1.00 97.53           O  
ATOM   1310  CG  TYR A  88      27.351   9.363  20.526  1.00 97.53           C  
ATOM   1311  CD1 TYR A  88      26.601  10.545  20.390  1.00 97.53           C  
ATOM   1313  CD2 TYR A  88      26.942   8.190  19.863  1.00 97.53           C  
ATOM   1315  CE1 TYR A  88      25.437  10.562  19.598  1.00 97.53           C  
ATOM   1317  CE2 TYR A  88      25.776   8.205  19.073  1.00 97.53           C  
ATOM   1319  OH  TYR A  88      23.899   9.398  18.173  1.00 97.53           O  
ATOM   1321  CZ  TYR A  88      25.019   9.385  18.943  1.00 97.53           C  
ATOM   1322  N   CYS A  89      31.403  11.164  22.047  1.00 97.48           N  
ATOM   1324  CA  CYS A  89      32.272  11.300  23.217  1.00 97.48           C  
ATOM   1326  C   CYS A  89      31.442  11.344  24.507  1.00 97.48           C  
ATOM   1327  CB  CYS A  89      33.201  12.508  23.082  1.00 97.48           C  
ATOM   1330  O   CYS A  89      30.299  11.791  24.486  1.00 97.48           O  
ATOM   1331  SG  CYS A  89      32.400  14.124  22.949  1.00 97.48           S  
ATOM   1332  N   GLN A  90      32.011  10.897  25.628  1.00 96.96           N  
ATOM   1334  CA  GLN A  90      31.377  10.897  26.950  1.00 96.96           C  
ATOM   1336  C   GLN A  90      32.372  11.323  28.030  1.00 96.96           C  
ATOM   1337  CB  GLN A  90      30.882   9.484  27.283  1.00 96.96           C  
ATOM   1340  O   GLN A  90      33.416  10.690  28.175  1.00 96.96           O  
ATOM   1341  CG  GLN A  90      30.123   9.376  28.627  1.00 96.96           C  
ATOM   1344  CD  GLN A  90      30.384   8.076  29.392  1.00 96.96           C  
ATOM   1345  NE2 GLN A  90      29.933   7.970  30.620  1.00 96.96           N  
ATOM   1348  OE1 GLN A  90      31.026   7.145  28.931  1.00 96.96           O  
ATOM   1349  N   GLN A  91      32.029  12.314  28.849  1.00 96.00           N  
ATOM   1351  CA  GLN A  91      32.790  12.621  30.061  1.00 96.00           C  
ATOM   1353  C   GLN A  91      32.139  11.964  31.273  1.00 96.00           C  
ATOM   1354  CB  GLN A  91      33.030  14.129  30.245  1.00 96.00           C  
ATOM   1357  O   GLN A  91      30.912  11.910  31.397  1.00 96.00           O  
ATOM   1358  CG  GLN A  91      31.783  14.913  30.676  1.00 96.00           C  
ATOM   1361  CD  GLN A  91      31.444  14.847  32.170  1.00 96.00           C  
ATOM   1362  NE2 GLN A  91      30.204  15.105  32.513  1.00 96.00           N  
ATOM   1365  OE1 GLN A  91      32.274  14.585  33.037  1.00 96.00           O  
ATOM   1366  N   TYR A  92      32.978  11.508  32.191  1.00 94.26           N  
ATOM   1368  CA  TYR A  92      32.549  10.913  33.454  1.00 94.26           C  
ATOM   1370  C   TYR A  92      33.319  11.442  34.668  1.00 94.26           C  
ATOM   1371  CB  TYR A  92      32.602   9.396  33.354  1.00 94.26           C  
ATOM   1374  O   TYR A  92      33.245  10.880  35.763  1.00 94.26           O  
ATOM   1375  CG  TYR A  92      33.899   8.830  32.801  1.00 94.26           C  
ATOM   1376  CD1 TYR A  92      34.032   8.693  31.408  1.00 94.26           C  
ATOM   1378  CD2 TYR A  92      34.960   8.456  33.649  1.00 94.26           C  
ATOM   1380  CE1 TYR A  92      35.239   8.241  30.859  1.00 94.26           C  
ATOM   1382  CE2 TYR A  92      36.158   7.951  33.096  1.00 94.26           C  
ATOM   1384  OH  TYR A  92      37.475   7.513  31.122  1.00 94.26           O  
ATOM   1386  CZ  TYR A  92      36.305   7.877  31.696  1.00 94.26           C  
ATOM   1387  N   GLY A  93      34.048  12.543  34.482  1.00 89.15           N  
ATOM   1389  CA  GLY A  93      34.817  13.183  35.546  1.00 89.15           C  
ATOM   1392  C   GLY A  93      33.923  13.882  36.565  1.00 89.15           C  
ATOM   1393  O   GLY A  93      34.260  13.923  37.742  1.00 89.15           O  
ATOM   1394  N   SER A  94      32.758  14.381  36.141  1.00 89.21           N  
ATOM   1396  CA  SER A  94      31.792  15.041  37.023  1.00 89.21           C  
ATOM   1398  C   SER A  94      30.365  14.583  36.726  1.00 89.21           C  
ATOM   1399  CB  SER A  94      31.922  16.561  36.911  1.00 89.21           C  
ATOM   1402  O   SER A  94      30.061  14.143  35.619  1.00 89.21           O  
ATOM   1403  OG  SER A  94      31.414  16.999  35.668  1.00 89.21           O  
ATOM   1405  N   SER A  95      29.484  14.663  37.726  1.00 88.44           N  
ATOM   1407  CA  SER A  95      28.064  14.335  37.564  1.00 88.44           C  
ATOM   1409  C   SER A  95      27.258  15.572  37.126  1.00 88.44           C  
ATOM   1410  CB  SER A  95      27.523  13.761  38.871  1.00 88.44           C  
ATOM   1413  O   SER A  95      27.495  16.650  37.676  1.00 88.44           O  
ATOM   1414  OG  SER A  95      26.236  13.196  38.719  1.00 88.44           O  
ATOM   1416  N   PRO A  96      26.284  15.447  36.205  1.00 92.97           N  
ATOM   1417  CA  PRO A  96      25.919  14.231  35.471  1.00 92.97           C  
ATOM   1419  C   PRO A  96      26.987  13.827  34.451  1.00 92.97           C  
ATOM   1420  CB  PRO A  96      24.600  14.558  34.772  1.00 92.97           C  
ATOM   1423  O   PRO A  96      27.715  14.677  33.948  1.00 92.97           O  
ATOM   1424  CG  PRO A  96      24.700  16.061  34.525  1.00 92.97           C  
ATOM   1427  CD  PRO A  96      25.487  16.571  35.732  1.00 92.97           C  
ATOM   1430  N   TRP A  97      27.073  12.529  34.151  1.00 95.68           N  
ATOM   1432  CA  TRP A  97      27.901  12.047  33.045  1.00 95.68           C  
ATOM   1434  C   TRP A  97      27.226  12.416  31.733  1.00 95.68           C  
ATOM   1435  CB  TRP A  97      28.115  10.538  33.153  1.00 95.68           C  
ATOM   1438  O   TRP A  97      26.053  12.109  31.530  1.00 95.68           O  
ATOM   1439  CG  TRP A  97      28.738  10.069  34.429  1.00 95.68           C  
ATOM   1440  CD1 TRP A  97      29.557  10.790  35.230  1.00 95.68           C  
ATOM   1442  CD2 TRP A  97      28.624   8.759  35.054  1.00 95.68           C  
ATOM   1443  CE2 TRP A  97      29.380   8.772  36.262  1.00 95.68           C  
ATOM   1444  CE3 TRP A  97      27.969   7.557  34.714  1.00 95.68           C  
ATOM   1446  NE1 TRP A  97      29.975  10.016  36.291  1.00 95.68           N  
ATOM   1448  CH2 TRP A  97      28.796   6.475  36.742  1.00 95.68           C  
ATOM   1450  CZ2 TRP A  97      29.449   7.664  37.112  1.00 95.68           C  
ATOM   1452  CZ3 TRP A  97      28.057   6.423  35.544  1.00 95.68           C  
ATOM   1454  N   THR A  98      27.955  13.100  30.862  1.00 96.60           N  
ATOM   1456  CA  THR A  98      27.385  13.713  29.661  1.00 96.60           C  
ATOM   1458  C   THR A  98      28.006  13.142  28.407  1.00 96.60           C  
ATOM   1459  CB  THR A  98      27.513  15.239  29.665  1.00 96.60           C  
ATOM   1461  O   THR A  98      29.185  12.786  28.398  1.00 96.60           O  
ATOM   1462  CG2 THR A  98      26.695  15.847  30.781  1.00 96.60           C  
ATOM   1466  OG1 THR A  98      28.828  15.675  29.903  1.00 96.60           O  
ATOM   1468  N   PHE A  99      27.202  13.076  27.350  1.00 96.99           N  
ATOM   1470  CA  PHE A  99      27.637  12.707  26.011  1.00 96.99           C  
ATOM   1472  C   PHE A  99      27.662  13.943  25.108  1.00 96.99           C  
ATOM   1473  CB  PHE A  99      26.734  11.609  25.440  1.00 96.99           C  
ATOM   1476  O   PHE A  99      26.911  14.895  25.322  1.00 96.99           O  
ATOM   1477  CG  PHE A  99      26.790  10.286  26.185  1.00 96.99           C  
ATOM   1478  CD1 PHE A  99      27.618   9.251  25.709  1.00 96.99           C  
ATOM   1480  CD2 PHE A  99      25.984  10.066  27.319  1.00 96.99           C  
ATOM   1482  CE1 PHE A  99      27.636   8.003  26.358  1.00 96.99           C  
ATOM   1484  CE2 PHE A  99      26.007   8.819  27.972  1.00 96.99           C  
ATOM   1486  CZ  PHE A  99      26.829   7.786  27.486  1.00 96.99           C  
ATOM   1488  N   GLY A 100      28.520  13.929  24.092  1.00 96.58           N  
ATOM   1490  CA  GLY A 100      28.435  14.872  22.984  1.00 96.58           C  
ATOM   1493  C   GLY A 100      27.235  14.574  22.084  1.00 96.58           C  
ATOM   1494  O   GLY A 100      26.602  13.520  22.172  1.00 96.58           O  
ATOM   1495  N   GLN A 101      26.921  15.503  21.185  1.00 96.03           N  
ATOM   1497  CA  GLN A 101      25.782  15.371  20.272  1.00 96.03           C  
ATOM   1499  C   GLN A 101      25.981  14.312  19.173  1.00 96.03           C  
ATOM   1500  CB  GLN A 101      25.402  16.748  19.702  1.00 96.03           C  
ATOM   1503  O   GLN A 101      25.017  13.942  18.505  1.00 96.03           O  
ATOM   1504  CG  GLN A 101      26.291  17.305  18.575  1.00 96.03           C  
ATOM   1507  CD  GLN A 101      27.632  17.909  18.988  1.00 96.03           C  
ATOM   1508  NE2 GLN A 101      28.246  18.627  18.077  1.00 96.03           N  
ATOM   1511  OE1 GLN A 101      28.152  17.748  20.082  1.00 96.03           O  
ATOM   1512  N   GLY A 102      27.209  13.817  19.003  1.00 96.45           N  
ATOM   1514  CA  GLY A 102      27.587  12.853  17.978  1.00 96.45           C  
ATOM   1517  C   GLY A 102      28.233  13.484  16.740  1.00 96.45           C  
ATOM   1518  O   GLY A 102      27.964  14.633  16.389  1.00 96.45           O  
ATOM   1519  N   THR A 103      29.077  12.703  16.067  1.00 97.08           N  
ATOM   1521  CA  THR A 103      29.636  12.990  14.736  1.00 97.08           C  
ATOM   1523  C   THR A 103      29.315  11.811  13.826  1.00 97.08           C  
ATOM   1524  CB  THR A 103      31.156  13.184  14.797  1.00 97.08           C  
ATOM   1526  O   THR A 103      29.695  10.681  14.137  1.00 97.08           O  
ATOM   1527  CG2 THR A 103      31.820  13.295  13.420  1.00 97.08           C  
ATOM   1531  OG1 THR A 103      31.491  14.345  15.520  1.00 97.08           O  
ATOM   1533  N   LYS A 104      28.625  12.054  12.710  1.00 96.39           N  
ATOM   1535  CA  LYS A 104      28.300  11.021  11.719  1.00 96.39           C  
ATOM   1537  C   LYS A 104      29.430  10.892  10.696  1.00 96.39           C  
ATOM   1538  CB  LYS A 104      26.943  11.357  11.078  1.00 96.39           C  
ATOM   1541  O   LYS A 104      29.793  11.880  10.064  1.00 96.39           O  
ATOM   1542  CG  LYS A 104      26.416  10.179  10.251  1.00 96.39           C  
ATOM   1545  CD  LYS A 104      25.016  10.461   9.695  1.00 96.39           C  
ATOM   1548  CE  LYS A 104      24.540   9.209   8.947  1.00 96.39           C  
ATOM   1551  NZ  LYS A 104      23.383   9.471   8.073  1.00 96.39           N  
ATOM   1555  N   VAL A 105      29.988   9.696  10.528  1.00 96.78           N  
ATOM   1557  CA  VAL A 105      31.002   9.405   9.501  1.00 96.78           C  
ATOM   1559  C   VAL A 105      30.334   8.632   8.367  1.00 96.78           C  
ATOM   1560  CB  VAL A 105      32.213   8.653  10.084  1.00 96.78           C  
ATOM   1562  O   VAL A 105      29.815   7.541   8.595  1.00 96.78           O  
ATOM   1563  CG1 VAL A 105      33.303   8.435   9.026  1.00 96.78           C  
ATOM   1567  CG2 VAL A 105      32.856   9.440  11.237  1.00 96.78           C  
ATOM   1571  N   GLU A 106      30.330   9.200   7.162  1.00 94.99           N  
ATOM   1573  CA  GLU A 106      29.639   8.663   5.977  1.00 94.99           C  
ATOM   1575  C   GLU A 106      30.635   8.323   4.859  1.00 94.99           C  
ATOM   1576  CB  GLU A 106      28.585   9.659   5.462  1.00 94.99           C  
ATOM   1579  O   GLU A 106      31.679   8.971   4.731  1.00 94.99           O  
ATOM   1580  CG  GLU A 106      27.502  10.003   6.501  1.00 94.99           C  
ATOM   1583  CD  GLU A 106      26.371  10.883   5.938  1.00 94.99           C  
ATOM   1584  OE1 GLU A 106      25.306  10.961   6.602  1.00 94.99           O  
ATOM   1585  OE2 GLU A 106      26.539  11.448   4.832  1.00 94.99           O  
ATOM   1586  N   ILE A 107      30.322   7.317   4.037  1.00 95.00           N  
ATOM   1588  CA  ILE A 107      31.174   6.913   2.914  1.00 95.00           C  
ATOM   1590  C   ILE A 107      31.081   7.969   1.822  1.00 95.00           C  
ATOM   1591  CB  ILE A 107      30.827   5.509   2.361  1.00 95.00           C  
ATOM   1593  O   ILE A 107      30.010   8.212   1.264  1.00 95.00           O  
ATOM   1594  CG1 ILE A 107      31.049   4.445   3.444  1.00 95.00           C  
ATOM   1597  CG2 ILE A 107      31.710   5.197   1.135  1.00 95.00           C  
ATOM   1601  CD1 ILE A 107      30.656   3.000   3.125  1.00 95.00           C  
ATOM   1605  N   LYS A 108      32.221   8.550   1.455  1.00 95.22           N  
ATOM   1607  CA  LYS A 108      32.348   9.339   0.237  1.00 95.22           C  
ATOM   1609  C   LYS A 108      32.480   8.397  -0.955  1.00 95.22           C  
ATOM   1610  CB  LYS A 108      33.514  10.321   0.363  1.00 95.22           C  
ATOM   1613  O   LYS A 108      33.426   7.620  -1.042  1.00 95.22           O  
ATOM   1614  CG  LYS A 108      33.527  11.338  -0.786  1.00 95.22           C  
ATOM   1617  CD  LYS A 108      34.681  12.319  -0.570  1.00 95.22           C  
ATOM   1620  CE  LYS A 108      34.744  13.353  -1.696  1.00 95.22           C  
ATOM   1623  NZ  LYS A 108      35.891  14.266  -1.479  1.00 95.22           N  
ATOM   1627  N   ARG A 109      31.542   8.494  -1.895  1.00 94.88           N  
ATOM   1629  CA  ARG A 109      31.581   7.783  -3.180  1.00 94.88           C  
ATOM   1631  C   ARG A 109      31.400   8.744  -4.353  1.00 94.88           C  
ATOM   1632  CB  ARG A 109      30.571   6.619  -3.178  1.00 94.88           C  
ATOM   1635  O   ARG A 109      31.181   9.942  -4.176  1.00 94.88           O  
ATOM   1636  CG  ARG A 109      29.107   7.066  -3.021  1.00 94.88           C  
ATOM   1639  CD  ARG A 109      28.131   6.036  -3.598  1.00 94.88           C  
ATOM   1642  NE  ARG A 109      28.156   6.050  -5.071  1.00 94.88           N  
ATOM   1644  NH1 ARG A 109      27.299   3.943  -5.455  1.00 94.88           N  
ATOM   1647  NH2 ARG A 109      27.927   5.224  -7.161  1.00 94.88           N  
ATOM   1650  CZ  ARG A 109      27.791   5.072  -5.877  1.00 94.88           C  
ATOM   1651  N   THR A 110      31.504   8.219  -5.568  1.00 96.01           N  
ATOM   1653  CA  THR A 110      31.179   8.965  -6.789  1.00 96.01           C  
ATOM   1655  C   THR A 110      29.691   9.317  -6.839  1.00 96.01           C  
ATOM   1656  CB  THR A 110      31.569   8.167  -8.039  1.00 96.01           C  
ATOM   1658  O   THR A 110      28.854   8.581  -6.305  1.00 96.01           O  
ATOM   1659  CG2 THR A 110      33.085   7.999  -8.146  1.00 96.01           C  
ATOM   1663  OG1 THR A 110      31.004   6.875  -7.990  1.00 96.01           O  
ATOM   1665  N   VAL A 111      29.362  10.435  -7.494  1.00 97.09           N  
ATOM   1667  CA  VAL A 111      27.975  10.888  -7.691  1.00 97.09           C  
ATOM   1669  C   VAL A 111      27.158   9.792  -8.382  1.00 97.09           C  
ATOM   1670  CB  VAL A 111      27.925  12.209  -8.490  1.00 97.09           C  
ATOM   1672  O   VAL A 111      27.610   9.200  -9.362  1.00 97.09           O  
ATOM   1673  CG1 VAL A 111      26.497  12.686  -8.788  1.00 97.09           C  
ATOM   1677  CG2 VAL A 111      28.628  13.338  -7.720  1.00 97.09           C  
ATOM   1681  N   ALA A 112      25.958   9.531  -7.868  1.00 97.19           N  
ATOM   1683  CA  ALA A 112      24.982   8.610  -8.439  1.00 97.19           C  
ATOM   1685  C   ALA A 112      23.638   9.331  -8.579  1.00 97.19           C  
ATOM   1686  CB  ALA A 112      24.881   7.360  -7.557  1.00 97.19           C  
ATOM   1690  O   ALA A 112      23.116   9.856  -7.595  1.00 97.19           O  
ATOM   1691  N   ALA A 113      23.104   9.381  -9.799  1.00 97.26           N  
ATOM   1693  CA  ALA A 113      21.813   9.998 -10.079  1.00 97.26           C  
ATOM   1695  C   ALA A 113      20.654   9.105  -9.590  1.00 97.26           C  
ATOM   1696  CB  ALA A 113      21.712  10.248 -11.586  1.00 97.26           C  
ATOM   1700  O   ALA A 113      20.727   7.887  -9.766  1.00 97.26           O  
ATOM   1701  N   PRO A 114      19.572   9.675  -9.027  1.00 97.64           N  
ATOM   1702  CA  PRO A 114      18.432   8.891  -8.570  1.00 97.64           C  
ATOM   1704  C   PRO A 114      17.661   8.271  -9.732  1.00 97.64           C  
ATOM   1705  CB  PRO A 114      17.547   9.861  -7.776  1.00 97.64           C  
ATOM   1708  O   PRO A 114      17.311   8.947 -10.701  1.00 97.64           O  
ATOM   1709  CG  PRO A 114      17.880  11.223  -8.385  1.00 97.64           C  
ATOM   1712  CD  PRO A 114      19.355  11.092  -8.764  1.00 97.64           C  
ATOM   1715  N   SER A 115      17.287   7.002  -9.580  1.00 97.77           N  
ATOM   1717  CA  SER A 115      16.198   6.431 -10.373  1.00 97.77           C  
ATOM   1719  C   SER A 115      14.868   6.905  -9.793  1.00 97.77           C  
ATOM   1720  CB  SER A 115      16.276   4.909 -10.392  1.00 97.77           C  
ATOM   1723  O   SER A 115      14.563   6.613  -8.637  1.00 97.77           O  
ATOM   1724  OG  SER A 115      17.432   4.518 -11.101  1.00 97.77           O  
ATOM   1726  N   VAL A 116      14.093   7.659 -10.574  1.00 97.78           N  
ATOM   1728  CA  VAL A 116      12.835   8.265 -10.112  1.00 97.78           C  
ATOM   1730  C   VAL A 116      11.642   7.407 -10.525  1.00 97.78           C  
ATOM   1731  CB  VAL A 116      12.672   9.723 -10.583  1.00 97.78           C  
ATOM   1733  O   VAL A 116      11.478   7.098 -11.706  1.00 97.78           O  
ATOM   1734  CG1 VAL A 116      11.482  10.397  -9.884  1.00 97.78           C  
ATOM   1738  CG2 VAL A 116      13.918  10.568 -10.279  1.00 97.78           C  
ATOM   1742  N   PHE A 117      10.777   7.074  -9.570  1.00 97.32           N  
ATOM   1744  CA  PHE A 117       9.532   6.336  -9.789  1.00 97.32           C  
ATOM   1746  C   PHE A 117       8.363   7.074  -9.130  1.00 97.32           C  
ATOM   1747  CB  PHE A 117       9.667   4.909  -9.243  1.00 97.32           C  
ATOM   1750  O   PHE A 117       8.545   7.711  -8.093  1.00 97.32           O  
ATOM   1751  CG  PHE A 117      10.883   4.143  -9.735  1.00 97.32           C  
ATOM   1752  CD1 PHE A 117      10.855   3.487 -10.978  1.00 97.32           C  
ATOM   1754  CD2 PHE A 117      12.050   4.080  -8.951  1.00 97.32           C  
ATOM   1756  CE1 PHE A 117      11.937   2.697 -11.395  1.00 97.32           C  
ATOM   1758  CE2 PHE A 117      13.147   3.313  -9.380  1.00 97.32           C  
ATOM   1760  CZ  PHE A 117      13.086   2.605 -10.593  1.00 97.32           C  
ATOM   1762  N   ILE A 118       7.166   6.986  -9.712  1.00 97.91           N  
ATOM   1764  CA  ILE A 118       5.947   7.584  -9.151  1.00 97.91           C  
ATOM   1766  C   ILE A 118       4.860   6.520  -9.008  1.00 97.91           C  
ATOM   1767  CB  ILE A 118       5.504   8.826  -9.959  1.00 97.91           C  
ATOM   1769  O   ILE A 118       4.648   5.720  -9.921  1.00 97.91           O  
ATOM   1770  CG1 ILE A 118       4.410   9.611  -9.199  1.00 97.91           C  
ATOM   1773  CG2 ILE A 118       5.048   8.463 -11.386  1.00 97.91           C  
ATOM   1777  CD1 ILE A 118       4.133  11.006  -9.779  1.00 97.91           C  
ATOM   1781  N   PHE A 119       4.181   6.524  -7.867  1.00 97.46           N  
ATOM   1783  CA  PHE A 119       3.108   5.596  -7.534  1.00 97.46           C  
ATOM   1785  C   PHE A 119       1.811   6.375  -7.289  1.00 97.46           C  
ATOM   1786  CB  PHE A 119       3.493   4.770  -6.305  1.00 97.46           C  
ATOM   1789  O   PHE A 119       1.766   7.202  -6.367  1.00 97.46           O  
ATOM   1790  CG  PHE A 119       4.736   3.929  -6.502  1.00 97.46           C  
ATOM   1791  CD1 PHE A 119       4.631   2.661  -7.103  1.00 97.46           C  
ATOM   1793  CD2 PHE A 119       5.994   4.412  -6.096  1.00 97.46           C  
ATOM   1795  CE1 PHE A 119       5.774   1.863  -7.261  1.00 97.46           C  
ATOM   1797  CE2 PHE A 119       7.142   3.617  -6.268  1.00 97.46           C  
ATOM   1799  CZ  PHE A 119       7.027   2.338  -6.840  1.00 97.46           C  
ATOM   1801  N   PRO A 120       0.764   6.135  -8.096  1.00 96.97           N  
ATOM   1802  CA  PRO A 120      -0.585   6.592  -7.792  1.00 96.97           C  
ATOM   1804  C   PRO A 120      -1.106   5.973  -6.478  1.00 96.97           C  
ATOM   1805  CB  PRO A 120      -1.452   6.170  -8.986  1.00 96.97           C  
ATOM   1808  O   PRO A 120      -0.611   4.924  -6.056  1.00 96.97           O  
ATOM   1809  CG  PRO A 120      -0.449   5.919 -10.112  1.00 96.97           C  
ATOM   1812  CD  PRO A 120       0.781   5.421  -9.364  1.00 96.97           C  
ATOM   1815  N   PRO A 121      -2.122   6.574  -5.836  1.00 97.38           N  
ATOM   1816  CA  PRO A 121      -2.808   5.953  -4.710  1.00 97.38           C  
ATOM   1818  C   PRO A 121      -3.477   4.649  -5.154  1.00 97.38           C  
ATOM   1819  CB  PRO A 121      -3.856   6.969  -4.231  1.00 97.38           C  
ATOM   1822  O   PRO A 121      -4.098   4.606  -6.215  1.00 97.38           O  
ATOM   1823  CG  PRO A 121      -3.471   8.276  -4.926  1.00 97.38           C  
ATOM   1826  CD  PRO A 121      -2.788   7.804  -6.203  1.00 97.38           C  
ATOM   1829  N   SER A 122      -3.400   3.604  -4.332  1.00 96.48           N  
ATOM   1831  CA  SER A 122      -4.132   2.359  -4.604  1.00 96.48           C  
ATOM   1833  C   SER A 122      -5.647   2.551  -4.479  1.00 96.48           C  
ATOM   1834  CB  SER A 122      -3.671   1.230  -3.677  1.00 96.48           C  
ATOM   1837  O   SER A 122      -6.115   3.331  -3.644  1.00 96.48           O  
ATOM   1838  OG  SER A 122      -4.059   1.482  -2.338  1.00 96.48           O  
ATOM   1840  N   ASP A 123      -6.431   1.768  -5.224  1.00 96.61           N  
ATOM   1842  CA  ASP A 123      -7.898   1.769  -5.112  1.00 96.61           C  
ATOM   1844  C   ASP A 123      -8.380   1.440  -3.696  1.00 96.61           C  
ATOM   1845  CB  ASP A 123      -8.488   0.725  -6.067  1.00 96.61           C  
ATOM   1848  O   ASP A 123      -9.388   1.962  -3.216  1.00 96.61           O  
ATOM   1849  CG  ASP A 123      -8.377   1.124  -7.535  1.00 96.61           C  
ATOM   1850  OD1 ASP A 123      -8.431   0.187  -8.353  1.00 96.61           O  
ATOM   1851  OD2 ASP A 123      -8.305   2.344  -7.796  1.00 96.61           O  
ATOM   1852  N   GLU A 124      -7.645   0.581  -2.994  1.00 96.53           N  
ATOM   1854  CA  GLU A 124      -7.905   0.252  -1.596  1.00 96.53           C  
ATOM   1856  C   GLU A 124      -7.741   1.461  -0.679  1.00 96.53           C  
ATOM   1857  CB  GLU A 124      -6.933  -0.825  -1.141  1.00 96.53           C  
ATOM   1860  O   GLU A 124      -8.554   1.668   0.224  1.00 96.53           O  
ATOM   1861  CG  GLU A 124      -7.065  -2.127  -1.937  1.00 96.53           C  
ATOM   1864  CD  GLU A 124      -6.087  -3.167  -1.404  1.00 96.53           C  
ATOM   1865  OE1 GLU A 124      -6.120  -4.329  -1.861  1.00 96.53           O  
ATOM   1866  OE2 GLU A 124      -5.316  -2.858  -0.464  1.00 96.53           O  
ATOM   1867  N   GLN A 125      -6.726   2.290  -0.932  1.00 97.14           N  
ATOM   1869  CA  GLN A 125      -6.550   3.532  -0.197  1.00 97.14           C  
ATOM   1871  C   GLN A 125      -7.651   4.531  -0.553  1.00 97.14           C  
ATOM   1872  CB  GLN A 125      -5.163   4.124  -0.453  1.00 97.14           C  
ATOM   1875  O   GLN A 125      -8.230   5.133   0.349  1.00 97.14           O  
ATOM   1876  CG  GLN A 125      -4.907   5.229   0.579  1.00 97.14           C  
ATOM   1879  CD  GLN A 125      -3.669   6.061   0.314  1.00 97.14           C  
ATOM   1880  NE2 GLN A 125      -3.427   7.019   1.182  1.00 97.14           N  
ATOM   1883  OE1 GLN A 125      -2.944   5.906  -0.654  1.00 97.14           O  
ATOM   1884  N   LEU A 126      -8.015   4.670  -1.829  1.00 96.99           N  
ATOM   1886  CA  LEU A 126      -9.092   5.574  -2.242  1.00 96.99           C  
ATOM   1888  C   LEU A 126     -10.436   5.197  -1.602  1.00 96.99           C  
ATOM   1889  CB  LEU A 126      -9.192   5.602  -3.777  1.00 96.99           C  
ATOM   1892  O   LEU A 126     -11.227   6.081  -1.272  1.00 96.99           O  
ATOM   1893  CG  LEU A 126      -7.969   6.213  -4.487  1.00 96.99           C  
ATOM   1895  CD1 LEU A 126      -8.151   6.107  -5.999  1.00 96.99           C  
ATOM   1899  CD2 LEU A 126      -7.772   7.691  -4.133  1.00 96.99           C  
ATOM   1903  N   LYS A 127     -10.688   3.910  -1.330  1.00 96.81           N  
ATOM   1905  CA  LYS A 127     -11.860   3.465  -0.549  1.00 96.81           C  
ATOM   1907  C   LYS A 127     -11.859   3.983   0.897  1.00 96.81           C  
ATOM   1908  CB  LYS A 127     -11.962   1.934  -0.576  1.00 96.81           C  
ATOM   1911  O   LYS A 127     -12.932   4.141   1.467  1.00 96.81           O  
ATOM   1912  CG  LYS A 127     -12.395   1.400  -1.950  1.00 96.81           C  
ATOM   1915  CD  LYS A 127     -12.198  -0.120  -2.039  1.00 96.81           C  
ATOM   1918  CE  LYS A 127     -12.425  -0.594  -3.479  1.00 96.81           C  
ATOM   1921  NZ  LYS A 127     -12.085  -2.029  -3.658  1.00 96.81           N  
ATOM   1925  N   SER A 128     -10.695   4.307   1.470  1.00 95.47           N  
ATOM   1927  CA  SER A 128     -10.577   4.919   2.807  1.00 95.47           C  
ATOM   1929  C   SER A 128     -10.876   6.426   2.840  1.00 95.47           C  
ATOM   1930  CB  SER A 128      -9.192   4.647   3.417  1.00 95.47           C  
ATOM   1933  O   SER A 128     -10.924   7.016   3.915  1.00 95.47           O  
ATOM   1934  OG  SER A 128      -8.195   5.509   2.895  1.00 95.47           O  
ATOM   1936  N   GLY A 129     -11.059   7.069   1.680  1.00 95.82           N  
ATOM   1938  CA  GLY A 129     -11.321   8.510   1.586  1.00 95.82           C  
ATOM   1941  C   GLY A 129     -10.071   9.398   1.589  1.00 95.82           C  
ATOM   1942  O   GLY A 129     -10.198  10.621   1.506  1.00 95.82           O  
ATOM   1943  N   THR A 130      -8.870   8.812   1.617  1.00 96.44           N  
ATOM   1945  CA  THR A 130      -7.592   9.533   1.479  1.00 96.44           C  
ATOM   1947  C   THR A 130      -6.828   9.075   0.240  1.00 96.44           C  
ATOM   1948  CB  THR A 130      -6.706   9.417   2.730  1.00 96.44           C  
ATOM   1950  O   THR A 130      -6.993   7.947  -0.219  1.00 96.44           O  
ATOM   1951  CG2 THR A 130      -7.420   9.892   3.996  1.00 96.44           C  
ATOM   1955  OG1 THR A 130      -6.242   8.098   2.940  1.00 96.44           O  
ATOM   1957  N   ALA A 131      -5.985   9.949  -0.301  1.00 97.33           N  
ATOM   1959  CA  ALA A 131      -5.118   9.658  -1.434  1.00 97.33           C  
ATOM   1961  C   ALA A 131      -3.672  10.010  -1.073  1.00 97.33           C  
ATOM   1962  CB  ALA A 131      -5.624  10.462  -2.635  1.00 97.33           C  
ATOM   1966  O   ALA A 131      -3.395  11.132  -0.645  1.00 97.33           O  
ATOM   1967  N   SER A 132      -2.749   9.064  -1.245  1.00 97.78           N  
ATOM   1969  CA  SER A 132      -1.312   9.306  -1.098  1.00 97.78           C  
ATOM   1971  C   SER A 132      -0.603   8.987  -2.406  1.00 97.78           C  
ATOM   1972  CB  SER A 132      -0.719   8.505   0.063  1.00 97.78           C  
ATOM   1975  O   SER A 132      -0.607   7.846  -2.854  1.00 97.78           O  
ATOM   1976  OG  SER A 132      -1.230   8.990   1.303  1.00 97.78           O  
ATOM   1978  N   VAL A 133       0.008  10.004  -3.009  1.00 97.92           N  
ATOM   1980  CA  VAL A 133       0.875   9.853  -4.180  1.00 97.92           C  
ATOM   1982  C   VAL A 133       2.315   9.790  -3.688  1.00 97.92           C  
ATOM   1983  CB  VAL A 133       0.692  11.003  -5.186  1.00 97.92           C  
ATOM   1985  O   VAL A 133       2.738  10.666  -2.932  1.00 97.92           O  
ATOM   1986  CG1 VAL A 133       1.397  10.652  -6.493  1.00 97.92           C  
ATOM   1990  CG2 VAL A 133      -0.780  11.291  -5.513  1.00 97.92           C  
ATOM   1994  N   VAL A 134       3.070   8.772  -4.098  1.00 97.89           N  
ATOM   1996  CA  VAL A 134       4.445   8.556  -3.618  1.00 97.89           C  
ATOM   1998  C   VAL A 134       5.437   8.736  -4.760  1.00 97.89           C  
ATOM   1999  CB  VAL A 134       4.607   7.189  -2.920  1.00 97.89           C  
ATOM   2001  O   VAL A 134       5.297   8.118  -5.812  1.00 97.89           O  
ATOM   2002  CG1 VAL A 134       6.020   7.020  -2.345  1.00 97.89           C  
ATOM   2006  CG2 VAL A 134       3.610   7.023  -1.765  1.00 97.89           C  
ATOM   2010  N   CYS A 135       6.457   9.564  -4.548  1.00 98.00           N  
ATOM   2012  CA  CYS A 135       7.612   9.700  -5.430  1.00 98.00           C  
ATOM   2014  C   CYS A 135       8.830   9.074  -4.745  1.00 98.00           C  
ATOM   2015  CB  CYS A 135       7.832  11.173  -5.778  1.00 98.00           C  
ATOM   2018  O   CYS A 135       9.147   9.405  -3.601  1.00 98.00           O  
ATOM   2019  SG  CYS A 135       9.059  11.499  -7.070  1.00 98.00           S  
ATOM   2020  N   LEU A 136       9.488   8.150  -5.438  1.00 97.88           N  
ATOM   2022  CA  LEU A 136      10.664   7.429  -4.968  1.00 97.88           C  
ATOM   2024  C   LEU A 136      11.890   7.896  -5.752  1.00 97.88           C  
ATOM   2025  CB  LEU A 136      10.403   5.920  -5.127  1.00 97.88           C  
ATOM   2028  O   LEU A 136      11.905   7.796  -6.976  1.00 97.88           O  
ATOM   2029  CG  LEU A 136      11.630   5.022  -4.876  1.00 97.88           C  
ATOM   2031  CD1 LEU A 136      12.116   5.111  -3.432  1.00 97.88           C  
ATOM   2035  CD2 LEU A 136      11.286   3.568  -5.196  1.00 97.88           C  
ATOM   2039  N   LEU A 137      12.918   8.350  -5.040  1.00 97.85           N  
ATOM   2041  CA  LEU A 137      14.265   8.577  -5.559  1.00 97.85           C  
ATOM   2043  C   LEU A 137      15.125   7.432  -5.045  1.00 97.85           C  
ATOM   2044  CB  LEU A 137      14.828   9.912  -5.057  1.00 97.85           C  
ATOM   2047  O   LEU A 137      15.425   7.367  -3.854  1.00 97.85           O  
ATOM   2048  CG  LEU A 137      14.272  11.187  -5.700  1.00 97.85           C  
ATOM   2050  CD1 LEU A 137      12.763  11.355  -5.511  1.00 97.85           C  
ATOM   2054  CD2 LEU A 137      14.985  12.374  -5.050  1.00 97.85           C  
ATOM   2058  N   ASN A 138      15.484   6.515  -5.929  1.00 97.51           N  
ATOM   2060  CA  ASN A 138      16.152   5.281  -5.550  1.00 97.51           C  
ATOM   2062  C   ASN A 138      17.654   5.334  -5.863  1.00 97.51           C  
ATOM   2063  CB  ASN A 138      15.419   4.135  -6.256  1.00 97.51           C  
ATOM   2066  O   ASN A 138      18.025   5.717  -6.976  1.00 97.51           O  
ATOM   2067  CG  ASN A 138      15.865   2.804  -5.708  1.00 97.51           C  
ATOM   2068  ND2 ASN A 138      16.487   1.989  -6.519  1.00 97.51           N  
ATOM   2071  OD1 ASN A 138      15.694   2.516  -4.539  1.00 97.51           O  
ATOM   2072  N   ASN A 139      18.477   4.906  -4.901  1.00 97.46           N  
ATOM   2074  CA  ASN A 139      19.929   4.711  -5.006  1.00 97.46           C  
ATOM   2076  C   ASN A 139      20.705   5.904  -5.608  1.00 97.46           C  
ATOM   2077  CB  ASN A 139      20.233   3.380  -5.724  1.00 97.46           C  
ATOM   2080  O   ASN A 139      21.260   5.818  -6.704  1.00 97.46           O  
ATOM   2081  CG  ASN A 139      19.780   2.142  -4.973  1.00 97.46           C  
ATOM   2082  ND2 ASN A 139      20.385   1.841  -3.854  1.00 97.46           N  
ATOM   2085  OD1 ASN A 139      18.894   1.412  -5.392  1.00 97.46           O  
ATOM   2086  N   PHE A 140      20.779   7.017  -4.877  1.00 97.48           N  
ATOM   2088  CA  PHE A 140      21.508   8.222  -5.280  1.00 97.48           C  
ATOM   2090  C   PHE A 140      22.589   8.653  -4.280  1.00 97.48           C  
ATOM   2091  CB  PHE A 140      20.503   9.341  -5.550  1.00 97.48           C  
ATOM   2094  O   PHE A 140      22.568   8.289  -3.109  1.00 97.48           O  
ATOM   2095  CG  PHE A 140      19.754   9.848  -4.337  1.00 97.48           C  
ATOM   2096  CD1 PHE A 140      18.536   9.269  -3.941  1.00 97.48           C  
ATOM   2098  CD2 PHE A 140      20.279  10.921  -3.603  1.00 97.48           C  
ATOM   2100  CE1 PHE A 140      17.855   9.773  -2.820  1.00 97.48           C  
ATOM   2102  CE2 PHE A 140      19.601  11.423  -2.483  1.00 97.48           C  
ATOM   2104  CZ  PHE A 140      18.386  10.845  -2.085  1.00 97.48           C  
ATOM   2106  N   TYR A 141      23.559   9.445  -4.735  1.00 96.12           N  
ATOM   2108  CA  TYR A 141      24.589  10.061  -3.890  1.00 96.12           C  
ATOM   2110  C   TYR A 141      25.077  11.365  -4.545  1.00 96.12           C  
ATOM   2111  CB  TYR A 141      25.756   9.077  -3.684  1.00 96.12           C  
ATOM   2114  O   TYR A 141      25.329  11.346  -5.752  1.00 96.12           O  
ATOM   2115  CG  TYR A 141      26.843   9.623  -2.779  1.00 96.12           C  
ATOM   2116  CD1 TYR A 141      27.854  10.442  -3.319  1.00 96.12           C  
ATOM   2118  CD2 TYR A 141      26.820   9.356  -1.395  1.00 96.12           C  
ATOM   2120  CE1 TYR A 141      28.809  11.036  -2.475  1.00 96.12           C  
ATOM   2122  CE2 TYR A 141      27.788   9.934  -0.550  1.00 96.12           C  
ATOM   2124  OH  TYR A 141      29.657  11.420  -0.277  1.00 96.12           O  
ATOM   2126  CZ  TYR A 141      28.767  10.795  -1.087  1.00 96.12           C  
ATOM   2127  N   PRO A 142      25.250  12.486  -3.821  1.00 96.27           N  
ATOM   2128  CA  PRO A 142      25.170  12.637  -2.363  1.00 96.27           C  
ATOM   2130  C   PRO A 142      23.725  12.766  -1.852  1.00 96.27           C  
ATOM   2131  CB  PRO A 142      26.013  13.882  -2.087  1.00 96.27           C  
ATOM   2134  O   PRO A 142      22.788  12.674  -2.644  1.00 96.27           O  
ATOM   2135  CG  PRO A 142      25.685  14.773  -3.283  1.00 96.27           C  
ATOM   2138  CD  PRO A 142      25.636  13.758  -4.425  1.00 96.27           C  
ATOM   2141  N   ARG A 143      23.551  12.939  -0.532  1.00 95.55           N  
ATOM   2143  CA  ARG A 143      22.245  12.942   0.157  1.00 95.55           C  
ATOM   2145  C   ARG A 143      21.348  14.119  -0.247  1.00 95.55           C  
ATOM   2146  CB  ARG A 143      22.490  12.944   1.678  1.00 95.55           C  
ATOM   2149  O   ARG A 143      20.130  14.029  -0.123  1.00 95.55           O  
ATOM   2150  CG  ARG A 143      21.219  12.615   2.477  1.00 95.55           C  
ATOM   2153  CD  ARG A 143      21.503  12.538   3.981  1.00 95.55           C  
ATOM   2156  NE  ARG A 143      20.257  12.321   4.750  1.00 95.55           N  
ATOM   2158  NH1 ARG A 143      19.543  14.506   4.824  1.00 95.55           N  
ATOM   2161  NH2 ARG A 143      18.301  12.901   5.759  1.00 95.55           N  
ATOM   2164  CZ  ARG A 143      19.379  13.242   5.108  1.00 95.55           C  
ATOM   2165  N   GLU A 144      21.930  15.219  -0.708  1.00 96.52           N  
ATOM   2167  CA  GLU A 144      21.215  16.433  -1.096  1.00 96.52           C  
ATOM   2169  C   GLU A 144      20.387  16.206  -2.370  1.00 96.52           C  
ATOM   2170  CB  GLU A 144      22.196  17.605  -1.290  1.00 96.52           C  
ATOM   2173  O   GLU A 144      20.912  16.177  -3.483  1.00 96.52           O  
ATOM   2174  CG  GLU A 144      22.923  18.060  -0.012  1.00 96.52           C  
ATOM   2177  CD  GLU A 144      23.968  17.063   0.516  1.00 96.52           C  
ATOM   2178  OE1 GLU A 144      24.209  17.083   1.742  1.00 96.52           O  
ATOM   2179  OE2 GLU A 144      24.476  16.244  -0.285  1.00 96.52           O  
ATOM   2180  N   ALA A 145      19.070  16.091  -2.209  1.00 97.25           N  
ATOM   2182  CA  ALA A 145      18.092  16.038  -3.291  1.00 97.25           C  
ATOM   2184  C   ALA A 145      16.902  16.947  -2.961  1.00 97.25           C  
ATOM   2185  CB  ALA A 145      17.648  14.584  -3.501  1.00 97.25           C  
ATOM   2189  O   ALA A 145      16.589  17.167  -1.791  1.00 97.25           O  
ATOM   2190  N   LYS A 146      16.227  17.467  -3.989  1.00 97.70           N  
ATOM   2192  CA  LYS A 146      15.017  18.285  -3.836  1.00 97.70           C  
ATOM   2194  C   LYS A 146      13.880  17.686  -4.655  1.00 97.70           C  
ATOM   2195  CB  LYS A 146      15.340  19.732  -4.239  1.00 97.70           C  
ATOM   2198  O   LYS A 146      14.049  17.485  -5.858  1.00 97.70           O  
ATOM   2199  CG  LYS A 146      14.169  20.692  -3.995  1.00 97.70           C  
ATOM   2202  CD  LYS A 146      14.525  22.096  -4.494  1.00 97.70           C  
ATOM   2205  CE  LYS A 146      13.355  23.049  -4.244  1.00 97.70           C  
ATOM   2208  NZ  LYS A 146      13.579  24.356  -4.904  1.00 97.70           N  
ATOM   2212  N   VAL A 147      12.730  17.460  -4.020  1.00 97.89           N  
ATOM   2214  CA  VAL A 147      11.492  17.018  -4.680  1.00 97.89           C  
ATOM   2216  C   VAL A 147      10.480  18.162  -4.679  1.00 97.89           C  
ATOM   2217  CB  VAL A 147      10.909  15.750  -4.019  1.00 97.89           C  
ATOM   2219  O   VAL A 147      10.251  18.810  -3.661  1.00 97.89           O  
ATOM   2220  CG1 VAL A 147       9.751  15.178  -4.848  1.00 97.89           C  
ATOM   2224  CG2 VAL A 147      11.975  14.655  -3.877  1.00 97.89           C  
ATOM   2228  N   GLN A 148       9.876  18.440  -5.832  1.00 98.01           N  
ATOM   2230  CA  GLN A 148       8.800  19.418  -5.978  1.00 98.01           C  
ATOM   2232  C   GLN A 148       7.573  18.747  -6.591  1.00 98.01           C  
ATOM   2233  CB  GLN A 148       9.274  20.619  -6.813  1.00 98.01           C  
ATOM   2236  O   GLN A 148       7.632  18.198  -7.689  1.00 98.01           O  
ATOM   2237  CG  GLN A 148      10.342  21.432  -6.069  1.00 98.01           C  
ATOM   2240  CD  GLN A 148      10.725  22.709  -6.806  1.00 98.01           C  
ATOM   2241  NE2 GLN A 148      10.570  23.872  -6.210  1.00 98.01           N  
ATOM   2244  OE1 GLN A 148      11.210  22.717  -7.915  1.00 98.01           O  
ATOM   2245  N   TRP A 149       6.447  18.799  -5.882  1.00 98.03           N  
ATOM   2247  CA  TRP A 149       5.176  18.249  -6.348  1.00 98.03           C  
ATOM   2249  C   TRP A 149       4.419  19.264  -7.203  1.00 98.03           C  
ATOM   2250  CB  TRP A 149       4.356  17.791  -5.139  1.00 98.03           C  
ATOM   2253  O   TRP A 149       4.332  20.439  -6.845  1.00 98.03           O  
ATOM   2254  CG  TRP A 149       4.839  16.515  -4.537  1.00 98.03           C  
ATOM   2255  CD1 TRP A 149       5.582  16.387  -3.414  1.00 98.03           C  
ATOM   2257  CD2 TRP A 149       4.632  15.165  -5.043  1.00 98.03           C  
ATOM   2258  CE2 TRP A 149       5.269  14.253  -4.151  1.00 98.03           C  
ATOM   2259  CE3 TRP A 149       3.959  14.622  -6.159  1.00 98.03           C  
ATOM   2261  NE1 TRP A 149       5.852  15.051  -3.192  1.00 98.03           N  
ATOM   2263  CH2 TRP A 149       4.526  12.357  -5.454  1.00 98.03           C  
ATOM   2265  CZ2 TRP A 149       5.216  12.871  -4.345  1.00 98.03           C  
ATOM   2267  CZ3 TRP A 149       3.911  13.231  -6.366  1.00 98.03           C  
ATOM   2269  N   LYS A 150       3.845  18.812  -8.320  1.00 97.85           N  
ATOM   2271  CA  LYS A 150       2.976  19.608  -9.194  1.00 97.85           C  
ATOM   2273  C   LYS A 150       1.679  18.837  -9.461  1.00 97.85           C  
ATOM   2274  CB  LYS A 150       3.706  19.995 -10.498  1.00 97.85           C  
ATOM   2277  O   LYS A 150       1.725  17.660  -9.814  1.00 97.85           O  
ATOM   2278  CG  LYS A 150       4.949  20.877 -10.269  1.00 97.85           C  
ATOM   2281  CD  LYS A 150       5.719  21.180 -11.569  1.00 97.85           C  
ATOM   2284  CE  LYS A 150       7.024  21.917 -11.223  1.00 97.85           C  
ATOM   2287  NZ  LYS A 150       7.950  22.082 -12.373  1.00 97.85           N  
ATOM   2291  N   VAL A 151       0.536  19.499  -9.298  1.00 97.75           N  
ATOM   2293  CA  VAL A 151      -0.803  18.958  -9.594  1.00 97.75           C  
ATOM   2295  C   VAL A 151      -1.437  19.852 -10.649  1.00 97.75           C  
ATOM   2296  CB  VAL A 151      -1.682  18.883  -8.332  1.00 97.75           C  
ATOM   2298  O   VAL A 151      -1.523  21.055 -10.435  1.00 97.75           O  
ATOM   2299  CG1 VAL A 151      -3.068  18.318  -8.651  1.00 97.75           C  
ATOM   2303  CG2 VAL A 151      -1.047  17.973  -7.275  1.00 97.75           C  
ATOM   2307  N   ASP A 152      -1.798  19.298 -11.808  1.00 97.39           N  
ATOM   2309  CA  ASP A 152      -2.203  20.056 -13.006  1.00 97.39           C  
ATOM   2311  C   ASP A 152      -1.226  21.215 -13.326  1.00 97.39           C  
ATOM   2312  CB  ASP A 152      -3.680  20.486 -12.913  1.00 97.39           C  
ATOM   2315  O   ASP A 152      -1.620  22.351 -13.571  1.00 97.39           O  
ATOM   2316  CG  ASP A 152      -4.674  19.318 -12.844  1.00 97.39           C  
ATOM   2317  OD1 ASP A 152      -5.758  19.511 -12.251  1.00 97.39           O  
ATOM   2318  OD2 ASP A 152      -4.400  18.225 -13.395  1.00 97.39           O  
ATOM   2319  N   ASN A 153       0.083  20.928 -13.273  1.00 97.22           N  
ATOM   2321  CA  ASN A 153       1.198  21.888 -13.380  1.00 97.22           C  
ATOM   2323  C   ASN A 153       1.282  22.975 -12.285  1.00 97.22           C  
ATOM   2324  CB  ASN A 153       1.283  22.470 -14.808  1.00 97.22           C  
ATOM   2327  O   ASN A 153       2.229  23.765 -12.298  1.00 97.22           O  
ATOM   2328  CG  ASN A 153       1.828  21.489 -15.827  1.00 97.22           C  
ATOM   2329  ND2 ASN A 153       1.541  21.700 -17.090  1.00 97.22           N  
ATOM   2332  OD1 ASN A 153       2.547  20.553 -15.518  1.00 97.22           O  
ATOM   2333  N   ALA A 154       0.388  22.990 -11.295  1.00 97.18           N  
ATOM   2335  CA  ALA A 154       0.457  23.901 -10.156  1.00 97.18           C  
ATOM   2337  C   ALA A 154       1.356  23.344  -9.040  1.00 97.18           C  
ATOM   2338  CB  ALA A 154      -0.961  24.201  -9.660  1.00 97.18           C  
ATOM   2342  O   ALA A 154       1.136  22.236  -8.541  1.00 97.18           O  
ATOM   2343  N   LEU A 155       2.358  24.127  -8.627  1.00 97.45           N  
ATOM   2345  CA  LEU A 155       3.290  23.767  -7.555  1.00 97.45           C  
ATOM   2347  C   LEU A 155       2.543  23.573  -6.226  1.00 97.45           C  
ATOM   2348  CB  LEU A 155       4.373  24.859  -7.445  1.00 97.45           C  
ATOM   2351  O   LEU A 155       1.809  24.454  -5.784  1.00 97.45           O  
ATOM   2352  CG  LEU A 155       5.507  24.533  -6.453  1.00 97.45           C  
ATOM   2354  CD1 LEU A 155       6.427  23.426  -6.978  1.00 97.45           C  
ATOM   2358  CD2 LEU A 155       6.372  25.772  -6.218  1.00 97.45           C  
ATOM   2362  N   GLN A 156       2.757  22.429  -5.583  1.00 97.25           N  
ATOM   2364  CA  GLN A 156       2.204  22.107  -4.270  1.00 97.25           C  
ATOM   2366  C   GLN A 156       3.160  22.527  -3.151  1.00 97.25           C  
ATOM   2367  CB  GLN A 156       1.909  20.607  -4.175  1.00 97.25           C  
ATOM   2370  O   GLN A 156       4.382  22.497  -3.311  1.00 97.25           O  
ATOM   2371  CG  GLN A 156       0.895  20.102  -5.205  1.00 97.25           C  
ATOM   2374  CD  GLN A 156      -0.467  20.758  -5.030  1.00 97.25           C  
ATOM   2375  NE2 GLN A 156      -0.900  21.580  -5.962  1.00 97.25           N  
ATOM   2378  OE1 GLN A 156      -1.142  20.549  -4.033  1.00 97.25           O  
ATOM   2379  N   SER A 157       2.596  22.891  -2.001  1.00 95.93           N  
ATOM   2381  CA  SER A 157       3.344  23.212  -0.785  1.00 95.93           C  
ATOM   2383  C   SER A 157       2.511  22.876   0.455  1.00 95.93           C  
ATOM   2384  CB  SER A 157       3.721  24.696  -0.788  1.00 95.93           C  
ATOM   2387  O   SER A 157       1.296  23.057   0.456  1.00 95.93           O  
ATOM   2388  OG  SER A 157       4.550  24.987   0.321  1.00 95.93           O  
ATOM   2390  N   GLY A 158       3.163  22.400   1.520  1.00 94.47           N  
ATOM   2392  CA  GLY A 158       2.549  22.177   2.838  1.00 94.47           C  
ATOM   2395  C   GLY A 158       1.789  20.856   3.031  1.00 94.47           C  
ATOM   2396  O   GLY A 158       1.385  20.559   4.150  1.00 94.47           O  
ATOM   2397  N   ASN A 159       1.618  20.043   1.988  1.00 95.88           N  
ATOM   2399  CA  ASN A 159       0.867  18.777   2.008  1.00 95.88           C  
ATOM   2401  C   ASN A 159       1.716  17.536   1.658  1.00 95.88           C  
ATOM   2402  CB  ASN A 159      -0.388  18.922   1.123  1.00 95.88           C  
ATOM   2405  O   ASN A 159       1.171  16.475   1.336  1.00 95.88           O  
ATOM   2406  CG  ASN A 159      -0.099  19.272  -0.329  1.00 95.88           C  
ATOM   2407  ND2 ASN A 159      -1.103  19.219  -1.174  1.00 95.88           N  
ATOM   2410  OD1 ASN A 159       1.004  19.633  -0.713  1.00 95.88           O  
ATOM   2411  N   SER A 160       3.046  17.648   1.735  1.00 96.57           N  
ATOM   2413  CA  SER A 160       3.984  16.553   1.475  1.00 96.57           C  
ATOM   2415  C   SER A 160       4.937  16.297   2.643  1.00 96.57           C  
ATOM   2416  CB  SER A 160       4.771  16.798   0.182  1.00 96.57           C  
ATOM   2419  O   SER A 160       5.353  17.234   3.322  1.00 96.57           O  
ATOM   2420  OG  SER A 160       5.543  17.982   0.272  1.00 96.57           O  
ATOM   2422  N   GLN A 161       5.327  15.036   2.839  1.00 97.20           N  
ATOM   2424  CA  GLN A 161       6.346  14.622   3.811  1.00 97.20           C  
ATOM   2426  C   GLN A 161       7.416  13.765   3.131  1.00 97.20           C  
ATOM   2427  CB  GLN A 161       5.710  13.862   4.987  1.00 97.20           C  
ATOM   2430  O   GLN A 161       7.101  12.981   2.236  1.00 97.20           O  
ATOM   2431  CG  GLN A 161       4.713  14.726   5.774  1.00 97.20           C  
ATOM   2434  CD  GLN A 161       4.181  14.002   7.005  1.00 97.20           C  
ATOM   2435  NE2 GLN A 161       4.618  14.378   8.189  1.00 97.20           N  
ATOM   2438  OE1 GLN A 161       3.368  13.097   6.920  1.00 97.20           O  
ATOM   2439  N   GLU A 162       8.665  13.906   3.568  1.00 96.99           N  
ATOM   2441  CA  GLU A 162       9.816  13.188   3.018  1.00 96.99           C  
ATOM   2443  C   GLU A 162      10.487  12.323   4.083  1.00 96.99           C  
ATOM   2444  CB  GLU A 162      10.839  14.160   2.416  1.00 96.99           C  
ATOM   2447  O   GLU A 162      10.538  12.691   5.258  1.00 96.99           O  
ATOM   2448  CG  GLU A 162      10.263  14.913   1.211  1.00 96.99           C  
ATOM   2451  CD  GLU A 162      11.272  15.842   0.527  1.00 96.99           C  
ATOM   2452  OE1 GLU A 162      10.915  16.315  -0.575  1.00 96.99           O  
ATOM   2453  OE2 GLU A 162      12.372  16.065   1.080  1.00 96.99           O  
ATOM   2454  N   SER A 163      11.032  11.190   3.655  1.00 97.36           N  
ATOM   2456  CA  SER A 163      11.857  10.313   4.477  1.00 97.36           C  
ATOM   2458  C   SER A 163      13.037   9.793   3.661  1.00 97.36           C  
ATOM   2459  CB  SER A 163      11.009   9.172   5.031  1.00 97.36           C  
ATOM   2462  O   SER A 163      12.875   9.430   2.495  1.00 97.36           O  
ATOM   2463  OG  SER A 163      11.778   8.462   5.972  1.00 97.36           O  
ATOM   2465  N   VAL A 164      14.226   9.776   4.261  1.00 96.59           N  
ATOM   2467  CA  VAL A 164      15.483   9.354   3.624  1.00 96.59           C  
ATOM   2469  C   VAL A 164      16.046   8.186   4.417  1.00 96.59           C  
ATOM   2470  CB  VAL A 164      16.513  10.502   3.541  1.00 96.59           C  
ATOM   2472  O   VAL A 164      16.049   8.233   5.647  1.00 96.59           O  
ATOM   2473  CG1 VAL A 164      17.738  10.130   2.693  1.00 96.59           C  
ATOM   2477  CG2 VAL A 164      15.903  11.757   2.909  1.00 96.59           C  
ATOM   2481  N   THR A 165      16.516   7.148   3.734  1.00 95.72           N  
ATOM   2483  CA  THR A 165      17.180   6.015   4.386  1.00 95.72           C  
ATOM   2485  C   THR A 165      18.520   6.431   4.997  1.00 95.72           C  
ATOM   2486  CB  THR A 165      17.385   4.844   3.410  1.00 95.72           C  
ATOM   2488  O   THR A 165      19.095   7.467   4.652  1.00 95.72           O  
ATOM   2489  CG2 THR A 165      16.059   4.346   2.832  1.00 95.72           C  
ATOM   2493  OG1 THR A 165      18.230   5.221   2.344  1.00 95.72           O  
ATOM   2495  N   GLU A 166      19.064   5.595   5.878  1.00 94.63           N  
ATOM   2497  CA  GLU A 166      20.507   5.625   6.124  1.00 94.63           C  
ATOM   2499  C   GLU A 166      21.274   5.227   4.854  1.00 94.63           C  
ATOM   2500  CB  GLU A 166      20.875   4.731   7.318  1.00 94.63           C  
ATOM   2503  O   GLU A 166      20.690   4.714   3.893  1.00 94.63           O  
ATOM   2504  CG  GLU A 166      20.387   5.319   8.651  1.00 94.63           C  
ATOM   2507  CD  GLU A 166      20.956   6.722   8.947  1.00 94.63           C  
ATOM   2508  OE1 GLU A 166      20.237   7.531   9.567  1.00 94.63           O  
ATOM   2509  OE2 GLU A 166      22.102   7.029   8.530  1.00 94.63           O  
ATOM   2510  N   GLN A 167      22.579   5.497   4.847  1.00 95.24           N  
ATOM   2512  CA  GLN A 167      23.437   5.147   3.724  1.00 95.24           C  
ATOM   2514  C   GLN A 167      23.483   3.622   3.560  1.00 95.24           C  
ATOM   2515  CB  GLN A 167      24.831   5.753   3.938  1.00 95.24           C  
ATOM   2518  O   GLN A 167      23.743   2.894   4.520  1.00 95.24           O  
ATOM   2519  CG  GLN A 167      25.664   5.668   2.657  1.00 95.24           C  
ATOM   2522  CD  GLN A 167      26.993   6.408   2.757  1.00 95.24           C  
ATOM   2523  NE2 GLN A 167      27.466   6.967   1.665  1.00 95.24           N  
ATOM   2526  OE1 GLN A 167      27.633   6.482   3.794  1.00 95.24           O  
ATOM   2527  N   ASP A 168      23.223   3.141   2.348  1.00 94.34           N  
ATOM   2529  CA  ASP A 168      23.200   1.718   2.046  1.00 94.34           C  
ATOM   2531  C   ASP A 168      24.576   1.083   2.286  1.00 94.34           C  
ATOM   2532  CB  ASP A 168      22.728   1.498   0.609  1.00 94.34           C  
ATOM   2535  O   ASP A 168      25.613   1.574   1.834  1.00 94.34           O  
ATOM   2536  CG  ASP A 168      22.613   0.006   0.282  1.00 94.34           C  
ATOM   2537  OD1 ASP A 168      21.495  -0.538   0.404  1.00 94.34           O  
ATOM   2538  OD2 ASP A 168      23.663  -0.634   0.034  1.00 94.34           O  
ATOM   2539  N   SER A 169      24.580  -0.041   2.999  1.00 92.55           N  
ATOM   2541  CA  SER A 169      25.809  -0.728   3.411  1.00 92.55           C  
ATOM   2543  C   SER A 169      26.632  -1.326   2.262  1.00 92.55           C  
ATOM   2544  CB  SER A 169      25.453  -1.835   4.405  1.00 92.55           C  
ATOM   2547  O   SER A 169      27.815  -1.599   2.448  1.00 92.55           O  
ATOM   2548  OG  SER A 169      24.602  -2.802   3.805  1.00 92.55           O  
ATOM   2550  N   LYS A 170      26.022  -1.571   1.098  1.00 93.79           N  
ATOM   2552  CA  LYS A 170      26.659  -2.226  -0.049  1.00 93.79           C  
ATOM   2554  C   LYS A 170      27.112  -1.216  -1.088  1.00 93.79           C  
ATOM   2555  CB  LYS A 170      25.702  -3.239  -0.688  1.00 93.79           C  
ATOM   2558  O   LYS A 170      28.254  -1.280  -1.530  1.00 93.79           O  
ATOM   2559  CG  LYS A 170      25.362  -4.411   0.240  1.00 93.79           C  
ATOM   2562  CD  LYS A 170      24.405  -5.364  -0.482  1.00 93.79           C  
ATOM   2565  CE  LYS A 170      24.056  -6.546   0.423  1.00 93.79           C  
ATOM   2568  NZ  LYS A 170      23.048  -7.423  -0.221  1.00 93.79           N  
ATOM   2572  N   ASP A 171      26.230  -0.306  -1.496  1.00 94.34           N  
ATOM   2574  CA  ASP A 171      26.515   0.635  -2.586  1.00 94.34           C  
ATOM   2576  C   ASP A 171      26.775   2.074  -2.116  1.00 94.34           C  
ATOM   2577  CB  ASP A 171      25.449   0.518  -3.686  1.00 94.34           C  
ATOM   2580  O   ASP A 171      27.136   2.932  -2.926  1.00 94.34           O  
ATOM   2581  CG  ASP A 171      24.088   1.108  -3.328  1.00 94.34           C  
ATOM   2582  OD1 ASP A 171      23.141   0.897  -4.110  1.00 94.34           O  
ATOM   2583  OD2 ASP A 171      24.004   1.880  -2.350  1.00 94.34           O  
ATOM   2584  N   SER A 172      26.653   2.348  -0.814  1.00 96.39           N  
ATOM   2586  CA  SER A 172      26.881   3.668  -0.218  1.00 96.39           C  
ATOM   2588  C   SER A 172      25.960   4.774  -0.756  1.00 96.39           C  
ATOM   2589  CB  SER A 172      28.364   4.051  -0.287  1.00 96.39           C  
ATOM   2592  O   SER A 172      26.325   5.954  -0.727  1.00 96.39           O  
ATOM   2593  OG  SER A 172      29.169   3.003   0.201  1.00 96.39           O  
ATOM   2595  N   THR A 173      24.780   4.424  -1.268  1.00 96.67           N  
ATOM   2597  CA  THR A 173      23.770   5.379  -1.748  1.00 96.67           C  
ATOM   2599  C   THR A 173      22.680   5.651  -0.709  1.00 96.67           C  
ATOM   2600  CB  THR A 173      23.146   4.937  -3.079  1.00 96.67           C  
ATOM   2602  O   THR A 173      22.577   4.974   0.309  1.00 96.67           O  
ATOM   2603  CG2 THR A 173      24.171   4.732  -4.192  1.00 96.67           C  
ATOM   2607  OG1 THR A 173      22.382   3.770  -2.948  1.00 96.67           O  
ATOM   2609  N   TYR A 174      21.870   6.672  -0.963  1.00 96.77           N  
ATOM   2611  CA  TYR A 174      20.647   6.989  -0.238  1.00 96.77           C  
ATOM   2613  C   TYR A 174      19.434   6.708  -1.122  1.00 96.77           C  
ATOM   2614  CB  TYR A 174      20.675   8.465   0.183  1.00 96.77           C  
ATOM   2617  O   TYR A 174      19.508   6.796  -2.348  1.00 96.77           O  
ATOM   2618  CG  TYR A 174      21.770   8.780   1.178  1.00 96.77           C  
ATOM   2619  CD1 TYR A 174      21.591   8.406   2.520  1.00 96.77           C  
ATOM   2621  CD2 TYR A 174      22.970   9.394   0.766  1.00 96.77           C  
ATOM   2623  CE1 TYR A 174      22.605   8.653   3.457  1.00 96.77           C  
ATOM   2625  CE2 TYR A 174      23.993   9.646   1.706  1.00 96.77           C  
ATOM   2627  OH  TYR A 174      24.745   9.485   4.001  1.00 96.77           O  
ATOM   2629  CZ  TYR A 174      23.803   9.272   3.055  1.00 96.77           C  
ATOM   2630  N   SER A 175      18.297   6.451  -0.491  1.00 97.80           N  
ATOM   2632  CA  SER A 175      16.991   6.496  -1.140  1.00 97.80           C  
ATOM   2634  C   SER A 175      16.098   7.484  -0.393  1.00 97.80           C  
ATOM   2635  CB  SER A 175      16.392   5.088  -1.223  1.00 97.80           C  
ATOM   2638  O   SER A 175      16.237   7.661   0.820  1.00 97.80           O  
ATOM   2639  OG  SER A 175      17.131   4.303  -2.144  1.00 97.80           O  
ATOM   2641  N   LEU A 176      15.166   8.131  -1.098  1.00 97.76           N  
ATOM   2643  CA  LEU A 176      14.214   9.101  -0.543  1.00 97.76           C  
ATOM   2645  C   LEU A 176      12.795   8.767  -1.011  1.00 97.76           C  
ATOM   2646  CB  LEU A 176      14.677  10.537  -0.880  1.00 97.76           C  
ATOM   2649  O   LEU A 176      12.558   8.560  -2.201  1.00 97.76           O  
ATOM   2650  CG  LEU A 176      13.800  11.700  -0.361  1.00 97.76           C  
ATOM   2652  CD1 LEU A 176      14.620  12.995  -0.351  1.00 97.76           C  
ATOM   2656  CD2 LEU A 176      12.590  12.003  -1.250  1.00 97.76           C  
ATOM   2660  N   SER A 177      11.848   8.750  -0.076  1.00 97.87           N  
ATOM   2662  CA  SER A 177      10.413   8.654  -0.341  1.00 97.87           C  
ATOM   2664  C   SER A 177       9.751   9.981   0.017  1.00 97.87           C  
ATOM   2665  CB  SER A 177       9.805   7.492   0.450  1.00 97.87           C  
ATOM   2668  O   SER A 177       9.834  10.428   1.157  1.00 97.87           O  
ATOM   2669  OG  SER A 177       8.431   7.323   0.136  1.00 97.87           O  
ATOM   2671  N   SER A 178       9.101  10.614  -0.958  1.00 98.06           N  
ATOM   2673  CA  SER A 178       8.259  11.797  -0.761  1.00 98.06           C  
ATOM   2675  C   SER A 178       6.804  11.390  -0.963  1.00 98.06           C  
ATOM   2676  CB  SER A 178       8.670  12.912  -1.724  1.00 98.06           C  
ATOM   2679  O   SER A 178       6.488  10.724  -1.947  1.00 98.06           O  
ATOM   2680  OG  SER A 178       7.993  14.120  -1.423  1.00 98.06           O  
ATOM   2682  N   THR A 179       5.917  11.757  -0.041  1.00 97.68           N  
ATOM   2684  CA  THR A 179       4.489  11.412  -0.100  1.00 97.68           C  
ATOM   2686  C   THR A 179       3.646  12.678  -0.097  1.00 97.68           C  
ATOM   2687  CB  THR A 179       4.089  10.497   1.067  1.00 97.68           C  
ATOM   2689  O   THR A 179       3.637  13.401   0.898  1.00 97.68           O  
ATOM   2690  CG2 THR A 179       2.630  10.048   0.970  1.00 97.68           C  
ATOM   2694  OG1 THR A 179       4.869   9.324   1.053  1.00 97.68           O  
ATOM   2696  N   LEU A 180       2.914  12.929  -1.184  1.00 97.82           N  
ATOM   2698  CA  LEU A 180       1.877  13.958  -1.277  1.00 97.82           C  
ATOM   2700  C   LEU A 180       0.550  13.367  -0.789  1.00 97.82           C  
ATOM   2701  CB  LEU A 180       1.786  14.426  -2.741  1.00 97.82           C  
ATOM   2704  O   LEU A 180       0.088  12.368  -1.339  1.00 97.82           O  
ATOM   2705  CG  LEU A 180       0.725  15.507  -3.016  1.00 97.82           C  
ATOM   2707  CD1 LEU A 180       1.142  16.843  -2.410  1.00 97.82           C  
ATOM   2711  CD2 LEU A 180       0.544  15.702  -4.521  1.00 97.82           C  
ATOM   2715  N   THR A 181      -0.066  13.967   0.230  1.00 97.45           N  
ATOM   2717  CA  THR A 181      -1.339  13.479   0.789  1.00 97.45           C  
ATOM   2719  C   THR A 181      -2.468  14.466   0.518  1.00 97.45           C  
ATOM   2720  CB  THR A 181      -1.211  13.154   2.284  1.00 97.45           C  
ATOM   2722  O   THR A 181      -2.354  15.653   0.811  1.00 97.45           O  
ATOM   2723  CG2 THR A 181      -2.498  12.585   2.884  1.00 97.45           C  
ATOM   2727  OG1 THR A 181      -0.234  12.148   2.461  1.00 97.45           O  
ATOM   2729  N   LEU A 182      -3.577  13.959  -0.021  1.00 96.78           N  
ATOM   2731  CA  LEU A 182      -4.793  14.708  -0.334  1.00 96.78           C  
ATOM   2733  C   LEU A 182      -6.021  13.973   0.215  1.00 96.78           C  
ATOM   2734  CB  LEU A 182      -4.902  14.893  -1.862  1.00 96.78           C  
ATOM   2737  O   LEU A 182      -5.995  12.759   0.450  1.00 96.78           O  
ATOM   2738  CG  LEU A 182      -3.777  15.732  -2.500  1.00 96.78           C  
ATOM   2740  CD1 LEU A 182      -3.884  15.654  -4.021  1.00 96.78           C  
ATOM   2744  CD2 LEU A 182      -3.851  17.205  -2.094  1.00 96.78           C  
ATOM   2748  N   SER A 183      -7.129  14.694   0.380  1.00 97.02           N  
ATOM   2750  CA  SER A 183      -8.433  14.039   0.490  1.00 97.02           C  
ATOM   2752  C   SER A 183      -8.751  13.323  -0.830  1.00 97.02           C  
ATOM   2753  CB  SER A 183      -9.522  15.056   0.862  1.00 97.02           C  
ATOM   2756  O   SER A 183      -8.300  13.753  -1.896  1.00 97.02           O  
ATOM   2757  OG  SER A 183      -9.926  15.824  -0.255  1.00 97.02           O  
ATOM   2759  N   LYS A 184      -9.552  12.250  -0.798  1.00 97.49           N  
ATOM   2761  CA  LYS A 184     -10.029  11.603  -2.034  1.00 97.49           C  
ATOM   2763  C   LYS A 184     -10.730  12.610  -2.948  1.00 97.49           C  
ATOM   2764  CB  LYS A 184     -10.971  10.442  -1.684  1.00 97.49           C  
ATOM   2767  O   LYS A 184     -10.489  12.610  -4.148  1.00 97.49           O  
ATOM   2768  CG  LYS A 184     -11.539   9.762  -2.939  1.00 97.49           C  
ATOM   2771  CD  LYS A 184     -12.682   8.814  -2.585  1.00 97.49           C  
ATOM   2774  CE  LYS A 184     -13.142   8.160  -3.885  1.00 97.49           C  
ATOM   2777  NZ  LYS A 184     -14.060   7.028  -3.664  1.00 97.49           N  
ATOM   2781  N   ALA A 185     -11.558  13.485  -2.380  1.00 97.16           N  
ATOM   2783  CA  ALA A 185     -12.312  14.470  -3.145  1.00 97.16           C  
ATOM   2785  C   ALA A 185     -11.394  15.446  -3.892  1.00 97.16           C  
ATOM   2786  CB  ALA A 185     -13.251  15.210  -2.188  1.00 97.16           C  
ATOM   2790  O   ALA A 185     -11.644  15.743  -5.053  1.00 97.16           O  
ATOM   2791  N   ASP A 186     -10.321  15.924  -3.258  1.00 97.26           N  
ATOM   2793  CA  ASP A 186      -9.361  16.807  -3.928  1.00 97.26           C  
ATOM   2795  C   ASP A 186      -8.502  16.044  -4.933  1.00 97.26           C  
ATOM   2796  CB  ASP A 186      -8.501  17.551  -2.904  1.00 97.26           C  
ATOM   2799  O   ASP A 186      -8.226  16.557  -6.014  1.00 97.26           O  
ATOM   2800  CG  ASP A 186      -9.358  18.406  -1.970  1.00 97.26           C  
ATOM   2801  OD1 ASP A 186      -9.094  18.325  -0.750  1.00 97.26           O  
ATOM   2802  OD2 ASP A 186     -10.329  19.048  -2.454  1.00 97.26           O  
ATOM   2803  N   TYR A 187      -8.161  14.787  -4.636  1.00 97.32           N  
ATOM   2805  CA  TYR A 187      -7.514  13.915  -5.611  1.00 97.32           C  
ATOM   2807  C   TYR A 187      -8.370  13.729  -6.877  1.00 97.32           C  
ATOM   2808  CB  TYR A 187      -7.138  12.583  -4.960  1.00 97.32           C  
ATOM   2811  O   TYR A 187      -7.878  13.749  -8.003  1.00 97.32           O  
ATOM   2812  CG  TYR A 187      -6.479  11.608  -5.916  1.00 97.32           C  
ATOM   2813  CD1 TYR A 187      -7.208  10.510  -6.414  1.00 97.32           C  
ATOM   2815  CD2 TYR A 187      -5.150  11.816  -6.330  1.00 97.32           C  
ATOM   2817  CE1 TYR A 187      -6.605   9.615  -7.319  1.00 97.32           C  
ATOM   2819  CE2 TYR A 187      -4.555  10.943  -7.261  1.00 97.32           C  
ATOM   2821  OH  TYR A 187      -4.708   9.000  -8.653  1.00 97.32           O  
ATOM   2823  CZ  TYR A 187      -5.283   9.842  -7.756  1.00 97.32           C  
ATOM   2824  N   GLU A 188      -9.687  13.615  -6.701  1.00 97.21           N  
ATOM   2826  CA  GLU A 188     -10.637  13.428  -7.792  1.00 97.21           C  
ATOM   2828  C   GLU A 188     -11.016  14.717  -8.545  1.00 97.21           C  
ATOM   2829  CB  GLU A 188     -11.871  12.655  -7.309  1.00 97.21           C  
ATOM   2832  O   GLU A 188     -11.684  14.643  -9.581  1.00 97.21           O  
ATOM   2833  CG  GLU A 188     -11.536  11.186  -6.996  1.00 97.21           C  
ATOM   2836  CD  GLU A 188     -12.740  10.381  -6.488  1.00 97.21           C  
ATOM   2837  OE1 GLU A 188     -12.643   9.134  -6.512  1.00 97.21           O  
ATOM   2838  OE2 GLU A 188     -13.730  10.974  -6.009  1.00 97.21           O  
ATOM   2839  N   LYS A 189     -10.568  15.891  -8.088  1.00 97.20           N  
ATOM   2841  CA  LYS A 189     -10.756  17.169  -8.802  1.00 97.20           C  
ATOM   2843  C   LYS A 189      -9.695  17.424  -9.869  1.00 97.20           C  
ATOM   2844  CB  LYS A 189     -10.770  18.331  -7.803  1.00 97.20           C  
ATOM   2847  O   LYS A 189      -9.963  18.161 -10.813  1.00 97.20           O  
ATOM   2848  CG  LYS A 189     -12.085  18.400  -7.018  1.00 97.20           C  
ATOM   2851  CD  LYS A 189     -11.939  19.393  -5.861  1.00 97.20           C  
ATOM   2854  CE  LYS A 189     -13.043  19.205  -4.821  1.00 97.20           C  
ATOM   2857  NZ  LYS A 189     -12.684  19.915  -3.571  1.00 97.20           N  
ATOM   2861  N   HIS A 190      -8.526  16.804  -9.743  1.00 96.74           N  
ATOM   2863  CA  HIS A 190      -7.388  17.022 -10.633  1.00 96.74           C  
ATOM   2865  C   HIS A 190      -7.130  15.810 -11.529  1.00 96.74           C  
ATOM   2866  CB  HIS A 190      -6.177  17.414  -9.788  1.00 96.74           C  
ATOM   2869  O   HIS A 190      -7.684  14.722 -11.314  1.00 96.74           O  
ATOM   2870  CG  HIS A 190      -6.408  18.696  -9.037  1.00 96.74           C  
ATOM   2871  CD2 HIS A 190      -6.608  18.863  -7.695  1.00 96.74           C  
ATOM   2873  ND1 HIS A 190      -6.500  19.931  -9.620  1.00 96.74           N  
ATOM   2875  CE1 HIS A 190      -6.752  20.830  -8.656  1.00 96.74           C  
ATOM   2877  NE2 HIS A 190      -6.828  20.226  -7.459  1.00 96.74           N  
ATOM   2878  N   LYS A 191      -6.328  16.002 -12.581  1.00 96.33           N  
ATOM   2880  CA  LYS A 191      -6.023  14.939 -13.550  1.00 96.33           C  
ATOM   2882  C   LYS A 191      -4.553  14.556 -13.532  1.00 96.33           C  
ATOM   2883  CB  LYS A 191      -6.475  15.346 -14.958  1.00 96.33           C  
ATOM   2886  O   LYS A 191      -4.262  13.366 -13.476  1.00 96.33           O  
ATOM   2887  CG  LYS A 191      -8.006  15.420 -15.072  1.00 96.33           C  
ATOM   2890  CD  LYS A 191      -8.414  15.670 -16.527  1.00 96.33           C  
ATOM   2893  CE  LYS A 191      -9.937  15.756 -16.649  1.00 96.33           C  
ATOM   2896  NZ  LYS A 191     -10.351  15.921 -18.064  1.00 96.33           N  
ATOM   2900  N   VAL A 192      -3.644  15.524 -13.569  1.00 97.31           N  
ATOM   2902  CA  VAL A 192      -2.210  15.279 -13.749  1.00 97.31           C  
ATOM   2904  C   VAL A 192      -1.481  15.421 -12.421  1.00 97.31           C  
ATOM   2905  CB  VAL A 192      -1.596  16.224 -14.799  1.00 97.31           C  
ATOM   2907  O   VAL A 192      -1.529  16.474 -11.788  1.00 97.31           O  
ATOM   2908  CG1 VAL A 192      -0.185  15.753 -15.178  1.00 97.31           C  
ATOM   2912  CG2 VAL A 192      -2.463  16.343 -16.061  1.00 97.31           C  
ATOM   2916  N   TYR A 193      -0.739  14.389 -12.032  1.00 97.71           N  
ATOM   2918  CA  TYR A 193       0.127  14.405 -10.854  1.00 97.71           C  
ATOM   2920  C   TYR A 193       1.572  14.190 -11.274  1.00 97.71           C  
ATOM   2921  CB  TYR A 193      -0.317  13.319  -9.876  1.00 97.71           C  
ATOM   2924  O   TYR A 193       1.862  13.259 -12.027  1.00 97.71           O  
ATOM   2925  CG  TYR A 193      -1.623  13.653  -9.201  1.00 97.71           C  
ATOM   2926  CD1 TYR A 193      -1.602  14.387  -8.004  1.00 97.71           C  
ATOM   2928  CD2 TYR A 193      -2.845  13.303  -9.810  1.00 97.71           C  
ATOM   2930  CE1 TYR A 193      -2.807  14.823  -7.435  1.00 97.71           C  
ATOM   2932  CE2 TYR A 193      -4.056  13.725  -9.233  1.00 97.71           C  
ATOM   2934  OH  TYR A 193      -5.168  14.977  -7.536  1.00 97.71           O  
ATOM   2936  CZ  TYR A 193      -4.025  14.504  -8.061  1.00 97.71           C  
ATOM   2937  N   ALA A 194       2.480  15.035 -10.785  1.00 97.76           N  
ATOM   2939  CA  ALA A 194       3.895  14.963 -11.119  1.00 97.76           C  
ATOM   2941  C   ALA A 194       4.806  15.258  -9.919  1.00 97.76           C  
ATOM   2942  CB  ALA A 194       4.167  15.927 -12.279  1.00 97.76           C  
ATOM   2946  O   ALA A 194       4.514  16.143  -9.112  1.00 97.76           O  
ATOM   2947  N   CYS A 195       5.942  14.562  -9.848  1.00 98.07           N  
ATOM   2949  CA  CYS A 195       7.074  14.946  -9.008  1.00 98.07           C  
ATOM   2951  C   CYS A 195       8.272  15.325  -9.885  1.00 98.07           C  
ATOM   2952  CB  CYS A 195       7.416  13.856  -7.984  1.00 98.07           C  
ATOM   2955  O   CYS A 195       8.663  14.576 -10.781  1.00 98.07           O  
ATOM   2956  SG  CYS A 195       7.945  12.237  -8.617  1.00 98.07           S  
ATOM   2957  N   GLU A 196       8.836  16.501  -9.626  1.00 98.02           N  
ATOM   2959  CA  GLU A 196      10.042  17.028 -10.261  1.00 98.02           C  
ATOM   2961  C   GLU A 196      11.213  16.917  -9.285  1.00 98.02           C  
ATOM   2962  CB  GLU A 196       9.784  18.471 -10.710  1.00 98.02           C  
ATOM   2965  O   GLU A 196      11.136  17.377  -8.145  1.00 98.02           O  
ATOM   2966  CG  GLU A 196      10.971  19.132 -11.426  1.00 98.02           C  
ATOM   2969  CD  GLU A 196      10.492  20.446 -12.053  1.00 98.02           C  
ATOM   2970  OE1 GLU A 196       9.909  20.415 -13.161  1.00 98.02           O  
ATOM   2971  OE2 GLU A 196      10.476  21.495 -11.371  1.00 98.02           O  
ATOM   2972  N   VAL A 197      12.289  16.275  -9.729  1.00 97.83           N  
ATOM   2974  CA  VAL A 197      13.451  15.942  -8.905  1.00 97.83           C  
ATOM   2976  C   VAL A 197      14.673  16.703  -9.393  1.00 97.83           C  
ATOM   2977  CB  VAL A 197      13.703  14.425  -8.906  1.00 97.83           C  
ATOM   2979  O   VAL A 197      15.018  16.650 -10.572  1.00 97.83           O  
ATOM   2980  CG1 VAL A 197      14.976  14.083  -8.123  1.00 97.83           C  
ATOM   2984  CG2 VAL A 197      12.508  13.690  -8.283  1.00 97.83           C  
ATOM   2988  N   THR A 198      15.360  17.373  -8.466  1.00 97.99           N  
ATOM   2990  CA  THR A 198      16.667  18.005  -8.694  1.00 97.99           C  
ATOM   2992  C   THR A 198      17.733  17.318  -7.843  1.00 97.99           C  
ATOM   2993  CB  THR A 198      16.618  19.503  -8.373  1.00 97.99           C  
ATOM   2995  O   THR A 198      17.557  17.160  -6.633  1.00 97.99           O  
ATOM   2996  CG2 THR A 198      17.900  20.234  -8.772  1.00 97.99           C  
ATOM   3000  OG1 THR A 198      15.567  20.122  -9.075  1.00 97.99           O  
ATOM   3002  N   HIS A 199      18.843  16.924  -8.469  1.00 97.23           N  
ATOM   3004  CA  HIS A 199      19.986  16.269  -7.825  1.00 97.23           C  
ATOM   3006  C   HIS A 199      21.266  16.535  -8.631  1.00 97.23           C  
ATOM   3007  CB  HIS A 199      19.699  14.765  -7.725  1.00 97.23           C  
ATOM   3010  O   HIS A 199      21.189  16.708  -9.843  1.00 97.23           O  
ATOM   3011  CG  HIS A 199      20.794  14.012  -7.026  1.00 97.23           C  
ATOM   3012  CD2 HIS A 199      20.960  13.923  -5.680  1.00 97.23           C  
ATOM   3014  ND1 HIS A 199      21.851  13.362  -7.659  1.00 97.23           N  
ATOM   3015  CE1 HIS A 199      22.617  12.876  -6.671  1.00 97.23           C  
ATOM   3017  NE2 HIS A 199      22.117  13.217  -5.470  1.00 97.23           N  
ATOM   3019  N   GLN A 200      22.438  16.541  -7.986  1.00 96.91           N  
ATOM   3021  CA  GLN A 200      23.732  16.825  -8.633  1.00 96.91           C  
ATOM   3023  C   GLN A 200      24.065  15.871  -9.798  1.00 96.91           C  
ATOM   3024  CB  GLN A 200      24.828  16.772  -7.553  1.00 96.91           C  
ATOM   3027  O   GLN A 200      24.804  16.242 -10.706  1.00 96.91           O  
ATOM   3028  CG  GLN A 200      26.223  17.154  -8.083  1.00 96.91           C  
ATOM   3031  CD  GLN A 200      27.309  17.127  -7.014  1.00 96.91           C  
ATOM   3032  NE2 GLN A 200      28.564  17.156  -7.404  1.00 96.91           N  
ATOM   3035  OE1 GLN A 200      27.075  17.071  -5.821  1.00 96.91           O  
ATOM   3036  N   GLY A 201      23.535  14.645  -9.780  1.00 96.75           N  
ATOM   3038  CA  GLY A 201      23.709  13.662 -10.852  1.00 96.75           C  
ATOM   3041  C   GLY A 201      22.800  13.870 -12.068  1.00 96.75           C  
ATOM   3042  O   GLY A 201      22.940  13.146 -13.050  1.00 96.75           O  
ATOM   3043  N   LEU A 202      21.867  14.824 -12.019  1.00 97.25           N  
ATOM   3045  CA  LEU A 202      20.943  15.130 -13.108  1.00 97.25           C  
ATOM   3047  C   LEU A 202      21.374  16.432 -13.793  1.00 97.25           C  
ATOM   3048  CB  LEU A 202      19.506  15.216 -12.558  1.00 97.25           C  
ATOM   3051  O   LEU A 202      21.475  17.472 -13.147  1.00 97.25           O  
ATOM   3052  CG  LEU A 202      18.995  13.963 -11.824  1.00 97.25           C  
ATOM   3054  CD1 LEU A 202      17.601  14.233 -11.254  1.00 97.25           C  
ATOM   3058  CD2 LEU A 202      18.920  12.750 -12.751  1.00 97.25           C  
ATOM   3062  N   SER A 203      21.617  16.390 -15.106  1.00 96.92           N  
ATOM   3064  CA  SER A 203      21.994  17.580 -15.890  1.00 96.92           C  
ATOM   3066  C   SER A 203      20.879  18.630 -15.954  1.00 96.92           C  
ATOM   3067  CB  SER A 203      22.389  17.166 -17.310  1.00 96.92           C  
ATOM   3070  O   SER A 203      21.151  19.822 -16.089  1.00 96.92           O  
ATOM   3071  OG  SER A 203      21.382  16.354 -17.891  1.00 96.92           O  
ATOM   3073  N   SER A 204      19.628  18.193 -15.834  1.00 97.10           N  
ATOM   3075  CA  SER A 204      18.432  19.017 -15.679  1.00 97.10           C  
ATOM   3077  C   SER A 204      17.417  18.296 -14.780  1.00 97.10           C  
ATOM   3078  CB  SER A 204      17.822  19.328 -17.051  1.00 97.10           C  
ATOM   3081  O   SER A 204      17.522  17.079 -14.603  1.00 97.10           O  
ATOM   3082  OG  SER A 204      17.473  18.142 -17.740  1.00 97.10           O  
ATOM   3084  N   PRO A 205      16.434  19.002 -14.187  1.00 97.64           N  
ATOM   3085  CA  PRO A 205      15.409  18.364 -13.366  1.00 97.64           C  
ATOM   3087  C   PRO A 205      14.649  17.268 -14.125  1.00 97.64           C  
ATOM   3088  CB  PRO A 205      14.479  19.489 -12.902  1.00 97.64           C  
ATOM   3091  O   PRO A 205      14.257  17.455 -15.277  1.00 97.64           O  
ATOM   3092  CG  PRO A 205      15.377  20.724 -12.952  1.00 97.64           C  
ATOM   3095  CD  PRO A 205      16.274  20.448 -14.157  1.00 97.64           C  
ATOM   3098  N   VAL A 206      14.416  16.131 -13.466  1.00 97.45           N  
ATOM   3100  CA  VAL A 206      13.659  15.004 -14.032  1.00 97.45           C  
ATOM   3102  C   VAL A 206      12.254  14.991 -13.443  1.00 97.45           C  
ATOM   3103  CB  VAL A 206      14.387  13.664 -13.808  1.00 97.45           C  
ATOM   3105  O   VAL A 206      12.095  14.936 -12.226  1.00 97.45           O  
ATOM   3106  CG1 VAL A 206      13.525  12.449 -14.194  1.00 97.45           C  
ATOM   3110  CG2 VAL A 206      15.660  13.607 -14.661  1.00 97.45           C  
ATOM   3114  N   THR A 207      11.238  14.978 -14.308  1.00 97.69           N  
ATOM   3116  CA  THR A 207       9.825  14.947 -13.906  1.00 97.69           C  
ATOM   3118  C   THR A 207       9.192  13.601 -14.246  1.00 97.69           C  
ATOM   3119  CB  THR A 207       9.055  16.131 -14.512  1.00 97.69           C  
ATOM   3121  O   THR A 207       9.209  13.172 -15.400  1.00 97.69           O  
ATOM   3122  CG2 THR A 207       7.594  16.185 -14.066  1.00 97.69           C  
ATOM   3126  OG1 THR A 207       9.666  17.307 -14.037  1.00 97.69           O  
ATOM   3128  N   LYS A 208       8.605  12.930 -13.249  1.00 97.38           N  
ATOM   3130  CA  LYS A 208       7.758  11.739 -13.431  1.00 97.38           C  
ATOM   3132  C   LYS A 208       6.303  12.108 -13.166  1.00 97.38           C  
ATOM   3133  CB  LYS A 208       8.220  10.597 -12.507  1.00 97.38           C  
ATOM   3136  O   LYS A 208       6.018  12.768 -12.171  1.00 97.38           O  
ATOM   3137  CG  LYS A 208       9.477   9.861 -12.994  1.00 97.38           C  
ATOM   3140  CD  LYS A 208       9.224   8.988 -14.235  1.00 97.38           C  
ATOM   3143  CE  LYS A 208      10.478   8.164 -14.556  1.00 97.38           C  
ATOM   3146  NZ  LYS A 208      10.231   7.127 -15.589  1.00 97.38           N  
ATOM   3150  N   SER A 209       5.394  11.684 -14.046  1.00 97.51           N  
ATOM   3152  CA  SER A 209       3.970  12.026 -13.968  1.00 97.51           C  
ATOM   3154  C   SER A 209       3.030  10.898 -14.406  1.00 97.51           C  
ATOM   3155  CB  SER A 209       3.682  13.289 -14.789  1.00 97.51           C  
ATOM   3158  O   SER A 209       3.418   9.987 -15.151  1.00 97.51           O  
ATOM   3159  OG  SER A 209       3.923  13.057 -16.166  1.00 97.51           O  
ATOM   3161  N   PHE A 210       1.777  10.981 -13.959  1.00 96.97           N  
ATOM   3163  CA  PHE A 210       0.659  10.147 -14.411  1.00 96.97           C  
ATOM   3165  C   PHE A 210      -0.644  10.958 -14.499  1.00 96.97           C  
ATOM   3166  CB  PHE A 210       0.491   8.929 -13.488  1.00 96.97           C  
ATOM   3169  O   PHE A 210      -0.786  11.991 -13.839  1.00 96.97           O  
ATOM   3170  CG  PHE A 210      -0.008   9.264 -12.097  1.00 96.97           C  
ATOM   3171  CD1 PHE A 210       0.914   9.554 -11.079  1.00 96.97           C  
ATOM   3173  CD2 PHE A 210      -1.387   9.298 -11.818  1.00 96.97           C  
ATOM   3175  CE1 PHE A 210       0.464   9.872  -9.792  1.00 96.97           C  
ATOM   3177  CE2 PHE A 210      -1.839   9.633 -10.530  1.00 96.97           C  
ATOM   3179  CZ  PHE A 210      -0.914   9.913  -9.510  1.00 96.97           C  
ATOM   3181  N   ASN A 211      -1.591  10.459 -15.298  1.00 94.71           N  
ATOM   3183  CA  ASN A 211      -2.929  11.025 -15.467  1.00 94.71           C  
ATOM   3185  C   ASN A 211      -3.970  10.111 -14.808  1.00 94.71           C  
ATOM   3186  CB  ASN A 211      -3.217  11.211 -16.968  1.00 94.71           C  
ATOM   3189  O   ASN A 211      -4.065   8.932 -15.148  1.00 94.71           O  
ATOM   3190  CG  ASN A 211      -2.405  12.317 -17.613  1.00 94.71           C  
ATOM   3191  ND2 ASN A 211      -2.223  12.275 -18.908  1.00 94.71           N  
ATOM   3194  OD1 ASN A 211      -1.923  13.227 -16.966  1.00 94.71           O  
ATOM   3195  N   ARG A 212      -4.778  10.650 -13.889  1.00 92.72           N  
ATOM   3197  CA  ARG A 212      -5.891   9.945 -13.240  1.00 92.72           C  
ATOM   3199  C   ARG A 212      -6.990   9.676 -14.278  1.00 92.72           C  
ATOM   3200  CB  ARG A 212      -6.374  10.789 -12.046  1.00 92.72           C  
ATOM   3203  O   ARG A 212      -7.791  10.558 -14.574  1.00 92.72           O  
ATOM   3204  CG  ARG A 212      -7.392  10.046 -11.162  1.00 92.72           C  
ATOM   3207  CD  ARG A 212      -7.939  10.947 -10.049  1.00 92.72           C  
ATOM   3210  NE  ARG A 212      -8.653  12.096 -10.619  1.00 92.72           N  
ATOM   3212  NH1 ARG A 212     -10.838  11.370 -10.467  1.00 92.72           N  
ATOM   3215  NH2 ARG A 212     -10.321  13.321 -11.435  1.00 92.72           N  
ATOM   3218  CZ  ARG A 212      -9.937  12.231 -10.852  1.00 92.72           C  
ATOM   3219  N   GLY A 213      -6.993   8.480 -14.858  1.00 76.96           N  
ATOM   3221  CA  GLY A 213      -7.943   8.052 -15.894  1.00 76.96           C  
ATOM   3224  C   GLY A 213      -7.299   7.467 -17.154  1.00 76.96           C  
ATOM   3225  O   GLY A 213      -8.008   6.890 -17.966  1.00 76.96           O  
ATOM   3226  N   GLU A 214      -5.977   7.581 -17.309  1.00 73.37           N  
ATOM   3228  CA  GLU A 214      -5.208   6.854 -18.339  1.00 73.37           C  
ATOM   3230  C   GLU A 214      -4.393   5.692 -17.736  1.00 73.37           C  
ATOM   3231  CB  GLU A 214      -4.285   7.813 -19.108  1.00 73.37           C  
ATOM   3234  O   GLU A 214      -3.427   5.229 -18.345  1.00 73.37           O  
ATOM   3235  CG  GLU A 214      -5.006   8.864 -19.959  1.00 73.37           C  
ATOM   3238  CD  GLU A 214      -4.005   9.721 -20.753  1.00 73.37           C  
ATOM   3239  OE1 GLU A 214      -4.391  10.236 -21.824  1.00 73.37           O  
ATOM   3240  OE2 GLU A 214      -2.876   9.947 -20.248  1.00 73.37           O  
ATOM   3241  N   CYS A 215      -4.733   5.269 -16.514  1.00 64.83           N  
ATOM   3243  CA  CYS A 215      -4.186   4.069 -15.882  1.00 64.83           C  
ATOM   3245  C   CYS A 215      -5.118   2.887 -16.129  1.00 64.83           C  
ATOM   3246  CB  CYS A 215      -3.939   4.300 -14.384  1.00 64.83           C  
ATOM   3249  O   CYS A 215      -6.341   3.085 -15.950  1.00 64.83           O  
ATOM   3250  SG  CYS A 215      -2.571   5.472 -14.152  1.00 64.83           S  
ATOM   3252  OXT CYS A 215      -4.555   1.834 -16.482  1.00 64.83           O  
TER
ATOM   3253  N   GLN B   1      30.061 -14.590  28.586  1.00 84.21           N  
ATOM   3257  CA  GLN B   1      29.912 -13.199  28.108  1.00 84.21           C  
ATOM   3259  C   GLN B   1      28.614 -12.654  28.672  1.00 84.21           C  
ATOM   3260  CB  GLN B   1      29.922 -13.158  26.574  1.00 84.21           C  
ATOM   3263  O   GLN B   1      27.639 -13.395  28.672  1.00 84.21           O  
ATOM   3264  CG  GLN B   1      29.907 -11.737  25.985  1.00 84.21           C  
ATOM   3267  CD  GLN B   1      30.036 -11.756  24.463  1.00 84.21           C  
ATOM   3268  NE2 GLN B   1      29.992 -10.622  23.806  1.00 84.21           N  
ATOM   3271  OE1 GLN B   1      30.180 -12.792  23.844  1.00 84.21           O  
ATOM   3272  N   VAL B   2      28.615 -11.421  29.184  1.00 92.64           N  
ATOM   3274  CA  VAL B   2      27.409 -10.799  29.751  1.00 92.64           C  
ATOM   3276  C   VAL B   2      26.452 -10.420  28.623  1.00 92.64           C  
ATOM   3277  CB  VAL B   2      27.761  -9.573  30.620  1.00 92.64           C  
ATOM   3279  O   VAL B   2      26.879  -9.862  27.615  1.00 92.64           O  
ATOM   3280  CG1 VAL B   2      26.517  -8.894  31.207  1.00 92.64           C  
ATOM   3284  CG2 VAL B   2      28.660  -9.985  31.796  1.00 92.64           C  
ATOM   3288  N   GLN B   3      25.171 -10.729  28.796  1.00 95.63           N  
ATOM   3290  CA  GLN B   3      24.088 -10.293  27.920  1.00 95.63           C  
ATOM   3292  C   GLN B   3      23.033  -9.584  28.767  1.00 95.63           C  
ATOM   3293  CB  GLN B   3      23.478 -11.487  27.177  1.00 95.63           C  
ATOM   3296  O   GLN B   3      22.777  -9.968  29.911  1.00 95.63           O  
ATOM   3297  CG  GLN B   3      24.441 -12.201  26.218  1.00 95.63           C  
ATOM   3300  CD  GLN B   3      23.888 -13.536  25.720  1.00 95.63           C  
ATOM   3301  NE2 GLN B   3      24.575 -14.185  24.805  1.00 95.63           N  
ATOM   3304  OE1 GLN B   3      22.860 -14.043  26.138  1.00 95.63           O  
ATOM   3305  N   LEU B   4      22.454  -8.529  28.202  1.00 96.85           N  
ATOM   3307  CA  LEU B   4      21.486  -7.666  28.863  1.00 96.85           C  
ATOM   3309  C   LEU B   4      20.229  -7.591  28.007  1.00 96.85           C  
ATOM   3310  CB  LEU B   4      22.098  -6.271  29.077  1.00 96.85           C  
ATOM   3313  O   LEU B   4      20.325  -7.362  26.806  1.00 96.85           O  
ATOM   3314  CG  LEU B   4      23.389  -6.230  29.906  1.00 96.85           C  
ATOM   3316  CD1 LEU B   4      23.877  -4.789  30.050  1.00 96.85           C  
ATOM   3320  CD2 LEU B   4      23.197  -6.800  31.309  1.00 96.85           C  
ATOM   3324  N   GLN B   5      19.072  -7.790  28.632  1.00 96.56           N  
ATOM   3326  CA  GLN B   5      17.781  -7.790  27.950  1.00 96.56           C  
ATOM   3328  C   GLN B   5      16.803  -6.858  28.666  1.00 96.56           C  
ATOM   3329  CB  GLN B   5      17.265  -9.239  27.880  1.00 96.56           C  
ATOM   3332  O   GLN B   5      16.328  -7.169  29.763  1.00 96.56           O  
ATOM   3333  CG  GLN B   5      15.911  -9.390  27.167  1.00 96.56           C  
ATOM   3336  CD  GLN B   5      15.968  -8.950  25.711  1.00 96.56           C  
ATOM   3337  NE2 GLN B   5      15.197  -7.958  25.328  1.00 96.56           N  
ATOM   3340  OE1 GLN B   5      16.703  -9.489  24.905  1.00 96.56           O  
ATOM   3341  N   GLU B   6      16.475  -5.732  28.035  1.00 96.64           N  
ATOM   3343  CA  GLU B   6      15.425  -4.819  28.485  1.00 96.64           C  
ATOM   3345  C   GLU B   6      14.019  -5.374  28.209  1.00 96.64           C  
ATOM   3346  CB  GLU B   6      15.545  -3.423  27.844  1.00 96.64           C  
ATOM   3349  O   GLU B   6      13.760  -5.991  27.170  1.00 96.64           O  
ATOM   3350  CG  GLU B   6      16.883  -2.711  28.076  1.00 96.64           C  
ATOM   3353  CD  GLU B   6      17.963  -3.045  27.033  1.00 96.64           C  
ATOM   3354  OE1 GLU B   6      18.939  -2.272  26.953  1.00 96.64           O  
ATOM   3355  OE2 GLU B   6      17.805  -4.037  26.282  1.00 96.64           O  
ATOM   3356  N   SER B   7      13.085  -5.100  29.120  1.00 96.14           N  
ATOM   3358  CA  SER B   7      11.652  -5.359  28.974  1.00 96.14           C  
ATOM   3360  C   SER B   7      10.812  -4.267  29.653  1.00 96.14           C  
ATOM   3361  CB  SER B   7      11.306  -6.755  29.510  1.00 96.14           C  
ATOM   3364  O   SER B   7      11.228  -3.656  30.640  1.00 96.14           O  
ATOM   3365  OG  SER B   7      11.528  -6.859  30.903  1.00 96.14           O  
ATOM   3367  N   GLY B   8       9.625  -3.993  29.106  1.00 94.20           N  
ATOM   3369  CA  GLY B   8       8.707  -2.963  29.599  1.00 94.20           C  
ATOM   3372  C   GLY B   8       7.637  -2.569  28.572  1.00 94.20           C  
ATOM   3373  O   GLY B   8       7.591  -3.159  27.488  1.00 94.20           O  
ATOM   3374  N   PRO B   9       6.755  -1.605  28.896  1.00 95.34           N  
ATOM   3375  CA  PRO B   9       5.692  -1.159  27.997  1.00 95.34           C  
ATOM   3377  C   PRO B   9       6.239  -0.297  26.848  1.00 95.34           C  
ATOM   3378  CB  PRO B   9       4.730  -0.365  28.888  1.00 95.34           C  
ATOM   3381  O   PRO B   9       7.088   0.562  27.064  1.00 95.34           O  
ATOM   3382  CG  PRO B   9       5.652   0.227  29.955  1.00 95.34           C  
ATOM   3385  CD  PRO B   9       6.711  -0.860  30.149  1.00 95.34           C  
ATOM   3388  N   GLY B  10       5.704  -0.475  25.635  1.00 93.01           N  
ATOM   3390  CA  GLY B  10       6.041   0.375  24.479  1.00 93.01           C  
ATOM   3393  C   GLY B  10       5.297   1.719  24.443  1.00 93.01           C  
ATOM   3394  O   GLY B  10       5.760   2.661  23.801  1.00 93.01           O  
ATOM   3395  N   LEU B  11       4.161   1.826  25.145  1.00 95.41           N  
ATOM   3397  CA  LEU B  11       3.343   3.037  25.259  1.00 95.41           C  
ATOM   3399  C   LEU B  11       2.981   3.294  26.725  1.00 95.41           C  
ATOM   3400  CB  LEU B  11       2.077   2.891  24.391  1.00 95.41           C  
ATOM   3403  O   LEU B  11       2.501   2.389  27.405  1.00 95.41           O  
ATOM   3404  CG  LEU B  11       1.124   4.104  24.426  1.00 95.41           C  
ATOM   3406  CD1 LEU B  11       1.774   5.386  23.906  1.00 95.41           C  
ATOM   3410  CD2 LEU B  11      -0.106   3.810  23.569  1.00 95.41           C  
ATOM   3414  N   VAL B  12       3.177   4.529  27.186  1.00 96.30           N  
ATOM   3416  CA  VAL B  12       2.795   5.000  28.528  1.00 96.30           C  
ATOM   3418  C   VAL B  12       2.066   6.333  28.398  1.00 96.30           C  
ATOM   3419  CB  VAL B  12       4.032   5.117  29.443  1.00 96.30           C  
ATOM   3421  O   VAL B  12       2.443   7.162  27.565  1.00 96.30           O  
ATOM   3422  CG1 VAL B  12       3.656   5.525  30.869  1.00 96.30           C  
ATOM   3426  CG2 VAL B  12       4.783   3.784  29.543  1.00 96.30           C  
ATOM   3430  N   LYS B  13       1.021   6.574  29.195  1.00 95.87           N  
ATOM   3432  CA  LYS B  13       0.321   7.864  29.131  1.00 95.87           C  
ATOM   3434  C   LYS B  13       1.079   8.934  29.924  1.00 95.87           C  
ATOM   3435  CB  LYS B  13      -1.133   7.748  29.590  1.00 95.87           C  
ATOM   3438  O   LYS B  13       1.757   8.620  30.903  1.00 95.87           O  
ATOM   3439  CG  LYS B  13      -1.940   6.784  28.716  1.00 95.87           C  
ATOM   3442  CD  LYS B  13      -3.372   6.699  29.244  1.00 95.87           C  
ATOM   3445  CE  LYS B  13      -4.189   5.753  28.366  1.00 95.87           C  
ATOM   3448  NZ  LYS B  13      -5.547   5.568  28.928  1.00 95.87           N  
ATOM   3452  N   PRO B  14       0.965  10.219  29.547  1.00 95.68           N  
ATOM   3453  CA  PRO B  14       1.546  11.305  30.324  1.00 95.68           C  
ATOM   3455  C   PRO B  14       1.091  11.263  31.789  1.00 95.68           C  
ATOM   3456  CB  PRO B  14       1.105  12.596  29.629  1.00 95.68           C  
ATOM   3459  O   PRO B  14      -0.053  10.926  32.080  1.00 95.68           O  
ATOM   3460  CG  PRO B  14       0.849  12.155  28.189  1.00 95.68           C  
ATOM   3463  CD  PRO B  14       0.320  10.735  28.355  1.00 95.68           C  
ATOM   3466  N   SER B  15       1.971  11.669  32.701  1.00 96.60           N  
ATOM   3468  CA  SER B  15       1.795  11.639  34.163  1.00 96.60           C  
ATOM   3470  C   SER B  15       1.846  10.254  34.826  1.00 96.60           C  
ATOM   3471  CB  SER B  15       0.543  12.401  34.624  1.00 96.60           C  
ATOM   3474  O   SER B  15       1.990  10.194  36.048  1.00 96.60           O  
ATOM   3475  OG  SER B  15       0.407  13.627  33.933  1.00 96.60           O  
ATOM   3477  N   GLU B  16       1.795   9.152  34.070  1.00 96.32           N  
ATOM   3479  CA  GLU B  16       1.961   7.799  34.620  1.00 96.32           C  
ATOM   3481  C   GLU B  16       3.426   7.509  35.013  1.00 96.32           C  
ATOM   3482  CB  GLU B  16       1.417   6.737  33.643  1.00 96.32           C  
ATOM   3485  O   GLU B  16       4.320   8.355  34.903  1.00 96.32           O  
ATOM   3486  CG  GLU B  16      -0.102   6.826  33.420  1.00 96.32           C  
ATOM   3489  CD  GLU B  16      -0.641   5.738  32.470  1.00 96.32           C  
ATOM   3490  OE1 GLU B  16      -1.881   5.554  32.447  1.00 96.32           O  
ATOM   3491  OE2 GLU B  16       0.157   5.156  31.696  1.00 96.32           O  
ATOM   3492  N   THR B  17       3.673   6.295  35.514  1.00 96.95           N  
ATOM   3494  CA  THR B  17       5.017   5.811  35.857  1.00 96.95           C  
ATOM   3496  C   THR B  17       5.484   4.782  34.837  1.00 96.95           C  
ATOM   3497  CB  THR B  17       5.050   5.229  37.274  1.00 96.95           C  
ATOM   3499  O   THR B  17       4.902   3.704  34.724  1.00 96.95           O  
ATOM   3500  CG2 THR B  17       6.436   4.732  37.692  1.00 96.95           C  
ATOM   3504  OG1 THR B  17       4.684   6.238  38.188  1.00 96.95           O  
ATOM   3506  N   LEU B  18       6.579   5.080  34.143  1.00 97.01           N  
ATOM   3508  CA  LEU B  18       7.296   4.102  33.332  1.00 97.01           C  
ATOM   3510  C   LEU B  18       8.046   3.135  34.254  1.00 97.01           C  
ATOM   3511  CB  LEU B  18       8.238   4.847  32.375  1.00 97.01           C  
ATOM   3514  O   LEU B  18       8.792   3.574  35.126  1.00 97.01           O  
ATOM   3515  CG  LEU B  18       9.229   3.950  31.611  1.00 97.01           C  
ATOM   3517  CD1 LEU B  18       8.491   2.948  30.723  1.00 97.01           C  
ATOM   3521  CD2 LEU B  18      10.160   4.821  30.771  1.00 97.01           C  
ATOM   3525  N   SER B  19       7.870   1.830  34.042  1.00 97.36           N  
ATOM   3527  CA  SER B  19       8.638   0.773  34.708  1.00 97.36           C  
ATOM   3529  C   SER B  19       9.312  -0.118  33.667  1.00 97.36           C  
ATOM   3530  CB  SER B  19       7.741  -0.062  35.625  1.00 97.36           C  
ATOM   3533  O   SER B  19       8.627  -0.737  32.854  1.00 97.36           O  
ATOM   3534  OG  SER B  19       7.201   0.747  36.654  1.00 97.36           O  
ATOM   3536  N   LEU B  20      10.643  -0.188  33.702  1.00 97.41           N  
ATOM   3538  CA  LEU B  20      11.468  -1.041  32.846  1.00 97.41           C  
ATOM   3540  C   LEU B  20      12.272  -2.025  33.696  1.00 97.41           C  
ATOM   3541  CB  LEU B  20      12.426  -0.192  31.990  1.00 97.41           C  
ATOM   3544  O   LEU B  20      12.675  -1.699  34.813  1.00 97.41           O  
ATOM   3545  CG  LEU B  20      11.763   0.807  31.029  1.00 97.41           C  
ATOM   3547  CD1 LEU B  20      12.839   1.553  30.246  1.00 97.41           C  
ATOM   3551  CD2 LEU B  20      10.850   0.101  30.032  1.00 97.41           C  
ATOM   3555  N   THR B  21      12.545  -3.207  33.154  1.00 97.25           N  
ATOM   3557  CA  THR B  21      13.406  -4.229  33.766  1.00 97.25           C  
ATOM   3559  C   THR B  21      14.535  -4.581  32.807  1.00 97.25           C  
ATOM   3560  CB  THR B  21      12.596  -5.481  34.135  1.00 97.25           C  
ATOM   3562  O   THR B  21      14.316  -4.675  31.607  1.00 97.25           O  
ATOM   3563  CG2 THR B  21      13.417  -6.539  34.871  1.00 97.25           C  
ATOM   3567  OG1 THR B  21      11.541  -5.107  34.992  1.00 97.25           O  
ATOM   3569  N   CYS B  22      15.740  -4.784  33.326  1.00 97.54           N  
ATOM   3571  CA  CYS B  22      16.880  -5.323  32.602  1.00 97.54           C  
ATOM   3573  C   CYS B  22      17.272  -6.658  33.237  1.00 97.54           C  
ATOM   3574  CB  CYS B  22      18.026  -4.314  32.637  1.00 97.54           C  
ATOM   3577  O   CYS B  22      17.543  -6.726  34.438  1.00 97.54           O  
ATOM   3578  SG  CYS B  22      19.521  -4.830  31.751  1.00 97.54           S  
ATOM   3579  N   THR B  23      17.273  -7.720  32.435  1.00 97.14           N  
ATOM   3581  CA  THR B  23      17.694  -9.061  32.860  1.00 97.14           C  
ATOM   3583  C   THR B  23      19.135  -9.303  32.463  1.00 97.14           C  
ATOM   3584  CB  THR B  23      16.772 -10.148  32.293  1.00 97.14           C  
ATOM   3586  O   THR B  23      19.484  -9.130  31.296  1.00 97.14           O  
ATOM   3587  CG2 THR B  23      17.075 -11.531  32.867  1.00 97.14           C  
ATOM   3591  OG1 THR B  23      15.432  -9.853  32.623  1.00 97.14           O  
ATOM   3593  N   VAL B  24      19.957  -9.705  33.434  1.00 95.23           N  
ATOM   3595  CA  VAL B  24      21.371 -10.023  33.236  1.00 95.23           C  
ATOM   3597  C   VAL B  24      21.523 -11.532  33.063  1.00 95.23           C  
ATOM   3598  CB  VAL B  24      22.229  -9.505  34.412  1.00 95.23           C  
ATOM   3600  O   VAL B  24      21.045 -12.316  33.884  1.00 95.23           O  
ATOM   3601  CG1 VAL B  24      23.727  -9.704  34.139  1.00 95.23           C  
ATOM   3605  CG2 VAL B  24      21.992  -8.014  34.699  1.00 95.23           C  
ATOM   3609  N   SER B  25      22.231 -11.958  32.022  1.00 95.07           N  
ATOM   3611  CA  SER B  25      22.657 -13.348  31.842  1.00 95.07           C  
ATOM   3613  C   SER B  25      24.155 -13.424  31.531  1.00 95.07           C  
ATOM   3614  CB  SER B  25      21.789 -14.052  30.792  1.00 95.07           C  
ATOM   3617  O   SER B  25      24.783 -12.449  31.120  1.00 95.07           O  
ATOM   3618  OG  SER B  25      21.954 -13.439  29.540  1.00 95.07           O  
ATOM   3620  N   GLY B  26      24.773 -14.577  31.807  1.00 91.49           N  
ATOM   3622  CA  GLY B  26      26.216 -14.780  31.607  1.00 91.49           C  
ATOM   3625  C   GLY B  26      27.132 -14.030  32.589  1.00 91.49           C  
ATOM   3626  O   GLY B  26      28.339 -13.968  32.353  1.00 91.49           O  
ATOM   3627  N   GLY B  27      26.580 -13.480  33.677  1.00 86.32           N  
ATOM   3629  CA  GLY B  27      27.301 -12.828  34.774  1.00 86.32           C  
ATOM   3632  C   GLY B  27      26.398 -12.594  35.992  1.00 86.32           C  
ATOM   3633  O   GLY B  27      25.178 -12.731  35.887  1.00 86.32           O  
ATOM   3634  N   SER B  28      26.992 -12.248  37.139  1.00 89.07           N  
ATOM   3636  CA  SER B  28      26.251 -11.913  38.364  1.00 89.07           C  
ATOM   3638  C   SER B  28      26.015 -10.410  38.479  1.00 89.07           C  
ATOM   3639  CB  SER B  28      26.980 -12.393  39.624  1.00 89.07           C  
ATOM   3642  O   SER B  28      26.943  -9.611  38.338  1.00 89.07           O  
ATOM   3643  OG  SER B  28      26.137 -12.130  40.730  1.00 89.07           O  
ATOM   3645  N   ILE B  29      24.788 -10.026  38.819  1.00 91.45           N  
ATOM   3647  CA  ILE B  29      24.418  -8.648  39.141  1.00 91.45           C  
ATOM   3649  C   ILE B  29      25.160  -8.115  40.373  1.00 91.45           C  
ATOM   3650  CB  ILE B  29      22.889  -8.560  39.283  1.00 91.45           C  
ATOM   3652  O   ILE B  29      25.386  -6.912  40.485  1.00 91.45           O  
ATOM   3653  CG1 ILE B  29      22.425  -7.102  39.157  1.00 91.45           C  
ATOM   3656  CG2 ILE B  29      22.388  -9.205  40.587  1.00 91.45           C  
ATOM   3660  CD1 ILE B  29      20.934  -7.006  38.866  1.00 91.45           C  
ATOM   3664  N   SER B  30      25.599  -9.010  41.266  1.00 89.15           N  
ATOM   3666  CA  SER B  30      26.274  -8.670  42.520  1.00 89.15           C  
ATOM   3668  C   SER B  30      27.750  -8.289  42.371  1.00 89.15           C  
ATOM   3669  CB  SER B  30      26.114  -9.808  43.530  1.00 89.15           C  
ATOM   3672  O   SER B  30      28.430  -8.092  43.371  1.00 89.15           O  
ATOM   3673  OG  SER B  30      26.886 -10.928  43.134  1.00 89.15           O  
ATOM   3675  N   SER B  31      28.268  -8.246  41.144  1.00 86.97           N  
ATOM   3677  CA  SER B  31      29.699  -8.073  40.870  1.00 86.97           C  
ATOM   3679  C   SER B  31      30.012  -6.824  40.053  1.00 86.97           C  
ATOM   3680  CB  SER B  31      30.244  -9.316  40.159  1.00 86.97           C  
ATOM   3683  O   SER B  31      31.152  -6.657  39.641  1.00 86.97           O  
ATOM   3684  OG  SER B  31      30.013 -10.478  40.935  1.00 86.97           O  
ATOM   3686  N   TYR B  32      29.023  -5.969  39.771  1.00 88.72           N  
ATOM   3688  CA  TYR B  32      29.194  -4.797  38.909  1.00 88.72           C  
ATOM   3690  C   TYR B  32      28.294  -3.635  39.333  1.00 88.72           C  
ATOM   3691  CB  TYR B  32      28.950  -5.180  37.435  1.00 88.72           C  
ATOM   3694  O   TYR B  32      27.339  -3.810  40.094  1.00 88.72           O  
ATOM   3695  CG  TYR B  32      29.893  -6.248  36.909  1.00 88.72           C  
ATOM   3696  CD1 TYR B  32      31.181  -5.889  36.469  1.00 88.72           C  
ATOM   3698  CD2 TYR B  32      29.515  -7.605  36.933  1.00 88.72           C  
ATOM   3700  CE1 TYR B  32      32.120  -6.884  36.144  1.00 88.72           C  
ATOM   3702  CE2 TYR B  32      30.438  -8.604  36.564  1.00 88.72           C  
ATOM   3704  OH  TYR B  32      32.623  -9.193  35.765  1.00 88.72           O  
ATOM   3706  CZ  TYR B  32      31.749  -8.242  36.188  1.00 88.72           C  
ATOM   3707  N   TYR B  33      28.594  -2.451  38.803  1.00 92.34           N  
ATOM   3709  CA  TYR B  33      27.648  -1.342  38.764  1.00 92.34           C  
ATOM   3711  C   TYR B  33      26.848  -1.399  37.456  1.00 92.34           C  
ATOM   3712  CB  TYR B  33      28.354   0.010  38.899  1.00 92.34           C  
ATOM   3715  O   TYR B  33      27.370  -1.774  36.402  1.00 92.34           O  
ATOM   3716  CG  TYR B  33      29.064   0.297  40.197  1.00 92.34           C  
ATOM   3717  CD1 TYR B  33      28.571   1.295  41.052  1.00 92.34           C  
ATOM   3719  CD2 TYR B  33      30.252  -0.377  40.528  1.00 92.34           C  
ATOM   3721  CE1 TYR B  33      29.269   1.633  42.224  1.00 92.34           C  
ATOM   3723  CE2 TYR B  33      30.918  -0.057  41.722  1.00 92.34           C  
ATOM   3725  OH  TYR B  33      31.169   1.238  43.685  1.00 92.34           O  
ATOM   3727  CZ  TYR B  33      30.457   0.959  42.564  1.00 92.34           C  
ATOM   3728  N   TRP B  34      25.588  -0.985  37.524  1.00 96.32           N  
ATOM   3730  CA  TRP B  34      24.634  -1.058  36.418  1.00 96.32           C  
ATOM   3732  C   TRP B  34      24.009   0.305  36.176  1.00 96.32           C  
ATOM   3733  CB  TRP B  34      23.564  -2.098  36.743  1.00 96.32           C  
ATOM   3736  O   TRP B  34      23.727   1.028  37.126  1.00 96.32           O  
ATOM   3737  CG  TRP B  34      24.123  -3.444  37.062  1.00 96.32           C  
ATOM   3738  CD1 TRP B  34      24.381  -3.917  38.301  1.00 96.32           C  
ATOM   3740  CD2 TRP B  34      24.609  -4.456  36.135  1.00 96.32           C  
ATOM   3741  CE2 TRP B  34      25.147  -5.540  36.891  1.00 96.32           C  
ATOM   3742  CE3 TRP B  34      24.682  -4.545  34.730  1.00 96.32           C  
ATOM   3744  NE1 TRP B  34      25.000  -5.146  38.207  1.00 96.32           N  
ATOM   3746  CH2 TRP B  34      25.742  -6.742  34.876  1.00 96.32           C  
ATOM   3748  CZ2 TRP B  34      25.703  -6.673  36.277  1.00 96.32           C  
ATOM   3750  CZ3 TRP B  34      25.246  -5.673  34.111  1.00 96.32           C  
ATOM   3752  N   SER B  35      23.780   0.666  34.920  1.00 96.16           N  
ATOM   3754  CA  SER B  35      23.318   1.996  34.534  1.00 96.16           C  
ATOM   3756  C   SER B  35      22.151   1.930  33.562  1.00 96.16           C  
ATOM   3757  CB  SER B  35      24.488   2.782  33.940  1.00 96.16           C  
ATOM   3760  O   SER B  35      22.012   0.977  32.795  1.00 96.16           O  
ATOM   3761  OG  SER B  35      24.212   4.169  33.846  1.00 96.16           O  
ATOM   3763  N   TRP B  36      21.348   2.990  33.564  1.00 97.61           N  
ATOM   3765  CA  TRP B  36      20.378   3.273  32.512  1.00 97.61           C  
ATOM   3767  C   TRP B  36      20.815   4.506  31.718  1.00 97.61           C  
ATOM   3768  CB  TRP B  36      18.975   3.415  33.104  1.00 97.61           C  
ATOM   3771  O   TRP B  36      21.270   5.506  32.286  1.00 97.61           O  
ATOM   3772  CG  TRP B  36      18.366   2.130  33.573  1.00 97.61           C  
ATOM   3773  CD1 TRP B  36      18.462   1.613  34.818  1.00 97.61           C  
ATOM   3775  CD2 TRP B  36      17.576   1.170  32.804  1.00 97.61           C  
ATOM   3776  CE2 TRP B  36      17.201   0.098  33.669  1.00 97.61           C  
ATOM   3777  CE3 TRP B  36      17.142   1.093  31.463  1.00 97.61           C  
ATOM   3779  NE1 TRP B  36      17.753   0.430  34.886  1.00 97.61           N  
ATOM   3781  CH2 TRP B  36      16.011  -1.033  31.895  1.00 97.61           C  
ATOM   3783  CZ2 TRP B  36      16.428  -0.988  33.237  1.00 97.61           C  
ATOM   3785  CZ3 TRP B  36      16.368   0.004  31.014  1.00 97.61           C  
ATOM   3787  N   ILE B  37      20.682   4.422  30.399  1.00 96.83           N  
ATOM   3789  CA  ILE B  37      20.952   5.485  29.430  1.00 96.83           C  
ATOM   3791  C   ILE B  37      19.751   5.526  28.487  1.00 96.83           C  
ATOM   3792  CB  ILE B  37      22.272   5.225  28.658  1.00 96.83           C  
ATOM   3794  O   ILE B  37      19.185   4.484  28.171  1.00 96.83           O  
ATOM   3795  CG1 ILE B  37      23.507   5.110  29.588  1.00 96.83           C  
ATOM   3798  CG2 ILE B  37      22.554   6.343  27.634  1.00 96.83           C  
ATOM   3802  CD1 ILE B  37      23.830   3.672  30.017  1.00 96.83           C  
ATOM   3806  N   ARG B  38      19.342   6.704  28.022  1.00 96.78           N  
ATOM   3808  CA  ARG B  38      18.288   6.823  27.008  1.00 96.78           C  
ATOM   3810  C   ARG B  38      18.732   7.648  25.812  1.00 96.78           C  
ATOM   3811  CB  ARG B  38      16.982   7.328  27.629  1.00 96.78           C  
ATOM   3814  O   ARG B  38      19.639   8.465  25.920  1.00 96.78           O  
ATOM   3815  CG  ARG B  38      17.087   8.764  28.159  1.00 96.78           C  
ATOM   3818  CD  ARG B  38      15.753   9.220  28.746  1.00 96.78           C  
ATOM   3821  NE  ARG B  38      15.833  10.622  29.166  1.00 96.78           N  
ATOM   3823  NH1 ARG B  38      13.749  10.842  30.091  1.00 96.78           N  
ATOM   3826  NH2 ARG B  38      15.134  12.605  29.938  1.00 96.78           N  
ATOM   3829  CZ  ARG B  38      14.900  11.346  29.739  1.00 96.78           C  
ATOM   3830  N   GLN B  39      18.064   7.448  24.686  1.00 96.44           N  
ATOM   3832  CA  GLN B  39      18.299   8.168  23.443  1.00 96.44           C  
ATOM   3834  C   GLN B  39      16.959   8.647  22.881  1.00 96.44           C  
ATOM   3835  CB  GLN B  39      19.036   7.226  22.486  1.00 96.44           C  
ATOM   3838  O   GLN B  39      16.215   7.841  22.306  1.00 96.44           O  
ATOM   3839  CG  GLN B  39      19.575   7.953  21.249  1.00 96.44           C  
ATOM   3842  CD  GLN B  39      20.495   7.059  20.426  1.00 96.44           C  
ATOM   3843  NE2 GLN B  39      21.404   7.649  19.684  1.00 96.44           N  
ATOM   3846  OE1 GLN B  39      20.426   5.834  20.463  1.00 96.44           O  
ATOM   3847  N   PRO B  40      16.589   9.925  23.080  1.00 93.96           N  
ATOM   3848  CA  PRO B  40      15.408  10.485  22.439  1.00 93.96           C  
ATOM   3850  C   PRO B  40      15.537  10.398  20.907  1.00 93.96           C  
ATOM   3851  CB  PRO B  40      15.294  11.928  22.932  1.00 93.96           C  
ATOM   3854  O   PRO B  40      16.656  10.509  20.393  1.00 93.96           O  
ATOM   3855  CG  PRO B  40      16.129  11.946  24.215  1.00 93.96           C  
ATOM   3858  CD  PRO B  40      17.221  10.915  23.940  1.00 93.96           C  
ATOM   3861  N   PRO B  41      14.435  10.231  20.155  1.00 90.29           N  
ATOM   3862  CA  PRO B  41      14.489  10.072  18.703  1.00 90.29           C  
ATOM   3864  C   PRO B  41      15.281  11.193  18.020  1.00 90.29           C  
ATOM   3865  CB  PRO B  41      13.030  10.035  18.238  1.00 90.29           C  
ATOM   3868  O   PRO B  41      15.017  12.376  18.243  1.00 90.29           O  
ATOM   3869  CG  PRO B  41      12.289   9.493  19.457  1.00 90.29           C  
ATOM   3872  CD  PRO B  41      13.067  10.079  20.629  1.00 90.29           C  
ATOM   3875  N   GLY B  42      16.274  10.817  17.208  1.00 86.48           N  
ATOM   3877  CA  GLY B  42      17.131  11.758  16.478  1.00 86.48           C  
ATOM   3880  C   GLY B  42      18.074  12.599  17.349  1.00 86.48           C  
ATOM   3881  O   GLY B  42      18.673  13.546  16.841  1.00 86.48           O  
ATOM   3882  N   LYS B  43      18.207  12.295  18.646  1.00 90.59           N  
ATOM   3884  CA  LYS B  43      19.115  12.988  19.570  1.00 90.59           C  
ATOM   3886  C   LYS B  43      20.245  12.069  20.042  1.00 90.59           C  
ATOM   3887  CB  LYS B  43      18.326  13.599  20.742  1.00 90.59           C  
ATOM   3890  O   LYS B  43      20.253  10.863  19.795  1.00 90.59           O  
ATOM   3891  CG  LYS B  43      17.268  14.611  20.273  1.00 90.59           C  
ATOM   3894  CD  LYS B  43      16.710  15.419  21.450  1.00 90.59           C  
ATOM   3897  CE  LYS B  43      15.611  16.363  20.957  1.00 90.59           C  
ATOM   3900  NZ  LYS B  43      15.002  17.113  22.085  1.00 90.59           N  
ATOM   3904  N   GLY B  44      21.225  12.675  20.708  1.00 90.92           N  
ATOM   3906  CA  GLY B  44      22.316  11.961  21.363  1.00 90.92           C  
ATOM   3909  C   GLY B  44      21.869  11.169  22.595  1.00 90.92           C  
ATOM   3910  O   GLY B  44      20.687  11.097  22.936  1.00 90.92           O  
ATOM   3911  N   LEU B  45      22.853  10.575  23.259  1.00 96.61           N  
ATOM   3913  CA  LEU B  45      22.673   9.756  24.454  1.00 96.61           C  
ATOM   3915  C   LEU B  45      22.543  10.635  25.710  1.00 96.61           C  
ATOM   3916  CB  LEU B  45      23.870   8.790  24.558  1.00 96.61           C  
ATOM   3919  O   LEU B  45      23.254  11.625  25.868  1.00 96.61           O  
ATOM   3920  CG  LEU B  45      24.039   7.822  23.368  1.00 96.61           C  
ATOM   3922  CD1 LEU B  45      25.420   7.171  23.409  1.00 96.61           C  
ATOM   3926  CD2 LEU B  45      22.980   6.722  23.386  1.00 96.61           C  
ATOM   3930  N   GLU B  46      21.671  10.246  26.636  1.00 96.59           N  
ATOM   3932  CA  GLU B  46      21.476  10.895  27.934  1.00 96.59           C  
ATOM   3934  C   GLU B  46      21.605   9.860  29.057  1.00 96.59           C  
ATOM   3935  CB  GLU B  46      20.108  11.599  27.970  1.00 96.59           C  
ATOM   3938  O   GLU B  46      20.853   8.883  29.122  1.00 96.59           O  
ATOM   3939  CG  GLU B  46      19.905  12.419  29.258  1.00 96.59           C  
ATOM   3942  CD  GLU B  46      18.497  13.028  29.378  1.00 96.59           C  
ATOM   3943  OE1 GLU B  46      18.258  13.831  30.304  1.00 96.59           O  
ATOM   3944  OE2 GLU B  46      17.587  12.631  28.615  1.00 96.59           O  
ATOM   3945  N   TRP B  47      22.557  10.070  29.967  1.00 96.17           N  
ATOM   3947  CA  TRP B  47      22.712   9.229  31.153  1.00 96.17           C  
ATOM   3949  C   TRP B  47      21.602   9.520  32.172  1.00 96.17           C  
ATOM   3950  CB  TRP B  47      24.096   9.457  31.758  1.00 96.17           C  
ATOM   3953  O   TRP B  47      21.342  10.681  32.499  1.00 96.17           O  
ATOM   3954  CG  TRP B  47      24.350   8.711  33.026  1.00 96.17           C  
ATOM   3955  CD1 TRP B  47      24.510   7.374  33.138  1.00 96.17           C  
ATOM   3957  CD2 TRP B  47      24.419   9.242  34.382  1.00 96.17           C  
ATOM   3958  CE2 TRP B  47      24.624   8.153  35.279  1.00 96.17           C  
ATOM   3959  CE3 TRP B  47      24.290  10.533  34.941  1.00 96.17           C  
ATOM   3961  NE1 TRP B  47      24.657   7.036  34.468  1.00 96.17           N  
ATOM   3963  CH2 TRP B  47      24.571   9.640  37.194  1.00 96.17           C  
ATOM   3965  CZ2 TRP B  47      24.697   8.346  36.664  1.00 96.17           C  
ATOM   3967  CZ3 TRP B  47      24.368  10.732  36.335  1.00 96.17           C  
ATOM   3969  N   ILE B  48      20.966   8.469  32.697  1.00 96.76           N  
ATOM   3971  CA  ILE B  48      19.871   8.583  33.673  1.00 96.76           C  
ATOM   3973  C   ILE B  48      20.387   8.415  35.103  1.00 96.76           C  
ATOM   3974  CB  ILE B  48      18.761   7.553  33.355  1.00 96.76           C  
ATOM   3976  O   ILE B  48      20.042   9.194  35.992  1.00 96.76           O  
ATOM   3977  CG1 ILE B  48      18.099   7.863  31.995  1.00 96.76           C  
ATOM   3980  CG2 ILE B  48      17.702   7.522  34.474  1.00 96.76           C  
ATOM   3984  CD1 ILE B  48      17.216   6.720  31.483  1.00 96.76           C  
ATOM   3988  N   GLY B  49      21.180   7.373  35.340  1.00 94.95           N  
ATOM   3990  CA  GLY B  49      21.622   6.989  36.674  1.00 94.95           C  
ATOM   3993  C   GLY B  49      22.286   5.618  36.702  1.00 94.95           C  
ATOM   3994  O   GLY B  49      22.118   4.839  35.764  1.00 94.95           O  
ATOM   3995  N   TYR B  50      22.989   5.314  37.793  1.00 94.48           N  
ATOM   3997  CA  TYR B  50      23.532   3.986  38.074  1.00 94.48           C  
ATOM   3999  C   TYR B  50      23.126   3.473  39.458  1.00 94.48           C  
ATOM   4000  CB  TYR B  50      25.059   3.947  37.878  1.00 94.48           C  
ATOM   4003  O   TYR B  50      22.740   4.249  40.337  1.00 94.48           O  
ATOM   4004  CG  TYR B  50      25.874   4.594  38.985  1.00 94.48           C  
ATOM   4005  CD1 TYR B  50      26.452   5.856  38.780  1.00 94.48           C  
ATOM   4007  CD2 TYR B  50      26.090   3.926  40.209  1.00 94.48           C  
ATOM   4009  CE1 TYR B  50      27.198   6.473  39.801  1.00 94.48           C  
ATOM   4011  CE2 TYR B  50      26.830   4.541  41.237  1.00 94.48           C  
ATOM   4013  OH  TYR B  50      28.081   6.456  42.007  1.00 94.48           O  
ATOM   4015  CZ  TYR B  50      27.372   5.826  41.038  1.00 94.48           C  
ATOM   4016  N   ILE B  51      23.264   2.161  39.641  1.00 94.45           N  
ATOM   4018  CA  ILE B  51      23.126   1.439  40.902  1.00 94.45           C  
ATOM   4020  C   ILE B  51      24.325   0.506  41.125  1.00 94.45           C  
ATOM   4021  CB  ILE B  51      21.769   0.703  40.947  1.00 94.45           C  
ATOM   4023  O   ILE B  51      24.760  -0.195  40.210  1.00 94.45           O  
ATOM   4024  CG1 ILE B  51      21.515   0.083  42.336  1.00 94.45           C  
ATOM   4027  CG2 ILE B  51      21.650  -0.375  39.847  1.00 94.45           C  
ATOM   4031  CD1 ILE B  51      20.028  -0.101  42.657  1.00 94.45           C  
ATOM   4035  N   TYR B  52      24.862   0.501  42.341  1.00 85.25           N  
ATOM   4037  CA  TYR B  52      25.801  -0.509  42.823  1.00 85.25           C  
ATOM   4039  C   TYR B  52      25.040  -1.724  43.353  1.00 85.25           C  
ATOM   4040  CB  TYR B  52      26.665   0.087  43.936  1.00 85.25           C  
ATOM   4043  O   TYR B  52      23.901  -1.590  43.803  1.00 85.25           O  
ATOM   4044  CG  TYR B  52      27.809  -0.797  44.404  1.00 85.25           C  
ATOM   4045  CD1 TYR B  52      28.045  -0.949  45.777  1.00 85.25           C  
ATOM   4047  CD2 TYR B  52      28.682  -1.409  43.486  1.00 85.25           C  
ATOM   4049  CE1 TYR B  52      29.147  -1.684  46.245  1.00 85.25           C  
ATOM   4051  CE2 TYR B  52      29.834  -2.077  43.940  1.00 85.25           C  
ATOM   4053  OH  TYR B  52      31.229  -2.765  45.777  1.00 85.25           O  
ATOM   4055  CZ  TYR B  52      30.083  -2.188  45.324  1.00 85.25           C  
ATOM   4056  N   TYR B  53      25.667  -2.902  43.393  1.00 83.01           N  
ATOM   4058  CA  TYR B  53      25.002  -4.097  43.922  1.00 83.01           C  
ATOM   4060  C   TYR B  53      24.531  -3.947  45.375  1.00 83.01           C  
ATOM   4061  CB  TYR B  53      25.910  -5.319  43.806  1.00 83.01           C  
ATOM   4064  O   TYR B  53      23.575  -4.611  45.771  1.00 83.01           O  
ATOM   4065  CG  TYR B  53      27.097  -5.336  44.748  1.00 83.01           C  
ATOM   4066  CD1 TYR B  53      28.376  -5.010  44.270  1.00 83.01           C  
ATOM   4068  CD2 TYR B  53      26.929  -5.719  46.096  1.00 83.01           C  
ATOM   4070  CE1 TYR B  53      29.474  -5.056  45.144  1.00 83.01           C  
ATOM   4072  CE2 TYR B  53      28.015  -5.674  46.989  1.00 83.01           C  
ATOM   4074  OH  TYR B  53      30.323  -5.198  47.393  1.00 83.01           O  
ATOM   4076  CZ  TYR B  53      29.290  -5.310  46.519  1.00 83.01           C  
ATOM   4077  N   SER B  54      25.163  -3.071  46.167  1.00 82.30           N  
ATOM   4079  CA  SER B  54      24.735  -2.791  47.544  1.00 82.30           C  
ATOM   4081  C   SER B  54      23.463  -1.934  47.626  1.00 82.30           C  
ATOM   4082  CB  SER B  54      25.869  -2.139  48.344  1.00 82.30           C  
ATOM   4085  O   SER B  54      23.007  -1.631  48.724  1.00 82.30           O  
ATOM   4086  OG  SER B  54      25.886  -0.736  48.147  1.00 82.30           O  
ATOM   4088  N   GLY B  55      22.926  -1.482  46.490  1.00 86.08           N  
ATOM   4090  CA  GLY B  55      21.778  -0.583  46.411  1.00 86.08           C  
ATOM   4093  C   GLY B  55      22.128   0.907  46.403  1.00 86.08           C  
ATOM   4094  O   GLY B  55      21.221   1.727  46.304  1.00 86.08           O  
ATOM   4095  N   SER B  56      23.409   1.289  46.475  1.00 88.35           N  
ATOM   4097  CA  SER B  56      23.822   2.695  46.338  1.00 88.35           C  
ATOM   4099  C   SER B  56      23.498   3.210  44.937  1.00 88.35           C  
ATOM   4100  CB  SER B  56      25.322   2.867  46.599  1.00 88.35           C  
ATOM   4103  O   SER B  56      23.866   2.578  43.950  1.00 88.35           O  
ATOM   4104  OG  SER B  56      25.631   2.475  47.921  1.00 88.35           O  
ATOM   4106  N   THR B  57      22.830   4.361  44.833  1.00 93.88           N  
ATOM   4108  CA  THR B  57      22.404   4.933  43.544  1.00 93.88           C  
ATOM   4110  C   THR B  57      22.862   6.369  43.354  1.00 93.88           C  
ATOM   4111  CB  THR B  57      20.879   4.901  43.355  1.00 93.88           C  
ATOM   4113  O   THR B  57      22.846   7.159  44.299  1.00 93.88           O  
ATOM   4114  CG2 THR B  57      20.329   3.483  43.352  1.00 93.88           C  
ATOM   4118  OG1 THR B  57      20.230   5.646  44.368  1.00 93.88           O  
ATOM   4120  N   LYS B  58      23.141   6.743  42.104  1.00 92.70           N  
ATOM   4122  CA  LYS B  58      23.348   8.136  41.688  1.00 92.70           C  
ATOM   4124  C   LYS B  58      22.552   8.409  40.419  1.00 92.70           C  
ATOM   4125  CB  LYS B  58      24.847   8.381  41.494  1.00 92.70           C  
ATOM   4128  O   LYS B  58      22.539   7.583  39.512  1.00 92.70           O  
ATOM   4129  CG  LYS B  58      25.229   9.867  41.459  1.00 92.70           C  
ATOM   4132  CD  LYS B  58      26.756   9.995  41.376  1.00 92.70           C  
ATOM   4135  CE  LYS B  58      27.211  11.449  41.519  1.00 92.70           C  
ATOM   4138  NZ  LYS B  58      28.691  11.526  41.630  1.00 92.70           N  
ATOM   4142  N   TYR B  59      21.921   9.577  40.342  1.00 95.21           N  
ATOM   4144  CA  TYR B  59      21.041   9.957  39.234  1.00 95.21           C  
ATOM   4146  C   TYR B  59      21.486  11.262  38.589  1.00 95.21           C  
ATOM   4147  CB  TYR B  59      19.593  10.074  39.734  1.00 95.21           C  
ATOM   4150  O   TYR B  59      22.101  12.110  39.244  1.00 95.21           O  
ATOM   4151  CG  TYR B  59      19.085   8.830  40.433  1.00 95.21           C  
ATOM   4152  CD1 TYR B  59      18.929   7.641  39.701  1.00 95.21           C  
ATOM   4154  CD2 TYR B  59      18.798   8.848  41.812  1.00 95.21           C  
ATOM   4156  CE1 TYR B  59      18.478   6.478  40.348  1.00 95.21           C  
ATOM   4158  CE2 TYR B  59      18.345   7.682  42.458  1.00 95.21           C  
ATOM   4160  OH  TYR B  59      17.722   5.366  42.318  1.00 95.21           O  
ATOM   4162  CZ  TYR B  59      18.171   6.497  41.719  1.00 95.21           C  
ATOM   4163  N   ASN B  60      21.117  11.449  37.325  1.00 94.34           N  
ATOM   4165  CA  ASN B  60      21.203  12.734  36.654  1.00 94.34           C  
ATOM   4167  C   ASN B  60      20.370  13.774  37.433  1.00 94.34           C  
ATOM   4168  CB  ASN B  60      20.733  12.560  35.204  1.00 94.34           C  
ATOM   4171  O   ASN B  60      19.185  13.527  37.680  1.00 94.34           O  
ATOM   4172  CG  ASN B  60      20.969  13.796  34.354  1.00 94.34           C  
ATOM   4173  ND2 ASN B  60      21.169  13.613  33.073  1.00 94.34           N  
ATOM   4176  OD1 ASN B  60      21.019  14.914  34.847  1.00 94.34           O  
ATOM   4177  N   PRO B  61      20.946  14.924  37.840  1.00 93.39           N  
ATOM   4178  CA  PRO B  61      20.227  15.937  38.607  1.00 93.39           C  
ATOM   4180  C   PRO B  61      18.905  16.395  37.975  1.00 93.39           C  
ATOM   4181  CB  PRO B  61      21.209  17.103  38.754  1.00 93.39           C  
ATOM   4184  O   PRO B  61      17.961  16.654  38.718  1.00 93.39           O  
ATOM   4185  CG  PRO B  61      22.569  16.412  38.734  1.00 93.39           C  
ATOM   4188  CD  PRO B  61      22.351  15.294  37.722  1.00 93.39           C  
ATOM   4191  N   SER B  62      18.800  16.436  36.641  1.00 92.36           N  
ATOM   4193  CA  SER B  62      17.567  16.827  35.929  1.00 92.36           C  
ATOM   4195  C   SER B  62      16.425  15.810  36.071  1.00 92.36           C  
ATOM   4196  CB  SER B  62      17.875  17.028  34.440  1.00 92.36           C  
ATOM   4199  O   SER B  62      15.257  16.157  35.902  1.00 92.36           O  
ATOM   4200  OG  SER B  62      18.296  15.800  33.883  1.00 92.36           O  
ATOM   4202  N   LEU B  63      16.748  14.557  36.404  1.00 94.49           N  
ATOM   4204  CA  LEU B  63      15.800  13.447  36.526  1.00 94.49           C  
ATOM   4206  C   LEU B  63      15.642  12.945  37.969  1.00 94.49           C  
ATOM   4207  CB  LEU B  63      16.244  12.310  35.589  1.00 94.49           C  
ATOM   4210  O   LEU B  63      14.740  12.157  38.251  1.00 94.49           O  
ATOM   4211  CG  LEU B  63      16.363  12.678  34.100  1.00 94.49           C  
ATOM   4213  CD1 LEU B  63      16.847  11.464  33.309  1.00 94.49           C  
ATOM   4217  CD2 LEU B  63      15.019  13.133  33.527  1.00 94.49           C  
ATOM   4221  N   LYS B  64      16.492  13.411  38.890  1.00 94.69           N  
ATOM   4223  CA  LYS B  64      16.648  12.876  40.251  1.00 94.69           C  
ATOM   4225  C   LYS B  64      15.343  12.777  41.050  1.00 94.69           C  
ATOM   4226  CB  LYS B  64      17.694  13.739  40.979  1.00 94.69           C  
ATOM   4229  O   LYS B  64      15.204  11.848  41.834  1.00 94.69           O  
ATOM   4230  CG  LYS B  64      18.029  13.204  42.380  1.00 94.69           C  
ATOM   4233  CD  LYS B  64      19.086  14.068  43.076  1.00 94.69           C  
ATOM   4236  CE  LYS B  64      19.344  13.501  44.477  1.00 94.69           C  
ATOM   4239  NZ  LYS B  64      20.299  14.335  45.249  1.00 94.69           N  
ATOM   4243  N   SER B  65      14.400  13.705  40.878  1.00 92.91           N  
ATOM   4245  CA  SER B  65      13.118  13.699  41.606  1.00 92.91           C  
ATOM   4247  C   SER B  65      12.094  12.694  41.070  1.00 92.91           C  
ATOM   4248  CB  SER B  65      12.496  15.097  41.592  1.00 92.91           C  
ATOM   4251  O   SER B  65      11.100  12.438  41.743  1.00 92.91           O  
ATOM   4252  OG  SER B  65      12.328  15.543  40.258  1.00 92.91           O  
ATOM   4254  N   ARG B  66      12.315  12.145  39.870  1.00 95.66           N  
ATOM   4256  CA  ARG B  66      11.378  11.244  39.182  1.00 95.66           C  
ATOM   4258  C   ARG B  66      11.915   9.825  39.006  1.00 95.66           C  
ATOM   4259  CB  ARG B  66      10.986  11.849  37.821  1.00 95.66           C  
ATOM   4262  O   ARG B  66      11.145   8.927  38.684  1.00 95.66           O  
ATOM   4263  CG  ARG B  66      10.322  13.233  37.928  1.00 95.66           C  
ATOM   4266  CD  ARG B  66       9.740  13.721  36.589  1.00 95.66           C  
ATOM   4269  NE  ARG B  66      10.756  13.830  35.513  1.00 95.66           N  
ATOM   4271  NH1 ARG B  66       9.497  12.992  33.754  1.00 95.66           N  
ATOM   4274  NH2 ARG B  66      11.590  13.567  33.395  1.00 95.66           N  
ATOM   4277  CZ  ARG B  66      10.606  13.468  34.243  1.00 95.66           C  
ATOM   4278  N   VAL B  67      13.222   9.621  39.166  1.00 95.67           N  
ATOM   4280  CA  VAL B  67      13.898   8.354  38.861  1.00 95.67           C  
ATOM   4282  C   VAL B  67      14.148   7.526  40.116  1.00 95.67           C  
ATOM   4283  CB  VAL B  67      15.200   8.600  38.081  1.00 95.67           C  
ATOM   4285  O   VAL B  67      14.604   8.029  41.139  1.00 95.67           O  
ATOM   4286  CG1 VAL B  67      16.037   7.332  37.900  1.00 95.67           C  
ATOM   4290  CG2 VAL B  67      14.872   9.093  36.673  1.00 95.67           C  
ATOM   4294  N   THR B  68      13.920   6.220  40.015  1.00 96.92           N  
ATOM   4296  CA  THR B  68      14.384   5.225  40.986  1.00 96.92           C  
ATOM   4298  C   THR B  68      14.927   4.012  40.241  1.00 96.92           C  
ATOM   4299  CB  THR B  68      13.245   4.820  41.929  1.00 96.92           C  
ATOM   4301  O   THR B  68      14.228   3.432  39.412  1.00 96.92           O  
ATOM   4302  CG2 THR B  68      13.686   3.825  43.002  1.00 96.92           C  
ATOM   4306  OG1 THR B  68      12.757   5.957  42.600  1.00 96.92           O  
ATOM   4308  N   ILE B  69      16.163   3.614  40.537  1.00 96.85           N  
ATOM   4310  CA  ILE B  69      16.759   2.359  40.070  1.00 96.85           C  
ATOM   4312  C   ILE B  69      16.821   1.395  41.256  1.00 96.85           C  
ATOM   4313  CB  ILE B  69      18.132   2.592  39.395  1.00 96.85           C  
ATOM   4315  O   ILE B  69      17.130   1.805  42.373  1.00 96.85           O  
ATOM   4316  CG1 ILE B  69      18.001   3.491  38.142  1.00 96.85           C  
ATOM   4319  CG2 ILE B  69      18.760   1.257  38.957  1.00 96.85           C  
ATOM   4323  CD1 ILE B  69      19.346   4.038  37.636  1.00 96.85           C  
ATOM   4327  N   SER B  70      16.515   0.117  41.033  1.00 96.45           N  
ATOM   4329  CA  SER B  70      16.585  -0.916  42.076  1.00 96.45           C  
ATOM   4331  C   SER B  70      17.130  -2.234  41.532  1.00 96.45           C  
ATOM   4332  CB  SER B  70      15.222  -1.099  42.750  1.00 96.45           C  
ATOM   4335  O   SER B  70      16.966  -2.524  40.348  1.00 96.45           O  
ATOM   4336  OG  SER B  70      14.235  -1.536  41.840  1.00 96.45           O  
ATOM   4338  N   VAL B  71      17.784  -3.018  42.391  1.00 93.70           N  
ATOM   4340  CA  VAL B  71      18.364  -4.333  42.072  1.00 93.70           C  
ATOM   4342  C   VAL B  71      17.545  -5.428  42.753  1.00 93.70           C  
ATOM   4343  CB  VAL B  71      19.851  -4.387  42.496  1.00 93.70           C  
ATOM   4345  O   VAL B  71      17.227  -5.324  43.935  1.00 93.70           O  
ATOM   4346  CG1 VAL B  71      20.443  -5.800  42.470  1.00 93.70           C  
ATOM   4350  CG2 VAL B  71      20.721  -3.536  41.564  1.00 93.70           C  
ATOM   4354  N   ASP B  72      17.246  -6.493  42.013  1.00 94.76           N  
ATOM   4356  CA  ASP B  72      16.717  -7.761  42.512  1.00 94.76           C  
ATOM   4358  C   ASP B  72      17.778  -8.847  42.268  1.00 94.76           C  
ATOM   4359  CB  ASP B  72      15.361  -8.066  41.845  1.00 94.76           C  
ATOM   4362  O   ASP B  72      17.895  -9.416  41.178  1.00 94.76           O  
ATOM   4363  CG  ASP B  72      14.650  -9.302  42.421  1.00 94.76           C  
ATOM   4364  OD1 ASP B  72      13.414  -9.422  42.204  1.00 94.76           O  
ATOM   4365  OD2 ASP B  72      15.331 -10.146  43.056  1.00 94.76           O  
ATOM   4366  N   THR B  73      18.596  -9.107  43.292  1.00 93.04           N  
ATOM   4368  CA  THR B  73      19.693 -10.086  43.225  1.00 93.04           C  
ATOM   4370  C   THR B  73      19.189 -11.506  43.004  1.00 93.04           C  
ATOM   4371  CB  THR B  73      20.557 -10.065  44.494  1.00 93.04           C  
ATOM   4373  O   THR B  73      19.848 -12.277  42.313  1.00 93.04           O  
ATOM   4374  CG2 THR B  73      21.381  -8.786  44.625  1.00 93.04           C  
ATOM   4378  OG1 THR B  73      19.738 -10.145  45.639  1.00 93.04           O  
ATOM   4380  N   SER B  74      18.005 -11.839  43.527  1.00 94.96           N  
ATOM   4382  CA  SER B  74      17.412 -13.175  43.400  1.00 94.96           C  
ATOM   4384  C   SER B  74      17.026 -13.509  41.958  1.00 94.96           C  
ATOM   4385  CB  SER B  74      16.200 -13.297  44.331  1.00 94.96           C  
ATOM   4388  O   SER B  74      17.100 -14.667  41.550  1.00 94.96           O  
ATOM   4389  OG  SER B  74      15.051 -12.613  43.861  1.00 94.96           O  
ATOM   4391  N   LYS B  75      16.668 -12.487  41.171  1.00 95.42           N  
ATOM   4393  CA  LYS B  75      16.305 -12.622  39.755  1.00 95.42           C  
ATOM   4395  C   LYS B  75      17.428 -12.259  38.792  1.00 95.42           C  
ATOM   4396  CB  LYS B  75      15.058 -11.788  39.459  1.00 95.42           C  
ATOM   4399  O   LYS B  75      17.226 -12.353  37.586  1.00 95.42           O  
ATOM   4400  CG  LYS B  75      13.855 -12.291  40.258  1.00 95.42           C  
ATOM   4403  CD  LYS B  75      12.617 -11.509  39.831  1.00 95.42           C  
ATOM   4406  CE  LYS B  75      11.504 -11.756  40.847  1.00 95.42           C  
ATOM   4409  NZ  LYS B  75      10.977 -10.458  41.302  1.00 95.42           N  
ATOM   4413  N   ASN B  76      18.585 -11.828  39.297  1.00 95.82           N  
ATOM   4415  CA  ASN B  76      19.675 -11.291  38.481  1.00 95.82           C  
ATOM   4417  C   ASN B  76      19.196 -10.141  37.560  1.00 95.82           C  
ATOM   4418  CB  ASN B  76      20.369 -12.459  37.753  1.00 95.82           C  
ATOM   4421  O   ASN B  76      19.530 -10.079  36.376  1.00 95.82           O  
ATOM   4422  CG  ASN B  76      21.834 -12.205  37.471  1.00 95.82           C  
ATOM   4423  ND2 ASN B  76      22.335 -12.630  36.341  1.00 95.82           N  
ATOM   4426  OD1 ASN B  76      22.567 -11.671  38.287  1.00 95.82           O  
ATOM   4427  N   GLN B  77      18.354  -9.252  38.102  1.00 96.35           N  
ATOM   4429  CA  GLN B  77      17.684  -8.172  37.369  1.00 96.35           C  
ATOM   4431  C   GLN B  77      17.837  -6.828  38.078  1.00 96.35           C  
ATOM   4432  CB  GLN B  77      16.184  -8.488  37.217  1.00 96.35           C  
ATOM   4435  O   GLN B  77      17.883  -6.756  39.304  1.00 96.35           O  
ATOM   4436  CG  GLN B  77      15.903  -9.511  36.112  1.00 96.35           C  
ATOM   4439  CD  GLN B  77      14.463 -10.003  36.056  1.00 96.35           C  
ATOM   4440  NE2 GLN B  77      14.132 -10.825  35.088  1.00 96.35           N  
ATOM   4443  OE1 GLN B  77      13.599  -9.646  36.841  1.00 96.35           O  
ATOM   4444  N   PHE B  78      17.839  -5.740  37.315  1.00 96.99           N  
ATOM   4446  CA  PHE B  78      17.649  -4.391  37.851  1.00 96.99           C  
ATOM   4448  C   PHE B  78      16.560  -3.663  37.077  1.00 96.99           C  
ATOM   4449  CB  PHE B  78      18.958  -3.593  37.891  1.00 96.99           C  
ATOM   4452  O   PHE B  78      16.304  -3.954  35.911  1.00 96.99           O  
ATOM   4453  CG  PHE B  78      19.616  -3.352  36.550  1.00 96.99           C  
ATOM   4454  CD1 PHE B  78      20.339  -4.380  35.919  1.00 96.99           C  
ATOM   4456  CD2 PHE B  78      19.549  -2.078  35.960  1.00 96.99           C  
ATOM   4458  CE1 PHE B  78      21.016  -4.127  34.717  1.00 96.99           C  
ATOM   4460  CE2 PHE B  78      20.218  -1.825  34.748  1.00 96.99           C  
ATOM   4462  CZ  PHE B  78      20.972  -2.847  34.146  1.00 96.99           C  
ATOM   4464  N   SER B  79      15.892  -2.718  37.727  1.00 96.66           N  
ATOM   4466  CA  SER B  79      14.751  -2.005  37.157  1.00 96.66           C  
ATOM   4468  C   SER B  79      14.932  -0.496  37.214  1.00 96.66           C  
ATOM   4469  CB  SER B  79      13.444  -2.443  37.827  1.00 96.66           C  
ATOM   4472  O   SER B  79      15.650   0.020  38.071  1.00 96.66           O  
ATOM   4473  OG  SER B  79      13.440  -2.112  39.201  1.00 96.66           O  
ATOM   4475  N   LEU B  80      14.268   0.201  36.294  1.00 97.54           N  
ATOM   4477  CA  LEU B  80      14.111   1.651  36.272  1.00 97.54           C  
ATOM   4479  C   LEU B  80      12.634   1.979  36.467  1.00 97.54           C  
ATOM   4480  CB  LEU B  80      14.632   2.203  34.933  1.00 97.54           C  
ATOM   4483  O   LEU B  80      11.785   1.484  35.727  1.00 97.54           O  
ATOM   4484  CG  LEU B  80      14.362   3.697  34.681  1.00 97.54           C  
ATOM   4486  CD1 LEU B  80      15.167   4.576  35.634  1.00 97.54           C  
ATOM   4490  CD2 LEU B  80      14.749   4.075  33.253  1.00 97.54           C  
ATOM   4494  N   LYS B  81      12.341   2.866  37.413  1.00 97.43           N  
ATOM   4496  CA  LYS B  81      11.057   3.555  37.530  1.00 97.43           C  
ATOM   4498  C   LYS B  81      11.264   5.037  37.243  1.00 97.43           C  
ATOM   4499  CB  LYS B  81      10.434   3.315  38.910  1.00 97.43           C  
ATOM   4502  O   LYS B  81      12.154   5.649  37.829  1.00 97.43           O  
ATOM   4503  CG  LYS B  81      10.034   1.844  39.096  1.00 97.43           C  
ATOM   4506  CD  LYS B  81       9.372   1.633  40.461  1.00 97.43           C  
ATOM   4509  CE  LYS B  81       8.961   0.165  40.604  1.00 97.43           C  
ATOM   4512  NZ  LYS B  81       8.345  -0.099  41.928  1.00 97.43           N  
ATOM   4516  N   LEU B  82      10.450   5.599  36.356  1.00 97.07           N  
ATOM   4518  CA  LEU B  82      10.410   7.028  36.052  1.00 97.07           C  
ATOM   4520  C   LEU B  82       8.969   7.522  36.213  1.00 97.07           C  
ATOM   4521  CB  LEU B  82      10.995   7.275  34.647  1.00 97.07           C  
ATOM   4524  O   LEU B  82       8.092   7.126  35.449  1.00 97.07           O  
ATOM   4525  CG  LEU B  82      10.943   8.744  34.186  1.00 97.07           C  
ATOM   4527  CD1 LEU B  82      11.857   9.658  34.999  1.00 97.07           C  
ATOM   4531  CD2 LEU B  82      11.387   8.849  32.726  1.00 97.07           C  
ATOM   4535  N   THR B  83       8.717   8.347  37.225  1.00 97.08           N  
ATOM   4537  CA  THR B  83       7.380   8.871  37.540  1.00 97.08           C  
ATOM   4539  C   THR B  83       7.065  10.132  36.743  1.00 97.08           C  
ATOM   4540  CB  THR B  83       7.222   9.153  39.043  1.00 97.08           C  
ATOM   4542  O   THR B  83       7.968  10.847  36.307  1.00 97.08           O  
ATOM   4543  CG2 THR B  83       7.494   7.918  39.901  1.00 97.08           C  
ATOM   4547  OG1 THR B  83       8.111  10.160  39.462  1.00 97.08           O  
ATOM   4549  N   SER B  84       5.776  10.451  36.600  1.00 96.46           N  
ATOM   4551  CA  SER B  84       5.308  11.695  35.973  1.00 96.46           C  
ATOM   4553  C   SER B  84       5.929  11.911  34.591  1.00 96.46           C  
ATOM   4554  CB  SER B  84       5.527  12.900  36.898  1.00 96.46           C  
ATOM   4557  O   SER B  84       6.556  12.941  34.325  1.00 96.46           O  
ATOM   4558  OG  SER B  84       4.980  12.656  38.180  1.00 96.46           O  
ATOM   4560  N   VAL B  85       5.829  10.895  33.733  1.00 96.89           N  
ATOM   4562  CA  VAL B  85       6.429  10.945  32.395  1.00 96.89           C  
ATOM   4564  C   VAL B  85       5.728  11.959  31.494  1.00 96.89           C  
ATOM   4565  CB  VAL B  85       6.496   9.570  31.716  1.00 96.89           C  
ATOM   4567  O   VAL B  85       4.532  12.222  31.621  1.00 96.89           O  
ATOM   4568  CG1 VAL B  85       7.415   8.629  32.494  1.00 96.89           C  
ATOM   4572  CG2 VAL B  85       5.132   8.900  31.525  1.00 96.89           C  
ATOM   4576  N   THR B  86       6.474  12.513  30.547  1.00 96.29           N  
ATOM   4578  CA  THR B  86       5.986  13.463  29.539  1.00 96.29           C  
ATOM   4580  C   THR B  86       6.400  13.016  28.142  1.00 96.29           C  
ATOM   4581  CB  THR B  86       6.528  14.873  29.808  1.00 96.29           C  
ATOM   4583  O   THR B  86       7.266  12.157  27.999  1.00 96.29           O  
ATOM   4584  CG2 THR B  86       6.222  15.384  31.214  1.00 96.29           C  
ATOM   4588  OG1 THR B  86       7.924  14.895  29.615  1.00 96.29           O  
ATOM   4590  N   ALA B  87       5.843  13.631  27.093  1.00 94.78           N  
ATOM   4592  CA  ALA B  87       6.248  13.345  25.714  1.00 94.78           C  
ATOM   4594  C   ALA B  87       7.771  13.484  25.491  1.00 94.78           C  
ATOM   4595  CB  ALA B  87       5.461  14.270  24.781  1.00 94.78           C  
ATOM   4599  O   ALA B  87       8.337  12.747  24.683  1.00 94.78           O  
ATOM   4600  N   ALA B  88       8.446  14.361  26.249  1.00 95.03           N  
ATOM   4602  CA  ALA B  88       9.899  14.545  26.212  1.00 95.03           C  
ATOM   4604  C   ALA B  88      10.698  13.343  26.753  1.00 95.03           C  
ATOM   4605  CB  ALA B  88      10.236  15.820  26.996  1.00 95.03           C  
ATOM   4609  O   ALA B  88      11.891  13.241  26.483  1.00 95.03           O  
ATOM   4610  N   ASP B  89      10.056  12.432  27.489  1.00 96.17           N  
ATOM   4612  CA  ASP B  89      10.658  11.188  27.974  1.00 96.17           C  
ATOM   4614  C   ASP B  89      10.546  10.036  26.946  1.00 96.17           C  
ATOM   4615  CB  ASP B  89      10.061  10.816  29.349  1.00 96.17           C  
ATOM   4618  O   ASP B  89      11.015   8.930  27.220  1.00 96.17           O  
ATOM   4619  CG  ASP B  89      10.268  11.881  30.441  1.00 96.17           C  
ATOM   4620  OD1 ASP B  89       9.264  12.380  31.005  1.00 96.17           O  
ATOM   4621  OD2 ASP B  89      11.431  12.182  30.809  1.00 96.17           O  
ATOM   4622  N   THR B  90       9.962  10.275  25.762  1.00 96.51           N  
ATOM   4624  CA  THR B  90       9.968   9.318  24.640  1.00 96.51           C  
ATOM   4626  C   THR B  90      11.399   9.087  24.155  1.00 96.51           C  
ATOM   4627  CB  THR B  90       9.108   9.816  23.467  1.00 96.51           C  
ATOM   4629  O   THR B  90      12.063  10.029  23.718  1.00 96.51           O  
ATOM   4630  CG2 THR B  90       9.153   8.905  22.237  1.00 96.51           C  
ATOM   4634  OG1 THR B  90       7.766   9.937  23.882  1.00 96.51           O  
ATOM   4636  N   ALA B  91      11.880   7.845  24.232  1.00 96.09           N  
ATOM   4638  CA  ALA B  91      13.260   7.485  23.912  1.00 96.09           C  
ATOM   4640  C   ALA B  91      13.447   5.968  23.770  1.00 96.09           C  
ATOM   4641  CB  ALA B  91      14.172   8.017  25.030  1.00 96.09           C  
ATOM   4645  O   ALA B  91      12.638   5.180  24.265  1.00 96.09           O  
ATOM   4646  N   VAL B  92      14.559   5.559  23.154  1.00 96.72           N  
ATOM   4648  CA  VAL B  92      15.101   4.208  23.342  1.00 96.72           C  
ATOM   4650  C   VAL B  92      15.836   4.176  24.677  1.00 96.72           C  
ATOM   4651  CB  VAL B  92      16.028   3.770  22.193  1.00 96.72           C  
ATOM   4653  O   VAL B  92      16.754   4.965  24.890  1.00 96.72           O  
ATOM   4654  CG1 VAL B  92      16.454   2.308  22.384  1.00 96.72           C  
ATOM   4658  CG2 VAL B  92      15.319   3.882  20.837  1.00 96.72           C  
ATOM   4662  N   TYR B  93      15.425   3.293  25.580  1.00 97.48           N  
ATOM   4664  CA  TYR B  93      16.058   3.084  26.878  1.00 97.48           C  
ATOM   4666  C   TYR B  93      16.981   1.874  26.800  1.00 97.48           C  
ATOM   4667  CB  TYR B  93      14.987   2.899  27.960  1.00 97.48           C  
ATOM   4670  O   TYR B  93      16.527   0.777  26.478  1.00 97.48           O  
ATOM   4671  CG  TYR B  93      14.249   4.176  28.316  1.00 97.48           C  
ATOM   4672  CD1 TYR B  93      14.597   4.887  29.482  1.00 97.48           C  
ATOM   4674  CD2 TYR B  93      13.230   4.664  27.477  1.00 97.48           C  
ATOM   4676  CE1 TYR B  93      13.940   6.093  29.794  1.00 97.48           C  
ATOM   4678  CE2 TYR B  93      12.588   5.882  27.774  1.00 97.48           C  
ATOM   4680  OH  TYR B  93      12.389   7.811  29.200  1.00 97.48           O  
ATOM   4682  CZ  TYR B  93      12.950   6.603  28.930  1.00 97.48           C  
ATOM   4683  N   TYR B  94      18.254   2.086  27.117  1.00 97.19           N  
ATOM   4685  CA  TYR B  94      19.288   1.065  27.193  1.00 97.19           C  
ATOM   4687  C   TYR B  94      19.666   0.810  28.647  1.00 97.19           C  
ATOM   4688  CB  TYR B  94      20.532   1.491  26.407  1.00 97.19           C  
ATOM   4691  O   TYR B  94      19.855   1.751  29.431  1.00 97.19           O  
ATOM   4692  CG  TYR B  94      20.290   1.825  24.950  1.00 97.19           C  
ATOM   4693  CD1 TYR B  94      20.253   0.798  23.988  1.00 97.19           C  
ATOM   4695  CD2 TYR B  94      20.112   3.166  24.556  1.00 97.19           C  
ATOM   4697  CE1 TYR B  94      20.036   1.109  22.631  1.00 97.19           C  
ATOM   4699  CE2 TYR B  94      19.912   3.480  23.199  1.00 97.19           C  
ATOM   4701  OH  TYR B  94      19.693   2.772  20.924  1.00 97.19           O  
ATOM   4703  CZ  TYR B  94      19.877   2.453  22.233  1.00 97.19           C  
ATOM   4704  N   CYS B  95      19.844  -0.458  28.993  1.00 97.15           N  
ATOM   4706  CA  CYS B  95      20.541  -0.844  30.207  1.00 97.15           C  
ATOM   4708  C   CYS B  95      21.990  -1.227  29.884  1.00 97.15           C  
ATOM   4709  CB  CYS B  95      19.744  -1.924  30.930  1.00 97.15           C  
ATOM   4712  O   CYS B  95      22.266  -1.812  28.838  1.00 97.15           O  
ATOM   4713  SG  CYS B  95      19.648  -3.560  30.160  1.00 97.15           S  
ATOM   4714  N   ALA B  96      22.933  -0.877  30.759  1.00 96.68           N  
ATOM   4716  CA  ALA B  96      24.352  -1.110  30.509  1.00 96.68           C  
ATOM   4718  C   ALA B  96      25.141  -1.445  31.779  1.00 96.68           C  
ATOM   4719  CB  ALA B  96      24.940   0.106  29.788  1.00 96.68           C  
ATOM   4723  O   ALA B  96      24.788  -1.024  32.884  1.00 96.68           O  
ATOM   4724  N   ARG B  97      26.235  -2.189  31.613  1.00 95.38           N  
ATOM   4726  CA  ARG B  97      27.202  -2.492  32.672  1.00 95.38           C  
ATOM   4728  C   ARG B  97      28.279  -1.417  32.710  1.00 95.38           C  
ATOM   4729  CB  ARG B  97      27.827  -3.865  32.413  1.00 95.38           C  
ATOM   4732  O   ARG B  97      28.764  -1.002  31.664  1.00 95.38           O  
ATOM   4733  CG  ARG B  97      28.560  -4.387  33.653  1.00 95.38           C  
ATOM   4736  CD  ARG B  97      29.288  -5.692  33.334  1.00 95.38           C  
ATOM   4739  NE  ARG B  97      30.609  -5.457  32.711  1.00 95.38           N  
ATOM   4741  NH1 ARG B  97      31.511  -7.481  33.267  1.00 95.38           N  
ATOM   4744  NH2 ARG B  97      32.850  -5.903  32.528  1.00 95.38           N  
ATOM   4747  CZ  ARG B  97      31.647  -6.266  32.829  1.00 95.38           C  
ATOM   4748  N   ILE B  98      28.668  -0.991  33.905  1.00 94.87           N  
ATOM   4750  CA  ILE B  98      29.840  -0.136  34.097  1.00 94.87           C  
ATOM   4752  C   ILE B  98      31.100  -1.005  34.050  1.00 94.87           C  
ATOM   4753  CB  ILE B  98      29.704   0.645  35.411  1.00 94.87           C  
ATOM   4755  O   ILE B  98      31.179  -2.038  34.719  1.00 94.87           O  
ATOM   4756  CG1 ILE B  98      28.447   1.549  35.352  1.00 94.87           C  
ATOM   4759  CG2 ILE B  98      30.955   1.467  35.729  1.00 94.87           C  
ATOM   4763  CD1 ILE B  98      28.348   2.668  36.399  1.00 94.87           C  
ATOM   4767  N   TYR B  99      32.080  -0.575  33.260  1.00 93.68           N  
ATOM   4769  CA  TYR B  99      33.315  -1.305  33.011  1.00 93.68           C  
ATOM   4771  C   TYR B  99      34.142  -1.483  34.285  1.00 93.68           C  
ATOM   4772  CB  TYR B  99      34.118  -0.554  31.946  1.00 93.68           C  
ATOM   4775  O   TYR B  99      34.326  -0.542  35.054  1.00 93.68           O  
ATOM   4776  CG  TYR B  99      35.429  -1.204  31.548  1.00 93.68           C  
ATOM   4777  CD1 TYR B  99      36.646  -0.509  31.685  1.00 93.68           C  
ATOM   4779  CD2 TYR B  99      35.433  -2.504  31.011  1.00 93.68           C  
ATOM   4781  CE1 TYR B  99      37.850  -1.110  31.277  1.00 93.68           C  
ATOM   4783  CE2 TYR B  99      36.637  -3.123  30.633  1.00 93.68           C  
ATOM   4785  OH  TYR B  99      39.022  -3.017  30.413  1.00 93.68           O  
ATOM   4787  CZ  TYR B  99      37.853  -2.427  30.776  1.00 93.68           C  
ATOM   4788  N   ASP B 100      34.684  -2.683  34.472  1.00 90.17           N  
ATOM   4790  CA  ASP B 100      35.628  -3.013  35.538  1.00 90.17           C  
ATOM   4792  C   ASP B 100      36.997  -3.288  34.914  1.00 90.17           C  
ATOM   4793  CB  ASP B 100      35.111  -4.219  36.331  1.00 90.17           C  
ATOM   4796  O   ASP B 100      37.160  -4.244  34.150  1.00 90.17           O  
ATOM   4797  CG  ASP B 100      36.028  -4.642  37.488  1.00 90.17           C  
ATOM   4798  OD1 ASP B 100      35.644  -5.607  38.177  1.00 90.17           O  
ATOM   4799  OD2 ASP B 100      37.123  -4.050  37.659  1.00 90.17           O  
ATOM   4800  N   SER B 101      37.979  -2.449  35.245  1.00 87.76           N  
ATOM   4802  CA  SER B 101      39.377  -2.716  34.928  1.00 87.76           C  
ATOM   4804  C   SER B 101      40.172  -2.881  36.208  1.00 87.76           C  
ATOM   4805  CB  SER B 101      39.990  -1.634  34.045  1.00 87.76           C  
ATOM   4808  O   SER B 101      40.259  -1.965  37.025  1.00 87.76           O  
ATOM   4809  OG  SER B 101      40.167  -0.418  34.728  1.00 87.76           O  
ATOM   4811  N   SER B 102      40.831  -4.028  36.353  1.00 84.69           N  
ATOM   4813  CA  SER B 102      41.678  -4.309  37.514  1.00 84.69           C  
ATOM   4815  C   SER B 102      40.948  -4.126  38.861  1.00 84.69           C  
ATOM   4816  CB  SER B 102      42.984  -3.497  37.448  1.00 84.69           C  
ATOM   4819  O   SER B 102      41.563  -3.671  39.827  1.00 84.69           O  
ATOM   4820  OG  SER B 102      43.638  -3.697  36.209  1.00 84.69           O  
ATOM   4822  N   GLY B 103      39.668  -4.500  38.956  1.00 86.37           N  
ATOM   4824  CA  GLY B 103      38.866  -4.431  40.187  1.00 86.37           C  
ATOM   4827  C   GLY B 103      38.400  -3.019  40.552  1.00 86.37           C  
ATOM   4828  O   GLY B 103      37.953  -2.795  41.678  1.00 86.37           O  
ATOM   4829  N   TYR B 104      38.547  -2.059  39.639  1.00 88.95           N  
ATOM   4831  CA  TYR B 104      38.073  -0.689  39.797  1.00 88.95           C  
ATOM   4833  C   TYR B 104      37.121  -0.352  38.663  1.00 88.95           C  
ATOM   4834  CB  TYR B 104      39.229   0.317  39.821  1.00 88.95           C  
ATOM   4837  O   TYR B 104      37.412  -0.589  37.486  1.00 88.95           O  
ATOM   4838  CG  TYR B 104      40.376  -0.051  40.736  1.00 88.95           C  
ATOM   4839  CD1 TYR B 104      40.179  -0.144  42.127  1.00 88.95           C  
ATOM   4841  CD2 TYR B 104      41.634  -0.342  40.178  1.00 88.95           C  
ATOM   4843  CE1 TYR B 104      41.247  -0.525  42.961  1.00 88.95           C  
ATOM   4845  CE2 TYR B 104      42.710  -0.697  41.009  1.00 88.95           C  
ATOM   4847  OH  TYR B 104      43.579  -1.098  43.195  1.00 88.95           O  
ATOM   4849  CZ  TYR B 104      42.520  -0.776  42.404  1.00 88.95           C  
ATOM   4850  N   TYR B 105      35.999   0.267  39.014  1.00 91.32           N  
ATOM   4852  CA  TYR B 105      34.975   0.572  38.033  1.00 91.32           C  
ATOM   4854  C   TYR B 105      35.224   1.922  37.381  1.00 91.32           C  
ATOM   4855  CB  TYR B 105      33.585   0.465  38.639  1.00 91.32           C  
ATOM   4858  O   TYR B 105      35.373   2.943  38.052  1.00 91.32           O  
ATOM   4859  CG  TYR B 105      33.285  -0.925  39.140  1.00 91.32           C  
ATOM   4860  CD1 TYR B 105      32.813  -1.933  38.277  1.00 91.32           C  
ATOM   4862  CD2 TYR B 105      33.493  -1.200  40.496  1.00 91.32           C  
ATOM   4864  CE1 TYR B 105      32.512  -3.207  38.803  1.00 91.32           C  
ATOM   4866  CE2 TYR B 105      33.093  -2.437  41.026  1.00 91.32           C  
ATOM   4868  OH  TYR B 105      32.266  -4.613  40.770  1.00 91.32           O  
ATOM   4870  CZ  TYR B 105      32.622  -3.446  40.187  1.00 91.32           C  
ATOM   4871  N   HIS B 106      35.221   1.939  36.059  1.00 89.79           N  
ATOM   4873  CA  HIS B 106      35.231   3.150  35.257  1.00 89.79           C  
ATOM   4875  C   HIS B 106      33.806   3.396  34.766  1.00 89.79           C  
ATOM   4876  CB  HIS B 106      36.186   2.968  34.078  1.00 89.79           C  
ATOM   4879  O   HIS B 106      33.269   2.488  34.142  1.00 89.79           O  
ATOM   4880  CG  HIS B 106      37.622   2.971  34.508  1.00 89.79           C  
ATOM   4881  CD2 HIS B 106      38.296   1.971  35.158  1.00 89.79           C  
ATOM   4883  ND1 HIS B 106      38.493   4.020  34.355  1.00 89.79           N  
ATOM   4885  CE1 HIS B 106      39.676   3.651  34.862  1.00 89.79           C  
ATOM   4887  NE2 HIS B 106      39.593   2.437  35.417  1.00 89.79           N  
ATOM   4888  N   PRO B 107      33.210   4.586  34.976  1.00 91.70           N  
ATOM   4889  CA  PRO B 107      31.888   5.002  34.461  1.00 91.70           C  
ATOM   4891  C   PRO B 107      31.684   5.044  32.935  1.00 91.70           C  
ATOM   4892  CB  PRO B 107      31.734   6.406  34.966  1.00 91.70           C  
ATOM   4895  O   PRO B 107      31.057   5.954  32.385  1.00 91.70           O  
ATOM   4896  CG  PRO B 107      32.469   6.431  36.278  1.00 91.70           C  
ATOM   4899  CD  PRO B 107      33.684   5.573  35.944  1.00 91.70           C  
ATOM   4902  N   VAL B 108      32.250   4.078  32.246  1.00 94.00           N  
ATOM   4904  CA  VAL B 108      32.085   3.802  30.835  1.00 94.00           C  
ATOM   4906  C   VAL B 108      31.365   2.469  30.711  1.00 94.00           C  
ATOM   4907  CB  VAL B 108      33.441   3.805  30.111  1.00 94.00           C  
ATOM   4909  O   VAL B 108      31.364   1.665  31.643  1.00 94.00           O  
ATOM   4910  CG1 VAL B 108      34.146   5.150  30.296  1.00 94.00           C  
ATOM   4914  CG2 VAL B 108      34.387   2.701  30.588  1.00 94.00           C  
ATOM   4918  N   PHE B 109      30.738   2.238  29.569  1.00 96.71           N  
ATOM   4920  CA  PHE B 109      29.766   1.167  29.422  1.00 96.71           C  
ATOM   4922  C   PHE B 109      30.245   0.142  28.401  1.00 96.71           C  
ATOM   4923  CB  PHE B 109      28.432   1.799  29.037  1.00 96.71           C  
ATOM   4926  O   PHE B 109      30.284   0.434  27.206  1.00 96.71           O  
ATOM   4927  CG  PHE B 109      27.956   2.906  29.953  1.00 96.71           C  
ATOM   4928  CD1 PHE B 109      27.581   2.623  31.279  1.00 96.71           C  
ATOM   4930  CD2 PHE B 109      27.954   4.238  29.496  1.00 96.71           C  
ATOM   4932  CE1 PHE B 109      27.211   3.672  32.138  1.00 96.71           C  
ATOM   4934  CE2 PHE B 109      27.575   5.282  30.354  1.00 96.71           C  
ATOM   4936  CZ  PHE B 109      27.197   4.998  31.674  1.00 96.71           C  
ATOM   4938  N   ASP B 110      30.636  -1.045  28.852  1.00 94.52           N  
ATOM   4940  CA  ASP B 110      31.252  -2.064  27.995  1.00 94.52           C  
ATOM   4942  C   ASP B 110      30.242  -3.067  27.423  1.00 94.52           C  
ATOM   4943  CB  ASP B 110      32.379  -2.746  28.769  1.00 94.52           C  
ATOM   4946  O   ASP B 110      30.356  -3.461  26.262  1.00 94.52           O  
ATOM   4947  CG  ASP B 110      31.928  -3.560  29.987  1.00 94.52           C  
ATOM   4948  OD1 ASP B 110      32.702  -4.451  30.375  1.00 94.52           O  
ATOM   4949  OD2 ASP B 110      30.867  -3.309  30.603  1.00 94.52           O  
ATOM   4950  N   TYR B 111      29.217  -3.415  28.200  1.00 95.78           N  
ATOM   4952  CA  TYR B 111      28.073  -4.207  27.754  1.00 95.78           C  
ATOM   4954  C   TYR B 111      26.797  -3.380  27.807  1.00 95.78           C  
ATOM   4955  CB  TYR B 111      27.936  -5.484  28.589  1.00 95.78           C  
ATOM   4958  O   TYR B 111      26.492  -2.766  28.828  1.00 95.78           O  
ATOM   4959  CG  TYR B 111      29.092  -6.445  28.411  1.00 95.78           C  
ATOM   4960  CD1 TYR B 111      29.163  -7.259  27.265  1.00 95.78           C  
ATOM   4962  CD2 TYR B 111      30.117  -6.492  29.370  1.00 95.78           C  
ATOM   4964  CE1 TYR B 111      30.266  -8.113  27.076  1.00 95.78           C  
ATOM   4966  CE2 TYR B 111      31.203  -7.369  29.206  1.00 95.78           C  
ATOM   4968  OH  TYR B 111      32.341  -9.011  27.881  1.00 95.78           O  
ATOM   4970  CZ  TYR B 111      31.283  -8.175  28.053  1.00 95.78           C  
ATOM   4971  N   TRP B 112      26.038  -3.416  26.718  1.00 96.46           N  
ATOM   4973  CA  TRP B 112      24.756  -2.737  26.552  1.00 96.46           C  
ATOM   4975  C   TRP B 112      23.692  -3.766  26.174  1.00 96.46           C  
ATOM   4976  CB  TRP B 112      24.876  -1.665  25.463  1.00 96.46           C  
ATOM   4979  O   TRP B 112      23.995  -4.734  25.472  1.00 96.46           O  
ATOM   4980  CG  TRP B 112      25.803  -0.525  25.756  1.00 96.46           C  
ATOM   4981  CD1 TRP B 112      27.152  -0.594  25.828  1.00 96.46           C  
ATOM   4983  CD2 TRP B 112      25.469   0.878  25.972  1.00 96.46           C  
ATOM   4984  CE2 TRP B 112      26.678   1.612  26.157  1.00 96.46           C  
ATOM   4985  CE3 TRP B 112      24.264   1.611  26.000  1.00 96.46           C  
ATOM   4987  NE1 TRP B 112      27.670   0.658  26.080  1.00 96.46           N  
ATOM   4989  CH2 TRP B 112      25.467   3.697  26.401  1.00 96.46           C  
ATOM   4991  CZ2 TRP B 112      26.686   3.001  26.357  1.00 96.46           C  
ATOM   4993  CZ3 TRP B 112      24.259   3.002  26.214  1.00 96.46           C  
ATOM   4995  N   GLY B 113      22.457  -3.561  26.622  1.00 96.13           N  
ATOM   4997  CA  GLY B 113      21.305  -4.235  26.036  1.00 96.13           C  
ATOM   5000  C   GLY B 113      20.962  -3.640  24.672  1.00 96.13           C  
ATOM   5001  O   GLY B 113      21.459  -2.579  24.289  1.00 96.13           O  
ATOM   5002  N   GLN B 114      20.127  -4.339  23.905  1.00 93.90           N  
ATOM   5004  CA  GLN B 114      19.718  -3.891  22.567  1.00 93.90           C  
ATOM   5006  C   GLN B 114      18.820  -2.643  22.593  1.00 93.90           C  
ATOM   5007  CB  GLN B 114      19.097  -5.055  21.767  1.00 93.90           C  
ATOM   5010  O   GLN B 114      18.615  -2.018  21.553  1.00 93.90           O  
ATOM   5011  CG  GLN B 114      17.678  -5.484  22.181  1.00 93.90           C  
ATOM   5014  CD  GLN B 114      17.590  -5.970  23.618  1.00 93.90           C  
ATOM   5015  NE2 GLN B 114      16.574  -5.551  24.328  1.00 93.90           N  
ATOM   5018  OE1 GLN B 114      18.455  -6.652  24.133  1.00 93.90           O  
ATOM   5019  N   GLY B 115      18.305  -2.271  23.768  1.00 95.54           N  
ATOM   5021  CA  GLY B 115      17.419  -1.136  23.965  1.00 95.54           C  
ATOM   5024  C   GLY B 115      15.941  -1.483  23.784  1.00 95.54           C  
ATOM   5025  O   GLY B 115      15.569  -2.477  23.155  1.00 95.54           O  
ATOM   5026  N   THR B 116      15.074  -0.644  24.350  1.00 96.25           N  
ATOM   5028  CA  THR B 116      13.618  -0.722  24.173  1.00 96.25           C  
ATOM   5030  C   THR B 116      13.020   0.668  23.960  1.00 96.25           C  
ATOM   5031  CB  THR B 116      12.968  -1.485  25.336  1.00 96.25           C  
ATOM   5033  O   THR B 116      13.313   1.598  24.713  1.00 96.25           O  
ATOM   5034  CG2 THR B 116      12.966  -0.762  26.685  1.00 96.25           C  
ATOM   5038  OG1 THR B 116      11.635  -1.782  25.000  1.00 96.25           O  
ATOM   5040  N   LEU B 117      12.224   0.841  22.900  1.00 95.33           N  
ATOM   5042  CA  LEU B 117      11.561   2.111  22.600  1.00 95.33           C  
ATOM   5044  C   LEU B 117      10.327   2.267  23.485  1.00 95.33           C  
ATOM   5045  CB  LEU B 117      11.205   2.202  21.102  1.00 95.33           C  
ATOM   5048  O   LEU B 117       9.415   1.443  23.446  1.00 95.33           O  
ATOM   5049  CG  LEU B 117      10.444   3.489  20.704  1.00 95.33           C  
ATOM   5051  CD1 LEU B 117      11.259   4.761  20.952  1.00 95.33           C  
ATOM   5055  CD2 LEU B 117      10.084   3.440  19.221  1.00 95.33           C  
ATOM   5059  N   VAL B 118      10.284   3.367  24.229  1.00 96.59           N  
ATOM   5061  CA  VAL B 118       9.112   3.778  24.998  1.00 96.59           C  
ATOM   5063  C   VAL B 118       8.589   5.075  24.411  1.00 96.59           C  
ATOM   5064  CB  VAL B 118       9.454   3.956  26.483  1.00 96.59           C  
ATOM   5066  O   VAL B 118       9.314   6.068  24.348  1.00 96.59           O  
ATOM   5067  CG1 VAL B 118       8.207   4.350  27.282  1.00 96.59           C  
ATOM   5071  CG2 VAL B 118      10.048   2.679  27.090  1.00 96.59           C  
ATOM   5075  N   THR B 119       7.320   5.075  24.018  1.00 95.99           N  
ATOM   5077  CA  THR B 119       6.595   6.275  23.594  1.00 95.99           C  
ATOM   5079  C   THR B 119       5.706   6.771  24.725  1.00 95.99           C  
ATOM   5080  CB  THR B 119       5.786   6.001  22.321  1.00 95.99           C  
ATOM   5082  O   THR B 119       4.958   5.991  25.315  1.00 95.99           O  
ATOM   5083  CG2 THR B 119       5.093   7.256  21.791  1.00 95.99           C  
ATOM   5087  OG1 THR B 119       6.653   5.559  21.303  1.00 95.99           O  
ATOM   5089  N   VAL B 120       5.756   8.071  25.021  1.00 96.46           N  
ATOM   5091  CA  VAL B 120       4.871   8.706  26.003  1.00 96.46           C  
ATOM   5093  C   VAL B 120       3.855   9.584  25.282  1.00 96.46           C  
ATOM   5094  CB  VAL B 120       5.647   9.490  27.070  1.00 96.46           C  
ATOM   5096  O   VAL B 120       4.208  10.622  24.726  1.00 96.46           O  
ATOM   5097  CG1 VAL B 120       4.674  10.039  28.125  1.00 96.46           C  
ATOM   5101  CG2 VAL B 120       6.683   8.609  27.778  1.00 96.46           C  
ATOM   5105  N   SER B 121       2.588   9.172  25.273  1.00 94.99           N  
ATOM   5107  CA  SER B 121       1.519   9.872  24.550  1.00 94.99           C  
ATOM   5109  C   SER B 121       0.139   9.514  25.093  1.00 94.99           C  
ATOM   5110  CB  SER B 121       1.578   9.509  23.068  1.00 94.99           C  
ATOM   5113  O   SER B 121      -0.073   8.424  25.618  1.00 94.99           O  
ATOM   5114  OG  SER B 121       0.593  10.209  22.328  1.00 94.99           O  
ATOM   5116  N   SER B 122      -0.811  10.441  24.969  1.00 94.46           N  
ATOM   5118  CA  SER B 122      -2.225  10.181  25.255  1.00 94.46           C  
ATOM   5120  C   SER B 122      -2.939   9.449  24.113  1.00 94.46           C  
ATOM   5121  CB  SER B 122      -2.943  11.500  25.548  1.00 94.46           C  
ATOM   5124  O   SER B 122      -4.052   8.961  24.315  1.00 94.46           O  
ATOM   5125  OG  SER B 122      -2.758  12.401  24.472  1.00 94.46           O  
ATOM   5127  N   ALA B 123      -2.328   9.373  22.924  1.00 93.42           N  
ATOM   5129  CA  ALA B 123      -2.891   8.666  21.782  1.00 93.42           C  
ATOM   5131  C   ALA B 123      -3.036   7.167  22.084  1.00 93.42           C  
ATOM   5132  CB  ALA B 123      -2.042   8.930  20.534  1.00 93.42           C  
ATOM   5136  O   ALA B 123      -2.194   6.558  22.741  1.00 93.42           O  
ATOM   5137  N   SER B 124      -4.127   6.576  21.601  1.00 93.75           N  
ATOM   5139  CA  SER B 124      -4.375   5.142  21.756  1.00 93.75           C  
ATOM   5141  C   SER B 124      -3.620   4.346  20.697  1.00 93.75           C  
ATOM   5142  CB  SER B 124      -5.873   4.848  21.686  1.00 93.75           C  
ATOM   5145  O   SER B 124      -3.430   4.817  19.576  1.00 93.75           O  
ATOM   5146  OG  SER B 124      -6.516   5.485  22.773  1.00 93.75           O  
ATOM   5148  N   THR B 125      -3.228   3.121  21.040  1.00 94.88           N  
ATOM   5150  CA  THR B 125      -2.616   2.190  20.094  1.00 94.88           C  
ATOM   5152  C   THR B 125      -3.533   1.961  18.889  1.00 94.88           C  
ATOM   5153  CB  THR B 125      -2.320   0.850  20.776  1.00 94.88           C  
ATOM   5155  O   THR B 125      -4.705   1.620  19.055  1.00 94.88           O  
ATOM   5156  CG2 THR B 125      -1.574  -0.117  19.868  1.00 94.88           C  
ATOM   5160  OG1 THR B 125      -1.506   1.051  21.907  1.00 94.88           O  
ATOM   5162  N   LYS B 126      -2.995   2.099  17.674  1.00 96.53           N  
ATOM   5164  CA  LYS B 126      -3.703   1.829  16.417  1.00 96.53           C  
ATOM   5166  C   LYS B 126      -2.821   0.998  15.487  1.00 96.53           C  
ATOM   5167  CB  LYS B 126      -4.145   3.160  15.780  1.00 96.53           C  
ATOM   5170  O   LYS B 126      -1.658   1.328  15.280  1.00 96.53           O  
ATOM   5171  CG  LYS B 126      -5.022   2.917  14.544  1.00 96.53           C  
ATOM   5174  CD  LYS B 126      -5.468   4.219  13.868  1.00 96.53           C  
ATOM   5177  CE  LYS B 126      -6.262   3.956  12.574  1.00 96.53           C  
ATOM   5180  NZ  LYS B 126      -5.459   3.222  11.557  1.00 96.53           N  
ATOM   5184  N   GLY B 127      -3.380  -0.074  14.921  1.00 95.92           N  
ATOM   5186  CA  GLY B 127      -2.708  -0.878  13.897  1.00 95.92           C  
ATOM   5189  C   GLY B 127      -2.670  -0.184  12.525  1.00 95.92           C  
ATOM   5190  O   GLY B 127      -3.570   0.615  12.226  1.00 95.92           O  
ATOM   5191  N   PRO B 128      -1.653  -0.476  11.691  1.00 96.93           N  
ATOM   5192  CA  PRO B 128      -1.503   0.143  10.377  1.00 96.93           C  
ATOM   5194  C   PRO B 128      -2.525  -0.366   9.363  1.00 96.93           C  
ATOM   5195  CB  PRO B 128      -0.088  -0.212   9.910  1.00 96.93           C  
ATOM   5198  O   PRO B 128      -2.870  -1.547   9.346  1.00 96.93           O  
ATOM   5199  CG  PRO B 128       0.206  -1.531  10.622  1.00 96.93           C  
ATOM   5202  CD  PRO B 128      -0.543  -1.387  11.948  1.00 96.93           C  
ATOM   5205  N   SER B 129      -2.910   0.515   8.444  1.00 97.66           N  
ATOM   5207  CA  SER B 129      -3.463   0.132   7.146  1.00 97.66           C  
ATOM   5209  C   SER B 129      -2.309  -0.030   6.155  1.00 97.66           C  
ATOM   5210  CB  SER B 129      -4.443   1.192   6.640  1.00 97.66           C  
ATOM   5213  O   SER B 129      -1.457   0.851   6.061  1.00 97.66           O  
ATOM   5214  OG  SER B 129      -5.529   1.355   7.537  1.00 97.66           O  
ATOM   5216  N   VAL B 130      -2.261  -1.144   5.422  1.00 97.77           N  
ATOM   5218  CA  VAL B 130      -1.189  -1.420   4.452  1.00 97.77           C  
ATOM   5220  C   VAL B 130      -1.759  -1.375   3.044  1.00 97.77           C  
ATOM   5221  CB  VAL B 130      -0.484  -2.760   4.722  1.00 97.77           C  
ATOM   5223  O   VAL B 130      -2.652  -2.154   2.715  1.00 97.77           O  
ATOM   5224  CG1 VAL B 130       0.718  -2.951   3.787  1.00 97.77           C  
ATOM   5228  CG2 VAL B 130       0.024  -2.832   6.169  1.00 97.77           C  
ATOM   5232  N   PHE B 131      -1.225  -0.479   2.220  1.00 97.47           N  
ATOM   5234  CA  PHE B 131      -1.658  -0.274   0.843  1.00 97.47           C  
ATOM   5236  C   PHE B 131      -0.536  -0.641  -0.135  1.00 97.47           C  
ATOM   5237  CB  PHE B 131      -2.104   1.178   0.664  1.00 97.47           C  
ATOM   5240  O   PHE B 131       0.619  -0.287   0.118  1.00 97.47           O  
ATOM   5241  CG  PHE B 131      -3.218   1.594   1.604  1.00 97.47           C  
ATOM   5242  CD1 PHE B 131      -4.486   0.991   1.504  1.00 97.47           C  
ATOM   5244  CD2 PHE B 131      -2.981   2.566   2.594  1.00 97.47           C  
ATOM   5246  CE1 PHE B 131      -5.519   1.374   2.376  1.00 97.47           C  
ATOM   5248  CE2 PHE B 131      -4.017   2.951   3.465  1.00 97.47           C  
ATOM   5250  CZ  PHE B 131      -5.289   2.364   3.347  1.00 97.47           C  
ATOM   5252  N   PRO B 132      -0.838  -1.333  -1.245  1.00 97.39           N  
ATOM   5253  CA  PRO B 132       0.172  -1.703  -2.226  1.00 97.39           C  
ATOM   5255  C   PRO B 132       0.585  -0.480  -3.056  1.00 97.39           C  
ATOM   5256  CB  PRO B 132      -0.485  -2.800  -3.068  1.00 97.39           C  
ATOM   5259  O   PRO B 132      -0.249   0.323  -3.467  1.00 97.39           O  
ATOM   5260  CG  PRO B 132      -1.970  -2.428  -3.045  1.00 97.39           C  
ATOM   5263  CD  PRO B 132      -2.163  -1.749  -1.687  1.00 97.39           C  
ATOM   5266  N   LEU B 133       1.880  -0.357  -3.331  1.00 97.27           N  
ATOM   5268  CA  LEU B 133       2.440   0.527  -4.352  1.00 97.27           C  
ATOM   5270  C   LEU B 133       2.743  -0.350  -5.572  1.00 97.27           C  
ATOM   5271  CB  LEU B 133       3.682   1.262  -3.809  1.00 97.27           C  
ATOM   5274  O   LEU B 133       3.833  -0.916  -5.689  1.00 97.27           O  
ATOM   5275  CG  LEU B 133       3.465   2.107  -2.543  1.00 97.27           C  
ATOM   5277  CD1 LEU B 133       4.807   2.672  -2.069  1.00 97.27           C  
ATOM   5281  CD2 LEU B 133       2.513   3.279  -2.788  1.00 97.27           C  
ATOM   5285  N   ALA B 134       1.724  -0.541  -6.410  1.00 94.96           N  
ATOM   5287  CA  ALA B 134       1.747  -1.489  -7.519  1.00 94.96           C  
ATOM   5289  C   ALA B 134       2.755  -1.088  -8.613  1.00 94.96           C  
ATOM   5290  CB  ALA B 134       0.332  -1.622  -8.088  1.00 94.96           C  
ATOM   5294  O   ALA B 134       2.909   0.107  -8.905  1.00 94.96           O  
ATOM   5295  N   PRO B 135       3.450  -2.061  -9.231  1.00 94.38           N  
ATOM   5296  CA  PRO B 135       4.318  -1.784 -10.354  1.00 94.38           C  
ATOM   5298  C   PRO B 135       3.509  -1.414 -11.605  1.00 94.38           C  
ATOM   5299  CB  PRO B 135       5.174  -3.033 -10.555  1.00 94.38           C  
ATOM   5302  O   PRO B 135       2.518  -2.055 -11.927  1.00 94.38           O  
ATOM   5303  CG  PRO B 135       4.258  -4.145 -10.046  1.00 94.38           C  
ATOM   5306  CD  PRO B 135       3.455  -3.483  -8.928  1.00 94.38           C  
ATOM   5309  N   SER B 136       3.955  -0.410 -12.356  1.00 93.23           N  
ATOM   5311  CA  SER B 136       3.324   0.025 -13.606  1.00 93.23           C  
ATOM   5313  C   SER B 136       4.369   0.507 -14.615  1.00 93.23           C  
ATOM   5314  CB  SER B 136       2.304   1.133 -13.309  1.00 93.23           C  
ATOM   5317  O   SER B 136       5.569   0.573 -14.325  1.00 93.23           O  
ATOM   5318  OG  SER B 136       2.975   2.305 -12.874  1.00 93.23           O  
ATOM   5320  N   SER B 137       3.920   0.944 -15.795  1.00 91.48           N  
ATOM   5322  CA  SER B 137       4.773   1.641 -16.774  1.00 91.48           C  
ATOM   5324  C   SER B 137       5.445   2.903 -16.204  1.00 91.48           C  
ATOM   5325  CB  SER B 137       3.944   2.007 -18.007  1.00 91.48           C  
ATOM   5328  O   SER B 137       6.435   3.388 -16.750  1.00 91.48           O  
ATOM   5329  OG  SER B 137       2.909   2.912 -17.659  1.00 91.48           O  
ATOM   5331  N   LYS B 138       4.930   3.447 -15.090  1.00 89.93           N  
ATOM   5333  CA  LYS B 138       5.478   4.627 -14.402  1.00 89.93           C  
ATOM   5335  C   LYS B 138       6.480   4.279 -13.305  1.00 89.93           C  
ATOM   5336  CB  LYS B 138       4.327   5.470 -13.832  1.00 89.93           C  
ATOM   5339  O   LYS B 138       7.289   5.136 -12.942  1.00 89.93           O  
ATOM   5340  CG  LYS B 138       3.252   5.856 -14.860  1.00 89.93           C  
ATOM   5343  CD  LYS B 138       3.810   6.649 -16.051  1.00 89.93           C  
ATOM   5346  CE  LYS B 138       2.642   7.063 -16.949  1.00 89.93           C  
ATOM   5349  NZ  LYS B 138       3.069   7.986 -18.025  1.00 89.93           N  
ATOM   5353  N   SER B 139       6.466   3.038 -12.821  1.00 91.76           N  
ATOM   5355  CA  SER B 139       7.420   2.526 -11.833  1.00 91.76           C  
ATOM   5357  C   SER B 139       8.458   1.567 -12.436  1.00 91.76           C  
ATOM   5358  CB  SER B 139       6.702   1.924 -10.636  1.00 91.76           C  
ATOM   5361  O   SER B 139       9.177   0.881 -11.714  1.00 91.76           O  
ATOM   5362  OG  SER B 139       6.246   0.651 -10.987  1.00 91.76           O  
ATOM   5364  N   THR B 140       8.584   1.546 -13.761  1.00 90.86           N  
ATOM   5366  CA  THR B 140       9.625   0.821 -14.493  1.00 90.86           C  
ATOM   5368  C   THR B 140      10.609   1.799 -15.137  1.00 90.86           C  
ATOM   5369  CB  THR B 140       9.012  -0.163 -15.505  1.00 90.86           C  
ATOM   5371  O   THR B 140      10.238   2.860 -15.641  1.00 90.86           O  
ATOM   5372  CG2 THR B 140       8.681  -1.496 -14.844  1.00 90.86           C  
ATOM   5376  OG1 THR B 140       7.808   0.319 -16.053  1.00 90.86           O  
ATOM   5378  N   SER B 141      11.899   1.471 -15.079  1.00 89.05           N  
ATOM   5380  CA  SER B 141      12.990   2.213 -15.713  1.00 89.05           C  
ATOM   5382  C   SER B 141      13.972   1.211 -16.315  1.00 89.05           C  
ATOM   5383  CB  SER B 141      13.689   3.124 -14.703  1.00 89.05           C  
ATOM   5386  O   SER B 141      14.647   0.466 -15.598  1.00 89.05           O  
ATOM   5387  OG  SER B 141      14.613   3.944 -15.395  1.00 89.05           O  
ATOM   5389  N   GLY B 142      13.999   1.136 -17.647  1.00 85.06           N  
ATOM   5391  CA  GLY B 142      14.730   0.094 -18.367  1.00 85.06           C  
ATOM   5394  C   GLY B 142      14.263  -1.305 -17.951  1.00 85.06           C  
ATOM   5395  O   GLY B 142      13.071  -1.603 -17.956  1.00 85.06           O  
ATOM   5396  N   GLY B 143      15.207  -2.158 -17.558  1.00 90.99           N  
ATOM   5398  CA  GLY B 143      14.932  -3.514 -17.075  1.00 90.99           C  
ATOM   5401  C   GLY B 143      14.576  -3.626 -15.589  1.00 90.99           C  
ATOM   5402  O   GLY B 143      14.524  -4.747 -15.093  1.00 90.99           O  
ATOM   5403  N   THR B 144      14.369  -2.513 -14.871  1.00 94.78           N  
ATOM   5405  CA  THR B 144      14.089  -2.517 -13.422  1.00 94.78           C  
ATOM   5407  C   THR B 144      12.699  -1.967 -13.120  1.00 94.78           C  
ATOM   5408  CB  THR B 144      15.144  -1.715 -12.647  1.00 94.78           C  
ATOM   5410  O   THR B 144      12.345  -0.882 -13.585  1.00 94.78           O  
ATOM   5411  CG2 THR B 144      15.006  -1.861 -11.132  1.00 94.78           C  
ATOM   5415  OG1 THR B 144      16.434  -2.173 -12.981  1.00 94.78           O  
ATOM   5417  N   ALA B 145      11.936  -2.681 -12.297  1.00 96.21           N  
ATOM   5419  CA  ALA B 145      10.655  -2.263 -11.751  1.00 96.21           C  
ATOM   5421  C   ALA B 145      10.779  -1.964 -10.257  1.00 96.21           C  
ATOM   5422  CB  ALA B 145       9.627  -3.368 -11.991  1.00 96.21           C  
ATOM   5426  O   ALA B 145      11.433  -2.706  -9.528  1.00 96.21           O  
ATOM   5427  N   ALA B 146      10.118  -0.912  -9.796  1.00 96.70           N  
ATOM   5429  CA  ALA B 146       9.920  -0.623  -8.388  1.00 96.70           C  
ATOM   5431  C   ALA B 146       8.474  -0.944  -7.993  1.00 96.70           C  
ATOM   5432  CB  ALA B 146      10.308   0.833  -8.111  1.00 96.70           C  
ATOM   5436  O   ALA B 146       7.528  -0.623  -8.721  1.00 96.70           O  
ATOM   5437  N   LEU B 147       8.320  -1.550  -6.822  1.00 97.04           N  
ATOM   5439  CA  LEU B 147       7.043  -1.785  -6.153  1.00 97.04           C  
ATOM   5441  C   LEU B 147       7.222  -1.623  -4.641  1.00 97.04           C  
ATOM   5442  CB  LEU B 147       6.488  -3.166  -6.538  1.00 97.04           C  
ATOM   5445  O   LEU B 147       8.347  -1.579  -4.143  1.00 97.04           O  
ATOM   5446  CG  LEU B 147       7.404  -4.349  -6.164  1.00 97.04           C  
ATOM   5448  CD1 LEU B 147       6.630  -5.433  -5.423  1.00 97.04           C  
ATOM   5452  CD2 LEU B 147       8.030  -4.977  -7.408  1.00 97.04           C  
ATOM   5456  N   GLY B 148       6.130  -1.506  -3.894  1.00 97.08           N  
ATOM   5458  CA  GLY B 148       6.230  -1.216  -2.469  1.00 97.08           C  
ATOM   5461  C   GLY B 148       4.952  -1.420  -1.675  1.00 97.08           C  
ATOM   5462  O   GLY B 148       3.926  -1.841  -2.198  1.00 97.08           O  
ATOM   5463  N   CYS B 149       5.030  -1.068  -0.400  1.00 97.81           N  
ATOM   5465  CA  CYS B 149       3.905  -0.987   0.511  1.00 97.81           C  
ATOM   5467  C   CYS B 149       3.959   0.321   1.293  1.00 97.81           C  
ATOM   5468  CB  CYS B 149       3.922  -2.188   1.448  1.00 97.81           C  
ATOM   5471  O   CYS B 149       4.992   0.678   1.866  1.00 97.81           O  
ATOM   5472  SG  CYS B 149       3.437  -3.709   0.619  1.00 97.81           S  
ATOM   5473  N   LEU B 150       2.826   1.014   1.340  1.00 97.60           N  
ATOM   5475  CA  LEU B 150       2.597   2.156   2.209  1.00 97.60           C  
ATOM   5477  C   LEU B 150       1.935   1.658   3.497  1.00 97.60           C  
ATOM   5478  CB  LEU B 150       1.748   3.186   1.446  1.00 97.60           C  
ATOM   5481  O   LEU B 150       0.811   1.159   3.472  1.00 97.60           O  
ATOM   5482  CG  LEU B 150       1.454   4.468   2.242  1.00 97.60           C  
ATOM   5484  CD1 LEU B 150       2.721   5.287   2.501  1.00 97.60           C  
ATOM   5488  CD2 LEU B 150       0.471   5.344   1.467  1.00 97.60           C  
ATOM   5492  N   VAL B 151       2.639   1.787   4.618  1.00 97.72           N  
ATOM   5494  CA  VAL B 151       2.166   1.440   5.960  1.00 97.72           C  
ATOM   5496  C   VAL B 151       1.683   2.723   6.624  1.00 97.72           C  
ATOM   5497  CB  VAL B 151       3.295   0.791   6.780  1.00 97.72           C  
ATOM   5499  O   VAL B 151       2.497   3.549   7.033  1.00 97.72           O  
ATOM   5500  CG1 VAL B 151       2.790   0.374   8.161  1.00 97.72           C  
ATOM   5504  CG2 VAL B 151       3.868  -0.453   6.091  1.00 97.72           C  
ATOM   5508  N   LYS B 152       0.367   2.912   6.707  1.00 97.12           N  
ATOM   5510  CA  LYS B 152      -0.254   4.193   7.060  1.00 97.12           C  
ATOM   5512  C   LYS B 152      -1.068   4.110   8.350  1.00 97.12           C  
ATOM   5513  CB  LYS B 152      -1.101   4.664   5.864  1.00 97.12           C  
ATOM   5516  O   LYS B 152      -1.691   3.091   8.646  1.00 97.12           O  
ATOM   5517  CG  LYS B 152      -1.346   6.180   5.877  1.00 97.12           C  
ATOM   5520  CD  LYS B 152      -2.251   6.616   4.717  1.00 97.12           C  
ATOM   5523  CE  LYS B 152      -2.628   8.099   4.819  1.00 97.12           C  
ATOM   5526  NZ  LYS B 152      -1.474   8.998   4.567  1.00 97.12           N  
ATOM   5530  N   ASP B 153      -1.113   5.220   9.077  1.00 97.13           N  
ATOM   5532  CA  ASP B 153      -2.014   5.474  10.202  1.00 97.13           C  
ATOM   5534  C   ASP B 153      -1.883   4.472  11.359  1.00 97.13           C  
ATOM   5535  CB  ASP B 153      -3.464   5.644   9.702  1.00 97.13           C  
ATOM   5538  O   ASP B 153      -2.880   3.902  11.802  1.00 97.13           O  
ATOM   5539  CG  ASP B 153      -3.634   6.806   8.723  1.00 97.13           C  
ATOM   5540  OD1 ASP B 153      -4.514   6.692   7.847  1.00 97.13           O  
ATOM   5541  OD2 ASP B 153      -2.880   7.798   8.844  1.00 97.13           O  
ATOM   5542  N   TYR B 154      -0.672   4.261  11.873  1.00 97.00           N  
ATOM   5544  CA  TYR B 154      -0.439   3.450  13.076  1.00 97.00           C  
ATOM   5546  C   TYR B 154       0.133   4.270  14.231  1.00 97.00           C  
ATOM   5547  CB  TYR B 154       0.449   2.248  12.761  1.00 97.00           C  
ATOM   5550  O   TYR B 154       0.656   5.369  14.040  1.00 97.00           O  
ATOM   5551  CG  TYR B 154       1.851   2.602  12.327  1.00 97.00           C  
ATOM   5552  CD1 TYR B 154       2.102   2.947  10.985  1.00 97.00           C  
ATOM   5554  CD2 TYR B 154       2.894   2.608  13.272  1.00 97.00           C  
ATOM   5556  CE1 TYR B 154       3.399   3.298  10.581  1.00 97.00           C  
ATOM   5558  CE2 TYR B 154       4.190   2.976  12.873  1.00 97.00           C  
ATOM   5560  OH  TYR B 154       5.677   3.690  11.148  1.00 97.00           O  
ATOM   5562  CZ  TYR B 154       4.439   3.317  11.530  1.00 97.00           C  
ATOM   5563  N   PHE B 155       0.012   3.741  15.445  1.00 96.00           N  
ATOM   5565  CA  PHE B 155       0.613   4.326  16.639  1.00 96.00           C  
ATOM   5567  C   PHE B 155       0.774   3.271  17.749  1.00 96.00           C  
ATOM   5568  CB  PHE B 155      -0.270   5.491  17.123  1.00 96.00           C  
ATOM   5571  O   PHE B 155      -0.164   2.491  17.951  1.00 96.00           O  
ATOM   5572  CG  PHE B 155       0.380   6.321  18.205  1.00 96.00           C  
ATOM   5573  CD1 PHE B 155       0.163   6.016  19.560  1.00 96.00           C  
ATOM   5575  CD2 PHE B 155       1.253   7.367  17.849  1.00 96.00           C  
ATOM   5577  CE1 PHE B 155       0.860   6.719  20.555  1.00 96.00           C  
ATOM   5579  CE2 PHE B 155       1.950   8.069  18.844  1.00 96.00           C  
ATOM   5581  CZ  PHE B 155       1.772   7.727  20.192  1.00 96.00           C  
ATOM   5583  N   PRO B 156       1.878   3.269  18.524  1.00 94.77           N  
ATOM   5584  CA  PRO B 156       3.134   4.011  18.320  1.00 94.77           C  
ATOM   5586  C   PRO B 156       4.088   3.292  17.336  1.00 94.77           C  
ATOM   5587  CB  PRO B 156       3.730   4.089  19.729  1.00 94.77           C  
ATOM   5590  O   PRO B 156       3.709   2.329  16.691  1.00 94.77           O  
ATOM   5591  CG  PRO B 156       3.371   2.723  20.308  1.00 94.77           C  
ATOM   5594  CD  PRO B 156       1.966   2.487  19.751  1.00 94.77           C  
ATOM   5597  N   GLU B 157       5.338   3.740  17.227  1.00 94.20           N  
ATOM   5599  CA  GLU B 157       6.436   2.958  16.629  1.00 94.20           C  
ATOM   5601  C   GLU B 157       6.864   1.780  17.546  1.00 94.20           C  
ATOM   5602  CB  GLU B 157       7.619   3.916  16.387  1.00 94.20           C  
ATOM   5605  O   GLU B 157       6.630   1.837  18.760  1.00 94.20           O  
ATOM   5606  CG  GLU B 157       7.456   4.779  15.125  1.00 94.20           C  
ATOM   5609  CD  GLU B 157       8.094   4.099  13.908  1.00 94.20           C  
ATOM   5610  OE1 GLU B 157       7.569   3.039  13.495  1.00 94.20           O  
ATOM   5611  OE2 GLU B 157       9.149   4.596  13.455  1.00 94.20           O  
ATOM   5612  N   PRO B 158       7.546   0.732  17.035  1.00 92.87           N  
ATOM   5613  CA  PRO B 158       7.972   0.548  15.651  1.00 92.87           C  
ATOM   5615  C   PRO B 158       7.094  -0.422  14.848  1.00 92.87           C  
ATOM   5616  CB  PRO B 158       9.403   0.024  15.767  1.00 92.87           C  
ATOM   5619  O   PRO B 158       6.468  -1.342  15.391  1.00 92.87           O  
ATOM   5620  CG  PRO B 158       9.316  -0.888  16.990  1.00 92.87           C  
ATOM   5623  CD  PRO B 158       8.266  -0.215  17.881  1.00 92.87           C  
ATOM   5626  N   VAL B 159       7.165  -0.297  13.525  1.00 95.91           N  
ATOM   5628  CA  VAL B 159       6.779  -1.355  12.581  1.00 95.91           C  
ATOM   5630  C   VAL B 159       8.024  -2.008  11.981  1.00 95.91           C  
ATOM   5631  CB  VAL B 159       5.851  -0.798  11.491  1.00 95.91           C  
ATOM   5633  O   VAL B 159       8.956  -1.331  11.562  1.00 95.91           O  
ATOM   5634  CG1 VAL B 159       5.606  -1.821  10.378  1.00 95.91           C  
ATOM   5638  CG2 VAL B 159       4.487  -0.438  12.087  1.00 95.91           C  
ATOM   5642  N   THR B 160       8.030  -3.337  11.883  1.00 95.36           N  
ATOM   5644  CA  THR B 160       9.034  -4.072  11.094  1.00 95.36           C  
ATOM   5646  C   THR B 160       8.427  -4.528   9.773  1.00 95.36           C  
ATOM   5647  CB  THR B 160       9.609  -5.273  11.854  1.00 95.36           C  
ATOM   5649  O   THR B 160       7.339  -5.112   9.789  1.00 95.36           O  
ATOM   5650  CG2 THR B 160      10.361  -4.854  13.116  1.00 95.36           C  
ATOM   5654  OG1 THR B 160       8.578  -6.155  12.239  1.00 95.36           O  
ATOM   5656  N   VAL B 161       9.135  -4.314   8.661  1.00 97.09           N  
ATOM   5658  CA  VAL B 161       8.723  -4.755   7.321  1.00 97.09           C  
ATOM   5660  C   VAL B 161       9.773  -5.695   6.731  1.00 97.09           C  
ATOM   5661  CB  VAL B 161       8.445  -3.571   6.368  1.00 97.09           C  
ATOM   5663  O   VAL B 161      10.960  -5.376   6.733  1.00 97.09           O  
ATOM   5664  CG1 VAL B 161       7.802  -4.073   5.066  1.00 97.09           C  
ATOM   5668  CG2 VAL B 161       7.494  -2.544   6.996  1.00 97.09           C  
ATOM   5672  N   SER B 162       9.343  -6.844   6.215  1.00 96.84           N  
ATOM   5674  CA  SER B 162      10.171  -7.761   5.418  1.00 96.84           C  
ATOM   5676  C   SER B 162       9.498  -8.068   4.083  1.00 96.84           C  
ATOM   5677  CB  SER B 162      10.478  -9.049   6.193  1.00 96.84           C  
ATOM   5680  O   SER B 162       8.296  -7.862   3.944  1.00 96.84           O  
ATOM   5681  OG  SER B 162       9.309  -9.778   6.518  1.00 96.84           O  
ATOM   5683  N   TRP B 163      10.246  -8.590   3.112  1.00 97.39           N  
ATOM   5685  CA  TRP B 163       9.708  -8.974   1.805  1.00 97.39           C  
ATOM   5687  C   TRP B 163       9.843 -10.474   1.572  1.00 97.39           C  
ATOM   5688  CB  TRP B 163      10.392  -8.164   0.708  1.00 97.39           C  
ATOM   5691  O   TRP B 163      10.892 -11.059   1.852  1.00 97.39           O  
ATOM   5692  CG  TRP B 163       9.951  -6.742   0.636  1.00 97.39           C  
ATOM   5693  CD1 TRP B 163      10.420  -5.712   1.375  1.00 97.39           C  
ATOM   5695  CD2 TRP B 163       8.901  -6.188  -0.204  1.00 97.39           C  
ATOM   5696  CE2 TRP B 163       8.799  -4.793   0.068  1.00 97.39           C  
ATOM   5697  CE3 TRP B 163       8.011  -6.740  -1.151  1.00 97.39           C  
ATOM   5699  NE1 TRP B 163       9.746  -4.553   1.041  1.00 97.39           N  
ATOM   5701  CH2 TRP B 163       6.992  -4.556  -1.523  1.00 97.39           C  
ATOM   5703  CZ2 TRP B 163       7.860  -3.981  -0.577  1.00 97.39           C  
ATOM   5705  CZ3 TRP B 163       7.066  -5.930  -1.804  1.00 97.39           C  
ATOM   5707  N   ASN B 164       8.778 -11.097   1.066  1.00 97.04           N  
ATOM   5709  CA  ASN B 164       8.678 -12.539   0.833  1.00 97.04           C  
ATOM   5711  C   ASN B 164       9.136 -13.356   2.056  1.00 97.04           C  
ATOM   5712  CB  ASN B 164       9.389 -12.903  -0.489  1.00 97.04           C  
ATOM   5715  O   ASN B 164       9.987 -14.237   1.953  1.00 97.04           O  
ATOM   5716  CG  ASN B 164       8.684 -12.361  -1.721  1.00 97.04           C  
ATOM   5717  ND2 ASN B 164       9.171 -12.668  -2.899  1.00 97.04           N  
ATOM   5720  OD1 ASN B 164       7.675 -11.681  -1.658  1.00 97.04           O  
ATOM   5721  N   SER B 165       8.621 -13.004   3.236  1.00 97.01           N  
ATOM   5723  CA  SER B 165       8.969 -13.604   4.532  1.00 97.01           C  
ATOM   5725  C   SER B 165      10.468 -13.554   4.858  1.00 97.01           C  
ATOM   5726  CB  SER B 165       8.371 -15.010   4.655  1.00 97.01           C  
ATOM   5729  O   SER B 165      10.996 -14.430   5.538  1.00 97.01           O  
ATOM   5730  OG  SER B 165       6.967 -14.946   4.467  1.00 97.01           O  
ATOM   5732  N   GLY B 166      11.161 -12.523   4.367  1.00 96.05           N  
ATOM   5734  CA  GLY B 166      12.602 -12.323   4.538  1.00 96.05           C  
ATOM   5737  C   GLY B 166      13.464 -12.933   3.430  1.00 96.05           C  
ATOM   5738  O   GLY B 166      14.673 -12.720   3.435  1.00 96.05           O  
ATOM   5739  N   ALA B 167      12.878 -13.646   2.463  1.00 96.81           N  
ATOM   5741  CA  ALA B 167      13.623 -14.212   1.338  1.00 96.81           C  
ATOM   5743  C   ALA B 167      14.138 -13.136   0.365  1.00 96.81           C  
ATOM   5744  CB  ALA B 167      12.727 -15.223   0.615  1.00 96.81           C  
ATOM   5748  O   ALA B 167      15.175 -13.323  -0.271  1.00 96.81           O  
ATOM   5749  N   LEU B 168      13.438 -12.001   0.254  1.00 96.67           N  
ATOM   5751  CA  LEU B 168      13.847 -10.878  -0.584  1.00 96.67           C  
ATOM   5753  C   LEU B 168      14.479  -9.786   0.282  1.00 96.67           C  
ATOM   5754  CB  LEU B 168      12.640 -10.406  -1.408  1.00 96.67           C  
ATOM   5757  O   LEU B 168      13.810  -9.158   1.099  1.00 96.67           O  
ATOM   5758  CG  LEU B 168      12.912  -9.215  -2.348  1.00 96.67           C  
ATOM   5760  CD1 LEU B 168      14.041  -9.497  -3.344  1.00 96.67           C  
ATOM   5764  CD2 LEU B 168      11.637  -8.930  -3.142  1.00 96.67           C  
ATOM   5768  N   THR B 169      15.782  -9.572   0.097  1.00 95.21           N  
ATOM   5770  CA  THR B 169      16.568  -8.564   0.837  1.00 95.21           C  
ATOM   5772  C   THR B 169      17.325  -7.603  -0.078  1.00 95.21           C  
ATOM   5773  CB  THR B 169      17.576  -9.239   1.777  1.00 95.21           C  
ATOM   5775  O   THR B 169      17.585  -6.467   0.305  1.00 95.21           O  
ATOM   5776  CG2 THR B 169      16.903 -10.080   2.861  1.00 95.21           C  
ATOM   5780  OG1 THR B 169      18.420 -10.107   1.052  1.00 95.21           O  
ATOM   5782  N   SER B 170      17.687  -8.030  -1.292  1.00 95.97           N  
ATOM   5784  CA  SER B 170      18.379  -7.176  -2.260  1.00 95.97           C  
ATOM   5786  C   SER B 170      17.429  -6.137  -2.848  1.00 95.97           C  
ATOM   5787  CB  SER B 170      18.996  -8.021  -3.375  1.00 95.97           C  
ATOM   5790  O   SER B 170      16.319  -6.482  -3.244  1.00 95.97           O  
ATOM   5791  OG  SER B 170      19.888  -7.227  -4.130  1.00 95.97           O  
ATOM   5793  N   GLY B 171      17.874  -4.880  -2.922  1.00 95.69           N  
ATOM   5795  CA  GLY B 171      17.080  -3.769  -3.461  1.00 95.69           C  
ATOM   5798  C   GLY B 171      15.946  -3.292  -2.548  1.00 95.69           C  
ATOM   5799  O   GLY B 171      15.151  -2.460  -2.976  1.00 95.69           O  
ATOM   5800  N   VAL B 172      15.851  -3.818  -1.320  1.00 96.80           N  
ATOM   5802  CA  VAL B 172      14.826  -3.437  -0.343  1.00 96.80           C  
ATOM   5804  C   VAL B 172      15.259  -2.187   0.413  1.00 96.80           C  
ATOM   5805  CB  VAL B 172      14.534  -4.581   0.647  1.00 96.80           C  
ATOM   5807  O   VAL B 172      16.294  -2.189   1.074  1.00 96.80           O  
ATOM   5808  CG1 VAL B 172      13.535  -4.157   1.737  1.00 96.80           C  
ATOM   5812  CG2 VAL B 172      13.945  -5.801  -0.072  1.00 96.80           C  
ATOM   5816  N   HIS B 173      14.403  -1.169   0.406  1.00 96.76           N  
ATOM   5818  CA  HIS B 173      14.552   0.049   1.198  1.00 96.76           C  
ATOM   5820  C   HIS B 173      13.309   0.255   2.060  1.00 96.76           C  
ATOM   5821  CB  HIS B 173      14.799   1.240   0.265  1.00 96.76           C  
ATOM   5824  O   HIS B 173      12.207   0.420   1.540  1.00 96.76           O  
ATOM   5825  CG  HIS B 173      16.130   1.162  -0.432  1.00 96.76           C  
ATOM   5826  CD2 HIS B 173      16.338   1.057  -1.775  1.00 96.76           C  
ATOM   5828  ND1 HIS B 173      17.361   1.165   0.215  1.00 96.76           N  
ATOM   5829  CE1 HIS B 173      18.291   1.031  -0.743  1.00 96.76           C  
ATOM   5831  NE2 HIS B 173      17.704   0.995  -1.954  1.00 96.76           N  
ATOM   5833  N   THR B 174      13.477   0.257   3.383  1.00 96.93           N  
ATOM   5835  CA  THR B 174      12.410   0.631   4.327  1.00 96.93           C  
ATOM   5837  C   THR B 174      12.747   1.982   4.931  1.00 96.93           C  
ATOM   5838  CB  THR B 174      12.178  -0.436   5.401  1.00 96.93           C  
ATOM   5840  O   THR B 174      13.812   2.155   5.521  1.00 96.93           O  
ATOM   5841  CG2 THR B 174      11.015  -0.086   6.329  1.00 96.93           C  
ATOM   5845  OG1 THR B 174      11.842  -1.653   4.764  1.00 96.93           O  
ATOM   5847  N   PHE B 175      11.854   2.947   4.749  1.00 96.50           N  
ATOM   5849  CA  PHE B 175      12.084   4.331   5.138  1.00 96.50           C  
ATOM   5851  C   PHE B 175      11.753   4.557   6.620  1.00 96.50           C  
ATOM   5852  CB  PHE B 175      11.259   5.242   4.224  1.00 96.50           C  
ATOM   5855  O   PHE B 175      10.788   3.966   7.113  1.00 96.50           O  
ATOM   5856  CG  PHE B 175      11.734   5.213   2.789  1.00 96.50           C  
ATOM   5857  CD1 PHE B 175      12.757   6.081   2.384  1.00 96.50           C  
ATOM   5859  CD2 PHE B 175      11.199   4.298   1.863  1.00 96.50           C  
ATOM   5861  CE1 PHE B 175      13.234   6.019   1.069  1.00 96.50           C  
ATOM   5863  CE2 PHE B 175      11.675   4.247   0.546  1.00 96.50           C  
ATOM   5865  CZ  PHE B 175      12.707   5.106   0.146  1.00 96.50           C  
ATOM   5867  N   PRO B 176      12.494   5.432   7.329  1.00 95.94           N  
ATOM   5868  CA  PRO B 176      12.095   5.896   8.655  1.00 95.94           C  
ATOM   5870  C   PRO B 176      10.664   6.449   8.654  1.00 95.94           C  
ATOM   5871  CB  PRO B 176      13.108   6.980   9.038  1.00 95.94           C  
ATOM   5874  O   PRO B 176      10.254   7.111   7.693  1.00 95.94           O  
ATOM   5875  CG  PRO B 176      14.352   6.608   8.231  1.00 95.94           C  
ATOM   5878  CD  PRO B 176      13.776   6.014   6.947  1.00 95.94           C  
ATOM   5881  N   ALA B 177       9.907   6.204   9.722  1.00 96.15           N  
ATOM   5883  CA  ALA B 177       8.536   6.683   9.815  1.00 96.15           C  
ATOM   5885  C   ALA B 177       8.453   8.206   9.944  1.00 96.15           C  
ATOM   5886  CB  ALA B 177       7.832   6.000  10.983  1.00 96.15           C  
ATOM   5890  O   ALA B 177       9.261   8.847  10.617  1.00 96.15           O  
ATOM   5891  N   VAL B 178       7.411   8.777   9.344  1.00 95.86           N  
ATOM   5893  CA  VAL B 178       7.037  10.183   9.515  1.00 95.86           C  
ATOM   5895  C   VAL B 178       5.789  10.276  10.384  1.00 95.86           C  
ATOM   5896  CB  VAL B 178       6.882  10.919   8.170  1.00 95.86           C  
ATOM   5898  O   VAL B 178       4.836   9.515  10.215  1.00 95.86           O  
ATOM   5899  CG1 VAL B 178       8.220  10.943   7.419  1.00 95.86           C  
ATOM   5903  CG2 VAL B 178       5.818  10.323   7.240  1.00 95.86           C  
ATOM   5907  N   LEU B 179       5.788  11.215  11.332  1.00 95.55           N  
ATOM   5909  CA  LEU B 179       4.603  11.541  12.121  1.00 95.55           C  
ATOM   5911  C   LEU B 179       3.720  12.487  11.300  1.00 95.55           C  
ATOM   5912  CB  LEU B 179       5.040  12.141  13.469  1.00 95.55           C  
ATOM   5915  O   LEU B 179       4.147  13.584  10.937  1.00 95.55           O  
ATOM   5916  CG  LEU B 179       3.882  12.368  14.459  1.00 95.55           C  
ATOM   5918  CD1 LEU B 179       3.239  11.053  14.904  1.00 95.55           C  
ATOM   5922  CD2 LEU B 179       4.410  13.078  15.707  1.00 95.55           C  
ATOM   5926  N   GLN B 180       2.507  12.059  10.966  1.00 96.10           N  
ATOM   5928  CA  GLN B 180       1.552  12.879  10.220  1.00 96.10           C  
ATOM   5930  C   GLN B 180       0.882  13.901  11.156  1.00 96.10           C  
ATOM   5931  CB  GLN B 180       0.512  11.979   9.536  1.00 96.10           C  
ATOM   5934  O   GLN B 180       0.884  13.737  12.378  1.00 96.10           O  
ATOM   5935  CG  GLN B 180       1.121  10.914   8.597  1.00 96.10           C  
ATOM   5938  CD  GLN B 180       0.063   9.931   8.111  1.00 96.10           C  
ATOM   5939  NE2 GLN B 180      -0.530   9.203   9.030  1.00 96.10           N  
ATOM   5942  OE1 GLN B 180      -0.235   9.807   6.928  1.00 96.10           O  
ATOM   5943  N   SER B 181       0.240  14.932  10.598  1.00 94.93           N  
ATOM   5945  CA  SER B 181      -0.506  15.938  11.378  1.00 94.93           C  
ATOM   5947  C   SER B 181      -1.662  15.351  12.202  1.00 94.93           C  
ATOM   5948  CB  SER B 181      -1.051  17.024  10.447  1.00 94.93           C  
ATOM   5951  O   SER B 181      -2.064  15.948  13.197  1.00 94.93           O  
ATOM   5952  OG  SER B 181      -1.823  16.436   9.415  1.00 94.93           O  
ATOM   5954  N   SER B 182      -2.159  14.163  11.836  1.00 94.18           N  
ATOM   5956  CA  SER B 182      -3.134  13.384  12.611  1.00 94.18           C  
ATOM   5958  C   SER B 182      -2.577  12.825  13.928  1.00 94.18           C  
ATOM   5959  CB  SER B 182      -3.657  12.222  11.753  1.00 94.18           C  
ATOM   5962  O   SER B 182      -3.336  12.278  14.726  1.00 94.18           O  
ATOM   5963  OG  SER B 182      -2.590  11.375  11.351  1.00 94.18           O  
ATOM   5965  N   GLY B 183      -1.261  12.913  14.151  1.00 94.49           N  
ATOM   5967  CA  GLY B 183      -0.569  12.270  15.268  1.00 94.49           C  
ATOM   5970  C   GLY B 183      -0.314  10.774  15.059  1.00 94.49           C  
ATOM   5971  O   GLY B 183       0.163  10.110  15.976  1.00 94.49           O  
ATOM   5972  N   LEU B 184      -0.613  10.238  13.870  1.00 96.27           N  
ATOM   5974  CA  LEU B 184      -0.351   8.845  13.502  1.00 96.27           C  
ATOM   5976  C   LEU B 184       0.862   8.745  12.574  1.00 96.27           C  
ATOM   5977  CB  LEU B 184      -1.591   8.223  12.846  1.00 96.27           C  
ATOM   5980  O   LEU B 184       1.075   9.608  11.718  1.00 96.27           O  
ATOM   5981  CG  LEU B 184      -2.872   8.252  13.698  1.00 96.27           C  
ATOM   5983  CD1 LEU B 184      -4.033   7.698  12.874  1.00 96.27           C  
ATOM   5987  CD2 LEU B 184      -2.736   7.397  14.959  1.00 96.27           C  
ATOM   5991  N   TYR B 185       1.628   7.668  12.708  1.00 96.69           N  
ATOM   5993  CA  TYR B 185       2.795   7.400  11.877  1.00 96.69           C  
ATOM   5995  C   TYR B 185       2.413   6.832  10.510  1.00 96.69           C  
ATOM   5996  CB  TYR B 185       3.764   6.470  12.611  1.00 96.69           C  
ATOM   5999  O   TYR B 185       1.408   6.133  10.352  1.00 96.69           O  
ATOM   6000  CG  TYR B 185       4.448   7.113  13.797  1.00 96.69           C  
ATOM   6001  CD1 TYR B 185       5.523   7.997  13.583  1.00 96.69           C  
ATOM   6003  CD2 TYR B 185       4.017   6.825  15.106  1.00 96.69           C  
ATOM   6005  CE1 TYR B 185       6.176   8.591  14.678  1.00 96.69           C  
ATOM   6007  CE2 TYR B 185       4.661   7.425  16.205  1.00 96.69           C  
ATOM   6009  OH  TYR B 185       6.361   8.887  17.051  1.00 96.69           O  
ATOM   6011  CZ  TYR B 185       5.743   8.306  15.991  1.00 96.69           C  
ATOM   6012  N   SER B 186       3.256   7.119   9.522  1.00 97.15           N  
ATOM   6014  CA  SER B 186       3.243   6.489   8.206  1.00 97.15           C  
ATOM   6016  C   SER B 186       4.679   6.205   7.766  1.00 97.15           C  
ATOM   6017  CB  SER B 186       2.522   7.390   7.199  1.00 97.15           C  
ATOM   6020  O   SER B 186       5.569   7.019   8.002  1.00 97.15           O  
ATOM   6021  OG  SER B 186       2.321   6.732   5.961  1.00 97.15           O  
ATOM   6023  N   LEU B 187       4.918   5.072   7.109  1.00 95.77           N  
ATOM   6025  CA  LEU B 187       6.189   4.766   6.446  1.00 95.77           C  
ATOM   6027  C   LEU B 187       5.948   4.031   5.129  1.00 95.77           C  
ATOM   6028  CB  LEU B 187       7.150   4.024   7.402  1.00 95.77           C  
ATOM   6031  O   LEU B 187       4.868   3.489   4.898  1.00 95.77           O  
ATOM   6032  CG  LEU B 187       6.854   2.559   7.782  1.00 95.77           C  
ATOM   6034  CD1 LEU B 187       7.134   1.546   6.665  1.00 95.77           C  
ATOM   6038  CD2 LEU B 187       7.769   2.154   8.939  1.00 95.77           C  
ATOM   6042  N   SER B 188       6.961   3.987   4.275  1.00 96.76           N  
ATOM   6044  CA  SER B 188       6.962   3.179   3.060  1.00 96.76           C  
ATOM   6046  C   SER B 188       8.096   2.154   3.107  1.00 96.76           C  
ATOM   6047  CB  SER B 188       7.004   4.077   1.814  1.00 96.76           C  
ATOM   6050  O   SER B 188       9.149   2.376   3.707  1.00 96.76           O  
ATOM   6051  OG  SER B 188       8.093   4.976   1.884  1.00 96.76           O  
ATOM   6053  N   SER B 189       7.874   1.004   2.483  1.00 97.69           N  
ATOM   6055  CA  SER B 189       8.926   0.048   2.145  1.00 97.69           C  
ATOM   6057  C   SER B 189       8.814  -0.252   0.663  1.00 97.69           C  
ATOM   6058  CB  SER B 189       8.808  -1.226   2.980  1.00 97.69           C  
ATOM   6061  O   SER B 189       7.711  -0.476   0.165  1.00 97.69           O  
ATOM   6062  OG  SER B 189       9.912  -2.085   2.758  1.00 97.69           O  
ATOM   6064  N   VAL B 190       9.927  -0.213  -0.053  1.00 97.38           N  
ATOM   6066  CA  VAL B 190       9.978  -0.424  -1.500  1.00 97.38           C  
ATOM   6068  C   VAL B 190      11.045  -1.450  -1.830  1.00 97.38           C  
ATOM   6069  CB  VAL B 190      10.200   0.888  -2.281  1.00 97.38           C  
ATOM   6071  O   VAL B 190      12.007  -1.625  -1.082  1.00 97.38           O  
ATOM   6072  CG1 VAL B 190       9.113   1.925  -1.963  1.00 97.38           C  
ATOM   6076  CG2 VAL B 190      11.581   1.493  -2.009  1.00 97.38           C  
ATOM   6080  N   VAL B 191      10.881  -2.115  -2.963  1.00 97.54           N  
ATOM   6082  CA  VAL B 191      11.873  -3.025  -3.516  1.00 97.54           C  
ATOM   6084  C   VAL B 191      11.991  -2.823  -5.019  1.00 97.54           C  
ATOM   6085  CB  VAL B 191      11.575  -4.477  -3.109  1.00 97.54           C  
ATOM   6087  O   VAL B 191      10.989  -2.618  -5.711  1.00 97.54           O  
ATOM   6088  CG1 VAL B 191      10.267  -5.034  -3.684  1.00 97.54           C  
ATOM   6092  CG2 VAL B 191      12.742  -5.393  -3.490  1.00 97.54           C  
ATOM   6096  N   THR B 192      13.220  -2.865  -5.525  1.00 97.09           N  
ATOM   6098  CA  THR B 192      13.495  -2.909  -6.962  1.00 97.09           C  
ATOM   6100  C   THR B 192      13.784  -4.335  -7.415  1.00 97.09           C  
ATOM   6101  CB  THR B 192      14.614  -1.951  -7.379  1.00 97.09           C  
ATOM   6103  O   THR B 192      14.565  -5.059  -6.800  1.00 97.09           O  
ATOM   6104  CG2 THR B 192      14.178  -0.495  -7.232  1.00 97.09           C  
ATOM   6108  OG1 THR B 192      15.772  -2.127  -6.601  1.00 97.09           O  
ATOM   6110  N   VAL B 193      13.130  -4.753  -8.496  1.00 95.96           N  
ATOM   6112  CA  VAL B 193      13.208  -6.111  -9.049  1.00 95.96           C  
ATOM   6114  C   VAL B 193      13.359  -6.055 -10.570  1.00 95.96           C  
ATOM   6115  CB  VAL B 193      11.989  -6.967  -8.642  1.00 95.96           C  
ATOM   6117  O   VAL B 193      12.975  -5.056 -11.185  1.00 95.96           O  
ATOM   6118  CG1 VAL B 193      11.859  -7.043  -7.116  1.00 95.96           C  
ATOM   6122  CG2 VAL B 193      10.669  -6.459  -9.235  1.00 95.96           C  
ATOM   6126  N   PRO B 194      13.892  -7.100 -11.223  1.00 96.27           N  
ATOM   6127  CA  PRO B 194      13.913  -7.158 -12.680  1.00 96.27           C  
ATOM   6129  C   PRO B 194      12.492  -7.080 -13.248  1.00 96.27           C  
ATOM   6130  CB  PRO B 194      14.590  -8.489 -13.029  1.00 96.27           C  
ATOM   6133  O   PRO B 194      11.622  -7.839 -12.821  1.00 96.27           O  
ATOM   6134  CG  PRO B 194      15.410  -8.818 -11.782  1.00 96.27           C  
ATOM   6137  CD  PRO B 194      14.550  -8.264 -10.650  1.00 96.27           C  
ATOM   6140  N   SER B 195      12.245  -6.228 -14.243  1.00 95.86           N  
ATOM   6142  CA  SER B 195      10.914  -6.088 -14.856  1.00 95.86           C  
ATOM   6144  C   SER B 195      10.401  -7.409 -15.447  1.00 95.86           C  
ATOM   6145  CB  SER B 195      10.932  -5.026 -15.963  1.00 95.86           C  
ATOM   6148  O   SER B 195       9.202  -7.657 -15.437  1.00 95.86           O  
ATOM   6149  OG  SER B 195      11.408  -3.787 -15.477  1.00 95.86           O  
ATOM   6151  N   SER B 196      11.304  -8.288 -15.898  1.00 95.88           N  
ATOM   6153  CA  SER B 196      10.987  -9.629 -16.418  1.00 95.88           C  
ATOM   6155  C   SER B 196      10.450 -10.603 -15.364  1.00 95.88           C  
ATOM   6156  CB  SER B 196      12.243 -10.243 -17.043  1.00 95.88           C  
ATOM   6159  O   SER B 196       9.871 -11.628 -15.717  1.00 95.88           O  
ATOM   6160  OG  SER B 196      13.317 -10.237 -16.113  1.00 95.88           O  
ATOM   6162  N   SER B 197      10.645 -10.306 -14.078  1.00 96.28           N  
ATOM   6164  CA  SER B 197      10.119 -11.122 -12.980  1.00 96.28           C  
ATOM   6166  C   SER B 197       8.661 -10.798 -12.642  1.00 96.28           C  
ATOM   6167  CB  SER B 197      10.998 -10.963 -11.742  1.00 96.28           C  
ATOM   6170  O   SER B 197       7.999 -11.590 -11.972  1.00 96.28           O  
ATOM   6171  OG  SER B 197      10.817  -9.681 -11.169  1.00 96.28           O  
ATOM   6173  N   LEU B 198       8.139  -9.655 -13.104  1.00 95.16           N  
ATOM   6175  CA  LEU B 198       6.738  -9.298 -12.900  1.00 95.16           C  
ATOM   6177  C   LEU B 198       5.839 -10.297 -13.649  1.00 95.16           C  
ATOM   6178  CB  LEU B 198       6.481  -7.851 -13.355  1.00 95.16           C  
ATOM   6181  O   LEU B 198       6.061 -10.583 -14.822  1.00 95.16           O  
ATOM   6182  CG  LEU B 198       7.288  -6.757 -12.629  1.00 95.16           C  
ATOM   6184  CD1 LEU B 198       6.865  -5.400 -13.189  1.00 95.16           C  
ATOM   6188  CD2 LEU B 198       7.054  -6.752 -11.116  1.00 95.16           C  
ATOM   6192  N   GLY B 199       4.842 -10.854 -12.958  1.00 91.75           N  
ATOM   6194  CA  GLY B 199       3.906 -11.853 -13.497  1.00 91.75           C  
ATOM   6197  C   GLY B 199       4.340 -13.315 -13.319  1.00 91.75           C  
ATOM   6198  O   GLY B 199       3.482 -14.193 -13.287  1.00 91.75           O  
ATOM   6199  N   THR B 200       5.637 -13.587 -13.135  1.00 94.99           N  
ATOM   6201  CA  THR B 200       6.142 -14.937 -12.805  1.00 94.99           C  
ATOM   6203  C   THR B 200       6.485 -15.073 -11.324  1.00 94.99           C  
ATOM   6204  CB  THR B 200       7.357 -15.322 -13.660  1.00 94.99           C  
ATOM   6206  O   THR B 200       6.153 -16.083 -10.702  1.00 94.99           O  
ATOM   6207  CG2 THR B 200       6.991 -15.498 -15.133  1.00 94.99           C  
ATOM   6211  OG1 THR B 200       8.364 -14.338 -13.598  1.00 94.99           O  
ATOM   6213  N   GLN B 201       7.092 -14.043 -10.730  1.00 96.95           N  
ATOM   6215  CA  GLN B 201       7.405 -13.979  -9.308  1.00 96.95           C  
ATOM   6217  C   GLN B 201       6.303 -13.229  -8.551  1.00 96.95           C  
ATOM   6218  CB  GLN B 201       8.790 -13.338  -9.124  1.00 96.95           C  
ATOM   6221  O   GLN B 201       5.895 -12.134  -8.930  1.00 96.95           O  
ATOM   6222  CG  GLN B 201       9.289 -13.345  -7.671  1.00 96.95           C  
ATOM   6225  CD  GLN B 201       9.382 -14.747  -7.084  1.00 96.95           C  
ATOM   6226  NE2 GLN B 201       8.713 -15.014  -5.981  1.00 96.95           N  
ATOM   6229  OE1 GLN B 201      10.028 -15.634  -7.610  1.00 96.95           O  
ATOM   6230  N   THR B 202       5.840 -13.809  -7.441  1.00 96.86           N  
ATOM   6232  CA  THR B 202       4.934 -13.122  -6.510  1.00 96.86           C  
ATOM   6234  C   THR B 202       5.742 -12.334  -5.479  1.00 96.86           C  
ATOM   6235  CB  THR B 202       3.973 -14.109  -5.833  1.00 96.86           C  
ATOM   6237  O   THR B 202       6.733 -12.847  -4.941  1.00 96.86           O  
ATOM   6238  CG2 THR B 202       2.939 -13.426  -4.937  1.00 96.86           C  
ATOM   6242  OG1 THR B 202       3.237 -14.798  -6.816  1.00 96.86           O  
ATOM   6244  N   TYR B 203       5.299 -11.107  -5.194  1.00 97.43           N  
ATOM   6246  CA  TYR B 203       5.900 -10.209  -4.211  1.00 97.43           C  
ATOM   6248  C   TYR B 203       4.903  -9.871  -3.105  1.00 97.43           C  
ATOM   6249  CB  TYR B 203       6.414  -8.947  -4.907  1.00 97.43           C  
ATOM   6252  O   TYR B 203       3.782  -9.440  -3.373  1.00 97.43           O  
ATOM   6253  CG  TYR B 203       7.503  -9.237  -5.918  1.00 97.43           C  
ATOM   6254  CD1 TYR B 203       8.780  -9.601  -5.454  1.00 97.43           C  
ATOM   6256  CD2 TYR B 203       7.235  -9.203  -7.302  1.00 97.43           C  
ATOM   6258  CE1 TYR B 203       9.787  -9.938  -6.370  1.00 97.43           C  
ATOM   6260  CE2 TYR B 203       8.251  -9.524  -8.226  1.00 97.43           C  
ATOM   6262  OH  TYR B 203      10.550 -10.197  -8.587  1.00 97.43           O  
ATOM   6264  CZ  TYR B 203       9.531  -9.886  -7.752  1.00 97.43           C  
ATOM   6265  N   ILE B 204       5.312 -10.085  -1.856  1.00 97.81           N  
ATOM   6267  CA  ILE B 204       4.506  -9.835  -0.660  1.00 97.81           C  
ATOM   6269  C   ILE B 204       5.357  -9.047   0.330  1.00 97.81           C  
ATOM   6270  CB  ILE B 204       3.990 -11.160  -0.045  1.00 97.81           C  
ATOM   6272  O   ILE B 204       6.442  -9.499   0.702  1.00 97.81           O  
ATOM   6273  CG1 ILE B 204       3.177 -11.978  -1.079  1.00 97.81           C  
ATOM   6276  CG2 ILE B 204       3.143 -10.885   1.212  1.00 97.81           C  
ATOM   6280  CD1 ILE B 204       2.675 -13.338  -0.581  1.00 97.81           C  
ATOM   6284  N   CYS B 205       4.867  -7.895   0.783  1.00 97.89           N  
ATOM   6286  CA  CYS B 205       5.439  -7.230   1.948  1.00 97.89           C  
ATOM   6288  C   CYS B 205       4.754  -7.760   3.217  1.00 97.89           C  
ATOM   6289  CB  CYS B 205       5.342  -5.711   1.797  1.00 97.89           C  
ATOM   6292  O   CYS B 205       3.528  -7.877   3.277  1.00 97.89           O  
ATOM   6293  SG  CYS B 205       3.684  -5.062   2.079  1.00 97.89           S  
ATOM   6294  N   ASN B 206       5.545  -8.086   4.233  1.00 97.92           N  
ATOM   6296  CA  ASN B 206       5.081  -8.580   5.523  1.00 97.92           C  
ATOM   6298  C   ASN B 206       5.291  -7.482   6.560  1.00 97.92           C  
ATOM   6299  CB  ASN B 206       5.840  -9.854   5.917  1.00 97.92           C  
ATOM   6302  O   ASN B 206       6.425  -7.119   6.875  1.00 97.92           O  
ATOM   6303  CG  ASN B 206       5.969 -10.854   4.793  1.00 97.92           C  
ATOM   6304  ND2 ASN B 206       4.955 -11.641   4.557  1.00 97.92           N  
ATOM   6307  OD1 ASN B 206       6.999 -10.937   4.141  1.00 97.92           O  
ATOM   6308  N   VAL B 207       4.197  -6.947   7.084  1.00 97.46           N  
ATOM   6310  CA  VAL B 207       4.181  -5.823   8.020  1.00 97.46           C  
ATOM   6312  C   VAL B 207       3.799  -6.340   9.400  1.00 97.46           C  
ATOM   6313  CB  VAL B 207       3.202  -4.745   7.523  1.00 97.46           C  
ATOM   6315  O   VAL B 207       2.747  -6.953   9.565  1.00 97.46           O  
ATOM   6316  CG1 VAL B 207       3.171  -3.541   8.465  1.00 97.46           C  
ATOM   6320  CG2 VAL B 207       3.603  -4.235   6.131  1.00 97.46           C  
ATOM   6324  N   ASN B 208       4.630  -6.084  10.410  1.00 96.94           N  
ATOM   6326  CA  ASN B 208       4.376  -6.503  11.788  1.00 96.94           C  
ATOM   6328  C   ASN B 208       4.452  -5.309  12.746  1.00 96.94           C  
ATOM   6329  CB  ASN B 208       5.354  -7.632  12.142  1.00 96.94           C  
ATOM   6332  O   ASN B 208       5.505  -4.691  12.912  1.00 96.94           O  
ATOM   6333  CG  ASN B 208       5.216  -8.152  13.560  1.00 96.94           C  
ATOM   6334  ND2 ASN B 208       6.251  -8.763  14.085  1.00 96.94           N  
ATOM   6337  OD1 ASN B 208       4.194  -8.074  14.217  1.00 96.94           O  
ATOM   6338  N   HIS B 209       3.327  -5.028  13.401  1.00 95.90           N  
ATOM   6340  CA  HIS B 209       3.170  -4.003  14.420  1.00 95.90           C  
ATOM   6342  C   HIS B 209       2.882  -4.674  15.767  1.00 95.90           C  
ATOM   6343  CB  HIS B 209       2.067  -3.033  13.987  1.00 95.90           C  
ATOM   6346  O   HIS B 209       1.735  -4.966  16.125  1.00 95.90           O  
ATOM   6347  CG  HIS B 209       1.913  -1.866  14.925  1.00 95.90           C  
ATOM   6348  CD2 HIS B 209       2.861  -0.950  15.289  1.00 95.90           C  
ATOM   6350  ND1 HIS B 209       0.765  -1.533  15.596  1.00 95.90           N  
ATOM   6352  CE1 HIS B 209       0.994  -0.449  16.344  1.00 95.90           C  
ATOM   6354  NE2 HIS B 209       2.269  -0.091  16.214  1.00 95.90           N  
ATOM   6355  N   LYS B 210       3.956  -4.936  16.524  1.00 93.92           N  
ATOM   6357  CA  LYS B 210       3.878  -5.575  17.847  1.00 93.92           C  
ATOM   6359  C   LYS B 210       2.980  -4.812  18.839  1.00 93.92           C  
ATOM   6360  CB  LYS B 210       5.277  -5.802  18.443  1.00 93.92           C  
ATOM   6363  O   LYS B 210       2.209  -5.491  19.514  1.00 93.92           O  
ATOM   6364  CG  LYS B 210       6.099  -6.857  17.688  1.00 93.92           C  
ATOM   6367  CD  LYS B 210       7.465  -7.031  18.371  1.00 93.92           C  
ATOM   6370  CE  LYS B 210       8.319  -8.087  17.661  1.00 93.92           C  
ATOM   6373  NZ  LYS B 210       9.669  -8.194  18.275  1.00 93.92           N  
ATOM   6377  N   PRO B 211       3.005  -3.463  18.924  1.00 93.76           N  
ATOM   6378  CA  PRO B 211       2.191  -2.730  19.897  1.00 93.76           C  
ATOM   6380  C   PRO B 211       0.683  -2.989  19.799  1.00 93.76           C  
ATOM   6381  CB  PRO B 211       2.506  -1.248  19.671  1.00 93.76           C  
ATOM   6384  O   PRO B 211       0.018  -3.043  20.830  1.00 93.76           O  
ATOM   6385  CG  PRO B 211       3.917  -1.258  19.093  1.00 93.76           C  
ATOM   6388  CD  PRO B 211       3.929  -2.540  18.267  1.00 93.76           C  
ATOM   6391  N   SER B 212       0.138  -3.183  18.591  1.00 94.90           N  
ATOM   6393  CA  SER B 212      -1.284  -3.517  18.390  1.00 94.90           C  
ATOM   6395  C   SER B 212      -1.544  -5.003  18.131  1.00 94.90           C  
ATOM   6396  CB  SER B 212      -1.899  -2.665  17.276  1.00 94.90           C  
ATOM   6399  O   SER B 212      -2.665  -5.365  17.785  1.00 94.90           O  
ATOM   6400  OG  SER B 212      -1.458  -3.086  16.005  1.00 94.90           O  
ATOM   6402  N   ASN B 213      -0.520  -5.858  18.241  1.00 96.01           N  
ATOM   6404  CA  ASN B 213      -0.571  -7.268  17.846  1.00 96.01           C  
ATOM   6406  C   ASN B 213      -1.134  -7.477  16.422  1.00 96.01           C  
ATOM   6407  CB  ASN B 213      -1.296  -8.068  18.940  1.00 96.01           C  
ATOM   6410  O   ASN B 213      -1.925  -8.384  16.172  1.00 96.01           O  
ATOM   6411  CG  ASN B 213      -1.070  -9.563  18.805  1.00 96.01           C  
ATOM   6412  ND2 ASN B 213      -2.076 -10.363  19.064  1.00 96.01           N  
ATOM   6415  OD1 ASN B 213       0.018 -10.028  18.498  1.00 96.01           O  
ATOM   6416  N   THR B 214      -0.761  -6.604  15.479  1.00 96.19           N  
ATOM   6418  CA  THR B 214      -1.261  -6.631  14.098  1.00 96.19           C  
ATOM   6420  C   THR B 214      -0.160  -7.081  13.145  1.00 96.19           C  
ATOM   6421  CB  THR B 214      -1.829  -5.266  13.686  1.00 96.19           C  
ATOM   6423  O   THR B 214       0.923  -6.496  13.123  1.00 96.19           O  
ATOM   6424  CG2 THR B 214      -2.450  -5.264  12.292  1.00 96.19           C  
ATOM   6428  OG1 THR B 214      -2.846  -4.874  14.587  1.00 96.19           O  
ATOM   6430  N   LYS B 215      -0.449  -8.101  12.331  1.00 97.12           N  
ATOM   6432  CA  LYS B 215       0.400  -8.565  11.227  1.00 97.12           C  
ATOM   6434  C   LYS B 215      -0.402  -8.534   9.932  1.00 97.12           C  
ATOM   6435  CB  LYS B 215       0.927  -9.981  11.495  1.00 97.12           C  
ATOM   6438  O   LYS B 215      -1.536  -9.004   9.922  1.00 97.12           O  
ATOM   6439  CG  LYS B 215       1.933 -10.021  12.650  1.00 97.12           C  
ATOM   6442  CD  LYS B 215       2.420 -11.456  12.859  1.00 97.12           C  
ATOM   6445  CE  LYS B 215       3.399 -11.527  14.033  1.00 97.12           C  
ATOM   6448  NZ  LYS B 215       3.854 -12.923  14.241  1.00 97.12           N  
ATOM   6452  N   VAL B 216       0.172  -7.978   8.871  1.00 97.40           N  
ATOM   6454  CA  VAL B 216      -0.467  -7.858   7.555  1.00 97.40           C  
ATOM   6456  C   VAL B 216       0.523  -8.281   6.482  1.00 97.40           C  
ATOM   6457  CB  VAL B 216      -0.966  -6.424   7.285  1.00 97.40           C  
ATOM   6459  O   VAL B 216       1.585  -7.678   6.351  1.00 97.40           O  
ATOM   6460  CG1 VAL B 216      -1.652  -6.320   5.916  1.00 97.40           C  
ATOM   6464  CG2 VAL B 216      -1.972  -5.959   8.347  1.00 97.40           C  
ATOM   6468  N   ASP B 217       0.139  -9.273   5.689  1.00 97.81           N  
ATOM   6470  CA  ASP B 217       0.863  -9.683   4.491  1.00 97.81           C  
ATOM   6472  C   ASP B 217       0.126  -9.124   3.271  1.00 97.81           C  
ATOM   6473  CB  ASP B 217       0.980 -11.214   4.461  1.00 97.81           C  
ATOM   6476  O   ASP B 217      -1.028  -9.478   3.016  1.00 97.81           O  
ATOM   6477  CG  ASP B 217       1.852 -11.777   5.590  1.00 97.81           C  
ATOM   6478  OD1 ASP B 217       1.681 -12.968   5.917  1.00 97.81           O  
ATOM   6479  OD2 ASP B 217       2.741 -11.048   6.090  1.00 97.81           O  
ATOM   6480  N   LYS B 218       0.760  -8.212   2.529  1.00 97.66           N  
ATOM   6482  CA  LYS B 218       0.154  -7.543   1.373  1.00 97.66           C  
ATOM   6484  C   LYS B 218       0.862  -7.969   0.090  1.00 97.66           C  
ATOM   6485  CB  LYS B 218       0.171  -6.019   1.585  1.00 97.66           C  
ATOM   6488  O   LYS B 218       2.032  -7.648  -0.111  1.00 97.66           O  
ATOM   6489  CG  LYS B 218      -0.686  -5.261   0.563  1.00 97.66           C  
ATOM   6492  CD  LYS B 218      -2.171  -5.359   0.924  1.00 97.66           C  
ATOM   6495  CE  LYS B 218      -3.010  -5.200  -0.335  1.00 97.66           C  
ATOM   6498  NZ  LYS B 218      -4.442  -5.249  -0.008  1.00 97.66           N  
ATOM   6502  N   ARG B 219       0.144  -8.688  -0.779  1.00 97.21           N  
ATOM   6504  CA  ARG B 219       0.594  -9.000  -2.144  1.00 97.21           C  
ATOM   6506  C   ARG B 219       0.584  -7.728  -2.990  1.00 97.21           C  
ATOM   6507  CB  ARG B 219      -0.277 -10.120  -2.738  1.00 97.21           C  
ATOM   6510  O   ARG B 219      -0.375  -6.959  -2.925  1.00 97.21           O  
ATOM   6511  CG  ARG B 219       0.144 -10.534  -4.159  1.00 97.21           C  
ATOM   6514  CD  ARG B 219      -0.674 -11.750  -4.608  1.00 97.21           C  
ATOM   6517  NE  ARG B 219      -0.472 -12.044  -6.033  1.00 97.21           N  
ATOM   6519  NH1 ARG B 219      -0.938 -14.296  -6.041  1.00 97.21           N  
ATOM   6522  NH2 ARG B 219      -0.478 -13.223  -7.945  1.00 97.21           N  
ATOM   6525  CZ  ARG B 219      -0.621 -13.193  -6.658  1.00 97.21           C  
ATOM   6526  N   VAL B 220       1.651  -7.521  -3.752  1.00 97.27           N  
ATOM   6528  CA  VAL B 220       1.837  -6.367  -4.634  1.00 97.27           C  
ATOM   6530  C   VAL B 220       2.026  -6.889  -6.053  1.00 97.27           C  
ATOM   6531  CB  VAL B 220       3.025  -5.496  -4.184  1.00 97.27           C  
ATOM   6533  O   VAL B 220       3.010  -7.567  -6.348  1.00 97.27           O  
ATOM   6534  CG1 VAL B 220       3.043  -4.184  -4.974  1.00 97.27           C  
ATOM   6538  CG2 VAL B 220       2.967  -5.138  -2.693  1.00 97.27           C  
ATOM   6542  N   GLU B 221       1.063  -6.602  -6.916  1.00 95.22           N  
ATOM   6544  CA  GLU B 221       1.034  -7.018  -8.317  1.00 95.22           C  
ATOM   6546  C   GLU B 221       0.527  -5.863  -9.196  1.00 95.22           C  
ATOM   6547  CB  GLU B 221       0.227  -8.320  -8.456  1.00 95.22           C  
ATOM   6550  O   GLU B 221      -0.022  -4.912  -8.630  1.00 95.22           O  
ATOM   6551  CG  GLU B 221      -1.275  -8.237  -8.119  1.00 95.22           C  
ATOM   6554  CD  GLU B 221      -1.897  -9.638  -7.982  1.00 95.22           C  
ATOM   6555  OE1 GLU B 221      -2.962  -9.764  -7.340  1.00 95.22           O  
ATOM   6556  OE2 GLU B 221      -1.231 -10.643  -8.350  1.00 95.22           O  
ATOM   6557  N   PRO B 222       0.804  -5.882 -10.516  1.00 90.97           N  
ATOM   6558  CA  PRO B 222       0.319  -4.868 -11.452  1.00 90.97           C  
ATOM   6560  C   PRO B 222      -1.206  -4.738 -11.470  1.00 90.97           C  
ATOM   6561  CB  PRO B 222       0.834  -5.270 -12.839  1.00 90.97           C  
ATOM   6564  O   PRO B 222      -1.880  -5.790 -11.381  1.00 90.97           O  
ATOM   6565  CG  PRO B 222       1.964  -6.256 -12.565  1.00 90.97           C  
ATOM   6568  CD  PRO B 222       1.568  -6.891 -11.236  1.00 90.97           C  
ATOM   6571  OXT PRO B 222      -1.645  -3.582 -11.640  1.00 90.97           O  
TER
ATOM   6572  N   SER C   1      41.998  31.847  44.888  1.00 42.77           N  
ATOM   6576  CA  SER C   1      42.189  30.485  45.431  1.00 42.77           C  
ATOM   6578  C   SER C   1      43.120  30.562  46.628  1.00 42.77           C  
ATOM   6579  CB  SER C   1      42.766  29.562  44.350  1.00 42.77           C  
ATOM   6582  O   SER C   1      44.334  30.586  46.477  1.00 42.77           O  
ATOM   6583  OG  SER C   1      43.663  30.313  43.555  1.00 42.77           O  
ATOM   6585  N   ASN C   2      42.565  30.685  47.832  1.00 54.46           N  
ATOM   6587  CA  ASN C   2      43.373  30.787  49.044  1.00 54.46           C  
ATOM   6589  C   ASN C   2      43.833  29.371  49.443  1.00 54.46           C  
ATOM   6590  CB  ASN C   2      42.556  31.551  50.117  1.00 54.46           C  
ATOM   6593  O   ASN C   2      43.133  28.665  50.164  1.00 54.46           O  
ATOM   6594  CG  ASN C   2      43.375  32.571  50.892  1.00 54.46           C  
ATOM   6595  ND2 ASN C   2      42.745  33.344  51.744  1.00 54.46           N  
ATOM   6598  OD1 ASN C   2      44.570  32.710  50.719  1.00 54.46           O  
ATOM   6599  N   MET C   3      44.971  28.920  48.901  1.00 60.37           N  
ATOM   6601  CA  MET C   3      45.525  27.575  49.149  1.00 60.37           C  
ATOM   6603  C   MET C   3      45.845  27.307  50.626  1.00 60.37           C  
ATOM   6604  CB  MET C   3      46.805  27.366  48.324  1.00 60.37           C  
ATOM   6607  O   MET C   3      45.966  26.155  51.023  1.00 60.37           O  
ATOM   6608  CG  MET C   3      46.535  26.967  46.872  1.00 60.37           C  
ATOM   6611  SD  MET C   3      48.062  26.538  45.992  1.00 60.37           S  
ATOM   6612  CE  MET C   3      47.396  25.936  44.420  1.00 60.37           C  
ATOM   6616  N   ASN C   4      45.947  28.347  51.457  1.00 69.28           N  
ATOM   6618  CA  ASN C   4      46.318  28.199  52.864  1.00 69.28           C  
ATOM   6620  C   ASN C   4      45.242  27.528  53.734  1.00 69.28           C  
ATOM   6621  CB  ASN C   4      46.736  29.574  53.411  1.00 69.28           C  
ATOM   6624  O   ASN C   4      45.541  27.143  54.861  1.00 69.28           O  
ATOM   6625  CG  ASN C   4      48.102  30.012  52.911  1.00 69.28           C  
ATOM   6626  ND2 ASN C   4      48.545  31.183  53.297  1.00 69.28           N  
ATOM   6629  OD1 ASN C   4      48.789  29.325  52.176  1.00 69.28           O  
ATOM   6630  N   ASN C   5      44.020  27.350  53.220  1.00 82.24           N  
ATOM   6632  CA  ASN C   5      42.899  26.822  54.001  1.00 82.24           C  
ATOM   6634  C   ASN C   5      42.452  25.413  53.567  1.00 82.24           C  
ATOM   6635  CB  ASN C   5      41.757  27.854  54.019  1.00 82.24           C  
ATOM   6638  O   ASN C   5      41.338  25.014  53.899  1.00 82.24           O  
ATOM   6639  CG  ASN C   5      42.097  29.148  54.744  1.00 82.24           C  
ATOM   6640  ND2 ASN C   5      41.154  30.055  54.834  1.00 82.24           N  
ATOM   6643  OD1 ASN C   5      43.186  29.388  55.232  1.00 82.24           O  
ATOM   6644  N   THR C   6      43.275  24.652  52.838  1.00 92.62           N  
ATOM   6646  CA  THR C   6      42.957  23.270  52.433  1.00 92.62           C  
ATOM   6648  C   THR C   6      43.849  22.255  53.147  1.00 92.62           C  
ATOM   6649  CB  THR C   6      43.018  23.084  50.907  1.00 92.62           C  
ATOM   6651  O   THR C   6      45.072  22.378  53.182  1.00 92.62           O  
ATOM   6652  CG2 THR C   6      41.984  23.946  50.183  1.00 92.62           C  
ATOM   6656  OG1 THR C   6      44.274  23.448  50.390  1.00 92.62           O  
ATOM   6658  N   ALA C   7      43.240  21.230  53.745  1.00 95.95           N  
ATOM   6660  CA  ALA C   7      43.947  20.173  54.462  1.00 95.95           C  
ATOM   6662  C   ALA C   7      43.287  18.802  54.267  1.00 95.95           C  
ATOM   6663  CB  ALA C   7      44.011  20.551  55.947  1.00 95.95           C  
ATOM   6667  O   ALA C   7      42.121  18.693  53.886  1.00 95.95           O  
ATOM   6668  N   SER C   8      44.027  17.738  54.583  1.00 96.78           N  
ATOM   6670  CA  SER C   8      43.458  16.392  54.692  1.00 96.78           C  
ATOM   6672  C   SER C   8      42.364  16.347  55.765  1.00 96.78           C  
ATOM   6673  CB  SER C   8      44.552  15.374  55.014  1.00 96.78           C  
ATOM   6676  O   SER C   8      42.472  16.999  56.816  1.00 96.78           O  
ATOM   6677  OG  SER C   8      44.002  14.083  55.159  1.00 96.78           O  
ATOM   6679  N   TRP C   9      41.324  15.551  55.506  1.00 96.79           N  
ATOM   6681  CA  TRP C   9      40.279  15.227  56.478  1.00 96.79           C  
ATOM   6683  C   TRP C   9      40.813  14.456  57.691  1.00 96.79           C  
ATOM   6684  CB  TRP C   9      39.153  14.454  55.769  1.00 96.79           C  
ATOM   6687  O   TRP C   9      40.229  14.571  58.766  1.00 96.79           O  
ATOM   6688  CG  TRP C   9      38.256  15.310  54.924  1.00 96.79           C  
ATOM   6689  CD1 TRP C   9      38.159  15.302  53.573  1.00 96.79           C  
ATOM   6691  CD2 TRP C   9      37.285  16.301  55.383  1.00 96.79           C  
ATOM   6692  CE2 TRP C   9      36.664  16.891  54.243  1.00 96.79           C  
ATOM   6693  CE3 TRP C   9      36.870  16.756  56.656  1.00 96.79           C  
ATOM   6695  NE1 TRP C   9      37.214  16.227  53.168  1.00 96.79           N  
ATOM   6697  CH2 TRP C   9      35.325  18.350  55.634  1.00 96.79           C  
ATOM   6699  CZ2 TRP C   9      35.703  17.903  54.355  1.00 96.79           C  
ATOM   6701  CZ3 TRP C   9      35.902  17.773  56.779  1.00 96.79           C  
ATOM   6703  N   PHE C  10      41.944  13.753  57.552  1.00 97.32           N  
ATOM   6705  CA  PHE C  10      42.481  12.838  58.561  1.00 97.32           C  
ATOM   6707  C   PHE C  10      43.807  13.322  59.178  1.00 97.32           C  
ATOM   6708  CB  PHE C  10      42.627  11.435  57.955  1.00 97.32           C  
ATOM   6711  O   PHE C  10      44.521  14.154  58.604  1.00 97.32           O  
ATOM   6712  CG  PHE C  10      41.374  10.906  57.284  1.00 97.32           C  
ATOM   6713  CD1 PHE C  10      40.388  10.238  58.036  1.00 97.32           C  
ATOM   6715  CD2 PHE C  10      41.189  11.100  55.901  1.00 97.32           C  
ATOM   6717  CE1 PHE C  10      39.227   9.760  57.404  1.00 97.32           C  
ATOM   6719  CE2 PHE C  10      40.023  10.629  55.273  1.00 97.32           C  
ATOM   6721  CZ  PHE C  10      39.048   9.956  56.023  1.00 97.32           C  
ATOM   6723  N   THR C  11      44.169  12.790  60.349  1.00 97.38           N  
ATOM   6725  CA  THR C  11      45.527  12.913  60.910  1.00 97.38           C  
ATOM   6727  C   THR C  11      46.558  12.173  60.049  1.00 97.38           C  
ATOM   6728  CB  THR C  11      45.600  12.421  62.367  1.00 97.38           C  
ATOM   6730  O   THR C  11      46.216  11.302  59.256  1.00 97.38           O  
ATOM   6731  CG2 THR C  11      44.742  13.279  63.297  1.00 97.38           C  
ATOM   6735  OG1 THR C  11      45.159  11.090  62.485  1.00 97.38           O  
ATOM   6737  N   ALA C  12      47.840  12.517  60.184  1.00 97.35           N  
ATOM   6739  CA  ALA C  12      48.901  11.879  59.400  1.00 97.35           C  
ATOM   6741  C   ALA C  12      49.410  10.573  60.016  1.00 97.35           C  
ATOM   6742  CB  ALA C  12      50.071  12.847  59.232  1.00 97.35           C  
ATOM   6746  O   ALA C  12      49.501  10.461  61.238  1.00 97.35           O  
ATOM   6747  N   LEU C  13      49.893   9.672  59.158  1.00 97.01           N  
ATOM   6749  CA  LEU C  13      50.784   8.576  59.545  1.00 97.01           C  
ATOM   6751  C   LEU C  13      52.233   9.091  59.616  1.00 97.01           C  
ATOM   6752  CB  LEU C  13      50.635   7.420  58.537  1.00 97.01           C  
ATOM   6755  O   LEU C  13      52.696   9.757  58.686  1.00 97.01           O  
ATOM   6756  CG  LEU C  13      49.244   6.758  58.517  1.00 97.01           C  
ATOM   6758  CD1 LEU C  13      49.193   5.692  57.424  1.00 97.01           C  
ATOM   6762  CD2 LEU C  13      48.915   6.103  59.857  1.00 97.01           C  
ATOM   6766  N   THR C  14      52.958   8.814  60.704  1.00 96.70           N  
ATOM   6768  CA  THR C  14      54.357   9.260  60.891  1.00 96.70           C  
ATOM   6770  C   THR C  14      55.337   8.129  60.579  1.00 96.70           C  
ATOM   6771  CB  THR C  14      54.602   9.826  62.302  1.00 96.70           C  
ATOM   6773  O   THR C  14      55.194   7.024  61.091  1.00 96.70           O  
ATOM   6774  CG2 THR C  14      56.013  10.395  62.475  1.00 96.70           C  
ATOM   6778  OG1 THR C  14      53.711  10.901  62.543  1.00 96.70           O  
ATOM   6780  N   GLN C  15      56.346   8.417  59.757  1.00 96.87           N  
ATOM   6782  CA  GLN C  15      57.396   7.480  59.357  1.00 96.87           C  
ATOM   6784  C   GLN C  15      58.562   7.539  60.353  1.00 96.87           C  
ATOM   6785  CB  GLN C  15      57.815   7.850  57.926  1.00 96.87           C  
ATOM   6788  O   GLN C  15      59.386   8.455  60.308  1.00 96.87           O  
ATOM   6789  CG  GLN C  15      58.886   6.942  57.290  1.00 96.87           C  
ATOM   6792  CD  GLN C  15      59.144   7.314  55.826  1.00 96.87           C  
ATOM   6793  NE2 GLN C  15      60.168   6.794  55.193  1.00 96.87           N  
ATOM   6796  OE1 GLN C  15      58.415   8.097  55.229  1.00 96.87           O  
ATOM   6797  N   HIS C  16      58.639   6.571  61.270  1.00 96.25           N  
ATOM   6799  CA  HIS C  16      59.739   6.476  62.243  1.00 96.25           C  
ATOM   6801  C   HIS C  16      60.936   5.655  61.735  1.00 96.25           C  
ATOM   6802  CB  HIS C  16      59.205   5.917  63.568  1.00 96.25           C  
ATOM   6805  O   HIS C  16      62.004   5.684  62.342  1.00 96.25           O  
ATOM   6806  CG  HIS C  16      58.183   6.817  64.211  1.00 96.25           C  
ATOM   6807  CD2 HIS C  16      56.819   6.701  64.147  1.00 96.25           C  
ATOM   6809  ND1 HIS C  16      58.463   7.937  64.958  1.00 96.25           N  
ATOM   6811  CE1 HIS C  16      57.299   8.473  65.354  1.00 96.25           C  
ATOM   6813  NE2 HIS C  16      56.268   7.764  64.874  1.00 96.25           N  
ATOM   6814  N   GLY C  17      60.761   4.913  60.639  1.00 94.82           N  
ATOM   6816  CA  GLY C  17      61.775   4.047  60.040  1.00 94.82           C  
ATOM   6819  C   GLY C  17      62.344   4.577  58.723  1.00 94.82           C  
ATOM   6820  O   GLY C  17      62.046   5.684  58.285  1.00 94.82           O  
ATOM   6821  N   LYS C  18      63.167   3.743  58.079  1.00 94.89           N  
ATOM   6823  CA  LYS C  18      63.737   4.022  56.750  1.00 94.89           C  
ATOM   6825  C   LYS C  18      62.825   3.605  55.588  1.00 94.89           C  
ATOM   6826  CB  LYS C  18      65.113   3.348  56.611  1.00 94.89           C  
ATOM   6829  O   LYS C  18      63.087   3.999  54.462  1.00 94.89           O  
ATOM   6830  CG  LYS C  18      66.176   3.929  57.558  1.00 94.89           C  
ATOM   6833  CD  LYS C  18      67.536   3.268  57.290  1.00 94.89           C  
ATOM   6836  CE  LYS C  18      68.621   3.856  58.200  1.00 94.89           C  
ATOM   6839  NZ  LYS C  18      69.943   3.230  57.942  1.00 94.89           N  
ATOM   6843  N   GLU C  19      61.796   2.799  55.840  1.00 96.01           N  
ATOM   6845  CA  GLU C  19      60.859   2.338  54.809  1.00 96.01           C  
ATOM   6847  C   GLU C  19      59.817   3.418  54.505  1.00 96.01           C  
ATOM   6848  CB  GLU C  19      60.167   1.036  55.252  1.00 96.01           C  
ATOM   6851  O   GLU C  19      59.296   4.040  55.430  1.00 96.01           O  
ATOM   6852  CG  GLU C  19      61.158  -0.131  55.392  1.00 96.01           C  
ATOM   6855  CD  GLU C  19      60.505  -1.458  55.818  1.00 96.01           C  
ATOM   6856  OE1 GLU C  19      61.275  -2.431  55.968  1.00 96.01           O  
ATOM   6857  OE2 GLU C  19      59.266  -1.511  56.021  1.00 96.01           O  
ATOM   6858  N   ASP C  20      59.510   3.633  53.225  1.00 95.70           N  
ATOM   6860  CA  ASP C  20      58.404   4.495  52.798  1.00 95.70           C  
ATOM   6862  C   ASP C  20      57.046   3.794  52.984  1.00 95.70           C  
ATOM   6863  CB  ASP C  20      58.620   4.966  51.344  1.00 95.70           C  
ATOM   6866  O   ASP C  20      56.953   2.563  53.061  1.00 95.70           O  
ATOM   6867  CG  ASP C  20      59.552   6.183  51.205  1.00 95.70           C  
ATOM   6868  OD1 ASP C  20      59.856   6.560  50.054  1.00 95.70           O  
ATOM   6869  OD2 ASP C  20      59.874   6.833  52.230  1.00 95.70           O  
ATOM   6870  N   LEU C  21      55.974   4.589  53.061  1.00 97.05           N  
ATOM   6872  CA  LEU C  21      54.614   4.079  53.224  1.00 97.05           C  
ATOM   6874  C   LEU C  21      54.186   3.263  51.991  1.00 97.05           C  
ATOM   6875  CB  LEU C  21      53.667   5.265  53.483  1.00 97.05           C  
ATOM   6878  O   LEU C  21      54.323   3.725  50.863  1.00 97.05           O  
ATOM   6879  CG  LEU C  21      52.216   4.861  53.801  1.00 97.05           C  
ATOM   6881  CD1 LEU C  21      52.106   4.101  55.126  1.00 97.05           C  
ATOM   6885  CD2 LEU C  21      51.352   6.117  53.898  1.00 97.05           C  
ATOM   6889  N   LYS C  22      53.618   2.075  52.201  1.00 96.22           N  
ATOM   6891  CA  LYS C  22      53.011   1.226  51.162  1.00 96.22           C  
ATOM   6893  C   LYS C  22      51.937   0.332  51.781  1.00 96.22           C  
ATOM   6894  CB  LYS C  22      54.090   0.394  50.434  1.00 96.22           C  
ATOM   6897  O   LYS C  22      52.060  -0.040  52.945  1.00 96.22           O  
ATOM   6898  CG  LYS C  22      54.848  -0.576  51.356  1.00 96.22           C  
ATOM   6901  CD  LYS C  22      55.886  -1.415  50.605  1.00 96.22           C  
ATOM   6904  CE  LYS C  22      56.557  -2.366  51.603  1.00 96.22           C  
ATOM   6907  NZ  LYS C  22      57.627  -3.177  50.971  1.00 96.22           N  
ATOM   6911  N   PHE C  23      50.936  -0.048  50.993  1.00 96.62           N  
ATOM   6913  CA  PHE C  23      49.871  -0.969  51.399  1.00 96.62           C  
ATOM   6915  C   PHE C  23      49.717  -2.103  50.378  1.00 96.62           C  
ATOM   6916  CB  PHE C  23      48.548  -0.207  51.548  1.00 96.62           C  
ATOM   6919  O   PHE C  23      49.992  -1.892  49.192  1.00 96.62           O  
ATOM   6920  CG  PHE C  23      48.529   0.759  52.711  1.00 96.62           C  
ATOM   6921  CD1 PHE C  23      48.253   0.286  54.007  1.00 96.62           C  
ATOM   6923  CD2 PHE C  23      48.785   2.127  52.506  1.00 96.62           C  
ATOM   6925  CE1 PHE C  23      48.215   1.182  55.088  1.00 96.62           C  
ATOM   6927  CE2 PHE C  23      48.745   3.023  53.589  1.00 96.62           C  
ATOM   6929  CZ  PHE C  23      48.458   2.550  54.881  1.00 96.62           C  
ATOM   6931  N   PRO C  24      49.258  -3.296  50.796  1.00 95.68           N  
ATOM   6932  CA  PRO C  24      48.742  -4.297  49.869  1.00 95.68           C  
ATOM   6934  C   PRO C  24      47.561  -3.751  49.049  1.00 95.68           C  
ATOM   6935  CB  PRO C  24      48.321  -5.488  50.738  1.00 95.68           C  
ATOM   6938  O   PRO C  24      46.821  -2.878  49.509  1.00 95.68           O  
ATOM   6939  CG  PRO C  24      49.110  -5.300  52.035  1.00 95.68           C  
ATOM   6942  CD  PRO C  24      49.182  -3.782  52.166  1.00 95.68           C  
ATOM   6945  N   ARG C  25      47.351  -4.288  47.839  1.00 93.12           N  
ATOM   6947  CA  ARG C  25      46.190  -3.941  47.000  1.00 93.12           C  
ATOM   6949  C   ARG C  25      44.888  -4.174  47.781  1.00 93.12           C  
ATOM   6950  CB  ARG C  25      46.242  -4.762  45.700  1.00 93.12           C  
ATOM   6953  O   ARG C  25      44.759  -5.194  48.451  1.00 93.12           O  
ATOM   6954  CG  ARG C  25      45.135  -4.403  44.696  1.00 93.12           C  
ATOM   6957  CD  ARG C  25      45.332  -5.217  43.415  1.00 93.12           C  
ATOM   6960  NE  ARG C  25      44.225  -5.050  42.455  1.00 93.12           N  
ATOM   6962  NH1 ARG C  25      44.820  -6.794  41.076  1.00 93.12           N  
ATOM   6965  NH2 ARG C  25      42.915  -5.751  40.728  1.00 93.12           N  
ATOM   6968  CZ  ARG C  25      43.994  -5.851  41.429  1.00 93.12           C  
ATOM   6969  N   GLY C  26      43.944  -3.235  47.699  1.00 94.20           N  
ATOM   6971  CA  GLY C  26      42.676  -3.291  48.439  1.00 94.20           C  
ATOM   6974  C   GLY C  26      42.717  -2.676  49.846  1.00 94.20           C  
ATOM   6975  O   GLY C  26      41.667  -2.546  50.471  1.00 94.20           O  
ATOM   6976  N   GLN C  27      43.896  -2.291  50.356  1.00 96.42           N  
ATOM   6978  CA  GLN C  27      44.072  -1.753  51.711  1.00 96.42           C  
ATOM   6980  C   GLN C  27      44.528  -0.286  51.717  1.00 96.42           C  
ATOM   6981  CB  GLN C  27      45.059  -2.625  52.508  1.00 96.42           C  
ATOM   6984  O   GLN C  27      44.980   0.259  50.711  1.00 96.42           O  
ATOM   6985  CG  GLN C  27      44.601  -4.082  52.667  1.00 96.42           C  
ATOM   6988  CD  GLN C  27      45.463  -4.879  53.646  1.00 96.42           C  
ATOM   6989  NE2 GLN C  27      45.215  -6.162  53.781  1.00 96.42           N  
ATOM   6992  OE1 GLN C  27      46.361  -4.382  54.313  1.00 96.42           O  
ATOM   6993  N   GLY C  28      44.438   0.347  52.891  1.00 96.06           N  
ATOM   6995  CA  GLY C  28      45.025   1.661  53.163  1.00 96.06           C  
ATOM   6998  C   GLY C  28      44.068   2.849  53.063  1.00 96.06           C  
ATOM   6999  O   GLY C  28      44.448   3.948  53.459  1.00 96.06           O  
ATOM   7000  N   VAL C  29      42.834   2.664  52.586  1.00 96.39           N  
ATOM   7002  CA  VAL C  29      41.815   3.728  52.602  1.00 96.39           C  
ATOM   7004  C   VAL C  29      41.320   3.939  54.048  1.00 96.39           C  
ATOM   7005  CB  VAL C  29      40.644   3.418  51.650  1.00 96.39           C  
ATOM   7007  O   VAL C  29      40.897   2.965  54.676  1.00 96.39           O  
ATOM   7008  CG1 VAL C  29      39.671   4.600  51.596  1.00 96.39           C  
ATOM   7012  CG2 VAL C  29      41.138   3.165  50.218  1.00 96.39           C  
ATOM   7016  N   PRO C  30      41.386   5.164  54.609  1.00 97.11           N  
ATOM   7017  CA  PRO C  30      40.889   5.445  55.957  1.00 97.11           C  
ATOM   7019  C   PRO C  30      39.377   5.246  56.100  1.00 97.11           C  
ATOM   7020  CB  PRO C  30      41.254   6.902  56.250  1.00 97.11           C  
ATOM   7023  O   PRO C  30      38.613   5.545  55.183  1.00 97.11           O  
ATOM   7024  CG  PRO C  30      42.433   7.167  55.322  1.00 97.11           C  
ATOM   7027  CD  PRO C  30      42.074   6.338  54.091  1.00 97.11           C  
ATOM   7030  N   ILE C  31      38.935   4.826  57.286  1.00 96.99           N  
ATOM   7032  CA  ILE C  31      37.510   4.668  57.596  1.00 96.99           C  
ATOM   7034  C   ILE C  31      36.830   6.045  57.655  1.00 96.99           C  
ATOM   7035  CB  ILE C  31      37.314   3.868  58.906  1.00 96.99           C  
ATOM   7037  O   ILE C  31      37.232   6.923  58.420  1.00 96.99           O  
ATOM   7038  CG1 ILE C  31      37.931   2.453  58.775  1.00 96.99           C  
ATOM   7041  CG2 ILE C  31      35.815   3.771  59.263  1.00 96.99           C  
ATOM   7045  CD1 ILE C  31      37.947   1.660  60.087  1.00 96.99           C  
ATOM   7049  N   ASN C  32      35.757   6.213  56.880  1.00 95.06           N  
ATOM   7051  CA  ASN C  32      34.869   7.372  56.930  1.00 95.06           C  
ATOM   7053  C   ASN C  32      33.417   6.926  56.736  1.00 95.06           C  
ATOM   7054  CB  ASN C  32      35.298   8.369  55.848  1.00 95.06           C  
ATOM   7057  O   ASN C  32      33.022   6.512  55.651  1.00 95.06           O  
ATOM   7058  CG  ASN C  32      34.438   9.619  55.789  1.00 95.06           C  
ATOM   7059  ND2 ASN C  32      34.655  10.451  54.800  1.00 95.06           N  
ATOM   7062  OD1 ASN C  32      33.579   9.875  56.620  1.00 95.06           O  
ATOM   7063  N   THR C  33      32.604   7.041  57.783  1.00 94.63           N  
ATOM   7065  CA  THR C  33      31.193   6.626  57.764  1.00 94.63           C  
ATOM   7067  C   THR C  33      30.293   7.546  56.935  1.00 94.63           C  
ATOM   7068  CB  THR C  33      30.649   6.538  59.197  1.00 94.63           C  
ATOM   7070  O   THR C  33      29.155   7.186  56.660  1.00 94.63           O  
ATOM   7071  CG2 THR C  33      31.360   5.449  60.003  1.00 94.63           C  
ATOM   7075  OG1 THR C  33      30.860   7.765  59.861  1.00 94.63           O  
ATOM   7077  N   ASN C  34      30.789   8.721  56.530  1.00 93.65           N  
ATOM   7079  CA  ASN C  34      30.058   9.676  55.693  1.00 93.65           C  
ATOM   7081  C   ASN C  34      30.360   9.519  54.189  1.00 93.65           C  
ATOM   7082  CB  ASN C  34      30.350  11.104  56.189  1.00 93.65           C  
ATOM   7085  O   ASN C  34      29.882  10.327  53.395  1.00 93.65           O  
ATOM   7086  CG  ASN C  34      29.841  11.381  57.593  1.00 93.65           C  
ATOM   7087  ND2 ASN C  34      30.443  12.317  58.286  1.00 93.65           N  
ATOM   7090  OD1 ASN C  34      28.901  10.788  58.091  1.00 93.65           O  
ATOM   7091  N   SER C  35      31.165   8.527  53.783  1.00 93.92           N  
ATOM   7093  CA  SER C  35      31.463   8.241  52.372  1.00 93.92           C  
ATOM   7095  C   SER C  35      30.894   6.890  51.927  1.00 93.92           C  
ATOM   7096  CB  SER C  35      32.966   8.371  52.095  1.00 93.92           C  
ATOM   7099  O   SER C  35      30.682   5.994  52.741  1.00 93.92           O  
ATOM   7100  OG  SER C  35      33.727   7.369  52.732  1.00 93.92           O  
ATOM   7102  N   SER C  36      30.652   6.728  50.624  1.00 92.85           N  
ATOM   7104  CA  SER C  36      30.070   5.506  50.043  1.00 92.85           C  
ATOM   7106  C   SER C  36      31.139   4.480  49.618  1.00 92.85           C  
ATOM   7107  CB  SER C  36      29.167   5.903  48.869  1.00 92.85           C  
ATOM   7110  O   SER C  36      32.323   4.833  49.574  1.00 92.85           O  
ATOM   7111  OG  SER C  36      29.929   6.380  47.781  1.00 92.85           O  
ATOM   7113  N   PRO C  37      30.773   3.222  49.290  1.00 92.46           N  
ATOM   7114  CA  PRO C  37      31.700   2.251  48.693  1.00 92.46           C  
ATOM   7116  C   PRO C  37      32.383   2.774  47.418  1.00 92.46           C  
ATOM   7117  CB  PRO C  37      30.854   1.007  48.400  1.00 92.46           C  
ATOM   7120  O   PRO C  37      33.578   2.573  47.216  1.00 92.46           O  
ATOM   7121  CG  PRO C  37      29.737   1.093  49.439  1.00 92.46           C  
ATOM   7124  CD  PRO C  37      29.477   2.596  49.519  1.00 92.46           C  
ATOM   7127  N   ASP C  38      31.653   3.543  46.612  1.00 93.28           N  
ATOM   7129  CA  ASP C  38      32.132   4.152  45.373  1.00 93.28           C  
ATOM   7131  C   ASP C  38      33.305   5.118  45.613  1.00 93.28           C  
ATOM   7132  CB  ASP C  38      30.992   4.949  44.707  1.00 93.28           C  
ATOM   7135  O   ASP C  38      34.111   5.350  44.711  1.00 93.28           O  
ATOM   7136  CG  ASP C  38      29.650   4.226  44.520  1.00 93.28           C  
ATOM   7137  OD1 ASP C  38      28.822   4.773  43.757  1.00 93.28           O  
ATOM   7138  OD2 ASP C  38      29.384   3.192  45.167  1.00 93.28           O  
ATOM   7139  N   ASP C  39      33.402   5.697  46.813  1.00 94.21           N  
ATOM   7141  CA  ASP C  39      34.333   6.772  47.164  1.00 94.21           C  
ATOM   7143  C   ASP C  39      35.681   6.285  47.711  1.00 94.21           C  
ATOM   7144  CB  ASP C  39      33.661   7.728  48.155  1.00 94.21           C  
ATOM   7147  O   ASP C  39      36.571   7.101  47.946  1.00 94.21           O  
ATOM   7148  CG  ASP C  39      32.417   8.399  47.573  1.00 94.21           C  
ATOM   7149  OD1 ASP C  39      31.425   8.568  48.324  1.00 94.21           O  
ATOM   7150  OD2 ASP C  39      32.458   8.796  46.387  1.00 94.21           O  
ATOM   7151  N   GLN C  40      35.855   4.976  47.907  1.00 95.81           N  
ATOM   7153  CA  GLN C  40      36.990   4.387  48.628  1.00 95.81           C  
ATOM   7155  C   GLN C  40      38.270   4.302  47.774  1.00 95.81           C  
ATOM   7156  CB  GLN C  40      36.579   3.026  49.216  1.00 95.81           C  
ATOM   7159  O   GLN C  40      38.808   3.225  47.522  1.00 95.81           O  
ATOM   7160  CG  GLN C  40      35.321   3.070  50.096  1.00 95.81           C  
ATOM   7163  CD  GLN C  40      35.427   4.000  51.297  1.00 95.81           C  
ATOM   7164  NE2 GLN C  40      34.378   4.710  51.637  1.00 95.81           N  
ATOM   7167  OE1 GLN C  40      36.430   4.095  51.978  1.00 95.81           O  
ATOM   7168  N   ILE C  41      38.754   5.449  47.291  1.00 96.21           N  
ATOM   7170  CA  ILE C  41      39.922   5.576  46.408  1.00 96.21           C  
ATOM   7172  C   ILE C  41      40.622   6.928  46.600  1.00 96.21           C  
ATOM   7173  CB  ILE C  41      39.502   5.320  44.939  1.00 96.21           C  
ATOM   7175  O   ILE C  41      39.978   7.974  46.717  1.00 96.21           O  
ATOM   7176  CG1 ILE C  41      40.706   5.359  43.979  1.00 96.21           C  
ATOM   7179  CG2 ILE C  41      38.392   6.276  44.467  1.00 96.21           C  
ATOM   7183  CD1 ILE C  41      40.424   4.632  42.656  1.00 96.21           C  
ATOM   7187  N   GLY C  42      41.956   6.927  46.633  1.00 96.49           N  
ATOM   7189  CA  GLY C  42      42.748   8.136  46.854  1.00 96.49           C  
ATOM   7192  C   GLY C  42      44.255   7.897  46.923  1.00 96.49           C  
ATOM   7193  O   GLY C  42      44.767   6.896  46.422  1.00 96.49           O  
ATOM   7194  N   TYR C  43      44.974   8.833  47.541  1.00 97.61           N  
ATOM   7196  CA  TYR C  43      46.432   8.800  47.669  1.00 97.61           C  
ATOM   7198  C   TYR C  43      46.919   9.339  49.017  1.00 97.61           C  
ATOM   7199  CB  TYR C  43      47.084   9.580  46.514  1.00 97.61           C  
ATOM   7202  O   TYR C  43      46.280  10.201  49.623  1.00 97.61           O  
ATOM   7203  CG  TYR C  43      46.775  11.068  46.472  1.00 97.61           C  
ATOM   7204  CD1 TYR C  43      45.591  11.528  45.862  1.00 97.61           C  
ATOM   7206  CD2 TYR C  43      47.670  11.992  47.049  1.00 97.61           C  
ATOM   7208  CE1 TYR C  43      45.284  12.902  45.850  1.00 97.61           C  
ATOM   7210  CE2 TYR C  43      47.372  13.369  47.029  1.00 97.61           C  
ATOM   7212  OH  TYR C  43      45.873  15.148  46.459  1.00 97.61           O  
ATOM   7214  CZ  TYR C  43      46.174  13.823  46.438  1.00 97.61           C  
ATOM   7215  N   TYR C  44      48.087   8.873  49.467  1.00 97.63           N  
ATOM   7217  CA  TYR C  44      48.850   9.515  50.538  1.00 97.63           C  
ATOM   7219  C   TYR C  44      49.984  10.357  49.957  1.00 97.63           C  
ATOM   7220  CB  TYR C  44      49.414   8.510  51.544  1.00 97.63           C  
ATOM   7223  O   TYR C  44      50.700   9.911  49.060  1.00 97.63           O  
ATOM   7224  CG  TYR C  44      48.396   7.823  52.416  1.00 97.63           C  
ATOM   7225  CD1 TYR C  44      48.220   8.247  53.746  1.00 97.63           C  
ATOM   7227  CD2 TYR C  44      47.669   6.726  51.918  1.00 97.63           C  
ATOM   7229  CE1 TYR C  44      47.309   7.576  54.578  1.00 97.63           C  
ATOM   7231  CE2 TYR C  44      46.751   6.063  52.748  1.00 97.63           C  
ATOM   7233  OH  TYR C  44      45.659   5.871  54.877  1.00 97.63           O  
ATOM   7235  CZ  TYR C  44      46.557   6.493  54.077  1.00 97.63           C  
ATOM   7236  N   ARG C  45      50.186  11.556  50.513  1.00 97.23           N  
ATOM   7238  CA  ARG C  45      51.267  12.481  50.144  1.00 97.23           C  
ATOM   7240  C   ARG C  45      52.241  12.702  51.300  1.00 97.23           C  
ATOM   7241  CB  ARG C  45      50.638  13.784  49.629  1.00 97.23           C  
ATOM   7244  O   ARG C  45      51.814  13.081  52.394  1.00 97.23           O  
ATOM   7245  CG  ARG C  45      51.679  14.804  49.144  1.00 97.23           C  
ATOM   7248  CD  ARG C  45      50.968  16.018  48.530  1.00 97.23           C  
ATOM   7251  NE  ARG C  45      51.912  16.972  47.920  1.00 97.23           N  
ATOM   7253  NH1 ARG C  45      52.790  17.868  49.849  1.00 97.23           N  
ATOM   7256  NH2 ARG C  45      53.462  18.634  47.863  1.00 97.23           N  
ATOM   7259  CZ  ARG C  45      52.713  17.817  48.546  1.00 97.23           C  
ATOM   7260  N   ARG C  46      53.543  12.527  51.047  1.00 97.22           N  
ATOM   7262  CA  ARG C  46      54.640  12.768  52.004  1.00 97.22           C  
ATOM   7264  C   ARG C  46      54.858  14.265  52.254  1.00 97.22           C  
ATOM   7265  CB  ARG C  46      55.922  12.076  51.490  1.00 97.22           C  
ATOM   7268  O   ARG C  46      54.913  15.067  51.323  1.00 97.22           O  
ATOM   7269  CG  ARG C  46      57.090  12.094  52.495  1.00 97.22           C  
ATOM   7272  CD  ARG C  46      58.283  11.211  52.073  1.00 97.22           C  
ATOM   7275  NE  ARG C  46      58.908  11.614  50.788  1.00 97.22           N  
ATOM   7277  NH1 ARG C  46      59.790   9.553  50.222  1.00 97.22           N  
ATOM   7280  NH2 ARG C  46      59.971  11.250  48.791  1.00 97.22           N  
ATOM   7283  CZ  ARG C  46      59.558  10.810  49.950  1.00 97.22           C  
ATOM   7284  N   ALA C  47      55.031  14.642  53.516  1.00 95.97           N  
ATOM   7286  CA  ALA C  47      55.412  15.978  53.962  1.00 95.97           C  
ATOM   7288  C   ALA C  47      56.531  15.887  55.014  1.00 95.97           C  
ATOM   7289  CB  ALA C  47      54.166  16.690  54.510  1.00 95.97           C  
ATOM   7293  O   ALA C  47      56.363  15.258  56.060  1.00 95.97           O  
ATOM   7294  N   THR C  48      57.661  16.552  54.760  1.00 93.99           N  
ATOM   7296  CA  THR C  48      58.835  16.573  55.651  1.00 93.99           C  
ATOM   7298  C   THR C  48      59.038  17.986  56.194  1.00 93.99           C  
ATOM   7299  CB  THR C  48      60.095  16.076  54.921  1.00 93.99           C  
ATOM   7301  O   THR C  48      58.980  18.953  55.438  1.00 93.99           O  
ATOM   7302  CG2 THR C  48      61.279  15.871  55.866  1.00 93.99           C  
ATOM   7306  OG1 THR C  48      59.828  14.828  54.324  1.00 93.99           O  
ATOM   7308  N   ARG C  49      59.271  18.130  57.504  1.00 89.72           N  
ATOM   7310  CA  ARG C  49      59.580  19.420  58.147  1.00 89.72           C  
ATOM   7312  C   ARG C  49      61.030  19.426  58.616  1.00 89.72           C  
ATOM   7313  CB  ARG C  49      58.613  19.713  59.307  1.00 89.72           C  
ATOM   7316  O   ARG C  49      61.470  18.461  59.235  1.00 89.72           O  
ATOM   7317  CG  ARG C  49      57.228  20.152  58.803  1.00 89.72           C  
ATOM   7320  CD  ARG C  49      56.270  20.488  59.955  1.00 89.72           C  
ATOM   7323  NE  ARG C  49      55.888  19.278  60.704  1.00 89.72           N  
ATOM   7325  NH1 ARG C  49      55.012  20.312  62.567  1.00 89.72           N  
ATOM   7328  NH2 ARG C  49      55.188  18.090  62.494  1.00 89.72           N  
ATOM   7331  CZ  ARG C  49      55.358  19.238  61.912  1.00 89.72           C  
ATOM   7332  N   ARG C  50      61.740  20.525  58.364  1.00 93.21           N  
ATOM   7334  CA  ARG C  50      63.089  20.769  58.887  1.00 93.21           C  
ATOM   7336  C   ARG C  50      63.009  21.742  60.054  1.00 93.21           C  
ATOM   7337  CB  ARG C  50      64.025  21.305  57.795  1.00 93.21           C  
ATOM   7340  O   ARG C  50      62.313  22.750  59.946  1.00 93.21           O  
ATOM   7341  CG  ARG C  50      64.026  20.461  56.514  1.00 93.21           C  
ATOM   7344  CD  ARG C  50      65.258  20.752  55.637  1.00 93.21           C  
ATOM   7347  NE  ARG C  50      65.694  19.530  54.956  1.00 93.21           N  
ATOM   7349  NH1 ARG C  50      67.128  20.379  53.378  1.00 93.21           N  
ATOM   7352  NH2 ARG C  50      66.882  18.159  53.644  1.00 93.21           N  
ATOM   7355  CZ  ARG C  50      66.562  19.371  53.986  1.00 93.21           C  
ATOM   7356  N   ILE C  51      63.717  21.461  61.142  1.00 93.03           N  
ATOM   7358  CA  ILE C  51      63.844  22.370  62.288  1.00 93.03           C  
ATOM   7360  C   ILE C  51      65.317  22.657  62.566  1.00 93.03           C  
ATOM   7361  CB  ILE C  51      63.109  21.841  63.541  1.00 93.03           C  
ATOM   7363  O   ILE C  51      66.165  21.786  62.387  1.00 93.03           O  
ATOM   7364  CG1 ILE C  51      63.632  20.462  64.004  1.00 93.03           C  
ATOM   7367  CG2 ILE C  51      61.591  21.816  63.280  1.00 93.03           C  
ATOM   7371  CD1 ILE C  51      63.137  20.065  65.399  1.00 93.03           C  
ATOM   7375  N   ARG C  52      65.638  23.871  63.019  1.00 89.13           N  
ATOM   7377  CA  ARG C  52      66.990  24.194  63.486  1.00 89.13           C  
ATOM   7379  C   ARG C  52      67.182  23.584  64.878  1.00 89.13           C  
ATOM   7380  CB  ARG C  52      67.195  25.715  63.446  1.00 89.13           C  
ATOM   7383  O   ARG C  52      66.414  23.889  65.785  1.00 89.13           O  
ATOM   7384  CG  ARG C  52      68.683  26.087  63.496  1.00 89.13           C  
ATOM   7387  CD  ARG C  52      68.855  27.606  63.372  1.00 89.13           C  
ATOM   7390  NE  ARG C  52      70.273  27.982  63.216  1.00 89.13           N  
ATOM   7392  NH1 ARG C  52      70.006  30.254  63.469  1.00 89.13           N  
ATOM   7395  NH2 ARG C  52      72.046  29.409  63.164  1.00 89.13           N  
ATOM   7398  CZ  ARG C  52      70.765  29.208  63.285  1.00 89.13           C  
ATOM   7399  N   GLY C  53      68.159  22.695  65.032  1.00 87.60           N  
ATOM   7401  CA  GLY C  53      68.540  22.131  66.325  1.00 87.60           C  
ATOM   7404  C   GLY C  53      69.227  23.165  67.221  1.00 87.60           C  
ATOM   7405  O   GLY C  53      69.648  24.221  66.751  1.00 87.60           O  
ATOM   7406  N   GLY C  54      69.380  22.850  68.512  1.00 86.49           N  
ATOM   7408  CA  GLY C  54      70.101  23.710  69.465  1.00 86.49           C  
ATOM   7411  C   GLY C  54      71.586  23.919  69.126  1.00 86.49           C  
ATOM   7412  O   GLY C  54      72.179  24.896  69.562  1.00 86.49           O  
ATOM   7413  N   ASP C  55      72.166  23.050  68.294  1.00 90.97           N  
ATOM   7415  CA  ASP C  55      73.510  23.174  67.713  1.00 90.97           C  
ATOM   7417  C   ASP C  55      73.553  24.067  66.456  1.00 90.97           C  
ATOM   7418  CB  ASP C  55      74.044  21.761  67.400  1.00 90.97           C  
ATOM   7421  O   ASP C  55      74.597  24.224  65.825  1.00 90.97           O  
ATOM   7422  CG  ASP C  55      73.239  20.988  66.338  1.00 90.97           C  
ATOM   7423  OD1 ASP C  55      73.722  19.923  65.891  1.00 90.97           O  
ATOM   7424  OD2 ASP C  55      72.106  21.408  65.998  1.00 90.97           O  
ATOM   7425  N   GLY C  56      72.412  24.619  66.042  1.00 87.07           N  
ATOM   7427  CA  GLY C  56      72.280  25.445  64.851  1.00 87.07           C  
ATOM   7430  C   GLY C  56      72.186  24.665  63.536  1.00 87.07           C  
ATOM   7431  O   GLY C  56      71.927  25.302  62.510  1.00 87.07           O  
ATOM   7432  N   LYS C  57      72.339  23.330  63.543  1.00 93.21           N  
ATOM   7434  CA  LYS C  57      72.204  22.481  62.348  1.00 93.21           C  
ATOM   7436  C   LYS C  57      70.728  22.202  62.052  1.00 93.21           C  
ATOM   7437  CB  LYS C  57      73.000  21.171  62.513  1.00 93.21           C  
ATOM   7440  O   LYS C  57      69.932  21.974  62.960  1.00 93.21           O  
ATOM   7441  CG  LYS C  57      74.519  21.402  62.596  1.00 93.21           C  
ATOM   7444  CD  LYS C  57      75.287  20.073  62.659  1.00 93.21           C  
ATOM   7447  CE  LYS C  57      76.795  20.342  62.746  1.00 93.21           C  
ATOM   7450  NZ  LYS C  57      77.574  19.087  62.884  1.00 93.21           N  
ATOM   7454  N   MET C  58      70.343  22.202  60.775  1.00 93.68           N  
ATOM   7456  CA  MET C  58      68.993  21.795  60.358  1.00 93.68           C  
ATOM   7458  C   MET C  58      68.848  20.277  60.517  1.00 93.68           C  
ATOM   7459  CB  MET C  58      68.713  22.240  58.912  1.00 93.68           C  
ATOM   7462  O   MET C  58      69.625  19.522  59.938  1.00 93.68           O  
ATOM   7463  CG  MET C  58      68.541  23.762  58.805  1.00 93.68           C  
ATOM   7466  SD  MET C  58      67.013  24.398  59.552  1.00 93.68           S  
ATOM   7467  CE  MET C  58      65.887  24.238  58.143  1.00 93.68           C  
ATOM   7471  N   LYS C  59      67.866  19.834  61.305  1.00 92.49           N  
ATOM   7473  CA  LYS C  59      67.496  18.426  61.479  1.00 92.49           C  
ATOM   7475  C   LYS C  59      66.164  18.156  60.786  1.00 92.49           C  
ATOM   7476  CB  LYS C  59      67.451  18.043  62.970  1.00 92.49           C  
ATOM   7479  O   LYS C  59      65.189  18.884  60.992  1.00 92.49           O  
ATOM   7480  CG  LYS C  59      68.850  18.033  63.608  1.00 92.49           C  
ATOM   7483  CD  LYS C  59      68.823  17.502  65.049  1.00 92.49           C  
ATOM   7486  CE  LYS C  59      70.248  17.516  65.621  1.00 92.49           C  
ATOM   7489  NZ  LYS C  59      70.312  16.997  67.010  1.00 92.49           N  
ATOM   7493  N   ASP C  60      66.134  17.094  59.990  1.00 92.21           N  
ATOM   7495  CA  ASP C  60      64.917  16.613  59.345  1.00 92.21           C  
ATOM   7497  C   ASP C  60      64.096  15.827  60.371  1.00 92.21           C  
ATOM   7498  CB  ASP C  60      65.261  15.812  58.065  1.00 92.21           C  
ATOM   7501  O   ASP C  60      64.594  14.898  61.010  1.00 92.21           O  
ATOM   7502  CG  ASP C  60      65.783  16.713  56.930  1.00 92.21           C  
ATOM   7503  OD1 ASP C  60      66.119  16.247  55.818  1.00 92.21           O  
ATOM   7504  OD2 ASP C  60      65.804  17.944  57.121  1.00 92.21           O  
ATOM   7505  N   LEU C  61      62.840  16.230  60.571  1.00 93.85           N  
ATOM   7507  CA  LEU C  61      61.889  15.466  61.372  1.00 93.85           C  
ATOM   7509  C   LEU C  61      61.364  14.278  60.563  1.00 93.85           C  
ATOM   7510  CB  LEU C  61      60.731  16.369  61.833  1.00 93.85           C  
ATOM   7513  O   LEU C  61      61.294  14.339  59.335  1.00 93.85           O  
ATOM   7514  CG  LEU C  61      61.137  17.486  62.809  1.00 93.85           C  
ATOM   7516  CD1 LEU C  61      59.911  18.347  63.126  1.00 93.85           C  
ATOM   7520  CD2 LEU C  61      61.675  16.910  64.120  1.00 93.85           C  
ATOM   7524  N   SER C  62      60.917  13.236  61.270  1.00 95.12           N  
ATOM   7526  CA  SER C  62      60.210  12.093  60.685  1.00 95.12           C  
ATOM   7528  C   SER C  62      59.139  12.543  59.675  1.00 95.12           C  
ATOM   7529  CB  SER C  62      59.527  11.292  61.793  1.00 95.12           C  
ATOM   7532  O   SER C  62      58.284  13.369  60.033  1.00 95.12           O  
ATOM   7533  OG  SER C  62      60.500  10.633  62.575  1.00 95.12           O  
ATOM   7535  N   PRO C  63      59.156  12.025  58.431  1.00 96.78           N  
ATOM   7536  CA  PRO C  63      58.150  12.348  57.427  1.00 96.78           C  
ATOM   7538  C   PRO C  63      56.734  12.007  57.898  1.00 96.78           C  
ATOM   7539  CB  PRO C  63      58.531  11.558  56.171  1.00 96.78           C  
ATOM   7542  O   PRO C  63      56.511  11.029  58.613  1.00 96.78           O  
ATOM   7543  CG  PRO C  63      60.028  11.314  56.335  1.00 96.78           C  
ATOM   7546  CD  PRO C  63      60.202  11.194  57.845  1.00 96.78           C  
ATOM   7549  N   ARG C  64      55.758  12.815  57.483  1.00 97.01           N  
ATOM   7551  CA  ARG C  64      54.330  12.594  57.739  1.00 97.01           C  
ATOM   7553  C   ARG C  64      53.587  12.385  56.427  1.00 97.01           C  
ATOM   7554  CB  ARG C  64      53.752  13.776  58.525  1.00 97.01           C  
ATOM   7557  O   ARG C  64      53.808  13.135  55.482  1.00 97.01           O  
ATOM   7558  CG  ARG C  64      54.258  13.800  59.972  1.00 97.01           C  
ATOM   7561  CD  ARG C  64      53.547  14.912  60.748  1.00 97.01           C  
ATOM   7564  NE  ARG C  64      53.974  14.934  62.159  1.00 97.01           N  
ATOM   7566  NH1 ARG C  64      52.494  16.535  62.881  1.00 97.01           N  
ATOM   7569  NH2 ARG C  64      53.875  15.564  64.346  1.00 97.01           N  
ATOM   7572  CZ  ARG C  64      53.440  15.666  63.121  1.00 97.01           C  
ATOM   7573  N   TRP C  65      52.691  11.411  56.383  1.00 97.79           N  
ATOM   7575  CA  TRP C  65      51.909  11.053  55.201  1.00 97.79           C  
ATOM   7577  C   TRP C  65      50.429  11.374  55.425  1.00 97.79           C  
ATOM   7578  CB  TRP C  65      52.140   9.574  54.885  1.00 97.79           C  
ATOM   7581  O   TRP C  65      49.837  10.916  56.402  1.00 97.79           O  
ATOM   7582  CG  TRP C  65      53.538   9.221  54.472  1.00 97.79           C  
ATOM   7583  CD1 TRP C  65      54.585   9.008  55.306  1.00 97.79           C  
ATOM   7585  CD2 TRP C  65      54.055   9.006  53.123  1.00 97.79           C  
ATOM   7586  CE2 TRP C  65      55.425   8.619  53.224  1.00 97.79           C  
ATOM   7587  CE3 TRP C  65      53.502   9.074  51.825  1.00 97.79           C  
ATOM   7589  NE1 TRP C  65      55.704   8.667  54.570  1.00 97.79           N  
ATOM   7591  CH2 TRP C  65      55.614   8.347  50.829  1.00 97.79           C  
ATOM   7593  CZ2 TRP C  65      56.197   8.279  52.107  1.00 97.79           C  
ATOM   7595  CZ3 TRP C  65      54.273   8.753  50.691  1.00 97.79           C  
ATOM   7597  N   TYR C  66      49.836  12.167  54.529  1.00 97.68           N  
ATOM   7599  CA  TYR C  66      48.443  12.631  54.617  1.00 97.68           C  
ATOM   7601  C   TYR C  66      47.599  12.063  53.474  1.00 97.68           C  
ATOM   7602  CB  TYR C  66      48.404  14.164  54.565  1.00 97.68           C  
ATOM   7605  O   TYR C  66      48.015  12.169  52.320  1.00 97.68           O  
ATOM   7606  CG  TYR C  66      49.004  14.870  55.765  1.00 97.68           C  
ATOM   7607  CD1 TYR C  66      48.179  15.243  56.844  1.00 97.68           C  
ATOM   7609  CD2 TYR C  66      50.381  15.170  55.796  1.00 97.68           C  
ATOM   7611  CE1 TYR C  66      48.721  15.939  57.941  1.00 97.68           C  
ATOM   7613  CE2 TYR C  66      50.934  15.839  56.906  1.00 97.68           C  
ATOM   7615  OH  TYR C  66      50.626  16.848  59.070  1.00 97.68           O  
ATOM   7617  CZ  TYR C  66      50.103  16.227  57.978  1.00 97.68           C  
ATOM   7618  N   PHE C  67      46.418  11.521  53.784  1.00 97.38           N  
ATOM   7620  CA  PHE C  67      45.482  10.965  52.798  1.00 97.38           C  
ATOM   7622  C   PHE C  67      44.592  12.040  52.151  1.00 97.38           C  
ATOM   7623  CB  PHE C  67      44.622   9.880  53.460  1.00 97.38           C  
ATOM   7626  O   PHE C  67      44.086  12.926  52.843  1.00 97.38           O  
ATOM   7627  CG  PHE C  67      43.613   9.248  52.521  1.00 97.38           C  
ATOM   7628  CD1 PHE C  67      42.269   9.663  52.549  1.00 97.38           C  
ATOM   7630  CD2 PHE C  67      44.021   8.283  51.582  1.00 97.38           C  
ATOM   7632  CE1 PHE C  67      41.330   9.105  51.664  1.00 97.38           C  
ATOM   7634  CE2 PHE C  67      43.084   7.739  50.686  1.00 97.38           C  
ATOM   7636  CZ  PHE C  67      41.738   8.139  50.731  1.00 97.38           C  
ATOM   7638  N   TYR C  68      44.345  11.927  50.847  1.00 97.25           N  
ATOM   7640  CA  TYR C  68      43.364  12.706  50.089  1.00 97.25           C  
ATOM   7642  C   TYR C  68      42.575  11.775  49.156  1.00 97.25           C  
ATOM   7643  CB  TYR C  68      44.079  13.802  49.284  1.00 97.25           C  
ATOM   7646  O   TYR C  68      43.154  10.877  48.543  1.00 97.25           O  
ATOM   7647  CG  TYR C  68      44.730  14.891  50.118  1.00 97.25           C  
ATOM   7648  CD1 TYR C  68      43.996  16.038  50.472  1.00 97.25           C  
ATOM   7650  CD2 TYR C  68      46.065  14.752  50.544  1.00 97.25           C  
ATOM   7652  CE1 TYR C  68      44.591  17.048  51.254  1.00 97.25           C  
ATOM   7654  CE2 TYR C  68      46.664  15.751  51.337  1.00 97.25           C  
ATOM   7656  OH  TYR C  68      46.489  17.854  52.478  1.00 97.25           O  
ATOM   7658  CZ  TYR C  68      45.924  16.899  51.695  1.00 97.25           C  
ATOM   7659  N   TYR C  69      41.262  11.998  49.022  1.00 96.79           N  
ATOM   7661  CA  TYR C  69      40.423  11.253  48.076  1.00 96.79           C  
ATOM   7663  C   TYR C  69      40.820  11.567  46.624  1.00 96.79           C  
ATOM   7664  CB  TYR C  69      38.941  11.563  48.319  1.00 96.79           C  
ATOM   7667  O   TYR C  69      41.307  12.665  46.335  1.00 96.79           O  
ATOM   7668  CG  TYR C  69      38.371  10.958  49.586  1.00 96.79           C  
ATOM   7669  CD1 TYR C  69      37.920   9.625  49.568  1.00 96.79           C  
ATOM   7671  CD2 TYR C  69      38.276  11.715  50.771  1.00 96.79           C  
ATOM   7673  CE1 TYR C  69      37.360   9.045  50.720  1.00 96.79           C  
ATOM   7675  CE2 TYR C  69      37.731  11.133  51.935  1.00 96.79           C  
ATOM   7677  OH  TYR C  69      36.701   9.259  53.017  1.00 96.79           O  
ATOM   7679  CZ  TYR C  69      37.260   9.802  51.905  1.00 96.79           C  
ATOM   7680  N   LEU C  70      40.606  10.621  45.705  1.00 95.88           N  
ATOM   7682  CA  LEU C  70      40.925  10.784  44.282  1.00 95.88           C  
ATOM   7684  C   LEU C  70      40.286  12.063  43.718  1.00 95.88           C  
ATOM   7685  CB  LEU C  70      40.452   9.534  43.522  1.00 95.88           C  
ATOM   7688  O   LEU C  70      39.123  12.353  43.987  1.00 95.88           O  
ATOM   7689  CG  LEU C  70      40.728   9.548  42.007  1.00 95.88           C  
ATOM   7691  CD1 LEU C  70      42.225   9.570  41.686  1.00 95.88           C  
ATOM   7695  CD2 LEU C  70      40.134   8.297  41.365  1.00 95.88           C  
ATOM   7699  N   GLY C  71      41.045  12.847  42.952  1.00 95.01           N  
ATOM   7701  CA  GLY C  71      40.570  14.130  42.418  1.00 95.01           C  
ATOM   7704  C   GLY C  71      40.527  15.286  43.427  1.00 95.01           C  
ATOM   7705  O   GLY C  71      40.123  16.384  43.071  1.00 95.01           O  
ATOM   7706  N   THR C  72      40.967  15.086  44.674  1.00 96.51           N  
ATOM   7708  CA  THR C  72      41.002  16.134  45.712  1.00 96.51           C  
ATOM   7710  C   THR C  72      42.432  16.438  46.167  1.00 96.51           C  
ATOM   7711  CB  THR C  72      40.102  15.790  46.916  1.00 96.51           C  
ATOM   7713  O   THR C  72      43.363  15.677  45.898  1.00 96.51           O  
ATOM   7714  CG2 THR C  72      38.725  15.247  46.530  1.00 96.51           C  
ATOM   7718  OG1 THR C  72      40.729  14.854  47.760  1.00 96.51           O  
ATOM   7720  N   GLY C  73      42.633  17.548  46.883  1.00 95.62           N  
ATOM   7722  CA  GLY C  73      43.926  17.888  47.489  1.00 95.62           C  
ATOM   7725  C   GLY C  73      44.986  18.416  46.509  1.00 95.62           C  
ATOM   7726  O   GLY C  73      44.657  18.795  45.385  1.00 95.62           O  
ATOM   7727  N   PRO C  74      46.267  18.472  46.931  1.00 95.92           N  
ATOM   7728  CA  PRO C  74      47.358  19.047  46.135  1.00 95.92           C  
ATOM   7730  C   PRO C  74      47.599  18.368  44.781  1.00 95.92           C  
ATOM   7731  CB  PRO C  74      48.606  18.933  47.016  1.00 95.92           C  
ATOM   7734  O   PRO C  74      48.138  18.998  43.878  1.00 95.92           O  
ATOM   7735  CG  PRO C  74      48.045  18.909  48.435  1.00 95.92           C  
ATOM   7738  CD  PRO C  74      46.741  18.137  48.267  1.00 95.92           C  
ATOM   7741  N   GLU C  75      47.211  17.098  44.641  1.00 96.22           N  
ATOM   7743  CA  GLU C  75      47.388  16.292  43.428  1.00 96.22           C  
ATOM   7745  C   GLU C  75      46.053  15.944  42.756  1.00 96.22           C  
ATOM   7746  CB  GLU C  75      48.205  15.028  43.726  1.00 96.22           C  
ATOM   7749  O   GLU C  75      45.933  14.915  42.097  1.00 96.22           O  
ATOM   7750  CG  GLU C  75      49.525  15.266  44.464  1.00 96.22           C  
ATOM   7753  CD  GLU C  75      50.518  16.144  43.701  1.00 96.22           C  
ATOM   7754  OE1 GLU C  75      51.478  16.650  44.341  1.00 96.22           O  
ATOM   7755  OE2 GLU C  75      50.447  16.244  42.454  1.00 96.22           O  
ATOM   7756  N   ALA C  76      45.038  16.803  42.899  1.00 95.14           N  
ATOM   7758  CA  ALA C  76      43.710  16.607  42.311  1.00 95.14           C  
ATOM   7760  C   ALA C  76      43.726  16.293  40.797  1.00 95.14           C  
ATOM   7761  CB  ALA C  76      42.907  17.884  42.580  1.00 95.14           C  
ATOM   7765  O   ALA C  76      42.828  15.628  40.289  1.00 95.14           O  
ATOM   7766  N   GLY C  77      44.747  16.756  40.069  1.00 92.42           N  
ATOM   7768  CA  GLY C  77      44.904  16.507  38.635  1.00 92.42           C  
ATOM   7771  C   GLY C  77      45.569  15.178  38.258  1.00 92.42           C  
ATOM   7772  O   GLY C  77      45.640  14.883  37.068  1.00 92.42           O  
ATOM   7773  N   LEU C  78      46.085  14.389  39.212  1.00 93.98           N  
ATOM   7775  CA  LEU C  78      46.733  13.112  38.899  1.00 93.98           C  
ATOM   7777  C   LEU C  78      45.703  11.980  38.776  1.00 93.98           C  
ATOM   7778  CB  LEU C  78      47.797  12.741  39.944  1.00 93.98           C  
ATOM   7781  O   LEU C  78      44.901  11.789  39.694  1.00 93.98           O  
ATOM   7782  CG  LEU C  78      49.051  13.624  39.978  1.00 93.98           C  
ATOM   7784  CD1 LEU C  78      50.037  13.051  41.000  1.00 93.98           C  
ATOM   7788  CD2 LEU C  78      49.779  13.686  38.630  1.00 93.98           C  
ATOM   7792  N   PRO C  79      45.742  11.181  37.693  1.00 93.34           N  
ATOM   7793  CA  PRO C  79      44.929   9.980  37.604  1.00 93.34           C  
ATOM   7795  C   PRO C  79      45.452   8.896  38.547  1.00 93.34           C  
ATOM   7796  CB  PRO C  79      44.986   9.560  36.141  1.00 93.34           C  
ATOM   7799  O   PRO C  79      46.642   8.835  38.867  1.00 93.34           O  
ATOM   7800  CG  PRO C  79      46.357  10.048  35.680  1.00 93.34           C  
ATOM   7803  CD  PRO C  79      46.573  11.320  36.501  1.00 93.34           C  
ATOM   7806  N   TYR C  80      44.548   8.013  38.966  1.00 94.69           N  
ATOM   7808  CA  TYR C  80      44.884   6.903  39.849  1.00 94.69           C  
ATOM   7810  C   TYR C  80      46.011   6.040  39.261  1.00 94.69           C  
ATOM   7811  CB  TYR C  80      43.626   6.073  40.108  1.00 94.69           C  
ATOM   7814  O   TYR C  80      45.930   5.599  38.115  1.00 94.69           O  
ATOM   7815  CG  TYR C  80      43.865   4.951  41.093  1.00 94.69           C  
ATOM   7816  CD1 TYR C  80      44.016   3.628  40.641  1.00 94.69           C  
ATOM   7818  CD2 TYR C  80      43.948   5.242  42.467  1.00 94.69           C  
ATOM   7820  CE1 TYR C  80      44.237   2.589  41.565  1.00 94.69           C  
ATOM   7822  CE2 TYR C  80      44.184   4.209  43.392  1.00 94.69           C  
ATOM   7824  OH  TYR C  80      44.546   1.889  43.847  1.00 94.69           O  
ATOM   7826  CZ  TYR C  80      44.328   2.880  42.944  1.00 94.69           C  
ATOM   7827  N   GLY C  81      47.064   5.802  40.049  1.00 93.82           N  
ATOM   7829  CA  GLY C  81      48.232   5.016  39.641  1.00 93.82           C  
ATOM   7832  C   GLY C  81      49.349   5.807  38.949  1.00 93.82           C  
ATOM   7833  O   GLY C  81      50.375   5.219  38.618  1.00 93.82           O  
ATOM   7834  N   ALA C  82      49.209   7.124  38.753  1.00 94.96           N  
ATOM   7836  CA  ALA C  82      50.285   7.945  38.194  1.00 94.96           C  
ATOM   7838  C   ALA C  82      51.541   7.941  39.088  1.00 94.96           C  
ATOM   7839  CB  ALA C  82      49.773   9.370  37.969  1.00 94.96           C  
ATOM   7843  O   ALA C  82      51.457   8.141  40.302  1.00 94.96           O  
ATOM   7844  N   ASN C  83      52.719   7.774  38.483  1.00 95.31           N  
ATOM   7846  CA  ASN C  83      53.990   7.766  39.211  1.00 95.31           C  
ATOM   7848  C   ASN C  83      54.437   9.190  39.580  1.00 95.31           C  
ATOM   7849  CB  ASN C  83      55.053   7.034  38.368  1.00 95.31           C  
ATOM   7852  O   ASN C  83      54.635  10.027  38.699  1.00 95.31           O  
ATOM   7853  CG  ASN C  83      54.852   5.529  38.338  1.00 95.31           C  
ATOM   7854  ND2 ASN C  83      55.257   4.868  37.279  1.00 95.31           N  
ATOM   7857  OD1 ASN C  83      54.362   4.921  39.270  1.00 95.31           O  
ATOM   7858  N   LYS C  84      54.644   9.456  40.877  1.00 95.95           N  
ATOM   7860  CA  LYS C  84      55.212  10.710  41.401  1.00 95.95           C  
ATOM   7862  C   LYS C  84      55.918  10.466  42.740  1.00 95.95           C  
ATOM   7863  CB  LYS C  84      54.082  11.748  41.537  1.00 95.95           C  
ATOM   7866  O   LYS C  84      55.358   9.801  43.607  1.00 95.95           O  
ATOM   7867  CG  LYS C  84      54.609  13.141  41.915  1.00 95.95           C  
ATOM   7870  CD  LYS C  84      53.490  14.188  41.884  1.00 95.95           C  
ATOM   7873  CE  LYS C  84      54.078  15.589  42.055  1.00 95.95           C  
ATOM   7876  NZ  LYS C  84      53.018  16.622  42.073  1.00 95.95           N  
ATOM   7880  N   ASP C  85      57.123  11.015  42.927  1.00 96.75           N  
ATOM   7882  CA  ASP C  85      57.842  10.890  44.206  1.00 96.75           C  
ATOM   7884  C   ASP C  85      57.020  11.475  45.369  1.00 96.75           C  
ATOM   7885  CB  ASP C  85      59.244  11.524  44.157  1.00 96.75           C  
ATOM   7888  O   ASP C  85      56.423  12.550  45.261  1.00 96.75           O  
ATOM   7889  CG  ASP C  85      59.939  11.396  45.525  1.00 96.75           C  
ATOM   7890  OD1 ASP C  85      60.217  12.434  46.165  1.00 96.75           O  
ATOM   7891  OD2 ASP C  85      60.065  10.258  46.029  1.00 96.75           O  
ATOM   7892  N   GLY C  86      56.980  10.743  46.485  1.00 96.43           N  
ATOM   7894  CA  GLY C  86      56.201  11.108  47.667  1.00 96.43           C  
ATOM   7897  C   GLY C  86      54.687  10.901  47.546  1.00 96.43           C  
ATOM   7898  O   GLY C  86      53.970  11.367  48.434  1.00 96.43           O  
ATOM   7899  N   ILE C  87      54.202  10.220  46.500  1.00 97.48           N  
ATOM   7901  CA  ILE C  87      52.796   9.833  46.318  1.00 97.48           C  
ATOM   7903  C   ILE C  87      52.676   8.310  46.276  1.00 97.48           C  
ATOM   7904  CB  ILE C  87      52.198  10.468  45.040  1.00 97.48           C  
ATOM   7906  O   ILE C  87      53.373   7.650  45.511  1.00 97.48           O  
ATOM   7907  CG1 ILE C  87      52.302  12.010  45.031  1.00 97.48           C  
ATOM   7910  CG2 ILE C  87      50.733  10.046  44.828  1.00 97.48           C  
ATOM   7914  CD1 ILE C  87      51.576  12.720  46.178  1.00 97.48           C  
ATOM   7918  N   ILE C  88      51.756   7.758  47.070  1.00 97.58           N  
ATOM   7920  CA  ILE C  88      51.342   6.349  46.980  1.00 97.58           C  
ATOM   7922  C   ILE C  88      49.820   6.259  46.883  1.00 97.58           C  
ATOM   7923  CB  ILE C  88      51.933   5.477  48.113  1.00 97.58           C  
ATOM   7925  O   ILE C  88      49.105   7.014  47.545  1.00 97.58           O  
ATOM   7926  CG1 ILE C  88      51.468   5.874  49.530  1.00 97.58           C  
ATOM   7929  CG2 ILE C  88      53.466   5.524  48.044  1.00 97.58           C  
ATOM   7933  CD1 ILE C  88      50.376   4.952  50.087  1.00 97.58           C  
ATOM   7937  N   TRP C  89      49.333   5.347  46.047  1.00 97.33           N  
ATOM   7939  CA  TRP C  89      47.916   5.190  45.723  1.00 97.33           C  
ATOM   7941  C   TRP C  89      47.286   4.050  46.518  1.00 97.33           C  
ATOM   7942  CB  TRP C  89      47.766   4.971  44.216  1.00 97.33           C  
ATOM   7945  O   TRP C  89      47.913   3.009  46.714  1.00 97.33           O  
ATOM   7946  CG  TRP C  89      48.186   6.143  43.390  1.00 97.33           C  
ATOM   7947  CD1 TRP C  89      49.381   6.298  42.774  1.00 97.33           C  
ATOM   7949  CD2 TRP C  89      47.429   7.357  43.104  1.00 97.33           C  
ATOM   7950  CE2 TRP C  89      48.243   8.218  42.311  1.00 97.33           C  
ATOM   7951  CE3 TRP C  89      46.135   7.810  43.429  1.00 97.33           C  
ATOM   7953  NE1 TRP C  89      49.413   7.518  42.135  1.00 97.33           N  
ATOM   7955  CH2 TRP C  89      46.504   9.896  42.212  1.00 97.33           C  
ATOM   7957  CZ2 TRP C  89      47.798   9.470  41.871  1.00 97.33           C  
ATOM   7959  CZ3 TRP C  89      45.678   9.069  42.992  1.00 97.33           C  
ATOM   7961  N   VAL C  90      46.044   4.248  46.959  1.00 97.15           N  
ATOM   7963  CA  VAL C  90      45.250   3.240  47.670  1.00 97.15           C  
ATOM   7965  C   VAL C  90      43.810   3.249  47.167  1.00 97.15           C  
ATOM   7966  CB  VAL C  90      45.285   3.423  49.202  1.00 97.15           C  
ATOM   7968  O   VAL C  90      43.246   4.303  46.865  1.00 97.15           O  
ATOM   7969  CG1 VAL C  90      46.690   3.212  49.774  1.00 97.15           C  
ATOM   7973  CG2 VAL C  90      44.787   4.800  49.652  1.00 97.15           C  
ATOM   7977  N   ALA C  91      43.205   2.070  47.099  1.00 96.69           N  
ATOM   7979  CA  ALA C  91      41.801   1.894  46.762  1.00 96.69           C  
ATOM   7981  C   ALA C  91      41.289   0.580  47.346  1.00 96.69           C  
ATOM   7982  CB  ALA C  91      41.643   1.893  45.241  1.00 96.69           C  
ATOM   7986  O   ALA C  91      42.024  -0.411  47.378  1.00 96.69           O  
ATOM   7987  N   THR C  92      40.031   0.574  47.771  1.00 95.19           N  
ATOM   7989  CA  THR C  92      39.292  -0.653  48.077  1.00 95.19           C  
ATOM   7991  C   THR C  92      38.778  -1.264  46.777  1.00 95.19           C  
ATOM   7992  CB  THR C  92      38.152  -0.367  49.063  1.00 95.19           C  
ATOM   7994  O   THR C  92      38.451  -0.549  45.826  1.00 95.19           O  
ATOM   7995  CG2 THR C  92      37.413  -1.621  49.527  1.00 95.19           C  
ATOM   7999  OG1 THR C  92      38.694   0.220  50.227  1.00 95.19           O  
ATOM   8001  N   GLU C  93      38.732  -2.594  46.712  1.00 94.46           N  
ATOM   8003  CA  GLU C  93      38.178  -3.298  45.558  1.00 94.46           C  
ATOM   8005  C   GLU C  93      36.730  -2.858  45.304  1.00 94.46           C  
ATOM   8006  CB  GLU C  93      38.304  -4.809  45.777  1.00 94.46           C  
ATOM   8009  O   GLU C  93      35.918  -2.741  46.222  1.00 94.46           O  
ATOM   8010  CG  GLU C  93      37.938  -5.623  44.526  1.00 94.46           C  
ATOM   8013  CD  GLU C  93      38.321  -7.107  44.655  1.00 94.46           C  
ATOM   8014  OE1 GLU C  93      38.348  -7.782  43.603  1.00 94.46           O  
ATOM   8015  OE2 GLU C  93      38.652  -7.545  45.781  1.00 94.46           O  
ATOM   8016  N   GLY C  94      36.427  -2.556  44.046  1.00 91.84           N  
ATOM   8018  CA  GLY C  94      35.125  -2.087  43.610  1.00 91.84           C  
ATOM   8021  C   GLY C  94      34.832  -0.599  43.824  1.00 91.84           C  
ATOM   8022  O   GLY C  94      33.694  -0.169  43.614  1.00 91.84           O  
ATOM   8023  N   ALA C  95      35.832   0.207  44.188  1.00 93.24           N  
ATOM   8025  CA  ALA C  95      35.705   1.661  44.162  1.00 93.24           C  
ATOM   8027  C   ALA C  95      35.514   2.183  42.725  1.00 93.24           C  
ATOM   8028  CB  ALA C  95      36.922   2.294  44.840  1.00 93.24           C  
ATOM   8032  O   ALA C  95      36.018   1.615  41.749  1.00 93.24           O  
ATOM   8033  N   LEU C  96      34.807   3.305  42.598  1.00 93.56           N  
ATOM   8035  CA  LEU C  96      34.585   3.963  41.315  1.00 93.56           C  
ATOM   8037  C   LEU C  96      35.775   4.888  41.016  1.00 93.56           C  
ATOM   8038  CB  LEU C  96      33.230   4.692  41.387  1.00 93.56           C  
ATOM   8041  O   LEU C  96      36.050   5.814  41.782  1.00 93.56           O  
ATOM   8042  CG  LEU C  96      32.632   5.074  40.025  1.00 93.56           C  
ATOM   8044  CD1 LEU C  96      32.108   3.856  39.264  1.00 93.56           C  
ATOM   8048  CD2 LEU C  96      31.469   6.038  40.245  1.00 93.56           C  
ATOM   8052  N   ASN C  97      36.481   4.672  39.909  1.00 94.45           N  
ATOM   8054  CA  ASN C  97      37.609   5.492  39.475  1.00 94.45           C  
ATOM   8056  C   ASN C  97      37.107   6.816  38.871  1.00 94.45           C  
ATOM   8057  CB  ASN C  97      38.498   4.669  38.526  1.00 94.45           C  
ATOM   8060  O   ASN C  97      37.015   6.981  37.656  1.00 94.45           O  
ATOM   8061  CG  ASN C  97      39.817   5.355  38.203  1.00 94.45           C  
ATOM   8062  ND2 ASN C  97      40.674   4.687  37.471  1.00 94.45           N  
ATOM   8065  OD1 ASN C  97      40.114   6.469  38.612  1.00 94.45           O  
ATOM   8066  N   THR C  98      36.738   7.751  39.751  1.00 92.90           N  
ATOM   8068  CA  THR C  98      36.290   9.115  39.431  1.00 92.90           C  
ATOM   8070  C   THR C  98      36.789  10.112  40.475  1.00 92.90           C  
ATOM   8071  CB  THR C  98      34.759   9.255  39.398  1.00 92.90           C  
ATOM   8073  O   THR C  98      36.983   9.719  41.629  1.00 92.90           O  
ATOM   8074  CG2 THR C  98      34.124   8.368  38.351  1.00 92.90           C  
ATOM   8078  OG1 THR C  98      34.163   8.995  40.657  1.00 92.90           O  
ATOM   8080  N   PRO C  99      36.902  11.406  40.136  1.00 95.05           N  
ATOM   8081  CA  PRO C  99      37.095  12.460  41.125  1.00 95.05           C  
ATOM   8083  C   PRO C  99      36.001  12.431  42.201  1.00 95.05           C  
ATOM   8084  CB  PRO C  99      37.080  13.779  40.340  1.00 95.05           C  
ATOM   8087  O   PRO C  99      34.829  12.161  41.913  1.00 95.05           O  
ATOM   8088  CG  PRO C  99      37.463  13.353  38.925  1.00 95.05           C  
ATOM   8091  CD  PRO C  99      36.779  11.994  38.814  1.00 95.05           C  
ATOM   8094  N   LYS C 100      36.386  12.687  43.452  1.00 94.74           N  
ATOM   8096  CA  LYS C 100      35.511  12.705  44.637  1.00 94.74           C  
ATOM   8098  C   LYS C 100      35.228  14.139  45.083  1.00 94.74           C  
ATOM   8099  CB  LYS C 100      36.088  11.816  45.754  1.00 94.74           C  
ATOM   8102  O   LYS C 100      35.359  14.490  46.256  1.00 94.74           O  
ATOM   8103  CG  LYS C 100      36.466  10.390  45.315  1.00 94.74           C  
ATOM   8106  CD  LYS C 100      35.320   9.663  44.606  1.00 94.74           C  
ATOM   8109  CE  LYS C 100      35.789   8.297  44.122  1.00 94.74           C  
ATOM   8112  NZ  LYS C 100      34.733   7.614  43.350  1.00 94.74           N  
ATOM   8116  N   ASP C 101      34.835  14.972  44.124  1.00 93.61           N  
ATOM   8118  CA  ASP C 101      34.620  16.411  44.321  1.00 93.61           C  
ATOM   8120  C   ASP C 101      33.536  16.712  45.365  1.00 93.61           C  
ATOM   8121  CB  ASP C 101      34.230  17.062  42.985  1.00 93.61           C  
ATOM   8124  O   ASP C 101      33.603  17.728  46.054  1.00 93.61           O  
ATOM   8125  CG  ASP C 101      35.288  16.890  41.892  1.00 93.61           C  
ATOM   8126  OD1 ASP C 101      34.875  16.844  40.715  1.00 93.61           O  
ATOM   8127  OD2 ASP C 101      36.479  16.767  42.247  1.00 93.61           O  
ATOM   8128  N   HIS C 102      32.560  15.810  45.531  1.00 93.70           N  
ATOM   8130  CA  HIS C 102      31.512  15.928  46.549  1.00 93.70           C  
ATOM   8132  C   HIS C 102      32.026  15.768  47.984  1.00 93.70           C  
ATOM   8133  CB  HIS C 102      30.398  14.909  46.261  1.00 93.70           C  
ATOM   8136  O   HIS C 102      31.362  16.240  48.902  1.00 93.70           O  
ATOM   8137  CG  HIS C 102      30.859  13.471  46.293  1.00 93.70           C  
ATOM   8138  CD2 HIS C 102      30.638  12.573  47.296  1.00 93.70           C  
ATOM   8140  ND1 HIS C 102      31.590  12.854  45.275  1.00 93.70           N  
ATOM   8141  CE1 HIS C 102      31.804  11.599  45.701  1.00 93.70           C  
ATOM   8143  NE2 HIS C 102      31.233  11.394  46.898  1.00 93.70           N  
ATOM   8145  N   ILE C 103      33.186  15.129  48.187  1.00 94.18           N  
ATOM   8147  CA  ILE C 103      33.837  15.011  49.503  1.00 94.18           C  
ATOM   8149  C   ILE C 103      34.824  16.164  49.727  1.00 94.18           C  
ATOM   8150  CB  ILE C 103      34.531  13.635  49.661  1.00 94.18           C  
ATOM   8152  O   ILE C 103      34.899  16.724  50.822  1.00 94.18           O  
ATOM   8153  CG1 ILE C 103      33.514  12.488  49.478  1.00 94.18           C  
ATOM   8156  CG2 ILE C 103      35.208  13.556  51.041  1.00 94.18           C  
ATOM   8160  CD1 ILE C 103      34.086  11.074  49.622  1.00 94.18           C  
ATOM   8164  N   GLY C 104      35.595  16.532  48.699  1.00 95.18           N  
ATOM   8166  CA  GLY C 104      36.534  17.655  48.755  1.00 95.18           C  
ATOM   8169  C   GLY C 104      37.631  17.524  49.828  1.00 95.18           C  
ATOM   8170  O   GLY C 104      38.065  16.429  50.183  1.00 95.18           O  
ATOM   8171  N   THR C 105      38.104  18.666  50.344  1.00 96.75           N  
ATOM   8173  CA  THR C 105      39.147  18.759  51.393  1.00 96.75           C  
ATOM   8175  C   THR C 105      38.631  19.498  52.627  1.00 96.75           C  
ATOM   8176  CB  THR C 105      40.438  19.432  50.892  1.00 96.75           C  
ATOM   8178  O   THR C 105      37.658  20.244  52.545  1.00 96.75           O  
ATOM   8179  CG2 THR C 105      41.054  18.723  49.691  1.00 96.75           C  
ATOM   8183  OG1 THR C 105      40.229  20.773  50.517  1.00 96.75           O  
ATOM   8185  N   ARG C 106      39.295  19.326  53.773  1.00 95.87           N  
ATOM   8187  CA  ARG C 106      38.916  19.963  55.039  1.00 95.87           C  
ATOM   8189  C   ARG C 106      39.401  21.411  55.101  1.00 95.87           C  
ATOM   8190  CB  ARG C 106      39.506  19.132  56.185  1.00 95.87           C  
ATOM   8193  O   ARG C 106      40.564  21.668  54.793  1.00 95.87           O  
ATOM   8194  CG  ARG C 106      39.012  19.588  57.563  1.00 95.87           C  
ATOM   8197  CD  ARG C 106      39.481  18.649  58.679  1.00 95.87           C  
ATOM   8200  NE  ARG C 106      40.946  18.515  58.696  1.00 95.87           N  
ATOM   8202  NH1 ARG C 106      41.495  20.307  60.042  1.00 95.87           N  
ATOM   8205  NH2 ARG C 106      43.084  19.071  59.069  1.00 95.87           N  
ATOM   8208  CZ  ARG C 106      41.822  19.304  59.278  1.00 95.87           C  
ATOM   8209  N   ASN C 107      38.568  22.324  55.605  1.00 95.01           N  
ATOM   8211  CA  ASN C 107      38.999  23.658  56.034  1.00 95.01           C  
ATOM   8213  C   ASN C 107      39.363  23.634  57.535  1.00 95.01           C  
ATOM   8214  CB  ASN C 107      37.910  24.692  55.695  1.00 95.01           C  
ATOM   8217  O   ASN C 107      38.459  23.469  58.359  1.00 95.01           O  
ATOM   8218  CG  ASN C 107      38.293  26.114  56.087  1.00 95.01           C  
ATOM   8219  ND2 ASN C 107      37.509  27.088  55.692  1.00 95.01           N  
ATOM   8222  OD1 ASN C 107      39.272  26.378  56.768  1.00 95.01           O  
ATOM   8223  N   PRO C 108      40.645  23.809  57.923  1.00 95.53           N  
ATOM   8224  CA  PRO C 108      41.065  23.763  59.326  1.00 95.53           C  
ATOM   8226  C   PRO C 108      40.416  24.807  60.237  1.00 95.53           C  
ATOM   8227  CB  PRO C 108      42.586  23.951  59.315  1.00 95.53           C  
ATOM   8230  O   PRO C 108      40.355  24.575  61.439  1.00 95.53           O  
ATOM   8231  CG  PRO C 108      42.993  23.476  57.926  1.00 95.53           C  
ATOM   8234  CD  PRO C 108      41.817  23.922  57.064  1.00 95.53           C  
ATOM   8237  N   ALA C 109      39.929  25.925  59.688  1.00 96.22           N  
ATOM   8239  CA  ALA C 109      39.202  26.932  60.459  1.00 96.22           C  
ATOM   8241  C   ALA C 109      37.785  26.472  60.852  1.00 96.22           C  
ATOM   8242  CB  ALA C 109      39.157  28.225  59.637  1.00 96.22           C  
ATOM   8246  O   ALA C 109      37.238  26.965  61.832  1.00 96.22           O  
ATOM   8247  N   ASN C 110      37.206  25.523  60.104  1.00 94.93           N  
ATOM   8249  CA  ASN C 110      35.823  25.072  60.285  1.00 94.93           C  
ATOM   8251  C   ASN C 110      35.721  23.676  60.920  1.00 94.93           C  
ATOM   8252  CB  ASN C 110      35.108  25.090  58.922  1.00 94.93           C  
ATOM   8255  O   ASN C 110      34.744  23.386  61.602  1.00 94.93           O  
ATOM   8256  CG  ASN C 110      34.957  26.465  58.291  1.00 94.93           C  
ATOM   8257  ND2 ASN C 110      34.437  26.521  57.086  1.00 94.93           N  
ATOM   8260  OD1 ASN C 110      35.291  27.503  58.828  1.00 94.93           O  
ATOM   8261  N   ASN C 111      36.695  22.787  60.690  1.00 95.36           N  
ATOM   8263  CA  ASN C 111      36.635  21.395  61.142  1.00 95.36           C  
ATOM   8265  C   ASN C 111      37.997  20.906  61.656  1.00 95.36           C  
ATOM   8266  CB  ASN C 111      36.152  20.503  59.983  1.00 95.36           C  
ATOM   8269  O   ASN C 111      39.023  21.087  60.993  1.00 95.36           O  
ATOM   8270  CG  ASN C 111      34.771  20.858  59.464  1.00 95.36           C  
ATOM   8271  ND2 ASN C 111      33.724  20.363  60.081  1.00 95.36           N  
ATOM   8274  OD1 ASN C 111      34.626  21.574  58.487  1.00 95.36           O  
ATOM   8275  N   ALA C 112      38.000  20.199  62.789  1.00 96.09           N  
ATOM   8277  CA  ALA C 112      39.156  19.433  63.262  1.00 96.09           C  
ATOM   8279  C   ALA C 112      39.405  18.193  62.380  1.00 96.09           C  
ATOM   8280  CB  ALA C 112      38.941  19.059  64.733  1.00 96.09           C  
ATOM   8284  O   ALA C 112      38.510  17.726  61.678  1.00 96.09           O  
ATOM   8285  N   ALA C 113      40.636  17.672  62.388  1.00 96.69           N  
ATOM   8287  CA  ALA C 113      40.961  16.441  61.667  1.00 96.69           C  
ATOM   8289  C   ALA C 113      40.351  15.217  62.366  1.00 96.69           C  
ATOM   8290  CB  ALA C 113      42.484  16.307  61.540  1.00 96.69           C  
ATOM   8294  O   ALA C 113      40.404  15.117  63.592  1.00 96.69           O  
ATOM   8295  N   ILE C 114      39.834  14.272  61.584  1.00 96.05           N  
ATOM   8297  CA  ILE C 114      39.413  12.952  62.060  1.00 96.05           C  
ATOM   8299  C   ILE C 114      40.678  12.130  62.345  1.00 96.05           C  
ATOM   8300  CB  ILE C 114      38.485  12.273  61.021  1.00 96.05           C  
ATOM   8302  O   ILE C 114      41.637  12.175  61.572  1.00 96.05           O  
ATOM   8303  CG1 ILE C 114      37.258  13.166  60.698  1.00 96.05           C  
ATOM   8306  CG2 ILE C 114      38.014  10.896  61.526  1.00 96.05           C  
ATOM   8310  CD1 ILE C 114      36.416  12.671  59.515  1.00 96.05           C  
ATOM   8314  N   VAL C 115      40.717  11.385  63.450  1.00 97.02           N  
ATOM   8316  CA  VAL C 115      41.830  10.458  63.707  1.00 97.02           C  
ATOM   8318  C   VAL C 115      41.825   9.384  62.622  1.00 97.02           C  
ATOM   8319  CB  VAL C 115      41.755   9.834  65.110  1.00 97.02           C  
ATOM   8321  O   VAL C 115      40.804   8.745  62.383  1.00 97.02           O  
ATOM   8322  CG1 VAL C 115      42.919   8.866  65.357  1.00 97.02           C  
ATOM   8326  CG2 VAL C 115      41.817  10.928  66.185  1.00 97.02           C  
ATOM   8330  N   LEU C 116      42.951   9.211  61.938  1.00 97.26           N  
ATOM   8332  CA  LEU C 116      43.078   8.218  60.879  1.00 97.26           C  
ATOM   8334  C   LEU C 116      42.978   6.814  61.481  1.00 97.26           C  
ATOM   8335  CB  LEU C 116      44.394   8.464  60.126  1.00 97.26           C  
ATOM   8338  O   LEU C 116      43.839   6.418  62.257  1.00 97.26           O  
ATOM   8339  CG  LEU C 116      44.517   7.637  58.833  1.00 97.26           C  
ATOM   8341  CD1 LEU C 116      45.425   8.359  57.843  1.00 97.26           C  
ATOM   8345  CD2 LEU C 116      45.093   6.241  59.069  1.00 97.26           C  
ATOM   8349  N   GLN C 117      41.943   6.072  61.094  1.00 96.86           N  
ATOM   8351  CA  GLN C 117      41.757   4.666  61.443  1.00 96.86           C  
ATOM   8353  C   GLN C 117      41.708   3.824  60.171  1.00 96.86           C  
ATOM   8354  CB  GLN C 117      40.476   4.474  62.266  1.00 96.86           C  
ATOM   8357  O   GLN C 117      41.139   4.243  59.160  1.00 96.86           O  
ATOM   8358  CG  GLN C 117      40.563   5.144  63.645  1.00 96.86           C  
ATOM   8361  CD  GLN C 117      39.323   4.901  64.499  1.00 96.86           C  
ATOM   8362  NE2 GLN C 117      39.306   5.387  65.719  1.00 96.86           N  
ATOM   8365  OE1 GLN C 117      38.349   4.281  64.105  1.00 96.86           O  
ATOM   8366  N   LEU C 118      42.297   2.634  60.233  1.00 96.58           N  
ATOM   8368  CA  LEU C 118      42.309   1.660  59.147  1.00 96.58           C  
ATOM   8370  C   LEU C 118      41.495   0.422  59.555  1.00 96.58           C  
ATOM   8371  CB  LEU C 118      43.765   1.305  58.796  1.00 96.58           C  
ATOM   8374  O   LEU C 118      41.437   0.108  60.746  1.00 96.58           O  
ATOM   8375  CG  LEU C 118      44.562   2.475  58.190  1.00 96.58           C  
ATOM   8377  CD1 LEU C 118      46.055   2.147  58.160  1.00 96.58           C  
ATOM   8381  CD2 LEU C 118      44.107   2.791  56.763  1.00 96.58           C  
ATOM   8385  N   PRO C 119      40.881  -0.301  58.601  1.00 95.84           N  
ATOM   8386  CA  PRO C 119      40.197  -1.558  58.892  1.00 95.84           C  
ATOM   8388  C   PRO C 119      41.104  -2.556  59.621  1.00 95.84           C  
ATOM   8389  CB  PRO C 119      39.735  -2.101  57.537  1.00 95.84           C  
ATOM   8392  O   PRO C 119      42.313  -2.618  59.369  1.00 95.84           O  
ATOM   8393  CG  PRO C 119      39.622  -0.847  56.671  1.00 95.84           C  
ATOM   8396  CD  PRO C 119      40.757   0.031  57.188  1.00 95.84           C  
ATOM   8399  N   GLN C 120      40.520  -3.365  60.507  1.00 96.16           N  
ATOM   8401  CA  GLN C 120      41.258  -4.382  61.256  1.00 96.16           C  
ATOM   8403  C   GLN C 120      42.002  -5.333  60.303  1.00 96.16           C  
ATOM   8404  CB  GLN C 120      40.291  -5.137  62.179  1.00 96.16           C  
ATOM   8407  O   GLN C 120      41.452  -5.779  59.299  1.00 96.16           O  
ATOM   8408  CG  GLN C 120      41.018  -6.086  63.145  1.00 96.16           C  
ATOM   8411  CD  GLN C 120      40.068  -6.814  64.094  1.00 96.16           C  
ATOM   8412  NE2 GLN C 120      40.581  -7.611  65.004  1.00 96.16           N  
ATOM   8415  OE1 GLN C 120      38.858  -6.691  64.043  1.00 96.16           O  
ATOM   8416  N   GLY C 121      43.264  -5.636  60.622  1.00 95.24           N  
ATOM   8418  CA  GLY C 121      44.125  -6.485  59.788  1.00 95.24           C  
ATOM   8421  C   GLY C 121      44.864  -5.754  58.659  1.00 95.24           C  
ATOM   8422  O   GLY C 121      45.588  -6.397  57.899  1.00 95.24           O  
ATOM   8423  N   THR C 122      44.733  -4.424  58.547  1.00 96.32           N  
ATOM   8425  CA  THR C 122      45.522  -3.637  57.584  1.00 96.32           C  
ATOM   8427  C   THR C 122      47.020  -3.768  57.866  1.00 96.32           C  
ATOM   8428  CB  THR C 122      45.117  -2.157  57.566  1.00 96.32           C  
ATOM   8430  O   THR C 122      47.476  -3.573  58.991  1.00 96.32           O  
ATOM   8431  CG2 THR C 122      45.922  -1.363  56.535  1.00 96.32           C  
ATOM   8435  OG1 THR C 122      43.767  -2.033  57.186  1.00 96.32           O  
ATOM   8437  N   THR C 123      47.803  -4.082  56.833  1.00 97.07           N  
ATOM   8439  CA  THR C 123      49.258  -4.249  56.946  1.00 97.07           C  
ATOM   8441  C   THR C 123      49.974  -2.907  56.809  1.00 97.07           C  
ATOM   8442  CB  THR C 123      49.758  -5.235  55.885  1.00 97.07           C  
ATOM   8444  O   THR C 123      49.767  -2.196  55.826  1.00 97.07           O  
ATOM   8445  CG2 THR C 123      51.255  -5.526  55.993  1.00 97.07           C  
ATOM   8449  OG1 THR C 123      49.092  -6.465  56.040  1.00 97.07           O  
ATOM   8451  N   LEU C 124      50.857  -2.587  57.759  1.00 96.14           N  
ATOM   8453  CA  LEU C 124      51.704  -1.389  57.745  1.00 96.14           C  
ATOM   8455  C   LEU C 124      53.196  -1.756  57.602  1.00 96.14           C  
ATOM   8456  CB  LEU C 124      51.462  -0.572  59.028  1.00 96.14           C  
ATOM   8459  O   LEU C 124      53.620  -2.774  58.155  1.00 96.14           O  
ATOM   8460  CG  LEU C 124      50.104   0.151  59.078  1.00 96.14           C  
ATOM   8462  CD1 LEU C 124      49.881   0.715  60.480  1.00 96.14           C  
ATOM   8466  CD2 LEU C 124      50.045   1.324  58.094  1.00 96.14           C  
ATOM   8470  N   PRO C 125      54.020  -0.946  56.902  1.00 96.79           N  
ATOM   8471  CA  PRO C 125      55.476  -1.129  56.852  1.00 96.79           C  
ATOM   8473  C   PRO C 125      56.152  -0.888  58.210  1.00 96.79           C  
ATOM   8474  CB  PRO C 125      55.999  -0.150  55.795  1.00 96.79           C  
ATOM   8477  O   PRO C 125      55.575  -0.274  59.114  1.00 96.79           O  
ATOM   8478  CG  PRO C 125      54.754   0.229  55.000  1.00 96.79           C  
ATOM   8481  CD  PRO C 125      53.633   0.147  56.025  1.00 96.79           C  
ATOM   8484  N   LYS C 126      57.412  -1.315  58.363  1.00 96.88           N  
ATOM   8486  CA  LYS C 126      58.117  -1.202  59.647  1.00 96.88           C  
ATOM   8488  C   LYS C 126      58.359   0.265  60.017  1.00 96.88           C  
ATOM   8489  CB  LYS C 126      59.418  -2.015  59.602  1.00 96.88           C  
ATOM   8492  O   LYS C 126      58.947   1.032  59.256  1.00 96.88           O  
ATOM   8493  CG  LYS C 126      60.109  -2.069  60.973  1.00 96.88           C  
ATOM   8496  CD  LYS C 126      61.358  -2.954  60.913  1.00 96.88           C  
ATOM   8499  CE  LYS C 126      62.057  -2.987  62.277  1.00 96.88           C  
ATOM   8502  NZ  LYS C 126      63.230  -3.895  62.256  1.00 96.88           N  
ATOM   8506  N   GLY C 127      57.982   0.634  61.241  1.00 96.02           N  
ATOM   8508  CA  GLY C 127      58.131   2.000  61.755  1.00 96.02           C  
ATOM   8511  C   GLY C 127      56.932   2.911  61.480  1.00 96.02           C  
ATOM   8512  O   GLY C 127      57.033   4.112  61.728  1.00 96.02           O  
ATOM   8513  N   PHE C 128      55.818   2.354  61.005  1.00 96.69           N  
ATOM   8515  CA  PHE C 128      54.514   3.007  60.998  1.00 96.69           C  
ATOM   8517  C   PHE C 128      53.597   2.378  62.045  1.00 96.69           C  
ATOM   8518  CB  PHE C 128      53.890   2.922  59.606  1.00 96.69           C  
ATOM   8521  O   PHE C 128      53.617   1.167  62.254  1.00 96.69           O  
ATOM   8522  CG  PHE C 128      54.594   3.779  58.581  1.00 96.69           C  
ATOM   8523  CD1 PHE C 128      54.203   5.116  58.399  1.00 96.69           C  
ATOM   8525  CD2 PHE C 128      55.634   3.240  57.807  1.00 96.69           C  
ATOM   8527  CE1 PHE C 128      54.823   5.903  57.415  1.00 96.69           C  
ATOM   8529  CE2 PHE C 128      56.253   4.025  56.821  1.00 96.69           C  
ATOM   8531  CZ  PHE C 128      55.841   5.352  56.617  1.00 96.69           C  
ATOM   8533  N   TYR C 129      52.779   3.220  62.669  1.00 93.52           N  
ATOM   8535  CA  TYR C 129      51.736   2.836  63.617  1.00 93.52           C  
ATOM   8537  C   TYR C 129      50.476   3.644  63.285  1.00 93.52           C  
ATOM   8538  CB  TYR C 129      52.218   3.084  65.057  1.00 93.52           C  
ATOM   8541  O   TYR C 129      50.595   4.814  62.898  1.00 93.52           O  
ATOM   8542  CG  TYR C 129      53.540   2.415  65.409  1.00 93.52           C  
ATOM   8543  CD1 TYR C 129      53.567   1.059  65.789  1.00 93.52           C  
ATOM   8545  CD2 TYR C 129      54.745   3.144  65.333  1.00 93.52           C  
ATOM   8547  CE1 TYR C 129      54.791   0.433  66.093  1.00 93.52           C  
ATOM   8549  CE2 TYR C 129      55.972   2.524  65.639  1.00 93.52           C  
ATOM   8551  OH  TYR C 129      57.177   0.564  66.320  1.00 93.52           O  
ATOM   8553  CZ  TYR C 129      55.994   1.163  66.020  1.00 93.52           C  
ATOM   8554  N   ALA C 130      49.305   3.019  63.405  1.00 87.35           N  
ATOM   8556  CA  ALA C 130      47.986   3.620  63.201  1.00 87.35           C  
ATOM   8558  C   ALA C 130      47.055   3.205  64.343  1.00 87.35           C  
ATOM   8559  CB  ALA C 130      47.424   3.209  61.833  1.00 87.35           C  
ATOM   8563  O   ALA C 130      47.220   2.057  64.819  1.00 87.35           O  
ATOM   8564  OXT ALA C 130      46.238   4.065  64.722  1.00 87.35           O  
TER
END
