# Supplementary material for: Improving deep learning protein monomer and complex structure prediction using DeepMSA2 with huge metagenomics data
Source: Nat Methods. 2024 Jan 2;21(2):279–89. doi: 10.1038/s41592-023-02130-4 (PMC10864179; doi:10.1038/s41592-023-02130-4)
Supplement: Supplementary file 17 — Statistical source data and structure coordinate files. [file 41592_2023_2130_MOESM17_ESM.zip › Figure6/Fig6B.H1171.DMFold-Multimer_model.pdb]

PFRMAT TS
TARGET H1171
MODEL   5
PARENT N/A
ATOM      1  N   VAL A   1     160.143 222.844 179.759  1.00 41.96           N  
ATOM      5  CA  VAL A   1     159.820 223.528 181.035  1.00 41.96           C  
ATOM      7  C   VAL A   1     160.964 223.401 182.034  1.00 41.96           C  
ATOM      8  CB  VAL A   1     158.474 223.069 181.616  1.00 41.96           C  
ATOM     10  O   VAL A   1     161.369 224.402 182.586  1.00 41.96           O  
ATOM     11  CG1 VAL A   1     158.125 223.822 182.903  1.00 41.96           C  
ATOM     15  CG2 VAL A   1     157.357 223.327 180.592  1.00 41.96           C  
ATOM     19  N   GLU A   2     161.596 222.242 182.232  1.00 49.63           N  
ATOM     21  CA  GLU A   2     162.718 222.169 183.194  1.00 49.63           C  
ATOM     23  C   GLU A   2     163.924 223.059 182.848  1.00 49.63           C  
ATOM     24  CB  GLU A   2     163.162 220.722 183.366  1.00 49.63           C  
ATOM     27  O   GLU A   2     164.523 223.652 183.740  1.00 49.63           O  
ATOM     28  CG  GLU A   2     162.091 219.951 184.145  1.00 49.63           C  
ATOM     31  CD  GLU A   2     162.561 218.550 184.523  1.00 49.63           C  
ATOM     32  OE1 GLU A   2     162.041 218.039 185.544  1.00 49.63           O  
ATOM     33  OE2 GLU A   2     163.422 218.023 183.805  1.00 49.63           O  
ATOM     34  N   ARG A   3     164.217 223.294 181.562  1.00 55.11           N  
ATOM     36  CA  ARG A   3     165.231 224.293 181.169  1.00 55.11           C  
ATOM     38  C   ARG A   3     164.934 225.711 181.689  1.00 55.11           C  
ATOM     39  CB  ARG A   3     165.447 224.296 179.644  1.00 55.11           C  
ATOM     42  O   ARG A   3     165.869 226.478 181.877  1.00 55.11           O  
ATOM     43  CG  ARG A   3     166.183 223.034 179.156  1.00 55.11           C  
ATOM     46  CD  ARG A   3     166.521 223.128 177.660  1.00 55.11           C  
ATOM     49  NE  ARG A   3     167.220 221.918 177.185  1.00 55.11           N  
ATOM     51  NH1 ARG A   3     167.462 222.496 174.968  1.00 55.11           N  
ATOM     54  NH2 ARG A   3     168.199 220.515 175.683  1.00 55.11           N  
ATOM     57  CZ  ARG A   3     167.622 221.651 175.952  1.00 55.11           C  
ATOM     58  N   THR A   4     163.673 226.059 181.971  1.00 65.18           N  
ATOM     60  CA  THR A   4     163.307 227.372 182.535  1.00 65.18           C  
ATOM     62  C   THR A   4     163.472 227.454 184.056  1.00 65.18           C  
ATOM     63  CB  THR A   4     161.907 227.854 182.095  1.00 65.18           C  
ATOM     65  O   THR A   4     163.369 228.543 184.610  1.00 65.18           O  
ATOM     66  CG2 THR A   4     161.811 228.004 180.578  1.00 65.18           C  
ATOM     70  OG1 THR A   4     160.858 226.984 182.430  1.00 65.18           O  
ATOM     72  N   LEU A   5     163.762 226.341 184.744  1.00 72.17           N  
ATOM     74  CA  LEU A   5     164.005 226.321 186.192  1.00 72.17           C  
ATOM     76  C   LEU A   5     165.401 226.814 186.575  1.00 72.17           C  
ATOM     77  CB  LEU A   5     163.760 224.893 186.721  1.00 72.17           C  
ATOM     80  O   LEU A   5     165.569 227.430 187.631  1.00 72.17           O  
ATOM     81  CG  LEU A   5     162.441 224.803 187.490  1.00 72.17           C  
ATOM     83  CD1 LEU A   5     161.724 223.492 187.212  1.00 72.17           C  
ATOM     87  CD2 LEU A   5     162.713 224.954 188.980  1.00 72.17           C  
ATOM     91  N   ARG A   6     166.402 226.556 185.731  1.00 83.66           N  
ATOM     93  CA  ARG A   6     167.808 226.849 186.028  1.00 83.66           C  
ATOM     95  C   ARG A   6     168.072 228.371 185.974  1.00 83.66           C  
ATOM     96  CB  ARG A   6     168.696 226.033 185.069  1.00 83.66           C  
ATOM     99  O   ARG A   6     167.821 228.966 184.924  1.00 83.66           O  
ATOM    100  CG  ARG A   6     170.154 226.005 185.540  1.00 83.66           C  
ATOM    103  CD  ARG A   6     171.080 225.136 184.671  1.00 83.66           C  
ATOM    106  NE  ARG A   6     170.891 223.678 184.855  1.00 83.66           N  
ATOM    108  NH1 ARG A   6     172.667 222.999 183.556  1.00 83.66           N  
ATOM    111  NH2 ARG A   6     171.352 221.463 184.474  1.00 83.66           N  
ATOM    114  CZ  ARG A   6     171.634 222.726 184.303  1.00 83.66           C  
ATOM    115  N   PRO A   7     168.555 229.000 187.068  1.00 89.91           N  
ATOM    116  CA  PRO A   7     168.962 230.408 187.083  1.00 89.91           C  
ATOM    118  C   PRO A   7     169.881 230.770 185.914  1.00 89.91           C  
ATOM    119  CB  PRO A   7     169.701 230.608 188.412  1.00 89.91           C  
ATOM    122  O   PRO A   7     170.820 230.027 185.630  1.00 89.91           O  
ATOM    123  CG  PRO A   7     169.067 229.574 189.336  1.00 89.91           C  
ATOM    126  CD  PRO A   7     168.704 228.423 188.398  1.00 89.91           C  
ATOM    129  N   GLN A   8     169.625 231.908 185.260  1.00 92.10           N  
ATOM    131  CA  GLN A   8     170.447 232.388 184.141  1.00 92.10           C  
ATOM    133  C   GLN A   8     171.470 233.450 184.562  1.00 92.10           C  
ATOM    134  CB  GLN A   8     169.535 232.934 183.030  1.00 92.10           C  
ATOM    137  O   GLN A   8     172.517 233.555 183.938  1.00 92.10           O  
ATOM    138  CG  GLN A   8     168.637 231.861 182.400  1.00 92.10           C  
ATOM    141  CD  GLN A   8     169.434 230.757 181.713  1.00 92.10           C  
ATOM    142  NE2 GLN A   8     169.145 229.506 181.990  1.00 92.10           N  
ATOM    145  OE1 GLN A   8     170.328 230.999 180.920  1.00 92.10           O  
ATOM    146  N   TYR A   9     171.194 234.217 185.618  1.00 94.77           N  
ATOM    148  CA  TYR A   9     172.047 235.315 186.097  1.00 94.77           C  
ATOM    150  C   TYR A   9     172.151 235.299 187.623  1.00 94.77           C  
ATOM    151  CB  TYR A   9     171.463 236.653 185.622  1.00 94.77           C  
ATOM    154  O   TYR A   9     171.300 234.707 188.293  1.00 94.77           O  
ATOM    155  CG  TYR A   9     171.456 236.822 184.118  1.00 94.77           C  
ATOM    156  CD1 TYR A   9     172.611 237.288 183.461  1.00 94.77           C  
ATOM    158  CD2 TYR A   9     170.309 236.476 183.375  1.00 94.77           C  
ATOM    160  CE1 TYR A   9     172.623 237.413 182.060  1.00 94.77           C  
ATOM    162  CE2 TYR A   9     170.328 236.575 181.970  1.00 94.77           C  
ATOM    164  OH  TYR A   9     171.506 237.136 179.957  1.00 94.77           O  
ATOM    166  CZ  TYR A   9     171.487 237.043 181.313  1.00 94.77           C  
ATOM    167  N   PHE A  10     173.115 236.027 188.201  1.00 95.56           N  
ATOM    169  CA  PHE A  10     173.286 236.080 189.661  1.00 95.56           C  
ATOM    171  C   PHE A  10     172.032 236.561 190.397  1.00 95.56           C  
ATOM    172  CB  PHE A  10     174.453 237.004 190.035  1.00 95.56           C  
ATOM    175  O   PHE A  10     171.774 236.126 191.514  1.00 95.56           O  
ATOM    176  CG  PHE A  10     175.830 236.436 189.772  1.00 95.56           C  
ATOM    177  CD1 PHE A  10     176.194 235.185 190.304  1.00 95.56           C  
ATOM    179  CD2 PHE A  10     176.765 237.178 189.030  1.00 95.56           C  
ATOM    181  CE1 PHE A  10     177.475 234.661 190.059  1.00 95.56           C  
ATOM    183  CE2 PHE A  10     178.045 236.655 188.789  1.00 95.56           C  
ATOM    185  CZ  PHE A  10     178.394 235.390 189.289  1.00 95.56           C  
ATOM    187  N   LYS A  11     171.226 237.425 189.765  1.00 92.52           N  
ATOM    189  CA  LYS A  11     169.969 237.933 190.340  1.00 92.52           C  
ATOM    191  C   LYS A  11     168.908 236.839 190.560  1.00 92.52           C  
ATOM    192  CB  LYS A  11     169.426 239.080 189.461  1.00 92.52           C  
ATOM    195  O   LYS A  11     167.997 237.037 191.349  1.00 92.52           O  
ATOM    196  CG  LYS A  11     168.643 238.528 188.264  1.00 92.52           C  
ATOM    199  CD  LYS A  11     168.203 239.549 187.220  1.00 92.52           C  
ATOM    202  CE  LYS A  11     167.404 238.721 186.207  1.00 92.52           C  
ATOM    205  NZ  LYS A  11     166.927 239.501 185.051  1.00 92.52           N  
ATOM    209  N   GLU A  12     168.983 235.740 189.807  1.00 91.71           N  
ATOM    211  CA  GLU A  12     168.053 234.601 189.868  1.00 91.71           C  
ATOM    213  C   GLU A  12     168.627 233.449 190.704  1.00 91.71           C  
ATOM    214  CB  GLU A  12     167.768 234.110 188.437  1.00 91.71           C  
ATOM    217  O   GLU A  12     167.923 232.483 190.995  1.00 91.71           O  
ATOM    218  CG  GLU A  12     166.938 235.099 187.602  1.00 91.71           C  
ATOM    221  CD  GLU A  12     167.075 234.870 186.092  1.00 91.71           C  
ATOM    222  OE1 GLU A  12     166.885 235.871 185.354  1.00 91.71           O  
ATOM    223  OE2 GLU A  12     167.402 233.727 185.692  1.00 91.71           O  
ATOM    224  N   TYR A  13     169.912 233.533 191.062  1.00 94.85           N  
ATOM    226  CA  TYR A  13     170.610 232.526 191.844  1.00 94.85           C  
ATOM    228  C   TYR A  13     170.426 232.812 193.337  1.00 94.85           C  
ATOM    229  CB  TYR A  13     172.082 232.461 191.411  1.00 94.85           C  
ATOM    232  O   TYR A  13     171.087 233.680 193.918  1.00 94.85           O  
ATOM    233  CG  TYR A  13     172.758 231.171 191.831  1.00 94.85           C  
ATOM    234  CD1 TYR A  13     172.996 230.897 193.193  1.00 94.85           C  
ATOM    236  CD2 TYR A  13     173.115 230.218 190.857  1.00 94.85           C  
ATOM    238  CE1 TYR A  13     173.551 229.668 193.581  1.00 94.85           C  
ATOM    240  CE2 TYR A  13     173.697 228.997 191.244  1.00 94.85           C  
ATOM    242  OH  TYR A  13     174.368 227.492 192.964  1.00 94.85           O  
ATOM    244  CZ  TYR A  13     173.891 228.709 192.608  1.00 94.85           C  
ATOM    245  N   ILE A  14     169.515 232.068 193.956  1.00 95.22           N  
ATOM    247  CA  ILE A  14     169.214 232.147 195.391  1.00 95.22           C  
ATOM    249  C   ILE A  14     170.349 231.480 196.187  1.00 95.22           C  
ATOM    250  CB  ILE A  14     167.824 231.526 195.666  1.00 95.22           C  
ATOM    252  O   ILE A  14     170.926 230.496 195.721  1.00 95.22           O  
ATOM    253  CG1 ILE A  14     166.708 232.241 194.858  1.00 95.22           C  
ATOM    256  CG2 ILE A  14     167.492 231.593 197.165  1.00 95.22           C  
ATOM    260  CD1 ILE A  14     165.421 231.418 194.736  1.00 95.22           C  
ATOM    264  N   GLY A  15     170.688 232.019 197.365  1.00 95.33           N  
ATOM    266  CA  GLY A  15     171.748 231.508 198.248  1.00 95.33           C  
ATOM    269  C   GLY A  15     173.169 231.619 197.674  1.00 95.33           C  
ATOM    270  O   GLY A  15     173.391 232.259 196.644  1.00 95.33           O  
ATOM    271  N   GLN A  16     174.145 230.981 198.332  1.00 96.03           N  
ATOM    273  CA  GLN A  16     175.580 230.998 197.964  1.00 96.03           C  
ATOM    275  C   GLN A  16     176.195 232.409 197.886  1.00 96.03           C  
ATOM    276  CB  GLN A  16     175.855 230.194 196.674  1.00 96.03           C  
ATOM    279  O   GLN A  16     177.035 232.690 197.027  1.00 96.03           O  
ATOM    280  CG  GLN A  16     175.349 228.750 196.709  1.00 96.03           C  
ATOM    283  CD  GLN A  16     176.012 227.893 197.776  1.00 96.03           C  
ATOM    284  NE2 GLN A  16     175.296 226.916 198.273  1.00 96.03           N  
ATOM    287  OE1 GLN A  16     177.158 228.068 198.158  1.00 96.03           O  
ATOM    288  N   ASP A  17     175.777 233.320 198.765  1.00 93.82           N  
ATOM    290  CA  ASP A  17     176.129 234.743 198.672  1.00 93.82           C  
ATOM    292  C   ASP A  17     177.638 234.997 198.659  1.00 93.82           C  
ATOM    293  CB  ASP A  17     175.438 235.518 199.796  1.00 93.82           C  
ATOM    296  O   ASP A  17     178.121 235.748 197.814  1.00 93.82           O  
ATOM    297  CG  ASP A  17     173.913 235.464 199.666  1.00 93.82           C  
ATOM    298  OD1 ASP A  17     173.410 235.493 198.510  1.00 93.82           O  
ATOM    299  OD2 ASP A  17     173.267 235.368 200.724  1.00 93.82           O  
ATOM    300  N   LYS A  18     178.403 234.281 199.491  1.00 91.22           N  
ATOM    302  CA  LYS A  18     179.865 234.409 199.548  1.00 91.22           C  
ATOM    304  C   LYS A  18     180.536 234.153 198.194  1.00 91.22           C  
ATOM    305  CB  LYS A  18     180.396 233.452 200.622  1.00 91.22           C  
ATOM    308  O   LYS A  18     181.367 234.945 197.752  1.00 91.22           O  
ATOM    309  CG  LYS A  18     181.840 233.788 201.001  1.00 91.22           C  
ATOM    312  CD  LYS A  18     182.351 232.759 202.008  1.00 91.22           C  
ATOM    315  CE  LYS A  18     183.662 233.247 202.610  1.00 91.22           C  
ATOM    318  NZ  LYS A  18     184.204 232.256 203.551  1.00 91.22           N  
ATOM    322  N   VAL A  19     180.145 233.072 197.518  1.00 94.19           N  
ATOM    324  CA  VAL A  19     180.682 232.702 196.200  1.00 94.19           C  
ATOM    326  C   VAL A  19     180.231 233.704 195.139  1.00 94.19           C  
ATOM    327  CB  VAL A  19     180.264 231.268 195.820  1.00 94.19           C  
ATOM    329  O   VAL A  19     181.053 234.163 194.345  1.00 94.19           O  
ATOM    330  CG1 VAL A  19     180.738 230.874 194.415  1.00 94.19           C  
ATOM    334  CG2 VAL A  19     180.847 230.248 196.803  1.00 94.19           C  
ATOM    338  N   LYS A  20     178.947 234.092 195.140  1.00 95.10           N  
ATOM    340  CA  LYS A  20     178.415 235.085 194.189  1.00 95.10           C  
ATOM    342  C   LYS A  20     179.130 236.428 194.313  1.00 95.10           C  
ATOM    343  CB  LYS A  20     176.912 235.303 194.401  1.00 95.10           C  
ATOM    346  O   LYS A  20     179.429 237.043 193.295  1.00 95.10           O  
ATOM    347  CG  LYS A  20     176.041 234.100 194.005  1.00 95.10           C  
ATOM    350  CD  LYS A  20     174.535 234.399 194.130  1.00 95.10           C  
ATOM    353  CE  LYS A  20     174.212 234.962 195.520  1.00 95.10           C  
ATOM    356  NZ  LYS A  20     172.793 234.841 195.909  1.00 95.10           N  
ATOM    360  N   ASP A  21     179.396 236.893 195.530  1.00 92.72           N  
ATOM    362  CA  ASP A  21     180.002 238.205 195.762  1.00 92.72           C  
ATOM    364  C   ASP A  21     181.472 238.245 195.336  1.00 92.72           C  
ATOM    365  CB  ASP A  21     179.802 238.615 197.226  1.00 92.72           C  
ATOM    368  O   ASP A  21     181.887 239.200 194.679  1.00 92.72           O  
ATOM    369  CG  ASP A  21     178.344 238.977 197.555  1.00 92.72           C  
ATOM    370  OD1 ASP A  21     177.536 239.223 196.608  1.00 92.72           O  
ATOM    371  OD2 ASP A  21     178.060 239.087 198.768  1.00 92.72           O  
ATOM    372  N   GLN A  22     182.237 237.182 195.604  1.00 93.05           N  
ATOM    374  CA  GLN A  22     183.596 237.040 195.073  1.00 93.05           C  
ATOM    376  C   GLN A  22     183.596 237.016 193.536  1.00 93.05           C  
ATOM    377  CB  GLN A  22     184.232 235.757 195.623  1.00 93.05           C  
ATOM    380  O   GLN A  22     184.326 237.776 192.898  1.00 93.05           O  
ATOM    381  CG  GLN A  22     184.617 235.838 197.110  1.00 93.05           C  
ATOM    384  CD  GLN A  22     185.195 234.520 197.625  1.00 93.05           C  
ATOM    385  NE2 GLN A  22     185.593 234.423 198.875  1.00 93.05           N  
ATOM    388  OE1 GLN A  22     185.326 233.542 196.907  1.00 93.05           O  
ATOM    389  N   LEU A  23     182.738 236.189 192.928  1.00 96.17           N  
ATOM    391  CA  LEU A  23     182.655 236.073 191.469  1.00 96.17           C  
ATOM    393  C   LEU A  23     182.239 237.385 190.801  1.00 96.17           C  
ATOM    394  CB  LEU A  23     181.694 234.941 191.075  1.00 96.17           C  
ATOM    397  O   LEU A  23     182.823 237.732 189.778  1.00 96.17           O  
ATOM    398  CG  LEU A  23     182.245 233.522 191.288  1.00 96.17           C  
ATOM    400  CD1 LEU A  23     181.124 232.512 191.039  1.00 96.17           C  
ATOM    404  CD2 LEU A  23     183.391 233.197 190.325  1.00 96.17           C  
ATOM    408  N   LYS A  24     181.294 238.147 191.374  1.00 95.32           N  
ATOM    410  CA  LYS A  24     180.907 239.471 190.851  1.00 95.32           C  
ATOM    412  C   LYS A  24     182.110 240.402 190.714  1.00 95.32           C  
ATOM    413  CB  LYS A  24     179.876 240.134 191.768  1.00 95.32           C  
ATOM    416  O   LYS A  24     182.248 241.043 189.676  1.00 95.32           O  
ATOM    417  CG  LYS A  24     178.442 239.644 191.536  1.00 95.32           C  
ATOM    420  CD  LYS A  24     177.581 240.226 192.659  1.00 95.32           C  
ATOM    423  CE  LYS A  24     176.169 239.652 192.676  1.00 95.32           C  
ATOM    426  NZ  LYS A  24     175.576 239.899 194.015  1.00 95.32           N  
ATOM    430  N   ILE A  25     182.984 240.449 191.723  1.00 94.62           N  
ATOM    432  CA  ILE A  25     184.177 241.311 191.714  1.00 94.62           C  
ATOM    434  C   ILE A  25     185.137 240.883 190.604  1.00 94.62           C  
ATOM    435  CB  ILE A  25     184.860 241.304 193.102  1.00 94.62           C  
ATOM    437  O   ILE A  25     185.594 241.720 189.827  1.00 94.62           O  
ATOM    438  CG1 ILE A  25     183.909 241.948 194.136  1.00 94.62           C  
ATOM    441  CG2 ILE A  25     186.213 242.047 193.076  1.00 94.62           C  
ATOM    445  CD1 ILE A  25     184.388 241.818 195.581  1.00 94.62           C  
ATOM    449  N   PHE A  26     185.430 239.586 190.495  1.00 96.11           N  
ATOM    451  CA  PHE A  26     186.382 239.087 189.498  1.00 96.11           C  
ATOM    453  C   PHE A  26     185.845 239.215 188.068  1.00 96.11           C  
ATOM    454  CB  PHE A  26     186.763 237.638 189.827  1.00 96.11           C  
ATOM    457  O   PHE A  26     186.597 239.588 187.170  1.00 96.11           O  
ATOM    458  CG  PHE A  26     187.232 237.392 191.253  1.00 96.11           C  
ATOM    459  CD1 PHE A  26     187.983 238.361 191.952  1.00 96.11           C  
ATOM    461  CD2 PHE A  26     186.896 236.184 191.893  1.00 96.11           C  
ATOM    463  CE1 PHE A  26     188.350 238.143 193.291  1.00 96.11           C  
ATOM    465  CE2 PHE A  26     187.280 235.959 193.226  1.00 96.11           C  
ATOM    467  CZ  PHE A  26     187.988 236.946 193.931  1.00 96.11           C  
ATOM    469  N   ILE A  27     184.548 238.969 187.870  1.00 96.86           N  
ATOM    471  CA  ILE A  27     183.865 239.139 186.584  1.00 96.86           C  
ATOM    473  C   ILE A  27     183.856 240.616 186.176  1.00 96.86           C  
ATOM    474  CB  ILE A  27     182.447 238.521 186.647  1.00 96.86           C  
ATOM    476  O   ILE A  27     184.235 240.926 185.050  1.00 96.86           O  
ATOM    477  CG1 ILE A  27     182.561 236.977 186.662  1.00 96.86           C  
ATOM    480  CG2 ILE A  27     181.558 238.977 185.474  1.00 96.86           C  
ATOM    484  CD1 ILE A  27     181.266 236.258 187.053  1.00 96.86           C  
ATOM    488  N   GLU A  28     183.486 241.546 187.066  1.00 95.26           N  
ATOM    490  CA  GLU A  28     183.544 242.979 186.738  1.00 95.26           C  
ATOM    492  C   GLU A  28     184.968 243.437 186.416  1.00 95.26           C  
ATOM    493  CB  GLU A  28     182.972 243.870 187.855  1.00 95.26           C  
ATOM    496  O   GLU A  28     185.156 244.160 185.438  1.00 95.26           O  
ATOM    497  CG  GLU A  28     181.452 244.063 187.751  1.00 95.26           C  
ATOM    500  CD  GLU A  28     180.963 245.305 188.520  1.00 95.26           C  
ATOM    501  OE1 GLU A  28     179.975 245.922 188.049  1.00 95.26           O  
ATOM    502  OE2 GLU A  28     181.559 245.642 189.566  1.00 95.26           O  
ATOM    503  N   ALA A  29     185.968 242.990 187.180  1.00 94.06           N  
ATOM    505  CA  ALA A  29     187.367 243.340 186.944  1.00 94.06           C  
ATOM    507  C   ALA A  29     187.884 242.816 185.593  1.00 94.06           C  
ATOM    508  CB  ALA A  29     188.203 242.822 188.120  1.00 94.06           C  
ATOM    512  O   ALA A  29     188.535 243.563 184.861  1.00 94.06           O  
ATOM    513  N   ALA A  30     187.567 241.568 185.235  1.00 95.00           N  
ATOM    515  CA  ALA A  30     187.939 240.980 183.946  1.00 95.00           C  
ATOM    517  C   ALA A  30     187.274 241.730 182.779  1.00 95.00           C  
ATOM    518  CB  ALA A  30     187.570 239.492 183.963  1.00 95.00           C  
ATOM    522  O   ALA A  30     187.951 242.155 181.841  1.00 95.00           O  
ATOM    523  N   LYS A  31     185.968 242.013 182.894  1.00 94.91           N  
ATOM    525  CA  LYS A  31     185.217 242.793 181.896  1.00 94.91           C  
ATOM    527  C   LYS A  31     185.753 244.216 181.740  1.00 94.91           C  
ATOM    528  CB  LYS A  31     183.728 242.826 182.267  1.00 94.91           C  
ATOM    531  O   LYS A  31     185.797 244.726 180.626  1.00 94.91           O  
ATOM    532  CG  LYS A  31     183.078 241.450 182.074  1.00 94.91           C  
ATOM    535  CD  LYS A  31     181.612 241.431 182.511  1.00 94.91           C  
ATOM    538  CE  LYS A  31     180.720 242.097 181.462  1.00 94.91           C  
ATOM    541  NZ  LYS A  31     179.297 241.825 181.765  1.00 94.91           N  
ATOM    545  N   LEU A  32     186.169 244.863 182.830  1.00 92.95           N  
ATOM    547  CA  LEU A  32     186.767 246.205 182.799  1.00 92.95           C  
ATOM    549  C   LEU A  32     188.096 246.246 182.041  1.00 92.95           C  
ATOM    550  CB  LEU A  32     186.962 246.714 184.242  1.00 92.95           C  
ATOM    553  O   LEU A  32     188.417 247.274 181.444  1.00 92.95           O  
ATOM    554  CG  LEU A  32     185.943 247.801 184.618  1.00 92.95           C  
ATOM    556  CD1 LEU A  32     185.762 247.874 186.130  1.00 92.95           C  
ATOM    560  CD2 LEU A  32     186.408 249.172 184.118  1.00 92.95           C  
ATOM    564  N   ARG A  33     188.860 245.151 182.075  1.00 91.22           N  
ATOM    566  CA  ARG A  33     190.160 245.031 181.405  1.00 91.22           C  
ATOM    568  C   ARG A  33     190.084 244.422 180.004  1.00 91.22           C  
ATOM    569  CB  ARG A  33     191.132 244.263 182.312  1.00 91.22           C  
ATOM    572  O   ARG A  33     191.114 244.373 179.342  1.00 91.22           O  
ATOM    573  CG  ARG A  33     191.437 245.039 183.604  1.00 91.22           C  
ATOM    576  CD  ARG A  33     192.515 244.340 184.433  1.00 91.22           C  
ATOM    579  NE  ARG A  33     192.077 243.008 184.868  1.00 91.22           N  
ATOM    581  NH1 ARG A  33     191.788 243.379 187.124  1.00 91.22           N  
ATOM    584  NH2 ARG A  33     191.444 241.375 186.304  1.00 91.22           N  
ATOM    587  CZ  ARG A  33     191.752 242.615 186.079  1.00 91.22           C  
ATOM    588  N   ASP A  34     188.892 244.027 179.545  1.00 93.49           N  
ATOM    590  CA  ASP A  34     188.693 243.275 178.295  1.00 93.49           C  
ATOM    592  C   ASP A  34     189.514 241.965 178.284  1.00 93.49           C  
ATOM    593  CB  ASP A  34     188.910 244.207 177.082  1.00 93.49           C  
ATOM    596  O   ASP A  34     190.153 241.599 177.301  1.00 93.49           O  
ATOM    597  CG  ASP A  34     188.226 243.750 175.788  1.00 93.49           C  
ATOM    598  OD1 ASP A  34     187.097 243.214 175.877  1.00 93.49           O  
ATOM    599  OD2 ASP A  34     188.756 244.092 174.702  1.00 93.49           O  
ATOM    600  N   GLU A  35     189.543 241.283 179.437  1.00 91.99           N  
ATOM    602  CA  GLU A  35     190.292 240.045 179.680  1.00 91.99           C  
ATOM    604  C   GLU A  35     189.334 238.860 179.894  1.00 91.99           C  
ATOM    605  CB  GLU A  35     191.230 240.213 180.898  1.00 91.99           C  
ATOM    608  O   GLU A  35     188.230 239.016 180.425  1.00 91.99           O  
ATOM    609  CG  GLU A  35     192.426 241.156 180.656  1.00 91.99           C  
ATOM    612  CD  GLU A  35     193.267 241.459 181.921  1.00 91.99           C  
ATOM    613  OE1 GLU A  35     194.298 242.163 181.804  1.00 91.99           O  
ATOM    614  OE2 GLU A  35     192.892 241.067 183.059  1.00 91.99           O  
ATOM    615  N   ALA A  36     189.778 237.650 179.535  1.00 95.21           N  
ATOM    617  CA  ALA A  36     189.115 236.422 179.972  1.00 95.21           C  
ATOM    619  C   ALA A  36     189.180 236.301 181.506  1.00 95.21           C  
ATOM    620  CB  ALA A  36     189.749 235.213 179.269  1.00 95.21           C  
ATOM    624  O   ALA A  36     190.118 236.789 182.143  1.00 95.21           O  
ATOM    625  N   LEU A  37     188.186 235.649 182.109  1.00 95.76           N  
ATOM    627  CA  LEU A  37     188.206 235.378 183.543  1.00 95.76           C  
ATOM    629  C   LEU A  37     189.304 234.344 183.853  1.00 95.76           C  
ATOM    630  CB  LEU A  37     186.801 234.922 183.981  1.00 95.76           C  
ATOM    633  O   LEU A  37     189.538 233.414 183.083  1.00 95.76           O  
ATOM    634  CG  LEU A  37     186.625 234.728 185.499  1.00 95.76           C  
ATOM    636  CD1 LEU A  37     186.657 236.061 186.251  1.00 95.76           C  
ATOM    640  CD2 LEU A  37     185.286 234.050 185.791  1.00 95.76           C  
ATOM    644  N   ASP A  38     189.965 234.473 185.004  1.00 94.79           N  
ATOM    646  CA  ASP A  38     190.888 233.433 185.467  1.00 94.79           C  
ATOM    648  C   ASP A  38     190.147 232.090 185.611  1.00 94.79           C  
ATOM    649  CB  ASP A  38     191.549 233.815 186.805  1.00 94.79           C  
ATOM    652  O   ASP A  38     188.977 232.027 186.008  1.00 94.79           O  
ATOM    653  CG  ASP A  38     192.822 234.672 186.714  1.00 94.79           C  
ATOM    654  OD1 ASP A  38     193.104 235.282 185.668  1.00 94.79           O  
ATOM    655  OD2 ASP A  38     193.507 234.793 187.764  1.00 94.79           O  
ATOM    656  N   HIS A  39     190.852 230.990 185.343  1.00 96.39           N  
ATOM    658  CA  HIS A  39     190.303 229.647 185.504  1.00 96.39           C  
ATOM    660  C   HIS A  39     189.687 229.455 186.895  1.00 96.39           C  
ATOM    661  CB  HIS A  39     191.398 228.613 185.243  1.00 96.39           C  
ATOM    664  O   HIS A  39     190.298 229.795 187.917  1.00 96.39           O  
ATOM    665  CG  HIS A  39     192.047 228.756 183.894  1.00 96.39           C  
ATOM    666  CD2 HIS A  39     193.364 228.532 183.607  1.00 96.39           C  
ATOM    668  ND1 HIS A  39     191.439 229.161 182.723  1.00 96.39           N  
ATOM    670  CE1 HIS A  39     192.353 229.115 181.742  1.00 96.39           C  
ATOM    672  NE2 HIS A  39     193.534 228.742 182.242  1.00 96.39           N  
ATOM    673  N   THR A  40     188.477 228.894 186.930  1.00 96.94           N  
ATOM    675  CA  THR A  40     187.634 228.825 188.127  1.00 96.94           C  
ATOM    677  C   THR A  40     187.309 227.379 188.510  1.00 96.94           C  
ATOM    678  CB  THR A  40     186.353 229.641 187.908  1.00 96.94           C  
ATOM    680  O   THR A  40     186.778 226.622 187.704  1.00 96.94           O  
ATOM    681  CG2 THR A  40     185.432 229.628 189.129  1.00 96.94           C  
ATOM    685  OG1 THR A  40     186.658 230.998 187.665  1.00 96.94           O  
ATOM    687  N   LEU A  41     187.582 226.989 189.755  1.00 95.86           N  
ATOM    689  CA  LEU A  41     187.201 225.687 190.310  1.00 95.86           C  
ATOM    691  C   LEU A  41     185.972 225.833 191.212  1.00 95.86           C  
ATOM    692  CB  LEU A  41     188.399 225.094 191.070  1.00 95.86           C  
ATOM    695  O   LEU A  41     186.015 226.565 192.197  1.00 95.86           O  
ATOM    696  CG  LEU A  41     188.162 223.691 191.656  1.00 95.86           C  
ATOM    698  CD1 LEU A  41     187.953 222.640 190.564  1.00 95.86           C  
ATOM    702  CD2 LEU A  41     189.369 223.273 192.496  1.00 95.86           C  
ATOM    706  N   LEU A  42     184.894 225.111 190.913  1.00 96.88           N  
ATOM    708  CA  LEU A  42     183.676 225.034 191.723  1.00 96.88           C  
ATOM    710  C   LEU A  42     183.619 223.687 192.446  1.00 96.88           C  
ATOM    711  CB  LEU A  42     182.443 225.222 190.821  1.00 96.88           C  
ATOM    714  O   LEU A  42     183.568 222.635 191.809  1.00 96.88           O  
ATOM    715  CG  LEU A  42     182.341 226.592 190.128  1.00 96.88           C  
ATOM    717  CD1 LEU A  42     181.132 226.574 189.194  1.00 96.88           C  
ATOM    721  CD2 LEU A  42     182.165 227.736 191.131  1.00 96.88           C  
ATOM    725  N   PHE A  43     183.581 223.685 193.776  1.00 91.69           N  
ATOM    727  CA  PHE A  43     183.611 222.439 194.542  1.00 91.69           C  
ATOM    729  C   PHE A  43     182.635 222.427 195.711  1.00 91.69           C  
ATOM    730  CB  PHE A  43     185.038 222.117 194.982  1.00 91.69           C  
ATOM    733  O   PHE A  43     182.303 223.470 196.257  1.00 91.69           O  
ATOM    734  CG  PHE A  43     185.613 223.077 195.995  1.00 91.69           C  
ATOM    735  CD1 PHE A  43     186.166 224.298 195.569  1.00 91.69           C  
ATOM    737  CD2 PHE A  43     185.634 222.729 197.357  1.00 91.69           C  
ATOM    739  CE1 PHE A  43     186.744 225.166 196.507  1.00 91.69           C  
ATOM    741  CE2 PHE A  43     186.240 223.588 198.289  1.00 91.69           C  
ATOM    743  CZ  PHE A  43     186.800 224.803 197.862  1.00 91.69           C  
ATOM    745  N   GLY A  44     182.161 221.239 196.081  1.00 88.42           N  
ATOM    747  CA  GLY A  44     181.219 221.031 197.185  1.00 88.42           C  
ATOM    750  C   GLY A  44     180.244 219.888 196.894  1.00 88.42           C  
ATOM    751  O   GLY A  44     180.279 219.330 195.798  1.00 88.42           O  
ATOM    752  N   PRO A  45     179.341 219.528 197.817  1.00 84.84           N  
ATOM    753  CA  PRO A  45     178.402 218.419 197.640  1.00 84.84           C  
ATOM    755  C   PRO A  45     177.564 218.440 196.336  1.00 84.84           C  
ATOM    756  CB  PRO A  45     177.512 218.447 198.886  1.00 84.84           C  
ATOM    759  O   PRO A  45     177.422 219.474 195.662  1.00 84.84           O  
ATOM    760  CG  PRO A  45     178.411 219.067 199.956  1.00 84.84           C  
ATOM    763  CD  PRO A  45     179.309 220.029 199.183  1.00 84.84           C  
ATOM    766  N   PRO A  46     176.989 217.292 195.927  1.00 86.96           N  
ATOM    767  CA  PRO A  46     176.120 217.210 194.755  1.00 86.96           C  
ATOM    769  C   PRO A  46     174.817 217.997 194.942  1.00 86.96           C  
ATOM    770  CB  PRO A  46     175.824 215.721 194.536  1.00 86.96           C  
ATOM    773  O   PRO A  46     174.299 218.127 196.045  1.00 86.96           O  
ATOM    774  CG  PRO A  46     176.878 214.998 195.370  1.00 86.96           C  
ATOM    777  CD  PRO A  46     177.158 215.970 196.509  1.00 86.96           C  
ATOM    780  N   GLY A  47     174.240 218.483 193.841  1.00 88.52           N  
ATOM    782  CA  GLY A  47     172.910 219.106 193.864  1.00 88.52           C  
ATOM    785  C   GLY A  47     172.850 220.536 194.414  1.00 88.52           C  
ATOM    786  O   GLY A  47     171.750 221.076 194.518  1.00 88.52           O  
ATOM    787  N   LEU A  48     174.001 221.155 194.705  1.00 92.49           N  
ATOM    789  CA  LEU A  48     174.116 222.543 195.177  1.00 92.49           C  
ATOM    791  C   LEU A  48     174.108 223.601 194.060  1.00 92.49           C  
ATOM    792  CB  LEU A  48     175.389 222.685 196.031  1.00 92.49           C  
ATOM    795  O   LEU A  48     174.097 224.787 194.352  1.00 92.49           O  
ATOM    796  CG  LEU A  48     175.439 221.798 197.287  1.00 92.49           C  
ATOM    798  CD1 LEU A  48     176.745 222.084 198.016  1.00 92.49           C  
ATOM    802  CD2 LEU A  48     174.281 222.057 198.248  1.00 92.49           C  
ATOM    806  N   GLY A  49     174.126 223.198 192.785  1.00 91.53           N  
ATOM    808  CA  GLY A  49     174.042 224.134 191.655  1.00 91.53           C  
ATOM    811  C   GLY A  49     175.367 224.488 190.969  1.00 91.53           C  
ATOM    812  O   GLY A  49     175.408 225.479 190.253  1.00 91.53           O  
ATOM    813  N   LYS A  50     176.437 223.686 191.100  1.00 92.19           N  
ATOM    815  CA  LYS A  50     177.736 223.934 190.426  1.00 92.19           C  
ATOM    817  C   LYS A  50     177.599 224.140 188.911  1.00 92.19           C  
ATOM    818  CB  LYS A  50     178.720 222.784 190.692  1.00 92.19           C  
ATOM    821  O   LYS A  50     178.012 225.167 188.386  1.00 92.19           O  
ATOM    822  CG  LYS A  50     179.120 222.663 192.169  1.00 92.19           C  
ATOM    825  CD  LYS A  50     180.242 221.634 192.368  1.00 92.19           C  
ATOM    828  CE  LYS A  50     179.815 220.184 192.103  1.00 92.19           C  
ATOM    831  NZ  LYS A  50     179.378 219.488 193.331  1.00 92.19           N  
ATOM    835  N   THR A  51     176.915 223.220 188.230  1.00 88.57           N  
ATOM    837  CA  THR A  51     176.596 223.339 186.799  1.00 88.57           C  
ATOM    839  C   THR A  51     175.797 224.610 186.510  1.00 88.57           C  
ATOM    840  CB  THR A  51     175.765 222.126 186.346  1.00 88.57           C  
ATOM    842  O   THR A  51     176.065 225.304 185.542  1.00 88.57           O  
ATOM    843  CG2 THR A  51     175.701 221.961 184.834  1.00 88.57           C  
ATOM    847  OG1 THR A  51     176.234 220.943 186.953  1.00 88.57           O  
ATOM    849  N   THR A  52     174.835 224.963 187.374  1.00 91.37           N  
ATOM    851  CA  THR A  52     174.054 226.209 187.239  1.00 91.37           C  
ATOM    853  C   THR A  52     174.952 227.438 187.337  1.00 91.37           C  
ATOM    854  CB  THR A  52     172.954 226.278 188.306  1.00 91.37           C  
ATOM    856  O   THR A  52     174.821 228.347 186.525  1.00 91.37           O  
ATOM    857  CG2 THR A  52     172.123 227.554 188.265  1.00 91.37           C  
ATOM    861  OG1 THR A  52     172.097 225.167 188.148  1.00 91.37           O  
ATOM    863  N   MET A  53     175.891 227.449 188.284  1.00 96.21           N  
ATOM    865  CA  MET A  53     176.841 228.541 188.468  1.00 96.21           C  
ATOM    867  C   MET A  53     177.737 228.727 187.236  1.00 96.21           C  
ATOM    868  CB  MET A  53     177.670 228.276 189.733  1.00 96.21           C  
ATOM    871  O   MET A  53     177.967 229.861 186.836  1.00 96.21           O  
ATOM    872  CG  MET A  53     178.520 229.485 190.139  1.00 96.21           C  
ATOM    875  SD  MET A  53     177.558 230.920 190.691  1.00 96.21           S  
ATOM    876  CE  MET A  53     177.073 230.366 192.349  1.00 96.21           C  
ATOM    880  N   ALA A  54     178.177 227.649 186.580  1.00 95.75           N  
ATOM    882  CA  ALA A  54     178.962 227.751 185.348  1.00 95.75           C  
ATOM    884  C   ALA A  54     178.195 228.468 184.217  1.00 95.75           C  
ATOM    885  CB  ALA A  54     179.413 226.347 184.942  1.00 95.75           C  
ATOM    889  O   ALA A  54     178.743 229.370 183.582  1.00 95.75           O  
ATOM    890  N   PHE A  55     176.907 228.148 184.029  1.00 92.28           N  
ATOM    892  CA  PHE A  55     176.035 228.873 183.089  1.00 92.28           C  
ATOM    894  C   PHE A  55     175.863 230.346 183.473  1.00 92.28           C  
ATOM    895  CB  PHE A  55     174.665 228.180 182.977  1.00 92.28           C  
ATOM    898  O   PHE A  55     175.918 231.214 182.604  1.00 92.28           O  
ATOM    899  CG  PHE A  55     174.645 226.998 182.027  1.00 92.28           C  
ATOM    900  CD1 PHE A  55     174.484 227.211 180.646  1.00 92.28           C  
ATOM    902  CD2 PHE A  55     174.811 225.686 182.505  1.00 92.28           C  
ATOM    904  CE1 PHE A  55     174.491 226.121 179.758  1.00 92.28           C  
ATOM    906  CE2 PHE A  55     174.850 224.597 181.618  1.00 92.28           C  
ATOM    908  CZ  PHE A  55     174.681 224.815 180.242  1.00 92.28           C  
ATOM    910  N   VAL A  56     175.705 230.643 184.766  1.00 95.48           N  
ATOM    912  CA  VAL A  56     175.623 232.028 185.252  1.00 95.48           C  
ATOM    914  C   VAL A  56     176.916 232.797 184.958  1.00 95.48           C  
ATOM    915  CB  VAL A  56     175.253 232.072 186.747  1.00 95.48           C  
ATOM    917  O   VAL A  56     176.835 233.906 184.443  1.00 95.48           O  
ATOM    918  CG1 VAL A  56     175.355 233.483 187.333  1.00 95.48           C  
ATOM    922  CG2 VAL A  56     173.809 231.597 186.963  1.00 95.48           C  
ATOM    926  N   ILE A  57     178.098 232.218 185.205  1.00 97.17           N  
ATOM    928  CA  ILE A  57     179.391 232.868 184.921  1.00 97.17           C  
ATOM    930  C   ILE A  57     179.505 233.225 183.429  1.00 97.17           C  
ATOM    931  CB  ILE A  57     180.572 231.985 185.400  1.00 97.17           C  
ATOM    933  O   ILE A  57     179.872 234.354 183.102  1.00 97.17           O  
ATOM    934  CG1 ILE A  57     180.585 231.850 186.943  1.00 97.17           C  
ATOM    937  CG2 ILE A  57     181.930 232.569 184.960  1.00 97.17           C  
ATOM    941  CD1 ILE A  57     181.482 230.713 187.456  1.00 97.17           C  
ATOM    945  N   ALA A  58     179.132 232.310 182.527  1.00 96.07           N  
ATOM    947  CA  ALA A  58     179.163 232.567 181.086  1.00 96.07           C  
ATOM    949  C   ALA A  58     178.198 233.670 180.649  1.00 96.07           C  
ATOM    950  CB  ALA A  58     178.900 231.254 180.345  1.00 96.07           C  
ATOM    954  O   ALA A  58     178.588 234.581 179.916  1.00 96.07           O  
ATOM    955  N   ASN A  59     176.972 233.646 181.171  1.00 94.82           N  
ATOM    957  CA  ASN A  59     175.971 234.669 180.888  1.00 94.82           C  
ATOM    959  C   ASN A  59     176.382 236.056 181.417  1.00 94.82           C  
ATOM    960  CB  ASN A  59     174.641 234.212 181.502  1.00 94.82           C  
ATOM    963  O   ASN A  59     176.127 237.067 180.762  1.00 94.82           O  
ATOM    964  CG  ASN A  59     173.982 233.051 180.775  1.00 94.82           C  
ATOM    965  ND2 ASN A  59     173.035 232.419 181.421  1.00 94.82           N  
ATOM    968  OD1 ASN A  59     174.232 232.754 179.620  1.00 94.82           O  
ATOM    969  N   GLU A  60     177.035 236.123 182.581  1.00 96.00           N  
ATOM    971  CA  GLU A  60     177.513 237.378 183.180  1.00 96.00           C  
ATOM    973  C   GLU A  60     178.738 237.942 182.439  1.00 96.00           C  
ATOM    974  CB  GLU A  60     177.812 237.152 184.672  1.00 96.00           C  
ATOM    977  O   GLU A  60     178.833 239.160 182.243  1.00 96.00           O  
ATOM    978  CG  GLU A  60     176.548 236.857 185.506  1.00 96.00           C  
ATOM    981  CD  GLU A  60     175.684 238.076 185.863  1.00 96.00           C  
ATOM    982  OE1 GLU A  60     174.672 237.869 186.586  1.00 96.00           O  
ATOM    983  OE2 GLU A  60     175.987 239.203 185.410  1.00 96.00           O  
ATOM    984  N   MET A  61     179.647 237.084 181.959  1.00 96.51           N  
ATOM    986  CA  MET A  61     180.755 237.478 181.074  1.00 96.51           C  
ATOM    988  C   MET A  61     180.271 237.874 179.670  1.00 96.51           C  
ATOM    989  CB  MET A  61     181.796 236.348 180.994  1.00 96.51           C  
ATOM    992  O   MET A  61     180.841 238.780 179.066  1.00 96.51           O  
ATOM    993  CG  MET A  61     182.670 236.260 182.252  1.00 96.51           C  
ATOM    996  SD  MET A  61     183.725 237.706 182.593  1.00 96.51           S  
ATOM    997  CE  MET A  61     184.918 237.616 181.227  1.00 96.51           C  
ATOM   1001  N   GLY A  62     179.180 237.271 179.189  1.00 95.20           N  
ATOM   1003  CA  GLY A  62     178.626 237.502 177.853  1.00 95.20           C  
ATOM   1006  C   GLY A  62     179.309 236.678 176.757  1.00 95.20           C  
ATOM   1007  O   GLY A  62     179.438 237.161 175.635  1.00 95.20           O  
ATOM   1008  N   VAL A  63     179.751 235.465 177.096  1.00 95.70           N  
ATOM   1010  CA  VAL A  63     180.509 234.537 176.231  1.00 95.70           C  
ATOM   1012  C   VAL A  63     179.785 233.191 176.118  1.00 95.70           C  
ATOM   1013  CB  VAL A  63     181.948 234.350 176.752  1.00 95.70           C  
ATOM   1015  O   VAL A  63     178.811 232.953 176.839  1.00 95.70           O  
ATOM   1016  CG1 VAL A  63     182.701 235.686 176.778  1.00 95.70           C  
ATOM   1020  CG2 VAL A  63     181.969 233.710 178.149  1.00 95.70           C  
ATOM   1024  N   ASN A  64     180.229 232.300 175.229  1.00 95.03           N  
ATOM   1026  CA  ASN A  64     179.616 230.979 175.110  1.00 95.03           C  
ATOM   1028  C   ASN A  64     180.108 230.036 176.214  1.00 95.03           C  
ATOM   1029  CB  ASN A  64     179.849 230.380 173.718  1.00 95.03           C  
ATOM   1032  O   ASN A  64     181.181 230.213 176.796  1.00 95.03           O  
ATOM   1033  CG  ASN A  64     179.451 231.320 172.601  1.00 95.03           C  
ATOM   1034  ND2 ASN A  64     180.412 231.736 171.814  1.00 95.03           N  
ATOM   1037  OD1 ASN A  64     178.289 231.676 172.442  1.00 95.03           O  
ATOM   1038  N   LEU A  65     179.314 228.995 176.478  1.00 91.20           N  
ATOM   1040  CA  LEU A  65     179.693 227.896 177.356  1.00 91.20           C  
ATOM   1042  C   LEU A  65     179.676 226.584 176.577  1.00 91.20           C  
ATOM   1043  CB  LEU A  65     178.787 227.881 178.597  1.00 91.20           C  
ATOM   1046  O   LEU A  65     178.629 226.159 176.084  1.00 91.20           O  
ATOM   1047  CG  LEU A  65     179.195 226.802 179.622  1.00 91.20           C  
ATOM   1049  CD1 LEU A  65     178.986 227.308 181.046  1.00 91.20           C  
ATOM   1053  CD2 LEU A  65     178.357 225.529 179.486  1.00 91.20           C  
ATOM   1057  N   LYS A  66     180.827 225.920 176.521  1.00 90.84           N  
ATOM   1059  CA  LYS A  66     180.957 224.544 176.045  1.00 90.84           C  
ATOM   1061  C   LYS A  66     180.935 223.611 177.252  1.00 90.84           C  
ATOM   1062  CB  LYS A  66     182.248 224.428 175.225  1.00 90.84           C  
ATOM   1065  O   LYS A  66     181.810 223.691 178.108  1.00 90.84           O  
ATOM   1066  CG  LYS A  66     182.381 223.096 174.477  1.00 90.84           C  
ATOM   1069  CD  LYS A  66     181.422 222.972 173.283  1.00 90.84           C  
ATOM   1072  CE  LYS A  66     181.800 221.758 172.421  1.00 90.84           C  
ATOM   1075  NZ  LYS A  66     181.492 221.980 170.980  1.00 90.84           N  
ATOM   1079  N   GLN A  67     179.923 222.751 177.333  1.00 81.48           N  
ATOM   1081  CA  GLN A  67     179.757 221.788 178.425  1.00 81.48           C  
ATOM   1083  C   GLN A  67     180.327 220.419 178.040  1.00 81.48           C  
ATOM   1084  CB  GLN A  67     178.268 221.710 178.813  1.00 81.48           C  
ATOM   1087  O   GLN A  67     180.036 219.910 176.962  1.00 81.48           O  
ATOM   1088  CG  GLN A  67     177.969 220.588 179.822  1.00 81.48           C  
ATOM   1091  CD  GLN A  67     176.549 220.620 180.380  1.00 81.48           C  
ATOM   1092  NE2 GLN A  67     176.283 219.864 181.421  1.00 81.48           N  
ATOM   1095  OE1 GLN A  67     175.653 221.312 179.922  1.00 81.48           O  
ATOM   1096  N   THR A  68     181.080 219.812 178.955  1.00 84.39           N  
ATOM   1098  CA  THR A  68     181.509 218.409 178.918  1.00 84.39           C  
ATOM   1100  C   THR A  68     181.684 217.876 180.352  1.00 84.39           C  
ATOM   1101  CB  THR A  68     182.780 218.268 178.059  1.00 84.39           C  
ATOM   1103  O   THR A  68     181.434 218.596 181.325  1.00 84.39           O  
ATOM   1104  CG2 THR A  68     184.018 218.913 178.673  1.00 84.39           C  
ATOM   1108  OG1 THR A  68     183.049 216.905 177.844  1.00 84.39           O  
ATOM   1110  N   SER A  69     182.088 216.619 180.509  1.00 83.08           N  
ATOM   1112  CA  SER A  69     182.471 216.017 181.791  1.00 83.08           C  
ATOM   1114  C   SER A  69     183.845 215.361 181.684  1.00 83.08           C  
ATOM   1115  CB  SER A  69     181.414 215.015 182.268  1.00 83.08           C  
ATOM   1118  O   SER A  69     184.258 214.973 180.594  1.00 83.08           O  
ATOM   1119  OG  SER A  69     181.416 213.861 181.449  1.00 83.08           O  
ATOM   1121  N   GLY A  70     184.562 215.228 182.802  1.00 84.33           N  
ATOM   1123  CA  GLY A  70     185.880 214.586 182.825  1.00 84.33           C  
ATOM   1126  C   GLY A  70     185.894 213.188 182.184  1.00 84.33           C  
ATOM   1127  O   GLY A  70     186.736 212.946 181.322  1.00 84.33           O  
ATOM   1128  N   PRO A  71     184.936 212.305 182.517  1.00 73.66           N  
ATOM   1129  CA  PRO A  71     184.857 210.973 181.921  1.00 73.66           C  
ATOM   1131  C   PRO A  71     184.474 210.932 180.433  1.00 73.66           C  
ATOM   1132  CB  PRO A  71     183.806 210.251 182.742  1.00 73.66           C  
ATOM   1135  O   PRO A  71     184.837 209.988 179.741  1.00 73.66           O  
ATOM   1136  CG  PRO A  71     183.717 210.996 184.065  1.00 73.66           C  
ATOM   1139  CD  PRO A  71     184.012 212.421 183.636  1.00 73.66           C  
ATOM   1142  N   ALA A  72     183.781 211.956 179.912  1.00 75.05           N  
ATOM   1144  CA  ALA A  72     183.425 212.032 178.490  1.00 75.05           C  
ATOM   1146  C   ALA A  72     184.630 212.328 177.574  1.00 75.05           C  
ATOM   1147  CB  ALA A  72     182.318 213.082 178.314  1.00 75.05           C  
ATOM   1151  O   ALA A  72     184.500 212.269 176.351  1.00 75.05           O  
ATOM   1152  N   ILE A  73     185.788 212.678 178.145  1.00 79.58           N  
ATOM   1154  CA  ILE A  73     187.023 212.978 177.419  1.00 79.58           C  
ATOM   1156  C   ILE A  73     187.974 211.778 177.546  1.00 79.58           C  
ATOM   1157  CB  ILE A  73     187.660 214.297 177.922  1.00 79.58           C  
ATOM   1159  O   ILE A  73     188.812 211.726 178.445  1.00 79.58           O  
ATOM   1160  CG1 ILE A  73     186.655 215.466 178.057  1.00 79.58           C  
ATOM   1163  CG2 ILE A  73     188.768 214.706 176.939  1.00 79.58           C  
ATOM   1167  CD1 ILE A  73     187.252 216.711 178.730  1.00 79.58           C  
ATOM   1171  N   GLU A  74     187.856 210.803 176.644  1.00 69.94           N  
ATOM   1173  CA  GLU A  74     188.621 209.547 176.725  1.00 69.94           C  
ATOM   1175  C   GLU A  74     190.101 209.714 176.332  1.00 69.94           C  
ATOM   1176  CB  GLU A  74     187.976 208.475 175.829  1.00 69.94           C  
ATOM   1179  O   GLU A  74     190.970 209.010 176.851  1.00 69.94           O  
ATOM   1180  CG  GLU A  74     186.610 207.966 176.324  1.00 69.94           C  
ATOM   1183  CD  GLU A  74     186.036 206.839 175.439  1.00 69.94           C  
ATOM   1184  OE1 GLU A  74     185.016 206.235 175.840  1.00 69.94           O  
ATOM   1185  OE2 GLU A  74     186.612 206.564 174.353  1.00 69.94           O  
ATOM   1186  N   LYS A  75     190.410 210.625 175.397  1.00 70.17           N  
ATOM   1188  CA  LYS A  75     191.745 210.769 174.778  1.00 70.17           C  
ATOM   1190  C   LYS A  75     192.068 212.224 174.434  1.00 70.17           C  
ATOM   1191  CB  LYS A  75     191.864 209.827 173.556  1.00 70.17           C  
ATOM   1194  O   LYS A  75     191.182 213.048 174.230  1.00 70.17           O  
ATOM   1195  CG  LYS A  75     190.625 209.882 172.651  1.00 70.17           C  
ATOM   1198  CD  LYS A  75     190.617 208.896 171.486  1.00 70.17           C  
ATOM   1201  CE  LYS A  75     189.178 208.955 170.959  1.00 70.17           C  
ATOM   1204  NZ  LYS A  75     188.912 207.956 169.905  1.00 70.17           N  
ATOM   1208  N   ALA A  76     193.362 212.544 174.312  1.00 73.44           N  
ATOM   1210  CA  ALA A  76     193.845 213.918 174.105  1.00 73.44           C  
ATOM   1212  C   ALA A  76     193.239 214.606 172.865  1.00 73.44           C  
ATOM   1213  CB  ALA A  76     195.375 213.880 174.009  1.00 73.44           C  
ATOM   1217  O   ALA A  76     192.977 215.806 172.895  1.00 73.44           O  
ATOM   1218  N   GLY A  77     192.963 213.846 171.798  1.00 68.77           N  
ATOM   1220  CA  GLY A  77     192.312 214.362 170.590  1.00 68.77           C  
ATOM   1223  C   GLY A  77     190.917 214.946 170.844  1.00 68.77           C  
ATOM   1224  O   GLY A  77     190.569 215.949 170.224  1.00 68.77           O  
ATOM   1225  N   ASP A  78     190.158 214.387 171.793  1.00 71.97           N  
ATOM   1227  CA  ASP A  78     188.823 214.880 172.153  1.00 71.97           C  
ATOM   1229  C   ASP A  78     188.933 216.248 172.845  1.00 71.97           C  
ATOM   1230  CB  ASP A  78     188.097 213.872 173.066  1.00 71.97           C  
ATOM   1233  O   ASP A  78     188.206 217.186 172.512  1.00 71.97           O  
ATOM   1234  CG  ASP A  78     188.035 212.436 172.529  1.00 71.97           C  
ATOM   1235  OD1 ASP A  78     187.990 212.237 171.291  1.00 71.97           O  
ATOM   1236  OD2 ASP A  78     188.085 211.513 173.370  1.00 71.97           O  
ATOM   1237  N   LEU A  79     189.906 216.397 173.755  1.00 82.87           N  
ATOM   1239  CA  LEU A  79     190.193 217.667 174.419  1.00 82.87           C  
ATOM   1241  C   LEU A  79     190.680 218.735 173.427  1.00 82.87           C  
ATOM   1242  CB  LEU A  79     191.218 217.443 175.547  1.00 82.87           C  
ATOM   1245  O   LEU A  79     190.181 219.857 173.450  1.00 82.87           O  
ATOM   1246  CG  LEU A  79     191.605 218.734 176.292  1.00 82.87           C  
ATOM   1248  CD1 LEU A  79     190.410 219.365 177.016  1.00 82.87           C  
ATOM   1252  CD2 LEU A  79     192.724 218.466 177.295  1.00 82.87           C  
ATOM   1256  N   VAL A  80     191.629 218.397 172.545  1.00 78.38           N  
ATOM   1258  CA  VAL A  80     192.162 219.325 171.531  1.00 78.38           C  
ATOM   1260  C   VAL A  80     191.052 219.801 170.593  1.00 78.38           C  
ATOM   1261  CB  VAL A  80     193.302 218.671 170.722  1.00 78.38           C  
ATOM   1263  O   VAL A  80     190.997 220.988 170.281  1.00 78.38           O  
ATOM   1264  CG1 VAL A  80     193.769 219.539 169.541  1.00 78.38           C  
ATOM   1268  CG2 VAL A  80     194.534 218.412 171.598  1.00 78.38           C  
ATOM   1272  N   ALA A  81     190.145 218.911 170.178  1.00 73.35           N  
ATOM   1274  CA  ALA A  81     189.002 219.281 169.346  1.00 73.35           C  
ATOM   1276  C   ALA A  81     188.089 220.299 170.047  1.00 73.35           C  
ATOM   1277  CB  ALA A  81     188.238 218.010 168.960  1.00 73.35           C  
ATOM   1281  O   ALA A  81     187.688 221.280 169.426  1.00 73.35           O  
ATOM   1282  N   ILE A  82     187.809 220.102 171.341  1.00 82.79           N  
ATOM   1284  CA  ILE A  82     187.016 221.042 172.143  1.00 82.79           C  
ATOM   1286  C   ILE A  82     187.743 222.385 172.302  1.00 82.79           C  
ATOM   1287  CB  ILE A  82     186.653 220.414 173.508  1.00 82.79           C  
ATOM   1289  O   ILE A  82     187.129 223.426 172.086  1.00 82.79           O  
ATOM   1290  CG1 ILE A  82     185.677 219.229 173.324  1.00 82.79           C  
ATOM   1293  CG2 ILE A  82     186.019 221.467 174.429  1.00 82.79           C  
ATOM   1297  CD1 ILE A  82     185.508 218.364 174.582  1.00 82.79           C  
ATOM   1301  N   LEU A  83     189.033 222.378 172.655  1.00 88.49           N  
ATOM   1303  CA  LEU A  83     189.831 223.594 172.868  1.00 88.49           C  
ATOM   1305  C   LEU A  83     189.973 224.435 171.592  1.00 88.49           C  
ATOM   1306  CB  LEU A  83     191.222 223.205 173.408  1.00 88.49           C  
ATOM   1309  O   LEU A  83     189.944 225.660 171.655  1.00 88.49           O  
ATOM   1310  CG  LEU A  83     191.235 222.703 174.864  1.00 88.49           C  
ATOM   1312  CD1 LEU A  83     192.619 222.160 175.217  1.00 88.49           C  
ATOM   1316  CD2 LEU A  83     190.919 223.817 175.863  1.00 88.49           C  
ATOM   1320  N   ASN A  84     190.098 223.785 170.435  1.00 78.27           N  
ATOM   1322  CA  ASN A  84     190.243 224.451 169.140  1.00 78.27           C  
ATOM   1324  C   ASN A  84     188.912 225.029 168.601  1.00 78.27           C  
ATOM   1325  CB  ASN A  84     190.878 223.425 168.185  1.00 78.27           C  
ATOM   1328  O   ASN A  84     188.930 225.830 167.668  1.00 78.27           O  
ATOM   1329  CG  ASN A  84     191.605 224.033 167.005  1.00 78.27           C  
ATOM   1330  ND2 ASN A  84     191.599 223.356 165.880  1.00 78.27           N  
ATOM   1333  OD1 ASN A  84     192.264 225.056 167.069  1.00 78.27           O  
ATOM   1334  N   ASP A  85     187.774 224.618 169.176  1.00 81.44           N  
ATOM   1336  CA  ASP A  85     186.417 225.105 168.867  1.00 81.44           C  
ATOM   1338  C   ASP A  85     186.018 226.332 169.720  1.00 81.44           C  
ATOM   1339  CB  ASP A  85     185.436 223.924 169.056  1.00 81.44           C  
ATOM   1342  O   ASP A  85     184.967 226.924 169.492  1.00 81.44           O  
ATOM   1343  CG  ASP A  85     184.029 224.097 168.457  1.00 81.44           C  
ATOM   1344  OD1 ASP A  85     183.943 224.524 167.283  1.00 81.44           O  
ATOM   1345  OD2 ASP A  85     183.051 223.648 169.131  1.00 81.44           O  
ATOM   1346  N   LEU A  86     186.837 226.728 170.706  1.00 90.57           N  
ATOM   1348  CA  LEU A  86     186.552 227.865 171.591  1.00 90.57           C  
ATOM   1350  C   LEU A  86     186.788 229.210 170.891  1.00 90.57           C  
ATOM   1351  CB  LEU A  86     187.402 227.775 172.876  1.00 90.57           C  
ATOM   1354  O   LEU A  86     187.807 229.413 170.228  1.00 90.57           O  
ATOM   1355  CG  LEU A  86     187.156 226.528 173.742  1.00 90.57           C  
ATOM   1357  CD1 LEU A  86     188.108 226.517 174.937  1.00 90.57           C  
ATOM   1361  CD2 LEU A  86     185.725 226.450 174.286  1.00 90.57           C  
ATOM   1365  N   GLU A  87     185.889 230.173 171.104  1.00 93.40           N  
ATOM   1367  CA  GLU A  87     186.136 231.575 170.758  1.00 93.40           C  
ATOM   1369  C   GLU A  87     186.876 232.309 171.898  1.00 93.40           C  
ATOM   1370  CB  GLU A  87     184.830 232.293 170.365  1.00 93.40           C  
ATOM   1373  O   GLU A  87     186.870 231.864 173.051  1.00 93.40           O  
ATOM   1374  CG  GLU A  87     184.168 231.731 169.084  1.00 93.40           C  
ATOM   1377  CD  GLU A  87     183.958 232.765 167.955  1.00 93.40           C  
ATOM   1378  OE1 GLU A  87     183.995 232.366 166.764  1.00 93.40           O  
ATOM   1379  OE2 GLU A  87     183.750 233.970 168.238  1.00 93.40           O  
ATOM   1380  N   PRO A  88     187.532 233.454 171.621  1.00 94.01           N  
ATOM   1381  CA  PRO A  88     188.202 234.234 172.657  1.00 94.01           C  
ATOM   1383  C   PRO A  88     187.260 234.628 173.801  1.00 94.01           C  
ATOM   1384  CB  PRO A  88     188.786 235.460 171.949  1.00 94.01           C  
ATOM   1387  O   PRO A  88     186.257 235.308 173.595  1.00 94.01           O  
ATOM   1388  CG  PRO A  88     188.937 234.996 170.500  1.00 94.01           C  
ATOM   1391  CD  PRO A  88     187.751 234.054 170.314  1.00 94.01           C  
ATOM   1394  N   GLY A  89     187.627 234.238 175.018  1.00 94.65           N  
ATOM   1396  CA  GLY A  89     186.876 234.490 176.243  1.00 94.65           C  
ATOM   1399  C   GLY A  89     185.852 233.412 176.600  1.00 94.65           C  
ATOM   1400  O   GLY A  89     185.340 233.465 177.717  1.00 94.65           O  
ATOM   1401  N   ASP A  90     185.584 232.438 175.723  1.00 95.74           N  
ATOM   1403  CA  ASP A  90     184.615 231.369 175.983  1.00 95.74           C  
ATOM   1405  C   ASP A  90     184.948 230.563 177.247  1.00 95.74           C  
ATOM   1406  CB  ASP A  90     184.470 230.425 174.772  1.00 95.74           C  
ATOM   1409  O   ASP A  90     186.091 230.495 177.719  1.00 95.74           O  
ATOM   1410  CG  ASP A  90     183.523 230.926 173.673  1.00 95.74           C  
ATOM   1411  OD1 ASP A  90     182.798 231.931 173.876  1.00 95.74           O  
ATOM   1412  OD2 ASP A  90     183.412 230.218 172.649  1.00 95.74           O  
ATOM   1413  N   ILE A  91     183.914 229.931 177.804  1.00 96.66           N  
ATOM   1415  CA  ILE A  91     184.033 229.049 178.961  1.00 96.66           C  
ATOM   1417  C   ILE A  91     183.974 227.591 178.526  1.00 96.66           C  
ATOM   1418  CB  ILE A  91     182.992 229.416 180.035  1.00 96.66           C  
ATOM   1420  O   ILE A  91     182.980 227.130 177.964  1.00 96.66           O  
ATOM   1421  CG1 ILE A  91     183.479 230.688 180.758  1.00 96.66           C  
ATOM   1424  CG2 ILE A  91     182.788 228.295 181.071  1.00 96.66           C  
ATOM   1428  CD1 ILE A  91     182.336 231.493 181.341  1.00 96.66           C  
ATOM   1432  N   LEU A  92     185.016 226.843 178.884  1.00 96.08           N  
ATOM   1434  CA  LEU A  92     185.004 225.386 178.872  1.00 96.08           C  
ATOM   1436  C   LEU A  92     184.583 224.898 180.259  1.00 96.08           C  
ATOM   1437  CB  LEU A  92     186.387 224.871 178.441  1.00 96.08           C  
ATOM   1440  O   LEU A  92     185.331 225.046 181.224  1.00 96.08           O  
ATOM   1441  CG  LEU A  92     186.533 223.339 178.505  1.00 96.08           C  
ATOM   1443  CD1 LEU A  92     185.455 222.614 177.699  1.00 96.08           C  
ATOM   1447  CD2 LEU A  92     187.904 222.932 177.970  1.00 96.08           C  
ATOM   1451  N   PHE A  93     183.385 224.329 180.367  1.00 95.21           N  
ATOM   1453  CA  PHE A  93     182.888 223.736 181.601  1.00 95.21           C  
ATOM   1455  C   PHE A  93     183.100 222.220 181.592  1.00 95.21           C  
ATOM   1456  CB  PHE A  93     181.419 224.117 181.823  1.00 95.21           C  
ATOM   1459  O   PHE A  93     182.512 221.524 180.764  1.00 95.21           O  
ATOM   1460  CG  PHE A  93     180.824 223.451 183.050  1.00 95.21           C  
ATOM   1461  CD1 PHE A  93     179.827 222.472 182.914  1.00 95.21           C  
ATOM   1463  CD2 PHE A  93     181.337 223.741 184.325  1.00 95.21           C  
ATOM   1465  CE1 PHE A  93     179.365 221.771 184.041  1.00 95.21           C  
ATOM   1467  CE2 PHE A  93     180.859 223.062 185.456  1.00 95.21           C  
ATOM   1469  CZ  PHE A  93     179.878 222.066 185.317  1.00 95.21           C  
ATOM   1471  N   ILE A  94     183.906 221.720 182.533  1.00 95.14           N  
ATOM   1473  CA  ILE A  94     184.153 220.286 182.730  1.00 95.14           C  
ATOM   1475  C   ILE A  94     183.574 219.879 184.086  1.00 95.14           C  
ATOM   1476  CB  ILE A  94     185.655 219.929 182.598  1.00 95.14           C  
ATOM   1478  O   ILE A  94     184.140 220.202 185.137  1.00 95.14           O  
ATOM   1479  CG1 ILE A  94     186.264 220.506 181.298  1.00 95.14           C  
ATOM   1482  CG2 ILE A  94     185.820 218.399 182.663  1.00 95.14           C  
ATOM   1486  CD1 ILE A  94     187.711 220.082 181.014  1.00 95.14           C  
ATOM   1490  N   ASP A  95     182.436 219.181 184.070  1.00 89.06           N  
ATOM   1492  CA  ASP A  95     181.870 218.587 185.286  1.00 89.06           C  
ATOM   1494  C   ASP A  95     182.648 217.336 185.706  1.00 89.06           C  
ATOM   1495  CB  ASP A  95     180.368 218.293 185.132  1.00 89.06           C  
ATOM   1498  O   ASP A  95     183.243 216.661 184.867  1.00 89.06           O  
ATOM   1499  CG  ASP A  95     179.598 218.300 186.466  1.00 89.06           C  
ATOM   1500  OD1 ASP A  95     180.178 218.689 187.509  1.00 89.06           O  
ATOM   1501  OD2 ASP A  95     178.375 218.036 186.429  1.00 89.06           O  
ATOM   1502  N   GLU A  96     182.655 217.022 187.001  1.00 88.28           N  
ATOM   1504  CA  GLU A  96     183.448 215.918 187.565  1.00 88.28           C  
ATOM   1506  C   GLU A  96     184.912 215.916 187.057  1.00 88.28           C  
ATOM   1507  CB  GLU A  96     182.722 214.573 187.357  1.00 88.28           C  
ATOM   1510  O   GLU A  96     185.472 214.878 186.710  1.00 88.28           O  
ATOM   1511  CG  GLU A  96     181.325 214.506 188.002  1.00 88.28           C  
ATOM   1514  CD  GLU A  96     181.385 214.472 189.538  1.00 88.28           C  
ATOM   1515  OE1 GLU A  96     181.004 215.467 190.203  1.00 88.28           O  
ATOM   1516  OE2 GLU A  96     181.837 213.439 190.070  1.00 88.28           O  
ATOM   1517  N   ILE A  97     185.548 217.096 187.003  1.00 94.21           N  
ATOM   1519  CA  ILE A  97     186.873 217.316 186.381  1.00 94.21           C  
ATOM   1521  C   ILE A  97     187.991 216.429 186.959  1.00 94.21           C  
ATOM   1522  CB  ILE A  97     187.247 218.817 186.471  1.00 94.21           C  
ATOM   1524  O   ILE A  97     188.972 216.136 186.285  1.00 94.21           O  
ATOM   1525  CG1 ILE A  97     188.441 219.131 185.547  1.00 94.21           C  
ATOM   1528  CG2 ILE A  97     187.540 219.254 187.923  1.00 94.21           C  
ATOM   1532  CD1 ILE A  97     188.744 220.620 185.382  1.00 94.21           C  
ATOM   1536  N   HIS A  98     187.827 215.966 188.198  1.00 88.68           N  
ATOM   1538  CA  HIS A  98     188.744 215.055 188.887  1.00 88.68           C  
ATOM   1540  C   HIS A  98     188.760 213.632 188.299  1.00 88.68           C  
ATOM   1541  CB  HIS A  98     188.367 215.029 190.375  1.00 88.68           C  
ATOM   1544  O   HIS A  98     189.600 212.829 188.688  1.00 88.68           O  
ATOM   1545  CG  HIS A  98     186.972 214.514 190.641  1.00 88.68           C  
ATOM   1546  CD2 HIS A  98     186.642 213.259 191.078  1.00 88.68           C  
ATOM   1548  ND1 HIS A  98     185.794 215.210 190.481  1.00 88.68           N  
ATOM   1550  CE1 HIS A  98     184.779 214.393 190.805  1.00 88.68           C  
ATOM   1552  NE2 HIS A  98     185.250 213.200 191.186  1.00 88.68           N  
ATOM   1553  N   ARG A  99     187.837 213.310 187.383  1.00 87.53           N  
ATOM   1555  CA  ARG A  99     187.746 212.007 186.706  1.00 87.53           C  
ATOM   1557  C   ARG A  99     188.339 212.011 185.287  1.00 87.53           C  
ATOM   1558  CB  ARG A  99     186.292 211.491 186.736  1.00 87.53           C  
ATOM   1561  O   ARG A  99     188.130 211.046 184.560  1.00 87.53           O  
ATOM   1562  CG  ARG A  99     185.716 211.350 188.155  1.00 87.53           C  
ATOM   1565  CD  ARG A  99     184.295 210.767 188.181  1.00 87.53           C  
ATOM   1568  NE  ARG A  99     184.254 209.349 187.754  1.00 87.53           N  
ATOM   1570  NH1 ARG A  99     182.156 209.362 186.811  1.00 87.53           N  
ATOM   1573  NH2 ARG A  99     183.445 207.629 186.483  1.00 87.53           N  
ATOM   1576  CZ  ARG A  99     183.291 208.782 187.051  1.00 87.53           C  
ATOM   1577  N   MET A 100     189.048 213.069 184.871  1.00 89.22           N  
ATOM   1579  CA  MET A 100     189.774 213.067 183.589  1.00 89.22           C  
ATOM   1581  C   MET A 100     190.955 212.078 183.611  1.00 89.22           C  
ATOM   1582  CB  MET A 100     190.314 214.462 183.237  1.00 89.22           C  
ATOM   1585  O   MET A 100     191.656 212.002 184.624  1.00 89.22           O  
ATOM   1586  CG  MET A 100     189.214 215.395 182.727  1.00 89.22           C  
ATOM   1589  SD  MET A 100     189.769 216.999 182.076  1.00 89.22           S  
ATOM   1590  CE  MET A 100     190.778 217.576 183.463  1.00 89.22           C  
ATOM   1594  N   PRO A 101     191.245 211.362 182.506  1.00 80.73           N  
ATOM   1595  CA  PRO A 101     192.462 210.563 182.389  1.00 80.73           C  
ATOM   1597  C   PRO A 101     193.725 211.432 182.485  1.00 80.73           C  
ATOM   1598  CB  PRO A 101     192.378 209.854 181.030  1.00 80.73           C  
ATOM   1601  O   PRO A 101     193.798 212.514 181.906  1.00 80.73           O  
ATOM   1602  CG  PRO A 101     190.891 209.893 180.681  1.00 80.73           C  
ATOM   1605  CD  PRO A 101     190.420 211.198 181.316  1.00 80.73           C  
ATOM   1608  N   MET A 102     194.766 210.922 183.142  1.00 81.50           N  
ATOM   1610  CA  MET A 102     195.997 211.674 183.432  1.00 81.50           C  
ATOM   1612  C   MET A 102     196.720 212.186 182.171  1.00 81.50           C  
ATOM   1613  CB  MET A 102     196.904 210.758 184.264  1.00 81.50           C  
ATOM   1616  O   MET A 102     197.168 213.328 182.143  1.00 81.50           O  
ATOM   1617  CG  MET A 102     197.828 211.509 185.224  1.00 81.50           C  
ATOM   1620  SD  MET A 102     198.878 210.415 186.234  1.00 81.50           S  
ATOM   1621  CE  MET A 102     197.688 209.219 186.900  1.00 81.50           C  
ATOM   1625  N   ALA A 103     196.763 211.380 181.102  1.00 76.93           N  
ATOM   1627  CA  ALA A 103     197.365 211.768 179.822  1.00 76.93           C  
ATOM   1629  C   ALA A 103     196.616 212.928 179.134  1.00 76.93           C  
ATOM   1630  CB  ALA A 103     197.403 210.529 178.916  1.00 76.93           C  
ATOM   1634  O   ALA A 103     197.219 213.735 178.436  1.00 76.93           O  
ATOM   1635  N   VAL A 104     195.298 213.040 179.343  1.00 83.13           N  
ATOM   1637  CA  VAL A 104     194.491 214.177 178.863  1.00 83.13           C  
ATOM   1639  C   VAL A 104     194.727 215.402 179.745  1.00 83.13           C  
ATOM   1640  CB  VAL A 104     192.994 213.808 178.845  1.00 83.13           C  
ATOM   1642  O   VAL A 104     194.878 216.515 179.242  1.00 83.13           O  
ATOM   1643  CG1 VAL A 104     192.123 214.976 178.385  1.00 83.13           C  
ATOM   1647  CG2 VAL A 104     192.725 212.629 177.904  1.00 83.13           C  
ATOM   1651  N   GLU A 105     194.786 215.193 181.062  1.00 85.81           N  
ATOM   1653  CA  GLU A 105     195.031 216.245 182.047  1.00 85.81           C  
ATOM   1655  C   GLU A 105     196.361 216.975 181.804  1.00 85.81           C  
ATOM   1656  CB  GLU A 105     195.003 215.619 183.450  1.00 85.81           C  
ATOM   1659  O   GLU A 105     196.429 218.197 181.917  1.00 85.81           O  
ATOM   1660  CG  GLU A 105     194.828 216.695 184.518  1.00 85.81           C  
ATOM   1663  CD  GLU A 105     195.122 216.176 185.923  1.00 85.81           C  
ATOM   1664  OE1 GLU A 105     195.944 216.832 186.598  1.00 85.81           O  
ATOM   1665  OE2 GLU A 105     194.515 215.189 186.375  1.00 85.81           O  
ATOM   1666  N   GLU A 106     197.413 216.257 181.411  1.00 77.25           N  
ATOM   1668  CA  GLU A 106     198.732 216.845 181.148  1.00 77.25           C  
ATOM   1670  C   GLU A 106     198.763 217.759 179.922  1.00 77.25           C  
ATOM   1671  CB  GLU A 106     199.758 215.720 181.010  1.00 77.25           C  
ATOM   1674  O   GLU A 106     199.421 218.801 179.952  1.00 77.25           O  
ATOM   1675  CG  GLU A 106     200.109 215.222 182.414  1.00 77.25           C  
ATOM   1678  CD  GLU A 106     200.945 213.954 182.424  1.00 77.25           C  
ATOM   1679  OE1 GLU A 106     201.369 213.598 183.558  1.00 77.25           O  
ATOM   1680  OE2 GLU A 106     201.164 213.365 181.349  1.00 77.25           O  
ATOM   1681  N   VAL A 107     197.991 217.436 178.882  1.00 79.27           N  
ATOM   1683  CA  VAL A 107     197.809 218.303 177.704  1.00 79.27           C  
ATOM   1685  C   VAL A 107     197.132 219.622 178.100  1.00 79.27           C  
ATOM   1686  CB  VAL A 107     196.994 217.557 176.628  1.00 79.27           C  
ATOM   1688  O   VAL A 107     197.441 220.681 177.549  1.00 79.27           O  
ATOM   1689  CG1 VAL A 107     196.743 218.390 175.370  1.00 79.27           C  
ATOM   1693  CG2 VAL A 107     197.737 216.298 176.161  1.00 79.27           C  
ATOM   1697  N   LEU A 108     196.248 219.582 179.103  1.00 88.52           N  
ATOM   1699  CA  LEU A 108     195.521 220.752 179.594  1.00 88.52           C  
ATOM   1701  C   LEU A 108     196.434 221.770 180.298  1.00 88.52           C  
ATOM   1702  CB  LEU A 108     194.395 220.262 180.527  1.00 88.52           C  
ATOM   1705  O   LEU A 108     196.101 222.950 180.365  1.00 88.52           O  
ATOM   1706  CG  LEU A 108     193.260 221.268 180.772  1.00 88.52           C  
ATOM   1708  CD1 LEU A 108     192.420 221.525 179.523  1.00 88.52           C  
ATOM   1712  CD2 LEU A 108     192.320 220.702 181.836  1.00 88.52           C  
ATOM   1716  N   TYR A 109     197.592 221.353 180.813  1.00 81.63           N  
ATOM   1718  CA  TYR A 109     198.481 222.231 181.577  1.00 81.63           C  
ATOM   1720  C   TYR A 109     199.060 223.368 180.735  1.00 81.63           C  
ATOM   1721  CB  TYR A 109     199.603 221.394 182.187  1.00 81.63           C  
ATOM   1724  O   TYR A 109     198.963 224.527 181.142  1.00 81.63           O  
ATOM   1725  CG  TYR A 109     199.199 220.355 183.219  1.00 81.63           C  
ATOM   1726  CD1 TYR A 109     197.911 220.317 183.806  1.00 81.63           C  
ATOM   1728  CD2 TYR A 109     200.170 219.418 183.614  1.00 81.63           C  
ATOM   1730  CE1 TYR A 109     197.607 219.343 184.778  1.00 81.63           C  
ATOM   1732  CE2 TYR A 109     199.867 218.451 184.588  1.00 81.63           C  
ATOM   1734  OH  TYR A 109     198.345 217.457 186.098  1.00 81.63           O  
ATOM   1736  CZ  TYR A 109     198.582 218.397 185.155  1.00 81.63           C  
ATOM   1737  N   SER A 110     199.611 223.051 179.561  1.00 79.98           N  
ATOM   1739  CA  SER A 110     200.137 224.043 178.613  1.00 79.98           C  
ATOM   1741  C   SER A 110     199.017 224.932 178.066  1.00 79.98           C  
ATOM   1742  CB  SER A 110     200.840 223.334 177.449  1.00 79.98           C  
ATOM   1745  O   SER A 110     199.194 226.142 177.917  1.00 79.98           O  
ATOM   1746  OG  SER A 110     201.717 222.329 177.936  1.00 79.98           O  
ATOM   1748  N   ALA A 111     197.827 224.354 177.863  1.00 89.86           N  
ATOM   1750  CA  ALA A 111     196.647 225.092 177.423  1.00 89.86           C  
ATOM   1752  C   ALA A 111     196.174 226.121 178.468  1.00 89.86           C  
ATOM   1753  CB  ALA A 111     195.539 224.087 177.083  1.00 89.86           C  
ATOM   1757  O   ALA A 111     195.775 227.220 178.092  1.00 89.86           O  
ATOM   1758  N   MET A 112     196.229 225.786 179.764  1.00 91.20           N  
ATOM   1760  CA  MET A 112     195.840 226.680 180.865  1.00 91.20           C  
ATOM   1762  C   MET A 112     196.907 227.728 181.210  1.00 91.20           C  
ATOM   1763  CB  MET A 112     195.554 225.857 182.130  1.00 91.20           C  
ATOM   1766  O   MET A 112     196.568 228.849 181.574  1.00 91.20           O  
ATOM   1767  CG  MET A 112     194.257 225.046 182.069  1.00 91.20           C  
ATOM   1770  SD  MET A 112     193.999 224.012 183.543  1.00 91.20           S  
ATOM   1771  CE  MET A 112     193.407 225.264 184.712  1.00 91.20           C  
ATOM   1775  N   GLU A 113     198.195 227.372 181.168  1.00 76.58           N  
ATOM   1777  CA  GLU A 113     199.274 228.296 181.555  1.00 76.58           C  
ATOM   1779  C   GLU A 113     199.675 229.247 180.423  1.00 76.58           C  
ATOM   1780  CB  GLU A 113     200.510 227.536 182.082  1.00 76.58           C  
ATOM   1783  O   GLU A 113     199.887 230.432 180.675  1.00 76.58           O  
ATOM   1784  CG  GLU A 113     200.324 227.055 183.532  1.00 76.58           C  
ATOM   1787  CD  GLU A 113     201.575 226.414 184.175  1.00 76.58           C  
ATOM   1788  OE1 GLU A 113     201.390 225.590 185.111  1.00 76.58           O  
ATOM   1789  OE2 GLU A 113     202.731 226.768 183.863  1.00 76.58           O  
ATOM   1790  N   ASP A 114     199.787 228.744 179.194  1.00 77.01           N  
ATOM   1792  CA  ASP A 114     200.411 229.478 178.091  1.00 77.01           C  
ATOM   1794  C   ASP A 114     199.517 229.596 176.841  1.00 77.01           C  
ATOM   1795  CB  ASP A 114     201.751 228.816 177.754  1.00 77.01           C  
ATOM   1798  O   ASP A 114     199.938 230.203 175.853  1.00 77.01           O  
ATOM   1799  CG  ASP A 114     202.843 228.934 178.826  1.00 77.01           C  
ATOM   1800  OD1 ASP A 114     203.283 230.082 179.088  1.00 77.01           O  
ATOM   1801  OD2 ASP A 114     203.368 227.888 179.265  1.00 77.01           O  
ATOM   1802  N   TYR A 115     198.291 229.058 176.878  1.00 90.37           N  
ATOM   1804  CA  TYR A 115     197.340 229.035 175.757  1.00 90.37           C  
ATOM   1806  C   TYR A 115     197.922 228.428 174.477  1.00 90.37           C  
ATOM   1807  CB  TYR A 115     196.704 230.413 175.523  1.00 90.37           C  
ATOM   1810  O   TYR A 115     197.689 228.921 173.376  1.00 90.37           O  
ATOM   1811  CG  TYR A 115     196.066 231.024 176.750  1.00 90.37           C  
ATOM   1812  CD1 TYR A 115     194.880 230.472 177.270  1.00 90.37           C  
ATOM   1814  CD2 TYR A 115     196.669 232.129 177.376  1.00 90.37           C  
ATOM   1816  CE1 TYR A 115     194.287 231.031 178.417  1.00 90.37           C  
ATOM   1818  CE2 TYR A 115     196.073 232.701 178.515  1.00 90.37           C  
ATOM   1820  OH  TYR A 115     194.305 232.715 180.128  1.00 90.37           O  
ATOM   1822  CZ  TYR A 115     194.883 232.151 179.035  1.00 90.37           C  
ATOM   1823  N   TYR A 116     198.668 227.335 174.605  1.00 83.53           N  
ATOM   1825  CA  TYR A 116     199.080 226.529 173.462  1.00 83.53           C  
ATOM   1827  C   TYR A 116     199.029 225.042 173.797  1.00 83.53           C  
ATOM   1828  CB  TYR A 116     200.472 226.953 172.974  1.00 83.53           C  
ATOM   1831  O   TYR A 116     199.029 224.644 174.962  1.00 83.53           O  
ATOM   1832  CG  TYR A 116     201.613 226.546 173.888  1.00 83.53           C  
ATOM   1833  CD1 TYR A 116     202.207 227.489 174.746  1.00 83.53           C  
ATOM   1835  CD2 TYR A 116     202.117 225.231 173.843  1.00 83.53           C  
ATOM   1837  CE1 TYR A 116     203.301 227.114 175.556  1.00 83.53           C  
ATOM   1839  CE2 TYR A 116     203.182 224.850 174.673  1.00 83.53           C  
ATOM   1841  OH  TYR A 116     204.844 225.428 176.288  1.00 83.53           O  
ATOM   1843  CZ  TYR A 116     203.780 225.792 175.530  1.00 83.53           C  
ATOM   1844  N   ILE A 117     199.024 224.214 172.758  1.00 76.47           N  
ATOM   1846  CA  ILE A 117     199.164 222.764 172.875  1.00 76.47           C  
ATOM   1848  C   ILE A 117     200.299 222.308 171.960  1.00 76.47           C  
ATOM   1849  CB  ILE A 117     197.844 222.036 172.544  1.00 76.47           C  
ATOM   1851  O   ILE A 117     200.332 222.682 170.789  1.00 76.47           O  
ATOM   1852  CG1 ILE A 117     196.618 222.690 173.220  1.00 76.47           C  
ATOM   1855  CG2 ILE A 117     197.993 220.571 172.977  1.00 76.47           C  
ATOM   1859  CD1 ILE A 117     195.296 221.987 172.889  1.00 76.47           C  
ATOM   1863  N   ASP A 118     201.209 221.491 172.487  1.00 67.17           N  
ATOM   1865  CA  ASP A 118     202.217 220.789 171.690  1.00 67.17           C  
ATOM   1867  C   ASP A 118     201.755 219.348 171.455  1.00 67.17           C  
ATOM   1868  CB  ASP A 118     203.588 220.835 172.383  1.00 67.17           C  
ATOM   1871  O   ASP A 118     201.556 218.587 172.400  1.00 67.17           O  
ATOM   1872  CG  ASP A 118     204.316 222.172 172.211  1.00 67.17           C  
ATOM   1873  OD1 ASP A 118     204.268 222.758 171.104  1.00 67.17           O  
ATOM   1874  OD2 ASP A 118     204.985 222.600 173.175  1.00 67.17           O  
ATOM   1875  N   ILE A 119     201.570 218.976 170.186  1.00 62.67           N  
ATOM   1877  CA  ILE A 119     201.171 217.623 169.786  1.00 62.67           C  
ATOM   1879  C   ILE A 119     202.352 216.961 169.078  1.00 62.67           C  
ATOM   1880  CB  ILE A 119     199.894 217.642 168.913  1.00 62.67           C  
ATOM   1882  O   ILE A 119     202.793 217.427 168.026  1.00 62.67           O  
ATOM   1883  CG1 ILE A 119     198.753 218.404 169.628  1.00 62.67           C  
ATOM   1886  CG2 ILE A 119     199.464 216.199 168.576  1.00 62.67           C  
ATOM   1890  CD1 ILE A 119     197.441 218.462 168.840  1.00 62.67           C  
ATOM   1894  N   MET A 120     202.853 215.853 169.630  1.00 62.14           N  
ATOM   1896  CA  MET A 120     203.852 215.016 168.960  1.00 62.14           C  
ATOM   1898  C   MET A 120     203.213 214.311 167.757  1.00 62.14           C  
ATOM   1899  CB  MET A 120     204.453 213.999 169.942  1.00 62.14           C  
ATOM   1902  O   MET A 120     202.307 213.491 167.897  1.00 62.14           O  
ATOM   1903  CG  MET A 120     205.554 214.588 170.833  1.00 62.14           C  
ATOM   1906  SD  MET A 120     207.147 214.848 169.999  1.00 62.14           S  
ATOM   1907  CE  MET A 120     208.238 214.866 171.449  1.00 62.14           C  
ATOM   1911  N   ILE A 121     203.682 214.650 166.558  1.00 53.88           N  
ATOM   1913  CA  ILE A 121     203.223 214.114 165.280  1.00 53.88           C  
ATOM   1915  C   ILE A 121     204.327 213.269 164.656  1.00 53.88           C  
ATOM   1916  CB  ILE A 121     202.787 215.270 164.350  1.00 53.88           C  
ATOM   1918  O   ILE A 121     205.448 213.731 164.487  1.00 53.88           O  
ATOM   1919  CG1 ILE A 121     201.444 215.836 164.885  1.00 53.88           C  
ATOM   1922  CG2 ILE A 121     202.820 214.807 162.874  1.00 53.88           C  
ATOM   1926  CD1 ILE A 121     200.709 216.889 164.039  1.00 53.88           C  
ATOM   1930  N   GLY A 122     203.968 212.078 164.185  1.00 51.53           N  
ATOM   1932  CA  GLY A 122     204.882 211.156 163.519  1.00 51.53           C  
ATOM   1935  C   GLY A 122     205.093 209.896 164.348  1.00 51.53           C  
ATOM   1936  O   GLY A 122     204.587 209.764 165.457  1.00 51.53           O  
ATOM   1937  N   ALA A 123     205.807 208.934 163.776  1.00 50.25           N  
ATOM   1939  CA  ALA A 123     206.198 207.716 164.472  1.00 50.25           C  
ATOM   1941  C   ALA A 123     207.707 207.492 164.303  1.00 50.25           C  
ATOM   1942  CB  ALA A 123     205.355 206.542 163.952  1.00 50.25           C  
ATOM   1946  O   ALA A 123     208.271 207.793 163.246  1.00 50.25           O  
ATOM   1947  N   GLY A 124     208.357 206.948 165.336  1.00 45.58           N  
ATOM   1949  CA  GLY A 124     209.799 206.671 165.335  1.00 45.58           C  
ATOM   1952  C   GLY A 124     210.652 207.920 165.079  1.00 45.58           C  
ATOM   1953  O   GLY A 124     210.376 208.983 165.624  1.00 45.58           O  
ATOM   1954  N   GLU A 125     211.654 207.802 164.197  1.00 45.72           N  
ATOM   1956  CA  GLU A 125     212.598 208.880 163.830  1.00 45.72           C  
ATOM   1958  C   GLU A 125     211.941 210.117 163.192  1.00 45.72           C  
ATOM   1959  CB  GLU A 125     213.632 208.336 162.826  1.00 45.72           C  
ATOM   1962  O   GLU A 125     212.567 211.166 163.084  1.00 45.72           O  
ATOM   1963  CG  GLU A 125     214.590 207.286 163.408  1.00 45.72           C  
ATOM   1966  CD  GLU A 125     215.645 206.810 162.388  1.00 45.72           C  
ATOM   1967  OE1 GLU A 125     216.618 206.157 162.823  1.00 45.72           O  
ATOM   1968  OE2 GLU A 125     215.456 207.040 161.169  1.00 45.72           O  
ATOM   1969  N   THR A 126     210.687 210.011 162.747  1.00 52.34           N  
ATOM   1971  CA  THR A 126     209.973 211.116 162.083  1.00 52.34           C  
ATOM   1973  C   THR A 126     209.077 211.922 163.023  1.00 52.34           C  
ATOM   1974  CB  THR A 126     209.211 210.642 160.840  1.00 52.34           C  
ATOM   1976  O   THR A 126     208.272 212.725 162.550  1.00 52.34           O  
ATOM   1977  CG2 THR A 126     210.164 210.069 159.788  1.00 52.34           C  
ATOM   1981  OG1 THR A 126     208.238 209.660 161.140  1.00 52.34           O  
ATOM   1983  N   SER A 127     209.195 211.704 164.336  1.00 52.99           N  
ATOM   1985  CA  SER A 127     208.438 212.458 165.334  1.00 52.99           C  
ATOM   1987  C   SER A 127     208.870 213.929 165.350  1.00 52.99           C  
ATOM   1988  CB  SER A 127     208.583 211.823 166.718  1.00 52.99           C  
ATOM   1991  O   SER A 127     210.052 214.242 165.489  1.00 52.99           O  
ATOM   1992  OG  SER A 127     207.627 212.401 167.580  1.00 52.99           O  
ATOM   1994  N   ARG A 128     207.912 214.847 165.195  1.00 57.54           N  
ATOM   1996  CA  ARG A 128     208.088 216.293 165.367  1.00 57.54           C  
ATOM   1998  C   ARG A 128     206.960 216.846 166.227  1.00 57.54           C  
ATOM   1999  CB  ARG A 128     208.190 217.020 164.009  1.00 57.54           C  
ATOM   2002  O   ARG A 128     205.816 216.420 166.089  1.00 57.54           O  
ATOM   2003  CG  ARG A 128     206.852 217.158 163.258  1.00 57.54           C  
ATOM   2006  CD  ARG A 128     207.016 217.977 161.974  1.00 57.54           C  
ATOM   2009  NE  ARG A 128     205.706 218.239 161.342  1.00 57.54           N  
ATOM   2011  NH1 ARG A 128     206.318 220.043 160.052  1.00 57.54           N  
ATOM   2014  NH2 ARG A 128     204.217 219.313 159.987  1.00 57.54           N  
ATOM   2017  CZ  ARG A 128     205.422 219.192 160.469  1.00 57.54           C  
ATOM   2018  N   SER A 129     207.248 217.857 167.038  1.00 60.15           N  
ATOM   2020  CA  SER A 129     206.188 218.597 167.727  1.00 60.15           C  
ATOM   2022  C   SER A 129     205.493 219.563 166.763  1.00 60.15           C  
ATOM   2023  CB  SER A 129     206.724 219.345 168.947  1.00 60.15           C  
ATOM   2026  O   SER A 129     206.154 220.272 165.998  1.00 60.15           O  
ATOM   2027  OG  SER A 129     205.615 219.888 169.627  1.00 60.15           O  
ATOM   2029  N   VAL A 130     204.164 219.595 166.796  1.00 64.40           N  
ATOM   2031  CA  VAL A 130     203.344 220.631 166.166  1.00 64.40           C  
ATOM   2033  C   VAL A 130     202.743 221.502 167.257  1.00 64.40           C  
ATOM   2034  CB  VAL A 130     202.268 220.027 165.252  1.00 64.40           C  
ATOM   2036  O   VAL A 130     201.965 221.028 168.081  1.00 64.40           O  
ATOM   2037  CG1 VAL A 130     201.313 221.089 164.686  1.00 64.40           C  
ATOM   2041  CG2 VAL A 130     202.953 219.338 164.061  1.00 64.40           C  
ATOM   2045  N   HIS A 131     203.098 222.782 167.214  1.00 71.92           N  
ATOM   2047  CA  HIS A 131     202.616 223.805 168.129  1.00 71.92           C  
ATOM   2049  C   HIS A 131     201.298 224.403 167.619  1.00 71.92           C  
ATOM   2050  CB  HIS A 131     203.704 224.876 168.245  1.00 71.92           C  
ATOM   2053  O   HIS A 131     201.233 224.870 166.477  1.00 71.92           O  
ATOM   2054  CG  HIS A 131     203.492 225.813 169.397  1.00 71.92           C  
ATOM   2055  CD2 HIS A 131     203.106 227.127 169.354  1.00 71.92           C  
ATOM   2057  ND1 HIS A 131     203.766 225.502 170.703  1.00 71.92           N  
ATOM   2059  CE1 HIS A 131     203.596 226.615 171.430  1.00 71.92           C  
ATOM   2061  NE2 HIS A 131     203.206 227.637 170.652  1.00 71.92           N  
ATOM   2062  N   LEU A 132     200.258 224.395 168.452  1.00 77.45           N  
ATOM   2064  CA  LEU A 132     198.953 224.996 168.171  1.00 77.45           C  
ATOM   2066  C   LEU A 132     198.650 226.084 169.206  1.00 77.45           C  
ATOM   2067  CB  LEU A 132     197.869 223.899 168.199  1.00 77.45           C  
ATOM   2070  O   LEU A 132     198.427 225.775 170.374  1.00 77.45           O  
ATOM   2071  CG  LEU A 132     197.904 222.928 167.006  1.00 77.45           C  
ATOM   2073  CD1 LEU A 132     197.084 221.682 167.333  1.00 77.45           C  
ATOM   2077  CD2 LEU A 132     197.316 223.556 165.737  1.00 77.45           C  
ATOM   2081  N   ASP A 133     198.609 227.346 168.772  1.00 87.05           N  
ATOM   2083  CA  ASP A 133     198.140 228.462 169.601  1.00 87.05           C  
ATOM   2085  C   ASP A 133     196.617 228.375 169.819  1.00 87.05           C  
ATOM   2086  CB  ASP A 133     198.480 229.810 168.947  1.00 87.05           C  
ATOM   2089  O   ASP A 133     195.852 228.201 168.865  1.00 87.05           O  
ATOM   2090  CG  ASP A 133     199.977 230.066 168.745  1.00 87.05           C  
ATOM   2091  OD1 ASP A 133     200.650 230.445 169.728  1.00 87.05           O  
ATOM   2092  OD2 ASP A 133     200.415 229.988 167.572  1.00 87.05           O  
ATOM   2093  N   LEU A 134     196.175 228.557 171.061  1.00 90.03           N  
ATOM   2095  CA  LEU A 134     194.771 228.655 171.456  1.00 90.03           C  
ATOM   2097  C   LEU A 134     194.392 230.115 171.749  1.00 90.03           C  
ATOM   2098  CB  LEU A 134     194.515 227.799 172.708  1.00 90.03           C  
ATOM   2101  O   LEU A 134     195.236 230.911 172.172  1.00 90.03           O  
ATOM   2102  CG  LEU A 134     194.754 226.291 172.552  1.00 90.03           C  
ATOM   2104  CD1 LEU A 134     194.560 225.677 173.939  1.00 90.03           C  
ATOM   2108  CD2 LEU A 134     193.776 225.646 171.567  1.00 90.03           C  
ATOM   2112  N   PRO A 135     193.117 230.502 171.573  1.00 91.23           N  
ATOM   2113  CA  PRO A 135     192.648 231.776 172.090  1.00 91.23           C  
ATOM   2115  C   PRO A 135     192.596 231.750 173.631  1.00 91.23           C  
ATOM   2116  CB  PRO A 135     191.269 231.973 171.466  1.00 91.23           C  
ATOM   2119  O   PRO A 135     192.422 230.685 174.228  1.00 91.23           O  
ATOM   2120  CG  PRO A 135     190.748 230.547 171.300  1.00 91.23           C  
ATOM   2123  CD  PRO A 135     192.008 229.723 171.031  1.00 91.23           C  
ATOM   2126  N   PRO A 136     192.685 232.912 174.302  1.00 93.71           N  
ATOM   2127  CA  PRO A 136     192.433 232.994 175.736  1.00 93.71           C  
ATOM   2129  C   PRO A 136     191.015 232.508 176.053  1.00 93.71           C  
ATOM   2130  CB  PRO A 136     192.619 234.468 176.117  1.00 93.71           C  
ATOM   2133  O   PRO A 136     190.062 232.979 175.438  1.00 93.71           O  
ATOM   2134  CG  PRO A 136     193.455 235.040 174.973  1.00 93.71           C  
ATOM   2137  CD  PRO A 136     193.023 234.215 173.763  1.00 93.71           C  
ATOM   2140  N   PHE A 137     190.866 231.606 177.017  1.00 95.39           N  
ATOM   2142  CA  PHE A 137     189.577 231.049 177.439  1.00 95.39           C  
ATOM   2144  C   PHE A 137     189.546 230.858 178.960  1.00 95.39           C  
ATOM   2145  CB  PHE A 137     189.317 229.723 176.702  1.00 95.39           C  
ATOM   2148  O   PHE A 137     190.578 230.942 179.634  1.00 95.39           O  
ATOM   2149  CG  PHE A 137     190.119 228.545 177.225  1.00 95.39           C  
ATOM   2150  CD1 PHE A 137     191.455 228.368 176.823  1.00 95.39           C  
ATOM   2152  CD2 PHE A 137     189.535 227.632 178.128  1.00 95.39           C  
ATOM   2154  CE1 PHE A 137     192.214 227.303 177.339  1.00 95.39           C  
ATOM   2156  CE2 PHE A 137     190.290 226.560 178.634  1.00 95.39           C  
ATOM   2158  CZ  PHE A 137     191.633 226.401 178.247  1.00 95.39           C  
ATOM   2160  N   THR A 138     188.367 230.567 179.511  1.00 97.28           N  
ATOM   2162  CA  THR A 138     188.196 230.276 180.941  1.00 97.28           C  
ATOM   2164  C   THR A 138     187.822 228.807 181.149  1.00 97.28           C  
ATOM   2165  CB  THR A 138     187.119 231.178 181.556  1.00 97.28           C  
ATOM   2167  O   THR A 138     186.712 228.395 180.820  1.00 97.28           O  
ATOM   2168  CG2 THR A 138     187.054 231.033 183.078  1.00 97.28           C  
ATOM   2172  OG1 THR A 138     187.339 232.533 181.240  1.00 97.28           O  
ATOM   2174  N   LEU A 139     188.701 228.001 181.750  1.00 97.03           N  
ATOM   2176  CA  LEU A 139     188.317 226.686 182.267  1.00 97.03           C  
ATOM   2178  C   LEU A 139     187.500 226.840 183.557  1.00 97.03           C  
ATOM   2179  CB  LEU A 139     189.571 225.824 182.498  1.00 97.03           C  
ATOM   2182  O   LEU A 139     187.990 227.407 184.537  1.00 97.03           O  
ATOM   2183  CG  LEU A 139     189.242 224.391 182.964  1.00 97.03           C  
ATOM   2185  CD1 LEU A 139     188.545 223.565 181.887  1.00 97.03           C  
ATOM   2189  CD2 LEU A 139     190.523 223.666 183.344  1.00 97.03           C  
ATOM   2193  N   VAL A 140     186.286 226.290 183.575  1.00 97.81           N  
ATOM   2195  CA  VAL A 140     185.466 226.130 184.781  1.00 97.81           C  
ATOM   2197  C   VAL A 140     185.368 224.643 185.118  1.00 97.81           C  
ATOM   2198  CB  VAL A 140     184.088 226.806 184.659  1.00 97.81           C  
ATOM   2200  O   VAL A 140     184.640 223.897 184.466  1.00 97.81           O  
ATOM   2201  CG1 VAL A 140     183.296 226.673 185.972  1.00 97.81           C  
ATOM   2205  CG2 VAL A 140     184.224 228.309 184.372  1.00 97.81           C  
ATOM   2209  N   GLY A 141     186.103 224.197 186.135  1.00 96.88           N  
ATOM   2211  CA  GLY A 141     186.046 222.814 186.615  1.00 96.88           C  
ATOM   2214  C   GLY A 141     185.020 222.655 187.733  1.00 96.88           C  
ATOM   2215  O   GLY A 141     184.965 223.502 188.623  1.00 96.88           O  
ATOM   2216  N   ALA A 142     184.236 221.575 187.733  1.00 95.44           N  
ATOM   2218  CA  ALA A 142     183.387 221.209 188.868  1.00 95.44           C  
ATOM   2220  C   ALA A 142     183.788 219.864 189.492  1.00 95.44           C  
ATOM   2221  CB  ALA A 142     181.906 221.300 188.495  1.00 95.44           C  
ATOM   2225  O   ALA A 142     184.154 218.916 188.803  1.00 95.44           O  
ATOM   2226  N   THR A 143     183.742 219.782 190.822  1.00 92.21           N  
ATOM   2228  CA  THR A 143     184.081 218.566 191.584  1.00 92.21           C  
ATOM   2230  C   THR A 143     183.275 218.480 192.882  1.00 92.21           C  
ATOM   2231  CB  THR A 143     185.596 218.514 191.858  1.00 92.21           C  
ATOM   2233  O   THR A 143     182.748 219.487 193.367  1.00 92.21           O  
ATOM   2234  CG2 THR A 143     186.095 219.671 192.715  1.00 92.21           C  
ATOM   2238  OG1 THR A 143     185.902 217.334 192.550  1.00 92.21           O  
ATOM   2240  N   THR A 144     183.144 217.295 193.486  1.00 85.47           N  
ATOM   2242  CA  THR A 144     182.515 217.179 194.812  1.00 85.47           C  
ATOM   2244  C   THR A 144     183.445 217.601 195.953  1.00 85.47           C  
ATOM   2245  CB  THR A 144     181.882 215.810 195.071  1.00 85.47           C  
ATOM   2247  O   THR A 144     182.977 218.178 196.933  1.00 85.47           O  
ATOM   2248  CG2 THR A 144     180.721 215.511 194.128  1.00 85.47           C  
ATOM   2252  OG1 THR A 144     182.814 214.795 194.907  1.00 85.47           O  
ATOM   2254  N   ARG A 145     184.760 217.418 195.788  1.00 82.36           N  
ATOM   2256  CA  ARG A 145     185.817 217.833 196.724  1.00 82.36           C  
ATOM   2258  C   ARG A 145     187.003 218.386 195.940  1.00 82.36           C  
ATOM   2259  CB  ARG A 145     186.286 216.643 197.585  1.00 82.36           C  
ATOM   2262  O   ARG A 145     187.453 217.758 194.980  1.00 82.36           O  
ATOM   2263  CG  ARG A 145     185.209 216.062 198.511  1.00 82.36           C  
ATOM   2266  CD  ARG A 145     185.747 214.821 199.236  1.00 82.36           C  
ATOM   2269  NE  ARG A 145     184.722 214.246 200.123  1.00 82.36           N  
ATOM   2271  NH1 ARG A 145     185.121 211.982 199.758  1.00 82.36           N  
ATOM   2274  NH2 ARG A 145     183.422 212.599 201.010  1.00 82.36           N  
ATOM   2277  CZ  ARG A 145     184.444 212.959 200.284  1.00 82.36           C  
ATOM   2278  N   ALA A 146     187.522 219.545 196.346  1.00 85.48           N  
ATOM   2280  CA  ALA A 146     188.704 220.133 195.707  1.00 85.48           C  
ATOM   2282  C   ALA A 146     189.947 219.245 195.872  1.00 85.48           C  
ATOM   2283  CB  ALA A 146     188.951 221.529 196.286  1.00 85.48           C  
ATOM   2287  O   ALA A 146     190.803 219.246 194.992  1.00 85.48           O  
ATOM   2288  N   GLY A 147     190.024 218.475 196.965  1.00 77.80           N  
ATOM   2290  CA  GLY A 147     191.108 217.534 197.236  1.00 77.80           C  
ATOM   2293  C   GLY A 147     191.250 216.380 196.242  1.00 77.80           C  
ATOM   2294  O   GLY A 147     192.323 215.805 196.151  1.00 77.80           O  
ATOM   2295  N   MET A 148     190.211 216.062 195.459  1.00 85.38           N  
ATOM   2297  CA  MET A 148     190.293 214.989 194.455  1.00 85.38           C  
ATOM   2299  C   MET A 148     191.028 215.403 193.173  1.00 85.38           C  
ATOM   2300  CB  MET A 148     188.892 214.491 194.095  1.00 85.38           C  
ATOM   2303  O   MET A 148     191.309 214.551 192.337  1.00 85.38           O  
ATOM   2304  CG  MET A 148     188.192 213.822 195.281  1.00 85.38           C  
ATOM   2307  SD  MET A 148     186.607 213.060 194.862  1.00 85.38           S  
ATOM   2308  CE  MET A 148     185.646 214.501 194.391  1.00 85.38           C  
ATOM   2312  N   LEU A 149     191.309 216.696 192.970  1.00 88.52           N  
ATOM   2314  CA  LEU A 149     192.115 217.135 191.831  1.00 88.52           C  
ATOM   2316  C   LEU A 149     193.598 216.887 192.105  1.00 88.52           C  
ATOM   2317  CB  LEU A 149     191.901 218.625 191.513  1.00 88.52           C  
ATOM   2320  O   LEU A 149     194.075 217.105 193.220  1.00 88.52           O  
ATOM   2321  CG  LEU A 149     190.644 218.921 190.683  1.00 88.52           C  
ATOM   2323  CD1 LEU A 149     189.380 218.967 191.536  1.00 88.52           C  
ATOM   2327  CD2 LEU A 149     190.796 220.287 190.014  1.00 88.52           C  
ATOM   2331  N   SER A 150     194.350 216.568 191.051  1.00 82.20           N  
ATOM   2333  CA  SER A 150     195.807 216.563 191.125  1.00 82.20           C  
ATOM   2335  C   SER A 150     196.333 217.927 191.602  1.00 82.20           C  
ATOM   2336  CB  SER A 150     196.413 216.172 189.771  1.00 82.20           C  
ATOM   2339  O   SER A 150     195.799 218.995 191.265  1.00 82.20           O  
ATOM   2340  OG  SER A 150     196.532 217.318 188.960  1.00 82.20           O  
ATOM   2342  N   ASN A 151     197.413 217.914 192.386  1.00 80.61           N  
ATOM   2344  CA  ASN A 151     198.052 219.147 192.845  1.00 80.61           C  
ATOM   2346  C   ASN A 151     198.438 220.097 191.691  1.00 80.61           C  
ATOM   2347  CB  ASN A 151     199.254 218.804 193.747  1.00 80.61           C  
ATOM   2350  O   ASN A 151     198.175 221.299 191.822  1.00 80.61           O  
ATOM   2351  CG  ASN A 151     198.846 218.545 195.185  1.00 80.61           C  
ATOM   2352  ND2 ASN A 151     199.550 217.683 195.880  1.00 80.61           N  
ATOM   2355  OD1 ASN A 151     197.937 219.163 195.710  1.00 80.61           O  
ATOM   2356  N   PRO A 152     199.016 219.618 190.568  1.00 80.82           N  
ATOM   2357  CA  PRO A 152     199.324 220.478 189.430  1.00 80.82           C  
ATOM   2359  C   PRO A 152     198.082 221.140 188.820  1.00 80.82           C  
ATOM   2360  CB  PRO A 152     200.054 219.588 188.420  1.00 80.82           C  
ATOM   2363  O   PRO A 152     198.098 222.353 188.605  1.00 80.82           O  
ATOM   2364  CG  PRO A 152     200.630 218.456 189.260  1.00 80.82           C  
ATOM   2367  CD  PRO A 152     199.577 218.289 190.346  1.00 80.82           C  
ATOM   2370  N   LEU A 153     196.999 220.395 188.568  1.00 88.54           N  
ATOM   2372  CA  LEU A 153     195.777 220.961 187.989  1.00 88.54           C  
ATOM   2374  C   LEU A 153     195.137 221.979 188.936  1.00 88.54           C  
ATOM   2375  CB  LEU A 153     194.806 219.816 187.655  1.00 88.54           C  
ATOM   2378  O   LEU A 153     194.825 223.103 188.542  1.00 88.54           O  
ATOM   2379  CG  LEU A 153     193.507 220.262 186.967  1.00 88.54           C  
ATOM   2381  CD1 LEU A 153     193.751 220.902 185.601  1.00 88.54           C  
ATOM   2385  CD2 LEU A 153     192.555 219.081 186.799  1.00 88.54           C  
ATOM   2389  N   ARG A 154     195.014 221.624 190.219  1.00 87.76           N  
ATOM   2391  CA  ARG A 154     194.410 222.486 191.240  1.00 87.76           C  
ATOM   2393  C   ARG A 154     195.157 223.814 191.404  1.00 87.76           C  
ATOM   2394  CB  ARG A 154     194.342 221.690 192.542  1.00 87.76           C  
ATOM   2397  O   ARG A 154     194.533 224.852 191.604  1.00 87.76           O  
ATOM   2398  CG  ARG A 154     193.318 222.281 193.518  1.00 87.76           C  
ATOM   2401  CD  ARG A 154     193.273 221.415 194.776  1.00 87.76           C  
ATOM   2404  NE  ARG A 154     194.554 221.511 195.489  1.00 87.76           N  
ATOM   2406  NH1 ARG A 154     193.753 222.075 197.545  1.00 87.76           N  
ATOM   2409  NH2 ARG A 154     195.930 222.420 197.001  1.00 87.76           N  
ATOM   2412  CZ  ARG A 154     194.737 222.000 196.688  1.00 87.76           C  
ATOM   2413  N   ALA A 155     196.486 223.806 191.270  1.00 83.39           N  
ATOM   2415  CA  ALA A 155     197.319 225.005 191.367  1.00 83.39           C  
ATOM   2417  C   ALA A 155     197.143 225.998 190.199  1.00 83.39           C  
ATOM   2418  CB  ALA A 155     198.782 224.566 191.502  1.00 83.39           C  
ATOM   2422  O   ALA A 155     197.575 227.147 190.325  1.00 83.39           O  
ATOM   2423  N   ARG A 156     196.520 225.578 189.087  1.00 88.41           N  
ATOM   2425  CA  ARG A 156     196.272 226.414 187.898  1.00 88.41           C  
ATOM   2427  C   ARG A 156     194.944 227.168 187.946  1.00 88.41           C  
ATOM   2428  CB  ARG A 156     196.390 225.558 186.628  1.00 88.41           C  
ATOM   2431  O   ARG A 156     194.716 228.053 187.128  1.00 88.41           O  
ATOM   2432  CG  ARG A 156     197.824 225.068 186.432  1.00 88.41           C  
ATOM   2435  CD  ARG A 156     197.932 224.074 185.281  1.00 88.41           C  
ATOM   2438  NE  ARG A 156     199.347 223.732 185.103  1.00 88.41           N  
ATOM   2440  NH1 ARG A 156     199.401 221.623 186.002  1.00 88.41           N  
ATOM   2443  NH2 ARG A 156     201.246 222.538 185.148  1.00 88.41           N  
ATOM   2446  CZ  ARG A 156     199.980 222.628 185.422  1.00 88.41           C  
ATOM   2447  N   PHE A 157     194.089 226.883 188.928  1.00 93.42           N  
ATOM   2449  CA  PHE A 157     192.868 227.651 189.156  1.00 93.42           C  
ATOM   2451  C   PHE A 157     193.157 228.941 189.933  1.00 93.42           C  
ATOM   2452  CB  PHE A 157     191.808 226.774 189.822  1.00 93.42           C  
ATOM   2455  O   PHE A 157     193.551 228.931 191.107  1.00 93.42           O  
ATOM   2456  CG  PHE A 157     191.287 225.699 188.892  1.00 93.42           C  
ATOM   2457  CD1 PHE A 157     190.341 226.027 187.909  1.00 93.42           C  
ATOM   2459  CD2 PHE A 157     191.739 224.376 188.994  1.00 93.42           C  
ATOM   2461  CE1 PHE A 157     189.844 225.053 187.030  1.00 93.42           C  
ATOM   2463  CE2 PHE A 157     191.236 223.392 188.128  1.00 93.42           C  
ATOM   2465  CZ  PHE A 157     190.300 223.731 187.138  1.00 93.42           C  
ATOM   2467  N   GLY A 158     192.938 230.078 189.269  1.00 91.37           N  
ATOM   2469  CA  GLY A 158     193.062 231.405 189.870  1.00 91.37           C  
ATOM   2472  C   GLY A 158     191.928 231.721 190.847  1.00 91.37           C  
ATOM   2473  O   GLY A 158     192.144 232.451 191.817  1.00 91.37           O  
ATOM   2474  N   ILE A 159     190.745 231.132 190.636  1.00 92.95           N  
ATOM   2476  CA  ILE A 159     189.529 231.355 191.429  1.00 92.95           C  
ATOM   2478  C   ILE A 159     189.018 230.011 191.967  1.00 92.95           C  
ATOM   2479  CB  ILE A 159     188.466 232.086 190.573  1.00 92.95           C  
ATOM   2481  O   ILE A 159     188.939 229.033 191.231  1.00 92.95           O  
ATOM   2482  CG1 ILE A 159     189.003 233.435 190.032  1.00 92.95           C  
ATOM   2485  CG2 ILE A 159     187.179 232.319 191.388  1.00 92.95           C  
ATOM   2489  CD1 ILE A 159     188.111 234.081 188.966  1.00 92.95           C  
ATOM   2493  N   ASN A 160     188.657 229.956 193.253  1.00 91.29           N  
ATOM   2495  CA  ASN A 160     188.138 228.752 193.909  1.00 91.29           C  
ATOM   2497  C   ASN A 160     186.817 229.081 194.620  1.00 91.29           C  
ATOM   2498  CB  ASN A 160     189.200 228.207 194.885  1.00 91.29           C  
ATOM   2501  O   ASN A 160     186.817 229.836 195.587  1.00 91.29           O  
ATOM   2502  CG  ASN A 160     190.436 227.689 194.175  1.00 91.29           C  
ATOM   2503  ND2 ASN A 160     191.491 228.466 194.102  1.00 91.29           N  
ATOM   2506  OD1 ASN A 160     190.466 226.593 193.654  1.00 91.29           O  
ATOM   2507  N   GLY A 161     185.702 228.527 194.142  1.00 92.53           N  
ATOM   2509  CA  GLY A 161     184.365 228.701 194.712  1.00 92.53           C  
ATOM   2512  C   GLY A 161     183.914 227.468 195.494  1.00 92.53           C  
ATOM   2513  O   GLY A 161     183.527 226.460 194.897  1.00 92.53           O  
ATOM   2514  N   HIS A 162     183.935 227.558 196.826  1.00 90.18           N  
ATOM   2516  CA  HIS A 162     183.407 226.522 197.718  1.00 90.18           C  
ATOM   2518  C   HIS A 162     181.892 226.675 197.888  1.00 90.18           C  
ATOM   2519  CB  HIS A 162     184.104 226.598 199.082  1.00 90.18           C  
ATOM   2522  O   HIS A 162     181.420 227.650 198.468  1.00 90.18           O  
ATOM   2523  CG  HIS A 162     183.685 225.508 200.041  1.00 90.18           C  
ATOM   2524  CD2 HIS A 162     183.506 224.175 199.770  1.00 90.18           C  
ATOM   2526  ND1 HIS A 162     183.373 225.687 201.369  1.00 90.18           N  
ATOM   2528  CE1 HIS A 162     183.037 224.496 201.882  1.00 90.18           C  
ATOM   2530  NE2 HIS A 162     183.122 223.532 200.953  1.00 90.18           N  
ATOM   2531  N   MET A 163     181.134 225.708 197.387  1.00 92.94           N  
ATOM   2533  CA  MET A 163     179.677 225.668 197.448  1.00 92.94           C  
ATOM   2535  C   MET A 163     179.239 224.885 198.687  1.00 92.94           C  
ATOM   2536  CB  MET A 163     179.139 225.017 196.167  1.00 92.94           C  
ATOM   2539  O   MET A 163     179.508 223.686 198.799  1.00 92.94           O  
ATOM   2540  CG  MET A 163     179.537 225.774 194.887  1.00 92.94           C  
ATOM   2543  SD  MET A 163     178.280 226.853 194.149  1.00 92.94           S  
ATOM   2544  CE  MET A 163     177.003 225.624 193.813  1.00 92.94           C  
ATOM   2548  N   GLU A 164     178.542 225.548 199.604  1.00 88.63           N  
ATOM   2550  CA  GLU A 164     178.117 224.975 200.888  1.00 88.63           C  
ATOM   2552  C   GLU A 164     176.642 224.538 200.856  1.00 88.63           C  
ATOM   2553  CB  GLU A 164     178.421 225.972 202.024  1.00 88.63           C  
ATOM   2556  O   GLU A 164     175.916 224.815 199.900  1.00 88.63           O  
ATOM   2557  CG  GLU A 164     179.939 226.191 202.178  1.00 88.63           C  
ATOM   2560  CD  GLU A 164     180.341 227.126 203.331  1.00 88.63           C  
ATOM   2561  OE1 GLU A 164     181.531 227.057 203.738  1.00 88.63           O  
ATOM   2562  OE2 GLU A 164     179.489 227.895 203.821  1.00 88.63           O  
ATOM   2563  N   TYR A 165     176.168 223.834 201.886  1.00 90.00           N  
ATOM   2565  CA  TYR A 165     174.738 223.531 202.003  1.00 90.00           C  
ATOM   2567  C   TYR A 165     173.914 224.814 202.150  1.00 90.00           C  
ATOM   2568  CB  TYR A 165     174.473 222.573 203.168  1.00 90.00           C  
ATOM   2571  O   TYR A 165     174.347 225.774 202.778  1.00 90.00           O  
ATOM   2572  CG  TYR A 165     174.956 221.160 202.911  1.00 90.00           C  
ATOM   2573  CD1 TYR A 165     174.305 220.368 201.943  1.00 90.00           C  
ATOM   2575  CD2 TYR A 165     176.043 220.636 203.634  1.00 90.00           C  
ATOM   2577  CE1 TYR A 165     174.743 219.056 201.692  1.00 90.00           C  
ATOM   2579  CE2 TYR A 165     176.479 219.319 203.392  1.00 90.00           C  
ATOM   2581  OH  TYR A 165     176.261 217.264 202.179  1.00 90.00           O  
ATOM   2583  CZ  TYR A 165     175.832 218.529 202.419  1.00 90.00           C  
ATOM   2584  N   TYR A 166     172.717 224.812 201.569  1.00 94.17           N  
ATOM   2586  CA  TYR A 166     171.818 225.959 201.607  1.00 94.17           C  
ATOM   2588  C   TYR A 166     171.167 226.105 202.981  1.00 94.17           C  
ATOM   2589  CB  TYR A 166     170.745 225.829 200.524  1.00 94.17           C  
ATOM   2592  O   TYR A 166     170.770 225.115 203.606  1.00 94.17           O  
ATOM   2593  CG  TYR A 166     171.214 226.170 199.127  1.00 94.17           C  
ATOM   2594  CD1 TYR A 166     170.653 227.278 198.474  1.00 94.17           C  
ATOM   2596  CD2 TYR A 166     172.197 225.399 198.474  1.00 94.17           C  
ATOM   2598  CE1 TYR A 166     171.066 227.613 197.180  1.00 94.17           C  
ATOM   2600  CE2 TYR A 166     172.629 225.749 197.181  1.00 94.17           C  
ATOM   2602  OH  TYR A 166     172.470 227.241 195.295  1.00 94.17           O  
ATOM   2604  CZ  TYR A 166     172.063 226.866 196.533  1.00 94.17           C  
ATOM   2605  N   GLU A 167     170.989 227.355 203.400  1.00 94.26           N  
ATOM   2607  CA  GLU A 167     170.216 227.700 204.586  1.00 94.26           C  
ATOM   2609  C   GLU A 167     168.713 227.464 204.355  1.00 94.26           C  
ATOM   2610  CB  GLU A 167     170.514 229.154 204.987  1.00 94.26           C  
ATOM   2613  O   GLU A 167     168.213 227.424 203.226  1.00 94.26           O  
ATOM   2614  CG  GLU A 167     171.934 229.358 205.545  1.00 94.26           C  
ATOM   2617  CD  GLU A 167     172.144 228.646 206.893  1.00 94.26           C  
ATOM   2618  OE1 GLU A 167     173.225 228.053 207.098  1.00 94.26           O  
ATOM   2619  OE2 GLU A 167     171.201 228.675 207.724  1.00 94.26           O  
ATOM   2620  N   LEU A 168     167.961 227.311 205.451  1.00 94.18           N  
ATOM   2622  CA  LEU A 168     166.523 227.020 205.398  1.00 94.18           C  
ATOM   2624  C   LEU A 168     165.699 228.074 204.620  1.00 94.18           C  
ATOM   2625  CB  LEU A 168     165.993 226.816 206.833  1.00 94.18           C  
ATOM   2628  O   LEU A 168     164.856 227.662 203.819  1.00 94.18           O  
ATOM   2629  CG  LEU A 168     164.652 226.070 206.885  1.00 94.18           C  
ATOM   2631  CD1 LEU A 168     164.843 224.580 206.628  1.00 94.18           C  
ATOM   2635  CD2 LEU A 168     164.011 226.207 208.270  1.00 94.18           C  
ATOM   2639  N   PRO A 169     165.920 229.397 204.806  1.00 95.39           N  
ATOM   2640  CA  PRO A 169     165.180 230.429 204.080  1.00 95.39           C  
ATOM   2642  C   PRO A 169     165.419 230.361 202.570  1.00 95.39           C  
ATOM   2643  CB  PRO A 169     165.645 231.775 204.658  1.00 95.39           C  
ATOM   2646  O   PRO A 169     164.461 230.418 201.804  1.00 95.39           O  
ATOM   2647  CG  PRO A 169     166.249 231.410 206.011  1.00 95.39           C  
ATOM   2650  CD  PRO A 169     166.842 230.039 205.734  1.00 95.39           C  
ATOM   2653  N   ASP A 170     166.671 230.147 202.155  1.00 96.03           N  
ATOM   2655  CA  ASP A 170     167.050 230.048 200.742  1.00 96.03           C  
ATOM   2657  C   ASP A 170     166.365 228.851 200.073  1.00 96.03           C  
ATOM   2658  CB  ASP A 170     168.571 229.869 200.611  1.00 96.03           C  
ATOM   2661  O   ASP A 170     165.856 228.948 198.958  1.00 96.03           O  
ATOM   2662  CG  ASP A 170     169.427 231.001 201.177  1.00 96.03           C  
ATOM   2663  OD1 ASP A 170     168.897 232.110 201.391  1.00 96.03           O  
ATOM   2664  OD2 ASP A 170     170.631 230.722 201.371  1.00 96.03           O  
ATOM   2665  N   LEU A 171     166.311 227.706 200.763  1.00 96.45           N  
ATOM   2667  CA  LEU A 171     165.600 226.530 200.261  1.00 96.45           C  
ATOM   2669  C   LEU A 171     164.091 226.743 200.182  1.00 96.45           C  
ATOM   2670  CB  LEU A 171     165.897 225.309 201.137  1.00 96.45           C  
ATOM   2673  O   LEU A 171     163.478 226.260 199.233  1.00 96.45           O  
ATOM   2674  CG  LEU A 171     167.185 224.577 200.764  1.00 96.45           C  
ATOM   2676  CD1 LEU A 171     167.432 223.505 201.819  1.00 96.45           C  
ATOM   2680  CD2 LEU A 171     167.098 223.875 199.404  1.00 96.45           C  
ATOM   2684  N   THR A 172     163.490 227.443 201.149  1.00 96.65           N  
ATOM   2686  CA  THR A 172     162.056 227.777 201.094  1.00 96.65           C  
ATOM   2688  C   THR A 172     161.763 228.641 199.871  1.00 96.65           C  
ATOM   2689  CB  THR A 172     161.590 228.470 202.380  1.00 96.65           C  
ATOM   2691  O   THR A 172     160.866 228.304 199.104  1.00 96.65           O  
ATOM   2692  CG2 THR A 172     160.083 228.719 202.407  1.00 96.65           C  
ATOM   2696  OG1 THR A 172     161.877 227.625 203.472  1.00 96.65           O  
ATOM   2698  N   GLU A 173     162.584 229.661 199.613  1.00 95.45           N  
ATOM   2700  CA  GLU A 173     162.450 230.519 198.429  1.00 95.45           C  
ATOM   2702  C   GLU A 173     162.633 229.729 197.120  1.00 95.45           C  
ATOM   2703  CB  GLU A 173     163.471 231.666 198.531  1.00 95.45           C  
ATOM   2706  O   GLU A 173     161.902 229.932 196.151  1.00 95.45           O  
ATOM   2707  CG  GLU A 173     163.207 232.771 197.496  1.00 95.45           C  
ATOM   2710  CD  GLU A 173     164.255 233.899 197.501  1.00 95.45           C  
ATOM   2711  OE1 GLU A 173     164.206 234.729 196.561  1.00 95.45           O  
ATOM   2712  OE2 GLU A 173     165.102 233.946 198.418  1.00 95.45           O  
ATOM   2713  N   ILE A 174     163.562 228.767 197.085  1.00 95.86           N  
ATOM   2715  CA  ILE A 174     163.726 227.870 195.932  1.00 95.86           C  
ATOM   2717  C   ILE A 174     162.476 227.008 195.721  1.00 95.86           C  
ATOM   2718  CB  ILE A 174     165.005 227.014 196.075  1.00 95.86           C  
ATOM   2720  O   ILE A 174     162.032 226.874 194.582  1.00 95.86           O  
ATOM   2721  CG1 ILE A 174     166.252 227.912 195.913  1.00 95.86           C  
ATOM   2724  CG2 ILE A 174     165.054 225.877 195.032  1.00 95.86           C  
ATOM   2728  CD1 ILE A 174     167.555 227.256 196.381  1.00 95.86           C  
ATOM   2732  N   VAL A 175     161.898 226.432 196.780  1.00 96.20           N  
ATOM   2734  CA  VAL A 175     160.672 225.619 196.689  1.00 96.20           C  
ATOM   2736  C   VAL A 175     159.499 226.462 196.189  1.00 96.20           C  
ATOM   2737  CB  VAL A 175     160.344 224.951 198.042  1.00 96.20           C  
ATOM   2739  O   VAL A 175     158.787 226.025 195.284  1.00 96.20           O  
ATOM   2740  CG1 VAL A 175     158.967 224.275 198.048  1.00 96.20           C  
ATOM   2744  CG2 VAL A 175     161.360 223.850 198.365  1.00 96.20           C  
ATOM   2748  N   GLU A 176     159.334 227.679 196.711  1.00 94.71           N  
ATOM   2750  CA  GLU A 176     158.311 228.633 196.270  1.00 94.71           C  
ATOM   2752  C   GLU A 176     158.496 228.990 194.788  1.00 94.71           C  
ATOM   2753  CB  GLU A 176     158.355 229.896 197.145  1.00 94.71           C  
ATOM   2756  O   GLU A 176     157.572 228.822 193.989  1.00 94.71           O  
ATOM   2757  CG  GLU A 176     157.830 229.637 198.567  1.00 94.71           C  
ATOM   2760  CD  GLU A 176     157.943 230.854 199.504  1.00 94.71           C  
ATOM   2761  OE1 GLU A 176     157.293 230.815 200.576  1.00 94.71           O  
ATOM   2762  OE2 GLU A 176     158.653 231.826 199.158  1.00 94.71           O  
ATOM   2763  N   ARG A 177     159.715 229.358 194.374  1.00 91.14           N  
ATOM   2765  CA  ARG A 177     160.033 229.651 192.969  1.00 91.14           C  
ATOM   2767  C   ARG A 177     159.743 228.460 192.057  1.00 91.14           C  
ATOM   2768  CB  ARG A 177     161.500 230.102 192.880  1.00 91.14           C  
ATOM   2771  O   ARG A 177     159.156 228.625 190.989  1.00 91.14           O  
ATOM   2772  CG  ARG A 177     161.929 230.413 191.439  1.00 91.14           C  
ATOM   2775  CD  ARG A 177     163.360 230.961 191.404  1.00 91.14           C  
ATOM   2778  NE  ARG A 177     163.837 231.149 190.015  1.00 91.14           N  
ATOM   2780  NH1 ARG A 177     164.909 229.135 189.758  1.00 91.14           N  
ATOM   2783  NH2 ARG A 177     164.835 230.536 188.046  1.00 91.14           N  
ATOM   2786  CZ  ARG A 177     164.526 230.286 189.287  1.00 91.14           C  
ATOM   2787  N   THR A 178     160.142 227.255 192.457  1.00 91.23           N  
ATOM   2789  CA  THR A 178     159.886 226.039 191.678  1.00 91.23           C  
ATOM   2791  C   THR A 178     158.387 225.749 191.575  1.00 91.23           C  
ATOM   2792  CB  THR A 178     160.638 224.842 192.283  1.00 91.23           C  
ATOM   2794  O   THR A 178     157.915 225.381 190.499  1.00 91.23           O  
ATOM   2795  CG2 THR A 178     160.396 223.545 191.516  1.00 91.23           C  
ATOM   2799  OG1 THR A 178     162.030 225.048 192.230  1.00 91.23           O  
ATOM   2801  N   SER A 179     157.629 225.947 192.656  1.00 90.86           N  
ATOM   2803  CA  SER A 179     156.177 225.749 192.661  1.00 90.86           C  
ATOM   2805  C   SER A 179     155.449 226.718 191.723  1.00 90.86           C  
ATOM   2806  CB  SER A 179     155.636 225.826 194.088  1.00 90.86           C  
ATOM   2809  O   SER A 179     154.593 226.273 190.962  1.00 90.86           O  
ATOM   2810  OG  SER A 179     155.663 227.135 194.606  1.00 90.86           O  
ATOM   2812  N   GLU A 180     155.852 227.994 191.674  1.00 88.24           N  
ATOM   2814  CA  GLU A 180     155.314 228.967 190.715  1.00 88.24           C  
ATOM   2816  C   GLU A 180     155.605 228.555 189.268  1.00 88.24           C  
ATOM   2817  CB  GLU A 180     155.896 230.373 190.962  1.00 88.24           C  
ATOM   2820  O   GLU A 180     154.712 228.604 188.423  1.00 88.24           O  
ATOM   2821  CG  GLU A 180     155.018 231.232 191.885  1.00 88.24           C  
ATOM   2824  CD  GLU A 180     155.472 232.703 191.948  1.00 88.24           C  
ATOM   2825  OE1 GLU A 180     154.619 233.556 192.298  1.00 88.24           O  
ATOM   2826  OE2 GLU A 180     156.639 232.996 191.597  1.00 88.24           O  
ATOM   2827  N   ILE A 181     156.833 228.110 188.976  1.00 86.42           N  
ATOM   2829  CA  ILE A 181     157.229 227.696 187.619  1.00 86.42           C  
ATOM   2831  C   ILE A 181     156.439 226.467 187.149  1.00 86.42           C  
ATOM   2832  CB  ILE A 181     158.756 227.462 187.544  1.00 86.42           C  
ATOM   2834  O   ILE A 181     156.122 226.362 185.964  1.00 86.42           O  
ATOM   2835  CG1 ILE A 181     159.513 228.797 187.737  1.00 86.42           C  
ATOM   2838  CG2 ILE A 181     159.155 226.837 186.189  1.00 86.42           C  
ATOM   2842  CD1 ILE A 181     161.018 228.627 187.986  1.00 86.42           C  
ATOM   2846  N   PHE A 182     156.112 225.543 188.054  1.00 82.59           N  
ATOM   2848  CA  PHE A 182     155.285 224.372 187.751  1.00 82.59           C  
ATOM   2850  C   PHE A 182     153.774 224.624 187.879  1.00 82.59           C  
ATOM   2851  CB  PHE A 182     155.746 223.185 188.606  1.00 82.59           C  
ATOM   2854  O   PHE A 182     153.002 223.669 187.793  1.00 82.59           O  
ATOM   2855  CG  PHE A 182     157.071 222.562 188.210  1.00 82.59           C  
ATOM   2856  CD1 PHE A 182     157.281 222.103 186.895  1.00 82.59           C  
ATOM   2858  CD2 PHE A 182     158.058 222.348 189.183  1.00 82.59           C  
ATOM   2860  CE1 PHE A 182     158.477 221.445 186.558  1.00 82.59           C  
ATOM   2862  CE2 PHE A 182     159.249 221.677 188.852  1.00 82.59           C  
ATOM   2864  CZ  PHE A 182     159.459 221.225 187.538  1.00 82.59           C  
ATOM   2866  N   GLU A 183     153.344 225.875 188.079  1.00 85.48           N  
ATOM   2868  CA  GLU A 183     151.935 226.260 188.262  1.00 85.48           C  
ATOM   2870  C   GLU A 183     151.245 225.512 189.424  1.00 85.48           C  
ATOM   2871  CB  GLU A 183     151.153 226.184 186.935  1.00 85.48           C  
ATOM   2874  O   GLU A 183     150.051 225.210 189.400  1.00 85.48           O  
ATOM   2875  CG  GLU A 183     151.791 227.008 185.802  1.00 85.48           C  
ATOM   2878  CD  GLU A 183     150.941 227.040 184.516  1.00 85.48           C  
ATOM   2879  OE1 GLU A 183     151.250 227.882 183.638  1.00 85.48           O  
ATOM   2880  OE2 GLU A 183     149.968 226.260 184.397  1.00 85.48           O  
ATOM   2881  N   MET A 184     152.012 225.206 190.469  1.00 87.65           N  
ATOM   2883  CA  MET A 184     151.561 224.492 191.656  1.00 87.65           C  
ATOM   2885  C   MET A 184     151.153 225.491 192.735  1.00 87.65           C  
ATOM   2886  CB  MET A 184     152.672 223.567 192.162  1.00 87.65           C  
ATOM   2889  O   MET A 184     151.867 226.450 193.018  1.00 87.65           O  
ATOM   2890  CG  MET A 184     153.093 222.531 191.112  1.00 87.65           C  
ATOM   2893  SD  MET A 184     154.586 221.582 191.508  1.00 87.65           S  
ATOM   2894  CE  MET A 184     154.072 220.901 193.082  1.00 87.65           C  
ATOM   2898  N   THR A 185     150.014 225.257 193.385  1.00 91.77           N  
ATOM   2900  CA  THR A 185     149.602 226.087 194.525  1.00 91.77           C  
ATOM   2902  C   THR A 185     150.166 225.482 195.806  1.00 91.77           C  
ATOM   2903  CB  THR A 185     148.078 226.228 194.594  1.00 91.77           C  
ATOM   2905  O   THR A 185     149.720 224.411 196.216  1.00 91.77           O  
ATOM   2906  CG2 THR A 185     147.658 227.340 195.555  1.00 91.77           C  
ATOM   2910  OG1 THR A 185     147.567 226.581 193.328  1.00 91.77           O  
ATOM   2912  N   ILE A 186     151.137 226.155 196.423  1.00 94.74           N  
ATOM   2914  CA  ILE A 186     151.759 225.741 197.686  1.00 94.74           C  
ATOM   2916  C   ILE A 186     151.556 226.810 198.762  1.00 94.74           C  
ATOM   2917  CB  ILE A 186     153.245 225.378 197.465  1.00 94.74           C  
ATOM   2919  O   ILE A 186     151.576 228.006 198.460  1.00 94.74           O  
ATOM   2920  CG1 ILE A 186     153.807 224.618 198.678  1.00 94.74           C  
ATOM   2923  CG2 ILE A 186     154.102 226.622 197.188  1.00 94.74           C  
ATOM   2927  CD1 ILE A 186     155.126 223.891 198.415  1.00 94.74           C  
ATOM   2931  N   THR A 187     151.347 226.405 200.014  1.00 95.78           N  
ATOM   2933  CA  THR A 187     151.348 227.352 201.137  1.00 95.78           C  
ATOM   2935  C   THR A 187     152.776 227.601 201.646  1.00 95.78           C  
ATOM   2936  CB  THR A 187     150.408 226.952 202.283  1.00 95.78           C  
ATOM   2938  O   THR A 187     153.627 226.714 201.542  1.00 95.78           O  
ATOM   2939  CG2 THR A 187     149.015 226.541 201.808  1.00 95.78           C  
ATOM   2943  OG1 THR A 187     150.939 225.926 203.082  1.00 95.78           O  
ATOM   2945  N   PRO A 188     153.074 228.775 202.236  1.00 94.36           N  
ATOM   2946  CA  PRO A 188     154.401 229.057 202.792  1.00 94.36           C  
ATOM   2948  C   PRO A 188     154.816 228.047 203.870  1.00 94.36           C  
ATOM   2949  CB  PRO A 188     154.305 230.466 203.384  1.00 94.36           C  
ATOM   2952  O   PRO A 188     155.988 227.689 203.980  1.00 94.36           O  
ATOM   2953  CG  PRO A 188     153.139 231.103 202.633  1.00 94.36           C  
ATOM   2956  CD  PRO A 188     152.204 229.928 202.376  1.00 94.36           C  
ATOM   2959  N   GLU A 189     153.854 227.548 204.658  1.00 94.79           N  
ATOM   2961  CA  GLU A 189     154.115 226.522 205.669  1.00 94.79           C  
ATOM   2963  C   GLU A 189     154.556 225.199 205.028  1.00 94.79           C  
ATOM   2964  CB  GLU A 189     152.877 226.291 206.555  1.00 94.79           C  
ATOM   2967  O   GLU A 189     155.492 224.561 205.510  1.00 94.79           O  
ATOM   2968  CG  GLU A 189     152.322 227.546 207.258  1.00 94.79           C  
ATOM   2971  CD  GLU A 189     151.373 228.405 206.398  1.00 94.79           C  
ATOM   2972  OE1 GLU A 189     150.992 229.498 206.881  1.00 94.79           O  
ATOM   2973  OE2 GLU A 189     151.047 227.993 205.258  1.00 94.79           O  
ATOM   2974  N   ALA A 190     153.940 224.818 203.906  1.00 95.22           N  
ATOM   2976  CA  ALA A 190     154.319 223.623 203.161  1.00 95.22           C  
ATOM   2978  C   ALA A 190     155.691 223.762 202.487  1.00 95.22           C  
ATOM   2979  CB  ALA A 190     153.230 223.350 202.130  1.00 95.22           C  
ATOM   2983  O   ALA A 190     156.477 222.811 202.478  1.00 95.22           O  
ATOM   2984  N   ALA A 191     156.006 224.948 201.954  1.00 96.28           N  
ATOM   2986  CA  ALA A 191     157.313 225.234 201.368  1.00 96.28           C  
ATOM   2988  C   ALA A 191     158.439 225.157 202.414  1.00 96.28           C  
ATOM   2989  CB  ALA A 191     157.261 226.602 200.680  1.00 96.28           C  
ATOM   2993  O   ALA A 191     159.491 224.566 202.151  1.00 96.28           O  
ATOM   2994  N   LEU A 192     158.195 225.682 203.620  1.00 94.96           N  
ATOM   2996  CA  LEU A 192     159.130 225.601 204.743  1.00 94.96           C  
ATOM   2998  C   LEU A 192     159.366 224.149 205.186  1.00 94.96           C  
ATOM   2999  CB  LEU A 192     158.580 226.459 205.896  1.00 94.96           C  
ATOM   3002  O   LEU A 192     160.505 223.765 205.458  1.00 94.96           O  
ATOM   3003  CG  LEU A 192     159.540 226.592 207.092  1.00 94.96           C  
ATOM   3005  CD1 LEU A 192     160.765 227.447 206.755  1.00 94.96           C  
ATOM   3009  CD2 LEU A 192     158.818 227.246 208.270  1.00 94.96           C  
ATOM   3013  N   GLU A 193     158.313 223.329 205.234  1.00 93.24           N  
ATOM   3015  CA  GLU A 193     158.420 221.920 205.627  1.00 93.24           C  
ATOM   3017  C   GLU A 193     159.216 221.104 204.597  1.00 93.24           C  
ATOM   3018  CB  GLU A 193     157.010 221.347 205.858  1.00 93.24           C  
ATOM   3021  O   GLU A 193     160.113 220.338 204.961  1.00 93.24           O  
ATOM   3022  CG  GLU A 193     157.012 219.975 206.555  1.00 93.24           C  
ATOM   3025  CD  GLU A 193     157.621 219.970 207.972  1.00 93.24           C  
ATOM   3026  OE1 GLU A 193     157.902 218.844 208.461  1.00 93.24           O  
ATOM   3027  OE2 GLU A 193     157.848 221.049 208.565  1.00 93.24           O  
ATOM   3028  N   LEU A 194     158.969 221.335 203.302  1.00 95.60           N  
ATOM   3030  CA  LEU A 194     159.770 220.761 202.219  1.00 95.60           C  
ATOM   3032  C   LEU A 194     161.242 221.163 202.337  1.00 95.60           C  
ATOM   3033  CB  LEU A 194     159.187 221.198 200.863  1.00 95.60           C  
ATOM   3036  O   LEU A 194     162.116 220.294 202.317  1.00 95.60           O  
ATOM   3037  CG  LEU A 194     158.166 220.196 200.303  1.00 95.60           C  
ATOM   3039  CD1 LEU A 194     157.356 220.847 199.189  1.00 95.60           C  
ATOM   3043  CD2 LEU A 194     158.881 218.982 199.703  1.00 95.60           C  
ATOM   3047  N   ALA A 195     161.531 222.454 202.516  1.00 95.57           N  
ATOM   3049  CA  ALA A 195     162.893 222.954 202.689  1.00 95.57           C  
ATOM   3051  C   ALA A 195     163.610 222.270 203.865  1.00 95.57           C  
ATOM   3052  CB  ALA A 195     162.819 224.472 202.885  1.00 95.57           C  
ATOM   3056  O   ALA A 195     164.762 221.846 203.738  1.00 95.57           O  
ATOM   3057  N   ARG A 196     162.907 222.081 204.986  1.00 93.65           N  
ATOM   3059  CA  ARG A 196     163.453 221.464 206.202  1.00 93.65           C  
ATOM   3061  C   ARG A 196     163.861 220.009 206.004  1.00 93.65           C  
ATOM   3062  CB  ARG A 196     162.419 221.627 207.321  1.00 93.65           C  
ATOM   3065  O   ARG A 196     164.922 219.608 206.478  1.00 93.65           O  
ATOM   3066  CG  ARG A 196     163.071 221.559 208.701  1.00 93.65           C  
ATOM   3069  CD  ARG A 196     161.998 221.716 209.784  1.00 93.65           C  
ATOM   3072  NE  ARG A 196     162.289 222.849 210.685  1.00 93.65           N  
ATOM   3074  NH1 ARG A 196     161.146 222.022 212.487  1.00 93.65           N  
ATOM   3077  NH2 ARG A 196     162.237 223.968 212.667  1.00 93.65           N  
ATOM   3080  CZ  ARG A 196     161.890 222.942 211.938  1.00 93.65           C  
ATOM   3081  N   ARG A 197     163.080 219.245 205.238  1.00 94.15           N  
ATOM   3083  CA  ARG A 197     163.361 217.831 204.937  1.00 94.15           C  
ATOM   3085  C   ARG A 197     164.315 217.622 203.753  1.00 94.15           C  
ATOM   3086  CB  ARG A 197     162.041 217.066 204.777  1.00 94.15           C  
ATOM   3089  O   ARG A 197     164.635 216.489 203.407  1.00 94.15           O  
ATOM   3090  CG  ARG A 197     161.173 217.141 206.045  1.00 94.15           C  
ATOM   3093  CD  ARG A 197     160.018 216.139 205.974  1.00 94.15           C  
ATOM   3096  NE  ARG A 197     158.936 216.497 206.908  1.00 94.15           N  
ATOM   3098  NH1 ARG A 197     157.731 214.508 206.974  1.00 94.15           N  
ATOM   3101  NH2 ARG A 197     156.968 216.346 207.940  1.00 94.15           N  
ATOM   3104  CZ  ARG A 197     157.898 215.765 207.259  1.00 94.15           C  
ATOM   3105  N   SER A 198     164.822 218.698 203.148  1.00 93.70           N  
ATOM   3107  CA  SER A 198     165.642 218.648 201.925  1.00 93.70           C  
ATOM   3109  C   SER A 198     167.155 218.542 202.147  1.00 93.70           C  
ATOM   3110  CB  SER A 198     165.322 219.845 201.033  1.00 93.70           C  
ATOM   3113  O   SER A 198     167.925 218.700 201.198  1.00 93.70           O  
ATOM   3114  OG  SER A 198     163.988 219.749 200.603  1.00 93.70           O  
ATOM   3116  N   ARG A 199     167.614 218.313 203.386  1.00 89.76           N  
ATOM   3118  CA  ARG A 199     169.044 218.172 203.747  1.00 89.76           C  
ATOM   3120  C   ARG A 199     169.946 219.280 203.170  1.00 89.76           C  
ATOM   3121  CB  ARG A 199     169.577 216.776 203.363  1.00 89.76           C  
ATOM   3124  O   ARG A 199     171.023 218.996 202.648  1.00 89.76           O  
ATOM   3125  CG  ARG A 199     168.756 215.598 203.893  1.00 89.76           C  
ATOM   3128  CD  ARG A 199     169.520 214.293 203.642  1.00 89.76           C  
ATOM   3131  NE  ARG A 199     168.667 213.152 203.964  1.00 89.76           N  
ATOM   3133  NH1 ARG A 199     170.151 211.368 203.863  1.00 89.76           N  
ATOM   3136  NH2 ARG A 199     168.001 211.053 204.252  1.00 89.76           N  
ATOM   3139  CZ  ARG A 199     168.963 211.871 204.015  1.00 89.76           C  
ATOM   3140  N   GLY A 200     169.497 220.537 203.179  1.00 91.79           N  
ATOM   3142  CA  GLY A 200     170.305 221.661 202.677  1.00 91.79           C  
ATOM   3145  C   GLY A 200     170.571 221.647 201.161  1.00 91.79           C  
ATOM   3146  O   GLY A 200     171.479 222.334 200.703  1.00 91.79           O  
ATOM   3147  N   THR A 201     169.834 220.849 200.373  1.00 92.80           N  
ATOM   3149  CA  THR A 201     170.182 220.561 198.972  1.00 92.80           C  
ATOM   3151  C   THR A 201     169.025 220.874 198.004  1.00 92.80           C  
ATOM   3152  CB  THR A 201     170.615 219.096 198.831  1.00 92.80           C  
ATOM   3154  O   THR A 201     168.019 220.159 198.008  1.00 92.80           O  
ATOM   3155  CG2 THR A 201     171.198 218.815 197.443  1.00 92.80           C  
ATOM   3159  OG1 THR A 201     171.633 218.771 199.753  1.00 92.80           O  
ATOM   3161  N   PRO A 202     169.158 221.869 197.098  1.00 93.84           N  
ATOM   3162  CA  PRO A 202     168.104 222.259 196.148  1.00 93.84           C  
ATOM   3164  C   PRO A 202     167.581 221.119 195.267  1.00 93.84           C  
ATOM   3165  CB  PRO A 202     168.735 223.355 195.283  1.00 93.84           C  
ATOM   3168  O   PRO A 202     166.378 221.002 195.031  1.00 93.84           O  
ATOM   3169  CG  PRO A 202     169.741 224.011 196.223  1.00 93.84           C  
ATOM   3172  CD  PRO A 202     170.246 222.839 197.060  1.00 93.84           C  
ATOM   3175  N   ARG A 203     168.471 220.229 194.804  1.00 88.27           N  
ATOM   3177  CA  ARG A 203     168.078 219.046 194.017  1.00 88.27           C  
ATOM   3179  C   ARG A 203     167.117 218.131 194.787  1.00 88.27           C  
ATOM   3180  CB  ARG A 203     169.342 218.306 193.544  1.00 88.27           C  
ATOM   3183  O   ARG A 203     166.185 217.598 194.190  1.00 88.27           O  
ATOM   3184  CG  ARG A 203     169.026 217.088 192.656  1.00 88.27           C  
ATOM   3187  CD  ARG A 203     170.290 216.430 192.078  1.00 88.27           C  
ATOM   3190  NE  ARG A 203     170.872 217.199 190.956  1.00 88.27           N  
ATOM   3192  NH1 ARG A 203     172.724 215.875 190.603  1.00 88.27           N  
ATOM   3195  NH2 ARG A 203     172.283 217.528 189.189  1.00 88.27           N  
ATOM   3198  CZ  ARG A 203     171.954 216.869 190.262  1.00 88.27           C  
ATOM   3199  N   ILE A 204     167.314 217.971 196.099  1.00 90.43           N  
ATOM   3201  CA  ILE A 204     166.424 217.167 196.948  1.00 90.43           C  
ATOM   3203  C   ILE A 204     165.083 217.886 197.121  1.00 90.43           C  
ATOM   3204  CB  ILE A 204     167.090 216.816 198.300  1.00 90.43           C  
ATOM   3206  O   ILE A 204     164.051 217.253 196.921  1.00 90.43           O  
ATOM   3207  CG1 ILE A 204     168.376 215.989 198.056  1.00 90.43           C  
ATOM   3210  CG2 ILE A 204     166.109 216.042 199.202  1.00 90.43           C  
ATOM   3214  CD1 ILE A 204     169.132 215.588 199.329  1.00 90.43           C  
ATOM   3218  N   ALA A 205     165.093 219.196 197.382  1.00 93.54           N  
ATOM   3220  CA  ALA A 205     163.874 219.995 197.530  1.00 93.54           C  
ATOM   3222  C   ALA A 205     162.947 219.902 196.314  1.00 93.54           C  
ATOM   3223  CB  ALA A 205     164.280 221.445 197.821  1.00 93.54           C  
ATOM   3227  O   ALA A 205     161.758 219.615 196.453  1.00 93.54           O  
ATOM   3228  N   ASN A 206     163.505 220.041 195.112  1.00 89.51           N  
ATOM   3230  CA  ASN A 206     162.730 219.939 193.876  1.00 89.51           C  
ATOM   3232  C   ASN A 206     162.186 218.517 193.641  1.00 89.51           C  
ATOM   3233  CB  ASN A 206     163.611 220.419 192.714  1.00 89.51           C  
ATOM   3236  O   ASN A 206     161.053 218.357 193.184  1.00 89.51           O  
ATOM   3237  CG  ASN A 206     163.894 221.912 192.763  1.00 89.51           C  
ATOM   3238  ND2 ASN A 206     164.945 222.362 192.123  1.00 89.51           N  
ATOM   3241  OD1 ASN A 206     163.171 222.706 193.341  1.00 89.51           O  
ATOM   3242  N   ARG A 207     162.959 217.475 193.981  1.00 89.16           N  
ATOM   3244  CA  ARG A 207     162.510 216.078 193.866  1.00 89.16           C  
ATOM   3246  C   ARG A 207     161.379 215.768 194.846  1.00 89.16           C  
ATOM   3247  CB  ARG A 207     163.714 215.140 194.045  1.00 89.16           C  
ATOM   3250  O   ARG A 207     160.384 215.165 194.450  1.00 89.16           O  
ATOM   3251  CG  ARG A 207     163.359 213.669 193.761  1.00 89.16           C  
ATOM   3254  CD  ARG A 207     164.600 212.767 193.812  1.00 89.16           C  
ATOM   3257  NE  ARG A 207     165.213 212.761 195.158  1.00 89.16           N  
ATOM   3259  NH1 ARG A 207     164.878 210.543 195.683  1.00 89.16           N  
ATOM   3262  NH2 ARG A 207     165.805 211.905 197.184  1.00 89.16           N  
ATOM   3265  CZ  ARG A 207     165.293 211.739 195.995  1.00 89.16           C  
ATOM   3266  N   LEU A 208     161.497 216.213 196.099  1.00 93.18           N  
ATOM   3268  CA  LEU A 208     160.441 216.054 197.101  1.00 93.18           C  
ATOM   3270  C   LEU A 208     159.174 216.808 196.687  1.00 93.18           C  
ATOM   3271  CB  LEU A 208     160.938 216.509 198.484  1.00 93.18           C  
ATOM   3274  O   LEU A 208     158.097 216.222 196.727  1.00 93.18           O  
ATOM   3275  CG  LEU A 208     162.031 215.636 199.127  1.00 93.18           C  
ATOM   3277  CD1 LEU A 208     162.398 216.213 200.495  1.00 93.18           C  
ATOM   3281  CD2 LEU A 208     161.595 214.180 199.306  1.00 93.18           C  
ATOM   3285  N   LEU A 209     159.294 218.043 196.188  1.00 93.49           N  
ATOM   3287  CA  LEU A 209     158.155 218.812 195.681  1.00 93.49           C  
ATOM   3289  C   LEU A 209     157.396 218.063 194.570  1.00 93.49           C  
ATOM   3290  CB  LEU A 209     158.660 220.188 195.213  1.00 93.49           C  
ATOM   3293  O   LEU A 209     156.167 218.028 194.604  1.00 93.49           O  
ATOM   3294  CG  LEU A 209     157.568 221.101 194.622  1.00 93.49           C  
ATOM   3296  CD1 LEU A 209     156.498 221.489 195.641  1.00 93.49           C  
ATOM   3300  CD2 LEU A 209     158.212 222.378 194.100  1.00 93.49           C  
ATOM   3304  N   LYS A 210     158.095 217.397 193.635  1.00 90.64           N  
ATOM   3306  CA  LYS A 210     157.452 216.539 192.618  1.00 90.64           C  
ATOM   3308  C   LYS A 210     156.663 215.381 193.241  1.00 90.64           C  
ATOM   3309  CB  LYS A 210     158.477 215.978 191.615  1.00 90.64           C  
ATOM   3312  O   LYS A 210     155.549 215.112 192.810  1.00 90.64           O  
ATOM   3313  CG  LYS A 210     158.923 216.965 190.524  1.00 90.64           C  
ATOM   3316  CD  LYS A 210     159.815 216.230 189.503  1.00 90.64           C  
ATOM   3319  CE  LYS A 210     160.195 217.096 188.294  1.00 90.64           C  
ATOM   3322  NZ  LYS A 210     160.944 216.316 187.269  1.00 90.64           N  
ATOM   3326  N   ARG A 211     157.195 214.704 194.266  1.00 92.92           N  
ATOM   3328  CA  ARG A 211     156.467 213.607 194.938  1.00 92.92           C  
ATOM   3330  C   ARG A 211     155.261 214.117 195.731  1.00 92.92           C  
ATOM   3331  CB  ARG A 211     157.394 212.800 195.857  1.00 92.92           C  
ATOM   3334  O   ARG A 211     154.198 213.504 195.693  1.00 92.92           O  
ATOM   3335  CG  ARG A 211     158.636 212.150 195.227  1.00 92.92           C  
ATOM   3338  CD  ARG A 211     158.334 211.183 194.074  1.00 92.92           C  
ATOM   3341  NE  ARG A 211     158.130 211.900 192.808  1.00 92.92           N  
ATOM   3343  NH1 ARG A 211     157.492 210.134 191.480  1.00 92.92           N  
ATOM   3346  NH2 ARG A 211     157.493 212.210 190.691  1.00 92.92           N  
ATOM   3349  CZ  ARG A 211     157.725 211.398 191.665  1.00 92.92           C  
ATOM   3350  N   VAL A 212     155.404 215.262 196.403  1.00 94.64           N  
ATOM   3352  CA  VAL A 212     154.301 215.917 197.124  1.00 94.64           C  
ATOM   3354  C   VAL A 212     153.213 216.383 196.150  1.00 94.64           C  
ATOM   3355  CB  VAL A 212     154.809 217.072 198.009  1.00 94.64           C  
ATOM   3357  O   VAL A 212     152.036 216.227 196.455  1.00 94.64           O  
ATOM   3358  CG1 VAL A 212     153.652 217.756 198.740  1.00 94.64           C  
ATOM   3362  CG2 VAL A 212     155.772 216.583 199.101  1.00 94.64           C  
ATOM   3366  N   ARG A 213     153.575 216.862 194.951  1.00 92.85           N  
ATOM   3368  CA  ARG A 213     152.626 217.153 193.859  1.00 92.85           C  
ATOM   3370  C   ARG A 213     151.788 215.936 193.497  1.00 92.85           C  
ATOM   3371  CB  ARG A 213     153.389 217.592 192.602  1.00 92.85           C  
ATOM   3374  O   ARG A 213     150.571 216.043 193.401  1.00 92.85           O  
ATOM   3375  CG  ARG A 213     152.473 218.080 191.467  1.00 92.85           C  
ATOM   3378  CD  ARG A 213     153.288 218.378 190.203  1.00 92.85           C  
ATOM   3381  NE  ARG A 213     153.904 217.160 189.633  1.00 92.85           N  
ATOM   3383  NH1 ARG A 213     154.603 218.072 187.637  1.00 92.85           N  
ATOM   3386  NH2 ARG A 213     154.943 215.915 188.040  1.00 92.85           N  
ATOM   3389  CZ  ARG A 213     154.482 217.059 188.449  1.00 92.85           C  
ATOM   3390  N   ASP A 214     152.446 214.802 193.270  1.00 93.79           N  
ATOM   3392  CA  ASP A 214     151.789 213.561 192.857  1.00 93.79           C  
ATOM   3394  C   ASP A 214     150.801 213.105 193.940  1.00 93.79           C  
ATOM   3395  CB  ASP A 214     152.847 212.484 192.543  1.00 93.79           C  
ATOM   3398  O   ASP A 214     149.644 212.811 193.644  1.00 93.79           O  
ATOM   3399  CG  ASP A 214     153.763 212.831 191.357  1.00 93.79           C  
ATOM   3400  OD1 ASP A 214     153.499 213.835 190.654  1.00 93.79           O  
ATOM   3401  OD2 ASP A 214     154.721 212.078 191.077  1.00 93.79           O  
ATOM   3402  N   TYR A 215     151.212 213.167 195.209  1.00 95.05           N  
ATOM   3404  CA  TYR A 215     150.323 212.897 196.337  1.00 95.05           C  
ATOM   3406  C   TYR A 215     149.142 213.876 196.406  1.00 95.05           C  
ATOM   3407  CB  TYR A 215     151.126 212.928 197.639  1.00 95.05           C  
ATOM   3410  O   TYR A 215     147.996 213.446 196.534  1.00 95.05           O  
ATOM   3411  CG  TYR A 215     150.304 212.480 198.830  1.00 95.05           C  
ATOM   3412  CD1 TYR A 215     149.741 213.411 199.723  1.00 95.05           C  
ATOM   3414  CD2 TYR A 215     150.057 211.113 199.007  1.00 95.05           C  
ATOM   3416  CE1 TYR A 215     148.964 212.974 200.813  1.00 95.05           C  
ATOM   3418  CE2 TYR A 215     149.272 210.674 200.092  1.00 95.05           C  
ATOM   3420  OH  TYR A 215     148.011 211.138 202.055  1.00 95.05           O  
ATOM   3422  CZ  TYR A 215     148.744 211.598 201.008  1.00 95.05           C  
ATOM   3423  N   ALA A 216     149.392 215.181 196.270  1.00 93.83           N  
ATOM   3425  CA  ALA A 216     148.358 216.213 196.314  1.00 93.83           C  
ATOM   3427  C   ALA A 216     147.317 216.056 195.196  1.00 93.83           C  
ATOM   3428  CB  ALA A 216     149.034 217.587 196.232  1.00 93.83           C  
ATOM   3432  O   ALA A 216     146.143 216.345 195.415  1.00 93.83           O  
ATOM   3433  N   GLN A 217     147.723 215.587 194.013  1.00 93.60           N  
ATOM   3435  CA  GLN A 217     146.816 215.373 192.881  1.00 93.60           C  
ATOM   3437  C   GLN A 217     145.914 214.142 193.034  1.00 93.60           C  
ATOM   3438  CB  GLN A 217     147.625 215.268 191.582  1.00 93.60           C  
ATOM   3441  O   GLN A 217     144.787 214.171 192.545  1.00 93.60           O  
ATOM   3442  CG  GLN A 217     148.092 216.648 191.097  1.00 93.60           C  
ATOM   3445  CD  GLN A 217     148.749 216.590 189.726  1.00 93.60           C  
ATOM   3446  NE2 GLN A 217     148.798 217.682 188.997  1.00 93.60           N  
ATOM   3449  OE1 GLN A 217     149.236 215.576 189.264  1.00 93.60           O  
ATOM   3450  N   ILE A 218     146.390 213.077 193.688  1.00 94.73           N  
ATOM   3452  CA  ILE A 218     145.643 211.811 193.812  1.00 94.73           C  
ATOM   3454  C   ILE A 218     144.878 211.717 195.136  1.00 94.73           C  
ATOM   3455  CB  ILE A 218     146.605 210.618 193.606  1.00 94.73           C  
ATOM   3457  O   ILE A 218     143.736 211.261 195.167  1.00 94.73           O  
ATOM   3458  CG1 ILE A 218     147.339 210.672 192.246  1.00 94.73           C  
ATOM   3461  CG2 ILE A 218     145.878 209.269 193.747  1.00 94.73           C  
ATOM   3465  CD1 ILE A 218     146.433 210.820 191.019  1.00 94.73           C  
ATOM   3469  N   MET A 219     145.493 212.160 196.234  1.00 93.61           N  
ATOM   3471  CA  MET A 219     144.949 212.042 197.593  1.00 93.61           C  
ATOM   3473  C   MET A 219     144.370 213.360 198.126  1.00 93.61           C  
ATOM   3474  CB  MET A 219     146.036 211.480 198.526  1.00 93.61           C  
ATOM   3477  O   MET A 219     143.645 213.347 199.124  1.00 93.61           O  
ATOM   3478  CG  MET A 219     146.500 210.082 198.084  1.00 93.61           C  
ATOM   3481  SD  MET A 219     145.268 208.760 198.260  1.00 93.61           S  
ATOM   3482  CE  MET A 219     145.515 208.327 199.999  1.00 93.61           C  
ATOM   3486  N   GLY A 220     144.670 214.484 197.470  1.00 91.71           N  
ATOM   3488  CA  GLY A 220     144.164 215.819 197.790  1.00 91.71           C  
ATOM   3491  C   GLY A 220     143.315 216.426 196.667  1.00 91.71           C  
ATOM   3492  O   GLY A 220     142.708 215.727 195.858  1.00 91.71           O  
ATOM   3493  N   ASP A 221     143.256 217.755 196.631  1.00 89.63           N  
ATOM   3495  CA  ASP A 221     142.589 218.575 195.611  1.00 89.63           C  
ATOM   3497  C   ASP A 221     143.589 219.294 194.680  1.00 89.63           C  
ATOM   3498  CB  ASP A 221     141.604 219.539 196.301  1.00 89.63           C  
ATOM   3501  O   ASP A 221     143.227 220.228 193.961  1.00 89.63           O  
ATOM   3502  CG  ASP A 221     142.239 220.491 197.328  1.00 89.63           C  
ATOM   3503  OD1 ASP A 221     143.419 220.282 197.689  1.00 89.63           O  
ATOM   3504  OD2 ASP A 221     141.499 221.398 197.776  1.00 89.63           O  
ATOM   3505  N   GLY A 222     144.850 218.849 194.677  1.00 89.90           N  
ATOM   3507  CA  GLY A 222     145.956 219.436 193.919  1.00 89.90           C  
ATOM   3510  C   GLY A 222     146.658 220.613 194.606  1.00 89.90           C  
ATOM   3511  O   GLY A 222     147.655 221.098 194.069  1.00 89.90           O  
ATOM   3512  N   VAL A 223     146.188 221.064 195.776  1.00 92.66           N  
ATOM   3514  CA  VAL A 223     146.839 222.115 196.578  1.00 92.66           C  
ATOM   3516  C   VAL A 223     147.793 221.483 197.590  1.00 92.66           C  
ATOM   3517  CB  VAL A 223     145.801 223.022 197.270  1.00 92.66           C  
ATOM   3519  O   VAL A 223     147.453 220.510 198.261  1.00 92.66           O  
ATOM   3520  CG1 VAL A 223     146.474 224.155 198.061  1.00 92.66           C  
ATOM   3524  CG2 VAL A 223     144.868 223.676 196.238  1.00 92.66           C  
ATOM   3528  N   ILE A 224     148.999 222.038 197.707  1.00 96.15           N  
ATOM   3530  CA  ILE A 224     150.013 221.577 198.657  1.00 96.15           C  
ATOM   3532  C   ILE A 224     149.978 222.479 199.891  1.00 96.15           C  
ATOM   3533  CB  ILE A 224     151.406 221.507 197.995  1.00 96.15           C  
ATOM   3535  O   ILE A 224     150.591 223.546 199.918  1.00 96.15           O  
ATOM   3536  CG1 ILE A 224     151.380 220.583 196.759  1.00 96.15           C  
ATOM   3539  CG2 ILE A 224     152.426 220.994 199.028  1.00 96.15           C  
ATOM   3543  CD1 ILE A 224     152.707 220.541 196.004  1.00 96.15           C  
ATOM   3547  N   ASP A 225     149.247 222.048 200.914  1.00 93.66           N  
ATOM   3549  CA  ASP A 225     149.318 222.624 202.258  1.00 93.66           C  
ATOM   3551  C   ASP A 225     150.295 221.842 203.156  1.00 93.66           C  
ATOM   3552  CB  ASP A 225     147.901 222.803 202.839  1.00 93.66           C  
ATOM   3555  O   ASP A 225     150.867 220.821 202.758  1.00 93.66           O  
ATOM   3556  CG  ASP A 225     147.139 221.513 203.174  1.00 93.66           C  
ATOM   3557  OD1 ASP A 225     147.785 220.459 203.355  1.00 93.66           O  
ATOM   3558  OD2 ASP A 225     145.896 221.582 203.312  1.00 93.66           O  
ATOM   3559  N   ASP A 226     150.529 222.347 204.368  1.00 91.56           N  
ATOM   3561  CA  ASP A 226     151.432 221.748 205.358  1.00 91.56           C  
ATOM   3563  C   ASP A 226     151.042 220.306 205.701  1.00 91.56           C  
ATOM   3564  CB  ASP A 226     151.446 222.628 206.625  1.00 91.56           C  
ATOM   3567  O   ASP A 226     151.900 219.454 205.940  1.00 91.56           O  
ATOM   3568  CG  ASP A 226     150.066 222.854 207.273  1.00 91.56           C  
ATOM   3569  OD1 ASP A 226     149.155 223.348 206.568  1.00 91.56           O  
ATOM   3570  OD2 ASP A 226     149.912 222.553 208.479  1.00 91.56           O  
ATOM   3571  N   LYS A 227     149.743 220.007 205.660  1.00 93.93           N  
ATOM   3573  CA  LYS A 227     149.195 218.702 206.011  1.00 93.93           C  
ATOM   3575  C   LYS A 227     149.380 217.681 204.889  1.00 93.93           C  
ATOM   3576  CB  LYS A 227     147.728 218.919 206.373  1.00 93.93           C  
ATOM   3579  O   LYS A 227     149.753 216.543 205.163  1.00 93.93           O  
ATOM   3580  CG  LYS A 227     147.225 217.801 207.278  1.00 93.93           C  
ATOM   3583  CD  LYS A 227     145.754 218.065 207.571  1.00 93.93           C  
ATOM   3586  CE  LYS A 227     145.255 217.017 208.552  1.00 93.93           C  
ATOM   3589  NZ  LYS A 227     143.796 217.167 208.727  1.00 93.93           N  
ATOM   3593  N   ILE A 228     149.143 218.081 203.642  1.00 95.15           N  
ATOM   3595  CA  ILE A 228     149.398 217.288 202.435  1.00 95.15           C  
ATOM   3597  C   ILE A 228     150.897 217.019 202.293  1.00 95.15           C  
ATOM   3598  CB  ILE A 228     148.810 218.025 201.207  1.00 95.15           C  
ATOM   3600  O   ILE A 228     151.283 215.883 202.014  1.00 95.15           O  
ATOM   3601  CG1 ILE A 228     147.268 217.915 201.152  1.00 95.15           C  
ATOM   3604  CG2 ILE A 228     149.412 217.578 199.866  1.00 95.15           C  
ATOM   3608  CD1 ILE A 228     146.699 216.530 200.798  1.00 95.15           C  
ATOM   3612  N   ALA A 229     151.745 218.026 202.533  1.00 95.11           N  
ATOM   3614  CA  ALA A 229     153.196 217.864 202.515  1.00 95.11           C  
ATOM   3616  C   ALA A 229     153.668 216.853 203.575  1.00 95.11           C  
ATOM   3617  CB  ALA A 229     153.855 219.238 202.681  1.00 95.11           C  
ATOM   3621  O   ALA A 229     154.386 215.912 203.234  1.00 95.11           O  
ATOM   3622  N   ASP A 230     153.224 216.989 204.828  1.00 94.27           N  
ATOM   3624  CA  ASP A 230     153.571 216.062 205.912  1.00 94.27           C  
ATOM   3626  C   ASP A 230     153.120 214.623 205.621  1.00 94.27           C  
ATOM   3627  CB  ASP A 230     152.957 216.570 207.224  1.00 94.27           C  
ATOM   3630  O   ASP A 230     153.902 213.684 205.778  1.00 94.27           O  
ATOM   3631  CG  ASP A 230     153.307 215.663 208.405  1.00 94.27           C  
ATOM   3632  OD1 ASP A 230     154.523 215.504 208.660  1.00 94.27           O  
ATOM   3633  OD2 ASP A 230     152.365 215.132 209.035  1.00 94.27           O  
ATOM   3634  N   GLN A 231     151.894 214.436 205.120  1.00 93.62           N  
ATOM   3636  CA  GLN A 231     151.373 213.117 204.747  1.00 93.62           C  
ATOM   3638  C   GLN A 231     152.184 212.467 203.622  1.00 93.62           C  
ATOM   3639  CB  GLN A 231     149.912 213.249 204.309  1.00 93.62           C  
ATOM   3642  O   GLN A 231     152.543 211.291 203.720  1.00 93.62           O  
ATOM   3643  CG  GLN A 231     148.972 213.442 205.501  1.00 93.62           C  
ATOM   3646  CD  GLN A 231     147.526 213.678 205.084  1.00 93.62           C  
ATOM   3647  NE2 GLN A 231     146.591 213.528 205.998  1.00 93.62           N  
ATOM   3650  OE1 GLN A 231     147.163 213.962 203.957  1.00 93.62           O  
ATOM   3651  N   ALA A 232     152.497 213.230 202.573  1.00 94.19           N  
ATOM   3653  CA  ALA A 232     153.297 212.755 201.453  1.00 94.19           C  
ATOM   3655  C   ALA A 232     154.720 212.375 201.892  1.00 94.19           C  
ATOM   3656  CB  ALA A 232     153.329 213.861 200.397  1.00 94.19           C  
ATOM   3660  O   ALA A 232     155.205 211.295 201.564  1.00 94.19           O  
ATOM   3661  N   LEU A 233     155.382 213.237 202.666  1.00 94.23           N  
ATOM   3663  CA  LEU A 233     156.750 213.014 203.142  1.00 94.23           C  
ATOM   3665  C   LEU A 233     156.828 211.844 204.132  1.00 94.23           C  
ATOM   3666  CB  LEU A 233     157.272 214.328 203.746  1.00 94.23           C  
ATOM   3669  O   LEU A 233     157.753 211.042 204.051  1.00 94.23           O  
ATOM   3670  CG  LEU A 233     157.575 215.406 202.686  1.00 94.23           C  
ATOM   3672  CD1 LEU A 233     157.578 216.819 203.283  1.00 94.23           C  
ATOM   3676  CD2 LEU A 233     158.924 215.134 202.017  1.00 94.23           C  
ATOM   3680  N   THR A 234     155.823 211.686 204.996  1.00 91.82           N  
ATOM   3682  CA  THR A 234     155.720 210.539 205.911  1.00 91.82           C  
ATOM   3684  C   THR A 234     155.495 209.231 205.152  1.00 91.82           C  
ATOM   3685  CB  THR A 234     154.596 210.746 206.935  1.00 91.82           C  
ATOM   3687  O   THR A 234     156.089 208.214 205.500  1.00 91.82           O  
ATOM   3688  CG2 THR A 234     154.565 209.655 208.006  1.00 91.82           C  
ATOM   3692  OG1 THR A 234     154.791 211.958 207.620  1.00 91.82           O  
ATOM   3694  N   MET A 235     154.691 209.238 204.080  1.00 88.19           N  
ATOM   3696  CA  MET A 235     154.548 208.064 203.210  1.00 88.19           C  
ATOM   3698  C   MET A 235     155.871 207.679 202.538  1.00 88.19           C  
ATOM   3699  CB  MET A 235     153.500 208.339 202.131  1.00 88.19           C  
ATOM   3702  O   MET A 235     156.140 206.492 202.368  1.00 88.19           O  
ATOM   3703  CG  MET A 235     153.262 207.117 201.226  1.00 88.19           C  
ATOM   3706  SD  MET A 235     152.714 207.543 199.567  1.00 88.19           S  
ATOM   3707  CE  MET A 235     151.204 208.334 200.096  1.00 88.19           C  
ATOM   3711  N   LEU A 236     156.688 208.667 202.165  1.00 90.08           N  
ATOM   3713  CA  LEU A 236     158.028 208.469 201.601  1.00 90.08           C  
ATOM   3715  C   LEU A 236     159.081 208.079 202.655  1.00 90.08           C  
ATOM   3716  CB  LEU A 236     158.453 209.753 200.864  1.00 90.08           C  
ATOM   3719  O   LEU A 236     160.259 208.005 202.319  1.00 90.08           O  
ATOM   3720  CG  LEU A 236     157.628 210.084 199.614  1.00 90.08           C  
ATOM   3722  CD1 LEU A 236     157.921 211.524 199.192  1.00 90.08           C  
ATOM   3726  CD2 LEU A 236     157.961 209.157 198.442  1.00 90.08           C  
ATOM   3730  N   ASP A 237     158.679 207.864 203.912  1.00 89.76           N  
ATOM   3732  CA  ASP A 237     159.563 207.604 205.054  1.00 89.76           C  
ATOM   3734  C   ASP A 237     160.595 208.716 205.323  1.00 89.76           C  
ATOM   3735  CB  ASP A 237     160.222 206.220 204.949  1.00 89.76           C  
ATOM   3738  O   ASP A 237     161.658 208.451 205.880  1.00 89.76           O  
ATOM   3739  CG  ASP A 237     159.221 205.079 204.902  1.00 89.76           C  
ATOM   3740  OD1 ASP A 237     158.508 204.846 205.907  1.00 89.76           O  
ATOM   3741  OD2 ASP A 237     159.234 204.300 203.920  1.00 89.76           O  
ATOM   3742  N   VAL A 238     160.296 209.965 204.947  1.00 93.42           N  
ATOM   3744  CA  VAL A 238     161.157 211.124 205.224  1.00 93.42           C  
ATOM   3746  C   VAL A 238     160.655 211.841 206.473  1.00 93.42           C  
ATOM   3747  CB  VAL A 238     161.236 212.086 204.024  1.00 93.42           C  
ATOM   3749  O   VAL A 238     159.612 212.502 206.446  1.00 93.42           O  
ATOM   3750  CG1 VAL A 238     162.254 213.201 204.299  1.00 93.42           C  
ATOM   3754  CG2 VAL A 238     161.686 211.377 202.741  1.00 93.42           C  
ATOM   3758  N   ASP A 239     161.405 211.740 207.567  1.00 90.86           N  
ATOM   3760  CA  ASP A 239     161.041 212.372 208.839  1.00 90.86           C  
ATOM   3762  C   ASP A 239     161.320 213.889 208.878  1.00 90.86           C  
ATOM   3763  CB  ASP A 239     161.686 211.613 210.008  1.00 90.86           C  
ATOM   3766  O   ASP A 239     161.821 214.485 207.923  1.00 90.86           O  
ATOM   3767  CG  ASP A 239     163.183 211.861 210.215  1.00 90.86           C  
ATOM   3768  OD1 ASP A 239     163.748 212.846 209.684  1.00 90.86           O  
ATOM   3769  OD2 ASP A 239     163.757 211.104 211.020  1.00 90.86           O  
ATOM   3770  N   HIS A 240     161.010 214.535 210.003  1.00 89.30           N  
ATOM   3772  CA  HIS A 240     161.151 215.986 210.178  1.00 89.30           C  
ATOM   3774  C   HIS A 240     162.600 216.521 210.133  1.00 89.30           C  
ATOM   3775  CB  HIS A 240     160.482 216.392 211.500  1.00 89.30           C  
ATOM   3778  O   HIS A 240     162.784 217.730 209.983  1.00 89.30           O  
ATOM   3779  CG  HIS A 240     159.028 215.997 211.598  1.00 89.30           C  
ATOM   3780  CD2 HIS A 240     158.491 215.082 212.463  1.00 89.30           C  
ATOM   3782  ND1 HIS A 240     157.995 216.482 210.826  1.00 89.30           N  
ATOM   3784  CE1 HIS A 240     156.867 215.848 211.198  1.00 89.30           C  
ATOM   3786  NE2 HIS A 240     157.120 215.004 212.213  1.00 89.30           N  
ATOM   3787  N   GLU A 241     163.623 215.665 210.251  1.00 91.34           N  
ATOM   3789  CA  GLU A 241     165.050 216.015 210.084  1.00 91.34           C  
ATOM   3791  C   GLU A 241     165.574 215.655 208.677  1.00 91.34           C  
ATOM   3792  CB  GLU A 241     165.877 215.348 211.199  1.00 91.34           C  
ATOM   3795  O   GLU A 241     166.753 215.856 208.354  1.00 91.34           O  
ATOM   3796  CG  GLU A 241     165.771 216.092 212.544  1.00 91.34           C  
ATOM   3799  CD  GLU A 241     166.683 217.331 212.679  1.00 91.34           C  
ATOM   3800  OE1 GLU A 241     166.319 218.252 213.443  1.00 91.34           O  
ATOM   3801  OE2 GLU A 241     167.819 217.344 212.137  1.00 91.34           O  
ATOM   3802  N   GLY A 242     164.686 215.145 207.817  1.00 91.82           N  
ATOM   3804  CA  GLY A 242     165.002 214.683 206.475  1.00 91.82           C  
ATOM   3807  C   GLY A 242     165.689 213.317 206.444  1.00 91.82           C  
ATOM   3808  O   GLY A 242     166.275 212.987 205.410  1.00 91.82           O  
ATOM   3809  N   LEU A 243     165.665 212.539 207.534  1.00 93.42           N  
ATOM   3811  CA  LEU A 243     166.220 211.180 207.567  1.00 93.42           C  
ATOM   3813  C   LEU A 243     165.287 210.231 206.817  1.00 93.42           C  
ATOM   3814  CB  LEU A 243     166.428 210.684 209.007  1.00 93.42           C  
ATOM   3817  O   LEU A 243     164.074 210.238 207.041  1.00 93.42           O  
ATOM   3818  CG  LEU A 243     167.248 211.593 209.934  1.00 93.42           C  
ATOM   3820  CD1 LEU A 243     167.404 210.936 211.306  1.00 93.42           C  
ATOM   3824  CD2 LEU A 243     168.647 211.846 209.371  1.00 93.42           C  
ATOM   3828  N   ASP A 244     165.859 209.427 205.926  1.00 87.24           N  
ATOM   3830  CA  ASP A 244     165.107 208.438 205.160  1.00 87.24           C  
ATOM   3832  C   ASP A 244     164.971 207.114 205.928  1.00 87.24           C  
ATOM   3833  CB  ASP A 244     165.713 208.290 203.748  1.00 87.24           C  
ATOM   3836  O   ASP A 244     165.443 206.959 207.060  1.00 87.24           O  
ATOM   3837  CG  ASP A 244     167.130 207.700 203.690  1.00 87.24           C  
ATOM   3838  OD1 ASP A 244     167.460 206.851 204.547  1.00 87.24           O  
ATOM   3839  OD2 ASP A 244     167.860 208.069 202.742  1.00 87.24           O  
ATOM   3840  N   TYR A 245     164.318 206.134 205.303  1.00 85.59           N  
ATOM   3842  CA  TYR A 245     164.155 204.800 205.871  1.00 85.59           C  
ATOM   3844  C   TYR A 245     165.486 204.167 206.315  1.00 85.59           C  
ATOM   3845  CB  TYR A 245     163.461 203.912 204.828  1.00 85.59           C  
ATOM   3848  O   TYR A 245     165.538 203.544 207.377  1.00 85.59           O  
ATOM   3849  CG  TYR A 245     163.406 202.448 205.214  1.00 85.59           C  
ATOM   3850  CD1 TYR A 245     164.431 201.580 204.789  1.00 85.59           C  
ATOM   3852  CD2 TYR A 245     162.350 201.956 206.006  1.00 85.59           C  
ATOM   3854  CE1 TYR A 245     164.410 200.226 205.162  1.00 85.59           C  
ATOM   3856  CE2 TYR A 245     162.306 200.587 206.349  1.00 85.59           C  
ATOM   3858  OH  TYR A 245     163.308 198.394 206.212  1.00 85.59           O  
ATOM   3860  CZ  TYR A 245     163.342 199.723 205.930  1.00 85.59           C  
ATOM   3861  N   VAL A 246     166.562 204.311 205.533  1.00 87.75           N  
ATOM   3863  CA  VAL A 246     167.845 203.657 205.824  1.00 87.75           C  
ATOM   3865  C   VAL A 246     168.569 204.378 206.956  1.00 87.75           C  
ATOM   3866  CB  VAL A 246     168.736 203.540 204.573  1.00 87.75           C  
ATOM   3868  O   VAL A 246     169.058 203.710 207.868  1.00 87.75           O  
ATOM   3869  CG1 VAL A 246     170.030 202.782 204.907  1.00 87.75           C  
ATOM   3873  CG2 VAL A 246     168.022 202.772 203.451  1.00 87.75           C  
ATOM   3877  N   ASP A 247     168.555 205.714 206.977  1.00 92.91           N  
ATOM   3879  CA  ASP A 247     169.063 206.503 208.106  1.00 92.91           C  
ATOM   3881  C   ASP A 247     168.390 206.084 209.423  1.00 92.91           C  
ATOM   3882  CB  ASP A 247     168.777 207.990 207.879  1.00 92.91           C  
ATOM   3885  O   ASP A 247     169.057 205.785 210.420  1.00 92.91           O  
ATOM   3886  CG  ASP A 247     169.596 208.631 206.767  1.00 92.91           C  
ATOM   3887  OD1 ASP A 247     170.840 208.535 206.799  1.00 92.91           O  
ATOM   3888  OD2 ASP A 247     168.978 209.333 205.937  1.00 92.91           O  
ATOM   3889  N   GLN A 248     167.057 205.989 209.420  1.00 92.43           N  
ATOM   3891  CA  GLN A 248     166.283 205.559 210.586  1.00 92.43           C  
ATOM   3893  C   GLN A 248     166.593 204.109 210.971  1.00 92.43           C  
ATOM   3894  CB  GLN A 248     164.789 205.693 210.291  1.00 92.43           C  
ATOM   3897  O   GLN A 248     166.699 203.799 212.159  1.00 92.43           O  
ATOM   3898  CG  GLN A 248     164.313 207.148 210.176  1.00 92.43           C  
ATOM   3901  CD  GLN A 248     162.866 207.191 209.704  1.00 92.43           C  
ATOM   3902  NE2 GLN A 248     162.524 208.100 208.818  1.00 92.43           N  
ATOM   3905  OE1 GLN A 248     162.042 206.373 210.106  1.00 92.43           O  
ATOM   3906  N   LYS A 249     166.756 203.214 209.989  1.00 90.66           N  
ATOM   3908  CA  LYS A 249     167.106 201.807 210.220  1.00 90.66           C  
ATOM   3910  C   LYS A 249     168.482 201.677 210.873  1.00 90.66           C  
ATOM   3911  CB  LYS A 249     167.011 201.034 208.897  1.00 90.66           C  
ATOM   3914  O   LYS A 249     168.609 200.920 211.829  1.00 90.66           O  
ATOM   3915  CG  LYS A 249     167.096 199.512 209.087  1.00 90.66           C  
ATOM   3918  CD  LYS A 249     166.987 198.815 207.724  1.00 90.66           C  
ATOM   3921  CE  LYS A 249     166.926 197.292 207.873  1.00 90.66           C  
ATOM   3924  NZ  LYS A 249     167.002 196.622 206.550  1.00 90.66           N  
ATOM   3928  N   ILE A 250     169.477 202.453 210.435  1.00 94.07           N  
ATOM   3930  CA  ILE A 250     170.810 202.504 211.057  1.00 94.07           C  
ATOM   3932  C   ILE A 250     170.685 202.868 212.541  1.00 94.07           C  
ATOM   3933  CB  ILE A 250     171.729 203.488 210.286  1.00 94.07           C  
ATOM   3935  O   ILE A 250     171.161 202.118 213.399  1.00 94.07           O  
ATOM   3936  CG1 ILE A 250     172.109 202.901 208.908  1.00 94.07           C  
ATOM   3939  CG2 ILE A 250     173.014 203.800 211.077  1.00 94.07           C  
ATOM   3943  CD1 ILE A 250     172.691 203.934 207.935  1.00 94.07           C  
ATOM   3947  N   LEU A 251     170.004 203.976 212.859  1.00 95.59           N  
ATOM   3949  CA  LEU A 251     169.830 204.431 214.244  1.00 95.59           C  
ATOM   3951  C   LEU A 251     169.052 203.411 215.086  1.00 95.59           C  
ATOM   3952  CB  LEU A 251     169.128 205.802 214.265  1.00 95.59           C  
ATOM   3955  O   LEU A 251     169.470 203.080 216.197  1.00 95.59           O  
ATOM   3956  CG  LEU A 251     169.902 206.953 213.595  1.00 95.59           C  
ATOM   3958  CD1 LEU A 251     169.083 208.240 213.691  1.00 95.59           C  
ATOM   3962  CD2 LEU A 251     171.269 207.197 214.238  1.00 95.59           C  
ATOM   3966  N   ARG A 252     167.960 202.865 214.543  1.00 93.83           N  
ATOM   3968  CA  ARG A 252     167.116 201.872 215.221  1.00 93.83           C  
ATOM   3970  C   ARG A 252     167.890 200.600 215.539  1.00 93.83           C  
ATOM   3971  CB  ARG A 252     165.882 201.584 214.356  1.00 93.83           C  
ATOM   3974  O   ARG A 252     167.887 200.155 216.682  1.00 93.83           O  
ATOM   3975  CG  ARG A 252     164.831 200.779 215.131  1.00 93.83           C  
ATOM   3978  CD  ARG A 252     163.552 200.520 214.326  1.00 93.83           C  
ATOM   3981  NE  ARG A 252     162.970 201.768 213.780  1.00 93.83           N  
ATOM   3983  NH1 ARG A 252     161.961 200.876 211.924  1.00 93.83           N  
ATOM   3986  NH2 ARG A 252     162.009 203.094 212.187  1.00 93.83           N  
ATOM   3989  CZ  ARG A 252     162.318 201.908 212.639  1.00 93.83           C  
ATOM   3990  N   THR A 253     168.618 200.052 214.569  1.00 90.67           N  
ATOM   3992  CA  THR A 253     169.436 198.854 214.768  1.00 90.67           C  
ATOM   3994  C   THR A 253     170.545 199.095 215.792  1.00 90.67           C  
ATOM   3995  CB  THR A 253     170.008 198.373 213.426  1.00 90.67           C  
ATOM   3997  O   THR A 253     170.780 198.232 216.637  1.00 90.67           O  
ATOM   3998  CG2 THR A 253     170.873 197.124 213.559  1.00 90.67           C  
ATOM   4002  OG1 THR A 253     168.956 198.024 212.559  1.00 90.67           O  
ATOM   4004  N   MET A 254     171.197 200.265 215.786  1.00 93.60           N  
ATOM   4006  CA  MET A 254     172.179 200.619 216.820  1.00 93.60           C  
ATOM   4008  C   MET A 254     171.561 200.627 218.226  1.00 93.60           C  
ATOM   4009  CB  MET A 254     172.818 201.982 216.521  1.00 93.60           C  
ATOM   4012  O   MET A 254     172.161 200.073 219.147  1.00 93.60           O  
ATOM   4013  CG  MET A 254     173.788 201.922 215.336  1.00 93.60           C  
ATOM   4016  SD  MET A 254     174.573 203.499 214.906  1.00 93.60           S  
ATOM   4017  CE  MET A 254     175.603 203.745 216.369  1.00 93.60           C  
ATOM   4021  N   ILE A 255     170.375 201.217 218.394  1.00 93.61           N  
ATOM   4023  CA  ILE A 255     169.697 201.343 219.693  1.00 93.61           C  
ATOM   4025  C   ILE A 255     169.140 199.991 220.168  1.00 93.61           C  
ATOM   4026  CB  ILE A 255     168.620 202.455 219.630  1.00 93.61           C  
ATOM   4028  O   ILE A 255     169.453 199.560 221.277  1.00 93.61           O  
ATOM   4029  CG1 ILE A 255     169.284 203.837 219.410  1.00 93.61           C  
ATOM   4032  CG2 ILE A 255     167.785 202.480 220.924  1.00 93.61           C  
ATOM   4036  CD1 ILE A 255     168.301 204.957 219.038  1.00 93.61           C  
ATOM   4040  N   GLU A 256     168.360 199.298 219.337  1.00 89.68           N  
ATOM   4042  CA  GLU A 256     167.611 198.095 219.731  1.00 89.68           C  
ATOM   4044  C   GLU A 256     168.485 196.841 219.828  1.00 89.68           C  
ATOM   4045  CB  GLU A 256     166.466 197.840 218.736  1.00 89.68           C  
ATOM   4048  O   GLU A 256     168.357 196.072 220.780  1.00 89.68           O  
ATOM   4049  CG  GLU A 256     165.394 198.940 218.761  1.00 89.68           C  
ATOM   4052  CD  GLU A 256     164.218 198.657 217.814  1.00 89.68           C  
ATOM   4053  OE1 GLU A 256     163.170 199.316 218.005  1.00 89.68           O  
ATOM   4054  OE2 GLU A 256     164.361 197.833 216.884  1.00 89.68           O  
ATOM   4055  N   MET A 257     169.388 196.627 218.864  1.00 83.94           N  
ATOM   4057  CA  MET A 257     170.179 195.391 218.783  1.00 83.94           C  
ATOM   4059  C   MET A 257     171.520 195.491 219.515  1.00 83.94           C  
ATOM   4060  CB  MET A 257     170.402 194.991 217.314  1.00 83.94           C  
ATOM   4063  O   MET A 257     172.084 194.469 219.907  1.00 83.94           O  
ATOM   4064  CG  MET A 257     169.094 194.722 216.558  1.00 83.94           C  
ATOM   4067  SD  MET A 257     168.165 193.275 217.137  1.00 83.94           S  
ATOM   4068  CE  MET A 257     169.181 191.932 216.468  1.00 83.94           C  
ATOM   4072  N   TYR A 258     172.045 196.707 219.692  1.00 88.01           N  
ATOM   4074  CA  TYR A 258     173.382 196.943 220.249  1.00 88.01           C  
ATOM   4076  C   TYR A 258     173.396 197.903 221.446  1.00 88.01           C  
ATOM   4077  CB  TYR A 258     174.341 197.389 219.134  1.00 88.01           C  
ATOM   4080  O   TYR A 258     174.473 198.330 221.856  1.00 88.01           O  
ATOM   4081  CG  TYR A 258     174.416 196.425 217.969  1.00 88.01           C  
ATOM   4082  CD1 TYR A 258     175.063 195.185 218.131  1.00 88.01           C  
ATOM   4084  CD2 TYR A 258     173.801 196.743 216.742  1.00 88.01           C  
ATOM   4086  CE1 TYR A 258     175.085 194.255 217.076  1.00 88.01           C  
ATOM   4088  CE2 TYR A 258     173.832 195.821 215.680  1.00 88.01           C  
ATOM   4090  OH  TYR A 258     174.434 193.669 214.844  1.00 88.01           O  
ATOM   4092  CZ  TYR A 258     174.457 194.574 215.854  1.00 88.01           C  
ATOM   4093  N   GLY A 259     172.230 198.247 222.005  1.00 88.40           N  
ATOM   4095  CA  GLY A 259     172.121 199.092 223.198  1.00 88.40           C  
ATOM   4098  C   GLY A 259     172.648 200.518 223.009  1.00 88.40           C  
ATOM   4099  O   GLY A 259     173.114 201.113 223.968  1.00 88.40           O  
ATOM   4100  N   GLY A 260     172.625 201.049 221.782  1.00 92.18           N  
ATOM   4102  CA  GLY A 260     173.219 202.344 221.420  1.00 92.18           C  
ATOM   4105  C   GLY A 260     174.661 202.257 220.927  1.00 92.18           C  
ATOM   4106  O   GLY A 260     175.197 203.238 220.411  1.00 92.18           O  
ATOM   4107  N   GLY A 261     175.280 201.080 221.017  1.00 87.24           N  
ATOM   4109  CA  GLY A 261     176.680 200.844 220.689  1.00 87.24           C  
ATOM   4112  C   GLY A 261     177.587 200.803 221.930  1.00 87.24           C  
ATOM   4113  O   GLY A 261     177.107 200.809 223.057  1.00 87.24           O  
ATOM   4114  N   PRO A 262     178.919 200.730 221.752  1.00 89.88           N  
ATOM   4115  CA  PRO A 262     179.627 200.782 220.479  1.00 89.88           C  
ATOM   4117  C   PRO A 262     179.417 199.522 219.628  1.00 89.88           C  
ATOM   4118  CB  PRO A 262     181.100 200.977 220.853  1.00 89.88           C  
ATOM   4121  O   PRO A 262     179.629 198.405 220.095  1.00 89.88           O  
ATOM   4122  CG  PRO A 262     181.209 200.319 222.230  1.00 89.88           C  
ATOM   4125  CD  PRO A 262     179.852 200.617 222.860  1.00 89.88           C  
ATOM   4128  N   VAL A 263     179.082 199.702 218.347  1.00 89.79           N  
ATOM   4130  CA  VAL A 263     178.962 198.613 217.359  1.00 89.79           C  
ATOM   4132  C   VAL A 263     179.950 198.801 216.207  1.00 89.79           C  
ATOM   4133  CB  VAL A 263     177.504 198.439 216.889  1.00 89.79           C  
ATOM   4135  O   VAL A 263     180.142 199.905 215.695  1.00 89.79           O  
ATOM   4136  CG1 VAL A 263     176.937 199.675 216.188  1.00 89.79           C  
ATOM   4140  CG2 VAL A 263     177.359 197.226 215.961  1.00 89.79           C  
ATOM   4144  N   GLY A 264     180.635 197.731 215.803  1.00 89.06           N  
ATOM   4146  CA  GLY A 264     181.546 197.772 214.657  1.00 89.06           C  
ATOM   4149  C   GLY A 264     180.782 197.917 213.340  1.00 89.06           C  
ATOM   4150  O   GLY A 264     179.748 197.278 213.171  1.00 89.06           O  
ATOM   4151  N   LEU A 265     181.318 198.696 212.391  1.00 89.34           N  
ATOM   4153  CA  LEU A 265     180.654 198.965 211.105  1.00 89.34           C  
ATOM   4155  C   LEU A 265     180.242 197.685 210.374  1.00 89.34           C  
ATOM   4156  CB  LEU A 265     181.577 199.827 210.235  1.00 89.34           C  
ATOM   4159  O   LEU A 265     179.095 197.570 209.994  1.00 89.34           O  
ATOM   4160  CG  LEU A 265     180.968 200.305 208.903  1.00 89.34           C  
ATOM   4162  CD1 LEU A 265     179.837 201.307 209.106  1.00 89.34           C  
ATOM   4166  CD2 LEU A 265     182.060 200.961 208.070  1.00 89.34           C  
ATOM   4170  N   GLY A 266     181.120 196.679 210.280  1.00 85.12           N  
ATOM   4172  CA  GLY A 266     180.786 195.429 209.585  1.00 85.12           C  
ATOM   4175  C   GLY A 266     179.641 194.654 210.245  1.00 85.12           C  
ATOM   4176  O   GLY A 266     178.797 194.099 209.555  1.00 85.12           O  
ATOM   4177  N   THR A 267     179.562 194.654 211.579  1.00 85.10           N  
ATOM   4179  CA  THR A 267     178.442 194.034 212.305  1.00 85.10           C  
ATOM   4181  C   THR A 267     177.135 194.798 212.066  1.00 85.10           C  
ATOM   4182  CB  THR A 267     178.752 193.961 213.809  1.00 85.10           C  
ATOM   4184  O   THR A 267     176.091 194.172 211.910  1.00 85.10           O  
ATOM   4185  CG2 THR A 267     177.676 193.251 214.615  1.00 85.10           C  
ATOM   4189  OG1 THR A 267     179.942 193.245 214.057  1.00 85.10           O  
ATOM   4191  N   LEU A 268     177.199 196.133 212.008  1.00 89.65           N  
ATOM   4193  CA  LEU A 268     176.047 196.989 211.726  1.00 89.65           C  
ATOM   4195  C   LEU A 268     175.543 196.797 210.285  1.00 89.65           C  
ATOM   4196  CB  LEU A 268     176.441 198.447 212.034  1.00 89.65           C  
ATOM   4199  O   LEU A 268     174.360 196.527 210.104  1.00 89.65           O  
ATOM   4200  CG  LEU A 268     175.298 199.470 211.911  1.00 89.65           C  
ATOM   4202  CD1 LEU A 268     174.180 199.209 212.923  1.00 89.65           C  
ATOM   4206  CD2 LEU A 268     175.877 200.862 212.165  1.00 89.65           C  
ATOM   4210  N   SER A 269     176.441 196.854 209.295  1.00 88.11           N  
ATOM   4212  CA  SER A 269     176.162 196.676 207.862  1.00 88.11           C  
ATOM   4214  C   SER A 269     175.485 195.334 207.558  1.00 88.11           C  
ATOM   4215  CB  SER A 269     177.473 196.795 207.071  1.00 88.11           C  
ATOM   4218  O   SER A 269     174.443 195.307 206.904  1.00 88.11           O  
ATOM   4219  OG  SER A 269     178.078 198.053 207.303  1.00 88.11           O  
ATOM   4221  N   VAL A 270     175.991 194.226 208.125  1.00 79.67           N  
ATOM   4223  CA  VAL A 270     175.390 192.887 207.950  1.00 79.67           C  
ATOM   4225  C   VAL A 270     173.974 192.818 208.526  1.00 79.67           C  
ATOM   4226  CB  VAL A 270     176.287 191.791 208.568  1.00 79.67           C  
ATOM   4228  O   VAL A 270     173.088 192.241 207.902  1.00 79.67           O  
ATOM   4229  CG1 VAL A 270     175.619 190.407 208.623  1.00 79.67           C  
ATOM   4233  CG2 VAL A 270     177.572 191.631 207.750  1.00 79.67           C  
ATOM   4237  N   ASN A 271     173.730 193.420 209.695  1.00 82.93           N  
ATOM   4239  CA  ASN A 271     172.416 193.359 210.338  1.00 82.93           C  
ATOM   4241  C   ASN A 271     171.355 194.147 209.543  1.00 82.93           C  
ATOM   4242  CB  ASN A 271     172.571 193.823 211.797  1.00 82.93           C  
ATOM   4245  O   ASN A 271     170.245 193.658 209.329  1.00 82.93           O  
ATOM   4246  CG  ASN A 271     171.482 193.290 212.715  1.00 82.93           C  
ATOM   4247  ND2 ASN A 271     171.793 193.053 213.963  1.00 82.93           N  
ATOM   4250  OD1 ASN A 271     170.345 193.068 212.355  1.00 82.93           O  
ATOM   4251  N   ILE A 272     171.718 195.327 209.021  1.00 84.18           N  
ATOM   4253  CA  ILE A 272     170.810 196.149 208.199  1.00 84.18           C  
ATOM   4255  C   ILE A 272     170.716 195.703 206.731  1.00 84.18           C  
ATOM   4256  CB  ILE A 272     171.125 197.654 208.316  1.00 84.18           C  
ATOM   4258  O   ILE A 272     169.824 196.187 206.029  1.00 84.18           O  
ATOM   4259  CG1 ILE A 272     172.453 198.011 207.626  1.00 84.18           C  
ATOM   4262  CG2 ILE A 272     171.079 198.102 209.787  1.00 84.18           C  
ATOM   4266  CD1 ILE A 272     172.781 199.502 207.675  1.00 84.18           C  
ATOM   4270  N   ALA A 273     171.570 194.761 206.311  1.00 78.92           N  
ATOM   4272  CA  ALA A 273     171.717 194.247 204.950  1.00 78.92           C  
ATOM   4274  C   ALA A 273     172.210 195.282 203.913  1.00 78.92           C  
ATOM   4275  CB  ALA A 273     170.458 193.462 204.543  1.00 78.92           C  
ATOM   4279  O   ALA A 273     171.756 195.262 202.772  1.00 78.92           O  
ATOM   4280  N   GLU A 274     173.169 196.134 204.291  1.00 83.28           N  
ATOM   4282  CA  GLU A 274     173.834 197.106 203.402  1.00 83.28           C  
ATOM   4284  C   GLU A 274     175.341 196.844 203.259  1.00 83.28           C  
ATOM   4285  CB  GLU A 274     173.586 198.552 203.872  1.00 83.28           C  
ATOM   4288  O   GLU A 274     175.950 196.184 204.106  1.00 83.28           O  
ATOM   4289  CG  GLU A 274     172.231 199.116 203.407  1.00 83.28           C  
ATOM   4292  CD  GLU A 274     172.172 199.420 201.893  1.00 83.28           C  
ATOM   4293  OE1 GLU A 274     171.178 200.042 201.453  1.00 83.28           O  
ATOM   4294  OE2 GLU A 274     173.114 199.046 201.155  1.00 83.28           O  
ATOM   4295  N   GLU A 275     175.940 197.382 202.195  1.00 76.64           N  
ATOM   4297  CA  GLU A 275     177.399 197.407 202.001  1.00 76.64           C  
ATOM   4299  C   GLU A 275     178.084 198.279 203.064  1.00 76.64           C  
ATOM   4300  CB  GLU A 275     177.743 197.940 200.603  1.00 76.64           C  
ATOM   4303  O   GLU A 275     177.517 199.244 203.592  1.00 76.64           O  
ATOM   4304  CG  GLU A 275     177.469 196.972 199.445  1.00 76.64           C  
ATOM   4307  CD  GLU A 275     178.390 195.752 199.453  1.00 76.64           C  
ATOM   4308  OE1 GLU A 275     177.842 194.656 199.186  1.00 76.64           O  
ATOM   4309  OE2 GLU A 275     179.563 195.896 199.843  1.00 76.64           O  
ATOM   4310  N   ARG A 276     179.331 197.940 203.398  1.00 84.32           N  
ATOM   4312  CA  ARG A 276     180.077 198.625 204.460  1.00 84.32           C  
ATOM   4314  C   ARG A 276     180.418 200.059 204.053  1.00 84.32           C  
ATOM   4315  CB  ARG A 276     181.303 197.770 204.798  1.00 84.32           C  
ATOM   4318  O   ARG A 276     180.189 200.981 204.836  1.00 84.32           O  
ATOM   4319  CG  ARG A 276     181.740 197.993 206.238  1.00 84.32           C  
ATOM   4322  CD  ARG A 276     182.935 197.104 206.555  1.00 84.32           C  
ATOM   4325  NE  ARG A 276     183.312 197.192 207.978  1.00 84.32           N  
ATOM   4327  NH1 ARG A 276     184.484 195.231 208.012  1.00 84.32           N  
ATOM   4330  NH2 ARG A 276     184.356 196.464 209.870  1.00 84.32           N  
ATOM   4333  CZ  ARG A 276     184.039 196.297 208.614  1.00 84.32           C  
ATOM   4334  N   GLU A 277     180.868 200.220 202.817  1.00 81.67           N  
ATOM   4336  CA  GLU A 277     181.206 201.479 202.158  1.00 81.67           C  
ATOM   4338  C   GLU A 277     179.976 202.386 202.017  1.00 81.67           C  
ATOM   4339  CB  GLU A 277     181.825 201.177 200.777  1.00 81.67           C  
ATOM   4342  O   GLU A 277     180.047 203.565 202.349  1.00 81.67           O  
ATOM   4343  CG  GLU A 277     183.250 200.577 200.807  1.00 81.67           C  
ATOM   4346  CD  GLU A 277     183.360 199.123 201.310  1.00 81.67           C  
ATOM   4347  OE1 GLU A 277     184.469 198.731 201.740  1.00 81.67           O  
ATOM   4348  OE2 GLU A 277     182.319 198.427 201.383  1.00 81.67           O  
ATOM   4349  N   THR A 278     178.797 201.859 201.651  1.00 84.19           N  
ATOM   4351  CA  THR A 278     177.577 202.686 201.558  1.00 84.19           C  
ATOM   4353  C   THR A 278     177.193 203.281 202.911  1.00 84.19           C  
ATOM   4354  CB  THR A 278     176.374 201.892 201.038  1.00 84.19           C  
ATOM   4356  O   THR A 278     176.841 204.460 203.000  1.00 84.19           O  
ATOM   4357  CG2 THR A 278     175.205 202.803 200.659  1.00 84.19           C  
ATOM   4361  OG1 THR A 278     176.720 201.153 199.896  1.00 84.19           O  
ATOM   4363  N   VAL A 279     177.271 202.497 203.993  1.00 89.44           N  
ATOM   4365  CA  VAL A 279     177.028 203.044 205.334  1.00 89.44           C  
ATOM   4367  C   VAL A 279     178.060 204.120 205.648  1.00 89.44           C  
ATOM   4368  CB  VAL A 279     176.990 201.958 206.421  1.00 89.44           C  
ATOM   4370  O   VAL A 279     177.661 205.200 206.078  1.00 89.44           O  
ATOM   4371  CG1 VAL A 279     176.708 202.559 207.810  1.00 89.44           C  
ATOM   4375  CG2 VAL A 279     175.873 200.948 206.148  1.00 89.44           C  
ATOM   4379  N   GLU A 280     179.345 203.845 205.406  1.00 84.80           N  
ATOM   4381  CA  GLU A 280     180.460 204.720 205.778  1.00 84.80           C  
ATOM   4383  C   GLU A 280     180.495 206.056 205.025  1.00 84.80           C  
ATOM   4384  CB  GLU A 280     181.804 203.968 205.618  1.00 84.80           C  
ATOM   4387  O   GLU A 280     180.692 207.097 205.659  1.00 84.80           O  
ATOM   4388  CG  GLU A 280     182.862 204.682 206.467  1.00 84.80           C  
ATOM   4391  CD  GLU A 280     184.170 203.961 206.811  1.00 84.80           C  
ATOM   4392  OE1 GLU A 280     184.888 204.569 207.655  1.00 84.80           O  
ATOM   4393  OE2 GLU A 280     184.317 202.743 206.589  1.00 84.80           O  
ATOM   4394  N   ASP A 281     180.280 206.023 203.711  1.00 74.34           N  
ATOM   4396  CA  ASP A 281     180.516 207.155 202.806  1.00 74.34           C  
ATOM   4398  C   ASP A 281     179.246 207.934 202.467  1.00 74.34           C  
ATOM   4399  CB  ASP A 281     181.177 206.643 201.516  1.00 74.34           C  
ATOM   4402  O   ASP A 281     179.316 209.070 201.992  1.00 74.34           O  
ATOM   4403  CG  ASP A 281     182.581 206.081 201.752  1.00 74.34           C  
ATOM   4404  OD1 ASP A 281     183.228 206.525 202.732  1.00 74.34           O  
ATOM   4405  OD2 ASP A 281     182.998 205.242 200.931  1.00 74.34           O  
ATOM   4406  N   MET A 282     178.073 207.345 202.708  1.00 77.99           N  
ATOM   4408  CA  MET A 282     176.824 207.844 202.142  1.00 77.99           C  
ATOM   4410  C   MET A 282     175.780 208.223 203.200  1.00 77.99           C  
ATOM   4411  CB  MET A 282     176.332 206.778 201.165  1.00 77.99           C  
ATOM   4414  O   MET A 282     175.147 209.273 203.076  1.00 77.99           O  
ATOM   4415  CG  MET A 282     175.781 207.373 199.879  1.00 77.99           C  
ATOM   4418  SD  MET A 282     174.289 206.506 199.434  1.00 77.99           S  
ATOM   4419  CE  MET A 282     173.215 207.265 200.697  1.00 77.99           C  
ATOM   4423  N   TYR A 283     175.632 207.422 204.260  1.00 88.52           N  
ATOM   4425  CA  TYR A 283     174.706 207.708 205.368  1.00 88.52           C  
ATOM   4427  C   TYR A 283     175.430 208.313 206.584  1.00 88.52           C  
ATOM   4428  CB  TYR A 283     173.930 206.435 205.739  1.00 88.52           C  
ATOM   4431  O   TYR A 283     175.012 209.347 207.116  1.00 88.52           O  
ATOM   4432  CG  TYR A 283     173.092 205.847 204.613  1.00 88.52           C  
ATOM   4433  CD1 TYR A 283     171.874 206.450 204.244  1.00 88.52           C  
ATOM   4435  CD2 TYR A 283     173.515 204.683 203.944  1.00 88.52           C  
ATOM   4437  CE1 TYR A 283     171.097 205.911 203.199  1.00 88.52           C  
ATOM   4439  CE2 TYR A 283     172.724 204.115 202.928  1.00 88.52           C  
ATOM   4441  OH  TYR A 283     170.790 204.198 201.529  1.00 88.52           O  
ATOM   4443  CZ  TYR A 283     171.523 204.740 202.539  1.00 88.52           C  
ATOM   4444  N   GLU A 284     176.562 207.727 207.005  1.00 88.78           N  
ATOM   4446  CA  GLU A 284     177.309 208.181 208.188  1.00 88.78           C  
ATOM   4448  C   GLU A 284     177.704 209.669 208.161  1.00 88.78           C  
ATOM   4449  CB  GLU A 284     178.566 207.322 208.463  1.00 88.78           C  
ATOM   4452  O   GLU A 284     177.608 210.292 209.219  1.00 88.78           O  
ATOM   4453  CG  GLU A 284     178.609 206.816 209.912  1.00 88.78           C  
ATOM   4456  CD  GLU A 284     179.889 206.032 210.250  1.00 88.78           C  
ATOM   4457  OE1 GLU A 284     180.361 206.083 211.408  1.00 88.78           O  
ATOM   4458  OE2 GLU A 284     180.528 205.373 209.405  1.00 88.78           O  
ATOM   4459  N   PRO A 285     178.112 210.285 207.030  1.00 82.15           N  
ATOM   4460  CA  PRO A 285     178.550 211.680 207.032  1.00 82.15           C  
ATOM   4462  C   PRO A 285     177.458 212.660 207.475  1.00 82.15           C  
ATOM   4463  CB  PRO A 285     179.048 211.964 205.611  1.00 82.15           C  
ATOM   4466  O   PRO A 285     177.711 213.487 208.353  1.00 82.15           O  
ATOM   4467  CG  PRO A 285     179.483 210.586 205.120  1.00 82.15           C  
ATOM   4470  CD  PRO A 285     178.432 209.674 205.744  1.00 82.15           C  
ATOM   4473  N   TYR A 286     176.233 212.539 206.943  1.00 83.79           N  
ATOM   4475  CA  TYR A 286     175.110 213.397 207.351  1.00 83.79           C  
ATOM   4477  C   TYR A 286     174.716 213.127 208.808  1.00 83.79           C  
ATOM   4478  CB  TYR A 286     173.908 213.204 206.411  1.00 83.79           C  
ATOM   4481  O   TYR A 286     174.499 214.065 209.576  1.00 83.79           O  
ATOM   4482  CG  TYR A 286     172.744 214.153 206.682  1.00 83.79           C  
ATOM   4483  CD1 TYR A 286     171.591 213.702 207.359  1.00 83.79           C  
ATOM   4485  CD2 TYR A 286     172.810 215.490 206.242  1.00 83.79           C  
ATOM   4487  CE1 TYR A 286     170.513 214.583 207.593  1.00 83.79           C  
ATOM   4489  CE2 TYR A 286     171.731 216.370 206.471  1.00 83.79           C  
ATOM   4491  OH  TYR A 286     169.533 216.769 207.361  1.00 83.79           O  
ATOM   4493  CZ  TYR A 286     170.576 215.917 207.145  1.00 83.79           C  
ATOM   4494  N   LEU A 287     174.696 211.855 209.220  1.00 92.06           N  
ATOM   4496  CA  LEU A 287     174.375 211.460 210.594  1.00 92.06           C  
ATOM   4498  C   LEU A 287     175.417 211.958 211.609  1.00 92.06           C  
ATOM   4499  CB  LEU A 287     174.215 209.929 210.660  1.00 92.06           C  
ATOM   4502  O   LEU A 287     175.046 212.359 212.713  1.00 92.06           O  
ATOM   4503  CG  LEU A 287     173.005 209.382 209.875  1.00 92.06           C  
ATOM   4505  CD1 LEU A 287     173.024 207.853 209.874  1.00 92.06           C  
ATOM   4509  CD2 LEU A 287     171.682 209.835 210.495  1.00 92.06           C  
ATOM   4513  N   ILE A 288     176.703 211.985 211.254  1.00 86.75           N  
ATOM   4515  CA  ILE A 288     177.773 212.550 212.087  1.00 86.75           C  
ATOM   4517  C   ILE A 288     177.681 214.080 212.109  1.00 86.75           C  
ATOM   4518  CB  ILE A 288     179.160 212.038 211.627  1.00 86.75           C  
ATOM   4520  O   ILE A 288     177.665 214.662 213.194  1.00 86.75           O  
ATOM   4521  CG1 ILE A 288     179.312 210.537 211.978  1.00 86.75           C  
ATOM   4524  CG2 ILE A 288     180.305 212.839 212.283  1.00 86.75           C  
ATOM   4528  CD1 ILE A 288     180.543 209.869 211.352  1.00 86.75           C  
ATOM   4532  N   GLN A 289     177.555 214.741 210.951  1.00 76.10           N  
ATOM   4534  CA  GLN A 289     177.462 216.208 210.873  1.00 76.10           C  
ATOM   4536  C   GLN A 289     176.228 216.763 211.597  1.00 76.10           C  
ATOM   4537  CB  GLN A 289     177.448 216.675 209.408  1.00 76.10           C  
ATOM   4540  O   GLN A 289     176.307 217.815 212.229  1.00 76.10           O  
ATOM   4541  CG  GLN A 289     178.860 216.755 208.812  1.00 76.10           C  
ATOM   4544  CD  GLN A 289     178.874 217.283 207.380  1.00 76.10           C  
ATOM   4545  NE2 GLN A 289     180.038 217.578 206.845  1.00 76.10           N  
ATOM   4548  OE1 GLN A 289     177.858 217.448 206.721  1.00 76.10           O  
ATOM   4549  N   LYS A 290     175.092 216.054 211.565  1.00 84.99           N  
ATOM   4551  CA  LYS A 290     173.884 216.415 212.326  1.00 84.99           C  
ATOM   4553  C   LYS A 290     173.911 215.955 213.786  1.00 84.99           C  
ATOM   4554  CB  LYS A 290     172.631 215.910 211.591  1.00 84.99           C  
ATOM   4557  O   LYS A 290     172.966 216.257 214.521  1.00 84.99           O  
ATOM   4558  CG  LYS A 290     172.341 216.625 210.264  1.00 84.99           C  
ATOM   4561  CD  LYS A 290     171.988 218.108 210.453  1.00 84.99           C  
ATOM   4564  CE  LYS A 290     171.554 218.706 209.114  1.00 84.99           C  
ATOM   4567  NZ  LYS A 290     171.155 220.129 209.243  1.00 84.99           N  
ATOM   4571  N   GLY A 291     174.966 215.266 214.219  1.00 87.22           N  
ATOM   4573  CA  GLY A 291     175.194 214.873 215.609  1.00 87.22           C  
ATOM   4576  C   GLY A 291     174.360 213.687 216.095  1.00 87.22           C  
ATOM   4577  O   GLY A 291     174.129 213.585 217.297  1.00 87.22           O  
ATOM   4578  N   PHE A 292     173.891 212.808 215.205  1.00 94.12           N  
ATOM   4580  CA  PHE A 292     173.155 211.578 215.543  1.00 94.12           C  
ATOM   4582  C   PHE A 292     174.077 210.387 215.846  1.00 94.12           C  
ATOM   4583  CB  PHE A 292     172.207 211.220 214.392  1.00 94.12           C  
ATOM   4586  O   PHE A 292     173.750 209.549 216.688  1.00 94.12           O  
ATOM   4587  CG  PHE A 292     171.087 212.212 214.162  1.00 94.12           C  
ATOM   4588  CD1 PHE A 292     170.041 212.306 215.098  1.00 94.12           C  
ATOM   4590  CD2 PHE A 292     171.050 213.000 212.997  1.00 94.12           C  
ATOM   4592  CE1 PHE A 292     168.954 213.163 214.865  1.00 94.12           C  
ATOM   4594  CE2 PHE A 292     169.967 213.869 212.769  1.00 94.12           C  
ATOM   4596  CZ  PHE A 292     168.920 213.944 213.699  1.00 94.12           C  
ATOM   4598  N   ILE A 293     175.241 210.314 215.193  1.00 93.16           N  
ATOM   4600  CA  ILE A 293     176.231 209.239 215.370  1.00 93.16           C  
ATOM   4602  C   ILE A 293     177.595 209.831 215.723  1.00 93.16           C  
ATOM   4603  CB  ILE A 293     176.293 208.324 214.119  1.00 93.16           C  
ATOM   4605  O   ILE A 293     177.977 210.894 215.240  1.00 93.16           O  
ATOM   4606  CG1 ILE A 293     174.940 207.595 213.950  1.00 93.16           C  
ATOM   4609  CG2 ILE A 293     177.449 207.301 214.200  1.00 93.16           C  
ATOM   4613  CD1 ILE A 293     174.868 206.657 212.740  1.00 93.16           C  
ATOM   4617  N   MET A 294     178.361 209.109 216.540  1.00 88.05           N  
ATOM   4619  CA  MET A 294     179.764 209.403 216.820  1.00 88.05           C  
ATOM   4621  C   MET A 294     180.643 208.169 216.567  1.00 88.05           C  
ATOM   4622  CB  MET A 294     179.869 209.913 218.262  1.00 88.05           C  
ATOM   4625  O   MET A 294     180.285 207.048 216.943  1.00 88.05           O  
ATOM   4626  CG  MET A 294     181.171 210.672 218.525  1.00 88.05           C  
ATOM   4629  SD  MET A 294     181.436 211.117 220.264  1.00 88.05           S  
ATOM   4630  CE  MET A 294     179.949 212.101 220.607  1.00 88.05           C  
ATOM   4634  N   ARG A 295     181.824 208.358 215.959  1.00 86.42           N  
ATOM   4636  CA  ARG A 295     182.826 207.289 215.779  1.00 86.42           C  
ATOM   4638  C   ARG A 295     183.757 207.200 216.987  1.00 86.42           C  
ATOM   4639  CB  ARG A 295     183.636 207.482 214.482  1.00 86.42           C  
ATOM   4642  O   ARG A 295     184.390 208.181 217.364  1.00 86.42           O  
ATOM   4643  CG  ARG A 295     182.835 207.150 213.213  1.00 86.42           C  
ATOM   4646  CD  ARG A 295     183.734 207.201 211.966  1.00 86.42           C  
ATOM   4649  NE  ARG A 295     182.961 206.981 210.737  1.00 86.42           N  
ATOM   4651  NH1 ARG A 295     184.658 206.895 209.177  1.00 86.42           N  
ATOM   4654  NH2 ARG A 295     182.563 206.953 208.502  1.00 86.42           N  
ATOM   4657  CZ  ARG A 295     183.398 206.953 209.486  1.00 86.42           C  
ATOM   4658  N   THR A 296     183.911 205.999 217.538  1.00 81.02           N  
ATOM   4660  CA  THR A 296     184.868 205.686 218.613  1.00 81.02           C  
ATOM   4662  C   THR A 296     185.831 204.578 218.180  1.00 81.02           C  
ATOM   4663  CB  THR A 296     184.163 205.283 219.921  1.00 81.02           C  
ATOM   4665  O   THR A 296     185.588 203.868 217.202  1.00 81.02           O  
ATOM   4666  CG2 THR A 296     183.036 206.229 220.331  1.00 81.02           C  
ATOM   4670  OG1 THR A 296     183.655 203.969 219.823  1.00 81.02           O  
ATOM   4672  N   ARG A 297     186.913 204.358 218.943  1.00 74.43           N  
ATOM   4674  CA  ARG A 297     187.863 203.253 218.688  1.00 74.43           C  
ATOM   4676  C   ARG A 297     187.225 201.861 218.747  1.00 74.43           C  
ATOM   4677  CB  ARG A 297     189.051 203.322 219.667  1.00 74.43           C  
ATOM   4680  O   ARG A 297     187.770 200.925 218.173  1.00 74.43           O  
ATOM   4681  CG  ARG A 297     190.131 204.293 219.171  1.00 74.43           C  
ATOM   4684  CD  ARG A 297     191.439 204.175 219.970  1.00 74.43           C  
ATOM   4687  NE  ARG A 297     191.502 205.103 221.117  1.00 74.43           N  
ATOM   4689  NH1 ARG A 297     193.521 204.390 221.951  1.00 74.43           N  
ATOM   4692  NH2 ARG A 297     192.534 206.184 222.840  1.00 74.43           N  
ATOM   4695  CZ  ARG A 297     192.512 205.220 221.963  1.00 74.43           C  
ATOM   4696  N   THR A 298     186.113 201.707 219.461  1.00 83.44           N  
ATOM   4698  CA  THR A 298     185.414 200.426 219.628  1.00 83.44           C  
ATOM   4700  C   THR A 298     184.239 200.235 218.674  1.00 83.44           C  
ATOM   4701  CB  THR A 298     184.955 200.249 221.084  1.00 83.44           C  
ATOM   4703  O   THR A 298     183.724 199.124 218.597  1.00 83.44           O  
ATOM   4704  CG2 THR A 298     186.136 199.849 221.971  1.00 83.44           C  
ATOM   4708  OG1 THR A 298     184.471 201.456 221.624  1.00 83.44           O  
ATOM   4710  N   GLY A 299     183.814 201.276 217.953  1.00 88.17           N  
ATOM   4712  CA  GLY A 299     182.645 201.231 217.073  1.00 88.17           C  
ATOM   4715  C   GLY A 299     181.910 202.568 216.970  1.00 88.17           C  
ATOM   4716  O   GLY A 299     182.369 203.585 217.491  1.00 88.17           O  
ATOM   4717  N   ARG A 300     180.762 202.562 216.295  1.00 92.76           N  
ATOM   4719  CA  ARG A 300     179.822 203.687 216.214  1.00 92.76           C  
ATOM   4721  C   ARG A 300     178.919 203.694 217.446  1.00 92.76           C  
ATOM   4722  CB  ARG A 300     178.978 203.584 214.929  1.00 92.76           C  
ATOM   4725  O   ARG A 300     178.542 202.621 217.917  1.00 92.76           O  
ATOM   4726  CG  ARG A 300     179.714 204.002 213.650  1.00 92.76           C  
ATOM   4729  CD  ARG A 300     180.834 203.059 213.183  1.00 92.76           C  
ATOM   4732  NE  ARG A 300     181.385 203.542 211.908  1.00 92.76           N  
ATOM   4734  NH1 ARG A 300     183.361 202.376 211.753  1.00 92.76           N  
ATOM   4737  NH2 ARG A 300     182.711 203.739 210.100  1.00 92.76           N  
ATOM   4740  CZ  ARG A 300     182.481 203.205 211.261  1.00 92.76           C  
ATOM   4741  N   VAL A 301     178.592 204.881 217.951  1.00 92.79           N  
ATOM   4743  CA  VAL A 301     177.709 205.091 219.108  1.00 92.79           C  
ATOM   4745  C   VAL A 301     176.608 206.077 218.720  1.00 92.79           C  
ATOM   4746  CB  VAL A 301     178.497 205.597 220.335  1.00 92.79           C  
ATOM   4748  O   VAL A 301     176.904 207.115 218.123  1.00 92.79           O  
ATOM   4749  CG1 VAL A 301     177.608 205.696 221.579  1.00 92.79           C  
ATOM   4753  CG2 VAL A 301     179.663 204.663 220.695  1.00 92.79           C  
ATOM   4757  N   ALA A 302     175.356 205.746 219.029  1.00 95.27           N  
ATOM   4759  CA  ALA A 302     174.215 206.637 218.852  1.00 95.27           C  
ATOM   4761  C   ALA A 302     174.222 207.700 219.960  1.00 95.27           C  
ATOM   4762  CB  ALA A 302     172.925 205.806 218.839  1.00 95.27           C  
ATOM   4766  O   ALA A 302     174.441 207.392 221.132  1.00 95.27           O  
ATOM   4767  N   THR A 303     174.017 208.967 219.606  1.00 92.57           N  
ATOM   4769  CA  THR A 303     174.054 210.074 220.573  1.00 92.57           C  
ATOM   4771  C   THR A 303     172.714 210.243 221.292  1.00 92.57           C  
ATOM   4772  CB  THR A 303     174.445 211.392 219.894  1.00 92.57           C  
ATOM   4774  O   THR A 303     171.688 209.730 220.850  1.00 92.57           O  
ATOM   4775  CG2 THR A 303     175.769 211.300 219.131  1.00 92.57           C  
ATOM   4779  OG1 THR A 303     173.413 211.770 219.021  1.00 92.57           O  
ATOM   4781  N   ALA A 304     172.686 211.044 222.364  1.00 92.51           N  
ATOM   4783  CA  ALA A 304     171.435 211.417 223.032  1.00 92.51           C  
ATOM   4785  C   ALA A 304     170.403 212.022 222.057  1.00 92.51           C  
ATOM   4786  CB  ALA A 304     171.765 212.394 224.166  1.00 92.51           C  
ATOM   4790  O   ALA A 304     169.217 211.728 222.171  1.00 92.51           O  
ATOM   4791  N   LYS A 305     170.862 212.781 221.047  1.00 92.60           N  
ATOM   4793  CA  LYS A 305     170.005 213.334 219.988  1.00 92.60           C  
ATOM   4795  C   LYS A 305     169.317 212.231 219.179  1.00 92.60           C  
ATOM   4796  CB  LYS A 305     170.831 214.265 219.075  1.00 92.60           C  
ATOM   4799  O   LYS A 305     168.145 212.365 218.855  1.00 92.60           O  
ATOM   4800  CG  LYS A 305     169.937 214.997 218.062  1.00 92.60           C  
ATOM   4803  CD  LYS A 305     170.716 215.861 217.061  1.00 92.60           C  
ATOM   4806  CE  LYS A 305     169.704 216.412 216.044  1.00 92.60           C  
ATOM   4809  NZ  LYS A 305     170.335 217.145 214.923  1.00 92.60           N  
ATOM   4813  N   ALA A 306     170.020 211.140 218.865  1.00 94.80           N  
ATOM   4815  CA  ALA A 306     169.429 210.013 218.147  1.00 94.80           C  
ATOM   4817  C   ALA A 306     168.358 209.291 218.972  1.00 94.80           C  
ATOM   4818  CB  ALA A 306     170.540 209.056 217.707  1.00 94.80           C  
ATOM   4822  O   ALA A 306     167.300 208.983 218.434  1.00 94.80           O  
ATOM   4823  N   TYR A 307     168.594 209.069 220.268  1.00 94.04           N  
ATOM   4825  CA  TYR A 307     167.586 208.489 221.163  1.00 94.04           C  
ATOM   4827  C   TYR A 307     166.329 209.359 221.232  1.00 94.04           C  
ATOM   4828  CB  TYR A 307     168.168 208.314 222.568  1.00 94.04           C  
ATOM   4831  O   TYR A 307     165.228 208.863 221.009  1.00 94.04           O  
ATOM   4832  CG  TYR A 307     168.951 207.038 222.759  1.00 94.04           C  
ATOM   4833  CD1 TYR A 307     168.353 205.949 223.421  1.00 94.04           C  
ATOM   4835  CD2 TYR A 307     170.274 206.938 222.290  1.00 94.04           C  
ATOM   4837  CE1 TYR A 307     169.075 204.759 223.611  1.00 94.04           C  
ATOM   4839  CE2 TYR A 307     171.006 205.756 222.488  1.00 94.04           C  
ATOM   4841  OH  TYR A 307     171.108 203.529 223.332  1.00 94.04           O  
ATOM   4843  CZ  TYR A 307     170.401 204.664 223.141  1.00 94.04           C  
ATOM   4844  N   GLU A 308     166.511 210.655 221.487  1.00 93.46           N  
ATOM   4846  CA  GLU A 308     165.415 211.610 221.651  1.00 93.46           C  
ATOM   4848  C   GLU A 308     164.587 211.742 220.365  1.00 93.46           C  
ATOM   4849  CB  GLU A 308     166.023 212.946 222.111  1.00 93.46           C  
ATOM   4852  O   GLU A 308     163.360 211.690 220.408  1.00 93.46           O  
ATOM   4853  CG  GLU A 308     165.022 213.873 222.812  1.00 93.46           C  
ATOM   4856  CD  GLU A 308     165.693 215.122 223.419  1.00 93.46           C  
ATOM   4857  OE1 GLU A 308     165.135 215.660 224.407  1.00 93.46           O  
ATOM   4858  OE2 GLU A 308     166.756 215.551 222.910  1.00 93.46           O  
ATOM   4859  N   HIS A 309     165.256 211.815 219.210  1.00 92.65           N  
ATOM   4861  CA  HIS A 309     164.609 211.893 217.898  1.00 92.65           C  
ATOM   4863  C   HIS A 309     163.842 210.619 217.530  1.00 92.65           C  
ATOM   4864  CB  HIS A 309     165.684 212.200 216.854  1.00 92.65           C  
ATOM   4867  O   HIS A 309     162.723 210.687 217.031  1.00 92.65           O  
ATOM   4868  CG  HIS A 309     165.106 212.407 215.486  1.00 92.65           C  
ATOM   4869  CD2 HIS A 309     165.175 211.527 214.449  1.00 92.65           C  
ATOM   4871  ND1 HIS A 309     164.367 213.524 215.102  1.00 92.65           N  
ATOM   4872  CE1 HIS A 309     163.998 213.289 213.834  1.00 92.65           C  
ATOM   4874  NE2 HIS A 309     164.477 212.107 213.421  1.00 92.65           N  
ATOM   4876  N   MET A 310     164.416 209.450 217.818  1.00 93.29           N  
ATOM   4878  CA  MET A 310     163.796 208.158 217.516  1.00 93.29           C  
ATOM   4880  C   MET A 310     162.745 207.728 218.559  1.00 93.29           C  
ATOM   4881  CB  MET A 310     164.897 207.106 217.340  1.00 93.29           C  
ATOM   4884  O   MET A 310     162.115 206.684 218.395  1.00 93.29           O  
ATOM   4885  CG  MET A 310     165.823 207.348 216.142  1.00 93.29           C  
ATOM   4888  SD  MET A 310     165.060 207.182 214.506  1.00 93.29           S  
ATOM   4889  CE  MET A 310     164.768 205.397 214.446  1.00 93.29           C  
ATOM   4893  N   GLY A 311     162.537 208.512 219.624  1.00 92.98           N  
ATOM   4895  CA  GLY A 311     161.529 208.253 220.655  1.00 92.98           C  
ATOM   4898  C   GLY A 311     161.926 207.205 221.703  1.00 92.98           C  
ATOM   4899  O   GLY A 311     161.044 206.603 222.317  1.00 92.98           O  
ATOM   4900  N   TYR A 312     163.226 206.982 221.920  1.00 92.50           N  
ATOM   4902  CA  TYR A 312     163.748 206.074 222.948  1.00 92.50           C  
ATOM   4904  C   TYR A 312     164.269 206.843 224.173  1.00 92.50           C  
ATOM   4905  CB  TYR A 312     164.848 205.169 222.372  1.00 92.50           C  
ATOM   4908  O   TYR A 312     164.822 207.936 224.057  1.00 92.50           O  
ATOM   4909  CG  TYR A 312     164.408 204.255 221.242  1.00 92.50           C  
ATOM   4910  CD1 TYR A 312     163.852 202.983 221.501  1.00 92.50           C  
ATOM   4912  CD2 TYR A 312     164.580 204.680 219.916  1.00 92.50           C  
ATOM   4914  CE1 TYR A 312     163.452 202.151 220.431  1.00 92.50           C  
ATOM   4916  CE2 TYR A 312     164.174 203.857 218.852  1.00 92.50           C  
ATOM   4918  OH  TYR A 312     163.188 201.877 218.029  1.00 92.50           O  
ATOM   4920  CZ  TYR A 312     163.594 202.604 219.102  1.00 92.50           C  
ATOM   4921  N   ASP A 313     164.165 206.239 225.360  1.00 88.82           N  
ATOM   4923  CA  ASP A 313     164.711 206.815 226.593  1.00 88.82           C  
ATOM   4925  C   ASP A 313     166.245 206.702 226.636  1.00 88.82           C  
ATOM   4926  CB  ASP A 313     164.091 206.149 227.833  1.00 88.82           C  
ATOM   4929  O   ASP A 313     166.816 205.607 226.670  1.00 88.82           O  
ATOM   4930  CG  ASP A 313     162.681 206.649 228.167  1.00 88.82           C  
ATOM   4931  OD1 ASP A 313     162.481 207.884 228.161  1.00 88.82           O  
ATOM   4932  OD2 ASP A 313     161.835 205.798 228.525  1.00 88.82           O  
ATOM   4933  N   TYR A 314     166.926 207.849 226.698  1.00 84.49           N  
ATOM   4935  CA  TYR A 314     168.368 207.905 226.931  1.00 84.49           C  
ATOM   4937  C   TYR A 314     168.661 207.907 228.438  1.00 84.49           C  
ATOM   4938  CB  TYR A 314     168.966 209.126 226.221  1.00 84.49           C  
ATOM   4941  O   TYR A 314     168.419 208.902 229.127  1.00 84.49           O  
ATOM   4942  CG  TYR A 314     170.480 209.174 226.297  1.00 84.49           C  
ATOM   4943  CD1 TYR A 314     171.118 210.096 227.149  1.00 84.49           C  
ATOM   4945  CD2 TYR A 314     171.247 208.262 225.547  1.00 84.49           C  
ATOM   4947  CE1 TYR A 314     172.523 210.106 227.248  1.00 84.49           C  
ATOM   4949  CE2 TYR A 314     172.649 208.252 225.661  1.00 84.49           C  
ATOM   4951  OH  TYR A 314     174.640 209.155 226.657  1.00 84.49           O  
ATOM   4953  CZ  TYR A 314     173.289 209.173 226.516  1.00 84.49           C  
ATOM   4954  N   THR A 315     169.200 206.807 228.971  1.00 76.41           N  
ATOM   4956  CA  THR A 315     169.707 206.766 230.352  1.00 76.41           C  
ATOM   4958  C   THR A 315     171.225 206.884 230.362  1.00 76.41           C  
ATOM   4959  CB  THR A 315     169.216 205.561 231.168  1.00 76.41           C  
ATOM   4961  O   THR A 315     171.890 206.422 229.448  1.00 76.41           O  
ATOM   4962  CG2 THR A 315     167.715 205.312 231.063  1.00 76.41           C  
ATOM   4966  OG1 THR A 315     169.914 204.370 230.916  1.00 76.41           O  
ATOM   4968  N   ARG A 316     171.800 207.506 231.399  1.00 58.79           N  
ATOM   4970  CA  ARG A 316     173.265 207.637 231.531  1.00 58.79           C  
ATOM   4972  C   ARG A 316     174.005 206.304 231.696  1.00 58.79           C  
ATOM   4973  CB  ARG A 316     173.613 208.550 232.718  1.00 58.79           C  
ATOM   4976  O   ARG A 316     175.222 206.304 231.558  1.00 58.79           O  
ATOM   4977  CG  ARG A 316     174.040 209.949 232.270  1.00 58.79           C  
ATOM   4980  CD  ARG A 316     174.516 210.719 233.505  1.00 58.79           C  
ATOM   4983  NE  ARG A 316     174.957 212.081 233.164  1.00 58.79           N  
ATOM   4985  NH1 ARG A 316     175.735 212.647 235.244  1.00 58.79           N  
ATOM   4988  NH2 ARG A 316     175.886 214.119 233.565  1.00 58.79           N  
ATOM   4991  CZ  ARG A 316     175.521 212.942 233.990  1.00 58.79           C  
ATOM   4992  N   ASP A 317     173.292 205.240 232.064  1.00 54.67           N  
ATOM   4994  CA  ASP A 317     173.835 203.878 232.135  1.00 54.67           C  
ATOM   4996  C   ASP A 317     173.859 203.191 230.758  1.00 54.67           C  
ATOM   4997  CB  ASP A 317     173.022 203.038 233.145  1.00 54.67           C  
ATOM   5000  O   ASP A 317     174.412 202.095 230.657  1.00 54.67           O  
ATOM   5001  CG  ASP A 317     173.357 203.298 234.621  1.00 54.67           C  
ATOM   5002  OD1 ASP A 317     174.495 203.720 234.934  1.00 54.67           O  
ATOM   5003  OD2 ASP A 317     172.462 203.063 235.468  1.00 54.67           O  
ATOM   5004  N   ASN A 318     173.270 203.816 229.727  1.00 45.74           N  
ATOM   5006  CA  ASN A 318     173.394 203.375 228.338  1.00 45.74           C  
ATOM   5008  C   ASN A 318     174.791 203.710 227.799  1.00 45.74           C  
ATOM   5009  CB  ASN A 318     172.288 203.988 227.446  1.00 45.74           C  
ATOM   5012  O   ASN A 318     175.178 204.903 227.852  1.00 45.74           O  
ATOM   5013  CG  ASN A 318     170.841 203.665 227.791  1.00 45.74           C  
ATOM   5014  ND2 ASN A 318     169.913 204.340 227.146  1.00 45.74           N  
ATOM   5017  OD1 ASN A 318     170.484 202.842 228.618  1.00 45.74           O  
ATOM   5018  OXT ASN A 318     175.433 202.756 227.317  1.00 45.74           O  
TER
ATOM  30109  N   SER B   1     200.520 226.035 143.493  1.00 35.59           N  
ATOM  30113  CA  SER B   1     201.697 225.278 143.934  1.00 35.59           C  
ATOM  30115  C   SER B   1     201.206 223.897 144.323  1.00 35.59           C  
ATOM  30116  CB  SER B   1     202.338 225.965 145.142  1.00 35.59           C  
ATOM  30119  O   SER B   1     200.322 223.845 145.160  1.00 35.59           O  
ATOM  30120  OG  SER B   1     203.450 225.202 145.525  1.00 35.59           O  
ATOM  30122  N   GLU B   2     201.677 222.817 143.693  1.00 50.92           N  
ATOM  30124  CA  GLU B   2     201.252 221.440 144.039  1.00 50.92           C  
ATOM  30126  C   GLU B   2     201.758 220.986 145.429  1.00 50.92           C  
ATOM  30127  CB  GLU B   2     201.721 220.452 142.942  1.00 50.92           C  
ATOM  30130  O   GLU B   2     201.136 220.127 146.043  1.00 50.92           O  
ATOM  30131  CG  GLU B   2     200.795 220.412 141.710  1.00 50.92           C  
ATOM  30134  CD  GLU B   2     201.299 219.493 140.575  1.00 50.92           C  
ATOM  30135  OE1 GLU B   2     200.447 218.946 139.834  1.00 50.92           O  
ATOM  30136  OE2 GLU B   2     202.531 219.426 140.366  1.00 50.92           O  
ATOM  30137  N   ASP B   3     202.834 221.583 145.963  1.00 64.71           N  
ATOM  30139  CA  ASP B   3     203.468 221.149 147.225  1.00 64.71           C  
ATOM  30141  C   ASP B   3     202.626 221.412 148.489  1.00 64.71           C  
ATOM  30142  CB  ASP B   3     204.834 221.846 147.389  1.00 64.71           C  
ATOM  30145  O   ASP B   3     202.544 220.559 149.371  1.00 64.71           O  
ATOM  30146  CG  ASP B   3     205.971 221.216 146.578  1.00 64.71           C  
ATOM  30147  OD1 ASP B   3     205.938 219.989 146.357  1.00 64.71           O  
ATOM  30148  OD2 ASP B   3     206.856 221.993 146.151  1.00 64.71           O  
ATOM  30149  N   ALA B   4     201.973 222.575 148.597  1.00 66.67           N  
ATOM  30151  CA  ALA B   4     201.241 222.969 149.810  1.00 66.67           C  
ATOM  30153  C   ALA B   4     200.065 222.027 150.139  1.00 66.67           C  
ATOM  30154  CB  ALA B   4     200.747 224.409 149.624  1.00 66.67           C  
ATOM  30158  O   ALA B   4     199.710 221.844 151.304  1.00 66.67           O  
ATOM  30159  N   GLU B   5     199.476 221.412 149.110  1.00 69.82           N  
ATOM  30161  CA  GLU B   5     198.397 220.436 149.262  1.00 69.82           C  
ATOM  30163  C   GLU B   5     198.881 219.148 149.935  1.00 69.82           C  
ATOM  30164  CB  GLU B   5     197.766 220.132 147.892  1.00 69.82           C  
ATOM  30167  O   GLU B   5     198.167 218.602 150.773  1.00 69.82           O  
ATOM  30168  CG  GLU B   5     196.961 221.321 147.339  1.00 69.82           C  
ATOM  30171  CD  GLU B   5     196.390 221.072 145.932  1.00 69.82           C  
ATOM  30172  OE1 GLU B   5     196.073 222.082 145.260  1.00 69.82           O  
ATOM  30173  OE2 GLU B   5     196.240 219.896 145.530  1.00 69.82           O  
ATOM  30174  N   GLN B   6     200.096 218.679 149.632  1.00 71.78           N  
ATOM  30176  CA  GLN B   6     200.640 217.462 150.247  1.00 71.78           C  
ATOM  30178  C   GLN B   6     200.919 217.647 151.736  1.00 71.78           C  
ATOM  30179  CB  GLN B   6     201.936 217.036 149.546  1.00 71.78           C  
ATOM  30182  O   GLN B   6     200.628 216.763 152.541  1.00 71.78           O  
ATOM  30183  CG  GLN B   6     201.675 216.505 148.134  1.00 71.78           C  
ATOM  30186  CD  GLN B   6     202.926 215.924 147.484  1.00 71.78           C  
ATOM  30187  NE2 GLN B   6     202.813 215.401 146.284  1.00 71.78           N  
ATOM  30190  OE1 GLN B   6     204.020 215.895 148.017  1.00 71.78           O  
ATOM  30191  N   GLU B   7     201.447 218.809 152.107  1.00 63.53           N  
ATOM  30193  CA  GLU B   7     201.769 219.120 153.495  1.00 63.53           C  
ATOM  30195  C   GLU B   7     200.505 219.206 154.364  1.00 63.53           C  
ATOM  30196  CB  GLU B   7     202.573 220.423 153.497  1.00 63.53           C  
ATOM  30199  O   GLU B   7     200.468 218.678 155.475  1.00 63.53           O  
ATOM  30200  CG  GLU B   7     203.261 220.665 154.842  1.00 63.53           C  
ATOM  30203  CD  GLU B   7     204.141 221.921 154.831  1.00 63.53           C  
ATOM  30204  OE1 GLU B   7     205.135 221.925 155.587  1.00 63.53           O  
ATOM  30205  OE2 GLU B   7     203.788 222.894 154.118  1.00 63.53           O  
ATOM  30206  N   ALA B   8     199.427 219.785 153.827  1.00 67.92           N  
ATOM  30208  CA  ALA B   8     198.147 219.843 154.523  1.00 67.92           C  
ATOM  30210  C   ALA B   8     197.533 218.453 154.747  1.00 67.92           C  
ATOM  30211  CB  ALA B   8     197.213 220.759 153.733  1.00 67.92           C  
ATOM  30215  O   ALA B   8     197.036 218.164 155.835  1.00 67.92           O  
ATOM  30216  N   VAL B   9     197.612 217.569 153.746  1.00 72.00           N  
ATOM  30218  CA  VAL B   9     197.172 216.172 153.887  1.00 72.00           C  
ATOM  30220  C   VAL B   9     197.968 215.462 154.982  1.00 72.00           C  
ATOM  30221  CB  VAL B   9     197.279 215.421 152.544  1.00 72.00           C  
ATOM  30223  O   VAL B   9     197.377 214.759 155.796  1.00 72.00           O  
ATOM  30224  CG1 VAL B   9     197.007 213.914 152.658  1.00 72.00           C  
ATOM  30228  CG2 VAL B   9     196.250 215.972 151.552  1.00 72.00           C  
ATOM  30232  N   ALA B  10     199.284 215.668 155.045  1.00 63.65           N  
ATOM  30234  CA  ALA B  10     200.129 215.051 156.063  1.00 63.65           C  
ATOM  30236  C   ALA B  10     199.790 215.523 157.488  1.00 63.65           C  
ATOM  30237  CB  ALA B  10     201.592 215.334 155.707  1.00 63.65           C  
ATOM  30241  O   ALA B  10     199.731 214.709 158.407  1.00 63.65           O  
ATOM  30242  N   ALA B  11     199.528 216.818 157.676  1.00 61.45           N  
ATOM  30244  CA  ALA B  11     199.148 217.358 158.979  1.00 61.45           C  
ATOM  30246  C   ALA B  11     197.788 216.836 159.448  1.00 61.45           C  
ATOM  30247  CB  ALA B  11     199.137 218.878 158.878  1.00 61.45           C  
ATOM  30251  O   ALA B  11     197.632 216.484 160.612  1.00 61.45           O  
ATOM  30252  N   LEU B  12     196.821 216.724 158.537  1.00 65.23           N  
ATOM  30254  CA  LEU B  12     195.545 216.098 158.853  1.00 65.23           C  
ATOM  30256  C   LEU B  12     195.777 214.647 159.303  1.00 65.23           C  
ATOM  30257  CB  LEU B  12     194.610 216.233 157.641  1.00 65.23           C  
ATOM  30260  O   LEU B  12     195.305 214.277 160.371  1.00 65.23           O  
ATOM  30261  CG  LEU B  12     194.110 217.661 157.385  1.00 65.23           C  
ATOM  30263  CD1 LEU B  12     193.430 217.698 156.017  1.00 65.23           C  
ATOM  30267  CD2 LEU B  12     193.101 218.124 158.439  1.00 65.23           C  
ATOM  30271  N   VAL B  13     196.560 213.845 158.573  1.00 64.73           N  
ATOM  30273  CA  VAL B  13     196.874 212.456 158.977  1.00 64.73           C  
ATOM  30275  C   VAL B  13     197.407 212.361 160.392  1.00 64.73           C  
ATOM  30276  CB  VAL B  13     197.823 211.768 157.975  1.00 64.73           C  
ATOM  30278  O   VAL B  13     197.029 211.467 161.147  1.00 64.73           O  
ATOM  30279  CG1 VAL B  13     198.226 210.354 158.416  1.00 64.73           C  
ATOM  30283  CG2 VAL B  13     197.235 211.623 156.562  1.00 64.73           C  
ATOM  30287  N   ALA B  14     198.227 213.321 160.773  1.00 56.42           N  
ATOM  30289  CA  ALA B  14     198.777 213.383 162.104  1.00 56.42           C  
ATOM  30291  C   ALA B  14     197.779 213.779 163.199  1.00 56.42           C  
ATOM  30292  CB  ALA B  14     199.894 214.381 162.013  1.00 56.42           C  
ATOM  30296  O   ALA B  14     197.894 213.306 164.323  1.00 56.42           O  
ATOM  30297  N   LEU B  15     196.768 214.581 162.863  1.00 48.02           N  
ATOM  30299  CA  LEU B  15     195.630 214.874 163.742  1.00 48.02           C  
ATOM  30301  C   LEU B  15     194.662 213.686 163.868  1.00 48.02           C  
ATOM  30302  CB  LEU B  15     194.913 216.134 163.229  1.00 48.02           C  
ATOM  30305  O   LEU B  15     193.622 213.788 164.511  1.00 48.02           O  
ATOM  30306  CG  LEU B  15     195.761 217.415 163.299  1.00 48.02           C  
ATOM  30308  CD1 LEU B  15     195.024 218.543 162.577  1.00 48.02           C  
ATOM  30312  CD2 LEU B  15     196.034 217.843 164.740  1.00 48.02           C  
ATOM  30316  N   GLY B  16     195.000 212.561 163.240  1.00 51.03           N  
ATOM  30318  CA  GLY B  16     194.211 211.346 163.205  1.00 51.03           C  
ATOM  30321  C   GLY B  16     193.735 211.002 161.805  1.00 51.03           C  
ATOM  30322  O   GLY B  16     193.345 209.853 161.626  1.00 51.03           O  
ATOM  30323  N   TYR B  17     193.824 211.931 160.831  1.00 56.28           N  
ATOM  30325  CA  TYR B  17     193.189 211.857 159.511  1.00 56.28           C  
ATOM  30327  C   TYR B  17     193.716 210.792 158.494  1.00 56.28           C  
ATOM  30328  CB  TYR B  17     192.723 213.193 158.896  1.00 56.28           C  
ATOM  30331  O   TYR B  17     194.490 211.175 157.628  1.00 56.28           O  
ATOM  30332  CG  TYR B  17     191.710 214.031 159.697  1.00 56.28           C  
ATOM  30333  CD1 TYR B  17     190.315 213.824 159.586  1.00 56.28           C  
ATOM  30335  CD2 TYR B  17     192.163 215.074 160.523  1.00 56.28           C  
ATOM  30337  CE1 TYR B  17     189.400 214.634 160.294  1.00 56.28           C  
ATOM  30339  CE2 TYR B  17     191.264 215.887 161.233  1.00 56.28           C  
ATOM  30341  OH  TYR B  17     189.021 216.491 161.787  1.00 56.28           O  
ATOM  30343  CZ  TYR B  17     189.878 215.677 161.118  1.00 56.28           C  
ATOM  30344  N   LYS B  18     193.358 209.482 158.499  1.00 65.26           N  
ATOM  30346  CA  LYS B  18     193.579 208.518 157.379  1.00 65.26           C  
ATOM  30348  C   LYS B  18     193.654 209.237 156.017  1.00 65.26           C  
ATOM  30349  CB  LYS B  18     192.597 207.323 157.145  1.00 65.26           C  
ATOM  30352  O   LYS B  18     192.764 209.977 155.588  1.00 65.26           O  
ATOM  30353  CG  LYS B  18     192.154 206.441 158.333  1.00 65.26           C  
ATOM  30356  CD  LYS B  18     190.816 205.733 158.028  1.00 65.26           C  
ATOM  30359  CE  LYS B  18     190.306 205.050 159.300  1.00 65.26           C  
ATOM  30362  NZ  LYS B  18     188.895 204.616 159.184  1.00 65.26           N  
ATOM  30366  N   PRO B  19     194.692 208.923 155.231  1.00 72.59           N  
ATOM  30367  CA  PRO B  19     195.092 209.736 154.085  1.00 72.59           C  
ATOM  30369  C   PRO B  19     194.020 209.986 153.017  1.00 72.59           C  
ATOM  30370  CB  PRO B  19     196.258 208.964 153.464  1.00 72.59           C  
ATOM  30373  O   PRO B  19     194.036 211.024 152.357  1.00 72.59           O  
ATOM  30374  CG  PRO B  19     196.872 208.199 154.629  1.00 72.59           C  
ATOM  30377  CD  PRO B  19     195.689 207.903 155.526  1.00 72.59           C  
ATOM  30380  N   GLN B  20     193.108 209.030 152.792  1.00 70.28           N  
ATOM  30382  CA  GLN B  20     192.053 209.193 151.785  1.00 70.28           C  
ATOM  30384  C   GLN B  20     191.050 210.278 152.172  1.00 70.28           C  
ATOM  30385  CB  GLN B  20     191.287 207.883 151.556  1.00 70.28           C  
ATOM  30388  O   GLN B  20     190.557 210.987 151.292  1.00 70.28           O  
ATOM  30389  CG  GLN B  20     192.068 206.878 150.701  1.00 70.28           C  
ATOM  30392  CD  GLN B  20     191.224 205.672 150.293  1.00 70.28           C  
ATOM  30393  NE2 GLN B  20     191.799 204.722 149.591  1.00 70.28           N  
ATOM  30396  OE1 GLN B  20     190.037 205.558 150.552  1.00 70.28           O  
ATOM  30397  N   GLU B  21     190.737 210.394 153.458  1.00 65.37           N  
ATOM  30399  CA  GLU B  21     189.846 211.419 153.979  1.00 65.37           C  
ATOM  30401  C   GLU B  21     190.561 212.770 153.991  1.00 65.37           C  
ATOM  30402  CB  GLU B  21     189.313 210.946 155.329  1.00 65.37           C  
ATOM  30405  O   GLU B  21     190.081 213.695 153.332  1.00 65.37           O  
ATOM  30406  CG  GLU B  21     188.472 212.004 156.050  1.00 65.37           C  
ATOM  30409  CD  GLU B  21     187.588 211.406 157.153  1.00 65.37           C  
ATOM  30410  OE1 GLU B  21     186.539 212.034 157.420  1.00 65.37           O  
ATOM  30411  OE2 GLU B  21     187.832 210.255 157.574  1.00 65.37           O  
ATOM  30412  N   ALA B  22     191.783 212.834 154.527  1.00 69.94           N  
ATOM  30414  CA  ALA B  22     192.633 214.025 154.454  1.00 69.94           C  
ATOM  30416  C   ALA B  22     192.781 214.577 153.015  1.00 69.94           C  
ATOM  30417  CB  ALA B  22     193.993 213.659 155.060  1.00 69.94           C  
ATOM  30421  O   ALA B  22     192.579 215.766 152.760  1.00 69.94           O  
ATOM  30422  N   SER B  23     193.051 213.717 152.025  1.00 75.73           N  
ATOM  30424  CA  SER B  23     193.175 214.123 150.617  1.00 75.73           C  
ATOM  30426  C   SER B  23     191.851 214.611 150.015  1.00 75.73           C  
ATOM  30427  CB  SER B  23     193.760 212.962 149.809  1.00 75.73           C  
ATOM  30430  O   SER B  23     191.832 215.578 149.245  1.00 75.73           O  
ATOM  30431  OG  SER B  23     194.124 213.377 148.505  1.00 75.73           O  
ATOM  30433  N   ARG B  24     190.714 214.003 150.388  1.00 73.71           N  
ATOM  30435  CA  ARG B  24     189.380 214.493 149.990  1.00 73.71           C  
ATOM  30437  C   ARG B  24     189.055 215.848 150.605  1.00 73.71           C  
ATOM  30438  CB  ARG B  24     188.287 213.499 150.389  1.00 73.71           C  
ATOM  30441  O   ARG B  24     188.413 216.656 149.937  1.00 73.71           O  
ATOM  30442  CG  ARG B  24     188.155 212.353 149.388  1.00 73.71           C  
ATOM  30445  CD  ARG B  24     187.019 211.448 149.866  1.00 73.71           C  
ATOM  30448  NE  ARG B  24     186.964 210.190 149.107  1.00 73.71           N  
ATOM  30450  NH1 ARG B  24     185.338 209.197 150.390  1.00 73.71           N  
ATOM  30453  NH2 ARG B  24     186.352 208.022 148.787  1.00 73.71           N  
ATOM  30456  CZ  ARG B  24     186.216 209.150 149.425  1.00 73.71           C  
ATOM  30457  N   MET B  25     189.469 216.089 151.845  1.00 72.17           N  
ATOM  30459  CA  MET B  25     189.254 217.366 152.522  1.00 72.17           C  
ATOM  30461  C   MET B  25     190.035 218.477 151.821  1.00 72.17           C  
ATOM  30462  CB  MET B  25     189.637 217.249 154.002  1.00 72.17           C  
ATOM  30465  O   MET B  25     189.446 219.485 151.443  1.00 72.17           O  
ATOM  30466  CG  MET B  25     188.680 216.335 154.772  1.00 72.17           C  
ATOM  30469  SD  MET B  25     189.234 215.919 156.440  1.00 72.17           S  
ATOM  30470  CE  MET B  25     189.238 217.550 157.224  1.00 72.17           C  
ATOM  30474  N   VAL B  26     191.321 218.256 151.530  1.00 78.38           N  
ATOM  30476  CA  VAL B  26     192.171 219.259 150.868  1.00 78.38           C  
ATOM  30478  C   VAL B  26     191.750 219.501 149.416  1.00 78.38           C  
ATOM  30479  CB  VAL B  26     193.655 218.865 150.975  1.00 78.38           C  
ATOM  30481  O   VAL B  26     191.556 220.647 149.019  1.00 78.38           O  
ATOM  30482  CG1 VAL B  26     194.568 219.836 150.218  1.00 78.38           C  
ATOM  30486  CG2 VAL B  26     194.093 218.871 152.445  1.00 78.38           C  
ATOM  30490  N   SER B  27     191.534 218.451 148.617  1.00 77.10           N  
ATOM  30492  CA  SER B  27     191.212 218.583 147.180  1.00 77.10           C  
ATOM  30494  C   SER B  27     189.923 219.362 146.894  1.00 77.10           C  
ATOM  30495  CB  SER B  27     191.119 217.209 146.509  1.00 77.10           C  
ATOM  30498  O   SER B  27     189.814 220.012 145.855  1.00 77.10           O  
ATOM  30499  OG  SER B  27     190.228 216.354 147.197  1.00 77.10           O  
ATOM  30501  N   LYS B  28     188.948 219.341 147.810  1.00 72.97           N  
ATOM  30503  CA  LYS B  28     187.721 220.144 147.688  1.00 72.97           C  
ATOM  30505  C   LYS B  28     187.972 221.649 147.805  1.00 72.97           C  
ATOM  30506  CB  LYS B  28     186.720 219.717 148.765  1.00 72.97           C  
ATOM  30509  O   LYS B  28     187.168 222.428 147.297  1.00 72.97           O  
ATOM  30510  CG  LYS B  28     185.961 218.435 148.401  1.00 72.97           C  
ATOM  30513  CD  LYS B  28     185.032 218.094 149.571  1.00 72.97           C  
ATOM  30516  CE  LYS B  28     184.175 216.858 149.304  1.00 72.97           C  
ATOM  30519  NZ  LYS B  28     183.353 216.550 150.504  1.00 72.97           N  
ATOM  30523  N   ILE B  29     189.047 222.048 148.481  1.00 75.37           N  
ATOM  30525  CA  ILE B  29     189.328 223.437 148.870  1.00 75.37           C  
ATOM  30527  C   ILE B  29     190.625 223.947 148.233  1.00 75.37           C  
ATOM  30528  CB  ILE B  29     189.366 223.590 150.409  1.00 75.37           C  
ATOM  30530  O   ILE B  29     190.910 225.141 148.280  1.00 75.37           O  
ATOM  30531  CG1 ILE B  29     188.388 222.659 151.164  1.00 75.37           C  
ATOM  30534  CG2 ILE B  29     189.035 225.053 150.767  1.00 75.37           C  
ATOM  30538  CD1 ILE B  29     188.734 222.531 152.645  1.00 75.37           C  
ATOM  30542  N   ALA B  30     191.382 223.051 147.602  1.00 69.52           N  
ATOM  30544  CA  ALA B  30     192.603 223.295 146.860  1.00 69.52           C  
ATOM  30546  C   ALA B  30     192.446 224.480 145.898  1.00 69.52           C  
ATOM  30547  CB  ALA B  30     192.946 221.999 146.124  1.00 69.52           C  
ATOM  30551  O   ALA B  30     191.806 224.415 144.844  1.00 69.52           O  
ATOM  30552  N   ARG B  31     193.047 225.601 146.291  1.00 67.15           N  
ATOM  30554  CA  ARG B  31     193.231 226.786 145.456  1.00 67.15           C  
ATOM  30556  C   ARG B  31     194.729 226.864 145.202  1.00 67.15           C  
ATOM  30557  CB  ARG B  31     192.685 228.084 146.092  1.00 67.15           C  
ATOM  30560  O   ARG B  31     195.487 226.793 146.167  1.00 67.15           O  
ATOM  30561  CG  ARG B  31     191.773 227.870 147.307  1.00 67.15           C  
ATOM  30564  CD  ARG B  31     191.298 229.186 147.916  1.00 67.15           C  
ATOM  30567  NE  ARG B  31     190.762 228.967 149.272  1.00 67.15           N  
ATOM  30569  NH1 ARG B  31     190.100 231.118 149.684  1.00 67.15           N  
ATOM  30572  NH2 ARG B  31     189.962 229.608 151.315  1.00 67.15           N  
ATOM  30575  CZ  ARG B  31     190.274 229.886 150.084  1.00 67.15           C  
ATOM  30576  N   PRO B  32     195.172 227.070 143.956  1.00 66.03           N  
ATOM  30577  CA  PRO B  32     196.588 226.988 143.607  1.00 66.03           C  
ATOM  30579  C   PRO B  32     197.499 227.941 144.400  1.00 66.03           C  
ATOM  30580  CB  PRO B  32     196.643 227.256 142.097  1.00 66.03           C  
ATOM  30583  O   PRO B  32     198.696 227.677 144.480  1.00 66.03           O  
ATOM  30584  CG  PRO B  32     195.314 227.939 141.771  1.00 66.03           C  
ATOM  30587  CD  PRO B  32     194.356 227.336 142.787  1.00 66.03           C  
ATOM  30590  N   ASP B  33     196.961 229.010 144.989  1.00 70.86           N  
ATOM  30592  CA  ASP B  33     197.715 230.016 145.750  1.00 70.86           C  
ATOM  30594  C   ASP B  33     197.548 229.907 147.286  1.00 70.86           C  
ATOM  30595  CB  ASP B  33     197.351 231.418 145.222  1.00 70.86           C  
ATOM  30598  O   ASP B  33     197.920 230.832 148.003  1.00 70.86           O  
ATOM  30599  CG  ASP B  33     197.739 231.650 143.755  1.00 70.86           C  
ATOM  30600  OD1 ASP B  33     198.795 231.136 143.319  1.00 70.86           O  
ATOM  30601  OD2 ASP B  33     196.965 232.351 143.061  1.00 70.86           O  
ATOM  30602  N   ALA B  34     196.971 228.821 147.819  1.00 70.83           N  
ATOM  30604  CA  ALA B  34     196.793 228.642 149.267  1.00 70.83           C  
ATOM  30606  C   ALA B  34     198.057 228.070 149.949  1.00 70.83           C  
ATOM  30607  CB  ALA B  34     195.553 227.770 149.503  1.00 70.83           C  
ATOM  30611  O   ALA B  34     198.710 227.185 149.397  1.00 70.83           O  
ATOM  30612  N   SER B  35     198.402 228.560 151.151  1.00 73.28           N  
ATOM  30614  CA  SER B  35     199.471 227.969 151.980  1.00 73.28           C  
ATOM  30616  C   SER B  35     198.995 226.693 152.683  1.00 73.28           C  
ATOM  30617  CB  SER B  35     200.018 228.967 153.015  1.00 73.28           C  
ATOM  30620  O   SER B  35     197.792 226.510 152.870  1.00 73.28           O  
ATOM  30621  OG  SER B  35     199.116 229.176 154.087  1.00 73.28           O  
ATOM  30623  N   SER B  36     199.923 225.839 153.120  1.00 63.65           N  
ATOM  30625  CA  SER B  36     199.618 224.582 153.819  1.00 63.65           C  
ATOM  30627  C   SER B  36     198.822 224.792 155.107  1.00 63.65           C  
ATOM  30628  CB  SER B  36     200.913 223.824 154.105  1.00 63.65           C  
ATOM  30631  O   SER B  36     197.770 224.189 155.268  1.00 63.65           O  
ATOM  30632  OG  SER B  36     201.902 224.679 154.644  1.00 63.65           O  
ATOM  30634  N   GLU B  37     199.227 225.717 155.978  1.00 68.75           N  
ATOM  30636  CA  GLU B  37     198.471 226.077 157.193  1.00 68.75           C  
ATOM  30638  C   GLU B  37     197.039 226.532 156.890  1.00 68.75           C  
ATOM  30639  CB  GLU B  37     199.172 227.241 157.893  1.00 68.75           C  
ATOM  30642  O   GLU B  37     196.098 226.180 157.603  1.00 68.75           O  
ATOM  30643  CG  GLU B  37     200.517 226.833 158.509  1.00 68.75           C  
ATOM  30646  CD  GLU B  37     201.368 228.054 158.882  1.00 68.75           C  
ATOM  30647  OE1 GLU B  37     202.223 227.908 159.775  1.00 68.75           O  
ATOM  30648  OE2 GLU B  37     201.173 229.121 158.244  1.00 68.75           O  
ATOM  30649  N   THR B  38     196.861 227.304 155.811  1.00 74.62           N  
ATOM  30651  CA  THR B  38     195.531 227.754 155.387  1.00 74.62           C  
ATOM  30653  C   THR B  38     194.703 226.569 154.908  1.00 74.62           C  
ATOM  30654  CB  THR B  38     195.589 228.811 154.274  1.00 74.62           C  
ATOM  30656  O   THR B  38     193.540 226.455 155.278  1.00 74.62           O  
ATOM  30657  CG2 THR B  38     194.254 229.541 154.130  1.00 74.62           C  
ATOM  30661  OG1 THR B  38     196.530 229.822 154.548  1.00 74.62           O  
ATOM  30663  N   LEU B  39     195.310 225.661 154.138  1.00 72.45           N  
ATOM  30665  CA  LEU B  39     194.667 224.427 153.689  1.00 72.45           C  
ATOM  30667  C   LEU B  39     194.287 223.521 154.869  1.00 72.45           C  
ATOM  30668  CB  LEU B  39     195.592 223.695 152.700  1.00 72.45           C  
ATOM  30671  O   LEU B  39     193.206 222.947 154.834  1.00 72.45           O  
ATOM  30672  CG  LEU B  39     195.738 224.367 151.326  1.00 72.45           C  
ATOM  30674  CD1 LEU B  39     196.885 223.719 150.556  1.00 72.45           C  
ATOM  30678  CD2 LEU B  39     194.466 224.232 150.484  1.00 72.45           C  
ATOM  30682  N   ILE B  40     195.112 223.430 155.920  1.00 67.30           N  
ATOM  30684  CA  ILE B  40     194.816 222.655 157.138  1.00 67.30           C  
ATOM  30686  C   ILE B  40     193.619 223.256 157.874  1.00 67.30           C  
ATOM  30687  CB  ILE B  40     196.048 222.569 158.071  1.00 67.30           C  
ATOM  30689  O   ILE B  40     192.640 222.555 158.118  1.00 67.30           O  
ATOM  30690  CG1 ILE B  40     197.183 221.777 157.396  1.00 67.30           C  
ATOM  30693  CG2 ILE B  40     195.688 221.887 159.407  1.00 67.30           C  
ATOM  30697  CD1 ILE B  40     198.564 222.023 158.019  1.00 67.30           C  
ATOM  30701  N   ARG B  41     193.654 224.558 158.189  1.00 67.52           N  
ATOM  30703  CA  ARG B  41     192.533 225.223 158.877  1.00 67.52           C  
ATOM  30705  C   ARG B  41     191.245 225.156 158.071  1.00 67.52           C  
ATOM  30706  CB  ARG B  41     192.836 226.697 159.151  1.00 67.52           C  
ATOM  30709  O   ARG B  41     190.190 224.890 158.638  1.00 67.52           O  
ATOM  30710  CG  ARG B  41     193.812 226.913 160.308  1.00 67.52           C  
ATOM  30713  CD  ARG B  41     193.833 228.407 160.643  1.00 67.52           C  
ATOM  30716  NE  ARG B  41     195.042 228.771 161.400  1.00 67.52           N  
ATOM  30718  NH1 ARG B  41     195.713 230.577 160.140  1.00 67.52           N  
ATOM  30721  NH2 ARG B  41     196.981 229.875 161.834  1.00 67.52           N  
ATOM  30724  CZ  ARG B  41     195.899 229.737 161.123  1.00 67.52           C  
ATOM  30725  N   ASP B  42     191.325 225.412 156.769  1.00 71.96           N  
ATOM  30727  CA  ASP B  42     190.160 225.361 155.891  1.00 71.96           C  
ATOM  30729  C   ASP B  42     189.614 223.930 155.797  1.00 71.96           C  
ATOM  30730  CB  ASP B  42     190.498 225.897 154.489  1.00 71.96           C  
ATOM  30733  O   ASP B  42     188.400 223.756 155.782  1.00 71.96           O  
ATOM  30734  CG  ASP B  42     190.584 227.427 154.347  1.00 71.96           C  
ATOM  30735  OD1 ASP B  42     190.264 228.168 155.307  1.00 71.96           O  
ATOM  30736  OD2 ASP B  42     190.859 227.882 153.204  1.00 71.96           O  
ATOM  30737  N   ALA B  43     190.477 222.909 155.774  1.00 70.14           N  
ATOM  30739  CA  ALA B  43     190.065 221.508 155.774  1.00 70.14           C  
ATOM  30741  C   ALA B  43     189.353 221.124 157.071  1.00 70.14           C  
ATOM  30742  CB  ALA B  43     191.285 220.623 155.513  1.00 70.14           C  
ATOM  30746  O   ALA B  43     188.254 220.580 157.008  1.00 70.14           O  
ATOM  30747  N   LEU B  44     189.937 221.462 158.222  1.00 62.61           N  
ATOM  30749  CA  LEU B  44     189.316 221.236 159.527  1.00 62.61           C  
ATOM  30751  C   LEU B  44     187.961 221.951 159.620  1.00 62.61           C  
ATOM  30752  CB  LEU B  44     190.281 221.699 160.635  1.00 62.61           C  
ATOM  30755  O   LEU B  44     186.977 221.342 160.020  1.00 62.61           O  
ATOM  30756  CG  LEU B  44     191.554 220.842 160.768  1.00 62.61           C  
ATOM  30758  CD1 LEU B  44     192.527 221.514 161.735  1.00 62.61           C  
ATOM  30762  CD2 LEU B  44     191.256 219.433 161.278  1.00 62.61           C  
ATOM  30766  N   ARG B  45     187.867 223.201 159.146  1.00 62.44           N  
ATOM  30768  CA  ARG B  45     186.597 223.947 159.089  1.00 62.44           C  
ATOM  30770  C   ARG B  45     185.575 223.375 158.122  1.00 62.44           C  
ATOM  30771  CB  ARG B  45     186.844 225.404 158.698  1.00 62.44           C  
ATOM  30774  O   ARG B  45     184.394 223.488 158.391  1.00 62.44           O  
ATOM  30775  CG  ARG B  45     187.243 226.243 159.906  1.00 62.44           C  
ATOM  30778  CD  ARG B  45     187.430 227.682 159.433  1.00 62.44           C  
ATOM  30781  NE  ARG B  45     187.747 228.567 160.560  1.00 62.44           N  
ATOM  30783  NH1 ARG B  45     188.452 230.357 159.322  1.00 62.44           N  
ATOM  30786  NH2 ARG B  45     188.421 230.486 161.561  1.00 62.44           N  
ATOM  30789  CZ  ARG B  45     188.203 229.798 160.477  1.00 62.44           C  
ATOM  30790  N   ALA B  46     185.997 222.851 156.976  1.00 63.61           N  
ATOM  30792  CA  ALA B  46     185.084 222.301 155.975  1.00 63.61           C  
ATOM  30794  C   ALA B  46     184.600 220.885 156.319  1.00 63.61           C  
ATOM  30795  CB  ALA B  46     185.789 222.319 154.618  1.00 63.61           C  
ATOM  30799  O   ALA B  46     183.677 220.387 155.671  1.00 63.61           O  
ATOM  30800  N   ALA B  47     185.263 220.217 157.264  1.00 48.17           N  
ATOM  30802  CA  ALA B  47     184.772 218.987 157.872  1.00 48.17           C  
ATOM  30804  C   ALA B  47     183.713 219.241 158.957  1.00 48.17           C  
ATOM  30805  CB  ALA B  47     185.966 218.204 158.423  1.00 48.17           C  
ATOM  30809  O   ALA B  47     182.969 218.314 159.282  1.00 48.17           O  
ATOM  30810  N   LEU B  48     183.639 220.473 159.468  1.00 40.34           N  
ATOM  30812  CA  LEU B  48     182.613 220.965 160.389  1.00 40.34           C  
ATOM  30814  C   LEU B  48     181.404 221.521 159.615  1.00 40.34           C  
ATOM  30815  CB  LEU B  48     183.277 221.987 161.345  1.00 40.34           C  
ATOM  30818  O   LEU B  48     180.279 221.406 160.151  1.00 40.34           O  
ATOM  30819  CG  LEU B  48     184.381 221.414 162.257  1.00 40.34           C  
ATOM  30821  CD1 LEU B  48     185.210 222.544 162.867  1.00 40.34           C  
ATOM  30825  CD2 LEU B  48     183.782 220.593 163.397  1.00 40.34           C  
ATOM  30829  OXT LEU B  48     181.604 222.017 158.480  1.00 40.34           O  
TER
ATOM   5019  N   VAL C   1     153.644 177.088 180.776  1.00 42.29           N  
ATOM   5023  CA  VAL C   1     152.946 177.096 182.086  1.00 42.29           C  
ATOM   5025  C   VAL C   1     153.660 177.993 183.092  1.00 42.29           C  
ATOM   5026  CB  VAL C   1     152.718 175.675 182.625  1.00 42.29           C  
ATOM   5028  O   VAL C   1     153.009 178.781 183.752  1.00 42.29           O  
ATOM   5029  CG1 VAL C   1     151.941 175.688 183.944  1.00 42.29           C  
ATOM   5033  CG2 VAL C   1     151.912 174.859 181.603  1.00 42.29           C  
ATOM   5037  N   GLU C   2     154.989 178.002 183.190  1.00 49.65           N  
ATOM   5039  CA  GLU C   2     155.642 178.917 184.149  1.00 49.65           C  
ATOM   5041  C   GLU C   2     155.444 180.408 183.843  1.00 49.65           C  
ATOM   5042  CB  GLU C   2     157.122 178.586 184.261  1.00 49.65           C  
ATOM   5045  O   GLU C   2     155.235 181.198 184.760  1.00 49.65           O  
ATOM   5046  CG  GLU C   2     157.279 177.251 184.995  1.00 49.65           C  
ATOM   5049  CD  GLU C   2     158.735 176.973 185.341  1.00 49.65           C  
ATOM   5050  OE1 GLU C   2     158.943 176.302 186.379  1.00 49.65           O  
ATOM   5051  OE2 GLU C   2     159.600 177.432 184.584  1.00 49.65           O  
ATOM   5052  N   ARG C   3     155.352 180.809 182.567  1.00 55.73           N  
ATOM   5054  CA  ARG C   3     154.973 182.193 182.215  1.00 55.73           C  
ATOM   5056  C   ARG C   3     153.612 182.621 182.788  1.00 55.73           C  
ATOM   5057  CB  ARG C   3     155.028 182.415 180.693  1.00 55.73           C  
ATOM   5060  O   ARG C   3     153.414 183.805 183.024  1.00 55.73           O  
ATOM   5061  CG  ARG C   3     156.471 182.441 180.159  1.00 55.73           C  
ATOM   5064  CD  ARG C   3     156.507 182.814 178.669  1.00 55.73           C  
ATOM   5067  NE  ARG C   3     157.887 182.827 178.146  1.00 55.73           N  
ATOM   5069  NH1 ARG C   3     157.430 183.376 175.955  1.00 55.73           N  
ATOM   5072  NH2 ARG C   3     159.535 182.993 176.581  1.00 55.73           N  
ATOM   5075  CZ  ARG C   3     158.275 183.066 176.901  1.00 55.73           C  
ATOM   5076  N   THR C   4     152.696 181.685 183.065  1.00 65.65           N  
ATOM   5078  CA  THR C   4     151.391 182.001 183.676  1.00 65.65           C  
ATOM   5080  C   THR C   4     151.449 182.166 185.199  1.00 65.65           C  
ATOM   5081  CB  THR C   4     150.272 181.026 183.248  1.00 65.65           C  
ATOM   5083  O   THR C   4     150.475 182.621 185.789  1.00 65.65           O  
ATOM   5084  CG2 THR C   4     149.965 181.157 181.757  1.00 65.65           C  
ATOM   5088  OG1 THR C   4     150.585 179.667 183.402  1.00 65.65           O  
ATOM   5090  N   LEU C   5     152.577 181.854 185.851  1.00 72.02           N  
ATOM   5092  CA  LEU C   5     152.755 182.049 187.296  1.00 72.02           C  
ATOM   5094  C   LEU C   5     153.031 183.500 187.687  1.00 72.02           C  
ATOM   5095  CB  LEU C   5     153.883 181.124 187.799  1.00 72.02           C  
ATOM   5098  O   LEU C   5     152.613 183.934 188.763  1.00 72.02           O  
ATOM   5099  CG  LEU C   5     153.297 179.876 188.458  1.00 72.02           C  
ATOM   5101  CD1 LEU C   5     154.134 178.639 188.186  1.00 72.02           C  
ATOM   5105  CD2 LEU C   5     153.173 180.112 189.956  1.00 72.02           C  
ATOM   5109  N   ARG C   6     153.724 184.259 186.835  1.00 84.04           N  
ATOM   5111  CA  ARG C   6     154.176 185.617 187.151  1.00 84.04           C  
ATOM   5113  C   ARG C   6     152.984 186.604 187.143  1.00 84.04           C  
ATOM   5114  CB  ARG C   6     155.307 185.998 186.175  1.00 84.04           C  
ATOM   5117  O   ARG C   6     152.322 186.704 186.108  1.00 84.04           O  
ATOM   5118  CG  ARG C   6     156.083 187.234 186.652  1.00 84.04           C  
ATOM   5121  CD  ARG C   6     157.273 187.613 185.756  1.00 84.04           C  
ATOM   5124  NE  ARG C   6     158.447 186.718 185.892  1.00 84.04           N  
ATOM   5126  NH1 ARG C   6     159.879 187.952 184.576  1.00 84.04           N  
ATOM   5129  NH2 ARG C   6     160.590 186.033 185.444  1.00 84.04           N  
ATOM   5132  CZ  ARG C   6     159.629 186.906 185.314  1.00 84.04           C  
ATOM   5133  N   PRO C   7     152.698 187.311 188.261  1.00 90.29           N  
ATOM   5134  CA  PRO C   7     151.669 188.355 188.323  1.00 90.29           C  
ATOM   5136  C   PRO C   7     151.781 189.366 187.180  1.00 90.29           C  
ATOM   5137  CB  PRO C   7     151.882 189.063 189.667  1.00 90.29           C  
ATOM   5140  O   PRO C   7     152.887 189.812 186.878  1.00 90.29           O  
ATOM   5141  CG  PRO C   7     152.488 187.981 190.551  1.00 90.29           C  
ATOM   5144  CD  PRO C   7     153.298 187.127 189.575  1.00 90.29           C  
ATOM   5147  N   GLN C   8     150.650 189.735 186.570  1.00 91.74           N  
ATOM   5149  CA  GLN C   8     150.616 190.709 185.470  1.00 91.74           C  
ATOM   5151  C   GLN C   8     150.216 192.119 185.925  1.00 91.74           C  
ATOM   5152  CB  GLN C   8     149.663 190.211 184.370  1.00 91.74           C  
ATOM   5155  O   GLN C   8     150.629 193.089 185.303  1.00 91.74           O  
ATOM   5156  CG  GLN C   8     150.129 188.906 183.707  1.00 91.74           C  
ATOM   5159  CD  GLN C   8     151.464 189.055 182.987  1.00 91.74           C  
ATOM   5160  NE2 GLN C   8     152.412 188.178 183.229  1.00 91.74           N  
ATOM   5163  OE1 GLN C   8     151.680 189.959 182.196  1.00 91.74           O  
ATOM   5164  N   TYR C   9     149.445 192.248 187.007  1.00 94.08           N  
ATOM   5166  CA  TYR C   9     148.937 193.531 187.523  1.00 94.08           C  
ATOM   5168  C   TYR C   9     149.053 193.592 189.049  1.00 94.08           C  
ATOM   5169  CB  TYR C   9     147.473 193.705 187.097  1.00 94.08           C  
ATOM   5172  O   TYR C   9     149.163 192.547 189.698  1.00 94.08           O  
ATOM   5173  CG  TYR C   9     147.275 193.807 185.600  1.00 94.08           C  
ATOM   5174  CD1 TYR C   9     147.425 195.052 184.959  1.00 94.08           C  
ATOM   5176  CD2 TYR C   9     146.978 192.653 184.846  1.00 94.08           C  
ATOM   5178  CE1 TYR C   9     147.278 195.148 183.563  1.00 94.08           C  
ATOM   5180  CE2 TYR C   9     146.855 192.743 183.447  1.00 94.08           C  
ATOM   5182  OH  TYR C   9     146.889 194.079 181.454  1.00 94.08           O  
ATOM   5184  CZ  TYR C   9     147.006 193.993 182.805  1.00 94.08           C  
ATOM   5185  N   PHE C  10     148.924 194.782 189.653  1.00 95.96           N  
ATOM   5187  CA  PHE C  10     149.013 194.931 191.115  1.00 95.96           C  
ATOM   5189  C   PHE C  10     147.993 194.072 191.869  1.00 95.96           C  
ATOM   5190  CB  PHE C  10     148.812 196.398 191.524  1.00 95.96           C  
ATOM   5193  O   PHE C  10     148.272 193.617 192.974  1.00 95.96           O  
ATOM   5194  CG  PHE C  10     149.978 197.318 191.237  1.00 95.96           C  
ATOM   5195  CD1 PHE C  10     151.265 197.007 191.718  1.00 95.96           C  
ATOM   5197  CD2 PHE C  10     149.770 198.513 190.526  1.00 95.96           C  
ATOM   5199  CE1 PHE C  10     152.343 197.867 191.453  1.00 95.96           C  
ATOM   5201  CE2 PHE C  10     150.848 199.373 190.264  1.00 95.96           C  
ATOM   5203  CZ  PHE C  10     152.138 199.043 190.715  1.00 95.96           C  
ATOM   5205  N   LYS C  11     146.823 193.808 191.269  1.00 92.59           N  
ATOM   5207  CA  LYS C  11     145.772 192.962 191.866  1.00 92.59           C  
ATOM   5209  C   LYS C  11     146.199 191.494 192.051  1.00 92.59           C  
ATOM   5210  CB  LYS C  11     144.478 193.072 191.031  1.00 92.59           C  
ATOM   5213  O   LYS C  11     145.604 190.795 192.856  1.00 92.59           O  
ATOM   5214  CG  LYS C  11     144.513 192.116 189.833  1.00 92.59           C  
ATOM   5217  CD  LYS C  11     143.362 192.235 188.839  1.00 92.59           C  
ATOM   5220  CE  LYS C  11     143.642 191.124 187.819  1.00 92.59           C  
ATOM   5223  NZ  LYS C  11     142.684 191.091 186.700  1.00 92.59           N  
ATOM   5227  N   GLU C  12     147.152 191.021 191.249  1.00 91.48           N  
ATOM   5229  CA  GLU C  12     147.669 189.643 191.268  1.00 91.48           C  
ATOM   5231  C   GLU C  12     148.975 189.545 192.068  1.00 91.48           C  
ATOM   5232  CB  GLU C  12     147.911 189.179 189.820  1.00 91.48           C  
ATOM   5235  O   GLU C  12     149.477 188.446 192.306  1.00 91.48           O  
ATOM   5236  CG  GLU C  12     146.615 188.961 189.024  1.00 91.48           C  
ATOM   5239  CD  GLU C  12     146.830 188.984 187.507  1.00 91.48           C  
ATOM   5240  OE1 GLU C  12     145.838 189.318 186.807  1.00 91.48           O  
ATOM   5241  OE2 GLU C  12     147.971 188.716 187.064  1.00 91.48           O  
ATOM   5242  N   TYR C  13     149.545 190.690 192.446  1.00 94.94           N  
ATOM   5244  CA  TYR C  13     150.789 190.779 193.187  1.00 94.94           C  
ATOM   5246  C   TYR C  13     150.501 190.746 194.691  1.00 94.94           C  
ATOM   5247  CB  TYR C  13     151.558 192.028 192.743  1.00 94.94           C  
ATOM   5250  O   TYR C  13     150.099 191.745 195.298  1.00 94.94           O  
ATOM   5251  CG  TYR C  13     153.029 191.959 193.092  1.00 94.94           C  
ATOM   5252  CD1 TYR C  13     153.449 192.020 194.435  1.00 94.94           C  
ATOM   5254  CD2 TYR C  13     153.981 191.808 192.065  1.00 94.94           C  
ATOM   5256  CE1 TYR C  13     154.815 191.930 194.747  1.00 94.94           C  
ATOM   5258  CE2 TYR C  13     155.351 191.743 192.374  1.00 94.94           C  
ATOM   5260  OH  TYR C  13     157.084 191.750 194.008  1.00 94.94           O  
ATOM   5262  CZ  TYR C  13     155.766 191.796 193.718  1.00 94.94           C  
ATOM   5263  N   ILE C  14     150.707 189.575 195.286  1.00 95.30           N  
ATOM   5265  CA  ILE C  14     150.531 189.329 196.721  1.00 95.30           C  
ATOM   5267  C   ILE C  14     151.701 189.968 197.491  1.00 95.30           C  
ATOM   5268  CB  ILE C  14     150.390 187.809 196.972  1.00 95.30           C  
ATOM   5270  O   ILE C  14     152.826 189.981 196.989  1.00 95.30           O  
ATOM   5271  CG1 ILE C  14     149.199 187.208 196.182  1.00 95.30           C  
ATOM   5274  CG2 ILE C  14     150.204 187.525 198.471  1.00 95.30           C  
ATOM   5278  CD1 ILE C  14     149.269 185.683 196.034  1.00 95.30           C  
ATOM   5282  N   GLY C  15     151.439 190.514 198.684  1.00 95.19           N  
ATOM   5284  CA  GLY C  15     152.440 191.163 199.544  1.00 95.19           C  
ATOM   5287  C   GLY C  15     153.026 192.466 198.978  1.00 95.19           C  
ATOM   5288  O   GLY C  15     152.545 192.996 197.974  1.00 95.19           O  
ATOM   5289  N   GLN C  16     154.081 192.989 199.617  1.00 95.76           N  
ATOM   5291  CA  GLN C  16     154.768 194.250 199.251  1.00 95.76           C  
ATOM   5293  C   GLN C  16     153.851 195.491 199.225  1.00 95.76           C  
ATOM   5294  CB  GLN C  16     155.565 194.111 197.935  1.00 95.76           C  
ATOM   5297  O   GLN C  16     154.002 196.376 198.380  1.00 95.76           O  
ATOM   5298  CG  GLN C  16     156.560 192.946 197.908  1.00 95.76           C  
ATOM   5301  CD  GLN C  16     157.667 193.055 198.947  1.00 95.76           C  
ATOM   5302  NE2 GLN C  16     158.187 191.930 199.370  1.00 95.76           N  
ATOM   5305  OE1 GLN C  16     158.083 194.120 199.373  1.00 95.76           O  
ATOM   5306  N   ASP C  17     152.878 195.568 200.135  1.00 93.99           N  
ATOM   5308  CA  ASP C  17     151.818 196.587 200.093  1.00 93.99           C  
ATOM   5310  C   ASP C  17     152.347 198.023 200.092  1.00 93.99           C  
ATOM   5311  CB  ASP C  17     150.835 196.351 201.243  1.00 93.99           C  
ATOM   5314  O   ASP C  17     151.911 198.833 199.277  1.00 93.99           O  
ATOM   5315  CG  ASP C  17     150.115 195.006 201.112  1.00 93.99           C  
ATOM   5316  OD1 ASP C  17     149.818 194.594 199.957  1.00 93.99           O  
ATOM   5317  OD2 ASP C  17     149.884 194.392 202.169  1.00 93.99           O  
ATOM   5318  N   LYS C  18     153.369 198.317 200.904  1.00 91.12           N  
ATOM   5320  CA  LYS C  18     153.972 199.655 200.984  1.00 91.12           C  
ATOM   5322  C   LYS C  18     154.502 200.148 199.631  1.00 91.12           C  
ATOM   5323  CB  LYS C  18     155.074 199.630 202.051  1.00 91.12           C  
ATOM   5326  O   LYS C  18     154.235 201.279 199.234  1.00 91.12           O  
ATOM   5327  CG  LYS C  18     155.442 201.044 202.507  1.00 91.12           C  
ATOM   5330  CD  LYS C  18     156.566 200.982 203.543  1.00 91.12           C  
ATOM   5333  CE  LYS C  18     156.749 202.359 204.171  1.00 91.12           C  
ATOM   5336  NZ  LYS C  18     157.903 202.374 205.083  1.00 91.12           N  
ATOM   5340  N   VAL C  19     155.212 199.282 198.905  1.00 93.97           N  
ATOM   5342  CA  VAL C  19     155.760 199.595 197.577  1.00 93.97           C  
ATOM   5344  C   VAL C  19     154.636 199.726 196.547  1.00 93.97           C  
ATOM   5345  CB  VAL C  19     156.785 198.527 197.141  1.00 93.97           C  
ATOM   5347  O   VAL C  19     154.631 200.678 195.768  1.00 93.97           O  
ATOM   5348  CG1 VAL C  19     157.325 198.774 195.728  1.00 93.97           C  
ATOM   5352  CG2 VAL C  19     157.984 198.501 198.092  1.00 93.97           C  
ATOM   5356  N   LYS C  20     153.657 198.808 196.559  1.00 95.07           N  
ATOM   5358  CA  LYS C  20     152.507 198.857 195.638  1.00 95.07           C  
ATOM   5360  C   LYS C  20     151.693 200.140 195.810  1.00 95.07           C  
ATOM   5361  CB  LYS C  20     151.583 197.650 195.845  1.00 95.07           C  
ATOM   5364  O   LYS C  20     151.276 200.722 194.814  1.00 95.07           O  
ATOM   5365  CG  LYS C  20     152.191 196.307 195.404  1.00 95.07           C  
ATOM   5368  CD  LYS C  20     151.201 195.134 195.536  1.00 95.07           C  
ATOM   5371  CE  LYS C  20     150.588 195.106 196.942  1.00 95.07           C  
ATOM   5374  NZ  LYS C  20     150.005 193.804 197.324  1.00 95.07           N  
ATOM   5378  N   ASP C  21     151.459 200.578 197.044  1.00 92.75           N  
ATOM   5380  CA  ASP C  21     150.637 201.755 197.330  1.00 92.75           C  
ATOM   5382  C   ASP C  21     151.317 203.054 196.885  1.00 92.75           C  
ATOM   5383  CB  ASP C  21     150.270 201.784 198.820  1.00 92.75           C  
ATOM   5386  O   ASP C  21     150.673 203.894 196.256  1.00 92.75           O  
ATOM   5387  CG  ASP C  21     149.238 200.715 199.214  1.00 92.75           C  
ATOM   5388  OD1 ASP C  21     148.566 200.148 198.306  1.00 92.75           O  
ATOM   5389  OD2 ASP C  21     149.068 200.527 200.439  1.00 92.75           O  
ATOM   5390  N   GLN C  22     152.627 203.188 197.114  1.00 93.37           N  
ATOM   5392  CA  GLN C  22     153.407 204.306 196.578  1.00 93.37           C  
ATOM   5394  C   GLN C  22     153.382 204.319 195.041  1.00 93.37           C  
ATOM   5395  CB  GLN C  22     154.854 204.211 197.079  1.00 93.37           C  
ATOM   5398  O   GLN C  22     153.060 205.338 194.428  1.00 93.37           O  
ATOM   5399  CG  GLN C  22     155.030 204.588 198.561  1.00 93.37           C  
ATOM   5402  CD  GLN C  22     156.484 204.449 199.012  1.00 93.37           C  
ATOM   5403  NE2 GLN C  22     156.817 204.740 200.250  1.00 93.37           N  
ATOM   5406  OE1 GLN C  22     157.369 204.091 198.254  1.00 93.37           O  
ATOM   5407  N   LEU C  23     153.665 203.174 194.406  1.00 96.12           N  
ATOM   5409  CA  LEU C  23     153.684 203.071 192.946  1.00 96.12           C  
ATOM   5411  C   LEU C  23     152.321 203.372 192.320  1.00 96.12           C  
ATOM   5412  CB  LEU C  23     154.174 201.680 192.515  1.00 96.12           C  
ATOM   5415  O   LEU C  23     152.282 204.067 191.309  1.00 96.12           O  
ATOM   5416  CG  LEU C  23     155.687 201.454 192.670  1.00 96.12           C  
ATOM   5418  CD1 LEU C  23     156.000 199.981 192.400  1.00 96.12           C  
ATOM   5422  CD2 LEU C  23     156.499 202.293 191.678  1.00 96.12           C  
ATOM   5426  N   LYS C  24     151.208 202.922 192.917  1.00 95.62           N  
ATOM   5428  CA  LYS C  24     149.853 203.251 192.436  1.00 95.62           C  
ATOM   5430  C   LYS C  24     149.634 204.757 192.323  1.00 95.62           C  
ATOM   5431  CB  LYS C  24     148.790 202.667 193.373  1.00 95.62           C  
ATOM   5434  O   LYS C  24     149.122 205.205 191.303  1.00 95.62           O  
ATOM   5435  CG  LYS C  24     148.461 201.204 193.061  1.00 95.62           C  
ATOM   5438  CD  LYS C  24     147.519 200.705 194.156  1.00 95.62           C  
ATOM   5441  CE  LYS C  24     147.190 199.227 193.989  1.00 95.62           C  
ATOM   5444  NZ  LYS C  24     146.604 198.724 195.255  1.00 95.62           N  
ATOM   5448  N   ILE C  25     150.049 205.524 193.333  1.00 95.28           N  
ATOM   5450  CA  ILE C  25     149.887 206.985 193.353  1.00 95.28           C  
ATOM   5452  C   ILE C  25     150.709 207.631 192.237  1.00 95.28           C  
ATOM   5453  CB  ILE C  25     150.259 207.543 194.745  1.00 95.28           C  
ATOM   5455  O   ILE C  25     150.193 208.459 191.490  1.00 95.28           O  
ATOM   5456  CG1 ILE C  25     149.229 207.023 195.773  1.00 95.28           C  
ATOM   5459  CG2 ILE C  25     150.314 209.085 194.752  1.00 95.28           C  
ATOM   5463  CD1 ILE C  25     149.600 207.333 197.219  1.00 95.28           C  
ATOM   5467  N   PHE C  26     151.976 207.240 192.089  1.00 96.29           N  
ATOM   5469  CA  PHE C  26     152.855 207.835 191.079  1.00 96.29           C  
ATOM   5471  C   PHE C  26     152.437 207.460 189.653  1.00 96.29           C  
ATOM   5472  CB  PHE C  26     154.309 207.438 191.365  1.00 96.29           C  
ATOM   5475  O   PHE C  26     152.458 208.315 188.769  1.00 96.29           O  
ATOM   5476  CG  PHE C  26     154.791 207.687 192.786  1.00 96.29           C  
ATOM   5477  CD1 PHE C  26     154.334 208.797 193.528  1.00 96.29           C  
ATOM   5479  CD2 PHE C  26     155.690 206.782 193.381  1.00 96.29           C  
ATOM   5481  CE1 PHE C  26     154.731 208.969 194.865  1.00 96.29           C  
ATOM   5483  CE2 PHE C  26     156.109 206.969 194.709  1.00 96.29           C  
ATOM   5485  CZ  PHE C  26     155.611 208.048 195.459  1.00 96.29           C  
ATOM   5487  N   ILE C  27     152.003 206.213 189.442  1.00 96.68           N  
ATOM   5489  CA  ILE C  27     151.483 205.726 188.160  1.00 96.68           C  
ATOM   5491  C   ILE C  27     150.185 206.454 187.799  1.00 96.68           C  
ATOM   5492  CB  ILE C  27     151.320 204.188 188.201  1.00 96.68           C  
ATOM   5494  O   ILE C  27     150.070 206.957 186.683  1.00 96.68           O  
ATOM   5495  CG1 ILE C  27     152.717 203.521 188.172  1.00 96.68           C  
ATOM   5498  CG2 ILE C  27     150.454 203.657 187.041  1.00 96.68           C  
ATOM   5502  CD1 ILE C  27     152.704 202.034 188.544  1.00 96.68           C  
ATOM   5506  N   GLU C  28     149.217 206.574 188.717  1.00 95.57           N  
ATOM   5508  CA  GLU C  28     147.991 207.337 188.440  1.00 95.57           C  
ATOM   5510  C   GLU C  28     148.289 208.807 188.138  1.00 95.57           C  
ATOM   5511  CB  GLU C  28     146.967 207.256 189.586  1.00 95.57           C  
ATOM   5514  O   GLU C  28     147.723 209.346 187.188  1.00 95.57           O  
ATOM   5515  CG  GLU C  28     146.028 206.048 189.463  1.00 95.57           C  
ATOM   5518  CD  GLU C  28     144.769 206.193 190.340  1.00 95.57           C  
ATOM   5519  OE1 GLU C  28     143.695 205.723 189.891  1.00 95.57           O  
ATOM   5520  OE2 GLU C  28     144.872 206.756 191.452  1.00 95.57           O  
ATOM   5521  N   ALA C  29     149.194 209.443 188.889  1.00 94.82           N  
ATOM   5523  CA  ALA C  29     149.567 210.839 188.674  1.00 94.82           C  
ATOM   5525  C   ALA C  29     150.238 211.061 187.308  1.00 94.82           C  
ATOM   5526  CB  ALA C  29     150.466 211.290 189.832  1.00 94.82           C  
ATOM   5530  O   ALA C  29     149.885 212.007 186.603  1.00 94.82           O  
ATOM   5531  N   ALA C  30     151.161 210.181 186.907  1.00 94.87           N  
ATOM   5533  CA  ALA C  30     151.811 210.234 185.597  1.00 94.87           C  
ATOM   5535  C   ALA C  30     150.794 210.042 184.460  1.00 94.87           C  
ATOM   5536  CB  ALA C  30     152.922 209.178 185.564  1.00 94.87           C  
ATOM   5540  O   ALA C  30     150.726 210.860 183.541  1.00 94.87           O  
ATOM   5541  N   LYS C  31     149.908 209.041 184.579  1.00 94.92           N  
ATOM   5543  CA  LYS C  31     148.832 208.795 183.605  1.00 94.92           C  
ATOM   5545  C   LYS C  31     147.853 209.964 183.502  1.00 94.92           C  
ATOM   5546  CB  LYS C  31     148.081 207.504 183.959  1.00 94.92           C  
ATOM   5549  O   LYS C  31     147.405 210.282 182.406  1.00 94.92           O  
ATOM   5550  CG  LYS C  31     148.953 206.267 183.709  1.00 94.92           C  
ATOM   5553  CD  LYS C  31     148.257 204.965 184.115  1.00 94.92           C  
ATOM   5556  CE  LYS C  31     147.245 204.532 183.052  1.00 94.92           C  
ATOM   5559  NZ  LYS C  31     146.785 203.152 183.326  1.00 94.92           N  
ATOM   5563  N   LEU C  32     147.520 210.617 184.617  1.00 93.27           N  
ATOM   5565  CA  LEU C  32     146.646 211.798 184.636  1.00 93.27           C  
ATOM   5567  C   LEU C  32     147.246 212.993 183.891  1.00 93.27           C  
ATOM   5568  CB  LEU C  32     146.333 212.185 186.098  1.00 93.27           C  
ATOM   5571  O   LEU C  32     146.495 213.796 183.336  1.00 93.27           O  
ATOM   5572  CG  LEU C  32     144.894 211.825 186.496  1.00 93.27           C  
ATOM   5574  CD1 LEU C  32     144.777 211.655 188.007  1.00 93.27           C  
ATOM   5578  CD2 LEU C  32     143.923 212.922 186.054  1.00 93.27           C  
ATOM   5582  N   ARG C  33     148.576 213.115 183.889  1.00 91.06           N  
ATOM   5584  CA  ARG C  33     149.305 214.195 183.216  1.00 91.06           C  
ATOM   5586  C   ARG C  33     149.753 213.851 181.793  1.00 91.06           C  
ATOM   5587  CB  ARG C  33     150.480 214.644 184.093  1.00 91.06           C  
ATOM   5590  O   ARG C  33     150.293 214.730 181.134  1.00 91.06           O  
ATOM   5591  CG  ARG C  33     149.998 215.275 185.410  1.00 91.06           C  
ATOM   5594  CD  ARG C  33     151.173 215.848 186.204  1.00 91.06           C  
ATOM   5597  NE  ARG C  33     152.120 214.794 186.585  1.00 91.06           N  
ATOM   5599  NH1 ARG C  33     151.728 214.694 188.847  1.00 91.06           N  
ATOM   5602  NH2 ARG C  33     153.267 213.408 187.955  1.00 91.06           N  
ATOM   5605  CZ  ARG C  33     152.338 214.294 187.778  1.00 91.06           C  
ATOM   5606  N   ASP C  34     149.485 212.631 181.319  1.00 93.35           N  
ATOM   5608  CA  ASP C  34     150.000 212.106 180.043  1.00 93.35           C  
ATOM   5610  C   ASP C  34     151.545 212.171 179.988  1.00 93.35           C  
ATOM   5611  CB  ASP C  34     149.262 212.778 178.865  1.00 93.35           C  
ATOM   5614  O   ASP C  34     152.148 212.562 178.991  1.00 93.35           O  
ATOM   5615  CG  ASP C  34     149.260 211.971 177.561  1.00 93.35           C  
ATOM   5616  OD1 ASP C  34     149.159 210.725 177.640  1.00 93.35           O  
ATOM   5617  OD2 ASP C  34     149.186 212.612 176.484  1.00 93.35           O  
ATOM   5618  N   GLU C  35     152.186 211.840 181.116  1.00 91.86           N  
ATOM   5620  CA  GLU C  35     153.639 211.865 181.314  1.00 91.86           C  
ATOM   5622  C   GLU C  35     154.193 210.438 181.475  1.00 91.86           C  
ATOM   5623  CB  GLU C  35     154.000 212.733 182.543  1.00 91.86           C  
ATOM   5626  O   GLU C  35     153.521 209.546 182.004  1.00 91.86           O  
ATOM   5627  CG  GLU C  35     153.773 214.245 182.348  1.00 91.86           C  
ATOM   5630  CD  GLU C  35     153.977 215.098 183.625  1.00 91.86           C  
ATOM   5631  OE1 GLU C  35     153.864 216.344 183.545  1.00 91.86           O  
ATOM   5632  OE2 GLU C  35     154.183 214.554 184.744  1.00 91.86           O  
ATOM   5633  N   ALA C  36     155.450 210.225 181.072  1.00 94.92           N  
ATOM   5635  CA  ALA C  36     156.191 209.026 181.460  1.00 94.92           C  
ATOM   5637  C   ALA C  36     156.375 208.991 182.988  1.00 94.92           C  
ATOM   5638  CB  ALA C  36     157.534 208.978 180.716  1.00 94.92           C  
ATOM   5642  O   ALA C  36     156.452 210.034 183.643  1.00 94.92           O  
ATOM   5643  N   LEU C  37     156.447 207.791 183.565  1.00 95.96           N  
ATOM   5645  CA  LEU C  37     156.749 207.646 184.984  1.00 95.96           C  
ATOM   5647  C   LEU C  37     158.201 208.082 185.240  1.00 95.96           C  
ATOM   5648  CB  LEU C  37     156.478 206.191 185.409  1.00 95.96           C  
ATOM   5651  O   LEU C  37     159.096 207.819 184.438  1.00 95.96           O  
ATOM   5652  CG  LEU C  37     156.596 205.930 186.921  1.00 95.96           C  
ATOM   5654  CD1 LEU C  37     155.466 206.606 187.704  1.00 95.96           C  
ATOM   5658  CD2 LEU C  37     156.541 204.428 187.202  1.00 95.96           C  
ATOM   5662  N   ASP C  38     158.458 208.714 186.385  1.00 94.66           N  
ATOM   5664  CA  ASP C  38     159.836 208.986 186.798  1.00 94.66           C  
ATOM   5666  C   ASP C  38     160.631 207.673 186.918  1.00 94.66           C  
ATOM   5667  CB  ASP C  38     159.885 209.741 188.137  1.00 94.66           C  
ATOM   5670  O   ASP C  38     160.111 206.629 187.327  1.00 94.66           O  
ATOM   5671  CG  ASP C  38     159.675 211.259 188.061  1.00 94.66           C  
ATOM   5672  OD1 ASP C  38     159.453 211.824 186.976  1.00 94.66           O  
ATOM   5673  OD2 ASP C  38     159.698 211.879 189.151  1.00 94.66           O  
ATOM   5674  N   HIS C  39     161.927 207.738 186.618  1.00 96.09           N  
ATOM   5676  CA  HIS C  39     162.824 206.593 186.750  1.00 96.09           C  
ATOM   5678  C   HIS C  39     162.715 205.951 188.137  1.00 96.09           C  
ATOM   5679  CB  HIS C  39     164.258 207.036 186.464  1.00 96.09           C  
ATOM   5682  O   HIS C  39     162.742 206.639 189.166  1.00 96.09           O  
ATOM   5683  CG  HIS C  39     164.419 207.695 185.122  1.00 96.09           C  
ATOM   5684  CD2 HIS C  39     165.232 208.755 184.840  1.00 96.09           C  
ATOM   5686  ND1 HIS C  39     163.754 207.370 183.957  1.00 96.09           N  
ATOM   5688  CE1 HIS C  39     164.207 208.173 182.981  1.00 96.09           C  
ATOM   5690  NE2 HIS C  39     165.099 209.029 183.484  1.00 96.09           N  
ATOM   5691  N   THR C  40     162.608 204.622 188.158  1.00 96.93           N  
ATOM   5693  CA  THR C  40     162.287 203.837 189.354  1.00 96.93           C  
ATOM   5695  C   THR C  40     163.394 202.831 189.684  1.00 96.93           C  
ATOM   5696  CB  THR C  40     160.937 203.132 189.161  1.00 96.93           C  
ATOM   5698  O   THR C  40     163.773 202.019 188.848  1.00 96.93           O  
ATOM   5699  CG2 THR C  40     160.526 202.303 190.378  1.00 96.93           C  
ATOM   5703  OG1 THR C  40     159.903 204.070 188.957  1.00 96.93           O  
ATOM   5705  N   LEU C  41     163.895 202.843 190.919  1.00 95.60           N  
ATOM   5707  CA  LEU C  41     164.855 201.857 191.424  1.00 95.60           C  
ATOM   5709  C   LEU C  41     164.148 200.847 192.333  1.00 95.60           C  
ATOM   5710  CB  LEU C  41     165.986 202.594 192.163  1.00 95.60           C  
ATOM   5713  O   LEU C  41     163.561 201.235 193.339  1.00 95.60           O  
ATOM   5714  CG  LEU C  41     167.109 201.686 192.696  1.00 95.60           C  
ATOM   5716  CD1 LEU C  41     167.881 201.003 191.566  1.00 95.60           C  
ATOM   5720  CD2 LEU C  41     168.096 202.518 193.514  1.00 95.60           C  
ATOM   5724  N   LEU C  42     164.235 199.556 192.018  1.00 96.76           N  
ATOM   5726  CA  LEU C  42     163.725 198.451 192.832  1.00 96.76           C  
ATOM   5728  C   LEU C  42     164.889 197.716 193.501  1.00 96.76           C  
ATOM   5729  CB  LEU C  42     162.912 197.487 191.949  1.00 96.76           C  
ATOM   5732  O   LEU C  42     165.752 197.161 192.824  1.00 96.76           O  
ATOM   5733  CG  LEU C  42     161.657 198.094 191.297  1.00 96.76           C  
ATOM   5735  CD1 LEU C  42     161.044 197.050 190.364  1.00 96.76           C  
ATOM   5739  CD2 LEU C  42     160.604 198.502 192.331  1.00 96.76           C  
ATOM   5743  N   PHE C  43     164.917 197.654 194.829  1.00 91.81           N  
ATOM   5745  CA  PHE C  43     166.039 197.044 195.546  1.00 91.81           C  
ATOM   5747  C   PHE C  43     165.599 196.158 196.705  1.00 91.81           C  
ATOM   5748  CB  PHE C  43     167.035 198.116 195.984  1.00 91.81           C  
ATOM   5751  O   PHE C  43     164.552 196.384 197.295  1.00 91.81           O  
ATOM   5752  CG  PHE C  43     166.509 199.084 197.015  1.00 91.81           C  
ATOM   5753  CD1 PHE C  43     165.715 200.175 196.614  1.00 91.81           C  
ATOM   5755  CD2 PHE C  43     166.856 198.925 198.368  1.00 91.81           C  
ATOM   5757  CE1 PHE C  43     165.275 201.106 197.568  1.00 91.81           C  
ATOM   5759  CE2 PHE C  43     166.437 199.874 199.314  1.00 91.81           C  
ATOM   5761  CZ  PHE C  43     165.651 200.967 198.912  1.00 91.81           C  
ATOM   5763  N   GLY C  44     166.391 195.135 197.015  1.00 88.81           N  
ATOM   5765  CA  GLY C  44     166.133 194.187 198.104  1.00 88.81           C  
ATOM   5768  C   GLY C  44     166.665 192.786 197.786  1.00 88.81           C  
ATOM   5769  O   GLY C  44     167.164 192.565 196.683  1.00 88.81           O  
ATOM   5770  N   PRO C  45     166.549 191.804 198.694  1.00 85.19           N  
ATOM   5771  CA  PRO C  45     167.050 190.444 198.483  1.00 85.19           C  
ATOM   5773  C   PRO C  45     166.581 189.739 197.182  1.00 85.19           C  
ATOM   5774  CB  PRO C  45     166.630 189.665 199.732  1.00 85.19           C  
ATOM   5777  O   PRO C  45     165.598 190.142 196.537  1.00 85.19           O  
ATOM   5778  CG  PRO C  45     166.563 190.739 200.819  1.00 85.19           C  
ATOM   5781  CD  PRO C  45     166.125 191.996 200.072  1.00 85.19           C  
ATOM   5784  N   PRO C  46     167.274 188.669 196.747  1.00 87.19           N  
ATOM   5785  CA  PRO C  46     166.881 187.883 195.576  1.00 87.19           C  
ATOM   5787  C   PRO C  46     165.560 187.135 195.787  1.00 87.19           C  
ATOM   5788  CB  PRO C  46     168.023 186.894 195.312  1.00 87.19           C  
ATOM   5791  O   PRO C  46     165.220 186.735 196.895  1.00 87.19           O  
ATOM   5792  CG  PRO C  46     169.198 187.444 196.116  1.00 87.19           C  
ATOM   5795  CD  PRO C  46     168.526 188.160 197.282  1.00 87.19           C  
ATOM   5798  N   GLY C  47     164.827 186.880 194.702  1.00 88.80           N  
ATOM   5800  CA  GLY C  47     163.630 186.027 194.744  1.00 88.80           C  
ATOM   5803  C   GLY C  47     162.368 186.675 195.323  1.00 88.80           C  
ATOM   5804  O   GLY C  47     161.351 185.991 195.423  1.00 88.80           O  
ATOM   5805  N   LEU C  48     162.412 187.975 195.638  1.00 92.54           N  
ATOM   5807  CA  LEU C  48     161.273 188.759 196.138  1.00 92.54           C  
ATOM   5809  C   LEU C  48     160.336 189.286 195.038  1.00 92.54           C  
ATOM   5810  CB  LEU C  48     161.796 189.923 197.001  1.00 92.54           C  
ATOM   5813  O   LEU C  48     159.321 189.884 195.345  1.00 92.54           O  
ATOM   5814  CG  LEU C  48     162.629 189.511 198.227  1.00 92.54           C  
ATOM   5816  CD1 LEU C  48     163.031 190.773 198.975  1.00 92.54           C  
ATOM   5820  CD2 LEU C  48     161.871 188.599 199.188  1.00 92.54           C  
ATOM   5824  N   GLY C  49     160.655 189.088 193.755  1.00 91.88           N  
ATOM   5826  CA  GLY C  49     159.778 189.500 192.650  1.00 91.88           C  
ATOM   5829  C   GLY C  49     160.038 190.901 192.085  1.00 91.88           C  
ATOM   5830  O   GLY C  49     159.100 191.528 191.601  1.00 91.88           O  
ATOM   5831  N   LYS C  50     161.288 191.392 192.108  1.00 91.64           N  
ATOM   5833  CA  LYS C  50     161.686 192.670 191.476  1.00 91.64           C  
ATOM   5835  C   LYS C  50     161.398 192.686 189.971  1.00 91.64           C  
ATOM   5836  CB  LYS C  50     163.177 192.964 191.714  1.00 91.64           C  
ATOM   5839  O   LYS C  50     160.686 193.560 189.491  1.00 91.64           O  
ATOM   5840  CG  LYS C  50     163.517 193.209 193.192  1.00 91.64           C  
ATOM   5843  CD  LYS C  50     164.963 193.690 193.371  1.00 91.64           C  
ATOM   5846  CE  LYS C  50     166.019 192.626 193.041  1.00 91.64           C  
ATOM   5849  NZ  LYS C  50     166.483 191.896 194.239  1.00 91.64           N  
ATOM   5853  N   THR C  51     161.854 191.661 189.252  1.00 88.70           N  
ATOM   5855  CA  THR C  51     161.562 191.470 187.824  1.00 88.70           C  
ATOM   5857  C   THR C  51     160.054 191.433 187.572  1.00 88.70           C  
ATOM   5858  CB  THR C  51     162.186 190.154 187.330  1.00 88.70           C  
ATOM   5860  O   THR C  51     159.558 192.112 186.683  1.00 88.70           O  
ATOM   5861  CG2 THR C  51     162.260 190.054 185.812  1.00 88.70           C  
ATOM   5865  OG1 THR C  51     163.464 189.963 187.900  1.00 88.70           O  
ATOM   5867  N   THR C  52     159.292 190.701 188.396  1.00 91.72           N  
ATOM   5869  CA  THR C  52     157.820 190.681 188.336  1.00 91.72           C  
ATOM   5871  C   THR C  52     157.225 192.081 188.480  1.00 91.72           C  
ATOM   5872  CB  THR C  52     157.245 189.790 189.445  1.00 91.72           C  
ATOM   5874  O   THR C  52     156.332 192.436 187.719  1.00 91.72           O  
ATOM   5875  CG2 THR C  52     155.724 189.683 189.424  1.00 91.72           C  
ATOM   5879  OG1 THR C  52     157.780 188.487 189.368  1.00 91.72           O  
ATOM   5881  N   MET C  53     157.723 192.880 189.426  1.00 96.38           N  
ATOM   5883  CA  MET C  53     157.236 194.238 189.658  1.00 96.38           C  
ATOM   5885  C   MET C  53     157.477 195.141 188.442  1.00 96.38           C  
ATOM   5886  CB  MET C  53     157.897 194.811 190.920  1.00 96.38           C  
ATOM   5889  O   MET C  53     156.590 195.902 188.082  1.00 96.38           O  
ATOM   5890  CG  MET C  53     157.230 196.110 191.386  1.00 96.38           C  
ATOM   5893  SD  MET C  53     155.541 195.889 192.008  1.00 96.38           S  
ATOM   5894  CE  MET C  53     155.891 195.215 193.655  1.00 96.38           C  
ATOM   5898  N   ALA C  54     158.617 195.017 187.757  1.00 95.65           N  
ATOM   5900  CA  ALA C  54     158.881 195.781 186.536  1.00 95.65           C  
ATOM   5902  C   ALA C  54     157.848 195.493 185.427  1.00 95.65           C  
ATOM   5903  CB  ALA C  54     160.314 195.494 186.084  1.00 95.65           C  
ATOM   5907  O   ALA C  54     157.322 196.427 184.823  1.00 95.65           O  
ATOM   5908  N   PHE C  55     157.482 194.219 185.224  1.00 92.39           N  
ATOM   5910  CA  PHE C  55     156.394 193.836 184.309  1.00 92.39           C  
ATOM   5912  C   PHE C  55     155.042 194.415 184.735  1.00 92.39           C  
ATOM   5913  CB  PHE C  55     156.310 192.306 184.178  1.00 92.39           C  
ATOM   5916  O   PHE C  55     154.295 194.908 183.893  1.00 92.39           O  
ATOM   5917  CG  PHE C  55     157.295 191.714 183.187  1.00 92.39           C  
ATOM   5918  CD1 PHE C  55     156.968 191.670 181.819  1.00 92.39           C  
ATOM   5920  CD2 PHE C  55     158.544 191.229 183.615  1.00 92.39           C  
ATOM   5922  CE1 PHE C  55     157.883 191.139 180.892  1.00 92.39           C  
ATOM   5924  CE2 PHE C  55     159.470 190.723 182.687  1.00 92.39           C  
ATOM   5926  CZ  PHE C  55     159.135 190.668 181.325  1.00 92.39           C  
ATOM   5928  N   VAL C  56     154.739 194.404 186.036  1.00 95.96           N  
ATOM   5930  CA  VAL C  56     153.511 195.013 186.562  1.00 95.96           C  
ATOM   5932  C   VAL C  56     153.480 196.521 186.296  1.00 95.96           C  
ATOM   5933  CB  VAL C  56     153.325 194.686 188.056  1.00 95.96           C  
ATOM   5935  O   VAL C  56     152.462 197.014 185.824  1.00 95.96           O  
ATOM   5936  CG1 VAL C  56     152.173 195.474 188.686  1.00 95.96           C  
ATOM   5940  CG2 VAL C  56     153.020 193.196 188.252  1.00 95.96           C  
ATOM   5944  N   ILE C  57     154.578 197.253 186.521  1.00 97.25           N  
ATOM   5946  CA  ILE C  57     154.645 198.704 186.265  1.00 97.25           C  
ATOM   5948  C   ILE C  57     154.367 199.006 184.781  1.00 97.25           C  
ATOM   5949  CB  ILE C  57     155.999 199.295 186.733  1.00 97.25           C  
ATOM   5951  O   ILE C  57     153.551 199.880 184.487  1.00 97.25           O  
ATOM   5952  CG1 ILE C  57     156.176 199.169 188.267  1.00 97.25           C  
ATOM   5955  CG2 ILE C  57     156.119 200.791 186.375  1.00 97.25           C  
ATOM   5959  CD1 ILE C  57     157.620 199.398 188.741  1.00 97.25           C  
ATOM   5963  N   ALA C  58     154.974 198.258 183.852  1.00 95.77           N  
ATOM   5965  CA  ALA C  58     154.741 198.436 182.414  1.00 95.77           C  
ATOM   5967  C   ALA C  58     153.278 198.175 182.030  1.00 95.77           C  
ATOM   5968  CB  ALA C  58     155.686 197.514 181.639  1.00 95.77           C  
ATOM   5972  O   ALA C  58     152.656 198.986 181.338  1.00 95.77           O  
ATOM   5973  N   ASN C  59     152.699 197.088 182.548  1.00 94.91           N  
ATOM   5975  CA  ASN C  59     151.308 196.719 182.300  1.00 94.91           C  
ATOM   5977  C   ASN C  59     150.310 197.743 182.876  1.00 94.91           C  
ATOM   5978  CB  ASN C  59     151.064 195.326 182.901  1.00 94.91           C  
ATOM   5981  O   ASN C  59     149.290 198.028 182.250  1.00 94.91           O  
ATOM   5982  CG  ASN C  59     151.707 194.184 182.133  1.00 94.91           C  
ATOM   5983  ND2 ASN C  59     151.794 193.033 182.753  1.00 94.91           N  
ATOM   5986  OD1 ASN C  59     152.054 194.270 180.967  1.00 94.91           O  
ATOM   5987  N   GLU C  60     150.594 198.316 184.047  1.00 96.37           N  
ATOM   5989  CA  GLU C  60     149.749 199.335 184.688  1.00 96.37           C  
ATOM   5991  C   GLU C  60     149.843 200.693 183.968  1.00 96.37           C  
ATOM   5992  CB  GLU C  60     150.131 199.461 186.172  1.00 96.37           C  
ATOM   5995  O   GLU C  60     148.828 201.383 183.814  1.00 96.37           O  
ATOM   5996  CG  GLU C  60     149.782 198.202 186.994  1.00 96.37           C  
ATOM   5999  CD  GLU C  60     148.306 198.054 187.394  1.00 96.37           C  
ATOM   6000  OE1 GLU C  60     148.005 197.071 188.123  1.00 96.37           O  
ATOM   6001  OE2 GLU C  60     147.464 198.876 186.967  1.00 96.37           O  
ATOM   6002  N   MET C  61     151.025 201.065 183.460  1.00 96.39           N  
ATOM   6004  CA  MET C  61     151.204 202.233 182.583  1.00 96.39           C  
ATOM   6006  C   MET C  61     150.571 202.024 181.198  1.00 96.39           C  
ATOM   6007  CB  MET C  61     152.698 202.575 182.461  1.00 96.39           C  
ATOM   6010  O   MET C  61     150.037 202.974 180.628  1.00 96.39           O  
ATOM   6011  CG  MET C  61     153.247 203.279 183.708  1.00 96.39           C  
ATOM   6014  SD  MET C  61     152.520 204.905 184.089  1.00 96.39           S  
ATOM   6015  CE  MET C  61     153.119 205.906 182.698  1.00 96.39           C  
ATOM   6019  N   GLY C  62     150.535 200.784 180.702  1.00 95.21           N  
ATOM   6021  CA  GLY C  62     150.003 200.430 179.383  1.00 95.21           C  
ATOM   6024  C   GLY C  62     151.015 200.613 178.247  1.00 95.21           C  
ATOM   6025  O   GLY C  62     150.618 200.982 177.144  1.00 95.21           O  
ATOM   6026  N   VAL C  63     152.297 200.375 178.530  1.00 95.58           N  
ATOM   6028  CA  VAL C  63     153.450 200.581 177.631  1.00 95.58           C  
ATOM   6030  C   VAL C  63     154.264 199.289 177.488  1.00 95.58           C  
ATOM   6031  CB  VAL C  63     154.337 201.737 178.136  1.00 95.58           C  
ATOM   6033  O   VAL C  63     154.000 198.315 178.201  1.00 95.58           O  
ATOM   6034  CG1 VAL C  63     153.555 203.057 178.187  1.00 95.58           C  
ATOM   6038  CG2 VAL C  63     154.919 201.427 179.522  1.00 95.58           C  
ATOM   6042  N   ASN C  64     155.247 199.245 176.584  1.00 95.46           N  
ATOM   6044  CA  ASN C  64     156.085 198.057 176.430  1.00 95.46           C  
ATOM   6046  C   ASN C  64     157.173 197.991 177.506  1.00 95.46           C  
ATOM   6047  CB  ASN C  64     156.693 197.983 175.023  1.00 95.46           C  
ATOM   6050  O   ASN C  64     157.558 198.995 178.110  1.00 95.46           O  
ATOM   6051  CG  ASN C  64     155.656 198.117 173.929  1.00 95.46           C  
ATOM   6052  ND2 ASN C  64     155.756 199.166 173.151  1.00 95.46           N  
ATOM   6055  OD1 ASN C  64     154.769 197.284 173.780  1.00 95.46           O  
ATOM   6056  N   LEU C  65     157.695 196.782 177.719  1.00 91.40           N  
ATOM   6058  CA  LEU C  65     158.864 196.547 178.558  1.00 91.40           C  
ATOM   6060  C   LEU C  65     159.975 195.907 177.734  1.00 91.40           C  
ATOM   6061  CB  LEU C  65     158.467 195.720 179.789  1.00 91.40           C  
ATOM   6064  O   LEU C  65     159.816 194.801 177.211  1.00 91.40           O  
ATOM   6065  CG  LEU C  65     159.641 195.535 180.774  1.00 91.40           C  
ATOM   6067  CD1 LEU C  65     159.155 195.623 182.218  1.00 91.40           C  
ATOM   6071  CD2 LEU C  65     160.305 194.166 180.619  1.00 91.40           C  
ATOM   6075  N   LYS C  66     161.121 196.581 177.676  1.00 91.02           N  
ATOM   6077  CA  LYS C  66     162.368 196.029 177.159  1.00 91.02           C  
ATOM   6079  C   LYS C  66     163.195 195.521 178.335  1.00 91.02           C  
ATOM   6080  CB  LYS C  66     163.084 197.115 176.347  1.00 91.02           C  
ATOM   6083  O   LYS C  66     163.584 196.301 179.200  1.00 91.02           O  
ATOM   6084  CG  LYS C  66     164.286 196.594 175.550  1.00 91.02           C  
ATOM   6087  CD  LYS C  66     163.889 195.715 174.354  1.00 91.02           C  
ATOM   6090  CE  LYS C  66     165.114 195.442 173.470  1.00 91.02           C  
ATOM   6093  NZ  LYS C  66     164.741 195.288 172.037  1.00 91.02           N  
ATOM   6097  N   GLN C  67     163.429 194.212 178.382  1.00 82.54           N  
ATOM   6099  CA  GLN C  67     164.206 193.565 179.438  1.00 82.54           C  
ATOM   6101  C   GLN C  67     165.669 193.402 179.017  1.00 82.54           C  
ATOM   6102  CB  GLN C  67     163.552 192.218 179.801  1.00 82.54           C  
ATOM   6105  O   GLN C  67     165.946 192.939 177.914  1.00 82.54           O  
ATOM   6106  CG  GLN C  67     164.402 191.392 180.781  1.00 82.54           C  
ATOM   6109  CD  GLN C  67     163.693 190.161 181.336  1.00 82.54           C  
ATOM   6110  NE2 GLN C  67     164.243 189.551 182.362  1.00 82.54           N  
ATOM   6113  OE1 GLN C  67     162.645 189.720 180.892  1.00 82.54           O  
ATOM   6114  N   THR C  68     166.587 193.730 179.924  1.00 85.50           N  
ATOM   6116  CA  THR C  68     168.020 193.422 179.839  1.00 85.50           C  
ATOM   6118  C   THR C  68     168.616 193.290 181.253  1.00 85.50           C  
ATOM   6119  CB  THR C  68     168.734 194.482 178.982  1.00 85.50           C  
ATOM   6121  O   THR C  68     167.898 193.413 182.253  1.00 85.50           O  
ATOM   6122  CG2 THR C  68     168.790 195.864 179.627  1.00 85.50           C  
ATOM   6126  OG1 THR C  68     170.048 194.061 178.716  1.00 85.50           O  
ATOM   6128  N   SER C  69     169.915 193.024 181.361  1.00 83.76           N  
ATOM   6130  CA  SER C  69     170.673 193.048 182.616  1.00 83.76           C  
ATOM   6132  C   SER C  69     171.913 193.928 182.475  1.00 83.76           C  
ATOM   6133  CB  SER C  69     171.048 191.630 183.060  1.00 83.76           C  
ATOM   6136  O   SER C  69     172.418 194.109 181.370  1.00 83.76           O  
ATOM   6137  OG  SER C  69     172.032 191.081 182.205  1.00 83.76           O  
ATOM   6139  N   GLY C  70     172.416 194.479 183.583  1.00 85.21           N  
ATOM   6141  CA  GLY C  70     173.626 195.305 183.573  1.00 85.21           C  
ATOM   6144  C   GLY C  70     174.828 194.623 182.900  1.00 85.21           C  
ATOM   6145  O   GLY C  70     175.430 195.230 182.018  1.00 85.21           O  
ATOM   6146  N   PRO C  71     175.131 193.354 183.228  1.00 74.90           N  
ATOM   6147  CA  PRO C  71     176.234 192.627 182.605  1.00 74.90           C  
ATOM   6149  C   PRO C  71     176.048 192.283 181.118  1.00 74.90           C  
ATOM   6150  CB  PRO C  71     176.350 191.351 183.417  1.00 74.90           C  
ATOM   6153  O   PRO C  71     177.031 192.149 180.399  1.00 74.90           O  
ATOM   6154  CG  PRO C  71     175.698 191.643 184.760  1.00 74.90           C  
ATOM   6157  CD  PRO C  71     174.600 192.609 184.360  1.00 74.90           C  
ATOM   6160  N   ALA C  72     174.804 192.184 180.628  1.00 76.30           N  
ATOM   6162  CA  ALA C  72     174.531 191.935 179.208  1.00 76.30           C  
ATOM   6164  C   ALA C  72     174.861 193.143 178.306  1.00 76.30           C  
ATOM   6165  CB  ALA C  72     173.065 191.506 179.054  1.00 76.30           C  
ATOM   6169  O   ALA C  72     174.851 193.019 177.082  1.00 76.30           O  
ATOM   6170  N   ILE C  73     175.122 194.315 178.895  1.00 81.99           N  
ATOM   6172  CA  ILE C  73     175.451 195.554 178.188  1.00 81.99           C  
ATOM   6174  C   ILE C  73     176.960 195.811 178.321  1.00 81.99           C  
ATOM   6175  CB  ILE C  73     174.599 196.731 178.718  1.00 81.99           C  
ATOM   6177  O   ILE C  73     177.405 196.535 179.210  1.00 81.99           O  
ATOM   6178  CG1 ILE C  73     173.086 196.421 178.825  1.00 81.99           C  
ATOM   6181  CG2 ILE C  73     174.780 197.932 177.779  1.00 81.99           C  
ATOM   6185  CD1 ILE C  73     172.305 197.501 179.587  1.00 81.99           C  
ATOM   6189  N   GLU C  74     177.764 195.219 177.436  1.00 73.63           N  
ATOM   6191  CA  GLU C  74     179.230 195.331 177.501  1.00 73.63           C  
ATOM   6193  C   GLU C  74     179.747 196.717 177.072  1.00 73.63           C  
ATOM   6194  CB  GLU C  74     179.886 194.259 176.614  1.00 73.63           C  
ATOM   6197  O   GLU C  74     180.768 197.182 177.582  1.00 73.63           O  
ATOM   6198  CG  GLU C  74     179.815 192.823 177.160  1.00 73.63           C  
ATOM   6201  CD  GLU C  74     180.578 191.821 176.266  1.00 73.63           C  
ATOM   6202  OE1 GLU C  74     180.735 190.656 176.693  1.00 73.63           O  
ATOM   6203  OE2 GLU C  74     181.030 192.212 175.154  1.00 73.63           O  
ATOM   6204  N   LYS C  75     179.086 197.374 176.105  1.00 75.97           N  
ATOM   6206  CA  LYS C  75     179.600 198.574 175.412  1.00 75.97           C  
ATOM   6208  C   LYS C  75     178.516 199.638 175.271  1.00 75.97           C  
ATOM   6209  CB  LYS C  75     180.149 198.206 174.012  1.00 75.97           C  
ATOM   6212  O   LYS C  75     177.331 199.326 175.178  1.00 75.97           O  
ATOM   6213  CG  LYS C  75     180.786 196.813 173.955  1.00 75.97           C  
ATOM   6216  CD  LYS C  75     181.307 196.401 172.580  1.00 75.97           C  
ATOM   6219  CE  LYS C  75     181.481 194.884 172.701  1.00 75.97           C  
ATOM   6222  NZ  LYS C  75     182.063 194.265 171.498  1.00 75.97           N  
ATOM   6226  N   ALA C  76     178.910 200.908 175.131  1.00 78.75           N  
ATOM   6228  CA  ALA C  76     177.959 202.014 174.947  1.00 78.75           C  
ATOM   6230  C   ALA C  76     177.046 201.815 173.720  1.00 78.75           C  
ATOM   6231  CB  ALA C  76     178.751 203.322 174.840  1.00 78.75           C  
ATOM   6235  O   ALA C  76     175.871 202.171 173.752  1.00 78.75           O  
ATOM   6236  N   GLY C  77     177.565 201.184 172.659  1.00 74.31           N  
ATOM   6238  CA  GLY C  77     176.785 200.842 171.468  1.00 74.31           C  
ATOM   6241  C   GLY C  77     175.611 199.897 171.746  1.00 74.31           C  
ATOM   6242  O   GLY C  77     174.561 200.054 171.127  1.00 74.31           O  
ATOM   6243  N   ASP C  78     175.749 198.978 172.707  1.00 76.37           N  
ATOM   6245  CA  ASP C  78     174.687 198.040 173.086  1.00 76.37           C  
ATOM   6247  C   ASP C  78     173.547 198.783 173.795  1.00 76.37           C  
ATOM   6248  CB  ASP C  78     175.256 196.933 173.992  1.00 76.37           C  
ATOM   6251  O   ASP C  78     172.373 198.597 173.472  1.00 76.37           O  
ATOM   6252  CG  ASP C  78     176.451 196.190 173.380  1.00 76.37           C  
ATOM   6253  OD1 ASP C  78     176.433 195.928 172.154  1.00 76.37           O  
ATOM   6254  OD2 ASP C  78     177.413 195.941 174.139  1.00 76.37           O  
ATOM   6255  N   LEU C  79     173.894 199.702 174.705  1.00 85.75           N  
ATOM   6257  CA  LEU C  79     172.924 200.560 175.382  1.00 85.75           C  
ATOM   6259  C   LEU C  79     172.196 201.480 174.396  1.00 85.75           C  
ATOM   6260  CB  LEU C  79     173.637 201.377 176.472  1.00 85.75           C  
ATOM   6263  O   LEU C  79     170.973 201.589 174.451  1.00 85.75           O  
ATOM   6264  CG  LEU C  79     172.712 202.360 177.207  1.00 85.75           C  
ATOM   6266  CD1 LEU C  79     171.590 201.641 177.963  1.00 85.75           C  
ATOM   6270  CD2 LEU C  79     173.522 203.231 178.166  1.00 85.75           C  
ATOM   6274  N   VAL C  80     172.925 202.128 173.481  1.00 82.94           N  
ATOM   6276  CA  VAL C  80     172.316 203.020 172.485  1.00 82.94           C  
ATOM   6278  C   VAL C  80     171.387 202.252 171.554  1.00 82.94           C  
ATOM   6279  CB  VAL C  80     173.381 203.831 171.725  1.00 82.94           C  
ATOM   6281  O   VAL C  80     170.301 202.747 171.266  1.00 82.94           O  
ATOM   6282  CG1 VAL C  80     172.798 204.619 170.540  1.00 82.94           C  
ATOM   6286  CG2 VAL C  80     174.011 204.831 172.709  1.00 82.94           C  
ATOM   6290  N   ALA C  81     171.740 201.031 171.143  1.00 78.10           N  
ATOM   6292  CA  ALA C  81     170.842 200.188 170.357  1.00 78.10           C  
ATOM   6294  C   ALA C  81     169.524 199.898 171.094  1.00 78.10           C  
ATOM   6295  CB  ALA C  81     171.576 198.894 169.990  1.00 78.10           C  
ATOM   6299  O   ALA C  81     168.464 199.933 170.476  1.00 78.10           O  
ATOM   6300  N   ILE C  82     169.576 199.659 172.408  1.00 84.88           N  
ATOM   6302  CA  ILE C  82     168.385 199.432 173.236  1.00 84.88           C  
ATOM   6304  C   ILE C  82     167.565 200.719 173.403  1.00 84.88           C  
ATOM   6305  CB  ILE C  82     168.798 198.816 174.592  1.00 84.88           C  
ATOM   6307  O   ILE C  82     166.352 200.682 173.220  1.00 84.88           O  
ATOM   6308  CG1 ILE C  82     169.374 197.394 174.394  1.00 84.88           C  
ATOM   6311  CG2 ILE C  82     167.595 198.750 175.544  1.00 84.88           C  
ATOM   6315  CD1 ILE C  82     170.074 196.830 175.638  1.00 84.88           C  
ATOM   6319  N   LEU C  83     168.206 201.848 173.731  1.00 89.87           N  
ATOM   6321  CA  LEU C  83     167.534 203.136 173.956  1.00 89.87           C  
ATOM   6323  C   LEU C  83     166.841 203.662 172.694  1.00 89.87           C  
ATOM   6324  CB  LEU C  83     168.558 204.172 174.458  1.00 89.87           C  
ATOM   6327  O   LEU C  83     165.753 204.222 172.778  1.00 89.87           O  
ATOM   6328  CG  LEU C  83     169.042 203.958 175.903  1.00 89.87           C  
ATOM   6330  CD1 LEU C  83     170.210 204.894 176.204  1.00 89.87           C  
ATOM   6334  CD2 LEU C  83     167.947 204.253 176.930  1.00 89.87           C  
ATOM   6338  N   ASN C  84     167.449 203.452 171.527  1.00 82.71           N  
ATOM   6340  CA  ASN C  84     166.906 203.897 170.243  1.00 82.71           C  
ATOM   6342  C   ASN C  84     165.727 203.027 169.753  1.00 82.71           C  
ATOM   6343  CB  ASN C  84     168.075 203.925 169.240  1.00 82.71           C  
ATOM   6346  O   ASN C  84     165.042 203.405 168.807  1.00 82.71           O  
ATOM   6347  CG  ASN C  84     168.030 205.060 168.242  1.00 82.71           C  
ATOM   6348  ND2 ASN C  84     168.786 204.948 167.175  1.00 82.71           N  
ATOM   6351  OD1 ASN C  84     167.428 206.100 168.422  1.00 82.71           O  
ATOM   6352  N   ASP C  85     165.509 201.864 170.378  1.00 85.58           N  
ATOM   6354  CA  ASP C  85     164.410 200.925 170.095  1.00 85.58           C  
ATOM   6356  C   ASP C  85     163.175 201.187 170.988  1.00 85.58           C  
ATOM   6357  CB  ASP C  85     164.962 199.491 170.259  1.00 85.58           C  
ATOM   6360  O   ASP C  85     162.165 200.501 170.850  1.00 85.58           O  
ATOM   6361  CG  ASP C  85     164.208 198.372 169.523  1.00 85.58           C  
ATOM   6362  OD1 ASP C  85     163.900 198.551 168.321  1.00 85.58           O  
ATOM   6363  OD2 ASP C  85     164.091 197.262 170.125  1.00 85.58           O  
ATOM   6364  N   LEU C  86     163.244 202.151 171.919  1.00 92.71           N  
ATOM   6366  CA  LEU C  86     162.151 202.489 172.840  1.00 92.71           C  
ATOM   6368  C   LEU C  86     161.104 203.392 172.177  1.00 92.71           C  
ATOM   6369  CB  LEU C  86     162.705 203.174 174.107  1.00 92.71           C  
ATOM   6372  O   LEU C  86     161.443 204.373 171.511  1.00 92.71           O  
ATOM   6373  CG  LEU C  86     163.675 202.325 174.946  1.00 92.71           C  
ATOM   6375  CD1 LEU C  86     164.213 203.152 176.114  1.00 92.71           C  
ATOM   6379  CD2 LEU C  86     163.015 201.070 175.528  1.00 92.71           C  
ATOM   6383  N   GLU C  87     159.823 203.125 172.431  1.00 94.90           N  
ATOM   6385  CA  GLU C  87     158.739 204.056 172.111  1.00 94.90           C  
ATOM   6387  C   GLU C  87     158.473 205.044 173.269  1.00 94.90           C  
ATOM   6388  CB  GLU C  87     157.466 203.299 171.684  1.00 94.90           C  
ATOM   6391  O   GLU C  87     158.876 204.805 174.412  1.00 94.90           O  
ATOM   6392  CG  GLU C  87     157.654 202.495 170.377  1.00 94.90           C  
ATOM   6395  CD  GLU C  87     156.534 202.673 169.328  1.00 94.90           C  
ATOM   6396  OE1 GLU C  87     156.779 202.341 168.142  1.00 94.90           O  
ATOM   6397  OE2 GLU C  87     155.420 203.144 169.663  1.00 94.90           O  
ATOM   6398  N   PRO C  88     157.797 206.184 173.016  1.00 93.80           N  
ATOM   6399  CA  PRO C  88     157.465 207.141 174.068  1.00 93.80           C  
ATOM   6401  C   PRO C  88     156.677 206.505 175.218  1.00 93.80           C  
ATOM   6402  CB  PRO C  88     156.674 208.261 173.386  1.00 93.80           C  
ATOM   6405  O   PRO C  88     155.590 205.964 175.026  1.00 93.80           O  
ATOM   6406  CG  PRO C  88     157.116 208.175 171.926  1.00 93.80           C  
ATOM   6409  CD  PRO C  88     157.356 206.683 171.722  1.00 93.80           C  
ATOM   6412  N   GLY C  89     157.214 206.630 176.427  1.00 94.68           N  
ATOM   6414  CA  GLY C  89     156.651 206.083 177.655  1.00 94.68           C  
ATOM   6417  C   GLY C  89     157.096 204.657 177.981  1.00 94.68           C  
ATOM   6418  O   GLY C  89     156.816 204.216 179.095  1.00 94.68           O  
ATOM   6419  N   ASP C  90     157.799 203.962 177.080  1.00 96.03           N  
ATOM   6421  CA  ASP C  90     158.249 202.585 177.307  1.00 96.03           C  
ATOM   6423  C   ASP C  90     159.139 202.448 178.548  1.00 96.03           C  
ATOM   6424  CB  ASP C  90     158.966 202.005 176.072  1.00 96.03           C  
ATOM   6427  O   ASP C  90     159.771 203.396 179.034  1.00 96.03           O  
ATOM   6428  CG  ASP C  90     158.032 201.442 174.992  1.00 96.03           C  
ATOM   6429  OD1 ASP C  90     156.806 201.309 175.227  1.00 96.03           O  
ATOM   6430  OD2 ASP C  90     158.564 200.999 173.952  1.00 96.03           O  
ATOM   6431  N   ILE C  91     159.184 201.222 179.068  1.00 96.82           N  
ATOM   6433  CA  ILE C  91     160.018 200.857 180.206  1.00 96.82           C  
ATOM   6435  C   ILE C  91     161.264 200.120 179.731  1.00 96.82           C  
ATOM   6436  CB  ILE C  91     159.216 200.070 181.261  1.00 96.82           C  
ATOM   6438  O   ILE C  91     161.176 199.030 179.160  1.00 96.82           O  
ATOM   6439  CG1 ILE C  91     158.044 200.959 181.738  1.00 96.82           C  
ATOM   6442  CG2 ILE C  91     160.154 199.620 182.397  1.00 96.82           C  
ATOM   6446  CD1 ILE C  91     157.407 200.582 183.072  1.00 96.82           C  
ATOM   6450  N   LEU C  92     162.431 200.667 180.066  1.00 95.91           N  
ATOM   6452  CA  LEU C  92     163.697 199.946 180.013  1.00 95.91           C  
ATOM   6454  C   LEU C  92     163.953 199.313 181.380  1.00 95.91           C  
ATOM   6455  CB  LEU C  92     164.815 200.906 179.573  1.00 95.91           C  
ATOM   6458  O   LEU C  92     164.219 200.017 182.354  1.00 95.91           O  
ATOM   6459  CG  LEU C  92     166.221 200.277 179.598  1.00 95.91           C  
ATOM   6461  CD1 LEU C  92     166.306 198.988 178.778  1.00 95.91           C  
ATOM   6465  CD2 LEU C  92     167.239 201.272 179.044  1.00 95.91           C  
ATOM   6469  N   PHE C  93     163.867 197.988 181.461  1.00 95.50           N  
ATOM   6471  CA  PHE C  93     164.173 197.239 182.672  1.00 95.50           C  
ATOM   6473  C   PHE C  93     165.594 196.675 182.614  1.00 95.50           C  
ATOM   6474  CB  PHE C  93     163.125 196.144 182.903  1.00 95.50           C  
ATOM   6477  O   PHE C  93     165.884 195.828 181.769  1.00 95.50           O  
ATOM   6478  CG  PHE C  93     163.446 195.281 184.107  1.00 95.50           C  
ATOM   6479  CD1 PHE C  93     163.804 193.933 183.944  1.00 95.50           C  
ATOM   6481  CD2 PHE C  93     163.487 195.854 185.389  1.00 95.50           C  
ATOM   6483  CE1 PHE C  93     164.217 193.171 185.050  1.00 95.50           C  
ATOM   6485  CE2 PHE C  93     163.875 195.089 186.500  1.00 95.50           C  
ATOM   6487  CZ  PHE C  93     164.250 193.746 186.333  1.00 95.50           C  
ATOM   6489  N   ILE C  94     166.454 197.121 183.534  1.00 94.72           N  
ATOM   6491  CA  ILE C  94     167.826 196.621 183.690  1.00 94.72           C  
ATOM   6493  C   ILE C  94     167.925 195.897 185.034  1.00 94.72           C  
ATOM   6494  CB  ILE C  94     168.878 197.749 183.548  1.00 94.72           C  
ATOM   6496  O   ILE C  94     167.947 196.534 186.092  1.00 94.72           O  
ATOM   6497  CG1 ILE C  94     168.643 198.592 182.272  1.00 94.72           C  
ATOM   6500  CG2 ILE C  94     170.289 197.130 183.560  1.00 94.72           C  
ATOM   6504  CD1 ILE C  94     169.728 199.633 181.972  1.00 94.72           C  
ATOM   6508  N   ASP C  95     167.970 194.564 184.998  1.00 89.42           N  
ATOM   6510  CA  ASP C  95     168.244 193.762 186.196  1.00 89.42           C  
ATOM   6512  C   ASP C  95     169.728 193.818 186.570  1.00 89.42           C  
ATOM   6513  CB  ASP C  95     167.758 192.312 186.033  1.00 89.42           C  
ATOM   6516  O   ASP C  95     170.582 194.015 185.707  1.00 89.42           O  
ATOM   6517  CG  ASP C  95     167.408 191.625 187.367  1.00 89.42           C  
ATOM   6518  OD1 ASP C  95     167.364 192.309 188.419  1.00 89.42           O  
ATOM   6519  OD2 ASP C  95     167.051 190.426 187.323  1.00 89.42           O  
ATOM   6520  N   GLU C  96     170.043 193.653 187.855  1.00 88.43           N  
ATOM   6522  CA  GLU C  96     171.410 193.796 188.381  1.00 88.43           C  
ATOM   6524  C   GLU C  96     172.110 195.080 187.867  1.00 88.43           C  
ATOM   6525  CB  GLU C  96     172.222 192.510 188.129  1.00 88.43           C  
ATOM   6528  O   GLU C  96     173.275 195.066 187.476  1.00 88.43           O  
ATOM   6529  CG  GLU C  96     171.610 191.245 188.760  1.00 88.43           C  
ATOM   6532  CD  GLU C  96     171.699 191.245 190.294  1.00 88.43           C  
ATOM   6533  OE1 GLU C  96     170.654 191.362 190.981  1.00 88.43           O  
ATOM   6534  OE2 GLU C  96     172.832 191.137 190.803  1.00 88.43           O  
ATOM   6535  N   ILE C  97     171.388 196.211 187.851  1.00 94.26           N  
ATOM   6537  CA  ILE C  97     171.819 197.481 187.227  1.00 94.26           C  
ATOM   6539  C   ILE C  97     173.154 198.016 187.771  1.00 94.26           C  
ATOM   6540  CB  ILE C  97     170.697 198.539 187.367  1.00 94.26           C  
ATOM   6542  O   ILE C  97     173.874 198.726 187.079  1.00 94.26           O  
ATOM   6543  CG1 ILE C  97     170.970 199.736 186.435  1.00 94.26           C  
ATOM   6546  CG2 ILE C  97     170.514 199.002 188.828  1.00 94.26           C  
ATOM   6550  CD1 ILE C  97     169.826 200.742 186.323  1.00 94.26           C  
ATOM   6554  N   HIS C  98     173.506 197.643 189.002  1.00 88.97           N  
ATOM   6556  CA  HIS C  98     174.766 197.991 189.660  1.00 88.97           C  
ATOM   6558  C   HIS C  98     175.999 197.322 189.027  1.00 88.97           C  
ATOM   6559  CB  HIS C  98     174.647 197.618 191.145  1.00 88.97           C  
ATOM   6562  O   HIS C  98     177.120 197.669 189.382  1.00 88.97           O  
ATOM   6563  CG  HIS C  98     174.434 196.142 191.382  1.00 88.97           C  
ATOM   6564  CD2 HIS C  98     175.389 195.232 191.747  1.00 88.97           C  
ATOM   6566  ND1 HIS C  98     173.245 195.455 191.267  1.00 88.97           N  
ATOM   6568  CE1 HIS C  98     173.480 194.164 191.556  1.00 88.97           C  
ATOM   6570  NE2 HIS C  98     174.771 193.983 191.855  1.00 88.97           N  
ATOM   6571  N   ARG C  99     175.807 196.364 188.109  1.00 88.62           N  
ATOM   6573  CA  ARG C  99     176.880 195.651 187.400  1.00 88.62           C  
ATOM   6575  C   ARG C  99     177.137 196.179 185.980  1.00 88.62           C  
ATOM   6576  CB  ARG C  99     176.617 194.132 187.420  1.00 88.62           C  
ATOM   6579  O   ARG C  99     177.869 195.534 185.238  1.00 88.62           O  
ATOM   6580  CG  ARG C  99     176.483 193.551 188.837  1.00 88.62           C  
ATOM   6583  CD  ARG C  99     176.306 192.026 188.864  1.00 88.62           C  
ATOM   6586  NE  ARG C  99     177.509 191.310 188.389  1.00 88.62           N  
ATOM   6588  NH1 ARG C  99     176.448 189.466 187.514  1.00 88.62           N  
ATOM   6591  NH2 ARG C  99     178.553 189.803 187.037  1.00 88.62           N  
ATOM   6594  CZ  ARG C  99     177.506 190.197 187.681  1.00 88.62           C  
ATOM   6595  N   MET C 100     176.545 197.311 185.577  1.00 89.60           N  
ATOM   6597  CA  MET C 100     176.888 197.947 184.292  1.00 89.60           C  
ATOM   6599  C   MET C 100     178.332 198.480 184.294  1.00 89.60           C  
ATOM   6600  CB  MET C 100     175.945 199.112 183.950  1.00 89.60           C  
ATOM   6603  O   MET C 100     178.773 199.029 185.306  1.00 89.60           O  
ATOM   6604  CG  MET C 100     174.652 198.628 183.294  1.00 89.60           C  
ATOM   6607  SD  MET C 100     173.560 199.933 182.662  1.00 89.60           S  
ATOM   6608  CE  MET C 100     173.316 200.872 184.188  1.00 89.60           C  
ATOM   6612  N   PRO C 101     179.062 198.402 183.163  1.00 82.79           N  
ATOM   6613  CA  PRO C 101     180.348 199.076 183.016  1.00 82.79           C  
ATOM   6615  C   PRO C 101     180.206 200.598 183.139  1.00 82.79           C  
ATOM   6616  CB  PRO C 101     180.882 198.678 181.634  1.00 82.79           C  
ATOM   6619  O   PRO C 101     179.271 201.197 182.610  1.00 82.79           O  
ATOM   6620  CG  PRO C 101     180.098 197.417 181.277  1.00 82.79           C  
ATOM   6623  CD  PRO C 101     178.754 197.636 181.963  1.00 82.79           C  
ATOM   6626  N   MET C 102     181.184 201.251 183.763  1.00 81.98           N  
ATOM   6628  CA  MET C 102     181.133 202.688 184.075  1.00 81.98           C  
ATOM   6630  C   MET C 102     180.990 203.584 182.829  1.00 81.98           C  
ATOM   6631  CB  MET C 102     182.401 203.029 184.866  1.00 81.98           C  
ATOM   6634  O   MET C 102     180.206 204.528 182.841  1.00 81.98           O  
ATOM   6635  CG  MET C 102     182.209 204.171 185.864  1.00 81.98           C  
ATOM   6638  SD  MET C 102     183.681 204.506 186.885  1.00 81.98           S  
ATOM   6639  CE  MET C 102     184.086 202.860 187.535  1.00 81.98           C  
ATOM   6643  N   ALA C 103     181.680 203.243 181.733  1.00 77.41           N  
ATOM   6645  CA  ALA C 103     181.583 203.968 180.460  1.00 77.41           C  
ATOM   6647  C   ALA C 103     180.178 203.881 179.830  1.00 77.41           C  
ATOM   6648  CB  ALA C 103     182.646 203.403 179.508  1.00 77.41           C  
ATOM   6652  O   ALA C 103     179.739 204.801 179.150  1.00 77.41           O  
ATOM   6653  N   VAL C 104     179.447 202.786 180.069  1.00 85.05           N  
ATOM   6655  CA  VAL C 104     178.044 202.636 179.647  1.00 85.05           C  
ATOM   6657  C   VAL C 104     177.125 203.435 180.569  1.00 85.05           C  
ATOM   6658  CB  VAL C 104     177.640 201.149 179.648  1.00 85.05           C  
ATOM   6660  O   VAL C 104     176.203 204.108 180.108  1.00 85.05           O  
ATOM   6661  CG1 VAL C 104     176.183 200.956 179.237  1.00 85.05           C  
ATOM   6665  CG2 VAL C 104     178.507 200.342 178.677  1.00 85.05           C  
ATOM   6669  N   GLU C 105     177.391 203.385 181.874  1.00 86.06           N  
ATOM   6671  CA  GLU C 105     176.622 204.093 182.894  1.00 86.06           C  
ATOM   6673  C   GLU C 105     176.612 205.614 182.671  1.00 86.06           C  
ATOM   6674  CB  GLU C 105     177.213 203.751 184.270  1.00 86.06           C  
ATOM   6677  O   GLU C 105     175.577 206.258 182.822  1.00 86.06           O  
ATOM   6678  CG  GLU C 105     176.205 204.042 185.376  1.00 86.06           C  
ATOM   6681  CD  GLU C 105     176.856 204.057 186.756  1.00 86.06           C  
ATOM   6682  OE1 GLU C 105     176.686 205.087 187.446  1.00 86.06           O  
ATOM   6683  OE2 GLU C 105     177.471 203.064 187.178  1.00 86.06           O  
ATOM   6684  N   GLU C 106     177.737 206.197 182.256  1.00 77.78           N  
ATOM   6686  CA  GLU C 106     177.856 207.639 182.009  1.00 77.78           C  
ATOM   6688  C   GLU C 106     177.041 208.124 180.815  1.00 77.78           C  
ATOM   6689  CB  GLU C 106     179.328 207.987 181.808  1.00 77.78           C  
ATOM   6692  O   GLU C 106     176.434 209.195 180.873  1.00 77.78           O  
ATOM   6693  CG  GLU C 106     179.982 208.043 183.186  1.00 77.78           C  
ATOM   6696  CD  GLU C 106     181.494 208.141 183.137  1.00 77.78           C  
ATOM   6697  OE1 GLU C 106     182.043 208.371 184.245  1.00 77.78           O  
ATOM   6698  OE2 GLU C 106     182.084 207.991 182.050  1.00 77.78           O  
ATOM   6699  N   VAL C 107     176.952 207.307 179.768  1.00 80.72           N  
ATOM   6701  CA  VAL C 107     176.091 207.560 178.606  1.00 80.72           C  
ATOM   6703  C   VAL C 107     174.614 207.587 179.027  1.00 80.72           C  
ATOM   6704  CB  VAL C 107     176.377 206.486 177.538  1.00 80.72           C  
ATOM   6706  O   VAL C 107     173.822 208.372 178.500  1.00 80.72           O  
ATOM   6707  CG1 VAL C 107     175.498 206.610 176.300  1.00 80.72           C  
ATOM   6711  CG2 VAL C 107     177.822 206.596 177.031  1.00 80.72           C  
ATOM   6715  N   LEU C 108     174.243 206.789 180.035  1.00 88.69           N  
ATOM   6717  CA  LEU C 108     172.885 206.724 180.577  1.00 88.69           C  
ATOM   6719  C   LEU C 108     172.470 208.017 181.302  1.00 88.69           C  
ATOM   6720  CB  LEU C 108     172.796 205.513 181.526  1.00 88.69           C  
ATOM   6723  O   LEU C 108     171.280 208.301 181.417  1.00 88.69           O  
ATOM   6724  CG  LEU C 108     171.384 204.924 181.670  1.00 88.69           C  
ATOM   6726  CD1 LEU C 108     170.988 204.095 180.455  1.00 88.69           C  
ATOM   6730  CD2 LEU C 108     171.346 203.981 182.868  1.00 88.69           C  
ATOM   6734  N   TYR C 109     173.416 208.819 181.792  1.00 81.20           N  
ATOM   6736  CA  TYR C 109     173.111 210.009 182.588  1.00 81.20           C  
ATOM   6738  C   TYR C 109     172.386 211.088 181.787  1.00 81.20           C  
ATOM   6739  CB  TYR C 109     174.408 210.565 183.171  1.00 81.20           C  
ATOM   6742  O   TYR C 109     171.342 211.570 182.229  1.00 81.20           O  
ATOM   6743  CG  TYR C 109     175.147 209.686 184.165  1.00 81.20           C  
ATOM   6744  CD1 TYR C 109     174.570 208.528 184.740  1.00 81.20           C  
ATOM   6746  CD2 TYR C 109     176.444 210.076 184.543  1.00 81.20           C  
ATOM   6748  CE1 TYR C 109     175.294 207.771 185.681  1.00 81.20           C  
ATOM   6750  CE2 TYR C 109     177.162 209.322 185.486  1.00 81.20           C  
ATOM   6752  OH  TYR C 109     177.329 207.479 186.954  1.00 81.20           O  
ATOM   6754  CZ  TYR C 109     176.600 208.159 186.039  1.00 81.20           C  
ATOM   6755  N   SER C 110     172.908 211.431 180.608  1.00 79.00           N  
ATOM   6757  CA  SER C 110     172.283 212.389 179.686  1.00 79.00           C  
ATOM   6759  C   SER C 110     170.946 211.859 179.164  1.00 79.00           C  
ATOM   6760  CB  SER C 110     173.220 212.668 178.506  1.00 79.00           C  
ATOM   6763  O   SER C 110     169.975 212.609 179.056  1.00 79.00           O  
ATOM   6764  OG  SER C 110     174.534 212.942 178.967  1.00 79.00           O  
ATOM   6766  N   ALA C 111     170.858 210.541 178.940  1.00 89.41           N  
ATOM   6768  CA  ALA C 111     169.624 209.885 178.524  1.00 89.41           C  
ATOM   6770  C   ALA C 111     168.521 209.978 179.595  1.00 89.41           C  
ATOM   6771  CB  ALA C 111     169.943 208.428 178.163  1.00 89.41           C  
ATOM   6775  O   ALA C 111     167.358 210.162 179.250  1.00 89.41           O  
ATOM   6776  N   MET C 112     168.877 209.872 180.881  1.00 90.88           N  
ATOM   6778  CA  MET C 112     167.935 209.975 182.004  1.00 90.88           C  
ATOM   6780  C   MET C 112     167.560 211.422 182.359  1.00 90.88           C  
ATOM   6781  CB  MET C 112     168.540 209.310 183.249  1.00 90.88           C  
ATOM   6784  O   MET C 112     166.424 211.687 182.736  1.00 90.88           O  
ATOM   6785  CG  MET C 112     168.602 207.782 183.169  1.00 90.88           C  
ATOM   6788  SD  MET C 112     169.429 207.034 184.605  1.00 90.88           S  
ATOM   6789  CE  MET C 112     168.090 207.131 185.822  1.00 90.88           C  
ATOM   6793  N   GLU C 113     168.510 212.360 182.309  1.00 75.69           N  
ATOM   6795  CA  GLU C 113     168.250 213.754 182.706  1.00 75.69           C  
ATOM   6797  C   GLU C 113     167.609 214.584 181.591  1.00 75.69           C  
ATOM   6798  CB  GLU C 113     169.532 214.442 183.223  1.00 75.69           C  
ATOM   6801  O   GLU C 113     166.687 215.352 181.861  1.00 75.69           O  
ATOM   6802  CG  GLU C 113     169.853 214.045 184.676  1.00 75.69           C  
ATOM   6805  CD  GLU C 113     171.052 214.785 185.310  1.00 75.69           C  
ATOM   6806  OE1 GLU C 113     171.627 214.228 186.283  1.00 75.69           O  
ATOM   6807  OE2 GLU C 113     171.390 215.929 184.941  1.00 75.69           O  
ATOM   6808  N   ASP C 114     168.085 214.442 180.354  1.00 75.97           N  
ATOM   6810  CA  ASP C 114     167.746 215.354 179.260  1.00 75.97           C  
ATOM   6812  C   ASP C 114     167.147 214.645 178.030  1.00 75.97           C  
ATOM   6813  CB  ASP C 114     168.995 216.155 178.880  1.00 75.97           C  
ATOM   6816  O   ASP C 114     166.791 215.318 177.059  1.00 75.97           O  
ATOM   6817  CG  ASP C 114     169.495 217.141 179.944  1.00 75.97           C  
ATOM   6818  OD1 ASP C 114     168.731 218.079 180.281  1.00 75.97           O  
ATOM   6819  OD2 ASP C 114     170.692 217.075 180.302  1.00 75.97           O  
ATOM   6820  N   TYR C 115     167.008 213.314 178.067  1.00 90.35           N  
ATOM   6822  CA  TYR C 115     166.532 212.481 176.954  1.00 90.35           C  
ATOM   6824  C   TYR C 115     167.315 212.697 175.659  1.00 90.35           C  
ATOM   6825  CB  TYR C 115     165.017 212.609 176.755  1.00 90.35           C  
ATOM   6828  O   TYR C 115     166.747 212.744 174.570  1.00 90.35           O  
ATOM   6829  CG  TYR C 115     164.205 212.358 178.003  1.00 90.35           C  
ATOM   6830  CD1 TYR C 115     164.121 211.056 178.531  1.00 90.35           C  
ATOM   6832  CD2 TYR C 115     163.555 213.429 178.640  1.00 90.35           C  
ATOM   6834  CE1 TYR C 115     163.375 210.819 179.701  1.00 90.35           C  
ATOM   6836  CE2 TYR C 115     162.795 213.195 179.800  1.00 90.35           C  
ATOM   6838  OH  TYR C 115     161.964 211.667 181.445  1.00 90.35           O  
ATOM   6840  CZ  TYR C 115     162.707 211.891 180.330  1.00 90.35           C  
ATOM   6841  N   TYR C 116     168.634 212.806 175.764  1.00 84.94           N  
ATOM   6843  CA  TYR C 116     169.514 212.725 174.609  1.00 84.94           C  
ATOM   6845  C   TYR C 116     170.751 211.907 174.943  1.00 84.94           C  
ATOM   6846  CB  TYR C 116     169.879 214.123 174.091  1.00 84.94           C  
ATOM   6849  O   TYR C 116     171.114 211.729 176.107  1.00 84.94           O  
ATOM   6850  CG  TYR C 116     170.856 214.882 174.970  1.00 84.94           C  
ATOM   6851  CD1 TYR C 116     170.389 215.853 175.872  1.00 84.94           C  
ATOM   6853  CD2 TYR C 116     172.239 214.632 174.866  1.00 84.94           C  
ATOM   6855  CE1 TYR C 116     171.304 216.573 176.670  1.00 84.94           C  
ATOM   6857  CE2 TYR C 116     173.149 215.334 175.674  1.00 84.94           C  
ATOM   6859  OH  TYR C 116     173.572 217.007 177.326  1.00 84.94           O  
ATOM   6861  CZ  TYR C 116     172.683 216.306 176.578  1.00 84.94           C  
ATOM   6862  N   ILE C 117     171.424 211.431 173.907  1.00 79.72           N  
ATOM   6864  CA  ILE C 117     172.716 210.776 174.027  1.00 79.72           C  
ATOM   6866  C   ILE C 117     173.688 211.427 173.056  1.00 79.72           C  
ATOM   6867  CB  ILE C 117     172.630 209.261 173.755  1.00 79.72           C  
ATOM   6869  O   ILE C 117     173.356 211.608 171.886  1.00 79.72           O  
ATOM   6870  CG1 ILE C 117     171.261 208.615 174.052  1.00 79.72           C  
ATOM   6873  CG2 ILE C 117     173.733 208.600 174.582  1.00 79.72           C  
ATOM   6877  CD1 ILE C 117     171.257 207.115 173.740  1.00 79.72           C  
ATOM   6881  N   ASP C 118     174.893 211.728 173.527  1.00 68.48           N  
ATOM   6883  CA  ASP C 118     176.027 212.036 172.661  1.00 68.48           C  
ATOM   6885  C   ASP C 118     176.921 210.798 172.613  1.00 68.48           C  
ATOM   6886  CB  ASP C 118     176.775 213.276 173.169  1.00 68.48           C  
ATOM   6889  O   ASP C 118     177.533 210.430 173.614  1.00 68.48           O  
ATOM   6890  CG  ASP C 118     175.988 214.570 172.944  1.00 68.48           C  
ATOM   6891  OD1 ASP C 118     175.482 214.783 171.820  1.00 68.48           O  
ATOM   6892  OD2 ASP C 118     175.902 215.383 173.889  1.00 68.48           O  
ATOM   6893  N   ILE C 119     176.967 210.124 171.461  1.00 64.42           N  
ATOM   6895  CA  ILE C 119     177.856 208.976 171.258  1.00 64.42           C  
ATOM   6897  C   ILE C 119     178.905 209.313 170.197  1.00 64.42           C  
ATOM   6898  CB  ILE C 119     177.056 207.668 171.001  1.00 64.42           C  
ATOM   6900  O   ILE C 119     178.595 209.894 169.155  1.00 64.42           O  
ATOM   6901  CG1 ILE C 119     177.627 206.530 171.879  1.00 64.42           C  
ATOM   6904  CG2 ILE C 119     176.998 207.288 169.512  1.00 64.42           C  
ATOM   6908  CD1 ILE C 119     177.165 205.111 171.520  1.00 64.42           C  
ATOM   6912  N   MET C 120     180.153 208.916 170.433  1.00 60.97           N  
ATOM   6914  CA  MET C 120     181.193 208.950 169.407  1.00 60.97           C  
ATOM   6916  C   MET C 120     180.945 207.808 168.411  1.00 60.97           C  
ATOM   6917  CB  MET C 120     182.576 208.841 170.065  1.00 60.97           C  
ATOM   6920  O   MET C 120     181.116 206.636 168.744  1.00 60.97           O  
ATOM   6921  CG  MET C 120     183.075 210.161 170.667  1.00 60.97           C  
ATOM   6924  SD  MET C 120     183.832 211.305 169.474  1.00 60.97           S  
ATOM   6925  CE  MET C 120     184.853 212.261 170.634  1.00 60.97           C  
ATOM   6929  N   ILE C 121     180.531 208.135 167.183  1.00 53.60           N  
ATOM   6931  CA  ILE C 121     180.385 207.166 166.087  1.00 53.60           C  
ATOM   6933  C   ILE C 121     181.569 207.300 165.144  1.00 53.60           C  
ATOM   6934  CB  ILE C 121     179.051 207.313 165.318  1.00 53.60           C  
ATOM   6936  O   ILE C 121     181.848 208.388 164.647  1.00 53.60           O  
ATOM   6937  CG1 ILE C 121     177.861 207.229 166.292  1.00 53.60           C  
ATOM   6940  CG2 ILE C 121     178.953 206.229 164.225  1.00 53.60           C  
ATOM   6944  CD1 ILE C 121     176.471 207.146 165.649  1.00 53.60           C  
ATOM   6948  N   GLY C 122     182.215 206.176 164.844  1.00 52.32           N  
ATOM   6950  CA  GLY C 122     183.362 206.089 163.945  1.00 52.32           C  
ATOM   6953  C   GLY C 122     184.574 205.461 164.627  1.00 52.32           C  
ATOM   6954  O   GLY C 122     184.599 205.268 165.836  1.00 52.32           O  
ATOM   6955  N   ALA C 123     185.589 205.107 163.839  1.00 48.31           N  
ATOM   6957  CA  ALA C 123     186.844 204.566 164.354  1.00 48.31           C  
ATOM   6959  C   ALA C 123     188.028 205.361 163.790  1.00 48.31           C  
ATOM   6960  CB  ALA C 123     186.927 203.072 164.019  1.00 48.31           C  
ATOM   6964  O   ALA C 123     188.115 205.574 162.575  1.00 48.31           O  
ATOM   6965  N   GLY C 124     188.955 205.761 164.665  1.00 37.55           N  
ATOM   6967  CA  GLY C 124     190.048 206.674 164.319  1.00 37.55           C  
ATOM   6970  C   GLY C 124     189.500 208.058 163.967  1.00 37.55           C  
ATOM   6971  O   GLY C 124     188.691 208.603 164.706  1.00 37.55           O  
ATOM   6972  N   GLU C 125     189.893 208.584 162.810  1.00 33.95           N  
ATOM   6974  CA  GLU C 125     189.404 209.844 162.229  1.00 33.95           C  
ATOM   6976  C   GLU C 125     187.934 210.123 162.247  1.00 33.95           C  
ATOM   6977  CB  GLU C 125     189.504 209.725 160.724  1.00 33.95           C  
ATOM   6980  O   GLU C 125     187.504 211.251 162.456  1.00 33.95           O  
ATOM   6981  CG  GLU C 125     190.882 209.848 160.351  1.00 33.95           C  
ATOM   6984  CD  GLU C 125     190.767 209.973 158.843  1.00 33.95           C  
ATOM   6985  OE1 GLU C 125     190.750 208.864 158.322  1.00 33.95           O  
ATOM   6986  OE2 GLU C 125     190.878 211.010 158.176  1.00 33.95           O  
ATOM   6987  N   THR C 126     187.178 209.107 161.841  1.00 43.99           N  
ATOM   6989  CA  THR C 126     185.814 209.315 161.406  1.00 43.99           C  
ATOM   6991  C   THR C 126     184.922 209.382 162.632  1.00 43.99           C  
ATOM   6992  CB  THR C 126     185.375 208.219 160.424  1.00 43.99           C  
ATOM   6994  O   THR C 126     183.708 209.337 162.485  1.00 43.99           O  
ATOM   6995  CG2 THR C 126     186.144 208.207 159.107  1.00 43.99           C  
ATOM   6999  OG1 THR C 126     185.512 206.943 161.018  1.00 43.99           O  
ATOM   7001  N   SER C 127     185.533 209.393 163.826  1.00 48.95           N  
ATOM   7003  CA  SER C 127     184.898 209.583 165.111  1.00 48.95           C  
ATOM   7005  C   SER C 127     184.291 210.973 165.121  1.00 48.95           C  
ATOM   7006  CB  SER C 127     185.931 209.417 166.228  1.00 48.95           C  
ATOM   7009  O   SER C 127     184.990 211.979 165.204  1.00 48.95           O  
ATOM   7010  OG  SER C 127     185.287 209.296 167.477  1.00 48.95           O  
ATOM   7012  N   ARG C 128     182.970 211.025 165.008  1.00 53.22           N  
ATOM   7014  CA  ARG C 128     182.191 212.236 165.233  1.00 53.22           C  
ATOM   7016  C   ARG C 128     181.267 211.995 166.411  1.00 53.22           C  
ATOM   7017  CB  ARG C 128     181.460 212.660 163.949  1.00 53.22           C  
ATOM   7020  O   ARG C 128     180.696 210.911 166.535  1.00 53.22           O  
ATOM   7021  CG  ARG C 128     180.229 211.795 163.653  1.00 53.22           C  
ATOM   7024  CD  ARG C 128     179.544 212.232 162.364  1.00 53.22           C  
ATOM   7027  NE  ARG C 128     178.280 211.494 162.189  1.00 53.22           N  
ATOM   7029  NH1 ARG C 128     177.223 213.019 160.851  1.00 53.22           N  
ATOM   7032  NH2 ARG C 128     176.112 211.210 161.570  1.00 53.22           N  
ATOM   7035  CZ  ARG C 128     177.214 211.907 161.535  1.00 53.22           C  
ATOM   7036  N   SER C 129     181.060 213.023 167.221  1.00 58.53           N  
ATOM   7038  CA  SER C 129     179.960 213.003 168.176  1.00 58.53           C  
ATOM   7040  C   SER C 129     178.637 213.098 167.414  1.00 58.53           C  
ATOM   7041  CB  SER C 129     180.101 214.121 169.205  1.00 58.53           C  
ATOM   7044  O   SER C 129     178.459 213.965 166.553  1.00 58.53           O  
ATOM   7045  OG  SER C 129     179.065 213.950 170.143  1.00 58.53           O  
ATOM   7047  N   VAL C 130     177.730 212.165 167.679  1.00 66.88           N  
ATOM   7049  CA  VAL C 130     176.365 212.177 167.161  1.00 66.88           C  
ATOM   7051  C   VAL C 130     175.424 212.403 168.330  1.00 66.88           C  
ATOM   7052  CB  VAL C 130     176.030 210.892 166.385  1.00 66.88           C  
ATOM   7054  O   VAL C 130     175.298 211.541 169.197  1.00 66.88           O  
ATOM   7055  CG1 VAL C 130     174.598 210.928 165.832  1.00 66.88           C  
ATOM   7059  CG2 VAL C 130     176.975 210.756 165.183  1.00 66.88           C  
ATOM   7063  N   HIS C 131     174.750 213.550 168.295  1.00 76.01           N  
ATOM   7065  CA  HIS C 131     173.649 213.872 169.190  1.00 76.01           C  
ATOM   7067  C   HIS C 131     172.381 213.153 168.721  1.00 76.01           C  
ATOM   7068  CB  HIS C 131     173.453 215.391 169.207  1.00 76.01           C  
ATOM   7071  O   HIS C 131     171.928 213.361 167.590  1.00 76.01           O  
ATOM   7072  CG  HIS C 131     172.552 215.844 170.321  1.00 76.01           C  
ATOM   7073  CD2 HIS C 131     171.244 216.242 170.242  1.00 76.01           C  
ATOM   7075  ND1 HIS C 131     172.947 215.974 171.627  1.00 76.01           N  
ATOM   7077  CE1 HIS C 131     171.916 216.477 172.319  1.00 76.01           C  
ATOM   7079  NE2 HIS C 131     170.860 216.677 171.515  1.00 76.01           N  
ATOM   7080  N   LEU C 132     171.826 212.299 169.575  1.00 84.38           N  
ATOM   7082  CA  LEU C 132     170.590 211.555 169.352  1.00 84.38           C  
ATOM   7084  C   LEU C 132     169.562 211.960 170.408  1.00 84.38           C  
ATOM   7085  CB  LEU C 132     170.897 210.045 169.414  1.00 84.38           C  
ATOM   7088  O   LEU C 132     169.743 211.659 171.585  1.00 84.38           O  
ATOM   7089  CG  LEU C 132     171.440 209.486 168.088  1.00 84.38           C  
ATOM   7091  CD1 LEU C 132     172.359 208.288 168.327  1.00 84.38           C  
ATOM   7095  CD2 LEU C 132     170.301 209.043 167.164  1.00 84.38           C  
ATOM   7099  N   ASP C 133     168.478 212.610 169.981  1.00 90.02           N  
ATOM   7101  CA  ASP C 133     167.301 212.833 170.824  1.00 90.02           C  
ATOM   7103  C   ASP C 133     166.570 211.500 171.059  1.00 90.02           C  
ATOM   7104  CB  ASP C 133     166.340 213.837 170.168  1.00 90.02           C  
ATOM   7107  O   ASP C 133     166.254 210.776 170.110  1.00 90.02           O  
ATOM   7108  CG  ASP C 133     166.906 215.253 170.007  1.00 90.02           C  
ATOM   7109  OD1 ASP C 133     166.956 215.988 171.017  1.00 90.02           O  
ATOM   7110  OD2 ASP C 133     167.176 215.636 168.842  1.00 90.02           O  
ATOM   7111  N   LEU C 134     166.269 211.191 172.317  1.00 91.97           N  
ATOM   7113  CA  LEU C 134     165.481 210.035 172.731  1.00 91.97           C  
ATOM   7115  C   LEU C 134     164.039 210.445 173.050  1.00 91.97           C  
ATOM   7116  CB  LEU C 134     166.111 209.381 173.969  1.00 91.97           C  
ATOM   7119  O   LEU C 134     163.786 211.565 173.506  1.00 91.97           O  
ATOM   7120  CG  LEU C 134     167.496 208.762 173.754  1.00 91.97           C  
ATOM   7122  CD1 LEU C 134     167.954 208.272 175.129  1.00 91.97           C  
ATOM   7126  CD2 LEU C 134     167.450 207.595 172.761  1.00 91.97           C  
ATOM   7130  N   PRO C 135     163.063 209.541 172.869  1.00 92.41           N  
ATOM   7131  CA  PRO C 135     161.740 209.765 173.424  1.00 92.41           C  
ATOM   7133  C   PRO C 135     161.786 209.697 174.964  1.00 92.41           C  
ATOM   7134  CB  PRO C 135     160.868 208.673 172.813  1.00 92.41           C  
ATOM   7137  O   PRO C 135     162.632 209.000 175.530  1.00 92.41           O  
ATOM   7138  CG  PRO C 135     161.838 207.511 172.611  1.00 92.41           C  
ATOM   7141  CD  PRO C 135     163.168 208.201 172.303  1.00 92.41           C  
ATOM   7144  N   PRO C 136     160.856 210.365 175.670  1.00 93.66           N  
ATOM   7145  CA  PRO C 136     160.704 210.181 177.109  1.00 93.66           C  
ATOM   7147  C   PRO C 136     160.424 208.710 177.424  1.00 93.66           C  
ATOM   7148  CB  PRO C 136     159.535 211.078 177.532  1.00 93.66           C  
ATOM   7151  O   PRO C 136     159.507 208.130 176.848  1.00 93.66           O  
ATOM   7152  CG  PRO C 136     159.425 212.097 176.398  1.00 93.66           C  
ATOM   7155  CD  PRO C 136     159.891 211.324 175.168  1.00 93.66           C  
ATOM   7158  N   PHE C 137     161.174 208.114 178.347  1.00 95.32           N  
ATOM   7160  CA  PHE C 137     161.025 206.715 178.757  1.00 95.32           C  
ATOM   7162  C   PHE C 137     161.214 206.576 180.271  1.00 95.32           C  
ATOM   7163  CB  PHE C 137     162.020 205.834 177.981  1.00 95.32           C  
ATOM   7166  O   PHE C 137     161.694 207.494 180.942  1.00 95.32           O  
ATOM   7167  CG  PHE C 137     163.456 205.930 178.468  1.00 95.32           C  
ATOM   7168  CD1 PHE C 137     164.268 207.001 178.056  1.00 95.32           C  
ATOM   7170  CD2 PHE C 137     163.976 204.957 179.345  1.00 95.32           C  
ATOM   7172  CE1 PHE C 137     165.583 207.117 178.536  1.00 95.32           C  
ATOM   7174  CE2 PHE C 137     165.296 205.067 179.817  1.00 95.32           C  
ATOM   7176  CZ  PHE C 137     166.096 206.153 179.420  1.00 95.32           C  
ATOM   7178  N   THR C 138     160.870 205.409 180.817  1.00 97.42           N  
ATOM   7180  CA  THR C 138     161.090 205.095 182.234  1.00 97.42           C  
ATOM   7182  C   THR C 138     162.195 204.049 182.382  1.00 97.42           C  
ATOM   7183  CB  THR C 138     159.804 204.587 182.897  1.00 97.42           C  
ATOM   7185  O   THR C 138     162.003 202.888 182.024  1.00 97.42           O  
ATOM   7186  CG2 THR C 138     159.955 204.487 184.417  1.00 97.42           C  
ATOM   7190  OG1 THR C 138     158.712 205.430 182.609  1.00 97.42           O  
ATOM   7192  N   LEU C 139     163.342 204.410 182.964  1.00 96.88           N  
ATOM   7194  CA  LEU C 139     164.312 203.423 183.444  1.00 96.88           C  
ATOM   7196  C   LEU C 139     163.805 202.770 184.736  1.00 96.88           C  
ATOM   7197  CB  LEU C 139     165.681 204.090 183.658  1.00 96.88           C  
ATOM   7200  O   LEU C 139     163.578 203.462 185.733  1.00 96.88           O  
ATOM   7201  CG  LEU C 139     166.778 203.094 184.085  1.00 96.88           C  
ATOM   7203  CD1 LEU C 139     167.116 202.083 182.991  1.00 96.88           C  
ATOM   7207  CD2 LEU C 139     168.049 203.854 184.428  1.00 96.88           C  
ATOM   7211  N   VAL C 140     163.682 201.443 184.734  1.00 97.85           N  
ATOM   7213  CA  VAL C 140     163.456 200.634 185.936  1.00 97.85           C  
ATOM   7215  C   VAL C 140     164.709 199.808 186.215  1.00 97.85           C  
ATOM   7216  CB  VAL C 140     162.181 199.776 185.847  1.00 97.85           C  
ATOM   7218  O   VAL C 140     164.973 198.813 185.542  1.00 97.85           O  
ATOM   7219  CG1 VAL C 140     161.961 198.977 187.143  1.00 97.85           C  
ATOM   7223  CG2 VAL C 140     160.933 200.651 185.660  1.00 97.85           C  
ATOM   7227  N   GLY C 141     165.498 200.218 187.206  1.00 96.62           N  
ATOM   7229  CA  GLY C 141     166.679 199.470 187.643  1.00 96.62           C  
ATOM   7232  C   GLY C 141     166.333 198.487 188.756  1.00 96.62           C  
ATOM   7233  O   GLY C 141     165.598 198.851 189.674  1.00 96.62           O  
ATOM   7234  N   ALA C 142     166.871 197.267 188.719  1.00 95.65           N  
ATOM   7236  CA  ALA C 142     166.803 196.335 189.846  1.00 95.65           C  
ATOM   7238  C   ALA C 142     168.188 196.015 190.422  1.00 95.65           C  
ATOM   7239  CB  ALA C 142     165.983 195.095 189.485  1.00 95.65           C  
ATOM   7243  O   ALA C 142     169.170 195.871 189.700  1.00 95.65           O  
ATOM   7244  N   THR C 143     168.279 195.920 191.750  1.00 92.06           N  
ATOM   7246  CA  THR C 143     169.523 195.594 192.466  1.00 92.06           C  
ATOM   7248  C   THR C 143     169.241 194.818 193.755  1.00 92.06           C  
ATOM   7249  CB  THR C 143     170.341 196.870 192.743  1.00 92.06           C  
ATOM   7251  O   THR C 143     168.119 194.815 194.270  1.00 92.06           O  
ATOM   7252  CG2 THR C 143     169.619 197.855 193.654  1.00 92.06           C  
ATOM   7256  OG1 THR C 143     171.543 196.522 193.375  1.00 92.06           O  
ATOM   7258  N   THR C 144     170.242 194.134 194.305  1.00 85.83           N  
ATOM   7260  CA  THR C 144     170.127 193.486 195.619  1.00 85.83           C  
ATOM   7262  C   THR C 144     170.227 194.488 196.770  1.00 85.83           C  
ATOM   7263  CB  THR C 144     171.137 192.353 195.788  1.00 85.83           C  
ATOM   7265  O   THR C 144     169.472 194.375 197.735  1.00 85.83           O  
ATOM   7266  CG2 THR C 144     170.813 191.157 194.896  1.00 85.83           C  
ATOM   7270  OG1 THR C 144     172.412 192.819 195.461  1.00 85.83           O  
ATOM   7272  N   ARG C 145     171.078 195.513 196.639  1.00 82.59           N  
ATOM   7274  CA  ARG C 145     171.193 196.646 197.574  1.00 82.59           C  
ATOM   7276  C   ARG C 145     171.271 197.958 196.799  1.00 82.59           C  
ATOM   7277  CB  ARG C 145     172.441 196.491 198.461  1.00 82.59           C  
ATOM   7280  O   ARG C 145     172.017 198.060 195.825  1.00 82.59           O  
ATOM   7281  CG  ARG C 145     172.429 195.255 199.372  1.00 82.59           C  
ATOM   7284  CD  ARG C 145     173.793 195.094 200.063  1.00 82.59           C  
ATOM   7287  NE  ARG C 145     173.824 193.878 200.892  1.00 82.59           N  
ATOM   7289  NH1 ARG C 145     176.004 193.170 200.468  1.00 82.59           N  
ATOM   7292  NH2 ARG C 145     174.671 191.926 201.702  1.00 82.59           N  
ATOM   7295  CZ  ARG C 145     174.830 193.020 201.009  1.00 82.59           C  
ATOM   7296  N   ALA C 146     170.523 198.975 197.232  1.00 85.09           N  
ATOM   7298  CA  ALA C 146     170.585 200.304 196.614  1.00 85.09           C  
ATOM   7300  C   ALA C 146     171.974 200.942 196.763  1.00 85.09           C  
ATOM   7301  CB  ALA C 146     169.508 201.203 197.232  1.00 85.09           C  
ATOM   7305  O   ALA C 146     172.371 201.729 195.908  1.00 85.09           O  
ATOM   7306  N   GLY C 147     172.709 200.580 197.822  1.00 78.43           N  
ATOM   7308  CA  GLY C 147     174.069 201.038 198.080  1.00 78.43           C  
ATOM   7311  C   GLY C 147     175.124 200.610 197.060  1.00 78.43           C  
ATOM   7312  O   GLY C 147     176.163 201.254 196.986  1.00 78.43           O  
ATOM   7313  N   MET C 148     174.849 199.582 196.247  1.00 84.54           N  
ATOM   7315  CA  MET C 148     175.767 199.127 195.193  1.00 84.54           C  
ATOM   7317  C   MET C 148     175.768 200.035 193.954  1.00 84.54           C  
ATOM   7318  CB  MET C 148     175.400 197.708 194.744  1.00 84.54           C  
ATOM   7321  O   MET C 148     176.650 199.910 193.114  1.00 84.54           O  
ATOM   7322  CG  MET C 148     175.541 196.646 195.829  1.00 84.54           C  
ATOM   7325  SD  MET C 148     174.916 195.058 195.227  1.00 84.54           S  
ATOM   7326  CE  MET C 148     174.844 194.100 196.748  1.00 84.54           C  
ATOM   7330  N   LEU C 149     174.771 200.914 193.794  1.00 88.34           N  
ATOM   7332  CA  LEU C 149     174.749 201.860 192.678  1.00 88.34           C  
ATOM   7334  C   LEU C 149     175.702 203.026 192.944  1.00 88.34           C  
ATOM   7335  CB  LEU C 149     173.335 202.407 192.414  1.00 88.34           C  
ATOM   7338  O   LEU C 149     175.794 203.518 194.070  1.00 88.34           O  
ATOM   7339  CG  LEU C 149     172.432 201.471 191.598  1.00 88.34           C  
ATOM   7341  CD1 LEU C 149     171.780 200.395 192.459  1.00 88.34           C  
ATOM   7345  CD2 LEU C 149     171.309 202.288 190.960  1.00 88.34           C  
ATOM   7349  N   SER C 150     176.305 203.556 191.877  1.00 83.84           N  
ATOM   7351  CA  SER C 150     177.032 204.821 191.950  1.00 83.84           C  
ATOM   7353  C   SER C 150     176.119 205.947 192.465  1.00 83.84           C  
ATOM   7354  CB  SER C 150     177.639 205.174 190.586  1.00 83.84           C  
ATOM   7357  O   SER C 150     174.919 206.013 192.164  1.00 83.84           O  
ATOM   7358  OG  SER C 150     176.683 205.857 189.807  1.00 83.84           O  
ATOM   7360  N   ASN C 151     176.686 206.878 193.235  1.00 79.27           N  
ATOM   7362  CA  ASN C 151     175.943 208.039 193.728  1.00 79.27           C  
ATOM   7364  C   ASN C 151     175.273 208.858 192.603  1.00 79.27           C  
ATOM   7365  CB  ASN C 151     176.861 208.909 194.611  1.00 79.27           C  
ATOM   7368  O   ASN C 151     174.102 209.219 192.772  1.00 79.27           O  
ATOM   7369  CG  ASN C 151     176.920 208.427 196.047  1.00 79.27           C  
ATOM   7370  ND2 ASN C 151     178.022 208.641 196.725  1.00 79.27           N  
ATOM   7373  OD1 ASN C 151     175.956 207.914 196.588  1.00 79.27           O  
ATOM   7374  N   PRO C 152     175.943 209.141 191.464  1.00 79.70           N  
ATOM   7375  CA  PRO C 152     175.316 209.849 190.352  1.00 79.70           C  
ATOM   7377  C   PRO C 152     174.107 209.106 189.774  1.00 79.70           C  
ATOM   7378  CB  PRO C 152     176.417 210.047 189.306  1.00 79.70           C  
ATOM   7381  O   PRO C 152     173.054 209.720 189.599  1.00 79.70           O  
ATOM   7382  CG  PRO C 152     177.714 209.970 190.103  1.00 79.70           C  
ATOM   7385  CD  PRO C 152     177.367 208.968 191.196  1.00 79.70           C  
ATOM   7388  N   LEU C 153     174.212 207.798 189.506  1.00 88.33           N  
ATOM   7390  CA  LEU C 153     173.099 207.020 188.954  1.00 88.33           C  
ATOM   7392  C   LEU C 153     171.928 206.956 189.937  1.00 88.33           C  
ATOM   7393  CB  LEU C 153     173.605 205.616 188.590  1.00 88.33           C  
ATOM   7396  O   LEU C 153     170.786 207.242 189.581  1.00 88.33           O  
ATOM   7397  CG  LEU C 153     172.564 204.716 187.911  1.00 88.33           C  
ATOM   7399  CD1 LEU C 153     172.102 205.256 186.559  1.00 88.33           C  
ATOM   7403  CD2 LEU C 153     173.115 203.307 187.716  1.00 88.33           C  
ATOM   7407  N   ARG C 154     172.218 206.661 191.207  1.00 87.30           N  
ATOM   7409  CA  ARG C 154     171.204 206.549 192.260  1.00 87.30           C  
ATOM   7411  C   ARG C 154     170.420 207.852 192.460  1.00 87.30           C  
ATOM   7412  CB  ARG C 154     171.902 206.084 193.537  1.00 87.30           C  
ATOM   7415  O   ARG C 154     169.216 207.817 192.700  1.00 87.30           O  
ATOM   7416  CG  ARG C 154     170.921 205.429 194.516  1.00 87.30           C  
ATOM   7419  CD  ARG C 154     171.683 204.974 195.760  1.00 87.30           C  
ATOM   7422  NE  ARG C 154     172.143 206.147 196.516  1.00 87.30           N  
ATOM   7424  NH1 ARG C 154     171.325 205.566 198.563  1.00 87.30           N  
ATOM   7427  NH2 ARG C 154     171.886 207.710 198.105  1.00 87.30           N  
ATOM   7430  CZ  ARG C 154     171.784 206.466 197.734  1.00 87.30           C  
ATOM   7431  N   ALA C 155     171.076 209.006 192.315  1.00 82.68           N  
ATOM   7433  CA  ALA C 155     170.446 210.322 192.445  1.00 82.68           C  
ATOM   7435  C   ALA C 155     169.462 210.669 191.310  1.00 82.68           C  
ATOM   7436  CB  ALA C 155     171.553 211.377 192.559  1.00 82.68           C  
ATOM   7440  O   ALA C 155     168.669 211.600 191.476  1.00 82.68           O  
ATOM   7441  N   ARG C 156     169.499 209.943 190.183  1.00 87.43           N  
ATOM   7443  CA  ARG C 156     168.614 210.154 189.022  1.00 87.43           C  
ATOM   7445  C   ARG C 156     167.303 209.374 189.104  1.00 87.43           C  
ATOM   7446  CB  ARG C 156     169.375 209.846 187.724  1.00 87.43           C  
ATOM   7449  O   ARG C 156     166.391 209.630 188.325  1.00 87.43           O  
ATOM   7450  CG  ARG C 156     170.503 210.856 187.508  1.00 87.43           C  
ATOM   7453  CD  ARG C 156     171.367 210.495 186.306  1.00 87.43           C  
ATOM   7456  NE  ARG C 156     172.384 211.540 186.138  1.00 87.43           N  
ATOM   7458  NH1 ARG C 156     174.224 210.444 186.951  1.00 87.43           N  
ATOM   7461  NH2 ARG C 156     174.425 212.493 186.103  1.00 87.43           N  
ATOM   7464  CZ  ARG C 156     173.669 211.480 186.401  1.00 87.43           C  
ATOM   7465  N   PHE C 157     167.165 208.473 190.075  1.00 93.47           N  
ATOM   7467  CA  PHE C 157     165.901 207.792 190.337  1.00 93.47           C  
ATOM   7469  C   PHE C 157     164.951 208.675 191.154  1.00 93.47           C  
ATOM   7470  CB  PHE C 157     166.161 206.429 190.979  1.00 93.47           C  
ATOM   7473  O   PHE C 157     165.182 208.987 192.331  1.00 93.47           O  
ATOM   7474  CG  PHE C 157     166.814 205.459 190.016  1.00 93.47           C  
ATOM   7475  CD1 PHE C 157     166.041 204.819 189.037  1.00 93.47           C  
ATOM   7477  CD2 PHE C 157     168.189 205.193 190.089  1.00 93.47           C  
ATOM   7479  CE1 PHE C 157     166.622 203.917 188.132  1.00 93.47           C  
ATOM   7481  CE2 PHE C 157     168.775 204.281 189.196  1.00 93.47           C  
ATOM   7483  CZ  PHE C 157     167.997 203.653 188.210  1.00 93.47           C  
ATOM   7485  N   GLY C 158     163.845 209.071 190.520  1.00 91.05           N  
ATOM   7487  CA  GLY C 158     162.767 209.819 191.163  1.00 91.05           C  
ATOM   7490  C   GLY C 158     161.967 208.966 192.151  1.00 91.05           C  
ATOM   7491  O   GLY C 158     161.465 209.495 193.144  1.00 91.05           O  
ATOM   7492  N   ILE C 159     161.896 207.651 191.921  1.00 93.01           N  
ATOM   7494  CA  ILE C 159     161.135 206.687 192.727  1.00 93.01           C  
ATOM   7496  C   ILE C 159     162.074 205.579 193.221  1.00 93.01           C  
ATOM   7497  CB  ILE C 159     159.956 206.122 191.900  1.00 93.01           C  
ATOM   7499  O   ILE C 159     162.866 205.042 192.452  1.00 93.01           O  
ATOM   7500  CG1 ILE C 159     159.023 207.250 191.395  1.00 93.01           C  
ATOM   7503  CG2 ILE C 159     159.145 205.110 192.733  1.00 93.01           C  
ATOM   7507  CD1 ILE C 159     157.993 206.798 190.353  1.00 93.01           C  
ATOM   7511  N   ASN C 160     161.981 205.218 194.505  1.00 91.14           N  
ATOM   7513  CA  ASN C 160     162.790 204.162 195.121  1.00 91.14           C  
ATOM   7515  C   ASN C 160     161.869 203.169 195.848  1.00 91.14           C  
ATOM   7516  CB  ASN C 160     163.819 204.800 196.076  1.00 91.14           C  
ATOM   7519  O   ASN C 160     161.235 203.536 196.832  1.00 91.14           O  
ATOM   7520  CG  ASN C 160     164.854 205.633 195.346  1.00 91.14           C  
ATOM   7521  ND2 ASN C 160     164.680 206.933 195.274  1.00 91.14           N  
ATOM   7524  OD1 ASN C 160     165.815 205.130 194.801  1.00 91.14           O  
ATOM   7525  N   GLY C 161     161.788 201.927 195.364  1.00 92.70           N  
ATOM   7527  CA  GLY C 161     160.987 200.848 195.942  1.00 92.70           C  
ATOM   7530  C   GLY C 161     161.854 199.818 196.669  1.00 92.70           C  
ATOM   7531  O   GLY C 161     162.516 199.000 196.029  1.00 92.70           O  
ATOM   7532  N   HIS C 162     161.825 199.841 198.003  1.00 90.00           N  
ATOM   7534  CA  HIS C 162     162.495 198.851 198.850  1.00 90.00           C  
ATOM   7536  C   HIS C 162     161.618 197.606 199.031  1.00 90.00           C  
ATOM   7537  CB  HIS C 162     162.819 199.472 200.214  1.00 90.00           C  
ATOM   7540  O   HIS C 162     160.554 197.675 199.640  1.00 90.00           O  
ATOM   7541  CG  HIS C 162     163.583 198.552 201.139  1.00 90.00           C  
ATOM   7542  CD2 HIS C 162     164.651 197.750 200.830  1.00 90.00           C  
ATOM   7544  ND1 HIS C 162     163.297 198.337 202.466  1.00 90.00           N  
ATOM   7546  CE1 HIS C 162     164.178 197.450 202.944  1.00 90.00           C  
ATOM   7548  NE2 HIS C 162     165.045 197.073 201.992  1.00 90.00           N  
ATOM   7549  N   MET C 163     162.068 196.472 198.509  1.00 93.44           N  
ATOM   7551  CA  MET C 163     161.381 195.185 198.572  1.00 93.44           C  
ATOM   7553  C   MET C 163     161.887 194.384 199.774  1.00 93.44           C  
ATOM   7554  CB  MET C 163     161.629 194.416 197.270  1.00 93.44           C  
ATOM   7557  O   MET C 163     163.066 194.030 199.840  1.00 93.44           O  
ATOM   7558  CG  MET C 163     161.137 195.155 196.012  1.00 93.44           C  
ATOM   7561  SD  MET C 163     159.589 194.575 195.267  1.00 93.44           S  
ATOM   7562  CE  MET C 163     160.012 192.837 195.021  1.00 93.44           C  
ATOM   7566  N   GLU C 164     160.995 194.067 200.708  1.00 88.79           N  
ATOM   7568  CA  GLU C 164     161.326 193.384 201.967  1.00 88.79           C  
ATOM   7570  C   GLU C 164     160.973 191.887 201.914  1.00 88.79           C  
ATOM   7571  CB  GLU C 164     160.651 194.119 203.142  1.00 88.79           C  
ATOM   7574  O   GLU C 164     160.349 191.412 200.964  1.00 88.79           O  
ATOM   7575  CG  GLU C 164     161.216 195.544 203.308  1.00 88.79           C  
ATOM   7578  CD  GLU C 164     160.636 196.334 204.494  1.00 88.79           C  
ATOM   7579  OE1 GLU C 164     161.299 197.321 204.905  1.00 88.79           O  
ATOM   7580  OE2 GLU C 164     159.558 195.969 205.004  1.00 88.79           O  
ATOM   7581  N   TYR C 165     161.379 191.102 202.917  1.00 90.13           N  
ATOM   7583  CA  TYR C 165     160.940 189.705 203.012  1.00 90.13           C  
ATOM   7585  C   TYR C 165     159.423 189.613 203.196  1.00 90.13           C  
ATOM   7586  CB  TYR C 165     161.667 188.971 204.142  1.00 90.13           C  
ATOM   7589  O   TYR C 165     158.816 190.451 203.855  1.00 90.13           O  
ATOM   7590  CG  TYR C 165     163.122 188.689 203.840  1.00 90.13           C  
ATOM   7591  CD1 TYR C 165     163.457 187.748 202.847  1.00 90.13           C  
ATOM   7593  CD2 TYR C 165     164.139 189.359 204.547  1.00 90.13           C  
ATOM   7595  CE1 TYR C 165     164.806 187.478 202.552  1.00 90.13           C  
ATOM   7597  CE2 TYR C 165     165.491 189.087 204.262  1.00 90.13           C  
ATOM   7599  OH  TYR C 165     167.129 187.899 202.979  1.00 90.13           O  
ATOM   7601  CZ  TYR C 165     165.825 188.150 203.262  1.00 90.13           C  
ATOM   7602  N   TYR C 166     158.824 188.575 202.620  1.00 94.53           N  
ATOM   7604  CA  TYR C 166     157.387 188.355 202.704  1.00 94.53           C  
ATOM   7606  C   TYR C 166     156.988 187.842 204.085  1.00 94.53           C  
ATOM   7607  CB  TYR C 166     156.935 187.376 201.620  1.00 94.53           C  
ATOM   7610  O   TYR C 166     157.673 186.998 204.674  1.00 94.53           O  
ATOM   7611  CG  TYR C 166     156.824 187.978 200.237  1.00 94.53           C  
ATOM   7612  CD1 TYR C 166     155.560 188.070 199.637  1.00 94.53           C  
ATOM   7614  CD2 TYR C 166     157.962 188.443 199.548  1.00 94.53           C  
ATOM   7616  CE1 TYR C 166     155.430 188.621 198.356  1.00 94.53           C  
ATOM   7618  CE2 TYR C 166     157.831 189.011 198.267  1.00 94.53           C  
ATOM   7620  OH  TYR C 166     156.403 189.651 196.443  1.00 94.53           O  
ATOM   7622  CZ  TYR C 166     156.557 189.104 197.671  1.00 94.53           C  
ATOM   7623  N   GLU C 167     155.833 188.304 204.551  1.00 94.21           N  
ATOM   7625  CA  GLU C 167     155.186 187.779 205.745  1.00 94.21           C  
ATOM   7627  C   GLU C 167     154.644 186.362 205.496  1.00 94.21           C  
ATOM   7628  CB  GLU C 167     154.079 188.747 206.196  1.00 94.21           C  
ATOM   7631  O   GLU C 167     154.397 185.937 204.362  1.00 94.21           O  
ATOM   7632  CG  GLU C 167     154.619 190.077 206.751  1.00 94.21           C  
ATOM   7635  CD  GLU C 167     155.400 189.897 208.065  1.00 94.21           C  
ATOM   7636  OE1 GLU C 167     156.424 190.587 208.254  1.00 94.21           O  
ATOM   7637  OE2 GLU C 167     154.979 189.043 208.885  1.00 94.21           O  
ATOM   7638  N   LEU C 168     154.445 185.604 206.580  1.00 93.73           N  
ATOM   7640  CA  LEU C 168     153.987 184.213 206.504  1.00 93.73           C  
ATOM   7642  C   LEU C 168     152.644 184.043 205.756  1.00 93.73           C  
ATOM   7643  CB  LEU C 168     153.943 183.610 207.923  1.00 93.73           C  
ATOM   7646  O   LEU C 168     152.575 183.146 204.915  1.00 93.73           O  
ATOM   7647  CG  LEU C 168     153.887 182.074 207.934  1.00 93.73           C  
ATOM   7649  CD1 LEU C 168     155.244 181.470 207.589  1.00 93.73           C  
ATOM   7653  CD2 LEU C 168     153.510 181.562 209.329  1.00 93.73           C  
ATOM   7657  N   PRO C 169     151.603 184.873 206.003  1.00 95.41           N  
ATOM   7658  CA  PRO C 169     150.320 184.752 205.310  1.00 95.41           C  
ATOM   7660  C   PRO C 169     150.448 184.961 203.798  1.00 95.41           C  
ATOM   7661  CB  PRO C 169     149.397 185.806 205.939  1.00 95.41           C  
ATOM   7664  O   PRO C 169     149.886 184.184 203.029  1.00 95.41           O  
ATOM   7665  CG  PRO C 169     150.045 186.111 207.287  1.00 95.41           C  
ATOM   7668  CD  PRO C 169     151.524 185.960 206.967  1.00 95.41           C  
ATOM   7671  N   ASP C 170     151.246 185.947 203.380  1.00 95.84           N  
ATOM   7673  CA  ASP C 170     151.470 186.259 201.966  1.00 95.84           C  
ATOM   7675  C   ASP C 170     152.157 185.090 201.250  1.00 95.84           C  
ATOM   7676  CB  ASP C 170     152.361 187.505 201.832  1.00 95.84           C  
ATOM   7679  O   ASP C 170     151.790 184.722 200.134  1.00 95.84           O  
ATOM   7680  CG  ASP C 170     151.804 188.790 202.444  1.00 95.84           C  
ATOM   7681  OD1 ASP C 170     150.580 188.866 202.679  1.00 95.84           O  
ATOM   7682  OD2 ASP C 170     152.639 189.698 202.647  1.00 95.84           O  
ATOM   7683  N   LEU C 171     153.148 184.462 201.895  1.00 96.40           N  
ATOM   7685  CA  LEU C 171     153.800 183.274 201.345  1.00 96.40           C  
ATOM   7687  C   LEU C 171     152.861 182.073 201.261  1.00 96.40           C  
ATOM   7688  CB  LEU C 171     155.028 182.895 202.179  1.00 96.40           C  
ATOM   7691  O   LEU C 171     152.936 181.335 200.281  1.00 96.40           O  
ATOM   7692  CG  LEU C 171     156.289 183.690 201.845  1.00 96.40           C  
ATOM   7694  CD1 LEU C 171     157.373 183.270 202.833  1.00 96.40           C  
ATOM   7698  CD2 LEU C 171     156.822 183.417 200.433  1.00 96.40           C  
ATOM   7702  N   THR C 172     151.995 181.862 202.256  1.00 96.41           N  
ATOM   7704  CA  THR C 172     150.987 180.792 202.204  1.00 96.41           C  
ATOM   7706  C   THR C 172     150.062 180.992 201.007  1.00 96.41           C  
ATOM   7707  CB  THR C 172     150.178 180.712 203.506  1.00 96.41           C  
ATOM   7709  O   THR C 172     149.889 180.061 200.225  1.00 96.41           O  
ATOM   7710  CG2 THR C 172     149.228 179.518 203.530  1.00 96.41           C  
ATOM   7714  OG1 THR C 172     151.058 180.535 204.593  1.00 96.41           O  
ATOM   7716  N   GLU C 173     149.576 182.215 200.788  1.00 94.93           N  
ATOM   7718  CA  GLU C 173     148.730 182.543 199.634  1.00 94.93           C  
ATOM   7720  C   GLU C 173     149.471 182.332 198.300  1.00 94.93           C  
ATOM   7721  CB  GLU C 173     148.246 183.996 199.778  1.00 94.93           C  
ATOM   7724  O   GLU C 173     148.905 181.820 197.333  1.00 94.93           O  
ATOM   7725  CG  GLU C 173     147.113 184.328 198.793  1.00 94.93           C  
ATOM   7728  CD  GLU C 173     146.658 185.797 198.835  1.00 94.93           C  
ATOM   7729  OE1 GLU C 173     145.933 186.198 197.893  1.00 94.93           O  
ATOM   7730  OE2 GLU C 173     147.017 186.525 199.786  1.00 94.93           O  
ATOM   7731  N   ILE C 174     150.769 182.651 198.236  1.00 95.51           N  
ATOM   7733  CA  ILE C 174     151.598 182.378 197.052  1.00 95.51           C  
ATOM   7735  C   ILE C 174     151.736 180.871 196.797  1.00 95.51           C  
ATOM   7736  CB  ILE C 174     152.973 183.071 197.182  1.00 95.51           C  
ATOM   7738  O   ILE C 174     151.648 180.446 195.640  1.00 95.51           O  
ATOM   7739  CG1 ILE C 174     152.797 184.600 197.053  1.00 95.51           C  
ATOM   7742  CG2 ILE C 174     153.969 182.575 196.111  1.00 95.51           C  
ATOM   7746  CD1 ILE C 174     154.013 185.407 197.517  1.00 95.51           C  
ATOM   7750  N   VAL C 175     151.949 180.059 197.839  1.00 95.88           N  
ATOM   7752  CA  VAL C 175     152.045 178.592 197.729  1.00 95.88           C  
ATOM   7754  C   VAL C 175     150.720 178.008 197.246  1.00 95.88           C  
ATOM   7755  CB  VAL C 175     152.478 177.954 199.067  1.00 95.88           C  
ATOM   7757  O   VAL C 175     150.719 177.205 196.313  1.00 95.88           O  
ATOM   7758  CG1 VAL C 175     152.381 176.423 199.049  1.00 95.88           C  
ATOM   7762  CG2 VAL C 175     153.941 178.285 199.387  1.00 95.88           C  
ATOM   7766  N   GLU C 176     149.598 178.454 197.813  1.00 94.49           N  
ATOM   7768  CA  GLU C 176     148.249 178.046 197.405  1.00 94.49           C  
ATOM   7770  C   GLU C 176     147.980 178.415 195.942  1.00 94.49           C  
ATOM   7771  CB  GLU C 176     147.203 178.693 198.327  1.00 94.49           C  
ATOM   7774  O   GLU C 176     147.668 177.542 195.128  1.00 94.49           O  
ATOM   7775  CG  GLU C 176     147.216 178.077 199.736  1.00 94.49           C  
ATOM   7778  CD  GLU C 176     146.250 178.762 200.718  1.00 94.49           C  
ATOM   7779  OE1 GLU C 176     145.982 178.148 201.778  1.00 94.49           O  
ATOM   7780  OE2 GLU C 176     145.769 179.879 200.420  1.00 94.49           O  
ATOM   7781  N   ARG C 177     148.221 179.672 195.553  1.00 91.02           N  
ATOM   7783  CA  ARG C 177     148.080 180.124 194.160  1.00 91.02           C  
ATOM   7785  C   ARG C 177     148.940 179.298 193.206  1.00 91.02           C  
ATOM   7786  CB  ARG C 177     148.428 181.620 194.096  1.00 91.02           C  
ATOM   7789  O   ARG C 177     148.500 178.935 192.119  1.00 91.02           O  
ATOM   7790  CG  ARG C 177     148.332 182.181 192.669  1.00 91.02           C  
ATOM   7793  CD  ARG C 177     148.573 183.694 192.656  1.00 91.02           C  
ATOM   7796  NE  ARG C 177     148.611 184.225 191.275  1.00 91.02           N  
ATOM   7798  NH1 ARG C 177     150.880 184.130 190.950  1.00 91.02           N  
ATOM   7801  NH2 ARG C 177     149.586 184.792 189.282  1.00 91.02           N  
ATOM   7804  CZ  ARG C 177     149.682 184.387 190.517  1.00 91.02           C  
ATOM   7805  N   THR C 178     150.174 178.999 193.598  1.00 91.39           N  
ATOM   7807  CA  THR C 178     151.096 178.210 192.774  1.00 91.39           C  
ATOM   7809  C   THR C 178     150.629 176.763 192.641  1.00 91.39           C  
ATOM   7810  CB  THR C 178     152.522 178.300 193.332  1.00 91.39           C  
ATOM   7812  O   THR C 178     150.682 176.207 191.544  1.00 91.39           O  
ATOM   7813  CG2 THR C 178     153.549 177.529 192.502  1.00 91.39           C  
ATOM   7817  OG1 THR C 178     152.908 179.655 193.352  1.00 91.39           O  
ATOM   7819  N   SER C 179     150.117 176.167 193.720  1.00 90.67           N  
ATOM   7821  CA  SER C 179     149.565 174.811 193.699  1.00 90.67           C  
ATOM   7823  C   SER C 179     148.346 174.695 192.778  1.00 90.67           C  
ATOM   7824  CB  SER C 179     149.246 174.355 195.122  1.00 90.67           C  
ATOM   7827  O   SER C 179     148.290 173.759 191.984  1.00 90.67           O  
ATOM   7828  OG  SER C 179     148.131 175.024 195.665  1.00 90.67           O  
ATOM   7830  N   GLU C 180     147.441 175.682 192.780  1.00 88.19           N  
ATOM   7832  CA  GLU C 180     146.302 175.725 191.855  1.00 88.19           C  
ATOM   7834  C   GLU C 180     146.759 175.805 190.397  1.00 88.19           C  
ATOM   7835  CB  GLU C 180     145.387 176.926 192.157  1.00 88.19           C  
ATOM   7838  O   GLU C 180     146.249 175.071 189.551  1.00 88.19           O  
ATOM   7839  CG  GLU C 180     144.249 176.584 193.129  1.00 88.19           C  
ATOM   7842  CD  GLU C 180     143.200 177.707 193.236  1.00 88.19           C  
ATOM   7843  OE1 GLU C 180     142.046 177.386 193.613  1.00 88.19           O  
ATOM   7844  OE2 GLU C 180     143.519 178.870 192.896  1.00 88.19           O  
ATOM   7845  N   ILE C 181     147.743 176.660 190.094  1.00 86.43           N  
ATOM   7847  CA  ILE C 181     148.251 176.825 188.723  1.00 86.43           C  
ATOM   7849  C   ILE C 181     148.911 175.538 188.207  1.00 86.43           C  
ATOM   7850  CB  ILE C 181     149.208 178.038 188.638  1.00 86.43           C  
ATOM   7852  O   ILE C 181     148.812 175.236 187.018  1.00 86.43           O  
ATOM   7853  CG1 ILE C 181     148.426 179.351 188.878  1.00 86.43           C  
ATOM   7856  CG2 ILE C 181     149.895 178.095 187.256  1.00 86.43           C  
ATOM   7860  CD1 ILE C 181     149.323 180.568 189.138  1.00 86.43           C  
ATOM   7864  N   PHE C 182     149.569 174.773 189.079  1.00 82.92           N  
ATOM   7866  CA  PHE C 182     150.158 173.478 188.731  1.00 82.92           C  
ATOM   7868  C   PHE C 182     149.182 172.295 188.846  1.00 82.92           C  
ATOM   7869  CB  PHE C 182     151.435 173.263 189.554  1.00 82.92           C  
ATOM   7872  O   PHE C 182     149.618 171.151 188.725  1.00 82.92           O  
ATOM   7873  CG  PHE C 182     152.626 174.108 189.150  1.00 82.92           C  
ATOM   7874  CD1 PHE C 182     153.105 174.079 187.825  1.00 82.92           C  
ATOM   7876  CD2 PHE C 182     153.319 174.849 190.120  1.00 82.92           C  
ATOM   7878  CE1 PHE C 182     154.265 174.793 187.475  1.00 82.92           C  
ATOM   7880  CE2 PHE C 182     154.486 175.556 189.776  1.00 82.92           C  
ATOM   7882  CZ  PHE C 182     154.961 175.525 188.452  1.00 82.92           C  
ATOM   7884  N   GLU C 183     147.887 172.546 189.073  1.00 85.47           N  
ATOM   7886  CA  GLU C 183     146.850 171.517 189.260  1.00 85.47           C  
ATOM   7888  C   GLU C 183     147.177 170.523 190.393  1.00 85.47           C  
ATOM   7889  CB  GLU C 183     146.485 170.831 187.929  1.00 85.47           C  
ATOM   7892  O   GLU C 183     146.834 169.341 190.358  1.00 85.47           O  
ATOM   7893  CG  GLU C 183     146.046 171.821 186.835  1.00 85.47           C  
ATOM   7896  CD  GLU C 183     145.539 171.131 185.554  1.00 85.47           C  
ATOM   7897  OE1 GLU C 183     144.946 171.845 184.708  1.00 85.47           O  
ATOM   7898  OE2 GLU C 183     145.702 169.897 185.408  1.00 85.47           O  
ATOM   7899  N   MET C 184     147.857 171.012 191.429  1.00 87.49           N  
ATOM   7901  CA  MET C 184     148.274 170.239 192.590  1.00 87.49           C  
ATOM   7903  C   MET C 184     147.232 170.366 193.697  1.00 87.49           C  
ATOM   7904  CB  MET C 184     149.643 170.722 193.079  1.00 87.49           C  
ATOM   7907  O   MET C 184     146.758 171.457 194.004  1.00 87.49           O  
ATOM   7908  CG  MET C 184     150.725 170.600 191.998  1.00 87.49           C  
ATOM   7911  SD  MET C 184     152.297 171.417 192.381  1.00 87.49           S  
ATOM   7912  CE  MET C 184     152.661 170.594 193.930  1.00 87.49           C  
ATOM   7916  N   THR C 185     146.892 169.253 194.341  1.00 91.63           N  
ATOM   7918  CA  THR C 185     146.003 169.287 195.507  1.00 91.63           C  
ATOM   7920  C   THR C 185     146.851 169.431 196.765  1.00 91.63           C  
ATOM   7921  CB  THR C 185     145.114 168.041 195.567  1.00 91.63           C  
ATOM   7923  O   THR C 185     147.576 168.502 197.120  1.00 91.63           O  
ATOM   7924  CG2 THR C 185     143.969 168.211 196.563  1.00 91.63           C  
ATOM   7928  OG1 THR C 185     144.517 167.818 194.309  1.00 91.63           O  
ATOM   7930  N   ILE C 186     146.770 170.587 197.423  1.00 94.11           N  
ATOM   7932  CA  ILE C 186     147.482 170.883 198.670  1.00 94.11           C  
ATOM   7934  C   ILE C 186     146.492 171.225 199.785  1.00 94.11           C  
ATOM   7935  CB  ILE C 186     148.538 171.988 198.440  1.00 94.11           C  
ATOM   7937  O   ILE C 186     145.457 171.844 199.528  1.00 94.11           O  
ATOM   7938  CG1 ILE C 186     149.515 172.065 199.625  1.00 94.11           C  
ATOM   7941  CG2 ILE C 186     147.886 173.360 198.216  1.00 94.11           C  
ATOM   7945  CD1 ILE C 186     150.798 172.845 199.336  1.00 94.11           C  
ATOM   7949  N   THR C 187     146.785 170.826 201.022  1.00 95.53           N  
ATOM   7951  CA  THR C 187     146.006 171.286 202.180  1.00 95.53           C  
ATOM   7953  C   THR C 187     146.535 172.629 202.704  1.00 95.53           C  
ATOM   7954  CB  THR C 187     145.900 170.246 203.306  1.00 95.53           C  
ATOM   7956  O   THR C 187     147.726 172.916 202.567  1.00 95.53           O  
ATOM   7957  CG2 THR C 187     145.553 168.843 202.805  1.00 95.53           C  
ATOM   7961  OG1 THR C 187     147.063 170.178 204.091  1.00 95.53           O  
ATOM   7963  N   PRO C 188     145.695 173.465 203.341  1.00 93.57           N  
ATOM   7964  CA  PRO C 188     146.141 174.743 203.904  1.00 93.57           C  
ATOM   7966  C   PRO C 188     147.254 174.574 204.947  1.00 93.57           C  
ATOM   7967  CB  PRO C 188     144.895 175.365 204.544  1.00 93.57           C  
ATOM   7970  O   PRO C 188     148.154 175.404 205.044  1.00 93.57           O  
ATOM   7971  CG  PRO C 188     143.734 174.689 203.824  1.00 93.57           C  
ATOM   7974  CD  PRO C 188     144.265 173.292 203.530  1.00 93.57           C  
ATOM   7977  N   GLU C 189     147.223 173.478 205.716  1.00 94.27           N  
ATOM   7979  CA  GLU C 189     148.271 173.173 206.693  1.00 94.27           C  
ATOM   7981  C   GLU C 189     149.616 172.906 206.004  1.00 94.27           C  
ATOM   7982  CB  GLU C 189     147.883 171.970 207.570  1.00 94.27           C  
ATOM   7985  O   GLU C 189     150.651 173.396 206.458  1.00 94.27           O  
ATOM   7986  CG  GLU C 189     146.530 172.089 208.299  1.00 94.27           C  
ATOM   7989  CD  GLU C 189     145.308 171.660 207.463  1.00 94.27           C  
ATOM   7990  OE1 GLU C 189     144.175 171.838 207.970  1.00 94.27           O  
ATOM   7991  OE2 GLU C 189     145.495 171.186 206.315  1.00 94.27           O  
ATOM   7992  N   ALA C 190     149.603 172.198 204.873  1.00 94.25           N  
ATOM   7994  CA  ALA C 190     150.800 171.943 204.084  1.00 94.25           C  
ATOM   7996  C   ALA C 190     151.347 173.218 203.424  1.00 94.25           C  
ATOM   7997  CB  ALA C 190     150.454 170.889 203.036  1.00 94.25           C  
ATOM   8001  O   ALA C 190     152.562 173.428 203.387  1.00 94.25           O  
ATOM   8002  N   ALA C 191     150.461 174.094 202.937  1.00 95.71           N  
ATOM   8004  CA  ALA C 191     150.851 175.379 202.363  1.00 95.71           C  
ATOM   8006  C   ALA C 191     151.501 176.304 203.407  1.00 95.71           C  
ATOM   8007  CB  ALA C 191     149.623 176.026 201.714  1.00 95.71           C  
ATOM   8011  O   ALA C 191     152.517 176.947 203.125  1.00 95.71           O  
ATOM   8012  N   LEU C 192     150.961 176.327 204.631  1.00 94.49           N  
ATOM   8014  CA  LEU C 192     151.528 177.075 205.753  1.00 94.49           C  
ATOM   8016  C   LEU C 192     152.916 176.548 206.144  1.00 94.49           C  
ATOM   8017  CB  LEU C 192     150.546 177.000 206.934  1.00 94.49           C  
ATOM   8020  O   LEU C 192     153.825 177.341 206.395  1.00 94.49           O  
ATOM   8021  CG  LEU C 192     150.945 177.878 208.134  1.00 94.49           C  
ATOM   8023  CD1 LEU C 192     150.797 179.371 207.830  1.00 94.49           C  
ATOM   8027  CD2 LEU C 192     150.057 177.548 209.335  1.00 94.49           C  
ATOM   8031  N   GLU C 193     153.098 175.225 206.168  1.00 92.93           N  
ATOM   8033  CA  GLU C 193     154.381 174.607 206.511  1.00 92.93           C  
ATOM   8035  C   GLU C 193     155.455 174.911 205.456  1.00 92.93           C  
ATOM   8036  CB  GLU C 193     154.179 173.095 206.715  1.00 92.93           C  
ATOM   8039  O   GLU C 193     156.573 175.308 205.797  1.00 92.93           O  
ATOM   8040  CG  GLU C 193     155.383 172.399 207.373  1.00 92.93           C  
ATOM   8043  CD  GLU C 193     155.714 172.889 208.797  1.00 92.93           C  
ATOM   8044  OE1 GLU C 193     156.834 172.548 209.263  1.00 92.93           O  
ATOM   8045  OE2 GLU C 193     154.909 173.618 209.418  1.00 92.93           O  
ATOM   8046  N   LEU C 194     155.097 174.835 204.171  1.00 95.08           N  
ATOM   8048  CA  LEU C 194     155.963 175.265 203.072  1.00 95.08           C  
ATOM   8050  C   LEU C 194     156.355 176.738 203.211  1.00 95.08           C  
ATOM   8051  CB  LEU C 194     155.251 175.015 201.730  1.00 95.08           C  
ATOM   8054  O   LEU C 194     157.544 177.059 203.173  1.00 95.08           O  
ATOM   8055  CG  LEU C 194     155.562 173.632 201.138  1.00 95.08           C  
ATOM   8057  CD1 LEU C 194     154.558 173.301 200.042  1.00 95.08           C  
ATOM   8061  CD2 LEU C 194     156.955 173.623 200.506  1.00 95.08           C  
ATOM   8065  N   ALA C 195     155.386 177.629 203.426  1.00 95.43           N  
ATOM   8067  CA  ALA C 195     155.635 179.058 203.613  1.00 95.43           C  
ATOM   8069  C   ALA C 195     156.614 179.322 204.769  1.00 95.43           C  
ATOM   8070  CB  ALA C 195     154.288 179.744 203.852  1.00 95.43           C  
ATOM   8074  O   ALA C 195     157.557 180.104 204.628  1.00 95.43           O  
ATOM   8075  N   ARG C 196     156.448 178.609 205.888  1.00 93.56           N  
ATOM   8077  CA  ARG C 196     157.287 178.753 207.083  1.00 93.56           C  
ATOM   8079  C   ARG C 196     158.743 178.375 206.834  1.00 93.56           C  
ATOM   8080  CB  ARG C 196     156.659 177.924 208.209  1.00 93.56           C  
ATOM   8083  O   ARG C 196     159.639 179.084 207.285  1.00 93.56           O  
ATOM   8084  CG  ARG C 196     157.127 178.401 209.582  1.00 93.56           C  
ATOM   8087  CD  ARG C 196     156.493 177.535 210.674  1.00 93.56           C  
ATOM   8090  NE  ARG C 196     155.672 178.333 211.606  1.00 93.56           N  
ATOM   8092  NH1 ARG C 196     155.725 176.813 213.313  1.00 93.56           N  
ATOM   8095  NH2 ARG C 196     154.687 178.773 213.611  1.00 93.56           N  
ATOM   8098  CZ  ARG C 196     155.364 177.971 212.836  1.00 93.56           C  
ATOM   8099  N   ARG C 197     158.979 177.322 206.051  1.00 94.08           N  
ATOM   8101  CA  ARG C 197     160.329 176.852 205.698  1.00 94.08           C  
ATOM   8103  C   ARG C 197     160.957 177.596 204.510  1.00 94.08           C  
ATOM   8104  CB  ARG C 197     160.308 175.328 205.507  1.00 94.08           C  
ATOM   8107  O   ARG C 197     162.085 177.305 204.124  1.00 94.08           O  
ATOM   8108  CG  ARG C 197     159.842 174.585 206.773  1.00 94.08           C  
ATOM   8111  CD  ARG C 197     160.125 173.080 206.679  1.00 94.08           C  
ATOM   8114  NE  ARG C 197     159.309 172.311 207.632  1.00 94.08           N  
ATOM   8116  NH1 ARG C 197     160.421 170.270 207.574  1.00 94.08           N  
ATOM   8119  NH2 ARG C 197     158.486 170.492 208.622  1.00 94.08           N  
ATOM   8122  CZ  ARG C 197     159.430 171.033 207.928  1.00 94.08           C  
ATOM   8123  N   SER C 198     160.268 178.590 203.943  1.00 93.76           N  
ATOM   8125  CA  SER C 198     160.690 179.299 202.722  1.00 93.76           C  
ATOM   8127  C   SER C 198     161.536 180.558 202.947  1.00 93.76           C  
ATOM   8128  CB  SER C 198     159.472 179.631 201.862  1.00 93.76           C  
ATOM   8131  O   SER C 198     161.757 181.322 202.007  1.00 93.76           O  
ATOM   8132  OG  SER C 198     158.878 178.436 201.426  1.00 93.76           O  
ATOM   8134  N   ARG C 199     161.993 180.820 204.180  1.00 90.06           N  
ATOM   8136  CA  ARG C 199     162.833 181.985 204.540  1.00 90.06           C  
ATOM   8138  C   ARG C 199     162.308 183.330 204.001  1.00 90.06           C  
ATOM   8139  CB  ARG C 199     164.300 181.761 204.117  1.00 90.06           C  
ATOM   8142  O   ARG C 199     163.076 184.128 203.467  1.00 90.06           O  
ATOM   8143  CG  ARG C 199     164.929 180.461 204.621  1.00 90.06           C  
ATOM   8146  CD  ARG C 199     166.443 180.497 204.378  1.00 90.06           C  
ATOM   8149  NE  ARG C 199     167.023 179.182 204.652  1.00 90.06           N  
ATOM   8151  NH1 ARG C 199     169.265 179.514 204.164  1.00 90.06           N  
ATOM   8154  NH2 ARG C 199     168.466 177.490 204.554  1.00 90.06           N  
ATOM   8157  CZ  ARG C 199     168.251 178.755 204.459  1.00 90.06           C  
ATOM   8158  N   GLY C 200     160.997 183.576 204.063  1.00 92.03           N  
ATOM   8160  CA  GLY C 200     160.420 184.854 203.613  1.00 92.03           C  
ATOM   8163  C   GLY C 200     160.503 185.110 202.096  1.00 92.03           C  
ATOM   8164  O   GLY C 200     160.340 186.250 201.669  1.00 92.03           O  
ATOM   8165  N   THR C 201     160.799 184.090 201.276  1.00 92.90           N  
ATOM   8167  CA  THR C 201     161.177 184.277 199.864  1.00 92.90           C  
ATOM   8169  C   THR C 201     160.298 183.450 198.903  1.00 92.90           C  
ATOM   8170  CB  THR C 201     162.658 183.922 199.669  1.00 92.90           C  
ATOM   8172  O   THR C 201     160.419 182.221 198.877  1.00 92.90           O  
ATOM   8173  CG2 THR C 201     163.146 184.301 198.268  1.00 92.90           C  
ATOM   8177  OG1 THR C 201     163.478 184.628 200.574  1.00 92.90           O  
ATOM   8179  N   PRO C 202     159.477 184.080 198.034  1.00 93.82           N  
ATOM   8180  CA  PRO C 202     158.588 183.382 197.090  1.00 93.82           C  
ATOM   8182  C   PRO C 202     159.291 182.377 196.169  1.00 93.82           C  
ATOM   8183  CB  PRO C 202     157.934 184.494 196.264  1.00 93.82           C  
ATOM   8186  O   PRO C 202     158.789 181.278 195.929  1.00 93.82           O  
ATOM   8187  CG  PRO C 202     157.888 185.671 197.234  1.00 93.82           C  
ATOM   8190  CD  PRO C 202     159.176 185.508 198.035  1.00 93.82           C  
ATOM   8193  N   ARG C 203     160.494 182.713 195.680  1.00 88.63           N  
ATOM   8195  CA  ARG C 203     161.295 181.799 194.846  1.00 88.63           C  
ATOM   8197  C   ARG C 203     161.637 180.492 195.575  1.00 88.63           C  
ATOM   8198  CB  ARG C 203     162.550 182.536 194.344  1.00 88.63           C  
ATOM   8201  O   ARG C 203     161.635 179.434 194.950  1.00 88.63           O  
ATOM   8202  CG  ARG C 203     163.416 181.673 193.408  1.00 88.63           C  
ATOM   8205  CD  ARG C 203     164.591 182.457 192.800  1.00 88.63           C  
ATOM   8208  NE  ARG C 203     164.166 183.377 191.724  1.00 88.63           N  
ATOM   8210  NH1 ARG C 203     166.219 184.338 191.310  1.00 88.63           N  
ATOM   8213  NH2 ARG C 203     164.503 184.821 189.986  1.00 88.63           N  
ATOM   8216  CZ  ARG C 203     164.960 184.174 191.020  1.00 88.63           C  
ATOM   8217  N   ILE C 204     161.906 180.551 196.882  1.00 90.55           N  
ATOM   8219  CA  ILE C 204     162.189 179.357 197.692  1.00 90.55           C  
ATOM   8221  C   ILE C 204     160.907 178.545 197.883  1.00 90.55           C  
ATOM   8222  CB  ILE C 204     162.865 179.724 199.034  1.00 90.55           C  
ATOM   8224  O   ILE C 204     160.937 177.339 197.654  1.00 90.55           O  
ATOM   8225  CG1 ILE C 204     164.215 180.435 198.767  1.00 90.55           C  
ATOM   8228  CG2 ILE C 204     163.075 178.465 199.898  1.00 90.55           C  
ATOM   8232  CD1 ILE C 204     164.976 180.861 200.028  1.00 90.55           C  
ATOM   8236  N   ALA C 205     159.784 179.200 198.193  1.00 93.63           N  
ATOM   8238  CA  ALA C 205     158.488 178.541 198.363  1.00 93.63           C  
ATOM   8240  C   ALA C 205     158.080 177.710 197.141  1.00 93.63           C  
ATOM   8241  CB  ALA C 205     157.445 179.615 198.699  1.00 93.63           C  
ATOM   8245  O   ALA C 205     157.749 176.531 197.266  1.00 93.63           O  
ATOM   8246  N   ASN C 206     158.212 178.284 195.946  1.00 89.40           N  
ATOM   8248  CA  ASN C 206     157.873 177.591 194.705  1.00 89.40           C  
ATOM   8250  C   ASN C 206     158.821 176.418 194.409  1.00 89.40           C  
ATOM   8251  CB  ASN C 206     157.852 178.623 193.569  1.00 89.40           C  
ATOM   8254  O   ASN C 206     158.380 175.369 193.937  1.00 89.40           O  
ATOM   8255  CG  ASN C 206     156.706 179.610 193.716  1.00 89.40           C  
ATOM   8256  ND2 ASN C 206     156.717 180.693 192.979  1.00 89.40           N  
ATOM   8259  OD1 ASN C 206     155.779 179.425 194.479  1.00 89.40           O  
ATOM   8260  N   ARG C 207     160.118 176.559 194.716  1.00 89.23           N  
ATOM   8262  CA  ARG C 207     161.100 175.477 194.549  1.00 89.23           C  
ATOM   8264  C   ARG C 207     160.837 174.319 195.513  1.00 89.23           C  
ATOM   8265  CB  ARG C 207     162.514 176.054 194.696  1.00 89.23           C  
ATOM   8268  O   ARG C 207     160.872 173.164 195.094  1.00 89.23           O  
ATOM   8269  CG  ARG C 207     163.609 175.014 194.400  1.00 89.23           C  
ATOM   8272  CD  ARG C 207     165.007 175.650 194.399  1.00 89.23           C  
ATOM   8275  NE  ARG C 207     165.336 176.237 195.718  1.00 89.23           N  
ATOM   8277  NH1 ARG C 207     167.010 174.785 196.336  1.00 89.23           N  
ATOM   8280  NH2 ARG C 207     166.351 176.375 197.752  1.00 89.23           N  
ATOM   8283  CZ  ARG C 207     166.227 175.796 196.589  1.00 89.23           C  
ATOM   8284  N   LEU C 208     160.537 174.614 196.778  1.00 93.19           N  
ATOM   8286  CA  LEU C 208     160.181 173.593 197.765  1.00 93.19           C  
ATOM   8288  C   LEU C 208     158.881 172.883 197.376  1.00 93.19           C  
ATOM   8289  CB  LEU C 208     160.078 174.213 199.168  1.00 93.19           C  
ATOM   8292  O   LEU C 208     158.843 171.657 197.396  1.00 93.19           O  
ATOM   8293  CG  LEU C 208     161.399 174.712 199.783  1.00 93.19           C  
ATOM   8295  CD1 LEU C 208     161.124 175.267 201.181  1.00 93.19           C  
ATOM   8299  CD2 LEU C 208     162.456 173.611 199.890  1.00 93.19           C  
ATOM   8303  N   LEU C 209     157.860 173.617 196.922  1.00 93.54           N  
ATOM   8305  CA  LEU C 209     156.606 173.033 196.443  1.00 93.54           C  
ATOM   8307  C   LEU C 209     156.836 172.030 195.298  1.00 93.54           C  
ATOM   8308  CB  LEU C 209     155.658 174.172 196.029  1.00 93.54           C  
ATOM   8311  O   LEU C 209     156.251 170.948 195.323  1.00 93.54           O  
ATOM   8312  CG  LEU C 209     154.305 173.702 195.461  1.00 93.54           C  
ATOM   8314  CD1 LEU C 209     153.473 172.922 196.477  1.00 93.54           C  
ATOM   8318  CD2 LEU C 209     153.500 174.917 195.014  1.00 93.54           C  
ATOM   8322  N   LYS C 210     157.726 172.330 194.337  1.00 90.76           N  
ATOM   8324  CA  LYS C 210     158.103 171.377 193.275  1.00 90.76           C  
ATOM   8326  C   LYS C 210     158.715 170.087 193.831  1.00 90.76           C  
ATOM   8327  CB  LYS C 210     159.084 172.011 192.275  1.00 90.76           C  
ATOM   8330  O   LYS C 210     158.366 169.007 193.371  1.00 90.76           O  
ATOM   8331  CG  LYS C 210     158.431 172.962 191.260  1.00 90.76           C  
ATOM   8334  CD  LYS C 210     159.494 173.412 190.242  1.00 90.76           C  
ATOM   8337  CE  LYS C 210     158.911 174.225 189.079  1.00 90.76           C  
ATOM   8340  NZ  LYS C 210     159.939 174.483 188.037  1.00 90.76           N  
ATOM   8344  N   ARG C 211     159.587 170.166 194.839  1.00 92.89           N  
ATOM   8346  CA  ARG C 211     160.189 168.968 195.453  1.00 92.89           C  
ATOM   8348  C   ARG C 211     159.192 168.170 196.287  1.00 92.89           C  
ATOM   8349  CB  ARG C 211     161.419 169.352 196.280  1.00 92.89           C  
ATOM   8352  O   ARG C 211     159.183 166.944 196.211  1.00 92.89           O  
ATOM   8353  CG  ARG C 211     162.566 169.990 195.481  1.00 92.89           C  
ATOM   8356  CD  ARG C 211     163.239 169.008 194.508  1.00 92.89           C  
ATOM   8359  NE  ARG C 211     162.493 168.840 193.242  1.00 92.89           N  
ATOM   8361  NH1 ARG C 211     163.866 170.030 191.855  1.00 92.89           N  
ATOM   8364  NH2 ARG C 211     161.984 169.219 191.073  1.00 92.89           N  
ATOM   8367  CZ  ARG C 211     162.791 169.352 192.072  1.00 92.89           C  
ATOM   8368  N   VAL C 212     158.309 168.853 197.017  1.00 94.63           N  
ATOM   8370  CA  VAL C 212     157.212 168.202 197.746  1.00 94.63           C  
ATOM   8372  C   VAL C 212     156.242 167.523 196.773  1.00 94.63           C  
ATOM   8373  CB  VAL C 212     156.487 169.190 198.679  1.00 94.63           C  
ATOM   8375  O   VAL C 212     155.805 166.413 197.053  1.00 94.63           O  
ATOM   8376  CG1 VAL C 212     155.347 168.498 199.427  1.00 94.63           C  
ATOM   8380  CG2 VAL C 212     157.418 169.754 199.763  1.00 94.63           C  
ATOM   8384  N   ARG C 213     155.972 168.115 195.597  1.00 92.93           N  
ATOM   8386  CA  ARG C 213     155.209 167.470 194.511  1.00 92.93           C  
ATOM   8388  C   ARG C 213     155.830 166.148 194.089  1.00 92.93           C  
ATOM   8389  CB  ARG C 213     155.161 168.383 193.278  1.00 92.93           C  
ATOM   8392  O   ARG C 213     155.121 165.154 193.989  1.00 92.93           O  
ATOM   8393  CG  ARG C 213     154.238 167.867 192.162  1.00 92.93           C  
ATOM   8396  CD  ARG C 213     154.347 168.755 190.916  1.00 92.93           C  
ATOM   8399  NE  ARG C 213     155.689 168.693 190.297  1.00 92.93           N  
ATOM   8401  NH1 ARG C 213     155.196 169.872 188.383  1.00 92.93           N  
ATOM   8404  NH2 ARG C 213     157.233 169.032 188.661  1.00 92.93           N  
ATOM   8407  CZ  ARG C 213     156.031 169.202 189.126  1.00 92.93           C  
ATOM   8408  N   ASP C 214     157.133 166.150 193.814  1.00 93.42           N  
ATOM   8410  CA  ASP C 214     157.844 164.961 193.342  1.00 93.42           C  
ATOM   8412  C   ASP C 214     157.767 163.845 194.390  1.00 93.42           C  
ATOM   8413  CB  ASP C 214     159.305 165.311 193.009  1.00 93.42           C  
ATOM   8416  O   ASP C 214     157.390 162.718 194.075  1.00 93.42           O  
ATOM   8417  CG  ASP C 214     159.454 166.388 191.930  1.00 93.42           C  
ATOM   8418  OD1 ASP C 214     158.538 166.536 191.085  1.00 93.42           O  
ATOM   8419  OD2 ASP C 214     160.495 167.082 191.923  1.00 93.42           O  
ATOM   8420  N   TYR C 215     158.013 164.182 195.659  1.00 94.77           N  
ATOM   8422  CA  TYR C 215     157.859 163.238 196.763  1.00 94.77           C  
ATOM   8424  C   TYR C 215     156.413 162.731 196.896  1.00 94.77           C  
ATOM   8425  CB  TYR C 215     158.353 163.894 198.058  1.00 94.77           C  
ATOM   8428  O   TYR C 215     156.199 161.527 197.011  1.00 94.77           O  
ATOM   8429  CG  TYR C 215     158.319 162.955 199.247  1.00 94.77           C  
ATOM   8430  CD1 TYR C 215     157.189 162.924 200.084  1.00 94.77           C  
ATOM   8432  CD2 TYR C 215     159.391 162.079 199.495  1.00 94.77           C  
ATOM   8434  CE1 TYR C 215     157.126 162.038 201.176  1.00 94.77           C  
ATOM   8436  CE2 TYR C 215     159.311 161.170 200.570  1.00 94.77           C  
ATOM   8438  OH  TYR C 215     158.135 160.275 202.452  1.00 94.77           O  
ATOM   8440  CZ  TYR C 215     158.193 161.157 201.419  1.00 94.77           C  
ATOM   8441  N   ALA C 216     155.412 163.613 196.817  1.00 93.81           N  
ATOM   8443  CA  ALA C 216     154.000 163.242 196.903  1.00 93.81           C  
ATOM   8445  C   ALA C 216     153.563 162.301 195.771  1.00 93.81           C  
ATOM   8446  CB  ALA C 216     153.152 164.518 196.893  1.00 93.81           C  
ATOM   8450  O   ALA C 216     152.736 161.420 195.997  1.00 93.81           O  
ATOM   8451  N   GLN C 217     154.114 162.458 194.564  1.00 93.43           N  
ATOM   8453  CA  GLN C 217     153.787 161.607 193.419  1.00 93.43           C  
ATOM   8455  C   GLN C 217     154.391 160.201 193.508  1.00 93.43           C  
ATOM   8456  CB  GLN C 217     154.239 162.291 192.123  1.00 93.43           C  
ATOM   8459  O   GLN C 217     153.771 159.258 193.019  1.00 93.43           O  
ATOM   8460  CG  GLN C 217     153.281 163.422 191.724  1.00 93.43           C  
ATOM   8463  CD  GLN C 217     153.626 164.026 190.371  1.00 93.43           C  
ATOM   8464  NE2 GLN C 217     152.707 164.716 189.733  1.00 93.43           N  
ATOM   8467  OE1 GLN C 217     154.714 163.901 189.842  1.00 93.43           O  
ATOM   8468  N   ILE C 218     155.574 160.053 194.110  1.00 94.26           N  
ATOM   8470  CA  ILE C 218     156.289 158.766 194.172  1.00 94.26           C  
ATOM   8472  C   ILE C 218     156.030 158.022 195.487  1.00 94.26           C  
ATOM   8473  CB  ILE C 218     157.796 158.997 193.916  1.00 94.26           C  
ATOM   8475  O   ILE C 218     155.823 156.810 195.490  1.00 94.26           O  
ATOM   8476  CG1 ILE C 218     158.073 159.704 192.567  1.00 94.26           C  
ATOM   8479  CG2 ILE C 218     158.592 157.682 193.982  1.00 94.26           C  
ATOM   8483  CD1 ILE C 218     157.454 159.033 191.335  1.00 94.26           C  
ATOM   8487  N   MET C 219     156.023 158.744 196.610  1.00 93.29           N  
ATOM   8489  CA  MET C 219     155.902 158.178 197.960  1.00 93.29           C  
ATOM   8491  C   MET C 219     154.489 158.322 198.546  1.00 93.29           C  
ATOM   8492  CB  MET C 219     156.958 158.819 198.879  1.00 93.29           C  
ATOM   8495  O   MET C 219     154.173 157.672 199.545  1.00 93.29           O  
ATOM   8496  CG  MET C 219     158.389 158.589 198.367  1.00 93.29           C  
ATOM   8499  SD  MET C 219     158.956 156.866 198.412  1.00 93.29           S  
ATOM   8500  CE  MET C 219     159.625 156.811 200.093  1.00 93.29           C  
ATOM   8504  N   GLY C 220     153.646 159.158 197.935  1.00 91.41           N  
ATOM   8506  CA  GLY C 220     152.249 159.380 198.310  1.00 91.41           C  
ATOM   8509  C   GLY C 220     151.264 158.987 197.205  1.00 91.41           C  
ATOM   8510  O   GLY C 220     151.529 158.126 196.370  1.00 91.41           O  
ATOM   8511  N   ASP C 221     150.094 159.617 197.219  1.00 88.88           N  
ATOM   8513  CA  ASP C 221     149.018 159.487 196.228  1.00 88.88           C  
ATOM   8515  C   ASP C 221     148.889 160.733 195.328  1.00 88.88           C  
ATOM   8516  CB  ASP C 221     147.708 159.130 196.956  1.00 88.88           C  
ATOM   8519  O   ASP C 221     147.883 160.917 194.641  1.00 88.88           O  
ATOM   8520  CG  ASP C 221     147.258 160.150 198.015  1.00 88.88           C  
ATOM   8521  OD1 ASP C 221     148.055 161.053 198.354  1.00 88.88           O  
ATOM   8522  OD2 ASP C 221     146.119 159.973 198.508  1.00 88.88           O  
ATOM   8523  N   GLY C 222     149.916 161.588 195.321  1.00 89.55           N  
ATOM   8525  CA  GLY C 222     149.947 162.864 194.605  1.00 89.55           C  
ATOM   8528  C   GLY C 222     149.299 164.036 195.350  1.00 89.55           C  
ATOM   8529  O   GLY C 222     149.377 165.162 194.855  1.00 89.55           O  
ATOM   8530  N   VAL C 223     148.691 163.812 196.523  1.00 92.63           N  
ATOM   8532  CA  VAL C 223     148.137 164.875 197.375  1.00 92.63           C  
ATOM   8534  C   VAL C 223     149.195 165.347 198.370  1.00 92.63           C  
ATOM   8535  CB  VAL C 223     146.852 164.417 198.094  1.00 92.63           C  
ATOM   8537  O   VAL C 223     149.889 164.544 198.991  1.00 92.63           O  
ATOM   8538  CG1 VAL C 223     146.236 165.548 198.934  1.00 92.63           C  
ATOM   8542  CG2 VAL C 223     145.786 163.966 197.082  1.00 92.63           C  
ATOM   8546  N   ILE C 224     149.319 166.663 198.529  1.00 96.02           N  
ATOM   8548  CA  ILE C 224     150.256 167.278 199.468  1.00 96.02           C  
ATOM   8550  C   ILE C 224     149.497 167.672 200.736  1.00 96.02           C  
ATOM   8551  CB  ILE C 224     151.001 168.459 198.814  1.00 96.02           C  
ATOM   8553  O   ILE C 224     148.882 168.737 200.804  1.00 96.02           O  
ATOM   8554  CG1 ILE C 224     151.750 167.998 197.546  1.00 96.02           C  
ATOM   8557  CG2 ILE C 224     151.984 169.055 199.838  1.00 96.02           C  
ATOM   8561  CD1 ILE C 224     152.441 169.139 196.803  1.00 96.02           C  
ATOM   8565  N   ASP C 225     149.537 166.804 201.740  1.00 93.70           N  
ATOM   8567  CA  ASP C 225     149.123 167.130 203.104  1.00 93.70           C  
ATOM   8569  C   ASP C 225     150.322 167.563 203.969  1.00 93.70           C  
ATOM   8570  CB  ASP C 225     148.275 165.985 203.694  1.00 93.70           C  
ATOM   8573  O   ASP C 225     151.477 167.552 203.530  1.00 93.70           O  
ATOM   8574  CG  ASP C 225     149.016 164.668 203.967  1.00 93.70           C  
ATOM   8575  OD1 ASP C 225     150.259 164.688 204.097  1.00 93.70           O  
ATOM   8576  OD2 ASP C 225     148.334 163.628 204.108  1.00 93.70           O  
ATOM   8577  N   ASP C 226     150.047 167.995 205.199  1.00 91.10           N  
ATOM   8579  CA  ASP C 226     151.051 168.449 206.167  1.00 91.10           C  
ATOM   8581  C   ASP C 226     152.109 167.377 206.449  1.00 91.10           C  
ATOM   8582  CB  ASP C 226     150.340 168.869 207.469  1.00 91.10           C  
ATOM   8585  O   ASP C 226     153.288 167.679 206.640  1.00 91.10           O  
ATOM   8586  CG  ASP C 226     149.486 167.764 208.126  1.00 91.10           C  
ATOM   8587  OD1 ASP C 226     148.606 167.203 207.432  1.00 91.10           O  
ATOM   8588  OD2 ASP C 226     149.696 167.477 209.327  1.00 91.10           O  
ATOM   8589  N   LYS C 227     151.704 166.108 206.410  1.00 93.95           N  
ATOM   8591  CA  LYS C 227     152.563 164.968 206.707  1.00 93.95           C  
ATOM   8593  C   LYS C 227     153.502 164.638 205.547  1.00 93.95           C  
ATOM   8594  CB  LYS C 227     151.646 163.802 207.067  1.00 93.95           C  
ATOM   8597  O   LYS C 227     154.675 164.353 205.777  1.00 93.95           O  
ATOM   8598  CG  LYS C 227     152.380 162.780 207.927  1.00 93.95           C  
ATOM   8601  CD  LYS C 227     151.418 161.634 208.213  1.00 93.95           C  
ATOM   8604  CE  LYS C 227     152.085 160.659 209.172  1.00 93.95           C  
ATOM   8607  NZ  LYS C 227     151.216 159.479 209.352  1.00 93.95           N  
ATOM   8611  N   ILE C 228     153.003 164.682 204.314  1.00 94.57           N  
ATOM   8613  CA  ILE C 228     153.784 164.533 203.083  1.00 94.57           C  
ATOM   8615  C   ILE C 228     154.767 165.695 202.943  1.00 94.57           C  
ATOM   8616  CB  ILE C 228     152.819 164.427 201.877  1.00 94.57           C  
ATOM   8618  O   ILE C 228     155.938 165.460 202.641  1.00 94.57           O  
ATOM   8619  CG1 ILE C 228     152.158 163.030 201.789  1.00 94.57           C  
ATOM   8622  CG2 ILE C 228     153.470 164.781 200.532  1.00 94.57           C  
ATOM   8626  CD1 ILE C 228     153.079 161.869 201.381  1.00 94.57           C  
ATOM   8630  N   ALA C 229     154.327 166.929 203.211  1.00 94.88           N  
ATOM   8632  CA  ALA C 229     155.195 168.103 203.189  1.00 94.88           C  
ATOM   8634  C   ALA C 229     156.328 167.995 204.221  1.00 94.88           C  
ATOM   8635  CB  ALA C 229     154.340 169.359 203.394  1.00 94.88           C  
ATOM   8639  O   ALA C 229     157.490 168.172 203.862  1.00 94.88           O  
ATOM   8640  N   ASP C 230     156.019 167.636 205.471  1.00 94.09           N  
ATOM   8642  CA  ASP C 230     157.023 167.447 206.524  1.00 94.09           C  
ATOM   8644  C   ASP C 230     158.033 166.345 206.176  1.00 94.09           C  
ATOM   8645  CB  ASP C 230     156.313 167.136 207.848  1.00 94.09           C  
ATOM   8648  O   ASP C 230     159.240 166.552 206.299  1.00 94.09           O  
ATOM   8649  CG  ASP C 230     157.309 166.948 208.993  1.00 94.09           C  
ATOM   8650  OD1 ASP C 230     158.074 167.908 209.247  1.00 94.09           O  
ATOM   8651  OD2 ASP C 230     157.303 165.853 209.599  1.00 94.09           O  
ATOM   8652  N   GLN C 231     157.567 165.199 205.668  1.00 93.70           N  
ATOM   8654  CA  GLN C 231     158.448 164.107 205.242  1.00 93.70           C  
ATOM   8656  C   GLN C 231     159.380 164.519 204.101  1.00 93.70           C  
ATOM   8657  CB  GLN C 231     157.612 162.912 204.782  1.00 93.70           C  
ATOM   8660  O   GLN C 231     160.579 164.246 204.160  1.00 93.70           O  
ATOM   8661  CG  GLN C 231     157.004 162.138 205.951  1.00 93.70           C  
ATOM   8664  CD  GLN C 231     156.117 160.993 205.480  1.00 93.70           C  
ATOM   8665  NE2 GLN C 231     155.591 160.210 206.396  1.00 93.70           N  
ATOM   8668  OE1 GLN C 231     155.919 160.716 204.307  1.00 93.70           O  
ATOM   8669  N   ALA C 232     158.841 165.187 203.080  1.00 93.90           N  
ATOM   8671  CA  ALA C 232     159.618 165.661 201.942  1.00 93.90           C  
ATOM   8673  C   ALA C 232     160.662 166.706 202.366  1.00 93.90           C  
ATOM   8674  CB  ALA C 232     158.641 166.240 200.919  1.00 93.90           C  
ATOM   8678  O   ALA C 232     161.826 166.610 201.988  1.00 93.90           O  
ATOM   8679  N   LEU C 233     160.273 167.687 203.183  1.00 94.26           N  
ATOM   8681  CA  LEU C 233     161.170 168.749 203.650  1.00 94.26           C  
ATOM   8683  C   LEU C 233     162.244 168.199 204.598  1.00 94.26           C  
ATOM   8684  CB  LEU C 233     160.330 169.869 204.291  1.00 94.26           C  
ATOM   8687  O   LEU C 233     163.402 168.591 204.492  1.00 94.26           O  
ATOM   8688  CG  LEU C 233     159.456 170.622 203.265  1.00 94.26           C  
ATOM   8690  CD1 LEU C 233     158.315 171.421 203.904  1.00 94.26           C  
ATOM   8694  CD2 LEU C 233     160.295 171.580 202.419  1.00 94.26           C  
ATOM   8698  N   THR C 234     161.898 167.226 205.445  1.00 92.04           N  
ATOM   8700  CA  THR C 234     162.863 166.524 206.305  1.00 92.04           C  
ATOM   8702  C   THR C 234     163.843 165.685 205.485  1.00 92.04           C  
ATOM   8703  CB  THR C 234     162.143 165.634 207.328  1.00 92.04           C  
ATOM   8705  O   THR C 234     165.034 165.678 205.782  1.00 92.04           O  
ATOM   8706  CG2 THR C 234     163.100 165.010 208.344  1.00 92.04           C  
ATOM   8710  OG1 THR C 234     161.234 166.403 208.075  1.00 92.04           O  
ATOM   8712  N   MET C 235     163.385 165.023 204.414  1.00 88.13           N  
ATOM   8714  CA  MET C 235     164.275 164.332 203.471  1.00 88.13           C  
ATOM   8716  C   MET C 235     165.265 165.293 202.804  1.00 88.13           C  
ATOM   8717  CB  MET C 235     163.441 163.615 202.398  1.00 88.13           C  
ATOM   8720  O   MET C 235     166.404 164.904 202.552  1.00 88.13           O  
ATOM   8721  CG  MET C 235     164.307 162.999 201.285  1.00 88.13           C  
ATOM   8724  SD  MET C 235     163.394 162.505 199.812  1.00 88.13           S  
ATOM   8725  CE  MET C 235     162.513 161.134 200.564  1.00 88.13           C  
ATOM   8729  N   LEU C 236     164.833 166.520 202.507  1.00 90.11           N  
ATOM   8731  CA  LEU C 236     165.663 167.591 201.945  1.00 90.11           C  
ATOM   8733  C   LEU C 236     166.541 168.297 202.996  1.00 90.11           C  
ATOM   8734  CB  LEU C 236     164.747 168.609 201.240  1.00 90.11           C  
ATOM   8737  O   LEU C 236     167.189 169.286 202.664  1.00 90.11           O  
ATOM   8738  CG  LEU C 236     164.015 168.079 200.000  1.00 90.11           C  
ATOM   8740  CD1 LEU C 236     162.911 169.066 199.619  1.00 90.11           C  
ATOM   8744  CD2 LEU C 236     164.954 167.914 198.804  1.00 90.11           C  
ATOM   8748  N   ASP C 237     166.536 167.829 204.249  1.00 89.67           N  
ATOM   8750  CA  ASP C 237     167.221 168.443 205.392  1.00 89.67           C  
ATOM   8752  C   ASP C 237     166.799 169.892 205.693  1.00 89.67           C  
ATOM   8753  CB  ASP C 237     168.744 168.319 205.268  1.00 89.67           C  
ATOM   8756  O   ASP C 237     167.586 170.670 206.232  1.00 89.67           O  
ATOM   8757  CG  ASP C 237     169.212 166.895 205.053  1.00 89.67           C  
ATOM   8758  OD1 ASP C 237     169.309 166.115 206.029  1.00 89.67           O  
ATOM   8759  OD2 ASP C 237     169.654 166.571 203.930  1.00 89.67           O  
ATOM   8760  N   VAL C 238     165.561 170.271 205.364  1.00 93.32           N  
ATOM   8762  CA  VAL C 238     164.998 171.589 205.688  1.00 93.32           C  
ATOM   8764  C   VAL C 238     164.165 171.485 206.962  1.00 93.32           C  
ATOM   8765  CB  VAL C 238     164.171 172.158 204.521  1.00 93.32           C  
ATOM   8767  O   VAL C 238     163.074 170.907 206.956  1.00 93.32           O  
ATOM   8768  CG1 VAL C 238     163.691 173.577 204.845  1.00 93.32           C  
ATOM   8772  CG2 VAL C 238     164.991 172.236 203.227  1.00 93.32           C  
ATOM   8776  N   ASP C 239     164.657 172.066 208.054  1.00 90.76           N  
ATOM   8778  CA  ASP C 239     163.964 172.040 209.345  1.00 90.76           C  
ATOM   8780  C   ASP C 239     162.798 173.044 209.440  1.00 90.76           C  
ATOM   8781  CB  ASP C 239     164.974 172.189 210.492  1.00 90.76           C  
ATOM   8784  O   ASP C 239     162.516 173.805 208.514  1.00 90.76           O  
ATOM   8785  CG  ASP C 239     165.507 173.605 210.731  1.00 90.76           C  
ATOM   8786  OD1 ASP C 239     164.938 174.598 210.221  1.00 90.76           O  
ATOM   8787  OD2 ASP C 239     166.448 173.708 211.540  1.00 90.76           O  
ATOM   8788  N   HIS C 240     162.113 173.070 210.585  1.00 89.35           N  
ATOM   8790  CA  HIS C 240     160.936 173.915 210.817  1.00 89.35           C  
ATOM   8792  C   HIS C 240     161.199 175.439 210.789  1.00 89.35           C  
ATOM   8793  CB  HIS C 240     160.301 173.514 212.154  1.00 89.35           C  
ATOM   8796  O   HIS C 240     160.241 176.205 210.681  1.00 89.35           O  
ATOM   8797  CG  HIS C 240     159.935 172.053 212.242  1.00 89.35           C  
ATOM   8798  CD2 HIS C 240     160.502 171.121 213.069  1.00 89.35           C  
ATOM   8800  ND1 HIS C 240     158.981 171.403 211.490  1.00 89.35           N  
ATOM   8802  CE1 HIS C 240     158.999 170.102 211.833  1.00 89.35           C  
ATOM   8804  NE2 HIS C 240     159.895 169.890 212.813  1.00 89.35           N  
ATOM   8805  N   GLU C 241     162.455 175.894 210.873  1.00 91.33           N  
ATOM   8807  CA  GLU C 241     162.861 177.308 210.724  1.00 91.33           C  
ATOM   8809  C   GLU C 241     163.392 177.613 209.308  1.00 91.33           C  
ATOM   8810  CB  GLU C 241     163.883 177.667 211.820  1.00 91.33           C  
ATOM   8813  O   GLU C 241     163.802 178.741 208.998  1.00 91.33           O  
ATOM   8814  CG  GLU C 241     163.221 177.917 213.187  1.00 91.33           C  
ATOM   8817  CD  GLU C 241     162.604 179.322 213.365  1.00 91.33           C  
ATOM   8818  OE1 GLU C 241     161.636 179.448 214.149  1.00 91.33           O  
ATOM   8819  OE2 GLU C 241     163.147 180.324 212.834  1.00 91.33           O  
ATOM   8820  N   GLY C 242     163.359 176.612 208.423  1.00 92.14           N  
ATOM   8822  CA  GLY C 242     163.883 176.685 207.069  1.00 92.14           C  
ATOM   8825  C   GLY C 242     165.408 176.596 207.000  1.00 92.14           C  
ATOM   8826  O   GLY C 242     165.969 176.960 205.964  1.00 92.14           O  
ATOM   8827  N   LEU C 243     166.087 176.162 208.069  1.00 93.70           N  
ATOM   8829  CA  LEU C 243     167.538 175.959 208.072  1.00 93.70           C  
ATOM   8831  C   LEU C 243     167.869 174.696 207.282  1.00 93.70           C  
ATOM   8832  CB  LEU C 243     168.089 175.853 209.505  1.00 93.70           C  
ATOM   8835  O   LEU C 243     167.294 173.631 207.525  1.00 93.70           O  
ATOM   8836  CG  LEU C 243     167.731 177.000 210.461  1.00 93.70           C  
ATOM   8838  CD1 LEU C 243     168.425 176.791 211.809  1.00 93.70           C  
ATOM   8842  CD2 LEU C 243     168.173 178.357 209.909  1.00 93.70           C  
ATOM   8846  N   ASP C 244     168.787 174.826 206.329  1.00 87.63           N  
ATOM   8848  CA  ASP C 244     169.254 173.696 205.532  1.00 87.63           C  
ATOM   8850  C   ASP C 244     170.347 172.899 206.263  1.00 87.63           C  
ATOM   8851  CB  ASP C 244     169.662 174.173 204.123  1.00 87.63           C  
ATOM   8854  O   ASP C 244     170.761 173.221 207.383  1.00 87.63           O  
ATOM   8855  CG  ASP C 244     170.858 175.134 204.076  1.00 87.63           C  
ATOM   8856  OD1 ASP C 244     171.845 174.896 204.804  1.00 87.63           O  
ATOM   8857  OD2 ASP C 244     170.801 176.080 203.258  1.00 87.63           O  
ATOM   8858  N   TYR C 245     170.836 171.842 205.616  1.00 85.67           N  
ATOM   8860  CA  TYR C 245     171.921 171.018 206.138  1.00 85.67           C  
ATOM   8862  C   TYR C 245     173.151 171.839 206.566  1.00 85.67           C  
ATOM   8863  CB  TYR C 245     172.311 169.999 205.060  1.00 85.67           C  
ATOM   8866  O   TYR C 245     173.744 171.551 207.607  1.00 85.67           O  
ATOM   8867  CG  TYR C 245     173.553 169.197 205.393  1.00 85.67           C  
ATOM   8868  CD1 TYR C 245     174.807 169.636 204.929  1.00 85.67           C  
ATOM   8870  CD2 TYR C 245     173.458 168.025 206.167  1.00 85.67           C  
ATOM   8872  CE1 TYR C 245     175.969 168.908 205.236  1.00 85.67           C  
ATOM   8874  CE2 TYR C 245     174.618 167.270 206.445  1.00 85.67           C  
ATOM   8876  OH  TYR C 245     177.000 166.977 206.181  1.00 85.67           O  
ATOM   8878  CZ  TYR C 245     175.876 167.714 205.979  1.00 85.67           C  
ATOM   8879  N   VAL C 246     173.546 172.859 205.794  1.00 88.05           N  
ATOM   8881  CA  VAL C 246     174.758 173.644 206.070  1.00 88.05           C  
ATOM   8883  C   VAL C 246     174.519 174.609 207.228  1.00 88.05           C  
ATOM   8884  CB  VAL C 246     175.267 174.380 204.817  1.00 88.05           C  
ATOM   8886  O   VAL C 246     175.365 174.684 208.119  1.00 88.05           O  
ATOM   8887  CG1 VAL C 246     176.570 175.135 205.120  1.00 88.05           C  
ATOM   8891  CG2 VAL C 246     175.550 173.401 203.668  1.00 88.05           C  
ATOM   8895  N   ASP C 247     173.354 175.261 207.291  1.00 93.09           N  
ATOM   8897  CA  ASP C 247     172.950 176.074 208.448  1.00 93.09           C  
ATOM   8899  C   ASP C 247     173.021 175.260 209.751  1.00 93.09           C  
ATOM   8900  CB  ASP C 247     171.509 176.564 208.278  1.00 93.09           C  
ATOM   8903  O   ASP C 247     173.651 175.666 210.734  1.00 93.09           O  
ATOM   8904  CG  ASP C 247     171.301 177.596 207.180  1.00 93.09           C  
ATOM   8905  OD1 ASP C 247     171.957 178.658 207.231  1.00 93.09           O  
ATOM   8906  OD2 ASP C 247     170.397 177.370 206.346  1.00 93.09           O  
ATOM   8907  N   GLN C 248     172.430 174.061 209.750  1.00 92.53           N  
ATOM   8909  CA  GLN C 248     172.447 173.159 210.901  1.00 92.53           C  
ATOM   8911  C   GLN C 248     173.866 172.691 211.234  1.00 92.53           C  
ATOM   8912  CB  GLN C 248     171.569 171.941 210.612  1.00 92.53           C  
ATOM   8915  O   GLN C 248     174.232 172.616 212.409  1.00 92.53           O  
ATOM   8916  CG  GLN C 248     170.072 172.270 210.525  1.00 92.53           C  
ATOM   8919  CD  GLN C 248     169.293 171.047 210.061  1.00 92.53           C  
ATOM   8920  NE2 GLN C 248     168.323 171.219 209.190  1.00 92.53           N  
ATOM   8923  OE1 GLN C 248     169.587 169.920 210.450  1.00 92.53           O  
ATOM   8924  N   LYS C 249     174.690 172.396 210.220  1.00 90.66           N  
ATOM   8926  CA  LYS C 249     176.090 171.990 210.401  1.00 90.66           C  
ATOM   8928  C   LYS C 249     176.922 173.107 211.027  1.00 90.66           C  
ATOM   8929  CB  LYS C 249     176.660 171.532 209.051  1.00 90.66           C  
ATOM   8932  O   LYS C 249     177.732 172.814 211.906  1.00 90.66           O  
ATOM   8933  CG  LYS C 249     178.029 170.848 209.179  1.00 90.66           C  
ATOM   8936  CD  LYS C 249     178.525 170.417 207.794  1.00 90.66           C  
ATOM   8939  CE  LYS C 249     179.824 169.611 207.891  1.00 90.66           C  
ATOM   8942  NZ  LYS C 249     180.400 169.361 206.546  1.00 90.66           N  
ATOM   8946  N   ILE C 250     176.700 174.368 210.648  1.00 94.26           N  
ATOM   8948  CA  ILE C 250     177.337 175.538 211.272  1.00 94.26           C  
ATOM   8950  C   ILE C 250     177.004 175.575 212.768  1.00 94.26           C  
ATOM   8951  CB  ILE C 250     176.920 176.840 210.540  1.00 94.26           C  
ATOM   8953  O   ILE C 250     177.918 175.564 213.596  1.00 94.26           O  
ATOM   8954  CG1 ILE C 250     177.603 176.923 209.157  1.00 94.26           C  
ATOM   8957  CG2 ILE C 250     177.286 178.086 211.367  1.00 94.26           C  
ATOM   8961  CD1 ILE C 250     176.965 177.944 208.207  1.00 94.26           C  
ATOM   8965  N   LEU C 251     175.713 175.547 213.123  1.00 95.88           N  
ATOM   8967  CA  LEU C 251     175.270 175.608 214.521  1.00 95.88           C  
ATOM   8969  C   LEU C 251     175.781 174.412 215.335  1.00 95.88           C  
ATOM   8970  CB  LEU C 251     173.733 175.688 214.586  1.00 95.88           C  
ATOM   8973  O   LEU C 251     176.326 174.592 216.424  1.00 95.88           O  
ATOM   8974  CG  LEU C 251     173.107 176.941 213.947  1.00 95.88           C  
ATOM   8976  CD1 LEU C 251     171.586 176.879 214.095  1.00 95.88           C  
ATOM   8980  CD2 LEU C 251     173.607 178.240 214.585  1.00 95.88           C  
ATOM   8984  N   ARG C 252     175.674 173.197 214.785  1.00 93.70           N  
ATOM   8986  CA  ARG C 252     176.136 171.961 215.430  1.00 93.70           C  
ATOM   8988  C   ARG C 252     177.634 171.999 215.700  1.00 93.70           C  
ATOM   8989  CB  ARG C 252     175.751 170.763 214.552  1.00 93.70           C  
ATOM   8992  O   ARG C 252     178.060 171.735 216.817  1.00 93.70           O  
ATOM   8993  CG  ARG C 252     175.954 169.436 215.293  1.00 93.70           C  
ATOM   8996  CD  ARG C 252     175.504 168.213 214.482  1.00 93.70           C  
ATOM   8999  NE  ARG C 252     174.110 168.342 213.997  1.00 93.70           N  
ATOM   9001  NH1 ARG C 252     174.302 167.077 212.095  1.00 93.70           N  
ATOM   9004  NH2 ARG C 252     172.413 168.204 212.471  1.00 93.70           N  
ATOM   9007  CZ  ARG C 252     173.614 167.875 212.863  1.00 93.70           C  
ATOM   9008  N   THR C 253     178.427 172.411 214.715  1.00 90.67           N  
ATOM   9010  CA  THR C 253     179.884 172.514 214.857  1.00 90.67           C  
ATOM   9012  C   THR C 253     180.262 173.558 215.908  1.00 90.67           C  
ATOM   9013  CB  THR C 253     180.541 172.848 213.510  1.00 90.67           C  
ATOM   9015  O   THR C 253     181.144 173.310 216.727  1.00 90.67           O  
ATOM   9016  CG2 THR C 253     182.063 172.781 213.568  1.00 90.67           C  
ATOM   9020  OG1 THR C 253     180.145 171.909 212.544  1.00 90.67           O  
ATOM   9022  N   MET C 254     179.577 174.709 215.945  1.00 93.70           N  
ATOM   9024  CA  MET C 254     179.789 175.714 216.993  1.00 93.70           C  
ATOM   9026  C   MET C 254     179.517 175.152 218.395  1.00 93.70           C  
ATOM   9027  CB  MET C 254     178.918 176.953 216.745  1.00 93.70           C  
ATOM   9030  O   MET C 254     180.319 175.384 219.299  1.00 93.70           O  
ATOM   9031  CG  MET C 254     179.405 177.772 215.546  1.00 93.70           C  
ATOM   9034  SD  MET C 254     178.420 179.247 215.172  1.00 93.70           S  
ATOM   9035  CE  MET C 254     178.802 180.258 216.620  1.00 93.70           C  
ATOM   9039  N   ILE C 255     178.421 174.410 218.576  1.00 93.91           N  
ATOM   9041  CA  ILE C 255     178.010 173.860 219.876  1.00 93.91           C  
ATOM   9043  C   ILE C 255     178.910 172.690 220.302  1.00 93.91           C  
ATOM   9044  CB  ILE C 255     176.506 173.489 219.846  1.00 93.91           C  
ATOM   9046  O   ILE C 255     179.476 172.725 221.392  1.00 93.91           O  
ATOM   9047  CG1 ILE C 255     175.639 174.762 219.666  1.00 93.91           C  
ATOM   9050  CG2 ILE C 255     176.104 172.762 221.143  1.00 93.91           C  
ATOM   9054  CD1 ILE C 255     174.169 174.478 219.326  1.00 93.91           C  
ATOM   9058  N   GLU C 256     179.081 171.679 219.450  1.00 89.66           N  
ATOM   9060  CA  GLU C 256     179.752 170.419 219.799  1.00 89.66           C  
ATOM   9062  C   GLU C 256     181.279 170.543 219.844  1.00 89.66           C  
ATOM   9063  CB  GLU C 256     179.363 169.317 218.799  1.00 89.66           C  
ATOM   9066  O   GLU C 256     181.912 170.035 220.769  1.00 89.66           O  
ATOM   9067  CG  GLU C 256     177.874 168.948 218.862  1.00 89.66           C  
ATOM   9070  CD  GLU C 256     177.501 167.788 217.925  1.00 89.66           C  
ATOM   9071  OE1 GLU C 256     176.424 167.195 218.162  1.00 89.66           O  
ATOM   9072  OE2 GLU C 256     178.244 167.513 216.958  1.00 89.66           O  
ATOM   9073  N   MET C 257     181.882 171.229 218.867  1.00 83.92           N  
ATOM   9075  CA  MET C 257     183.346 171.301 218.739  1.00 83.92           C  
ATOM   9077  C   MET C 257     183.946 172.494 219.489  1.00 83.92           C  
ATOM   9078  CB  MET C 257     183.754 171.342 217.257  1.00 83.92           C  
ATOM   9081  O   MET C 257     185.117 172.454 219.868  1.00 83.92           O  
ATOM   9082  CG  MET C 257     183.323 170.094 216.476  1.00 83.92           C  
ATOM   9085  SD  MET C 257     184.288 168.604 216.853  1.00 83.92           S  
ATOM   9086  CE  MET C 257     185.779 168.937 215.877  1.00 83.92           C  
ATOM   9090  N   TYR C 258     183.166 173.560 219.699  1.00 87.74           N  
ATOM   9092  CA  TYR C 258     183.656 174.824 220.262  1.00 87.74           C  
ATOM   9094  C   TYR C 258     182.865 175.314 221.481  1.00 87.74           C  
ATOM   9095  CB  TYR C 258     183.737 175.888 219.155  1.00 87.74           C  
ATOM   9098  O   TYR C 258     183.050 176.458 221.896  1.00 87.74           O  
ATOM   9099  CG  TYR C 258     184.552 175.476 217.943  1.00 87.74           C  
ATOM   9100  CD1 TYR C 258     185.947 175.321 218.052  1.00 87.74           C  
ATOM   9102  CD2 TYR C 258     183.916 175.236 216.709  1.00 87.74           C  
ATOM   9104  CE1 TYR C 258     186.703 174.927 216.930  1.00 87.74           C  
ATOM   9106  CE2 TYR C 258     184.673 174.880 215.577  1.00 87.74           C  
ATOM   9108  OH  TYR C 258     186.802 174.387 214.595  1.00 87.74           O  
ATOM   9110  CZ  TYR C 258     186.065 174.714 215.691  1.00 87.74           C  
ATOM   9111  N   GLY C 259     181.991 174.481 222.057  1.00 88.29           N  
ATOM   9113  CA  GLY C 259     181.250 174.801 223.282  1.00 88.29           C  
ATOM   9116  C   GLY C 259     180.285 175.983 223.147  1.00 88.29           C  
ATOM   9117  O   GLY C 259     180.037 176.668 224.127  1.00 88.29           O  
ATOM   9118  N   GLY C 260     179.777 176.255 221.941  1.00 92.16           N  
ATOM   9120  CA  GLY C 260     178.948 177.427 221.625  1.00 92.16           C  
ATOM   9123  C   GLY C 260     179.736 178.638 221.132  1.00 92.16           C  
ATOM   9124  O   GLY C 260     179.143 179.610 220.660  1.00 92.16           O  
ATOM   9125  N   GLY C 261     181.067 178.574 221.171  1.00 87.14           N  
ATOM   9127  CA  GLY C 261     181.967 179.672 220.842  1.00 87.14           C  
ATOM   9130  C   GLY C 261     182.475 180.423 222.085  1.00 87.14           C  
ATOM   9131  O   GLY C 261     182.270 179.982 223.209  1.00 87.14           O  
ATOM   9132  N   PRO C 262     183.178 181.558 221.911  1.00 89.92           N  
ATOM   9133  CA  PRO C 262     183.448 182.224 220.642  1.00 89.92           C  
ATOM   9135  C   PRO C 262     184.411 181.429 219.751  1.00 89.92           C  
ATOM   9136  CB  PRO C 262     184.025 183.591 221.025  1.00 89.92           C  
ATOM   9139  O   PRO C 262     185.502 181.058 220.180  1.00 89.92           O  
ATOM   9140  CG  PRO C 262     184.681 183.334 222.383  1.00 89.92           C  
ATOM   9143  CD  PRO C 262     183.759 182.297 223.019  1.00 89.92           C  
ATOM   9146  N   VAL C 263     184.046 181.239 218.480  1.00 89.69           N  
ATOM   9148  CA  VAL C 263     184.898 180.606 217.458  1.00 89.69           C  
ATOM   9150  C   VAL C 263     185.199 181.578 216.315  1.00 89.69           C  
ATOM   9151  CB  VAL C 263     184.304 179.267 216.977  1.00 89.69           C  
ATOM   9153  O   VAL C 263     184.330 182.317 215.850  1.00 89.69           O  
ATOM   9154  CG1 VAL C 263     182.931 179.412 216.314  1.00 89.69           C  
ATOM   9158  CG2 VAL C 263     185.254 178.554 216.010  1.00 89.69           C  
ATOM   9162  N   GLY C 264     186.454 181.631 215.864  1.00 89.18           N  
ATOM   9164  CA  GLY C 264     186.838 182.461 214.720  1.00 89.18           C  
ATOM   9167  C   GLY C 264     186.281 181.901 213.409  1.00 89.18           C  
ATOM   9168  O   GLY C 264     186.303 180.690 213.215  1.00 89.18           O  
ATOM   9169  N   LEU C 265     185.849 182.773 212.490  1.00 89.57           N  
ATOM   9171  CA  LEU C 265     185.247 182.357 211.212  1.00 89.57           C
[truncated: 848,905 more chars]
