# Supplementary material for: Improving deep learning protein monomer and complex structure prediction using DeepMSA2 with huge metagenomics data
Source: Nat Methods. 2024 Jan 2;21(2):279–89. doi: 10.1038/s41592-023-02130-4 (PMC10864179; doi:10.1038/s41592-023-02130-4)
Supplement: Supplementary file 17 — Statistical source data and structure coordinate files. [file 41592_2023_2130_MOESM17_ESM.zip › Figure6/Fig6B.H1172.DMFold-Multimer_model.pdb]

PFRMAT TS
TARGET H1172
MODEL   3
PARENT N/A
ATOM      1  N   VAL A   1     210.849 248.501 177.596  1.00 31.36           N  
ATOM      5  CA  VAL A   1     211.332 247.620 178.679  1.00 31.36           C  
ATOM      7  C   VAL A   1     210.640 246.300 178.453  1.00 31.36           C  
ATOM      8  CB  VAL A   1     211.003 248.189 180.072  1.00 31.36           C  
ATOM     10  O   VAL A   1     209.432 246.337 178.246  1.00 31.36           O  
ATOM     11  CG1 VAL A   1     211.633 247.339 181.177  1.00 31.36           C  
ATOM     15  CG2 VAL A   1     211.539 249.624 180.205  1.00 31.36           C  
ATOM     19  N   GLU A   2     211.374 245.196 178.350  1.00 36.01           N  
ATOM     21  CA  GLU A   2     210.729 243.886 178.232  1.00 36.01           C  
ATOM     23  C   GLU A   2     209.849 243.680 179.460  1.00 36.01           C  
ATOM     24  CB  GLU A   2     211.768 242.768 178.094  1.00 36.01           C  
ATOM     27  O   GLU A   2     210.323 243.686 180.591  1.00 36.01           O  
ATOM     28  CG  GLU A   2     212.193 242.638 176.626  1.00 36.01           C  
ATOM     31  CD  GLU A   2     213.300 241.601 176.409  1.00 36.01           C  
ATOM     32  OE1 GLU A   2     213.391 241.125 175.260  1.00 36.01           O  
ATOM     33  OE2 GLU A   2     214.089 241.394 177.356  1.00 36.01           O  
ATOM     34  N   ARG A   3     208.538 243.582 179.230  1.00 43.19           N  
ATOM     36  CA  ARG A   3     207.521 243.411 180.274  1.00 43.19           C  
ATOM     38  C   ARG A   3     207.460 241.955 180.759  1.00 43.19           C  
ATOM     39  CB  ARG A   3     206.161 243.941 179.774  1.00 43.19           C  
ATOM     42  O   ARG A   3     206.404 241.475 181.156  1.00 43.19           O  
ATOM     43  CG  ARG A   3     206.080 245.475 179.695  1.00 43.19           C  
ATOM     46  CD  ARG A   3     204.680 245.878 179.207  1.00 43.19           C  
ATOM     49  NE  ARG A   3     204.387 247.317 179.394  1.00 43.19           N  
ATOM     51  NH1 ARG A   3     202.513 247.386 178.069  1.00 43.19           N  
ATOM     54  NH2 ARG A   3     203.067 249.182 179.253  1.00 43.19           N  
ATOM     57  CZ  ARG A   3     203.338 247.958 178.905  1.00 43.19           C  
ATOM     58  N   THR A   4     208.573 241.226 180.693  1.00 56.92           N  
ATOM     60  CA  THR A   4     208.642 239.829 181.118  1.00 56.92           C  
ATOM     62  C   THR A   4     208.953 239.761 182.609  1.00 56.92           C  
ATOM     63  CB  THR A   4     209.671 239.026 180.311  1.00 56.92           C  
ATOM     65  O   THR A   4     209.982 240.249 183.070  1.00 56.92           O  
ATOM     66  CG2 THR A   4     209.300 238.952 178.830  1.00 56.92           C  
ATOM     70  OG1 THR A   4     210.942 239.618 180.399  1.00 56.92           O  
ATOM     72  N   LEU A   5     208.087 239.097 183.373  1.00 63.15           N  
ATOM     74  CA  LEU A   5     208.273 238.867 184.810  1.00 63.15           C  
ATOM     76  C   LEU A   5     209.491 237.996 185.144  1.00 63.15           C  
ATOM     77  CB  LEU A   5     206.989 238.214 185.344  1.00 63.15           C  
ATOM     80  O   LEU A   5     210.040 238.102 186.241  1.00 63.15           O  
ATOM     81  CG  LEU A   5     205.985 239.281 185.790  1.00 63.15           C  
ATOM     83  CD1 LEU A   5     204.564 238.761 185.653  1.00 63.15           C  
ATOM     87  CD2 LEU A   5     206.239 239.664 187.244  1.00 63.15           C  
ATOM     91  N   ARG A   6     209.920 237.136 184.219  1.00 79.77           N  
ATOM     93  CA  ARG A   6     210.980 236.148 184.438  1.00 79.77           C  
ATOM     95  C   ARG A   6     212.371 236.819 184.420  1.00 79.77           C  
ATOM     96  CB  ARG A   6     210.832 235.052 183.367  1.00 79.77           C  
ATOM     99  O   ARG A   6     212.690 237.449 183.416  1.00 79.77           O  
ATOM    100  CG  ARG A   6     211.680 233.818 183.686  1.00 79.77           C  
ATOM    103  CD  ARG A   6     211.481 232.669 182.688  1.00 79.77           C  
ATOM    106  NE  ARG A   6     210.139 232.051 182.778  1.00 79.77           N  
ATOM    108  NH1 ARG A   6     210.527 230.305 181.325  1.00 79.77           N  
ATOM    111  NH2 ARG A   6     208.485 230.605 182.146  1.00 79.77           N  
ATOM    114  CZ  ARG A   6     209.729 230.994 182.090  1.00 79.77           C  
ATOM    115  N   PRO A   7     213.178 236.738 185.496  1.00 88.02           N  
ATOM    116  CA  PRO A   7     214.553 237.242 185.479  1.00 88.02           C  
ATOM    118  C   PRO A   7     215.420 236.506 184.449  1.00 88.02           C  
ATOM    119  CB  PRO A   7     215.078 237.103 186.911  1.00 88.02           C  
ATOM    122  O   PRO A   7     215.265 235.299 184.271  1.00 88.02           O  
ATOM    123  CG  PRO A   7     214.154 236.092 187.578  1.00 88.02           C  
ATOM    126  CD  PRO A   7     212.835 236.239 186.819  1.00 88.02           C  
ATOM    129  N   GLN A   8     216.317 237.243 183.783  1.00 89.98           N  
ATOM    131  CA  GLN A   8     217.144 236.731 182.679  1.00 89.98           C  
ATOM    133  C   GLN A   8     218.565 236.333 183.120  1.00 89.98           C  
ATOM    134  CB  GLN A   8     217.209 237.796 181.567  1.00 89.98           C  
ATOM    137  O   GLN A   8     219.168 235.469 182.497  1.00 89.98           O  
ATOM    138  CG  GLN A   8     215.857 238.073 180.879  1.00 89.98           C  
ATOM    141  CD  GLN A   8     215.365 236.937 179.984  1.00 89.98           C  
ATOM    142  NE2 GLN A   8     214.091 236.891 179.671  1.00 89.98           N  
ATOM    145  OE1 GLN A   8     216.106 236.082 179.532  1.00 89.98           O  
ATOM    146  N   TYR A   9     219.098 236.926 184.196  1.00 93.54           N  
ATOM    148  CA  TYR A   9     220.461 236.684 184.706  1.00 93.54           C  
ATOM    150  C   TYR A   9     220.479 236.598 186.239  1.00 93.54           C  
ATOM    151  CB  TYR A   9     221.397 237.812 184.243  1.00 93.54           C  
ATOM    154  O   TYR A   9     219.547 237.079 186.894  1.00 93.54           O  
ATOM    155  CG  TYR A   9     221.597 237.875 182.744  1.00 93.54           C  
ATOM    156  CD1 TYR A   9     222.614 237.110 182.141  1.00 93.54           C  
ATOM    158  CD2 TYR A   9     220.749 238.676 181.953  1.00 93.54           C  
ATOM    160  CE1 TYR A   9     222.785 237.144 180.744  1.00 93.54           C  
ATOM    162  CE2 TYR A   9     220.897 238.685 180.553  1.00 93.54           C  
ATOM    164  OH  TYR A   9     222.058 237.922 178.598  1.00 93.54           O  
ATOM    166  CZ  TYR A   9     221.916 237.917 179.947  1.00 93.54           C  
ATOM    167  N   PHE A  10     221.567 236.096 186.844  1.00 94.37           N  
ATOM    169  CA  PHE A  10     221.649 235.952 188.309  1.00 94.37           C  
ATOM    171  C   PHE A  10     221.473 237.270 189.063  1.00 94.37           C  
ATOM    172  CB  PHE A  10     222.996 235.347 188.730  1.00 94.37           C  
ATOM    175  O   PHE A  10     220.970 237.269 190.183  1.00 94.37           O  
ATOM    176  CG  PHE A  10     223.156 233.872 188.452  1.00 94.37           C  
ATOM    177  CD1 PHE A  10     222.191 232.949 188.902  1.00 94.37           C  
ATOM    179  CD2 PHE A  10     224.296 233.413 187.771  1.00 94.37           C  
ATOM    181  CE1 PHE A  10     222.344 231.581 188.626  1.00 94.37           C  
ATOM    183  CE2 PHE A  10     224.445 232.047 187.494  1.00 94.37           C  
ATOM    185  CZ  PHE A  10     223.460 231.133 187.903  1.00 94.37           C  
ATOM    187  N   LYS A  11     221.859 238.404 188.461  1.00 91.42           N  
ATOM    189  CA  LYS A  11     221.710 239.728 189.087  1.00 91.42           C  
ATOM    191  C   LYS A  11     220.241 240.132 189.307  1.00 91.42           C  
ATOM    192  CB  LYS A  11     222.480 240.793 188.275  1.00 91.42           C  
ATOM    195  O   LYS A  11     219.976 240.990 190.136  1.00 91.42           O  
ATOM    196  CG  LYS A  11     221.597 241.407 187.181  1.00 91.42           C  
ATOM    199  CD  LYS A  11     222.276 242.400 186.244  1.00 91.42           C  
ATOM    202  CE  LYS A  11     221.124 242.937 185.387  1.00 91.42           C  
ATOM    205  NZ  LYS A  11     221.579 243.667 184.190  1.00 91.42           N  
ATOM    209  N   GLU A  12     219.322 239.592 188.505  1.00 89.59           N  
ATOM    211  CA  GLU A  12     217.881 239.892 188.544  1.00 89.59           C  
ATOM    213  C   GLU A  12     217.109 238.834 189.339  1.00 89.59           C  
ATOM    214  CB  GLU A  12     217.337 239.950 187.108  1.00 89.59           C  
ATOM    217  O   GLU A  12     215.931 239.017 189.644  1.00 89.59           O  
ATOM    218  CG  GLU A  12     217.861 241.150 186.309  1.00 89.59           C  
ATOM    221  CD  GLU A  12     217.713 240.976 184.792  1.00 89.59           C  
ATOM    222  OE1 GLU A  12     218.508 241.652 184.090  1.00 89.59           O  
ATOM    223  OE2 GLU A  12     216.850 240.174 184.363  1.00 89.59           O  
ATOM    224  N   TYR A  13     217.759 237.711 189.650  1.00 93.25           N  
ATOM    226  CA  TYR A  13     217.170 236.620 190.401  1.00 93.25           C  
ATOM    228  C   TYR A  13     217.218 236.938 191.900  1.00 93.25           C  
ATOM    229  CB  TYR A  13     217.871 235.305 190.029  1.00 93.25           C  
ATOM    232  O   TYR A  13     218.268 236.845 192.541  1.00 93.25           O  
ATOM    233  CG  TYR A  13     217.036 234.090 190.380  1.00 93.25           C  
ATOM    234  CD1 TYR A  13     216.775 233.768 191.727  1.00 93.25           C  
ATOM    236  CD2 TYR A  13     216.448 233.326 189.355  1.00 93.25           C  
ATOM    238  CE1 TYR A  13     215.886 232.729 192.045  1.00 93.25           C  
ATOM    240  CE2 TYR A  13     215.585 232.264 189.670  1.00 93.25           C  
ATOM    242  OH  TYR A  13     214.323 231.060 191.282  1.00 93.25           O  
ATOM    244  CZ  TYR A  13     215.271 231.991 191.014  1.00 93.25           C  
ATOM    245  N   ILE A  14     216.067 237.310 192.454  1.00 93.15           N  
ATOM    247  CA  ILE A  14     215.886 237.612 193.881  1.00 93.15           C  
ATOM    249  C   ILE A  14     215.834 236.300 194.682  1.00 93.15           C  
ATOM    250  CB  ILE A  14     214.627 238.486 194.082  1.00 93.15           C  
ATOM    252  O   ILE A  14     215.287 235.307 194.196  1.00 93.15           O  
ATOM    253  CG1 ILE A  14     214.736 239.822 193.303  1.00 93.15           C  
ATOM    256  CG2 ILE A  14     214.401 238.780 195.574  1.00 93.15           C  
ATOM    260  CD1 ILE A  14     213.387 240.526 193.111  1.00 93.15           C  
ATOM    264  N   GLY A  15     216.411 236.292 195.888  1.00 93.04           N  
ATOM    266  CA  GLY A  15     216.472 235.126 196.780  1.00 93.04           C  
ATOM    269  C   GLY A  15     217.255 233.936 196.211  1.00 93.04           C  
ATOM    270  O   GLY A  15     217.944 234.056 195.195  1.00 93.04           O  
ATOM    271  N   GLN A  16     217.138 232.765 196.848  1.00 93.59           N  
ATOM    273  CA  GLN A  16     217.830 231.516 196.456  1.00 93.59           C  
ATOM    275  C   GLN A  16     219.363 231.640 196.420  1.00 93.59           C  
ATOM    276  CB  GLN A  16     217.274 230.949 195.134  1.00 93.59           C  
ATOM    279  O   GLN A  16     220.036 231.052 195.571  1.00 93.59           O  
ATOM    280  CG  GLN A  16     215.755 230.759 195.151  1.00 93.59           C  
ATOM    283  CD  GLN A  16     215.289 229.708 196.145  1.00 93.59           C  
ATOM    284  NE2 GLN A  16     214.105 229.882 196.674  1.00 93.59           N  
ATOM    287  OE1 GLN A  16     215.954 228.726 196.434  1.00 93.59           O  
ATOM    288  N   ASP A  17     219.931 232.425 197.335  1.00 92.23           N  
ATOM    290  CA  ASP A  17     221.344 232.810 197.297  1.00 92.23           C  
ATOM    292  C   ASP A  17     222.295 231.614 197.313  1.00 92.23           C  
ATOM    293  CB  ASP A  17     221.635 233.788 198.437  1.00 92.23           C  
ATOM    296  O   ASP A  17     223.201 231.552 196.487  1.00 92.23           O  
ATOM    297  CG  ASP A  17     220.788 235.057 198.310  1.00 92.23           C  
ATOM    298  OD1 ASP A  17     220.662 235.578 197.170  1.00 92.23           O  
ATOM    299  OD2 ASP A  17     220.230 235.461 199.345  1.00 92.23           O  
ATOM    300  N   LYS A  18     222.019 230.599 198.145  1.00 89.44           N  
ATOM    302  CA  LYS A  18     222.855 229.393 198.244  1.00 89.44           C  
ATOM    304  C   LYS A  18     223.029 228.687 196.891  1.00 89.44           C  
ATOM    305  CB  LYS A  18     222.264 228.450 199.311  1.00 89.44           C  
ATOM    308  O   LYS A  18     224.139 228.309 196.524  1.00 89.44           O  
ATOM    309  CG  LYS A  18     223.366 227.649 200.015  1.00 89.44           C  
ATOM    312  CD  LYS A  18     222.793 226.644 201.025  1.00 89.44           C  
ATOM    315  CE  LYS A  18     223.942 226.075 201.868  1.00 89.44           C  
ATOM    318  NZ  LYS A  18     223.534 224.901 202.671  1.00 89.44           N  
ATOM    322  N   VAL A  19     221.941 228.563 196.128  1.00 92.32           N  
ATOM    324  CA  VAL A  19     221.942 227.939 194.795  1.00 92.32           C  
ATOM    326  C   VAL A  19     222.650 228.835 193.778  1.00 92.32           C  
ATOM    327  CB  VAL A  19     220.504 227.617 194.338  1.00 92.32           C  
ATOM    329  O   VAL A  19     223.490 228.353 193.018  1.00 92.32           O  
ATOM    330  CG1 VAL A  19     220.462 227.005 192.933  1.00 92.32           C  
ATOM    334  CG2 VAL A  19     219.830 226.625 195.293  1.00 92.32           C  
ATOM    338  N   LYS A  20     222.354 230.143 193.777  1.00 93.75           N  
ATOM    340  CA  LYS A  20     222.999 231.105 192.867  1.00 93.75           C  
ATOM    342  C   LYS A  20     224.513 231.152 193.066  1.00 93.75           C  
ATOM    343  CB  LYS A  20     222.437 232.517 193.070  1.00 93.75           C  
ATOM    346  O   LYS A  20     225.244 231.222 192.084  1.00 93.75           O  
ATOM    347  CG  LYS A  20     220.976 232.685 192.620  1.00 93.75           C  
ATOM    350  CD  LYS A  20     220.488 234.137 192.761  1.00 93.75           C  
ATOM    353  CE  LYS A  20     220.761 234.665 194.173  1.00 93.75           C  
ATOM    356  NZ  LYS A  20     219.937 235.830 194.555  1.00 93.75           N  
ATOM    360  N   ASP A  21     224.985 231.123 194.308  1.00 90.77           N  
ATOM    362  CA  ASP A  21     226.408 231.248 194.626  1.00 90.77           C  
ATOM    364  C   ASP A  21     227.202 230.013 194.192  1.00 90.77           C  
ATOM    365  CB  ASP A  21     226.581 231.536 196.124  1.00 90.77           C  
ATOM    368  O   ASP A  21     228.258 230.151 193.574  1.00 90.77           O  
ATOM    369  CG  ASP A  21     226.127 232.947 196.530  1.00 90.77           C  
ATOM    370  OD1 ASP A  21     226.007 233.828 195.634  1.00 90.77           O  
ATOM    371  OD2 ASP A  21     225.974 233.155 197.753  1.00 90.77           O  
ATOM    372  N   GLN A  22     226.664 228.811 194.422  1.00 91.79           N  
ATOM    374  CA  GLN A  22     227.258 227.576 193.906  1.00 91.79           C  
ATOM    376  C   GLN A  22     227.296 227.573 192.369  1.00 91.79           C  
ATOM    377  CB  GLN A  22     226.467 226.372 194.432  1.00 91.79           C  
ATOM    380  O   GLN A  22     228.351 227.346 191.775  1.00 91.79           O  
ATOM    381  CG  GLN A  22     226.715 226.078 195.923  1.00 91.79           C  
ATOM    384  CD  GLN A  22     225.912 224.872 196.413  1.00 91.79           C  
ATOM    385  NE2 GLN A  22     226.068 224.448 197.648  1.00 91.79           N  
ATOM    388  OE1 GLN A  22     225.139 224.265 195.690  1.00 91.79           O  
ATOM    389  N   LEU A  23     226.172 227.894 191.715  1.00 94.75           N  
ATOM    391  CA  LEU A  23     226.093 227.917 190.252  1.00 94.75           C  
ATOM    393  C   LEU A  23     227.039 228.945 189.631  1.00 94.75           C  
ATOM    394  CB  LEU A  23     224.653 228.185 189.794  1.00 94.75           C  
ATOM    397  O   LEU A  23     227.670 228.631 188.628  1.00 94.75           O  
ATOM    398  CG  LEU A  23     223.711 226.977 189.914  1.00 94.75           C  
ATOM    400  CD1 LEU A  23     222.279 227.435 189.635  1.00 94.75           C  
ATOM    404  CD2 LEU A  23     224.057 225.878 188.904  1.00 94.75           C  
ATOM    408  N   LYS A  24     227.199 230.133 190.230  1.00 94.40           N  
ATOM    410  CA  LYS A  24     228.173 231.132 189.762  1.00 94.40           C  
ATOM    412  C   LYS A  24     229.584 230.562 189.685  1.00 94.40           C  
ATOM    413  CB  LYS A  24     228.178 232.354 190.683  1.00 94.40           C  
ATOM    416  O   LYS A  24     230.249 230.768 188.676  1.00 94.40           O  
ATOM    417  CG  LYS A  24     227.089 233.366 190.320  1.00 94.40           C  
ATOM    420  CD  LYS A  24     227.106 234.461 191.385  1.00 94.40           C  
ATOM    423  CE  LYS A  24     225.998 235.480 191.148  1.00 94.40           C  
ATOM    426  NZ  LYS A  24     225.843 236.314 192.363  1.00 94.40           N  
ATOM    430  N   ILE A  25     230.023 229.833 190.715  1.00 92.96           N  
ATOM    432  CA  ILE A  25     231.365 229.233 190.756  1.00 92.96           C  
ATOM    434  C   ILE A  25     231.515 228.190 189.646  1.00 92.96           C  
ATOM    435  CB  ILE A  25     231.653 228.623 192.151  1.00 92.96           C  
ATOM    437  O   ILE A  25     232.502 228.206 188.913  1.00 92.96           O  
ATOM    438  CG1 ILE A  25     231.672 229.728 193.232  1.00 92.96           C  
ATOM    441  CG2 ILE A  25     232.995 227.861 192.159  1.00 92.96           C  
ATOM    445  CD1 ILE A  25     231.630 229.189 194.667  1.00 92.96           C  
ATOM    449  N   PHE A  26     230.541 227.291 189.502  1.00 94.25           N  
ATOM    451  CA  PHE A  26     230.626 226.199 188.528  1.00 94.25           C  
ATOM    453  C   PHE A  26     230.527 226.702 187.083  1.00 94.25           C  
ATOM    454  CB  PHE A  26     229.552 225.149 188.844  1.00 94.25           C  
ATOM    457  O   PHE A  26     231.278 226.236 186.228  1.00 94.25           O  
ATOM    458  CG  PHE A  26     229.508 224.653 190.283  1.00 94.25           C  
ATOM    459  CD1 PHE A  26     230.681 224.550 191.062  1.00 94.25           C  
ATOM    461  CD2 PHE A  26     228.270 224.302 190.854  1.00 94.25           C  
ATOM    463  CE1 PHE A  26     230.609 224.139 192.405  1.00 94.25           C  
ATOM    465  CE2 PHE A  26     228.202 223.865 192.189  1.00 94.25           C  
ATOM    467  CZ  PHE A  26     229.368 223.798 192.970  1.00 94.25           C  
ATOM    469  N   ILE A  27     229.664 227.692 186.829  1.00 95.84           N  
ATOM    471  CA  ILE A  27     229.523 228.357 185.528  1.00 95.84           C  
ATOM    473  C   ILE A  27     230.798 229.121 185.176  1.00 95.84           C  
ATOM    474  CB  ILE A  27     228.269 229.262 185.521  1.00 95.84           C  
ATOM    476  O   ILE A  27     231.299 228.967 184.065  1.00 95.84           O  
ATOM    477  CG1 ILE A  27     227.003 228.375 185.475  1.00 95.84           C  
ATOM    480  CG2 ILE A  27     228.269 230.260 184.347  1.00 95.84           C  
ATOM    484  CD1 ILE A  27     225.714 229.120 185.829  1.00 95.84           C  
ATOM    488  N   GLU A  28     231.373 229.903 186.100  1.00 93.54           N  
ATOM    490  CA  GLU A  28     232.658 230.557 185.832  1.00 93.54           C  
ATOM    492  C   GLU A  28     233.754 229.533 185.541  1.00 93.54           C  
ATOM    493  CB  GLU A  28     233.122 231.485 186.968  1.00 93.54           C  
ATOM    496  O   GLU A  28     234.466 229.698 184.556  1.00 93.54           O  
ATOM    497  CG  GLU A  28     232.639 232.934 186.794  1.00 93.54           C  
ATOM    500  CD  GLU A  28     233.548 233.948 187.516  1.00 93.54           C  
ATOM    501  OE1 GLU A  28     233.683 235.080 186.989  1.00 93.54           O  
ATOM    502  OE2 GLU A  28     234.104 233.608 188.584  1.00 93.54           O  
ATOM    503  N   ALA A  29     233.866 228.461 186.330  1.00 93.00           N  
ATOM    505  CA  ALA A  29     234.875 227.426 186.125  1.00 93.00           C  
ATOM    507  C   ALA A  29     234.738 226.723 184.762  1.00 93.00           C  
ATOM    508  CB  ALA A  29     234.803 226.434 187.292  1.00 93.00           C  
ATOM    512  O   ALA A  29     235.745 226.539 184.077  1.00 93.00           O  
ATOM    513  N   ALA A  30     233.516 226.378 184.348  1.00 93.93           N  
ATOM    515  CA  ALA A  30     233.242 225.776 183.043  1.00 93.93           C  
ATOM    517  C   ALA A  30     233.614 226.733 181.897  1.00 93.93           C  
ATOM    518  CB  ALA A  30     231.766 225.362 183.002  1.00 93.93           C  
ATOM    522  O   ALA A  30     234.393 226.372 181.012  1.00 93.93           O  
ATOM    523  N   LYS A  31     233.180 228.000 181.977  1.00 93.85           N  
ATOM    525  CA  LYS A  31     233.526 229.042 180.993  1.00 93.85           C  
ATOM    527  C   LYS A  31     235.027 229.300 180.910  1.00 93.85           C  
ATOM    528  CB  LYS A  31     232.797 230.349 181.335  1.00 93.85           C  
ATOM    531  O   LYS A  31     235.546 229.551 179.828  1.00 93.85           O  
ATOM    532  CG  LYS A  31     231.289 230.234 181.084  1.00 93.85           C  
ATOM    535  CD  LYS A  31     230.542 231.499 181.507  1.00 93.85           C  
ATOM    538  CE  LYS A  31     230.751 232.624 180.491  1.00 93.85           C  
ATOM    541  NZ  LYS A  31     229.798 233.725 180.756  1.00 93.85           N  
ATOM    545  N   LEU A  32     235.737 229.249 182.037  1.00 92.42           N  
ATOM    547  CA  LEU A  32     237.184 229.481 182.091  1.00 92.42           C  
ATOM    549  C   LEU A  32     237.973 228.347 181.422  1.00 92.42           C  
ATOM    550  CB  LEU A  32     237.591 229.700 183.562  1.00 92.42           C  
ATOM    553  O   LEU A  32     239.066 228.588 180.909  1.00 92.42           O  
ATOM    554  CG  LEU A  32     238.719 230.724 183.769  1.00 92.42           C  
ATOM    556  CD1 LEU A  32     238.422 231.589 184.996  1.00 92.42           C  
ATOM    560  CD2 LEU A  32     240.078 230.056 183.982  1.00 92.42           C  
ATOM    564  N   ARG A  33     237.416 227.131 181.414  1.00 91.12           N  
ATOM    566  CA  ARG A  33     237.997 225.951 180.763  1.00 91.12           C  
ATOM    568  C   ARG A  33     237.496 225.709 179.337  1.00 91.12           C  
ATOM    569  CB  ARG A  33     237.789 224.720 181.655  1.00 91.12           C  
ATOM    572  O   ARG A  33     238.009 224.796 178.700  1.00 91.12           O  
ATOM    573  CG  ARG A  33     238.566 224.841 182.974  1.00 91.12           C  
ATOM    576  CD  ARG A  33     238.529 223.533 183.764  1.00 91.12           C  
ATOM    579  NE  ARG A  33     237.162 223.180 184.161  1.00 91.12           N  
ATOM    581  NH1 ARG A  33     237.257 223.662 186.412  1.00 91.12           N  
ATOM    584  NH2 ARG A  33     235.430 222.778 185.547  1.00 91.12           N  
ATOM    587  CZ  ARG A  33     236.626 223.240 185.356  1.00 91.12           C  
ATOM    588  N   ASP A  34     236.576 226.536 178.833  1.00 92.34           N  
ATOM    590  CA  ASP A  34     235.888 226.325 177.545  1.00 92.34           C  
ATOM    592  C   ASP A  34     235.188 224.949 177.498  1.00 92.34           C  
ATOM    593  CB  ASP A  34     236.854 226.619 176.377  1.00 92.34           C  
ATOM    596  O   ASP A  34     235.243 224.217 176.513  1.00 92.34           O  
ATOM    597  CG  ASP A  34     236.176 227.034 175.066  1.00 92.34           C  
ATOM    598  OD1 ASP A  34     235.147 227.744 175.136  1.00 92.34           O  
ATOM    599  OD2 ASP A  34     236.790 226.792 173.997  1.00 92.34           O  
ATOM    600  N   GLU A  35     234.582 224.570 178.629  1.00 91.66           N  
ATOM    602  CA  GLU A  35     233.893 223.298 178.844  1.00 91.66           C  
ATOM    604  C   GLU A  35     232.380 223.526 178.998  1.00 91.66           C  
ATOM    605  CB  GLU A  35     234.470 222.581 180.088  1.00 91.66           C  
ATOM    608  O   GLU A  35     231.938 224.570 179.490  1.00 91.66           O  
ATOM    609  CG  GLU A  35     235.895 222.021 179.900  1.00 91.66           C  
ATOM    612  CD  GLU A  35     236.548 221.480 181.196  1.00 91.66           C  
ATOM    613  OE1 GLU A  35     237.725 221.048 181.151  1.00 91.66           O  
ATOM    614  OE2 GLU A  35     235.940 221.539 182.298  1.00 91.66           O  
ATOM    615  N   ALA A  36     231.577 222.524 178.627  1.00 94.62           N  
ATOM    617  CA  ALA A  36     230.169 222.481 179.012  1.00 94.62           C  
ATOM    619  C   ALA A  36     230.040 222.389 180.544  1.00 94.62           C  
ATOM    620  CB  ALA A  36     229.474 221.312 178.299  1.00 94.62           C  
ATOM    624  O   ALA A  36     230.920 221.858 181.229  1.00 94.62           O  
ATOM    625  N   LEU A  37     228.941 222.908 181.092  1.00 93.67           N  
ATOM    627  CA  LEU A  37     228.651 222.757 182.512  1.00 93.67           C  
ATOM    629  C   LEU A  37     228.272 221.293 182.794  1.00 93.67           C  
ATOM    630  CB  LEU A  37     227.545 223.757 182.902  1.00 93.67           C  
ATOM    633  O   LEU A  37     227.634 220.630 181.979  1.00 93.67           O  
ATOM    634  CG  LEU A  37     227.219 223.817 184.405  1.00 93.67           C  
ATOM    636  CD1 LEU A  37     228.365 224.439 185.209  1.00 93.67           C  
ATOM    640  CD2 LEU A  37     225.962 224.656 184.636  1.00 93.67           C  
ATOM    644  N   ASP A  38     228.627 220.782 183.972  1.00 92.99           N  
ATOM    646  CA  ASP A  38     228.143 219.465 184.385  1.00 92.99           C  
ATOM    648  C   ASP A  38     226.603 219.459 184.469  1.00 92.99           C  
ATOM    649  CB  ASP A  38     228.750 219.057 185.737  1.00 92.99           C  
ATOM    652  O   ASP A  38     225.977 220.438 184.895  1.00 92.99           O  
ATOM    653  CG  ASP A  38     230.172 218.483 185.687  1.00 92.99           C  
ATOM    654  OD1 ASP A  38     230.830 218.451 184.635  1.00 92.99           O  
ATOM    655  OD2 ASP A  38     230.643 218.058 186.770  1.00 92.99           O  
ATOM    656  N   HIS A  39     225.982 218.327 184.122  1.00 94.81           N  
ATOM    658  CA  HIS A  39     224.528 218.160 184.215  1.00 94.81           C  
ATOM    660  C   HIS A  39     224.008 218.588 185.600  1.00 94.81           C  
ATOM    661  CB  HIS A  39     224.127 216.709 183.903  1.00 94.81           C  
ATOM    664  O   HIS A  39     224.552 218.187 186.639  1.00 94.81           O  
ATOM    665  CG  HIS A  39     224.691 216.185 182.605  1.00 94.81           C  
ATOM    666  CD2 HIS A  39     225.718 215.291 182.482  1.00 94.81           C  
ATOM    668  ND1 HIS A  39     224.318 216.538 181.324  1.00 94.81           N  
ATOM    670  CE1 HIS A  39     225.134 215.921 180.456  1.00 94.81           C  
ATOM    672  NE2 HIS A  39     225.992 215.150 181.127  1.00 94.81           N  
ATOM    673  N   THR A  40     222.940 219.388 185.614  1.00 94.27           N  
ATOM    675  CA  THR A  40     222.397 220.053 186.807  1.00 94.27           C  
ATOM    677  C   THR A  40     220.957 219.617 187.110  1.00 94.27           C  
ATOM    678  CB  THR A  40     222.477 221.574 186.628  1.00 94.27           C  
ATOM    680  O   THR A  40     220.089 219.692 186.250  1.00 94.27           O  
ATOM    681  CG2 THR A  40     221.944 222.344 187.837  1.00 94.27           C  
ATOM    685  OG1 THR A  40     223.815 221.991 186.459  1.00 94.27           O  
ATOM    687  N   LEU A  41     220.665 219.204 188.344  1.00 94.29           N  
ATOM    689  CA  LEU A  41     219.305 218.888 188.802  1.00 94.29           C  
ATOM    691  C   LEU A  41     218.771 220.013 189.693  1.00 94.29           C  
ATOM    692  CB  LEU A  41     219.319 217.543 189.544  1.00 94.29           C  
ATOM    695  O   LEU A  41     219.338 220.289 190.749  1.00 94.29           O  
ATOM    696  CG  LEU A  41     217.945 217.057 190.041  1.00 94.29           C  
ATOM    698  CD1 LEU A  41     217.007 216.705 188.886  1.00 94.29           C  
ATOM    702  CD2 LEU A  41     218.128 215.814 190.914  1.00 94.29           C  
ATOM    706  N   LEU A  42     217.660 220.631 189.307  1.00 95.74           N  
ATOM    708  CA  LEU A  42     216.948 221.638 190.091  1.00 95.74           C  
ATOM    710  C   LEU A  42     215.714 221.014 190.747  1.00 95.74           C  
ATOM    711  CB  LEU A  42     216.553 222.815 189.183  1.00 95.74           C  
ATOM    714  O   LEU A  42     214.817 220.523 190.064  1.00 95.74           O  
ATOM    715  CG  LEU A  42     217.731 223.576 188.552  1.00 95.74           C  
ATOM    717  CD1 LEU A  42     217.167 224.640 187.613  1.00 95.74           C  
ATOM    721  CD2 LEU A  42     218.600 224.269 189.605  1.00 95.74           C  
ATOM    725  N   PHE A  43     215.616 221.061 192.073  1.00 91.88           N  
ATOM    727  CA  PHE A  43     214.491 220.442 192.778  1.00 91.88           C  
ATOM    729  C   PHE A  43     213.939 221.299 193.911  1.00 91.88           C  
ATOM    730  CB  PHE A  43     214.859 219.030 193.234  1.00 91.88           C  
ATOM    733  O   PHE A  43     214.645 222.131 194.468  1.00 91.88           O  
ATOM    734  CG  PHE A  43     215.911 218.969 194.311  1.00 91.88           C  
ATOM    735  CD1 PHE A  43     217.272 219.076 193.970  1.00 91.88           C  
ATOM    737  CD2 PHE A  43     215.530 218.781 195.652  1.00 91.88           C  
ATOM    739  CE1 PHE A  43     218.250 218.983 194.971  1.00 91.88           C  
ATOM    741  CE2 PHE A  43     216.514 218.662 196.647  1.00 91.88           C  
ATOM    743  CZ  PHE A  43     217.872 218.752 196.304  1.00 91.88           C  
ATOM    745  N   GLY A  44     212.659 221.119 194.236  1.00 86.99           N  
ATOM    747  CA  GLY A  44     211.980 221.798 195.346  1.00 86.99           C  
ATOM    750  C   GLY A  44     210.490 222.031 195.067  1.00 86.99           C  
ATOM    751  O   GLY A  44     210.026 221.738 193.965  1.00 86.99           O  
ATOM    752  N   PRO A  45     209.721 222.623 195.990  1.00 80.45           N  
ATOM    753  CA  PRO A  45     208.294 222.905 195.798  1.00 80.45           C  
ATOM    755  C   PRO A  45     207.946 223.696 194.510  1.00 80.45           C  
ATOM    756  CB  PRO A  45     207.865 223.673 197.050  1.00 80.45           C  
ATOM    759  O   PRO A  45     208.784 224.437 193.978  1.00 80.45           O  
ATOM    760  CG  PRO A  45     208.854 223.211 198.121  1.00 80.45           C  
ATOM    763  CD  PRO A  45     210.138 222.913 197.351  1.00 80.45           C  
ATOM    766  N   PRO A  46     206.724 223.579 193.961  1.00 80.53           N  
ATOM    767  CA  PRO A  46     206.314 224.309 192.757  1.00 80.53           C  
ATOM    769  C   PRO A  46     206.318 225.831 192.954  1.00 80.53           C  
ATOM    770  CB  PRO A  46     204.903 223.818 192.414  1.00 80.53           C  
ATOM    773  O   PRO A  46     206.118 226.337 194.053  1.00 80.53           O  
ATOM    774  CG  PRO A  46     204.757 222.512 193.189  1.00 80.53           C  
ATOM    777  CD  PRO A  46     205.648 222.713 194.411  1.00 80.53           C  
ATOM    780  N   GLY A  47     206.501 226.588 191.869  1.00 84.79           N  
ATOM    782  CA  GLY A  47     206.378 228.053 191.902  1.00 84.79           C  
ATOM    785  C   GLY A  47     207.572 228.814 192.491  1.00 84.79           C  
ATOM    786  O   GLY A  47     207.500 230.037 192.590  1.00 84.79           O  
ATOM    787  N   LEU A  48     208.666 228.118 192.824  1.00 89.89           N  
ATOM    789  CA  LEU A  48     209.916 228.700 193.338  1.00 89.89           C  
ATOM    791  C   LEU A  48     210.880 229.217 192.254  1.00 89.89           C  
ATOM    792  CB  LEU A  48     210.631 227.663 194.223  1.00 89.89           C  
ATOM    795  O   LEU A  48     211.926 229.756 192.585  1.00 89.89           O  
ATOM    796  CG  LEU A  48     209.842 227.187 195.454  1.00 89.89           C  
ATOM    798  CD1 LEU A  48     210.698 226.177 196.204  1.00 89.89           C  
ATOM    802  CD2 LEU A  48     209.485 228.320 196.412  1.00 89.89           C  
ATOM    806  N   GLY A  49     210.557 229.050 190.966  1.00 90.06           N  
ATOM    808  CA  GLY A  49     211.385 229.566 189.865  1.00 90.06           C  
ATOM    811  C   GLY A  49     212.394 228.584 189.253  1.00 90.06           C  
ATOM    812  O   GLY A  49     213.359 229.031 188.648  1.00 90.06           O  
ATOM    813  N   LYS A  50     212.171 227.264 189.325  1.00 90.78           N  
ATOM    815  CA  LYS A  50     213.029 226.254 188.660  1.00 90.78           C  
ATOM    817  C   LYS A  50     213.208 226.499 187.157  1.00 90.78           C  
ATOM    818  CB  LYS A  50     212.469 224.842 188.873  1.00 90.78           C  
ATOM    821  O   LYS A  50     214.332 226.664 186.697  1.00 90.78           O  
ATOM    822  CG  LYS A  50     212.778 224.305 190.272  1.00 90.78           C  
ATOM    825  CD  LYS A  50     212.154 222.915 190.465  1.00 90.78           C  
ATOM    828  CE  LYS A  50     210.664 223.009 190.781  1.00 90.78           C  
ATOM    831  NZ  LYS A  50     210.515 223.569 192.135  1.00 90.78           N  
ATOM    835  N   THR A  51     212.105 226.605 186.414  1.00 87.30           N  
ATOM    837  CA  THR A  51     212.112 226.921 184.974  1.00 87.30           C  
ATOM    839  C   THR A  51     212.846 228.237 184.705  1.00 87.30           C  
ATOM    840  CB  THR A  51     210.669 227.051 184.461  1.00 87.30           C  
ATOM    842  O   THR A  51     213.666 228.327 183.803  1.00 87.30           O  
ATOM    843  CG2 THR A  51     210.537 227.001 182.943  1.00 87.30           C  
ATOM    847  OG1 THR A  51     209.836 226.080 185.059  1.00 87.30           O  
ATOM    849  N   THR A  52     212.608 229.261 185.531  1.00 89.69           N  
ATOM    851  CA  THR A  52     213.328 230.540 185.471  1.00 89.69           C  
ATOM    853  C   THR A  52     214.836 230.353 185.629  1.00 89.69           C  
ATOM    854  CB  THR A  52     212.821 231.478 186.571  1.00 89.69           C  
ATOM    856  O   THR A  52     215.600 230.926 184.861  1.00 89.69           O  
ATOM    857  CG2 THR A  52     213.513 232.827 186.603  1.00 89.69           C  
ATOM    861  OG1 THR A  52     211.428 231.690 186.462  1.00 89.69           O  
ATOM    863  N   MET A  53     215.264 229.543 186.600  1.00 94.61           N  
ATOM    865  CA  MET A  53     216.675 229.277 186.867  1.00 94.61           C  
ATOM    867  C   MET A  53     217.354 228.572 185.687  1.00 94.61           C  
ATOM    868  CB  MET A  53     216.797 228.463 188.165  1.00 94.61           C  
ATOM    871  O   MET A  53     218.477 228.926 185.353  1.00 94.61           O  
ATOM    872  CG  MET A  53     218.249 228.329 188.636  1.00 94.61           C  
ATOM    875  SD  MET A  53     219.020 229.896 189.128  1.00 94.61           S  
ATOM    876  CE  MET A  53     218.255 230.142 190.751  1.00 94.61           C  
ATOM    880  N   ALA A  54     216.678 227.647 185.003  1.00 94.53           N  
ATOM    882  CA  ALA A  54     217.229 226.997 183.812  1.00 94.53           C  
ATOM    884  C   ALA A  54     217.552 227.999 182.686  1.00 94.53           C  
ATOM    885  CB  ALA A  54     216.249 225.917 183.353  1.00 94.53           C  
ATOM    889  O   ALA A  54     218.650 227.964 182.131  1.00 94.53           O  
ATOM    890  N   PHE A  55     216.652 228.956 182.420  1.00 92.34           N  
ATOM    892  CA  PHE A  55     216.915 230.061 181.485  1.00 92.34           C  
ATOM    894  C   PHE A  55     218.085 230.941 181.935  1.00 92.34           C  
ATOM    895  CB  PHE A  55     215.647 230.906 181.287  1.00 92.34           C  
ATOM    898  O   PHE A  55     218.919 231.321 181.115  1.00 92.34           O  
ATOM    899  CG  PHE A  55     214.708 230.361 180.231  1.00 92.34           C  
ATOM    900  CD1 PHE A  55     214.866 230.748 178.888  1.00 92.34           C  
ATOM    902  CD2 PHE A  55     213.702 229.439 180.572  1.00 92.34           C  
ATOM    904  CE1 PHE A  55     214.013 230.228 177.898  1.00 92.34           C  
ATOM    906  CE2 PHE A  55     212.856 228.912 179.583  1.00 92.34           C  
ATOM    908  CZ  PHE A  55     213.005 229.312 178.246  1.00 92.34           C  
ATOM    910  N   VAL A  56     218.187 231.232 183.235  1.00 95.19           N  
ATOM    912  CA  VAL A  56     219.310 232.004 183.786  1.00 95.19           C  
ATOM    914  C   VAL A  56     220.645 231.277 183.591  1.00 95.19           C  
ATOM    915  CB  VAL A  56     219.063 232.353 185.266  1.00 95.19           C  
ATOM    917  O   VAL A  56     221.616 231.918 183.199  1.00 95.19           O  
ATOM    918  CG1 VAL A  56     220.297 232.958 185.944  1.00 95.19           C  
ATOM    922  CG2 VAL A  56     217.928 233.376 185.393  1.00 95.19           C  
ATOM    926  N   ILE A  57     220.703 229.958 183.809  1.00 96.27           N  
ATOM    928  CA  ILE A  57     221.924 229.161 183.601  1.00 96.27           C  
ATOM    930  C   ILE A  57     222.364 229.229 182.129  1.00 96.27           C  
ATOM    931  CB  ILE A  57     221.727 227.703 184.090  1.00 96.27           C  
ATOM    933  O   ILE A  57     223.538 229.492 181.868  1.00 96.27           O  
ATOM    934  CG1 ILE A  57     221.506 227.645 185.622  1.00 96.27           C  
ATOM    937  CG2 ILE A  57     222.946 226.818 183.759  1.00 96.27           C  
ATOM    941  CD1 ILE A  57     220.967 226.293 186.115  1.00 96.27           C  
ATOM    945  N   ALA A  58     221.441 229.066 181.172  1.00 95.64           N  
ATOM    947  CA  ALA A  58     221.756 229.154 179.740  1.00 95.64           C  
ATOM    949  C   ALA A  58     222.281 230.540 179.345  1.00 95.64           C  
ATOM    950  CB  ALA A  58     220.509 228.797 178.932  1.00 95.64           C  
ATOM    954  O   ALA A  58     223.312 230.654 178.680  1.00 95.64           O  
ATOM    955  N   ASN A  59     221.626 231.595 179.833  1.00 94.72           N  
ATOM    957  CA  ASN A  59     222.028 232.975 179.579  1.00 94.72           C  
ATOM    959  C   ASN A  59     223.409 233.309 180.174  1.00 94.72           C  
ATOM    960  CB  ASN A  59     220.943 233.902 180.148  1.00 94.72           C  
ATOM    963  O   ASN A  59     224.192 234.025 179.551  1.00 94.72           O  
ATOM    964  CG  ASN A  59     219.665 233.955 179.330  1.00 94.72           C  
ATOM    965  ND2 ASN A  59     218.633 234.524 179.903  1.00 94.72           N  
ATOM    968  OD1 ASN A  59     219.591 233.576 178.174  1.00 94.72           O  
ATOM    969  N   GLU A  60     223.739 232.793 181.361  1.00 95.20           N  
ATOM    971  CA  GLU A  60     225.047 233.002 182.000  1.00 95.20           C  
ATOM    973  C   GLU A  60     226.169 232.205 181.316  1.00 95.20           C  
ATOM    974  CB  GLU A  60     224.953 232.659 183.494  1.00 95.20           C  
ATOM    977  O   GLU A  60     227.284 232.719 181.170  1.00 95.20           O  
ATOM    978  CG  GLU A  60     224.161 233.719 184.279  1.00 95.20           C  
ATOM    981  CD  GLU A  60     224.948 234.994 184.631  1.00 95.20           C  
ATOM    982  OE1 GLU A  60     224.375 235.821 185.391  1.00 95.20           O  
ATOM    983  OE2 GLU A  60     226.087 235.177 184.142  1.00 95.20           O  
ATOM    984  N   MET A  61     225.883 230.989 180.836  1.00 95.65           N  
ATOM    986  CA  MET A  61     226.801 230.209 179.990  1.00 95.65           C  
ATOM    988  C   MET A  61     226.981 230.839 178.600  1.00 95.65           C  
ATOM    989  CB  MET A  61     226.306 228.758 179.881  1.00 95.65           C  
ATOM    992  O   MET A  61     228.075 230.771 178.042  1.00 95.65           O  
ATOM    993  CG  MET A  61     226.565 227.950 181.158  1.00 95.65           C  
ATOM    996  SD  MET A  61     228.313 227.684 181.595  1.00 95.65           S  
ATOM    997  CE  MET A  61     228.853 226.583 180.256  1.00 95.65           C  
ATOM   1001  N   GLY A  62     225.962 231.534 178.089  1.00 94.36           N  
ATOM   1003  CA  GLY A  62     225.971 232.168 176.769  1.00 94.36           C  
ATOM   1006  C   GLY A  62     225.673 231.193 175.629  1.00 94.36           C  
ATOM   1007  O   GLY A  62     226.258 231.328 174.557  1.00 94.36           O  
ATOM   1008  N   VAL A  63     224.797 230.218 175.878  1.00 94.24           N  
ATOM   1010  CA  VAL A  63     224.434 229.115 174.968  1.00 94.24           C  
ATOM   1012  C   VAL A  63     222.916 229.068 174.760  1.00 94.24           C  
ATOM   1013  CB  VAL A  63     224.963 227.768 175.503  1.00 94.24           C  
ATOM   1015  O   VAL A  63     222.177 229.762 175.468  1.00 94.24           O  
ATOM   1016  CG1 VAL A  63     226.492 227.787 175.629  1.00 94.24           C  
ATOM   1020  CG2 VAL A  63     224.336 227.419 176.861  1.00 94.24           C  
ATOM   1024  N   ASN A  64     222.425 228.270 173.808  1.00 94.14           N  
ATOM   1026  CA  ASN A  64     220.986 228.123 173.612  1.00 94.14           C  
ATOM   1028  C   ASN A  64     220.379 227.197 174.673  1.00 94.14           C  
ATOM   1029  CB  ASN A  64     220.668 227.639 172.188  1.00 94.14           C  
ATOM   1032  O   ASN A  64     221.052 226.361 175.280  1.00 94.14           O  
ATOM   1033  CG  ASN A  64     221.220 228.553 171.114  1.00 94.14           C  
ATOM   1034  ND2 ASN A  64     221.972 227.995 170.197  1.00 94.14           N  
ATOM   1037  OD1 ASN A  64     220.962 229.752 171.095  1.00 94.14           O  
ATOM   1038  N   LEU A  65     219.071 227.346 174.884  1.00 93.05           N  
ATOM   1040  CA  LEU A  65     218.287 226.449 175.722  1.00 93.05           C  
ATOM   1042  C   LEU A  65     217.169 225.824 174.896  1.00 93.05           C  
ATOM   1043  CB  LEU A  65     217.787 227.202 176.965  1.00 93.05           C  
ATOM   1046  O   LEU A  65     216.303 226.529 174.377  1.00 93.05           O  
ATOM   1047  CG  LEU A  65     217.021 226.306 177.960  1.00 93.05           C  
ATOM   1049  CD1 LEU A  65     217.246 226.778 179.395  1.00 93.05           C  
ATOM   1053  CD2 LEU A  65     215.509 226.363 177.733  1.00 93.05           C  
ATOM   1057  N   LYS A  66     217.155 224.496 174.832  1.00 90.48           N  
ATOM   1059  CA  LYS A  66     216.038 223.711 174.312  1.00 90.48           C  
ATOM   1061  C   LYS A  66     215.186 223.255 175.491  1.00 90.48           C  
ATOM   1062  CB  LYS A  66     216.601 222.541 173.495  1.00 90.48           C  
ATOM   1065  O   LYS A  66     215.658 222.513 176.347  1.00 90.48           O  
ATOM   1066  CG  LYS A  66     215.536 221.785 172.689  1.00 90.48           C  
ATOM   1069  CD  LYS A  66     215.052 222.547 171.446  1.00 90.48           C  
ATOM   1072  CE  LYS A  66     214.243 221.612 170.531  1.00 90.48           C  
ATOM   1075  NZ  LYS A  66     214.460 221.912 169.086  1.00 90.48           N  
ATOM   1079  N   GLN A  67     213.944 223.727 175.560  1.00 88.18           N  
ATOM   1081  CA  GLN A  67     213.003 223.359 176.618  1.00 88.18           C  
ATOM   1083  C   GLN A  67     212.092 222.214 176.161  1.00 88.18           C  
ATOM   1084  CB  GLN A  67     212.210 224.603 177.061  1.00 88.18           C  
ATOM   1087  O   GLN A  67     211.559 222.252 175.056  1.00 88.18           O  
ATOM   1088  CG  GLN A  67     211.105 224.259 178.073  1.00 88.18           C  
ATOM   1091  CD  GLN A  67     210.497 225.466 178.781  1.00 88.18           C  
ATOM   1092  NE2 GLN A  67     209.762 225.234 179.846  1.00 88.18           N  
ATOM   1095  OE1 GLN A  67     210.646 226.622 178.419  1.00 88.18           O  
ATOM   1096  N   THR A  68     211.878 221.238 177.038  1.00 85.32           N  
ATOM   1098  CA  THR A  68     210.865 220.180 176.926  1.00 85.32           C  
ATOM   1100  C   THR A  68     210.392 219.773 178.334  1.00 85.32           C  
ATOM   1101  CB  THR A  68     211.422 219.002 176.103  1.00 85.32           C  
ATOM   1103  O   THR A  68     210.823 220.355 179.337  1.00 85.32           O  
ATOM   1104  CG2 THR A  68     212.566 218.263 176.790  1.00 85.32           C  
ATOM   1108  OG1 THR A  68     210.393 218.084 175.839  1.00 85.32           O  
ATOM   1110  N   SER A  69     209.491 218.801 178.439  1.00 83.62           N  
ATOM   1112  CA  SER A  69     209.064 218.200 179.705  1.00 83.62           C  
ATOM   1114  C   SER A  69     209.141 216.677 179.629  1.00 83.62           C  
ATOM   1115  CB  SER A  69     207.658 218.672 180.091  1.00 83.62           C  
ATOM   1118  O   SER A  69     209.059 216.106 178.546  1.00 83.62           O  
ATOM   1119  OG  SER A  69     206.689 218.121 179.220  1.00 83.62           O  
ATOM   1121  N   GLY A  70     209.292 216.008 180.772  1.00 82.85           N  
ATOM   1123  CA  GLY A  70     209.307 214.546 180.839  1.00 82.85           C  
ATOM   1126  C   GLY A  70     208.088 213.894 180.165  1.00 82.85           C  
ATOM   1127  O   GLY A  70     208.294 213.022 179.324  1.00 82.85           O  
ATOM   1128  N   PRO A  71     206.848 214.357 180.438  1.00 67.64           N  
ATOM   1129  CA  PRO A  71     205.638 213.846 179.788  1.00 67.64           C  
ATOM   1131  C   PRO A  71     205.572 214.081 178.271  1.00 67.64           C  
ATOM   1132  CB  PRO A  71     204.464 214.546 180.488  1.00 67.64           C  
ATOM   1135  O   PRO A  71     204.932 213.305 177.574  1.00 67.64           O  
ATOM   1136  CG  PRO A  71     205.035 214.949 181.843  1.00 67.64           C  
ATOM   1139  CD  PRO A  71     206.487 215.266 181.516  1.00 67.64           C  
ATOM   1142  N   ALA A  72     206.232 215.121 177.742  1.00 72.77           N  
ATOM   1144  CA  ALA A  72     206.223 215.430 176.307  1.00 72.77           C  
ATOM   1146  C   ALA A  72     207.138 214.513 175.471  1.00 72.77           C  
ATOM   1147  CB  ALA A  72     206.596 216.908 176.121  1.00 72.77           C  
ATOM   1151  O   ALA A  72     207.108 214.582 174.242  1.00 72.77           O  
ATOM   1152  N   ILE A  73     207.976 213.688 176.110  1.00 79.70           N  
ATOM   1154  CA  ILE A  73     208.892 212.762 175.435  1.00 79.70           C  
ATOM   1156  C   ILE A  73     208.324 211.340 175.538  1.00 79.70           C  
ATOM   1157  CB  ILE A  73     210.325 212.867 176.009  1.00 79.70           C  
ATOM   1159  O   ILE A  73     208.558 210.634 176.518  1.00 79.70           O  
ATOM   1160  CG1 ILE A  73     210.863 214.316 176.089  1.00 79.70           C  
ATOM   1163  CG2 ILE A  73     211.261 212.048 175.106  1.00 79.70           C  
ATOM   1167  CD1 ILE A  73     212.154 214.429 176.911  1.00 79.70           C  
ATOM   1171  N   GLU A  74     207.586 210.904 174.516  1.00 64.00           N  
ATOM   1173  CA  GLU A  74     206.874 209.618 174.535  1.00 64.00           C  
ATOM   1175  C   GLU A  74     207.773 208.416 174.180  1.00 64.00           C  
ATOM   1176  CB  GLU A  74     205.677 209.672 173.571  1.00 64.00           C  
ATOM   1179  O   GLU A  74     207.580 207.320 174.711  1.00 64.00           O  
ATOM   1180  CG  GLU A  74     204.569 210.657 173.990  1.00 64.00           C  
ATOM   1183  CD  GLU A  74     203.372 210.658 173.016  1.00 64.00           C  
ATOM   1184  OE1 GLU A  74     202.397 211.391 173.286  1.00 64.00           O  
ATOM   1185  OE2 GLU A  74     203.422 209.926 171.994  1.00 64.00           O  
ATOM   1186  N   LYS A  75     208.761 208.590 173.286  1.00 66.20           N  
ATOM   1188  CA  LYS A  75     209.658 207.517 172.796  1.00 66.20           C  
ATOM   1190  C   LYS A  75     211.105 207.988 172.611  1.00 66.20           C  
ATOM   1191  CB  LYS A  75     209.098 206.902 171.493  1.00 66.20           C  
ATOM   1194  O   LYS A  75     211.381 209.169 172.422  1.00 66.20           O  
ATOM   1195  CG  LYS A  75     208.939 207.977 170.416  1.00 66.20           C  
ATOM   1198  CD  LYS A  75     208.361 207.519 169.083  1.00 66.20           C  
ATOM   1201  CE  LYS A  75     208.277 208.818 168.275  1.00 66.20           C  
ATOM   1204  NZ  LYS A  75     207.202 208.810 167.271  1.00 66.20           N  
ATOM   1208  N   ALA A  76     212.038 207.032 172.568  1.00 71.83           N  
ATOM   1210  CA  ALA A  76     213.475 207.294 172.428  1.00 71.83           C  
ATOM   1212  C   ALA A  76     213.833 208.166 171.209  1.00 71.83           C  
ATOM   1213  CB  ALA A  76     214.195 205.945 172.346  1.00 71.83           C  
ATOM   1217  O   ALA A  76     214.691 209.036 171.314  1.00 71.83           O  
ATOM   1218  N   GLY A  77     213.155 207.976 170.069  1.00 67.55           N  
ATOM   1220  CA  GLY A  77     213.390 208.772 168.858  1.00 67.55           C  
ATOM   1223  C   GLY A  77     213.147 210.275 169.042  1.00 67.55           C  
ATOM   1224  O   GLY A  77     213.863 211.071 168.441  1.00 67.55           O  
ATOM   1225  N   ASP A  78     212.207 210.668 169.911  1.00 72.37           N  
ATOM   1227  CA  ASP A  78     211.921 212.081 170.193  1.00 72.37           C  
ATOM   1229  C   ASP A  78     213.071 212.710 170.993  1.00 72.37           C  
ATOM   1230  CB  ASP A  78     210.597 212.227 170.963  1.00 72.37           C  
ATOM   1233  O   ASP A  78     213.533 213.809 170.680  1.00 72.37           O  
ATOM   1234  CG  ASP A  78     209.394 211.559 170.288  1.00 72.37           C  
ATOM   1235  OD1 ASP A  78     209.349 211.466 169.036  1.00 72.37           O  
ATOM   1236  OD2 ASP A  78     208.538 211.047 171.038  1.00 72.37           O  
ATOM   1237  N   LEU A  79     213.601 211.976 171.979  1.00 83.39           N  
ATOM   1239  CA  LEU A  79     214.784 212.389 172.731  1.00 83.39           C  
ATOM   1241  C   LEU A  79     216.025 212.472 171.829  1.00 83.39           C  
ATOM   1242  CB  LEU A  79     215.002 211.423 173.910  1.00 83.39           C  
ATOM   1245  O   LEU A  79     216.749 213.465 171.885  1.00 83.39           O  
ATOM   1246  CG  LEU A  79     216.257 211.737 174.742  1.00 83.39           C  
ATOM   1248  CD1 LEU A  79     216.174 213.108 175.422  1.00 83.39           C  
ATOM   1252  CD2 LEU A  79     216.477 210.651 175.792  1.00 83.39           C  
ATOM   1256  N   VAL A  80     216.264 211.465 170.980  1.00 75.33           N  
ATOM   1258  CA  VAL A  80     217.398 211.438 170.037  1.00 75.33           C  
ATOM   1260  C   VAL A  80     217.325 212.618 169.072  1.00 75.33           C  
ATOM   1261  CB  VAL A  80     217.437 210.114 169.246  1.00 75.33           C  
ATOM   1263  O   VAL A  80     218.341 213.266 168.840  1.00 75.33           O  
ATOM   1264  CG1 VAL A  80     218.516 210.109 168.151  1.00 75.33           C  
ATOM   1268  CG2 VAL A  80     217.725 208.911 170.150  1.00 75.33           C  
ATOM   1272  N   ALA A  81     216.138 212.938 168.547  1.00 72.77           N  
ATOM   1274  CA  ALA A  81     215.945 214.089 167.669  1.00 72.77           C  
ATOM   1276  C   ALA A  81     216.311 215.406 168.370  1.00 72.77           C  
ATOM   1277  CB  ALA A  81     214.494 214.096 167.174  1.00 72.77           C  
ATOM   1281  O   ALA A  81     217.024 216.223 167.792  1.00 72.77           O  
ATOM   1282  N   ILE A  82     215.891 215.587 169.628  1.00 85.20           N  
ATOM   1284  CA  ILE A  82     216.256 216.762 170.430  1.00 85.20           C  
ATOM   1286  C   ILE A  82     217.769 216.819 170.672  1.00 85.20           C  
ATOM   1287  CB  ILE A  82     215.460 216.784 171.756  1.00 85.20           C  
ATOM   1289  O   ILE A  82     218.364 217.874 170.483  1.00 85.20           O  
ATOM   1290  CG1 ILE A  82     213.959 217.040 171.489  1.00 85.20           C  
ATOM   1293  CG2 ILE A  82     216.017 217.870 172.690  1.00 85.20           C  
ATOM   1297  CD1 ILE A  82     213.060 216.774 172.706  1.00 85.20           C  
ATOM   1301  N   LEU A  83     218.393 215.708 171.071  1.00 87.50           N  
ATOM   1303  CA  LEU A  83     219.830 215.638 171.369  1.00 87.50           C  
ATOM   1305  C   LEU A  83     220.700 215.895 170.130  1.00 87.50           C  
ATOM   1306  CB  LEU A  83     220.150 214.261 171.980  1.00 87.50           C  
ATOM   1309  O   LEU A  83     221.747 216.528 170.241  1.00 87.50           O  
ATOM   1310  CG  LEU A  83     219.615 214.051 173.409  1.00 87.50           C  
ATOM   1312  CD1 LEU A  83     219.788 212.591 173.822  1.00 87.50           C  
ATOM   1316  CD2 LEU A  83     220.360 214.903 174.434  1.00 87.50           C  
ATOM   1320  N   ASN A  84     220.261 215.439 168.954  1.00 75.14           N  
ATOM   1322  CA  ASN A  84     220.977 215.615 167.687  1.00 75.14           C  
ATOM   1324  C   ASN A  84     220.830 217.040 167.104  1.00 75.14           C  
ATOM   1325  CB  ASN A  84     220.474 214.522 166.724  1.00 75.14           C  
ATOM   1328  O   ASN A  84     221.588 217.413 166.210  1.00 75.14           O  
ATOM   1329  CG  ASN A  84     221.497 214.069 165.703  1.00 75.14           C  
ATOM   1330  ND2 ASN A  84     221.052 213.641 164.545  1.00 75.14           N  
ATOM   1333  OD1 ASN A  84     222.691 213.994 165.935  1.00 75.14           O  
ATOM   1334  N   ASP A  85     219.867 217.822 167.608  1.00 82.63           N  
ATOM   1336  CA  ASP A  85     219.618 219.236 167.271  1.00 82.63           C  
ATOM   1338  C   ASP A  85     220.410 220.211 168.173  1.00 82.63           C  
ATOM   1339  CB  ASP A  85     218.094 219.477 167.355  1.00 82.63           C  
ATOM   1342  O   ASP A  85     220.398 221.417 167.937  1.00 82.63           O  
ATOM   1343  CG  ASP A  85     217.578 220.799 166.761  1.00 82.63           C  
ATOM   1344  OD1 ASP A  85     217.992 221.139 165.630  1.00 82.63           O  
ATOM   1345  OD2 ASP A  85     216.653 221.396 167.392  1.00 82.63           O  
ATOM   1346  N   LEU A  86     221.095 219.720 169.216  1.00 89.38           N  
ATOM   1348  CA  LEU A  86     221.876 220.561 170.135  1.00 89.38           C  
ATOM   1350  C   LEU A  86     223.185 221.048 169.498  1.00 89.38           C  
ATOM   1351  CB  LEU A  86     222.167 219.805 171.448  1.00 89.38           C  
ATOM   1354  O   LEU A  86     223.865 220.304 168.792  1.00 89.38           O  
ATOM   1355  CG  LEU A  86     220.925 219.425 172.272  1.00 89.38           C  
ATOM   1357  CD1 LEU A  86     221.334 218.635 173.514  1.00 89.38           C  
ATOM   1361  CD2 LEU A  86     220.120 220.641 172.741  1.00 89.38           C  
ATOM   1365  N   GLU A  87     223.596 222.277 169.813  1.00 92.96           N  
ATOM   1367  CA  GLU A  87     224.946 222.763 169.528  1.00 92.96           C  
ATOM   1369  C   GLU A  87     225.904 222.475 170.707  1.00 92.96           C  
ATOM   1370  CB  GLU A  87     224.939 224.255 169.136  1.00 92.96           C  
ATOM   1373  O   GLU A  87     225.470 222.292 171.849  1.00 92.96           O  
ATOM   1374  CG  GLU A  87     224.109 224.542 167.871  1.00 92.96           C  
ATOM   1377  CD  GLU A  87     224.290 225.972 167.317  1.00 92.96           C  
ATOM   1378  OE1 GLU A  87     224.056 226.164 166.097  1.00 92.96           O  
ATOM   1379  OE2 GLU A  87     224.720 226.884 168.062  1.00 92.96           O  
ATOM   1380  N   PRO A  88     227.233 222.423 170.477  1.00 93.28           N  
ATOM   1381  CA  PRO A  88     228.201 222.217 171.552  1.00 93.28           C  
ATOM   1383  C   PRO A  88     228.070 223.259 172.671  1.00 93.28           C  
ATOM   1384  CB  PRO A  88     229.581 222.265 170.888  1.00 93.28           C  
ATOM   1387  O   PRO A  88     228.241 224.454 172.445  1.00 93.28           O  
ATOM   1388  CG  PRO A  88     229.294 221.894 169.436  1.00 93.28           C  
ATOM   1391  CD  PRO A  88     227.907 222.481 169.190  1.00 93.28           C  
ATOM   1394  N   GLY A  89     227.830 222.782 173.890  1.00 93.37           N  
ATOM   1396  CA  GLY A  89     227.646 223.590 175.093  1.00 93.37           C  
ATOM   1399  C   GLY A  89     226.191 223.935 175.418  1.00 93.37           C  
ATOM   1400  O   GLY A  89     225.954 224.428 176.519  1.00 93.37           O  
ATOM   1401  N   ASP A  90     225.233 223.653 174.528  1.00 94.94           N  
ATOM   1403  CA  ASP A  90     223.816 223.975 174.732  1.00 94.94           C  
ATOM   1405  C   ASP A  90     223.212 223.303 175.970  1.00 94.94           C  
ATOM   1406  CB  ASP A  90     222.977 223.637 173.483  1.00 94.94           C  
ATOM   1409  O   ASP A  90     223.710 222.304 176.506  1.00 94.94           O  
ATOM   1410  CG  ASP A  90     222.996 224.710 172.390  1.00 94.94           C  
ATOM   1411  OD1 ASP A  90     223.506 225.833 172.633  1.00 94.94           O  
ATOM   1412  OD2 ASP A  90     222.374 224.449 171.338  1.00 94.94           O  
ATOM   1413  N   ILE A  91     222.094 223.874 176.425  1.00 95.62           N  
ATOM   1415  CA  ILE A  91     221.311 223.358 177.543  1.00 95.62           C  
ATOM   1417  C   ILE A  91     220.050 222.667 177.038  1.00 95.62           C  
ATOM   1418  CB  ILE A  91     221.010 224.459 178.581  1.00 95.62           C  
ATOM   1420  O   ILE A  91     219.168 223.298 176.456  1.00 95.62           O  
ATOM   1421  CG1 ILE A  91     222.357 225.017 179.095  1.00 95.62           C  
ATOM   1424  CG2 ILE A  91     220.115 223.889 179.699  1.00 95.62           C  
ATOM   1428  CD1 ILE A  91     222.311 225.783 180.414  1.00 95.62           C  
ATOM   1432  N   LEU A  92     219.910 221.387 177.374  1.00 94.19           N  
ATOM   1434  CA  LEU A  92     218.632 220.689 177.327  1.00 94.19           C  
ATOM   1436  C   LEU A  92     217.947 220.836 178.687  1.00 94.19           C  
ATOM   1437  CB  LEU A  92     218.871 219.227 176.923  1.00 94.19           C  
ATOM   1440  O   LEU A  92     218.425 220.300 179.686  1.00 94.19           O  
ATOM   1441  CG  LEU A  92     217.596 218.365 176.916  1.00 94.19           C  
ATOM   1443  CD1 LEU A  92     216.498 218.945 176.024  1.00 94.19           C  
ATOM   1447  CD2 LEU A  92     217.937 216.961 176.422  1.00 94.19           C  
ATOM   1451  N   PHE A  93     216.836 221.566 178.741  1.00 94.92           N  
ATOM   1453  CA  PHE A  93     216.025 221.702 179.945  1.00 94.92           C  
ATOM   1455  C   PHE A  93     214.804 220.783 179.875  1.00 94.92           C  
ATOM   1456  CB  PHE A  93     215.642 223.169 180.170  1.00 94.92           C  
ATOM   1459  O   PHE A  93     213.944 220.971 179.015  1.00 94.92           O  
ATOM   1460  CG  PHE A  93     214.710 223.356 181.353  1.00 94.92           C  
ATOM   1461  CD1 PHE A  93     213.395 223.807 181.158  1.00 94.92           C  
ATOM   1463  CD2 PHE A  93     215.125 222.990 182.643  1.00 94.92           C  
ATOM   1465  CE1 PHE A  93     212.491 223.842 182.233  1.00 94.92           C  
ATOM   1467  CE2 PHE A  93     214.236 223.059 183.730  1.00 94.92           C  
ATOM   1469  CZ  PHE A  93     212.909 223.473 183.523  1.00 94.92           C  
ATOM   1471  N   ILE A  94     214.717 219.823 180.797  1.00 95.13           N  
ATOM   1473  CA  ILE A  94     213.581 218.901 180.923  1.00 95.13           C  
ATOM   1475  C   ILE A  94     212.858 219.199 182.238  1.00 95.13           C  
ATOM   1476  CB  ILE A  94     214.016 217.419 180.809  1.00 95.13           C  
ATOM   1478  O   ILE A  94     213.362 218.875 183.320  1.00 95.13           O  
ATOM   1479  CG1 ILE A  94     214.896 217.179 179.560  1.00 95.13           C  
ATOM   1482  CG2 ILE A  94     212.762 216.524 180.792  1.00 95.13           C  
ATOM   1486  CD1 ILE A  94     215.265 215.712 179.297  1.00 95.13           C  
ATOM   1490  N   ASP A  95     211.683 219.827 182.157  1.00 90.66           N  
ATOM   1492  CA  ASP A  95     210.812 220.010 183.324  1.00 90.66           C  
ATOM   1494  C   ASP A  95     210.074 218.714 183.672  1.00 90.66           C  
ATOM   1495  CB  ASP A  95     209.843 221.191 183.146  1.00 90.66           C  
ATOM   1498  O   ASP A  95     209.853 217.869 182.808  1.00 90.66           O  
ATOM   1499  CG  ASP A  95     209.408 221.832 184.478  1.00 90.66           C  
ATOM   1500  OD1 ASP A  95     209.861 221.384 185.561  1.00 90.66           O  
ATOM   1501  OD2 ASP A  95     208.715 222.873 184.417  1.00 90.66           O  
ATOM   1502  N   GLU A  96     209.714 218.534 184.941  1.00 89.31           N  
ATOM   1504  CA  GLU A  96     209.143 217.277 185.451  1.00 89.31           C  
ATOM   1506  C   GLU A  96     209.918 216.030 184.970  1.00 89.31           C  
ATOM   1507  CB  GLU A  96     207.627 217.184 185.179  1.00 89.31           C  
ATOM   1510  O   GLU A  96     209.334 215.022 184.585  1.00 89.31           O  
ATOM   1511  CG  GLU A  96     206.842 218.309 185.871  1.00 89.31           C  
ATOM   1514  CD  GLU A  96     205.309 218.171 185.774  1.00 89.31           C  
ATOM   1515  OE1 GLU A  96     204.637 219.164 186.137  1.00 89.31           O  
ATOM   1516  OE2 GLU A  96     204.794 217.085 185.411  1.00 89.31           O  
ATOM   1517  N   ILE A  97     211.257 216.084 185.000  1.00 93.82           N  
ATOM   1519  CA  ILE A  97     212.144 215.042 184.445  1.00 93.82           C  
ATOM   1521  C   ILE A  97     211.881 213.636 185.019  1.00 93.82           C  
ATOM   1522  CB  ILE A  97     213.621 215.466 184.637  1.00 93.82           C  
ATOM   1524  O   ILE A  97     212.155 212.633 184.372  1.00 93.82           O  
ATOM   1525  CG1 ILE A  97     214.540 214.599 183.753  1.00 93.82           C  
ATOM   1528  CG2 ILE A  97     214.050 215.415 186.119  1.00 93.82           C  
ATOM   1532  CD1 ILE A  97     216.004 215.034 183.723  1.00 93.82           C  
ATOM   1536  N   HIS A  98     211.308 213.567 186.222  1.00 87.63           N  
ATOM   1538  CA  HIS A  98     210.905 212.340 186.912  1.00 87.63           C  
ATOM   1540  C   HIS A  98     209.690 211.632 186.279  1.00 87.63           C  
ATOM   1541  CB  HIS A  98     210.630 212.688 188.384  1.00 87.63           C  
ATOM   1544  O   HIS A  98     209.344 210.539 186.711  1.00 87.63           O  
ATOM   1545  CG  HIS A  98     209.532 213.710 188.579  1.00 87.63           C  
ATOM   1546  CD2 HIS A  98     208.242 213.460 188.963  1.00 87.63           C  
ATOM   1548  ND1 HIS A  98     209.637 215.072 188.383  1.00 87.63           N  
ATOM   1550  CE1 HIS A  98     208.439 215.622 188.642  1.00 87.63           C  
ATOM   1552  NE2 HIS A  98     207.560 214.684 189.005  1.00 87.63           N  
ATOM   1553  N   ARG A  99     209.030 212.244 185.285  1.00 84.86           N  
ATOM   1555  CA  ARG A  99     207.896 211.674 184.539  1.00 84.86           C  
ATOM   1557  C   ARG A  99     208.268 211.176 183.132  1.00 84.86           C  
ATOM   1558  CB  ARG A  99     206.726 212.675 184.495  1.00 84.86           C  
ATOM   1561  O   ARG A  99     207.364 210.910 182.347  1.00 84.86           O  
ATOM   1562  CG  ARG A  99     206.123 213.010 185.868  1.00 84.86           C  
ATOM   1565  CD  ARG A  99     204.934 213.970 185.722  1.00 84.86           C  
ATOM   1568  NE  ARG A  99     203.779 213.362 185.026  1.00 84.86           N  
ATOM   1570  NH1 ARG A  99     202.731 215.322 184.415  1.00 84.86           N  
ATOM   1573  NH2 ARG A  99     201.993 213.378 183.615  1.00 84.86           N  
ATOM   1576  CZ  ARG A  99     202.835 214.023 184.373  1.00 84.86           C  
ATOM   1577  N   MET A 100     209.557 211.063 182.784  1.00 88.48           N  
ATOM   1579  CA  MET A 100     209.963 210.408 181.526  1.00 88.48           C  
ATOM   1581  C   MET A 100     209.693 208.893 181.574  1.00 88.48           C  
ATOM   1582  CB  MET A 100     211.451 210.627 181.207  1.00 88.48           C  
ATOM   1585  O   MET A 100     209.945 208.270 182.607  1.00 88.48           O  
ATOM   1586  CG  MET A 100     211.702 211.972 180.524  1.00 88.48           C  
ATOM   1589  SD  MET A 100     213.380 212.219 179.875  1.00 88.48           S  
ATOM   1590  CE  MET A 100     214.315 212.057 181.413  1.00 88.48           C  
ATOM   1594  N   PRO A 101     209.248 208.262 180.469  1.00 83.96           N  
ATOM   1595  CA  PRO A 101     209.162 206.806 180.382  1.00 83.96           C  
ATOM   1597  C   PRO A 101     210.541 206.146 180.528  1.00 83.96           C  
ATOM   1598  CB  PRO A 101     208.544 206.501 179.010  1.00 83.96           C  
ATOM   1601  O   PRO A 101     211.529 206.624 179.970  1.00 83.96           O  
ATOM   1602  CG  PRO A 101     207.874 207.811 178.595  1.00 83.96           C  
ATOM   1605  CD  PRO A 101     208.750 208.875 179.247  1.00 83.96           C  
ATOM   1608  N   MET A 102     210.608 204.991 181.196  1.00 77.37           N  
ATOM   1610  CA  MET A 102     211.876 204.293 181.470  1.00 77.37           C  
ATOM   1612  C   MET A 102     212.718 203.991 180.218  1.00 77.37           C  
ATOM   1613  CB  MET A 102     211.597 202.975 182.212  1.00 77.37           C  
ATOM   1616  O   MET A 102     213.928 204.191 180.238  1.00 77.37           O  
ATOM   1617  CG  MET A 102     211.791 203.105 183.726  1.00 77.37           C  
ATOM   1620  SD  MET A 102     212.329 201.564 184.514  1.00 77.37           S  
ATOM   1621  CE  MET A 102     213.956 201.405 183.723  1.00 77.37           C  
ATOM   1625  N   ALA A 103     212.088 203.555 179.119  1.00 74.36           N  
ATOM   1627  CA  ALA A 103     212.799 203.239 177.875  1.00 74.36           C  
ATOM   1629  C   ALA A 103     213.473 204.472 177.240  1.00 74.36           C  
ATOM   1630  CB  ALA A 103     211.801 202.597 176.903  1.00 74.36           C  
ATOM   1634  O   ALA A 103     214.494 204.351 176.573  1.00 74.36           O  
ATOM   1635  N   VAL A 104     212.921 205.671 177.456  1.00 81.99           N  
ATOM   1637  CA  VAL A 104     213.544 206.937 177.038  1.00 81.99           C  
ATOM   1639  C   VAL A 104     214.676 207.312 177.994  1.00 81.99           C  
ATOM   1640  CB  VAL A 104     212.487 208.056 176.983  1.00 81.99           C  
ATOM   1642  O   VAL A 104     215.743 207.742 177.558  1.00 81.99           O  
ATOM   1643  CG1 VAL A 104     213.096 209.404 176.608  1.00 81.99           C  
ATOM   1647  CG2 VAL A 104     211.358 207.718 175.993  1.00 81.99           C  
ATOM   1651  N   GLU A 105     214.455 207.130 179.299  1.00 81.70           N  
ATOM   1653  CA  GLU A 105     215.435 207.435 180.338  1.00 81.70           C  
ATOM   1655  C   GLU A 105     216.742 206.644 180.162  1.00 81.70           C  
ATOM   1656  CB  GLU A 105     214.808 207.164 181.715  1.00 81.70           C  
ATOM   1659  O   GLU A 105     217.822 207.215 180.299  1.00 81.70           O  
ATOM   1660  CG  GLU A 105     215.666 207.775 182.822  1.00 81.70           C  
ATOM   1663  CD  GLU A 105     215.218 207.354 184.222  1.00 81.70           C  
ATOM   1664  OE1 GLU A 105     216.107 206.910 184.984  1.00 81.70           O  
ATOM   1665  OE2 GLU A 105     214.046 207.538 184.591  1.00 81.70           O  
ATOM   1666  N   GLU A 106     216.670 205.358 179.808  1.00 74.21           N  
ATOM   1668  CA  GLU A 106     217.861 204.523 179.600  1.00 74.21           C  
ATOM   1670  C   GLU A 106     218.732 205.001 178.429  1.00 74.21           C  
ATOM   1671  CB  GLU A 106     217.454 203.052 179.420  1.00 74.21           C  
ATOM   1674  O   GLU A 106     219.959 204.983 178.528  1.00 74.21           O  
ATOM   1675  CG  GLU A 106     217.003 202.451 180.760  1.00 74.21           C  
ATOM   1678  CD  GLU A 106     216.705 200.948 180.715  1.00 74.21           C  
ATOM   1679  OE1 GLU A 106     216.580 200.376 181.831  1.00 74.21           O  
ATOM   1680  OE2 GLU A 106     216.634 200.369 179.615  1.00 74.21           O  
ATOM   1681  N   VAL A 107     218.123 205.524 177.358  1.00 74.76           N  
ATOM   1683  CA  VAL A 107     218.839 206.108 176.207  1.00 74.76           C  
ATOM   1685  C   VAL A 107     219.596 207.379 176.605  1.00 74.76           C  
ATOM   1686  CB  VAL A 107     217.847 206.385 175.057  1.00 74.76           C  
ATOM   1688  O   VAL A 107     220.671 207.670 176.075  1.00 74.76           O  
ATOM   1689  CG1 VAL A 107     218.496 207.030 173.828  1.00 74.76           C  
ATOM   1693  CG2 VAL A 107     217.228 205.066 174.576  1.00 74.76           C  
ATOM   1697  N   LEU A 108     219.079 208.121 177.588  1.00 85.65           N  
ATOM   1699  CA  LEU A 108     219.703 209.339 178.102  1.00 85.65           C  
ATOM   1701  C   LEU A 108     221.028 209.058 178.827  1.00 85.65           C  
ATOM   1702  CB  LEU A 108     218.694 210.028 179.039  1.00 85.65           C  
ATOM   1705  O   LEU A 108     221.873 209.944 178.935  1.00 85.65           O  
ATOM   1706  CG  LEU A 108     218.958 211.521 179.289  1.00 85.65           C  
ATOM   1708  CD1 LEU A 108     218.632 212.389 178.079  1.00 85.65           C  
ATOM   1712  CD2 LEU A 108     218.056 211.994 180.426  1.00 85.65           C  
ATOM   1716  N   TYR A 109     221.238 207.841 179.331  1.00 78.37           N  
ATOM   1718  CA  TYR A 109     222.403 207.515 180.153  1.00 78.37           C  
ATOM   1720  C   TYR A 109     223.717 207.588 179.375  1.00 78.37           C  
ATOM   1721  CB  TYR A 109     222.206 206.132 180.771  1.00 78.37           C  
ATOM   1724  O   TYR A 109     224.633 208.282 179.820  1.00 78.37           O  
ATOM   1725  CG  TYR A 109     221.076 205.989 181.780  1.00 78.37           C  
ATOM   1726  CD1 TYR A 109     220.367 207.097 182.303  1.00 78.37           C  
ATOM   1728  CD2 TYR A 109     220.758 204.693 182.223  1.00 78.37           C  
ATOM   1730  CE1 TYR A 109     219.345 206.901 183.252  1.00 78.37           C  
ATOM   1732  CE2 TYR A 109     219.752 204.498 183.183  1.00 78.37           C  
ATOM   1734  OH  TYR A 109     218.075 205.348 184.608  1.00 78.37           O  
ATOM   1736  CZ  TYR A 109     219.026 205.595 183.679  1.00 78.37           C  
ATOM   1737  N   SER A 110     223.796 206.935 178.212  1.00 72.20           N  
ATOM   1739  CA  SER A 110     224.972 207.012 177.334  1.00 72.20           C  
ATOM   1741  C   SER A 110     225.169 208.425 176.784  1.00 72.20           C  
ATOM   1742  CB  SER A 110     224.854 206.021 176.175  1.00 72.20           C  
ATOM   1745  O   SER A 110     226.298 208.911 176.718  1.00 72.20           O  
ATOM   1746  OG  SER A 110     224.708 204.706 176.683  1.00 72.20           O  
ATOM   1748  N   ALA A 111     224.067 209.134 176.506  1.00 87.80           N  
ATOM   1750  CA  ALA A 111     224.117 210.523 176.063  1.00 87.80           C  
ATOM   1752  C   ALA A 111     224.738 211.456 177.120  1.00 87.80           C  
ATOM   1753  CB  ALA A 111     222.700 210.972 175.689  1.00 87.80           C  
ATOM   1757  O   ALA A 111     225.502 212.350 176.766  1.00 87.80           O  
ATOM   1758  N   MET A 112     224.434 211.256 178.409  1.00 90.25           N  
ATOM   1760  CA  MET A 112     224.976 212.059 179.516  1.00 90.25           C  
ATOM   1762  C   MET A 112     226.402 211.664 179.920  1.00 90.25           C  
ATOM   1763  CB  MET A 112     224.082 211.916 180.755  1.00 90.25           C  
ATOM   1766  O   MET A 112     227.190 212.521 180.306  1.00 90.25           O  
ATOM   1767  CG  MET A 112     222.721 212.601 180.635  1.00 90.25           C  
ATOM   1770  SD  MET A 112     221.668 212.321 182.091  1.00 90.25           S  
ATOM   1771  CE  MET A 112     222.443 213.470 183.258  1.00 90.25           C  
ATOM   1775  N   GLU A 113     226.735 210.372 179.921  1.00 74.08           N  
ATOM   1777  CA  GLU A 113     228.056 209.921 180.384  1.00 74.08           C  
ATOM   1779  C   GLU A 113     229.132 210.084 179.310  1.00 74.08           C  
ATOM   1780  CB  GLU A 113     228.000 208.472 180.905  1.00 74.08           C  
ATOM   1783  O   GLU A 113     230.223 210.576 179.611  1.00 74.08           O  
ATOM   1784  CG  GLU A 113     227.298 208.392 182.273  1.00 74.08           C  
ATOM   1787  CD  GLU A 113     227.359 207.010 182.957  1.00 74.08           C  
ATOM   1788  OE1 GLU A 113     226.382 206.664 183.666  1.00 74.08           O  
ATOM   1789  OE2 GLU A 113     228.412 206.339 182.971  1.00 74.08           O  
ATOM   1790  N   ASP A 114     228.814 209.697 178.076  1.00 74.05           N  
ATOM   1792  CA  ASP A 114     229.806 209.520 177.022  1.00 74.05           C  
ATOM   1794  C   ASP A 114     229.521 210.350 175.753  1.00 74.05           C  
ATOM   1795  CB  ASP A 114     229.896 208.036 176.674  1.00 74.05           C  
ATOM   1798  O   ASP A 114     230.321 210.325 174.818  1.00 74.05           O  
ATOM   1799  CG  ASP A 114     230.339 207.057 177.774  1.00 74.05           C  
ATOM   1800  OD1 ASP A 114     231.205 207.423 178.605  1.00 74.05           O  
ATOM   1801  OD2 ASP A 114     229.904 205.881 177.709  1.00 74.05           O  
ATOM   1802  N   TYR A 115     228.419 211.111 175.716  1.00 88.48           N  
ATOM   1804  CA  TYR A 115     227.992 211.914 174.561  1.00 88.48           C  
ATOM   1806  C   TYR A 115     227.856 211.105 173.271  1.00 88.48           C  
ATOM   1807  CB  TYR A 115     228.869 213.159 174.374  1.00 88.48           C  
ATOM   1810  O   TYR A 115     228.204 211.569 172.188  1.00 88.48           O  
ATOM   1811  CG  TYR A 115     229.036 213.996 175.618  1.00 88.48           C  
ATOM   1812  CD1 TYR A 115     227.950 214.743 176.112  1.00 88.48           C  
ATOM   1814  CD2 TYR A 115     230.271 214.008 176.291  1.00 88.48           C  
ATOM   1816  CE1 TYR A 115     228.100 215.519 177.275  1.00 88.48           C  
ATOM   1818  CE2 TYR A 115     230.431 214.793 177.447  1.00 88.48           C  
ATOM   1820  OH  TYR A 115     229.502 216.308 179.052  1.00 88.48           O  
ATOM   1822  CZ  TYR A 115     229.345 215.548 177.938  1.00 88.48           C  
ATOM   1823  N   TYR A 116     227.314 209.899 173.369  1.00 81.26           N  
ATOM   1825  CA  TYR A 116     226.850 209.151 172.211  1.00 81.26           C  
ATOM   1827  C   TYR A 116     225.521 208.476 172.520  1.00 81.26           C  
ATOM   1828  CB  TYR A 116     227.905 208.134 171.757  1.00 81.26           C  
ATOM   1831  O   TYR A 116     225.135 208.306 173.678  1.00 81.26           O  
ATOM   1832  CG  TYR A 116     228.178 207.034 172.766  1.00 81.26           C  
ATOM   1833  CD1 TYR A 116     229.363 207.066 173.520  1.00 81.26           C  
ATOM   1835  CD2 TYR A 116     227.287 205.949 172.913  1.00 81.26           C  
ATOM   1837  CE1 TYR A 116     229.635 206.035 174.439  1.00 81.26           C  
ATOM   1839  CE2 TYR A 116     227.538 204.947 173.870  1.00 81.26           C  
ATOM   1841  OH  TYR A 116     228.887 204.167 175.711  1.00 81.26           O  
ATOM   1843  CZ  TYR A 116     228.691 205.023 174.675  1.00 81.26           C  
ATOM   1844  N   ILE A 117     224.829 208.053 171.471  1.00 72.20           N  
ATOM   1846  CA  ILE A 117     223.659 207.188 171.577  1.00 72.20           C  
ATOM   1848  C   ILE A 117     223.896 205.959 170.705  1.00 72.20           C  
ATOM   1849  CB  ILE A 117     222.363 207.932 171.193  1.00 72.20           C  
ATOM   1851  O   ILE A 117     224.213 206.089 169.521  1.00 72.20           O  
ATOM   1852  CG1 ILE A 117     222.243 209.282 171.933  1.00 72.20           C  
ATOM   1855  CG2 ILE A 117     221.179 207.009 171.517  1.00 72.20           C  
ATOM   1859  CD1 ILE A 117     220.983 210.075 171.573  1.00 72.20           C  
ATOM   1863  N   ASP A 118     223.728 204.770 171.280  1.00 65.43           N  
ATOM   1865  CA  ASP A 118     223.698 203.523 170.521  1.00 65.43           C  
ATOM   1867  C   ASP A 118     222.266 203.221 170.089  1.00 65.43           C  
ATOM   1868  CB  ASP A 118     224.274 202.360 171.339  1.00 65.43           C  
ATOM   1871  O   ASP A 118     221.377 203.020 170.915  1.00 65.43           O  
ATOM   1872  CG  ASP A 118     225.800 202.323 171.290  1.00 65.43           C  
ATOM   1873  OD1 ASP A 118     226.351 202.275 170.161  1.00 65.43           O  
ATOM   1874  OD2 ASP A 118     226.421 202.285 172.368  1.00 65.43           O  
ATOM   1875  N   ILE A 119     222.043 203.166 168.780  1.00 57.59           N  
ATOM   1877  CA  ILE A 119     220.755 202.782 168.207  1.00 57.59           C  
ATOM   1879  C   ILE A 119     220.915 201.366 167.657  1.00 57.59           C  
ATOM   1880  CB  ILE A 119     220.278 203.828 167.176  1.00 57.59           C  
ATOM   1882  O   ILE A 119     221.690 201.134 166.724  1.00 57.59           O  
ATOM   1883  CG1 ILE A 119     220.207 205.229 167.838  1.00 57.59           C  
ATOM   1886  CG2 ILE A 119     218.898 203.422 166.622  1.00 57.59           C  
ATOM   1890  CD1 ILE A 119     219.863 206.370 166.881  1.00 57.59           C  
ATOM   1894  N   MET A 120     220.220 200.395 168.254  1.00 56.77           N  
ATOM   1896  CA  MET A 120     220.222 199.014 167.771  1.00 56.77           C  
ATOM   1898  C   MET A 120     219.402 198.879 166.492  1.00 56.77           C  
ATOM   1899  CB  MET A 120     219.730 198.023 168.831  1.00 56.77           C  
ATOM   1902  O   MET A 120     218.261 199.325 166.397  1.00 56.77           O  
ATOM   1903  CG  MET A 120     220.890 197.488 169.673  1.00 56.77           C  
ATOM   1906  SD  MET A 120     220.515 195.911 170.477  1.00 56.77           S  
ATOM   1907  CE  MET A 120     219.502 196.480 171.870  1.00 56.77           C  
ATOM   1911  N   ILE A 121     220.017 198.264 165.489  1.00 52.15           N  
ATOM   1913  CA  ILE A 121     219.595 198.328 164.101  1.00 52.15           C  
ATOM   1915  C   ILE A 121     219.558 196.936 163.508  1.00 52.15           C  
ATOM   1916  CB  ILE A 121     220.573 199.269 163.380  1.00 52.15           C  
ATOM   1918  O   ILE A 121     220.528 196.195 163.606  1.00 52.15           O  
ATOM   1919  CG1 ILE A 121     220.060 200.677 163.713  1.00 52.15           C  
ATOM   1922  CG2 ILE A 121     220.741 198.897 161.899  1.00 52.15           C  
ATOM   1926  CD1 ILE A 121     220.955 201.860 163.424  1.00 52.15           C  
ATOM   1930  N   GLY A 122     218.462 196.615 162.828  1.00 53.58           N  
ATOM   1932  CA  GLY A 122     218.185 195.253 162.389  1.00 53.58           C  
ATOM   1935  C   GLY A 122     217.390 194.485 163.442  1.00 53.58           C  
ATOM   1936  O   GLY A 122     217.004 195.015 164.480  1.00 53.58           O  
ATOM   1937  N   ALA A 123     217.083 193.229 163.141  1.00 50.73           N  
ATOM   1939  CA  ALA A 123     216.343 192.354 164.041  1.00 50.73           C  
ATOM   1941  C   ALA A 123     216.921 190.934 163.970  1.00 50.73           C  
ATOM   1942  CB  ALA A 123     214.852 192.409 163.676  1.00 50.73           C  
ATOM   1946  O   ALA A 123     217.373 190.498 162.906  1.00 50.73           O  
ATOM   1947  N   GLY A 124     216.893 190.208 165.090  1.00 41.43           N  
ATOM   1949  CA  GLY A 124     217.459 188.856 165.190  1.00 41.43           C  
ATOM   1952  C   GLY A 124     218.981 188.844 164.993  1.00 41.43           C  
ATOM   1953  O   GLY A 124     219.655 189.779 165.406  1.00 41.43           O  
ATOM   1954  N   GLU A 125     219.507 187.828 164.298  1.00 41.65           N  
ATOM   1956  CA  GLU A 125     220.953 187.641 164.026  1.00 41.65           C  
ATOM   1958  C   GLU A 125     221.611 188.767 163.212  1.00 41.65           C  
ATOM   1959  CB  GLU A 125     221.164 186.337 163.235  1.00 41.65           C  
ATOM   1962  O   GLU A 125     222.829 188.813 163.080  1.00 41.65           O  
ATOM   1963  CG  GLU A 125     220.869 185.058 164.027  1.00 41.65           C  
ATOM   1966  CD  GLU A 125     221.193 183.791 163.213  1.00 41.65           C  
ATOM   1967  OE1 GLU A 125     221.416 182.738 163.849  1.00 41.65           O  
ATOM   1968  OE2 GLU A 125     221.170 183.859 161.960  1.00 41.65           O  
ATOM   1969  N   THR A 126     220.821 189.668 162.627  1.00 47.73           N  
ATOM   1971  CA  THR A 126     221.334 190.784 161.816  1.00 47.73           C  
ATOM   1973  C   THR A 126     221.408 192.097 162.590  1.00 47.73           C  
ATOM   1974  CB  THR A 126     220.563 190.939 160.498  1.00 47.73           C  
ATOM   1976  O   THR A 126     221.563 193.154 161.973  1.00 47.73           O  
ATOM   1977  CG2 THR A 126     220.654 189.677 159.639  1.00 47.73           C  
ATOM   1981  OG1 THR A 126     219.192 191.228 160.703  1.00 47.73           O  
ATOM   1983  N   SER A 127     221.263 192.055 163.921  1.00 54.62           N  
ATOM   1985  CA  SER A 127     221.360 193.258 164.737  1.00 54.62           C  
ATOM   1987  C   SER A 127     222.806 193.773 164.783  1.00 54.62           C  
ATOM   1988  CB  SER A 127     220.721 193.095 166.125  1.00 54.62           C  
ATOM   1991  O   SER A 127     223.765 193.023 164.957  1.00 54.62           O  
ATOM   1992  OG  SER A 127     221.604 192.526 167.063  1.00 54.62           O  
ATOM   1994  N   ARG A 128     222.978 195.080 164.596  1.00 52.78           N  
ATOM   1996  CA  ARG A 128     224.213 195.808 164.915  1.00 52.78           C  
ATOM   1998  C   ARG A 128     223.843 197.108 165.609  1.00 52.78           C  
ATOM   1999  CB  ARG A 128     225.084 196.033 163.663  1.00 52.78           C  
ATOM   2002  O   ARG A 128     222.770 197.641 165.333  1.00 52.78           O  
ATOM   2003  CG  ARG A 128     224.595 197.160 162.736  1.00 52.78           C  
ATOM   2006  CD  ARG A 128     225.590 197.403 161.597  1.00 52.78           C  
ATOM   2009  NE  ARG A 128     225.180 198.556 160.769  1.00 52.78           N  
ATOM   2011  NH1 ARG A 128     227.214 198.980 159.786  1.00 52.78           N  
ATOM   2014  NH2 ARG A 128     225.458 200.255 159.278  1.00 52.78           N  
ATOM   2017  CZ  ARG A 128     225.951 199.255 159.953  1.00 52.78           C  
ATOM   2018  N   SER A 129     224.719 197.668 166.436  1.00 52.14           N  
ATOM   2020  CA  SER A 129     224.524 199.055 166.866  1.00 52.14           C  
ATOM   2022  C   SER A 129     225.068 200.012 165.805  1.00 52.14           C  
ATOM   2023  CB  SER A 129     225.057 199.340 168.279  1.00 52.14           C  
ATOM   2026  O   SER A 129     226.074 199.734 165.140  1.00 52.14           O  
ATOM   2027  OG  SER A 129     226.425 199.683 168.293  1.00 52.14           O  
ATOM   2029  N   VAL A 130     224.378 201.133 165.608  1.00 61.38           N  
ATOM   2031  CA  VAL A 130     224.989 202.328 165.023  1.00 61.38           C  
ATOM   2033  C   VAL A 130     225.193 203.324 166.144  1.00 61.38           C  
ATOM   2034  CB  VAL A 130     224.185 202.923 163.862  1.00 61.38           C  
ATOM   2036  O   VAL A 130     224.254 203.694 166.845  1.00 61.38           O  
ATOM   2037  CG1 VAL A 130     224.761 204.239 163.333  1.00 61.38           C  
ATOM   2041  CG2 VAL A 130     224.183 201.924 162.691  1.00 61.38           C  
ATOM   2045  N   HIS A 131     226.444 203.738 166.274  1.00 64.31           N  
ATOM   2047  CA  HIS A 131     226.894 204.711 167.248  1.00 64.31           C  
ATOM   2049  C   HIS A 131     226.738 206.117 166.663  1.00 64.31           C  
ATOM   2050  CB  HIS A 131     228.349 204.372 167.568  1.00 64.31           C  
ATOM   2053  O   HIS A 131     227.280 206.404 165.589  1.00 64.31           O  
ATOM   2054  CG  HIS A 131     228.771 204.794 168.937  1.00 64.31           C  
ATOM   2055  CD2 HIS A 131     229.667 205.778 169.254  1.00 64.31           C  
ATOM   2057  ND1 HIS A 131     228.474 204.111 170.091  1.00 64.31           N  
ATOM   2059  CE1 HIS A 131     229.222 204.629 171.071  1.00 64.31           C  
ATOM   2061  NE2 HIS A 131     229.971 205.644 170.607  1.00 64.31           N  
ATOM   2062  N   LEU A 132     225.977 206.976 167.336  1.00 74.29           N  
ATOM   2064  CA  LEU A 132     225.786 208.380 166.971  1.00 74.29           C  
ATOM   2066  C   LEU A 132     226.491 209.268 167.996  1.00 74.29           C  
ATOM   2067  CB  LEU A 132     224.274 208.676 166.857  1.00 74.29           C  
ATOM   2070  O   LEU A 132     226.054 209.345 169.141  1.00 74.29           O  
ATOM   2071  CG  LEU A 132     223.821 208.928 165.406  1.00 74.29           C  
ATOM   2073  CD1 LEU A 132     222.480 208.257 165.126  1.00 74.29           C  
ATOM   2077  CD2 LEU A 132     223.678 210.424 165.115  1.00 74.29           C  
ATOM   2081  N   ASP A 133     227.564 209.936 167.572  1.00 82.16           N  
ATOM   2083  CA  ASP A 133     228.263 210.931 168.388  1.00 82.16           C  
ATOM   2085  C   ASP A 133     227.376 212.173 168.579  1.00 82.16           C  
ATOM   2086  CB  ASP A 133     229.585 211.354 167.725  1.00 82.16           C  
ATOM   2089  O   ASP A 133     226.903 212.764 167.604  1.00 82.16           O  
ATOM   2090  CG  ASP A 133     230.577 210.216 167.472  1.00 82.16           C  
ATOM   2091  OD1 ASP A 133     230.978 209.545 168.443  1.00 82.16           O  
ATOM   2092  OD2 ASP A 133     230.987 210.073 166.292  1.00 82.16           O  
ATOM   2093  N   LEU A 134     227.195 212.600 169.825  1.00 88.04           N  
ATOM   2095  CA  LEU A 134     226.527 213.843 170.195  1.00 88.04           C  
ATOM   2097  C   LEU A 134     227.554 214.943 170.496  1.00 88.04           C  
ATOM   2098  CB  LEU A 134     225.636 213.632 171.427  1.00 88.04           C  
ATOM   2101  O   LEU A 134     228.669 214.668 170.954  1.00 88.04           O  
ATOM   2102  CG  LEU A 134     224.481 212.634 171.264  1.00 88.04           C  
ATOM   2104  CD1 LEU A 134     223.797 212.559 172.629  1.00 88.04           C  
ATOM   2108  CD2 LEU A 134     223.471 213.078 170.202  1.00 88.04           C  
ATOM   2112  N   PRO A 135     227.195 216.220 170.297  1.00 90.50           N  
ATOM   2113  CA  PRO A 135     227.988 217.309 170.834  1.00 90.50           C  
ATOM   2115  C   PRO A 135     227.910 217.318 172.373  1.00 90.50           C  
ATOM   2116  CB  PRO A 135     227.413 218.576 170.207  1.00 90.50           C  
ATOM   2119  O   PRO A 135     226.869 216.983 172.939  1.00 90.50           O  
ATOM   2120  CG  PRO A 135     225.964 218.217 169.891  1.00 90.50           C  
ATOM   2123  CD  PRO A 135     225.962 216.705 169.694  1.00 90.50           C  
ATOM   2126  N   PRO A 136     228.976 217.743 173.077  1.00 93.70           N  
ATOM   2127  CA  PRO A 136     228.919 217.942 174.521  1.00 93.70           C  
ATOM   2129  C   PRO A 136     227.814 218.938 174.877  1.00 93.70           C  
ATOM   2130  CB  PRO A 136     230.300 218.465 174.932  1.00 93.70           C  
ATOM   2133  O   PRO A 136     227.791 220.039 174.333  1.00 93.70           O  
ATOM   2134  CG  PRO A 136     231.211 218.012 173.793  1.00 93.70           C  
ATOM   2137  CD  PRO A 136     230.302 218.036 172.569  1.00 93.70           C  
ATOM   2140  N   PHE A 137     226.926 218.581 175.800  1.00 95.43           N  
ATOM   2142  CA  PHE A 137     225.800 219.419 176.220  1.00 95.43           C  
ATOM   2144  C   PHE A 137     225.598 219.353 177.737  1.00 95.43           C  
ATOM   2145  CB  PHE A 137     224.528 219.000 175.464  1.00 95.43           C  
ATOM   2148  O   PHE A 137     226.117 218.459 178.411  1.00 95.43           O  
ATOM   2149  CG  PHE A 137     223.922 217.686 175.929  1.00 95.43           C  
ATOM   2150  CD1 PHE A 137     224.435 216.464 175.458  1.00 95.43           C  
ATOM   2152  CD2 PHE A 137     222.846 217.684 176.840  1.00 95.43           C  
ATOM   2154  CE1 PHE A 137     223.903 215.249 175.916  1.00 95.43           C  
ATOM   2156  CE2 PHE A 137     222.305 216.465 177.290  1.00 95.43           C  
ATOM   2158  CZ  PHE A 137     222.843 215.247 176.839  1.00 95.43           C  
ATOM   2160  N   THR A 138     224.811 220.285 178.277  1.00 95.21           N  
ATOM   2162  CA  THR A 138     224.392 220.282 179.687  1.00 95.21           C  
ATOM   2164  C   THR A 138     222.923 219.876 179.790  1.00 95.21           C  
ATOM   2165  CB  THR A 138     224.589 221.656 180.336  1.00 95.21           C  
ATOM   2167  O   THR A 138     222.055 220.499 179.184  1.00 95.21           O  
ATOM   2168  CG2 THR A 138     224.370 221.609 181.850  1.00 95.21           C  
ATOM   2172  OG1 THR A 138     225.879 222.160 180.080  1.00 95.21           O  
ATOM   2174  N   LEU A 139     222.612 218.873 180.613  1.00 95.72           N  
ATOM   2176  CA  LEU A 139     221.225 218.523 180.943  1.00 95.72           C  
ATOM   2178  C   LEU A 139     220.832 219.278 182.208  1.00 95.72           C  
ATOM   2179  CB  LEU A 139     221.050 217.002 181.127  1.00 95.72           C  
ATOM   2182  O   LEU A 139     221.491 219.113 183.235  1.00 95.72           O  
ATOM   2183  CG  LEU A 139     219.609 216.580 181.486  1.00 95.72           C  
ATOM   2185  CD1 LEU A 139     218.624 216.792 180.343  1.00 95.72           C  
ATOM   2189  CD2 LEU A 139     219.580 215.104 181.849  1.00 95.72           C  
ATOM   2193  N   VAL A 140     219.755 220.058 182.153  1.00 96.72           N  
ATOM   2195  CA  VAL A 140     219.134 220.671 183.328  1.00 96.72           C  
ATOM   2197  C   VAL A 140     217.785 219.998 183.570  1.00 96.72           C  
ATOM   2198  CB  VAL A 140     219.041 222.203 183.223  1.00 96.72           C  
ATOM   2200  O   VAL A 140     216.816 220.250 182.859  1.00 96.72           O  
ATOM   2201  CG1 VAL A 140     218.437 222.801 184.504  1.00 96.72           C  
ATOM   2205  CG2 VAL A 140     220.432 222.835 183.063  1.00 96.72           C  
ATOM   2209  N   GLY A 141     217.714 219.122 184.567  1.00 95.83           N  
ATOM   2211  CA  GLY A 141     216.462 218.476 184.967  1.00 95.83           C  
ATOM   2214  C   GLY A 141     215.745 219.277 186.048  1.00 95.83           C  
ATOM   2215  O   GLY A 141     216.403 219.783 186.958  1.00 95.83           O  
ATOM   2216  N   ALA A 142     214.415 219.368 186.001  1.00 94.91           N  
ATOM   2218  CA  ALA A 142     213.614 219.926 187.092  1.00 94.91           C  
ATOM   2220  C   ALA A 142     212.618 218.916 187.685  1.00 94.91           C  
ATOM   2221  CB  ALA A 142     212.973 221.251 186.669  1.00 94.91           C  
ATOM   2225  O   ALA A 142     211.979 218.137 186.981  1.00 94.91           O  
ATOM   2226  N   THR A 143     212.486 218.917 189.014  1.00 92.16           N  
ATOM   2228  CA  THR A 143     211.554 218.047 189.757  1.00 92.16           C  
ATOM   2230  C   THR A 143     211.036 218.725 191.032  1.00 92.16           C  
ATOM   2231  CB  THR A 143     212.203 216.683 190.065  1.00 92.16           C  
ATOM   2233  O   THR A 143     211.594 219.719 191.503  1.00 92.16           O  
ATOM   2234  CG2 THR A 143     213.426 216.792 190.963  1.00 92.16           C  
ATOM   2238  OG1 THR A 143     211.275 215.873 190.735  1.00 92.16           O  
ATOM   2240  N   THR A 144     209.955 218.219 191.619  1.00 82.59           N  
ATOM   2242  CA  THR A 144     209.448 218.686 192.917  1.00 82.59           C  
ATOM   2244  C   THR A 144     210.234 218.108 194.093  1.00 82.59           C  
ATOM   2245  CB  THR A 144     207.954 218.398 193.074  1.00 82.59           C  
ATOM   2247  O   THR A 144     210.536 218.842 195.034  1.00 82.59           O  
ATOM   2248  CG2 THR A 144     207.105 219.374 192.265  1.00 82.59           C  
ATOM   2252  OG1 THR A 144     207.711 217.104 192.603  1.00 82.59           O  
ATOM   2254  N   ARG A 145     210.634 216.832 194.024  1.00 81.38           N  
ATOM   2256  CA  ARG A 145     211.543 216.175 194.982  1.00 81.38           C  
ATOM   2258  C   ARG A 145     212.594 215.369 194.225  1.00 81.38           C  
ATOM   2259  CB  ARG A 145     210.783 215.256 195.955  1.00 81.38           C  
ATOM   2262  O   ARG A 145     212.271 214.654 193.278  1.00 81.38           O  
ATOM   2263  CG  ARG A 145     209.694 215.951 196.784  1.00 81.38           C  
ATOM   2266  CD  ARG A 145     208.921 214.909 197.607  1.00 81.38           C  
ATOM   2269  NE  ARG A 145     207.684 215.479 198.177  1.00 81.38           N  
ATOM   2271  NH1 ARG A 145     206.267 213.658 197.842  1.00 81.38           N  
ATOM   2274  NH2 ARG A 145     205.478 215.535 198.720  1.00 81.38           N  
ATOM   2277  CZ  ARG A 145     206.501 214.880 198.239  1.00 81.38           C  
ATOM   2278  N   ALA A 146     213.854 215.474 194.642  1.00 85.86           N  
ATOM   2280  CA  ALA A 146     214.949 214.743 194.003  1.00 85.86           C  
ATOM   2282  C   ALA A 146     214.774 213.217 194.106  1.00 85.86           C  
ATOM   2283  CB  ALA A 146     216.275 215.191 194.622  1.00 85.86           C  
ATOM   2287  O   ALA A 146     215.195 212.503 193.201  1.00 85.86           O  
ATOM   2288  N   GLY A 147     214.131 212.720 195.167  1.00 77.03           N  
ATOM   2290  CA  GLY A 147     213.827 211.306 195.356  1.00 77.03           C  
ATOM   2293  C   GLY A 147     212.724 210.739 194.467  1.00 77.03           C  
ATOM   2294  O   GLY A 147     212.413 209.570 194.629  1.00 77.03           O  
ATOM   2295  N   MET A 148     212.138 211.520 193.550  1.00 83.14           N  
ATOM   2297  CA  MET A 148     211.267 210.975 192.495  1.00 83.14           C  
ATOM   2299  C   MET A 148     212.053 210.469 191.277  1.00 83.14           C  
ATOM   2300  CB  MET A 148     210.259 212.026 192.020  1.00 83.14           C  
ATOM   2303  O   MET A 148     211.488 209.784 190.436  1.00 83.14           O  
ATOM   2304  CG  MET A 148     209.325 212.520 193.118  1.00 83.14           C  
ATOM   2307  SD  MET A 148     208.149 213.740 192.490  1.00 83.14           S  
ATOM   2308  CE  MET A 148     207.614 214.467 194.046  1.00 83.14           C  
ATOM   2312  N   LEU A 149     213.333 210.838 191.133  1.00 90.06           N  
ATOM   2314  CA  LEU A 149     214.176 210.329 190.049  1.00 90.06           C  
ATOM   2316  C   LEU A 149     214.686 208.929 190.388  1.00 90.06           C  
ATOM   2317  CB  LEU A 149     215.375 211.256 189.773  1.00 90.06           C  
ATOM   2320  O   LEU A 149     214.995 208.641 191.547  1.00 90.06           O  
ATOM   2321  CG  LEU A 149     215.056 212.508 188.943  1.00 90.06           C  
ATOM   2323  CD1 LEU A 149     214.399 213.611 189.770  1.00 90.06           C  
ATOM   2327  CD2 LEU A 149     216.358 213.087 188.386  1.00 90.06           C  
ATOM   2331  N   SER A 150     214.893 208.104 189.361  1.00 83.82           N  
ATOM   2333  CA  SER A 150     215.610 206.841 189.512  1.00 83.82           C  
ATOM   2335  C   SER A 150     217.025 207.073 190.067  1.00 83.82           C  
ATOM   2336  CB  SER A 150     215.655 206.097 188.172  1.00 83.82           C  
ATOM   2339  O   SER A 150     217.684 208.084 189.782  1.00 83.82           O  
ATOM   2340  OG  SER A 150     216.716 206.608 187.396  1.00 83.82           O  
ATOM   2342  N   ASN A 151     217.532 206.113 190.846  1.00 75.84           N  
ATOM   2344  CA  ASN A 151     218.899 206.179 191.368  1.00 75.84           C  
ATOM   2346  C   ASN A 151     219.963 206.331 190.258  1.00 75.84           C  
ATOM   2347  CB  ASN A 151     219.174 204.965 192.281  1.00 75.84           C  
ATOM   2350  O   ASN A 151     220.859 207.165 190.430  1.00 75.84           O  
ATOM   2351  CG  ASN A 151     218.600 205.125 193.677  1.00 75.84           C  
ATOM   2352  ND2 ASN A 151     218.403 204.042 194.391  1.00 75.84           N  
ATOM   2355  OD1 ASN A 151     218.356 206.211 194.159  1.00 75.84           O  
ATOM   2356  N   PRO A 152     219.897 205.599 189.123  1.00 73.65           N  
ATOM   2357  CA  PRO A 152     220.866 205.769 188.045  1.00 73.65           C  
ATOM   2359  C   PRO A 152     220.835 207.171 187.420  1.00 73.65           C  
ATOM   2360  CB  PRO A 152     220.563 204.667 187.024  1.00 73.65           C  
ATOM   2363  O   PRO A 152     221.895 207.782 187.273  1.00 73.65           O  
ATOM   2364  CG  PRO A 152     219.800 203.611 187.816  1.00 73.65           C  
ATOM   2367  CD  PRO A 152     219.044 204.448 188.838  1.00 73.65           C  
ATOM   2370  N   LEU A 153     219.658 207.727 187.097  1.00 87.15           N  
ATOM   2372  CA  LEU A 153     219.559 209.077 186.529  1.00 87.15           C  
ATOM   2374  C   LEU A 153     220.051 210.136 187.518  1.00 87.15           C  
ATOM   2375  CB  LEU A 153     218.104 209.347 186.106  1.00 87.15           C  
ATOM   2378  O   LEU A 153     220.869 210.992 187.175  1.00 87.15           O  
ATOM   2379  CG  LEU A 153     217.877 210.719 185.452  1.00 87.15           C  
ATOM   2381  CD1 LEU A 153     218.644 210.886 184.141  1.00 87.15           C  
ATOM   2385  CD2 LEU A 153     216.391 210.951 185.188  1.00 87.15           C  
ATOM   2389  N   ARG A 154     219.619 210.045 188.779  1.00 86.40           N  
ATOM   2391  CA  ARG A 154     220.014 210.977 189.841  1.00 86.40           C  
ATOM   2393  C   ARG A 154     221.531 211.006 190.053  1.00 86.40           C  
ATOM   2394  CB  ARG A 154     219.253 210.586 191.115  1.00 86.40           C  
ATOM   2397  O   ARG A 154     222.097 212.071 190.297  1.00 86.40           O  
ATOM   2398  CG  ARG A 154     219.479 211.604 192.231  1.00 86.40           C  
ATOM   2401  CD  ARG A 154     218.696 211.228 193.488  1.00 86.40           C  
ATOM   2404  NE  ARG A 154     219.138 212.092 194.590  1.00 86.40           N  
ATOM   2406  NH1 ARG A 154     217.407 211.745 196.076  1.00 86.40           N  
ATOM   2409  NH2 ARG A 154     219.087 213.163 196.542  1.00 86.40           N  
ATOM   2412  CZ  ARG A 154     218.527 212.317 195.732  1.00 86.40           C  
ATOM   2413  N   ALA A 155     222.203 209.860 189.936  1.00 78.43           N  
ATOM   2415  CA  ALA A 155     223.651 209.751 190.109  1.00 78.43           C  
ATOM   2417  C   ALA A 155     224.478 210.428 188.995  1.00 78.43           C  
ATOM   2418  CB  ALA A 155     224.008 208.267 190.250  1.00 78.43           C  
ATOM   2422  O   ALA A 155     225.671 210.671 189.205  1.00 78.43           O  
ATOM   2423  N   ARG A 156     223.875 210.743 187.838  1.00 85.69           N  
ATOM   2425  CA  ARG A 156     224.543 211.384 186.687  1.00 85.69           C  
ATOM   2427  C   ARG A 156     224.596 212.908 186.773  1.00 85.69           C  
ATOM   2428  CB  ARG A 156     223.870 210.932 185.381  1.00 85.69           C  
ATOM   2431  O   ARG A 156     225.386 213.534 186.071  1.00 85.69           O  
ATOM   2432  CG  ARG A 156     224.143 209.451 185.123  1.00 85.69           C  
ATOM   2435  CD  ARG A 156     223.356 208.921 183.929  1.00 85.69           C  
ATOM   2438  NE  ARG A 156     223.798 207.549 183.670  1.00 85.69           N  
ATOM   2440  NH1 ARG A 156     222.114 206.331 184.647  1.00 85.69           N  
ATOM   2443  NH2 ARG A 156     223.893 205.312 183.777  1.00 85.69           N  
ATOM   2446  CZ  ARG A 156     223.255 206.410 184.035  1.00 85.69           C  
ATOM   2447  N   PHE A 157     223.821 213.515 187.668  1.00 92.14           N  
ATOM   2449  CA  PHE A 157     223.879 214.953 187.907  1.00 92.14           C  
ATOM   2451  C   PHE A 157     225.113 215.329 188.742  1.00 92.14           C  
ATOM   2452  CB  PHE A 157     222.552 215.430 188.499  1.00 92.14           C  
ATOM   2455  O   PHE A 157     225.283 214.930 189.903  1.00 92.14           O  
ATOM   2456  CG  PHE A 157     221.428 215.385 187.480  1.00 92.14           C  
ATOM   2457  CD1 PHE A 157     221.339 216.398 186.514  1.00 92.14           C  
ATOM   2459  CD2 PHE A 157     220.481 214.346 187.476  1.00 92.14           C  
ATOM   2461  CE1 PHE A 157     220.319 216.397 185.552  1.00 92.14           C  
ATOM   2463  CE2 PHE A 157     219.452 214.342 186.518  1.00 92.14           C  
ATOM   2465  CZ  PHE A 157     219.373 215.362 185.553  1.00 92.14           C  
ATOM   2467  N   GLY A 158     226.006 216.110 188.131  1.00 88.21           N  
ATOM   2469  CA  GLY A 158     227.221 216.622 188.766  1.00 88.21           C  
ATOM   2472  C   GLY A 158     226.965 217.816 189.687  1.00 88.21           C  
ATOM   2473  O   GLY A 158     227.808 218.106 190.544  1.00 88.21           O  
ATOM   2474  N   ILE A 159     225.815 218.481 189.525  1.00 90.28           N  
ATOM   2476  CA  ILE A 159     225.382 219.667 190.273  1.00 90.28           C  
ATOM   2478  C   ILE A 159     223.921 219.473 190.708  1.00 90.28           C  
ATOM   2479  CB  ILE A 159     225.556 220.935 189.402  1.00 90.28           C  
ATOM   2481  O   ILE A 159     223.071 219.119 189.898  1.00 90.28           O  
ATOM   2482  CG1 ILE A 159     227.023 221.117 188.935  1.00 90.28           C  
ATOM   2485  CG2 ILE A 159     225.086 222.185 190.170  1.00 90.28           C  
ATOM   2489  CD1 ILE A 159     227.220 222.217 187.887  1.00 90.28           C  
ATOM   2493  N   ASN A 160     223.612 219.726 191.982  1.00 89.06           N  
ATOM   2495  CA  ASN A 160     222.262 219.597 192.542  1.00 89.06           C  
ATOM   2497  C   ASN A 160     221.851 220.913 193.218  1.00 89.06           C  
ATOM   2498  CB  ASN A 160     222.245 218.423 193.539  1.00 89.06           C  
ATOM   2501  O   ASN A 160     222.432 221.285 194.234  1.00 89.06           O  
ATOM   2502  CG  ASN A 160     222.401 217.067 192.879  1.00 89.06           C  
ATOM   2503  ND2 ASN A 160     223.222 216.198 193.419  1.00 89.06           N  
ATOM   2506  OD1 ASN A 160     221.764 216.736 191.903  1.00 89.06           O  
ATOM   2507  N   GLY A 161     220.849 221.607 192.675  1.00 89.97           N  
ATOM   2509  CA  GLY A 161     220.305 222.854 193.213  1.00 89.97           C  
ATOM   2512  C   GLY A 161     218.981 222.636 193.945  1.00 89.97           C  
ATOM   2513  O   GLY A 161     217.929 222.524 193.312  1.00 89.97           O  
ATOM   2514  N   HIS A 162     219.022 222.611 195.280  1.00 88.56           N  
ATOM   2516  CA  HIS A 162     217.825 222.551 196.122  1.00 88.56           C  
ATOM   2518  C   HIS A 162     217.217 223.949 196.301  1.00 88.56           C  
ATOM   2519  CB  HIS A 162     218.181 221.946 197.485  1.00 88.56           C  
ATOM   2522  O   HIS A 162     217.809 224.802 196.959  1.00 88.56           O  
ATOM   2523  CG  HIS A 162     216.997 221.754 198.406  1.00 88.56           C  
ATOM   2524  CD2 HIS A 162     215.721 221.378 198.069  1.00 88.56           C  
ATOM   2526  ND1 HIS A 162     216.998 221.982 199.761  1.00 88.56           N  
ATOM   2528  CE1 HIS A 162     215.765 221.746 200.226  1.00 88.56           C  
ATOM   2530  NE2 HIS A 162     214.948 221.351 199.236  1.00 88.56           N  
ATOM   2531  N   MET A 163     216.039 224.184 195.728  1.00 92.39           N  
ATOM   2533  CA  MET A 163     215.305 225.442 195.858  1.00 92.39           C  
ATOM   2535  C   MET A 163     214.335 225.382 197.039  1.00 92.39           C  
ATOM   2536  CB  MET A 163     214.557 225.783 194.562  1.00 92.39           C  
ATOM   2539  O   MET A 163     213.403 224.576 197.043  1.00 92.39           O  
ATOM   2540  CG  MET A 163     215.475 225.767 193.337  1.00 92.39           C  
ATOM   2543  SD  MET A 163     214.825 226.687 191.921  1.00 92.39           S  
ATOM   2544  CE  MET A 163     215.180 228.355 192.510  1.00 92.39           C  
ATOM   2548  N   GLU A 164     214.527 226.263 198.017  1.00 88.24           N  
ATOM   2550  CA  GLU A 164     213.726 226.326 199.247  1.00 88.24           C  
ATOM   2552  C   GLU A 164     212.649 227.425 199.171  1.00 88.24           C  
ATOM   2553  CB  GLU A 164     214.660 226.480 200.466  1.00 88.24           C  
ATOM   2556  O   GLU A 164     212.604 228.206 198.220  1.00 88.24           O  
ATOM   2557  CG  GLU A 164     215.546 225.232 200.660  1.00 88.24           C  
ATOM   2560  CD  GLU A 164     216.426 225.252 201.924  1.00 88.24           C  
ATOM   2561  OE1 GLU A 164     216.856 224.144 202.350  1.00 88.24           O  
ATOM   2562  OE2 GLU A 164     216.668 226.345 202.475  1.00 88.24           O  
ATOM   2563  N   TYR A 165     211.744 227.497 200.151  1.00 89.46           N  
ATOM   2565  CA  TYR A 165     210.788 228.607 200.227  1.00 89.46           C  
ATOM   2567  C   TYR A 165     211.508 229.945 200.417  1.00 89.46           C  
ATOM   2568  CB  TYR A 165     209.768 228.381 201.344  1.00 89.46           C  
ATOM   2571  O   TYR A 165     212.520 230.026 201.107  1.00 89.46           O  
ATOM   2572  CG  TYR A 165     208.760 227.292 201.039  1.00 89.46           C  
ATOM   2573  CD1 TYR A 165     207.827 227.477 200.000  1.00 89.46           C  
ATOM   2575  CD2 TYR A 165     208.748 226.100 201.789  1.00 89.46           C  
ATOM   2577  CE1 TYR A 165     206.884 226.477 199.705  1.00 89.46           C  
ATOM   2579  CE2 TYR A 165     207.799 225.100 201.504  1.00 89.46           C  
ATOM   2581  OH  TYR A 165     205.954 224.321 200.185  1.00 89.46           O  
ATOM   2583  CZ  TYR A 165     206.867 225.287 200.461  1.00 89.46           C  
ATOM   2584  N   TYR A 166     210.963 230.996 199.814  1.00 93.52           N  
ATOM   2586  CA  TYR A 166     211.539 232.333 199.889  1.00 93.52           C  
ATOM   2588  C   TYR A 166     211.336 232.934 201.281  1.00 93.52           C  
ATOM   2589  CB  TYR A 166     210.922 233.221 198.803  1.00 93.52           C  
ATOM   2592  O   TYR A 166     210.262 232.800 201.877  1.00 93.52           O  
ATOM   2593  CG  TYR A 166     211.467 232.973 197.412  1.00 93.52           C  
ATOM   2594  CD1 TYR A 166     212.230 233.972 196.790  1.00 93.52           C  
ATOM   2596  CD2 TYR A 166     211.217 231.761 196.735  1.00 93.52           C  
ATOM   2598  CE1 TYR A 166     212.732 233.771 195.498  1.00 93.52           C  
ATOM   2600  CE2 TYR A 166     211.747 231.546 195.448  1.00 93.52           C  
ATOM   2602  OH  TYR A 166     213.036 232.388 193.590  1.00 93.52           O  
ATOM   2604  CZ  TYR A 166     212.505 232.559 194.825  1.00 93.52           C  
ATOM   2605  N   GLU A 167     212.353 233.643 201.765  1.00 93.72           N  
ATOM   2607  CA  GLU A 167     212.254 234.471 202.963  1.00 93.72           C  
ATOM   2609  C   GLU A 167     211.287 235.646 202.721  1.00 93.72           C  
ATOM   2610  CB  GLU A 167     213.654 234.962 203.369  1.00 93.72           C  
ATOM   2613  O   GLU A 167     211.098 236.110 201.592  1.00 93.72           O  
ATOM   2614  CG  GLU A 167     214.558 233.863 203.954  1.00 93.72           C  
ATOM   2617  CD  GLU A 167     214.110 233.404 205.353  1.00 93.72           C  
ATOM   2618  OE1 GLU A 167     214.180 232.187 205.634  1.00 93.72           O  
ATOM   2619  OE2 GLU A 167     213.670 234.273 206.145  1.00 93.72           O  
ATOM   2620  N   LEU A 168     210.671 236.154 203.794  1.00 94.18           N  
ATOM   2622  CA  LEU A 168     209.705 237.263 203.725  1.00 94.18           C  
ATOM   2624  C   LEU A 168     210.219 238.495 202.947  1.00 94.18           C  
ATOM   2625  CB  LEU A 168     209.282 237.686 205.149  1.00 94.18           C  
ATOM   2628  O   LEU A 168     209.454 239.027 202.137  1.00 94.18           O  
ATOM   2629  CG  LEU A 168     207.771 237.947 205.274  1.00 94.18           C  
ATOM   2631  CD1 LEU A 168     207.034 236.624 205.487  1.00 94.18           C  
ATOM   2635  CD2 LEU A 168     207.477 238.843 206.480  1.00 94.18           C  
ATOM   2639  N   PRO A 169     211.473 238.958 203.162  1.00 94.15           N  
ATOM   2640  CA  PRO A 169     212.008 240.140 202.491  1.00 94.15           C  
ATOM   2642  C   PRO A 169     212.118 239.948 200.977  1.00 94.15           C  
ATOM   2643  CB  PRO A 169     213.382 240.403 203.129  1.00 94.15           C  
ATOM   2646  O   PRO A 169     211.657 240.803 200.226  1.00 94.15           O  
ATOM   2647  CG  PRO A 169     213.308 239.674 204.468  1.00 94.15           C  
ATOM   2650  CD  PRO A 169     212.464 238.466 204.106  1.00 94.15           C  
ATOM   2653  N   ASP A 170     212.635 238.798 200.538  1.00 95.14           N  
ATOM   2655  CA  ASP A 170     212.779 238.458 199.119  1.00 95.14           C  
ATOM   2657  C   ASP A 170     211.415 238.421 198.422  1.00 95.14           C  
ATOM   2658  CB  ASP A 170     213.423 237.068 198.984  1.00 95.14           C  
ATOM   2661  O   ASP A 170     211.248 238.875 197.292  1.00 95.14           O  
ATOM   2662  CG  ASP A 170     214.845 236.943 199.524  1.00 95.14           C  
ATOM   2663  OD1 ASP A 170     215.502 237.982 199.745  1.00 95.14           O  
ATOM   2664  OD2 ASP A 170     215.256 235.772 199.691  1.00 95.14           O  
ATOM   2665  N   LEU A 171     210.402 237.895 199.113  1.00 94.75           N  
ATOM   2667  CA  LEU A 171     209.036 237.847 198.607  1.00 94.75           C  
ATOM   2669  C   LEU A 171     208.382 239.226 198.521  1.00 94.75           C  
ATOM   2670  CB  LEU A 171     208.221 236.892 199.487  1.00 94.75           C  
ATOM   2673  O   LEU A 171     207.649 239.474 197.566  1.00 94.75           O  
ATOM   2674  CG  LEU A 171     207.839 235.634 198.714  1.00 94.75           C  
ATOM   2676  CD1 LEU A 171     207.602 234.504 199.687  1.00 94.75           C  
ATOM   2680  CD2 LEU A 171     206.546 235.836 197.925  1.00 94.75           C  
ATOM   2684  N   THR A 172     208.644 240.122 199.480  1.00 95.29           N  
ATOM   2686  CA  THR A 172     208.191 241.522 199.401  1.00 95.29           C  
ATOM   2688  C   THR A 172     208.810 242.213 198.191  1.00 95.29           C  
ATOM   2689  CB  THR A 172     208.516 242.294 200.687  1.00 95.29           C  
ATOM   2691  O   THR A 172     208.079 242.823 197.415  1.00 95.29           O  
ATOM   2692  CG2 THR A 172     207.944 243.710 200.692  1.00 95.29           C  
ATOM   2696  OG1 THR A 172     207.924 241.624 201.773  1.00 95.29           O  
ATOM   2698  N   GLU A 173     210.110 242.018 197.954  1.00 93.42           N  
ATOM   2700  CA  GLU A 173     210.804 242.582 196.789  1.00 93.42           C  
ATOM   2702  C   GLU A 173     210.234 242.041 195.465  1.00 93.42           C  
ATOM   2703  CB  GLU A 173     212.307 242.279 196.910  1.00 93.42           C  
ATOM   2706  O   GLU A 173     210.046 242.786 194.503  1.00 93.42           O  
ATOM   2707  CG  GLU A 173     213.138 243.094 195.904  1.00 93.42           C  
ATOM   2710  CD  GLU A 173     214.644 242.773 195.927  1.00 93.42           C  
ATOM   2711  OE1 GLU A 173     215.355 243.320 195.048  1.00 93.42           O  
ATOM   2712  OE2 GLU A 173     215.094 241.991 196.791  1.00 93.42           O  
ATOM   2713  N   ILE A 174     209.879 240.752 195.412  1.00 94.35           N  
ATOM   2715  CA  ILE A 174     209.202 240.167 194.248  1.00 94.35           C  
ATOM   2717  C   ILE A 174     207.824 240.805 194.029  1.00 94.35           C  
ATOM   2718  CB  ILE A 174     209.123 238.630 194.373  1.00 94.35           C  
ATOM   2720  O   ILE A 174     207.494 241.134 192.891  1.00 94.35           O  
ATOM   2721  CG1 ILE A 174     210.534 238.021 194.215  1.00 94.35           C  
ATOM   2724  CG2 ILE A 174     208.178 238.020 193.315  1.00 94.35           C  
ATOM   2728  CD1 ILE A 174     210.630 236.555 194.652  1.00 94.35           C  
ATOM   2732  N   VAL A 175     207.019 240.993 195.083  1.00 94.79           N  
ATOM   2734  CA  VAL A 175     205.691 241.629 194.980  1.00 94.79           C  
ATOM   2736  C   VAL A 175     205.814 243.072 194.492  1.00 94.79           C  
ATOM   2737  CB  VAL A 175     204.928 241.562 196.321  1.00 94.79           C  
ATOM   2739  O   VAL A 175     205.085 243.468 193.582  1.00 94.79           O  
ATOM   2740  CG1 VAL A 175     203.633 242.386 196.301  1.00 94.79           C  
ATOM   2744  CG2 VAL A 175     204.509 240.122 196.632  1.00 94.79           C  
ATOM   2748  N   GLU A 176     206.766 243.834 195.033  1.00 93.75           N  
ATOM   2750  CA  GLU A 176     207.058 245.205 194.606  1.00 93.75           C  
ATOM   2752  C   GLU A 176     207.478 245.238 193.130  1.00 93.75           C  
ATOM   2753  CB  GLU A 176     208.143 245.818 195.507  1.00 93.75           C  
ATOM   2756  O   GLU A 176     206.867 245.955 192.335  1.00 93.75           O  
ATOM   2757  CG  GLU A 176     207.618 246.118 196.923  1.00 93.75           C  
ATOM   2760  CD  GLU A 176     208.689 246.685 197.872  1.00 93.75           C  
ATOM   2761  OE1 GLU A 176     208.289 247.347 198.859  1.00 93.75           O  
ATOM   2762  OE2 GLU A 176     209.897 246.475 197.616  1.00 93.75           O  
ATOM   2763  N   ARG A 177     208.418 244.380 192.713  1.00 90.66           N  
ATOM   2765  CA  ARG A 177     208.843 244.268 191.308  1.00 90.66           C  
ATOM   2767  C   ARG A 177     207.681 243.909 190.381  1.00 90.66           C  
ATOM   2768  CB  ARG A 177     209.991 243.250 191.218  1.00 90.66           C  
ATOM   2771  O   ARG A 177     207.541 244.497 189.310  1.00 90.66           O  
ATOM   2772  CG  ARG A 177     210.496 243.064 189.780  1.00 90.66           C  
ATOM   2775  CD  ARG A 177     211.730 242.150 189.745  1.00 90.66           C  
ATOM   2778  NE  ARG A 177     212.148 241.851 188.356  1.00 90.66           N  
ATOM   2780  NH1 ARG A 177     211.074 239.844 188.132  1.00 90.66           N  
ATOM   2783  NH2 ARG A 177     212.213 240.651 186.405  1.00 90.66           N  
ATOM   2786  CZ  ARG A 177     211.819 240.790 187.640  1.00 90.66           C  
ATOM   2787  N   THR A 178     206.837 242.955 190.769  1.00 89.97           N  
ATOM   2789  CA  THR A 178     205.665 242.556 189.979  1.00 89.97           C  
ATOM   2791  C   THR A 178     204.656 243.700 189.863  1.00 89.97           C  
ATOM   2792  CB  THR A 178     204.996 241.314 190.587  1.00 89.97           C  
ATOM   2794  O   THR A 178     204.120 243.932 188.778  1.00 89.97           O  
ATOM   2795  CG2 THR A 178     203.749 240.901 189.814  1.00 89.97           C  
ATOM   2799  OG1 THR A 178     205.854 240.202 190.528  1.00 89.97           O  
ATOM   2801  N   SER A 179     204.410 244.432 190.952  1.00 90.31           N  
ATOM   2803  CA  SER A 179     203.504 245.584 190.953  1.00 90.31           C  
ATOM   2805  C   SER A 179     203.973 246.679 189.992  1.00 90.31           C  
ATOM   2806  CB  SER A 179     203.345 246.128 192.373  1.00 90.31           C  
ATOM   2809  O   SER A 179     203.163 247.215 189.238  1.00 90.31           O  
ATOM   2810  OG  SER A 179     204.459 246.886 192.791  1.00 90.31           O  
ATOM   2812  N   GLU A 180     205.287 246.922 189.931  1.00 87.98           N  
ATOM   2814  CA  GLU A 180     205.902 247.884 189.019  1.00 87.98           C  
ATOM   2816  C   GLU A 180     205.720 247.459 187.555  1.00 87.98           C  
ATOM   2817  CB  GLU A 180     207.400 248.038 189.363  1.00 87.98           C  
ATOM   2820  O   GLU A 180     205.327 248.268 186.714  1.00 87.98           O  
ATOM   2821  CG  GLU A 180     207.769 249.502 189.647  1.00 87.98           C  
ATOM   2824  CD  GLU A 180     209.273 249.728 189.895  1.00 87.98           C  
ATOM   2825  OE1 GLU A 180     209.631 250.894 190.192  1.00 87.98           O  
ATOM   2826  OE2 GLU A 180     210.072 248.781 189.709  1.00 87.98           O  
ATOM   2827  N   ILE A 181     205.943 246.175 187.250  1.00 85.51           N  
ATOM   2829  CA  ILE A 181     205.792 245.624 185.892  1.00 85.51           C  
ATOM   2831  C   ILE A 181     204.342 245.729 185.397  1.00 85.51           C  
ATOM   2832  CB  ILE A 181     206.313 244.167 185.840  1.00 85.51           C  
ATOM   2834  O   ILE A 181     204.119 246.015 184.220  1.00 85.51           O  
ATOM   2835  CG1 ILE A 181     207.848 244.140 186.032  1.00 85.51           C  
ATOM   2838  CG2 ILE A 181     205.957 243.483 184.501  1.00 85.51           C  
ATOM   2842  CD1 ILE A 181     208.416 242.743 186.316  1.00 85.51           C  
ATOM   2846  N   PHE A 182     203.361 245.513 186.278  1.00 81.79           N  
ATOM   2848  CA  PHE A 182     201.934 245.612 185.954  1.00 81.79           C  
ATOM   2850  C   PHE A 182     201.341 247.016 186.139  1.00 81.79           C  
ATOM   2851  CB  PHE A 182     201.153 244.567 186.753  1.00 81.79           C  
ATOM   2854  O   PHE A 182     200.119 247.162 186.084  1.00 81.79           O  
ATOM   2855  CG  PHE A 182     201.343 243.133 186.317  1.00 81.79           C  
ATOM   2856  CD1 PHE A 182     201.006 242.734 185.011  1.00 81.79           C  
ATOM   2858  CD2 PHE A 182     201.769 242.176 187.248  1.00 81.79           C  
ATOM   2860  CE1 PHE A 182     201.113 241.383 184.637  1.00 81.79           C  
ATOM   2862  CE2 PHE A 182     201.844 240.822 186.889  1.00 81.79           C  
ATOM   2864  CZ  PHE A 182     201.523 240.426 185.579  1.00 81.79           C  
ATOM   2866  N   GLU A 183     202.176 248.037 186.351  1.00 86.84           N  
ATOM   2868  CA  GLU A 183     201.755 249.436 186.513  1.00 86.84           C  
ATOM   2870  C   GLU A 183     200.721 249.622 187.646  1.00 86.84           C  
ATOM   2871  CB  GLU A 183     201.332 250.042 185.153  1.00 86.84           C  
ATOM   2874  O   GLU A 183     199.844 250.486 187.597  1.00 86.84           O  
ATOM   2875  CG  GLU A 183     202.443 249.945 184.083  1.00 86.84           C  
ATOM   2878  CD  GLU A 183     202.067 250.503 182.695  1.00 86.84           C  
ATOM   2879  OE1 GLU A 183     202.859 250.278 181.736  1.00 86.84           O  
ATOM   2880  OE2 GLU A 183     201.014 251.162 182.547  1.00 86.84           O  
ATOM   2881  N   MET A 184     200.821 248.795 188.689  1.00 89.41           N  
ATOM   2883  CA  MET A 184     199.983 248.866 189.881  1.00 89.41           C  
ATOM   2885  C   MET A 184     200.606 249.826 190.893  1.00 89.41           C  
ATOM   2886  CB  MET A 184     199.798 247.479 190.512  1.00 89.41           C  
ATOM   2889  O   MET A 184     201.825 249.899 191.033  1.00 89.41           O  
ATOM   2890  CG  MET A 184     199.358 246.394 189.524  1.00 89.41           C  
ATOM   2893  SD  MET A 184     198.970 244.831 190.360  1.00 89.41           S  
ATOM   2894  CE  MET A 184     198.828 243.675 188.978  1.00 89.41           C  
ATOM   2898  N   THR A 185     199.774 250.543 191.644  1.00 91.84           N  
ATOM   2900  CA  THR A 185     200.261 251.377 192.751  1.00 91.84           C  
ATOM   2902  C   THR A 185     200.064 250.612 194.052  1.00 91.84           C  
ATOM   2903  CB  THR A 185     199.548 252.734 192.781  1.00 91.84           C  
ATOM   2905  O   THR A 185     198.929 250.469 194.497  1.00 91.84           O  
ATOM   2906  CG2 THR A 185     200.281 253.732 193.675  1.00 91.84           C  
ATOM   2910  OG1 THR A 185     199.530 253.298 191.489  1.00 91.84           O  
ATOM   2912  N   ILE A 186     201.150 250.108 194.640  1.00 94.82           N  
ATOM   2914  CA  ILE A 186     201.133 249.356 195.900  1.00 94.82           C  
ATOM   2916  C   ILE A 186     201.974 250.066 196.964  1.00 94.82           C  
ATOM   2917  CB  ILE A 186     201.571 247.893 195.666  1.00 94.82           C  
ATOM   2919  O   ILE A 186     203.005 250.661 196.641  1.00 94.82           O  
ATOM   2920  CG1 ILE A 186     201.253 247.019 196.891  1.00 94.82           C  
ATOM   2923  CG2 ILE A 186     203.069 247.802 195.342  1.00 94.82           C  
ATOM   2927  CD1 ILE A 186     201.339 245.514 196.640  1.00 94.82           C  
ATOM   2931  N   THR A 187     201.551 250.020 198.226  1.00 94.80           N  
ATOM   2933  CA  THR A 187     202.390 250.490 199.336  1.00 94.80           C  
ATOM   2935  C   THR A 187     203.326 249.379 199.833  1.00 94.80           C  
ATOM   2936  CB  THR A 187     201.592 251.107 200.494  1.00 94.80           C  
ATOM   2938  O   THR A 187     202.986 248.199 199.728  1.00 94.80           O  
ATOM   2939  CG2 THR A 187     200.519 252.093 200.031  1.00 94.80           C  
ATOM   2943  OG1 THR A 187     200.996 250.136 201.315  1.00 94.80           O  
ATOM   2945  N   PRO A 188     204.492 249.712 200.414  1.00 94.45           N  
ATOM   2946  CA  PRO A 188     205.408 248.706 200.962  1.00 94.45           C  
ATOM   2948  C   PRO A 188     204.753 247.842 202.047  1.00 94.45           C  
ATOM   2949  CB  PRO A 188     206.587 249.495 201.539  1.00 94.45           C  
ATOM   2952  O   PRO A 188     205.030 246.649 202.153  1.00 94.45           O  
ATOM   2953  CG  PRO A 188     206.536 250.829 200.800  1.00 94.45           C  
ATOM   2956  CD  PRO A 188     205.047 251.044 200.562  1.00 94.45           C  
ATOM   2959  N   GLU A 189     203.848 248.423 202.844  1.00 94.16           N  
ATOM   2961  CA  GLU A 189     203.099 247.681 203.861  1.00 94.16           C  
ATOM   2963  C   GLU A 189     202.164 246.646 203.223  1.00 94.16           C  
ATOM   2964  CB  GLU A 189     202.289 248.631 204.761  1.00 94.16           C  
ATOM   2967  O   GLU A 189     202.099 245.508 203.683  1.00 94.16           O  
ATOM   2968  CG  GLU A 189     203.102 249.744 205.450  1.00 94.16           C  
ATOM   2971  CD  GLU A 189     203.325 251.004 204.595  1.00 94.16           C  
ATOM   2972  OE1 GLU A 189     204.055 251.904 205.077  1.00 94.16           O  
ATOM   2973  OE2 GLU A 189     202.797 251.069 203.457  1.00 94.16           O  
ATOM   2974  N   ALA A 190     201.496 247.008 202.125  1.00 95.36           N  
ATOM   2976  CA  ALA A 190     200.643 246.094 201.377  1.00 95.36           C  
ATOM   2978  C   ALA A 190     201.446 244.978 200.694  1.00 95.36           C  
ATOM   2979  CB  ALA A 190     199.867 246.911 200.351  1.00 95.36           C  
ATOM   2983  O   ALA A 190     201.012 243.823 200.673  1.00 95.36           O  
ATOM   2984  N   ALA A 191     202.633 245.298 200.167  1.00 96.08           N  
ATOM   2986  CA  ALA A 191     203.533 244.317 199.571  1.00 96.08           C  
ATOM   2988  C   ALA A 191     204.048 243.308 200.611  1.00 96.08           C  
ATOM   2989  CB  ALA A 191     204.679 245.053 198.870  1.00 96.08           C  
ATOM   2993  O   ALA A 191     204.066 242.103 200.346  1.00 96.08           O  
ATOM   2994  N   LEU A 192     204.397 243.780 201.814  1.00 94.67           N  
ATOM   2996  CA  LEU A 192     204.802 242.935 202.938  1.00 94.67           C  
ATOM   2998  C   LEU A 192     203.658 242.024 203.404  1.00 94.67           C  
ATOM   2999  CB  LEU A 192     205.288 243.844 204.081  1.00 94.67           C  
ATOM   3002  O   LEU A 192     203.886 240.849 203.703  1.00 94.67           O  
ATOM   3003  CG  LEU A 192     205.891 243.084 205.278  1.00 94.67           C  
ATOM   3005  CD1 LEU A 192     207.244 242.458 204.943  1.00 94.67           C  
ATOM   3009  CD2 LEU A 192     206.089 244.041 206.454  1.00 94.67           C  
ATOM   3013  N   GLU A 193     202.430 242.541 203.449  1.00 90.12           N  
ATOM   3015  CA  GLU A 193     201.253 241.767 203.850  1.00 90.12           C  
ATOM   3017  C   GLU A 193     200.920 240.674 202.824  1.00 90.12           C  
ATOM   3018  CB  GLU A 193     200.074 242.724 204.094  1.00 90.12           C  
ATOM   3021  O   GLU A 193     200.703 239.518 203.194  1.00 90.12           O  
ATOM   3022  CG  GLU A 193     198.901 242.062 204.833  1.00 90.12           C  
ATOM   3025  CD  GLU A 193     199.255 241.538 206.239  1.00 90.12           C  
ATOM   3026  OE1 GLU A 193     198.445 240.728 206.752  1.00 90.12           O  
ATOM   3027  OE2 GLU A 193     200.319 241.891 206.796  1.00 90.12           O  
ATOM   3028  N   LEU A 194     200.984 240.998 201.527  1.00 95.43           N  
ATOM   3030  CA  LEU A 194     200.880 240.015 200.448  1.00 95.43           C  
ATOM   3032  C   LEU A 194     201.966 238.943 200.569  1.00 95.43           C  
ATOM   3033  CB  LEU A 194     200.958 240.729 199.085  1.00 95.43           C  
ATOM   3036  O   LEU A 194     201.649 237.755 200.567  1.00 95.43           O  
ATOM   3037  CG  LEU A 194     199.574 241.081 198.515  1.00 95.43           C  
ATOM   3039  CD1 LEU A 194     199.715 242.088 197.380  1.00 95.43           C  
ATOM   3043  CD2 LEU A 194     198.901 239.834 197.941  1.00 95.43           C  
ATOM   3047  N   ALA A 195     203.232 239.339 200.728  1.00 95.32           N  
ATOM   3049  CA  ALA A 195     204.358 238.422 200.897  1.00 95.32           C  
ATOM   3051  C   ALA A 195     204.153 237.458 202.077  1.00 95.32           C  
ATOM   3052  CB  ALA A 195     205.623 239.266 201.078  1.00 95.32           C  
ATOM   3056  O   ALA A 195     204.333 236.246 201.925  1.00 95.32           O  
ATOM   3057  N   ARG A 196     203.708 237.973 203.230  1.00 93.61           N  
ATOM   3059  CA  ARG A 196     203.443 237.178 204.437  1.00 93.61           C  
ATOM   3061  C   ARG A 196     202.360 236.126 204.222  1.00 93.61           C  
ATOM   3062  CB  ARG A 196     203.112 238.135 205.595  1.00 93.61           C  
ATOM   3065  O   ARG A 196     202.532 234.992 204.660  1.00 93.61           O  
ATOM   3066  CG  ARG A 196     202.959 237.412 206.941  1.00 93.61           C  
ATOM   3069  CD  ARG A 196     202.533 238.384 208.050  1.00 93.61           C  
ATOM   3072  NE  ARG A 196     203.637 239.269 208.479  1.00 93.61           N  
ATOM   3074  NH1 ARG A 196     204.310 238.054 210.309  1.00 93.61           N  
ATOM   3077  NH2 ARG A 196     205.372 239.950 209.782  1.00 93.61           N  
ATOM   3080  CZ  ARG A 196     204.430 239.088 209.520  1.00 93.61           C  
ATOM   3081  N   ARG A 197     201.298 236.460 203.487  1.00 94.54           N  
ATOM   3083  CA  ARG A 197     200.195 235.534 203.177  1.00 94.54           C  
ATOM   3085  C   ARG A 197     200.452 234.644 201.955  1.00 94.54           C  
ATOM   3086  CB  ARG A 197     198.877 236.314 203.074  1.00 94.54           C  
ATOM   3089  O   ARG A 197     199.609 233.833 201.589  1.00 94.54           O  
ATOM   3090  CG  ARG A 197     198.548 237.070 204.373  1.00 94.54           C  
ATOM   3093  CD  ARG A 197     197.125 237.630 204.315  1.00 94.54           C  
ATOM   3096  NE  ARG A 197     196.937 238.747 205.249  1.00 94.54           N  
ATOM   3098  NH1 ARG A 197     194.618 238.835 205.264  1.00 94.54           N  
ATOM   3101  NH2 ARG A 197     195.831 240.407 206.246  1.00 94.54           N  
ATOM   3104  CZ  ARG A 197     195.791 239.309 205.573  1.00 94.54           C  
ATOM   3105  N   SER A 198     201.629 234.745 201.333  1.00 93.08           N  
ATOM   3107  CA  SER A 198     201.985 234.006 200.110  1.00 93.08           C  
ATOM   3109  C   SER A 198     202.681 232.665 200.348  1.00 93.08           C  
ATOM   3110  CB  SER A 198     202.830 234.878 199.189  1.00 93.08           C  
ATOM   3113  O   SER A 198     203.219 232.078 199.406  1.00 93.08           O  
ATOM   3114  OG  SER A 198     202.058 235.967 198.761  1.00 93.08           O  
ATOM   3116  N   ARG A 199     202.712 232.171 201.596  1.00 89.09           N  
ATOM   3118  CA  ARG A 199     203.269 230.852 201.964  1.00 89.09           C  
ATOM   3120  C   ARG A 199     204.677 230.603 201.393  1.00 89.09           C  
ATOM   3121  CB  ARG A 199     202.282 229.726 201.575  1.00 89.09           C  
ATOM   3124  O   ARG A 199     204.969 229.517 200.899  1.00 89.09           O  
ATOM   3125  CG  ARG A 199     200.879 229.857 202.191  1.00 89.09           C  
ATOM   3128  CD  ARG A 199     199.924 228.775 201.661  1.00 89.09           C  
ATOM   3131  NE  ARG A 199     200.071 227.455 202.316  1.00 89.09           N  
ATOM   3133  NH1 ARG A 199     197.970 226.687 201.774  1.00 89.09           N  
ATOM   3136  NH2 ARG A 199     199.182 225.512 203.169  1.00 89.09           N  
ATOM   3139  CZ  ARG A 199     199.094 226.558 202.404  1.00 89.09           C  
ATOM   3140  N   GLY A 200     205.546 231.618 201.379  1.00 89.76           N  
ATOM   3142  CA  GLY A 200     206.924 231.468 200.889  1.00 89.76           C  
ATOM   3145  C   GLY A 200     207.065 231.217 199.376  1.00 89.76           C  
ATOM   3146  O   GLY A 200     208.143 230.827 198.930  1.00 89.76           O  
ATOM   3147  N   THR A 201     206.012 231.432 198.573  1.00 89.99           N  
ATOM   3149  CA  THR A 201     205.981 231.030 197.155  1.00 89.99           C  
ATOM   3151  C   THR A 201     205.697 232.206 196.199  1.00 89.99           C  
ATOM   3152  CB  THR A 201     204.939 229.926 196.946  1.00 89.99           C  
ATOM   3154  O   THR A 201     204.585 232.742 196.202  1.00 89.99           O  
ATOM   3155  CG2 THR A 201     205.046 229.306 195.551  1.00 89.99           C  
ATOM   3159  OG1 THR A 201     205.132 228.874 197.864  1.00 89.99           O  
ATOM   3161  N   PRO A 202     206.631 232.562 195.290  1.00 91.59           N  
ATOM   3162  CA  PRO A 202     206.450 233.649 194.317  1.00 91.59           C  
ATOM   3164  C   PRO A 202     205.195 233.523 193.439  1.00 91.59           C  
ATOM   3165  CB  PRO A 202     207.716 233.620 193.453  1.00 91.59           C  
ATOM   3168  O   PRO A 202     204.494 234.504 193.189  1.00 91.59           O  
ATOM   3169  CG  PRO A 202     208.781 233.071 194.395  1.00 91.59           C  
ATOM   3172  CD  PRO A 202     208.006 232.079 195.255  1.00 91.59           C  
ATOM   3175  N   ARG A 203     204.866 232.301 192.993  1.00 85.42           N  
ATOM   3177  CA  ARG A 203     203.658 232.042 192.187  1.00 85.42           C  
ATOM   3179  C   ARG A 203     202.370 232.410 192.935  1.00 85.42           C  
ATOM   3180  CB  ARG A 203     203.658 230.575 191.714  1.00 85.42           C  
ATOM   3183  O   ARG A 203     201.461 232.970 192.327  1.00 85.42           O  
ATOM   3184  CG  ARG A 203     202.679 230.308 190.554  1.00 85.42           C  
ATOM   3187  CD  ARG A 203     202.717 228.835 190.095  1.00 85.42           C  
ATOM   3190  NE  ARG A 203     202.726 228.695 188.620  1.00 85.42           N  
ATOM   3192  NH1 ARG A 203     202.695 226.393 188.487  1.00 85.42           N  
ATOM   3195  NH2 ARG A 203     202.817 227.587 186.615  1.00 85.42           N  
ATOM   3198  CZ  ARG A 203     202.748 227.566 187.919  1.00 85.42           C  
ATOM   3199  N   ILE A 204     202.306 232.139 194.243  1.00 87.95           N  
ATOM   3201  CA  ILE A 204     201.153 232.479 195.093  1.00 87.95           C  
ATOM   3203  C   ILE A 204     201.074 233.995 195.279  1.00 87.95           C  
ATOM   3204  CB  ILE A 204     201.205 231.730 196.447  1.00 87.95           C  
ATOM   3206  O   ILE A 204     199.999 234.561 195.094  1.00 87.95           O  
ATOM   3207  CG1 ILE A 204     201.170 230.202 196.205  1.00 87.95           C  
ATOM   3210  CG2 ILE A 204     200.039 232.161 197.359  1.00 87.95           C  
ATOM   3214  CD1 ILE A 204     201.236 229.349 197.479  1.00 87.95           C  
ATOM   3218  N   ALA A 205     202.205 234.656 195.534  1.00 91.77           N  
ATOM   3220  CA  ALA A 205     202.263 236.107 195.703  1.00 91.77           C  
ATOM   3222  C   ALA A 205     201.722 236.871 194.495  1.00 91.77           C  
ATOM   3223  CB  ALA A 205     203.711 236.491 196.019  1.00 91.77           C  
ATOM   3227  O   ALA A 205     200.868 237.746 194.637  1.00 91.77           O  
ATOM   3228  N   ASN A 206     202.127 236.469 193.291  1.00 86.27           N  
ATOM   3230  CA  ASN A 206     201.634 237.082 192.060  1.00 86.27           C  
ATOM   3232  C   ASN A 206     200.134 236.823 191.836  1.00 86.27           C  
ATOM   3233  CB  ASN A 206     202.489 236.570 190.890  1.00 86.27           C  
ATOM   3236  O   ASN A 206     199.428 237.696 191.328  1.00 86.27           O  
ATOM   3237  CG  ASN A 206     203.915 237.094 190.928  1.00 86.27           C  
ATOM   3238  ND2 ASN A 206     204.824 236.458 190.231  1.00 86.27           N  
ATOM   3241  OD1 ASN A 206     204.239 238.092 191.544  1.00 86.27           O  
ATOM   3242  N   ARG A 207     199.624 235.646 192.225  1.00 83.64           N  
ATOM   3244  CA  ARG A 207     198.195 235.318 192.113  1.00 83.64           C  
ATOM   3246  C   ARG A 207     197.350 236.144 193.085  1.00 83.64           C  
ATOM   3247  CB  ARG A 207     197.996 233.807 192.308  1.00 83.64           C  
ATOM   3250  O   ARG A 207     196.334 236.702 192.680  1.00 83.64           O  
ATOM   3251  CG  ARG A 207     196.605 233.360 191.831  1.00 83.64           C  
ATOM   3254  CD  ARG A 207     196.401 231.846 191.974  1.00 83.64           C  
ATOM   3257  NE  ARG A 207     196.229 231.448 193.388  1.00 83.64           N  
ATOM   3259  NH1 ARG A 207     194.311 230.176 193.149  1.00 83.64           N  
ATOM   3262  NH2 ARG A 207     195.195 230.500 195.175  1.00 83.64           N  
ATOM   3265  CZ  ARG A 207     195.248 230.710 193.887  1.00 83.64           C  
ATOM   3266  N   LEU A 208     197.789 236.262 194.340  1.00 91.41           N  
ATOM   3268  CA  LEU A 208     197.121 237.090 195.344  1.00 91.41           C  
ATOM   3270  C   LEU A 208     197.134 238.565 194.932  1.00 91.41           C  
ATOM   3271  CB  LEU A 208     197.777 236.890 196.720  1.00 91.41           C  
ATOM   3274  O   LEU A 208     196.091 239.207 194.978  1.00 91.41           O  
ATOM   3275  CG  LEU A 208     197.588 235.505 197.363  1.00 91.41           C  
ATOM   3277  CD1 LEU A 208     198.294 235.480 198.719  1.00 91.41           C  
ATOM   3281  CD2 LEU A 208     196.115 235.145 197.567  1.00 91.41           C  
ATOM   3285  N   LEU A 209     198.260 239.075 194.425  1.00 92.77           N  
ATOM   3287  CA  LEU A 209     198.357 240.447 193.925  1.00 92.77           C  
ATOM   3289  C   LEU A 209     197.317 240.747 192.829  1.00 92.77           C  
ATOM   3290  CB  LEU A 209     199.797 240.690 193.442  1.00 92.77           C  
ATOM   3293  O   LEU A 209     196.696 241.806 192.865  1.00 92.77           O  
ATOM   3294  CG  LEU A 209     200.045 242.096 192.864  1.00 92.77           C  
ATOM   3296  CD1 LEU A 209     199.877 243.208 193.898  1.00 92.77           C  
ATOM   3300  CD2 LEU A 209     201.464 242.166 192.312  1.00 92.77           C  
ATOM   3304  N   LYS A 210     197.059 239.814 191.896  1.00 87.43           N  
ATOM   3306  CA  LYS A 210     196.006 239.982 190.871  1.00 87.43           C  
ATOM   3308  C   LYS A 210     194.605 240.114 191.483  1.00 87.43           C  
ATOM   3309  CB  LYS A 210     196.020 238.827 189.856  1.00 87.43           C  
ATOM   3312  O   LYS A 210     193.863 241.005 191.082  1.00 87.43           O  
ATOM   3313  CG  LYS A 210     197.157 238.907 188.823  1.00 87.43           C  
ATOM   3316  CD  LYS A 210     197.002 237.750 187.823  1.00 87.43           C  
ATOM   3319  CE  LYS A 210     198.039 237.784 186.692  1.00 87.43           C  
ATOM   3322  NZ  LYS A 210     197.734 236.747 185.666  1.00 87.43           N  
ATOM   3326  N   ARG A 211     194.250 239.286 192.472  1.00 89.33           N  
ATOM   3328  CA  ARG A 211     192.941 239.362 193.152  1.00 89.33           C  
ATOM   3330  C   ARG A 211     192.799 240.616 194.010  1.00 89.33           C  
ATOM   3331  CB  ARG A 211     192.708 238.119 194.019  1.00 89.33           C  
ATOM   3334  O   ARG A 211     191.742 241.241 194.011  1.00 89.33           O  
ATOM   3335  CG  ARG A 211     192.639 236.771 193.288  1.00 89.33           C  
ATOM   3338  CD  ARG A 211     191.424 236.656 192.357  1.00 89.33           C  
ATOM   3341  NE  ARG A 211     191.659 237.300 191.054  1.00 89.33           N  
ATOM   3343  NH1 ARG A 211     192.468 235.476 189.889  1.00 89.33           N  
ATOM   3346  NH2 ARG A 211     192.327 237.470 188.924  1.00 89.33           N  
ATOM   3349  CZ  ARG A 211     192.153 236.737 189.976  1.00 89.33           C  
ATOM   3350  N   VAL A 212     193.872 241.010 194.695  1.00 93.51           N  
ATOM   3352  CA  VAL A 212     193.918 242.263 195.455  1.00 93.51           C  
ATOM   3354  C   VAL A 212     193.765 243.463 194.517  1.00 93.51           C  
ATOM   3355  CB  VAL A 212     195.196 242.357 196.309  1.00 93.51           C  
ATOM   3357  O   VAL A 212     193.013 244.379 194.840  1.00 93.51           O  
ATOM   3358  CG1 VAL A 212     195.272 243.704 197.026  1.00 93.51           C  
ATOM   3362  CG2 VAL A 212     195.238 241.277 197.400  1.00 93.51           C  
ATOM   3366  N   ARG A 213     194.378 243.437 193.325  1.00 91.91           N  
ATOM   3368  CA  ARG A 213     194.152 244.449 192.281  1.00 91.91           C  
ATOM   3370  C   ARG A 213     192.685 244.510 191.859  1.00 91.91           C  
ATOM   3371  CB  ARG A 213     195.062 244.177 191.071  1.00 91.91           C  
ATOM   3374  O   ARG A 213     192.142 245.607 191.772  1.00 91.91           O  
ATOM   3375  CG  ARG A 213     194.847 245.196 189.936  1.00 91.91           C  
ATOM   3378  CD  ARG A 213     195.480 244.743 188.620  1.00 91.91           C  
ATOM   3381  NE  ARG A 213     194.805 243.563 188.039  1.00 91.91           N  
ATOM   3383  NH1 ARG A 213     196.004 243.442 186.076  1.00 91.91           N  
ATOM   3386  NH2 ARG A 213     194.248 242.099 186.395  1.00 91.91           N  
ATOM   3389  CZ  ARG A 213     195.028 243.037 186.846  1.00 91.91           C  
ATOM   3390  N   ASP A 214     192.055 243.368 191.583  1.00 92.14           N  
ATOM   3392  CA  ASP A 214     190.647 243.318 191.165  1.00 92.14           C  
ATOM   3394  C   ASP A 214     189.738 243.964 192.227  1.00 92.14           C  
ATOM   3395  CB  ASP A 214     190.219 241.862 190.877  1.00 92.14           C  
ATOM   3398  O   ASP A 214     188.930 244.838 191.914  1.00 92.14           O  
ATOM   3399  CG  ASP A 214     191.010 241.176 189.751  1.00 92.14           C  
ATOM   3400  OD1 ASP A 214     191.520 241.891 188.853  1.00 92.14           O  
ATOM   3401  OD2 ASP A 214     191.113 239.925 189.757  1.00 92.14           O  
ATOM   3402  N   TYR A 215     189.944 243.620 193.503  1.00 94.51           N  
ATOM   3404  CA  TYR A 215     189.228 244.234 194.623  1.00 94.51           C  
ATOM   3406  C   TYR A 215     189.516 245.740 194.742  1.00 94.51           C  
ATOM   3407  CB  TYR A 215     189.594 243.492 195.912  1.00 94.51           C  
ATOM   3410  O   TYR A 215     188.587 246.533 194.884  1.00 94.51           O  
ATOM   3411  CG  TYR A 215     188.808 243.952 197.127  1.00 94.51           C  
ATOM   3412  CD1 TYR A 215     189.296 244.999 197.932  1.00 94.51           C  
ATOM   3414  CD2 TYR A 215     187.586 243.336 197.451  1.00 94.51           C  
ATOM   3416  CE1 TYR A 215     188.567 245.431 199.054  1.00 94.51           C  
ATOM   3418  CE2 TYR A 215     186.859 243.751 198.584  1.00 94.51           C  
ATOM   3420  OH  TYR A 215     186.641 245.250 200.457  1.00 94.51           O  
ATOM   3422  CZ  TYR A 215     187.345 244.809 199.381  1.00 94.51           C  
ATOM   3423  N   ALA A 216     190.783 246.155 194.630  1.00 93.62           N  
ATOM   3425  CA  ALA A 216     191.184 247.560 194.699  1.00 93.62           C  
ATOM   3427  C   ALA A 216     190.537 248.416 193.600  1.00 93.62           C  
ATOM   3428  CB  ALA A 216     192.714 247.642 194.602  1.00 93.62           C  
ATOM   3432  O   ALA A 216     190.207 249.573 193.846  1.00 93.62           O  
ATOM   3433  N   GLN A 217     190.342 247.865 192.399  1.00 92.33           N  
ATOM   3435  CA  GLN A 217     189.742 248.577 191.266  1.00 92.33           C  
ATOM   3437  C   GLN A 217     188.225 248.766 191.393  1.00 92.33           C  
ATOM   3438  CB  GLN A 217     190.075 247.836 189.962  1.00 92.33           C  
ATOM   3441  O   GLN A 217     187.714 249.780 190.926  1.00 92.33           O  
ATOM   3442  CG  GLN A 217     191.535 248.065 189.540  1.00 92.33           C  
ATOM   3445  CD  GLN A 217     191.900 247.366 188.235  1.00 92.33           C  
ATOM   3446  NE2 GLN A 217     193.019 247.709 187.635  1.00 92.33           N  
ATOM   3449  OE1 GLN A 217     191.215 246.505 187.711  1.00 92.33           O  
ATOM   3450  N   ILE A 218     187.514 247.811 192.002  1.00 92.23           N  
ATOM   3452  CA  ILE A 218     186.043 247.838 192.105  1.00 92.23           C  
ATOM   3454  C   ILE A 218     185.564 248.437 193.434  1.00 92.23           C  
ATOM   3455  CB  ILE A 218     185.481 246.419 191.856  1.00 92.23           C  
ATOM   3457  O   ILE A 218     184.616 249.220 193.458  1.00 92.23           O  
ATOM   3458  CG1 ILE A 218     185.869 245.861 190.464  1.00 92.23           C  
ATOM   3461  CG2 ILE A 218     183.953 246.371 192.027  1.00 92.23           C  
ATOM   3465  CD1 ILE A 218     185.488 246.753 189.274  1.00 92.23           C  
ATOM   3469  N   MET A 219     186.227 248.099 194.543  1.00 91.69           N  
ATOM   3471  CA  MET A 219     185.846 248.535 195.896  1.00 91.69           C  
ATOM   3473  C   MET A 219     186.657 249.737 196.398  1.00 91.69           C  
ATOM   3474  CB  MET A 219     185.969 247.349 196.869  1.00 91.69           C  
ATOM   3477  O   MET A 219     186.257 250.379 197.372  1.00 91.69           O  
ATOM   3478  CG  MET A 219     185.025 246.192 196.512  1.00 91.69           C  
ATOM   3481  SD  MET A 219     183.253 246.582 196.595  1.00 91.69           S  
ATOM   3482  CE  MET A 219     183.026 246.656 198.390  1.00 91.69           C  
ATOM   3486  N   GLY A 220     187.789 250.036 195.755  1.00 90.86           N  
ATOM   3488  CA  GLY A 220     188.688 251.140 196.088  1.00 90.86           C  
ATOM   3491  C   GLY A 220     188.850 252.143 194.943  1.00 90.86           C  
ATOM   3492  O   GLY A 220     187.941 252.379 194.151  1.00 90.86           O  
ATOM   3493  N   ASP A 221     190.022 252.764 194.877  1.00 90.56           N  
ATOM   3495  CA  ASP A 221     190.435 253.728 193.851  1.00 90.56           C  
ATOM   3497  C   ASP A 221     191.535 253.177 192.921  1.00 90.56           C  
ATOM   3498  CB  ASP A 221     190.843 255.041 194.543  1.00 90.56           C  
ATOM   3501  O   ASP A 221     192.146 253.923 192.154  1.00 90.56           O  
ATOM   3502  CG  ASP A 221     191.992 254.901 195.551  1.00 90.56           C  
ATOM   3503  OD1 ASP A 221     192.458 253.759 195.775  1.00 90.56           O  
ATOM   3504  OD2 ASP A 221     192.371 255.958 196.108  1.00 90.56           O  
ATOM   3505  N   GLY A 222     191.783 251.865 192.975  1.00 89.31           N  
ATOM   3507  CA  GLY A 222     192.843 251.177 192.241  1.00 89.31           C  
ATOM   3510  C   GLY A 222     194.212 251.177 192.932  1.00 89.31           C  
ATOM   3511  O   GLY A 222     195.124 250.524 192.420  1.00 89.31           O  
ATOM   3512  N   VAL A 223     194.377 251.857 194.074  1.00 92.07           N  
ATOM   3514  CA  VAL A 223     195.608 251.811 194.881  1.00 92.07           C  
ATOM   3516  C   VAL A 223     195.526 250.664 195.889  1.00 92.07           C  
ATOM   3517  CB  VAL A 223     195.887 253.159 195.578  1.00 92.07           C  
ATOM   3519  O   VAL A 223     194.525 250.489 196.579  1.00 92.07           O  
ATOM   3520  CG1 VAL A 223     197.209 253.128 196.360  1.00 92.07           C  
ATOM   3524  CG2 VAL A 223     195.987 254.301 194.553  1.00 92.07           C  
ATOM   3528  N   ILE A 224     196.594 249.871 195.977  1.00 95.73           N  
ATOM   3530  CA  ILE A 224     196.707 248.737 196.894  1.00 95.73           C  
ATOM   3532  C   ILE A 224     197.477 249.192 198.138  1.00 95.73           C  
ATOM   3533  CB  ILE A 224     197.345 247.517 196.187  1.00 95.73           C  
ATOM   3535  O   ILE A 224     198.708 249.165 198.168  1.00 95.73           O  
ATOM   3536  CG1 ILE A 224     196.558 247.111 194.916  1.00 95.73           C  
ATOM   3539  CG2 ILE A 224     197.409 246.348 197.186  1.00 95.73           C  
ATOM   3543  CD1 ILE A 224     197.225 245.998 194.097  1.00 95.73           C  
ATOM   3547  N   ASP A 225     196.749 249.635 199.158  1.00 92.82           N  
ATOM   3549  CA  ASP A 225     197.293 249.853 200.500  1.00 92.82           C  
ATOM   3551  C   ASP A 225     197.110 248.613 201.396  1.00 92.82           C  
ATOM   3552  CB  ASP A 225     196.757 251.171 201.097  1.00 92.82           C  
ATOM   3555  O   ASP A 225     196.501 247.613 201.002  1.00 92.82           O  
ATOM   3556  CG  ASP A 225     195.269 251.193 201.471  1.00 92.82           C  
ATOM   3557  OD1 ASP A 225     194.668 250.111 201.636  1.00 92.82           O  
ATOM   3558  OD2 ASP A 225     194.726 252.307 201.656  1.00 92.82           O  
ATOM   3559  N   ASP A 226     197.683 248.654 202.599  1.00 91.97           N  
ATOM   3561  CA  ASP A 226     197.622 247.574 203.589  1.00 91.97           C  
ATOM   3563  C   ASP A 226     196.181 247.200 203.950  1.00 91.97           C  
ATOM   3564  CB  ASP A 226     198.413 247.997 204.845  1.00 91.97           C  
ATOM   3567  O   ASP A 226     195.866 246.035 204.187  1.00 91.97           O  
ATOM   3568  CG  ASP A 226     197.961 249.327 205.483  1.00 91.97           C  
ATOM   3569  OD1 ASP A 226     197.922 250.350 204.760  1.00 91.97           O  
ATOM   3570  OD2 ASP A 226     197.661 249.339 206.699  1.00 91.97           O  
ATOM   3571  N   LYS A 227     195.279 248.182 203.923  1.00 93.88           N  
ATOM   3573  CA  LYS A 227     193.870 248.017 204.266  1.00 93.88           C  
ATOM   3575  C   LYS A 227     193.083 247.334 203.152  1.00 93.88           C  
ATOM   3576  CB  LYS A 227     193.308 249.406 204.581  1.00 93.88           C  
ATOM   3579  O   LYS A 227     192.275 246.451 203.427  1.00 93.88           O  
ATOM   3580  CG  LYS A 227     192.433 249.351 205.827  1.00 93.88           C  
ATOM   3583  CD  LYS A 227     191.864 250.744 206.059  1.00 93.88           C  
ATOM   3586  CE  LYS A 227     191.115 250.756 207.383  1.00 93.88           C  
ATOM   3589  NZ  LYS A 227     190.499 252.083 207.582  1.00 93.88           N  
ATOM   3593  N   ILE A 228     193.312 247.738 201.906  1.00 94.34           N  
ATOM   3595  CA  ILE A 228     192.743 247.130 200.704  1.00 94.34           C  
ATOM   3597  C   ILE A 228     193.263 245.702 200.546  1.00 94.34           C  
ATOM   3598  CB  ILE A 228     193.069 248.020 199.482  1.00 94.34           C  
ATOM   3600  O   ILE A 228     192.470 244.802 200.274  1.00 94.34           O  
ATOM   3601  CG1 ILE A 228     192.210 249.307 199.455  1.00 94.34           C  
ATOM   3604  CG2 ILE A 228     192.942 247.281 198.143  1.00 94.34           C  
ATOM   3608  CD1 ILE A 228     190.709 249.112 199.180  1.00 94.34           C  
ATOM   3612  N   ALA A 229     194.561 245.474 200.773  1.00 95.27           N  
ATOM   3614  CA  ALA A 229     195.149 244.138 200.762  1.00 95.27           C  
ATOM   3616  C   ALA A 229     194.520 243.232 201.829  1.00 95.27           C  
ATOM   3617  CB  ALA A 229     196.670 244.258 200.920  1.00 95.27           C  
ATOM   3621  O   ALA A 229     194.069 242.136 201.498  1.00 95.27           O  
ATOM   3622  N   ASP A 230     194.411 243.693 203.080  1.00 94.34           N  
ATOM   3624  CA  ASP A 230     193.783 242.937 204.169  1.00 94.34           C  
ATOM   3626  C   ASP A 230     192.314 242.597 203.877  1.00 94.34           C  
ATOM   3627  CB  ASP A 230     193.903 243.740 205.472  1.00 94.34           C  
ATOM   3630  O   ASP A 230     191.903 241.447 204.032  1.00 94.34           O  
ATOM   3631  CG  ASP A 230     193.256 243.012 206.652  1.00 94.34           C  
ATOM   3632  OD1 ASP A 230     193.683 241.865 206.913  1.00 94.34           O  
ATOM   3633  OD2 ASP A 230     192.347 243.601 207.278  1.00 94.34           O  
ATOM   3634  N   GLN A 231     191.533 243.562 203.386  1.00 93.79           N  
ATOM   3636  CA  GLN A 231     190.130 243.342 203.028  1.00 93.79           C  
ATOM   3638  C   GLN A 231     189.972 242.337 201.890  1.00 93.79           C  
ATOM   3639  CB  GLN A 231     189.481 244.662 202.610  1.00 93.79           C  
ATOM   3642  O   GLN A 231     189.145 241.431 201.987  1.00 93.79           O  
ATOM   3643  CG  GLN A 231     189.168 245.557 203.809  1.00 93.79           C  
ATOM   3646  CD  GLN A 231     188.543 246.879 203.389  1.00 93.79           C  
ATOM   3647  NE2 GLN A 231     188.127 247.688 204.338  1.00 93.79           N  
ATOM   3650  OE1 GLN A 231     188.351 247.208 202.229  1.00 93.79           O  
ATOM   3651  N   ALA A 232     190.768 242.471 200.830  1.00 93.91           N  
ATOM   3653  CA  ALA A 232     190.738 241.556 199.699  1.00 93.91           C  
ATOM   3655  C   ALA A 232     191.160 240.137 200.111  1.00 93.91           C  
ATOM   3656  CB  ALA A 232     191.651 242.123 198.614  1.00 93.91           C  
ATOM   3660  O   ALA A 232     190.499 239.166 199.756  1.00 93.91           O  
ATOM   3661  N   LEU A 233     192.226 239.998 200.901  1.00 93.86           N  
ATOM   3663  CA  LEU A 233     192.716 238.696 201.365  1.00 93.86           C  
ATOM   3665  C   LEU A 233     191.734 238.041 202.345  1.00 93.86           C  
ATOM   3666  CB  LEU A 233     194.130 238.870 201.951  1.00 93.86           C  
ATOM   3669  O   LEU A 233     191.478 236.848 202.232  1.00 93.86           O  
ATOM   3670  CG  LEU A 233     195.177 239.226 200.872  1.00 93.86           C  
ATOM   3672  CD1 LEU A 233     196.477 239.807 201.438  1.00 93.86           C  
ATOM   3676  CD2 LEU A 233     195.537 238.006 200.024  1.00 93.86           C  
ATOM   3680  N   THR A 234     191.097 238.819 203.223  1.00 91.80           N  
ATOM   3682  CA  THR A 234     190.023 238.332 204.107  1.00 91.80           C  
ATOM   3684  C   THR A 234     188.790 237.900 203.311  1.00 91.80           C  
ATOM   3685  CB  THR A 234     189.620 239.414 205.121  1.00 91.80           C  
ATOM   3687  O   THR A 234     188.188 236.873 203.611  1.00 91.80           O  
ATOM   3688  CG2 THR A 234     188.599 238.915 206.144  1.00 91.80           C  
ATOM   3692  OG1 THR A 234     190.741 239.826 205.860  1.00 91.80           O  
ATOM   3694  N   MET A 235     188.429 238.642 202.261  1.00 86.92           N  
ATOM   3696  CA  MET A 235     187.341 238.289 201.342  1.00 86.92           C  
ATOM   3698  C   MET A 235     187.630 236.997 200.563  1.00 86.92           C  
ATOM   3699  CB  MET A 235     187.078 239.506 200.440  1.00 86.92           C  
ATOM   3702  O   MET A 235     186.691 236.265 200.265  1.00 86.92           O  
ATOM   3703  CG  MET A 235     186.063 239.324 199.303  1.00 86.92           C  
ATOM   3706  SD  MET A 235     186.678 238.816 197.666  1.00 86.92           S  
ATOM   3707  CE  MET A 235     188.177 239.802 197.445  1.00 86.92           C  
ATOM   3711  N   LEU A 236     188.904 236.678 200.309  1.00 90.42           N  
ATOM   3713  CA  LEU A 236     189.378 235.399 199.757  1.00 90.42           C  
ATOM   3715  C   LEU A 236     189.530 234.282 200.812  1.00 90.42           C  
ATOM   3716  CB  LEU A 236     190.725 235.630 199.043  1.00 90.42           C  
ATOM   3719  O   LEU A 236     190.014 233.204 200.469  1.00 90.42           O  
ATOM   3720  CG  LEU A 236     190.650 236.488 197.773  1.00 90.42           C  
ATOM   3722  CD1 LEU A 236     192.056 236.964 197.410  1.00 90.42           C  
ATOM   3726  CD2 LEU A 236     190.072 235.713 196.587  1.00 90.42           C  
ATOM   3730  N   ASP A 237     189.162 234.529 202.074  1.00 89.95           N  
ATOM   3732  CA  ASP A 237     189.382 233.630 203.218  1.00 89.95           C  
ATOM   3734  C   ASP A 237     190.863 233.250 203.457  1.00 89.95           C  
ATOM   3735  CB  ASP A 237     188.457 232.400 203.154  1.00 89.95           C  
ATOM   3738  O   ASP A 237     191.156 232.154 203.939  1.00 89.95           O  
ATOM   3739  CG  ASP A 237     186.974 232.717 203.313  1.00 89.95           C  
ATOM   3740  OD1 ASP A 237     186.559 233.258 204.367  1.00 89.95           O  
ATOM   3741  OD2 ASP A 237     186.163 232.277 202.465  1.00 89.95           O  
ATOM   3742  N   VAL A 238     191.808 234.147 203.146  1.00 91.77           N  
ATOM   3744  CA  VAL A 238     193.243 233.976 203.442  1.00 91.77           C  
ATOM   3746  C   VAL A 238     193.611 234.752 204.707  1.00 91.77           C  
ATOM   3747  CB  VAL A 238     194.134 234.396 202.258  1.00 91.77           C  
ATOM   3749  O   VAL A 238     193.638 235.989 204.718  1.00 91.77           O  
ATOM   3750  CG1 VAL A 238     195.611 234.115 202.561  1.00 91.77           C  
ATOM   3754  CG2 VAL A 238     193.781 233.631 200.976  1.00 91.77           C  
ATOM   3758  N   ASP A 239     193.924 234.021 205.775  1.00 90.99           N  
ATOM   3760  CA  ASP A 239     194.282 234.615 207.063  1.00 90.99           C  
ATOM   3762  C   ASP A 239     195.706 235.200 207.097  1.00 90.99           C  
ATOM   3763  CB  ASP A 239     194.015 233.618 208.202  1.00 90.99           C  
ATOM   3766  O   ASP A 239     196.462 235.142 206.127  1.00 90.99           O  
ATOM   3767  CG  ASP A 239     195.032 232.482 208.347  1.00 90.99           C  
ATOM   3768  OD1 ASP A 239     196.173 232.579 207.836  1.00 90.99           O  
ATOM   3769  OD2 ASP A 239     194.698 231.541 209.090  1.00 90.99           O  
ATOM   3770  N   HIS A 240     196.094 235.772 208.238  1.00 89.47           N  
ATOM   3772  CA  HIS A 240     197.384 236.449 208.412  1.00 89.47           C  
ATOM   3774  C   HIS A 240     198.629 235.534 208.331  1.00 89.47           C  
ATOM   3775  CB  HIS A 240     197.358 237.209 209.745  1.00 89.47           C  
ATOM   3778  O   HIS A 240     199.733 236.049 208.159  1.00 89.47           O  
ATOM   3779  CG  HIS A 240     196.250 238.229 209.844  1.00 89.47           C  
ATOM   3780  CD2 HIS A 240     195.181 238.198 210.699  1.00 89.47           C  
ATOM   3782  ND1 HIS A 240     196.127 239.371 209.087  1.00 89.47           N  
ATOM   3784  CE1 HIS A 240     194.997 239.999 209.457  1.00 89.47           C  
ATOM   3786  NE2 HIS A 240     194.398 239.329 210.457  1.00 89.47           N  
ATOM   3787  N   GLU A 241     198.485 234.206 208.438  1.00 89.02           N  
ATOM   3789  CA  GLU A 241     199.563 233.220 208.205  1.00 89.02           C  
ATOM   3791  C   GLU A 241     199.552 232.681 206.760  1.00 89.02           C  
ATOM   3792  CB  GLU A 241     199.466 232.069 209.228  1.00 89.02           C  
ATOM   3795  O   GLU A 241     200.394 231.860 206.380  1.00 89.02           O  
ATOM   3796  CG  GLU A 241     200.116 232.382 210.589  1.00 89.02           C  
ATOM   3799  CD  GLU A 241     201.650 232.212 210.617  1.00 89.02           C  
ATOM   3800  OE1 GLU A 241     202.345 233.147 211.078  1.00 89.02           O  
ATOM   3801  OE2 GLU A 241     202.153 231.106 210.282  1.00 89.02           O  
ATOM   3802  N   GLY A 242     198.610 233.146 205.935  1.00 91.19           N  
ATOM   3804  CA  GLY A 242     198.405 232.663 204.575  1.00 91.19           C  
ATOM   3807  C   GLY A 242     197.672 231.324 204.504  1.00 91.19           C  
ATOM   3808  O   GLY A 242     197.778 230.653 203.475  1.00 91.19           O  
ATOM   3809  N   LEU A 243     196.975 230.906 205.569  1.00 93.01           N  
ATOM   3811  CA  LEU A 243     196.139 229.705 205.551  1.00 93.01           C  
ATOM   3813  C   LEU A 243     194.813 230.016 204.857  1.00 93.01           C  
ATOM   3814  CB  LEU A 243     195.881 229.167 206.968  1.00 93.01           C  
ATOM   3817  O   LEU A 243     194.147 231.006 205.177  1.00 93.01           O  
ATOM   3818  CG  LEU A 243     197.117 228.885 207.833  1.00 93.01           C  
ATOM   3820  CD1 LEU A 243     196.676 228.294 209.175  1.00 93.01           C  
ATOM   3824  CD2 LEU A 243     198.068 227.886 207.167  1.00 93.01           C  
ATOM   3828  N   ASP A 244     194.427 229.156 203.919  1.00 86.75           N  
ATOM   3830  CA  ASP A 244     193.162 229.290 203.204  1.00 86.75           C  
ATOM   3832  C   ASP A 244     191.979 228.707 203.997  1.00 86.75           C  
ATOM   3833  CB  ASP A 244     193.307 228.734 201.771  1.00 86.75           C  
ATOM   3836  O   ASP A 244     192.124 228.166 205.098  1.00 86.75           O  
ATOM   3837  CG  ASP A 244     193.433 227.208 201.632  1.00 86.75           C  
ATOM   3838  OD1 ASP A 244     192.946 226.472 202.516  1.00 86.75           O  
ATOM   3839  OD2 ASP A 244     193.914 226.772 200.561  1.00 86.75           O  
ATOM   3840  N   TYR A 245     190.781 228.808 203.420  1.00 85.71           N  
ATOM   3842  CA  TYR A 245     189.567 228.248 204.008  1.00 85.71           C  
ATOM   3844  C   TYR A 245     189.705 226.759 204.377  1.00 85.71           C  
ATOM   3845  CB  TYR A 245     188.410 228.445 203.018  1.00 85.71           C  
ATOM   3848  O   TYR A 245     189.207 226.343 205.423  1.00 85.71           O  
ATOM   3849  CG  TYR A 245     187.139 227.703 203.396  1.00 85.71           C  
ATOM   3850  CD1 TYR A 245     186.929 226.403 202.903  1.00 85.71           C  
ATOM   3852  CD2 TYR A 245     186.184 228.292 204.248  1.00 85.71           C  
ATOM   3854  CE1 TYR A 245     185.782 225.681 203.271  1.00 85.71           C  
ATOM   3856  CE2 TYR A 245     185.011 227.583 204.594  1.00 85.71           C  
ATOM   3858  OH  TYR A 245     183.708 225.536 204.419  1.00 85.71           O  
ATOM   3860  CZ  TYR A 245     184.815 226.268 204.109  1.00 85.71           C  
ATOM   3861  N   VAL A 246     190.363 225.944 203.545  1.00 87.83           N  
ATOM   3863  CA  VAL A 246     190.469 224.496 203.771  1.00 87.83           C  
ATOM   3865  C   VAL A 246     191.491 224.199 204.862  1.00 87.83           C  
ATOM   3866  CB  VAL A 246     190.789 223.726 202.478  1.00 87.83           C  
ATOM   3868  O   VAL A 246     191.180 223.419 205.763  1.00 87.83           O  
ATOM   3869  CG1 VAL A 246     190.810 222.214 202.744  1.00 87.83           C  
ATOM   3873  CG2 VAL A 246     189.732 223.999 201.396  1.00 87.83           C  
ATOM   3877  N   ASP A 247     192.647 224.869 204.855  1.00 92.18           N  
ATOM   3879  CA  ASP A 247     193.631 224.813 205.943  1.00 92.18           C  
ATOM   3881  C   ASP A 247     192.953 225.138 207.292  1.00 92.18           C  
ATOM   3882  CB  ASP A 247     194.767 225.824 205.691  1.00 92.18           C  
ATOM   3885  O   ASP A 247     193.052 224.379 208.261  1.00 92.18           O  
ATOM   3886  CG  ASP A 247     195.767 225.488 204.574  1.00 92.18           C  
ATOM   3887  OD1 ASP A 247     196.345 224.379 204.582  1.00 92.18           O  
ATOM   3888  OD2 ASP A 247     196.115 226.396 203.782  1.00 92.18           O  
ATOM   3889  N   GLN A 248     192.178 226.227 207.346  1.00 93.35           N  
ATOM   3891  CA  GLN A 248     191.439 226.631 208.544  1.00 93.35           C  
ATOM   3893  C   GLN A 248     190.354 225.621 208.929  1.00 93.35           C  
ATOM   3894  CB  GLN A 248     190.785 227.996 208.311  1.00 93.35           C  
ATOM   3897  O   GLN A 248     190.183 225.321 210.112  1.00 93.35           O  
ATOM   3898  CG  GLN A 248     191.788 229.155 208.230  1.00 93.35           C  
ATOM   3901  CD  GLN A 248     191.067 230.431 207.817  1.00 93.35           C  
ATOM   3902  NE2 GLN A 248     191.587 231.160 206.854  1.00 93.35           N  
ATOM   3905  OE1 GLN A 248     189.994 230.743 208.329  1.00 93.35           O  
ATOM   3906  N   LYS A 249     189.610 225.078 207.958  1.00 90.51           N  
ATOM   3908  CA  LYS A 249     188.562 224.077 208.199  1.00 90.51           C  
ATOM   3910  C   LYS A 249     189.140 222.780 208.757  1.00 90.51           C  
ATOM   3911  CB  LYS A 249     187.771 223.848 206.903  1.00 90.51           C  
ATOM   3914  O   LYS A 249     188.530 222.205 209.659  1.00 90.51           O  
ATOM   3915  CG  LYS A 249     186.533 222.959 207.108  1.00 90.51           C  
ATOM   3918  CD  LYS A 249     185.722 222.924 205.810  1.00 90.51           C  
ATOM   3921  CE  LYS A 249     184.373 222.221 205.977  1.00 90.51           C  
ATOM   3924  NZ  LYS A 249     183.561 222.377 204.745  1.00 90.51           N  
ATOM   3928  N   ILE A 250     190.315 222.351 208.294  1.00 93.90           N  
ATOM   3930  CA  ILE A 250     191.049 221.203 208.845  1.00 93.90           C  
ATOM   3932  C   ILE A 250     191.320 221.430 210.335  1.00 93.90           C  
ATOM   3933  CB  ILE A 250     192.351 220.950 208.042  1.00 93.90           C  
ATOM   3935  O   ILE A 250     190.894 220.621 211.163  1.00 93.90           O  
ATOM   3936  CG1 ILE A 250     192.017 220.362 206.654  1.00 93.90           C  
ATOM   3939  CG2 ILE A 250     193.287 219.985 208.793  1.00 93.90           C  
ATOM   3943  CD1 ILE A 250     193.173 220.438 205.649  1.00 93.90           C  
ATOM   3947  N   LEU A 251     191.960 222.551 210.686  1.00 95.54           N  
ATOM   3949  CA  LEU A 251     192.303 222.869 212.076  1.00 95.54           C  
ATOM   3951  C   LEU A 251     191.054 222.982 212.958  1.00 95.54           C  
ATOM   3952  CB  LEU A 251     193.133 224.165 212.124  1.00 95.54           C  
ATOM   3955  O   LEU A 251     190.997 222.385 214.032  1.00 95.54           O  
ATOM   3956  CG  LEU A 251     194.498 224.090 211.416  1.00 95.54           C  
ATOM   3958  CD1 LEU A 251     195.219 225.432 211.556  1.00 95.54           C  
ATOM   3962  CD2 LEU A 251     195.383 222.981 211.988  1.00 95.54           C  
ATOM   3966  N   ARG A 252     190.020 223.679 212.476  1.00 93.98           N  
ATOM   3968  CA  ARG A 252     188.760 223.873 213.203  1.00 93.98           C  
ATOM   3970  C   ARG A 252     188.041 222.556 213.471  1.00 93.98           C  
ATOM   3971  CB  ARG A 252     187.876 224.850 212.418  1.00 93.98           C  
ATOM   3974  O   ARG A 252     187.635 222.304 214.596  1.00 93.98           O  
ATOM   3975  CG  ARG A 252     186.900 225.579 213.347  1.00 93.98           C  
ATOM   3978  CD  ARG A 252     186.025 226.590 212.599  1.00 93.98           C  
ATOM   3981  NE  ARG A 252     186.833 227.541 211.799  1.00 93.98           N  
ATOM   3983  NH1 ARG A 252     185.169 229.025 211.299  1.00 93.98           N  
ATOM   3986  NH2 ARG A 252     187.224 229.357 210.472  1.00 93.98           N  
ATOM   3989  CZ  ARG A 252     186.409 228.636 211.196  1.00 93.98           C  
ATOM   3990  N   THR A 253     187.960 221.680 212.472  1.00 90.59           N  
ATOM   3992  CA  THR A 253     187.329 220.357 212.603  1.00 90.59           C  
ATOM   3994  C   THR A 253     188.064 219.487 213.618  1.00 90.59           C  
ATOM   3995  CB  THR A 253     187.283 219.637 211.249  1.00 90.59           C  
ATOM   3997  O   THR A 253     187.429 218.843 214.453  1.00 90.59           O  
ATOM   3998  CG2 THR A 253     186.532 218.311 211.307  1.00 90.59           C  
ATOM   4002  OG1 THR A 253     186.619 220.452 210.318  1.00 90.59           O  
ATOM   4004  N   MET A 254     189.402 219.482 213.577  1.00 94.51           N  
ATOM   4006  CA  MET A 254     190.215 218.756 214.556  1.00 94.51           C  
ATOM   4008  C   MET A 254     189.954 219.247 215.985  1.00 94.51           C  
ATOM   4009  CB  MET A 254     191.707 218.884 214.218  1.00 94.51           C  
ATOM   4012  O   MET A 254     189.805 218.419 216.880  1.00 94.51           O  
ATOM   4013  CG  MET A 254     192.083 218.107 212.952  1.00 94.51           C  
ATOM   4016  SD  MET A 254     193.822 218.233 212.457  1.00 94.51           S  
ATOM   4017  CE  MET A 254     194.594 217.390 213.853  1.00 94.51           C  
ATOM   4021  N   ILE A 255     189.864 220.564 216.192  1.00 94.73           N  
ATOM   4023  CA  ILE A 255     189.652 221.179 217.511  1.00 94.73           C  
ATOM   4025  C   ILE A 255     188.210 220.969 218.000  1.00 94.73           C  
ATOM   4026  CB  ILE A 255     190.087 222.666 217.482  1.00 94.73           C  
ATOM   4028  O   ILE A 255     188.011 220.391 219.065  1.00 94.73           O  
ATOM   4029  CG1 ILE A 255     191.614 222.773 217.235  1.00 94.73           C  
ATOM   4032  CG2 ILE A 255     189.722 223.363 218.805  1.00 94.73           C  
ATOM   4036  CD1 ILE A 255     192.103 224.190 216.904  1.00 94.73           C  
ATOM   4040  N   GLU A 256     187.203 221.371 217.222  1.00 89.87           N  
ATOM   4042  CA  GLU A 256     185.801 221.424 217.664  1.00 89.87           C  
ATOM   4044  C   GLU A 256     185.114 220.053 217.708  1.00 89.87           C  
ATOM   4045  CB  GLU A 256     184.990 222.364 216.755  1.00 89.87           C  
ATOM   4048  O   GLU A 256     184.362 219.780 218.642  1.00 89.87           O  
ATOM   4049  CG  GLU A 256     185.426 223.834 216.860  1.00 89.87           C  
ATOM   4052  CD  GLU A 256     184.538 224.782 216.036  1.00 89.87           C  
ATOM   4053  OE1 GLU A 256     184.549 225.995 216.355  1.00 89.87           O  
ATOM   4054  OE2 GLU A 256     183.884 224.332 215.070  1.00 89.87           O  
ATOM   4055  N   MET A 257     185.356 219.178 216.724  1.00 85.90           N  
ATOM   4057  CA  MET A 257     184.666 217.879 216.646  1.00 85.90           C  
ATOM   4059  C   MET A 257     185.444 216.721 217.269  1.00 85.90           C  
ATOM   4060  CB  MET A 257     184.297 217.535 215.201  1.00 85.90           C  
ATOM   4063  O   MET A 257     184.840 215.717 217.645  1.00 85.90           O  
ATOM   4064  CG  MET A 257     183.196 218.449 214.662  1.00 85.90           C  
ATOM   4067  SD  MET A 257     182.069 217.575 213.547  1.00 85.90           S  
ATOM   4068  CE  MET A 257     182.230 218.632 212.095  1.00 85.90           C  
ATOM   4072  N   TYR A 258     186.769 216.836 217.378  1.00 89.07           N  
ATOM   4074  CA  TYR A 258     187.633 215.752 217.859  1.00 89.07           C  
ATOM   4076  C   TYR A 258     188.491 216.144 219.066  1.00 89.07           C  
ATOM   4077  CB  TYR A 258     188.461 215.183 216.694  1.00 89.07           C  
ATOM   4080  O   TYR A 258     189.398 215.392 219.419  1.00 89.07           O  
ATOM   4081  CG  TYR A 258     187.617 214.664 215.545  1.00 89.07           C  
ATOM   4082  CD1 TYR A 258     186.918 213.450 215.684  1.00 89.07           C  
ATOM   4084  CD2 TYR A 258     187.472 215.429 214.371  1.00 89.07           C  
ATOM   4086  CE1 TYR A 258     186.045 213.015 214.668  1.00 89.07           C  
ATOM   4088  CE2 TYR A 258     186.611 214.992 213.348  1.00 89.07           C  
ATOM   4090  OH  TYR A 258     184.969 213.443 212.562  1.00 89.07           O  
ATOM   4092  CZ  TYR A 258     185.876 213.804 213.509  1.00 89.07           C  
ATOM   4093  N   GLY A 259     188.221 217.294 219.697  1.00 90.03           N  
ATOM   4095  CA  GLY A 259     188.925 217.744 220.902  1.00 90.03           C  
ATOM   4098  C   GLY A 259     190.429 217.931 220.691  1.00 90.03           C  
ATOM   4099  O   GLY A 259     191.216 217.552 221.546  1.00 90.03           O  
ATOM   4100  N   GLY A 260     190.840 218.418 219.517  1.00 91.87           N  
ATOM   4102  CA  GLY A 260     192.248 218.540 219.114  1.00 91.87           C  
ATOM   4105  C   GLY A 260     192.843 217.280 218.490  1.00 91.87           C  
ATOM   4106  O   GLY A 260     193.952 217.326 217.956  1.00 91.87           O  
ATOM   4107  N   GLY A 261     192.111 216.166 218.498  1.00 88.47           N  
ATOM   4109  CA  GLY A 261     192.574 214.851 218.076  1.00 88.47           C  
ATOM   4112  C   GLY A 261     192.954 213.947 219.263  1.00 88.47           C  
ATOM   4113  O   GLY A 261     192.736 214.292 220.419  1.00 88.47           O  
ATOM   4114  N   PRO A 262     193.521 212.755 219.010  1.00 90.18           N  
ATOM   4115  CA  PRO A 262     193.933 212.254 217.705  1.00 90.18           C  
ATOM   4117  C   PRO A 262     192.742 211.851 216.818  1.00 90.18           C  
ATOM   4118  CB  PRO A 262     194.840 211.060 218.018  1.00 90.18           C  
ATOM   4121  O   PRO A 262     191.892 211.067 217.235  1.00 90.18           O  
ATOM   4122  CG  PRO A 262     194.308 210.542 219.356  1.00 90.18           C  
ATOM   4125  CD  PRO A 262     193.866 211.817 220.065  1.00 90.18           C  
ATOM   4128  N   VAL A 263     192.723 212.306 215.561  1.00 91.57           N  
ATOM   4130  CA  VAL A 263     191.712 211.926 214.551  1.00 91.57           C  
ATOM   4132  C   VAL A 263     192.354 211.206 213.362  1.00 91.57           C  
ATOM   4133  CB  VAL A 263     190.853 213.138 214.137  1.00 91.57           C  
ATOM   4135  O   VAL A 263     193.399 211.610 212.854  1.00 91.57           O  
ATOM   4136  CG1 VAL A 263     191.658 214.257 213.470  1.00 91.57           C  
ATOM   4140  CG2 VAL A 263     189.709 212.723 213.203  1.00 91.57           C  
ATOM   4144  N   GLY A 264     191.771 210.093 212.913  1.00 89.91           N  
ATOM   4146  CA  GLY A 264     192.260 209.382 211.727  1.00 89.91           C  
ATOM   4149  C   GLY A 264     192.016 210.185 210.443  1.00 89.91           C  
ATOM   4150  O   GLY A 264     190.969 210.812 210.318  1.00 89.91           O  
ATOM   4151  N   LEU A 265     192.936 210.114 209.468  1.00 90.41           N  
ATOM   4153  CA  LEU A 265     192.855 210.890 208.215  1.00 90.41           C  
ATOM   4155  C   LEU A 265     191.522 210.704 207.485  1.00 90.41           C  
ATOM   4156  CB  LEU A 265     194.019 210.499 207.288  1.00 90.41           C  
ATOM   4159  O   LEU A 265     190.954 211.681 207.036  1.00 90.41           O  
ATOM   4160  CG  LEU A 265     194.113 211.297 205.970  1.00 90.41           C  
ATOM   4162  CD1 LEU A 265     194.490 212.758 206.204  1.00 90.41           C  
ATOM   4166  CD2 LEU A 265     195.150 210.647 205.064  1.00 90.41           C  
ATOM   4170  N   GLY A 266     190.986 209.478 207.433  1.00 88.77           N  
ATOM   4172  CA  GLY A 266     189.693 209.224 206.776  1.00 88.77           C  
ATOM   4175  C   GLY A 266     188.479 209.810 207.457  1.00 88.77           C  
ATOM   4176  O   GLY A 266     187.522 210.198 206.803  1.00 88.77           O  
ATOM   4177  N   THR A 267     188.510 209.852 208.786  1.00 87.96           N  
ATOM   4179  CA  THR A 267     187.450 210.492 209.555  1.00 87.96           C  
ATOM   4181  C   THR A 267     187.510 212.003 209.339  1.00 87.96           C  
ATOM   4182  CB  THR A 267     187.589 210.138 211.039  1.00 87.96           C  
ATOM   4184  O   THR A 267     186.476 212.626 209.131  1.00 87.96           O  
ATOM   4185  CG2 THR A 267     186.450 210.701 211.868  1.00 87.96           C  
ATOM   4189  OG1 THR A 267     187.577 208.743 211.251  1.00 87.96           O  
ATOM   4191  N   LEU A 268     188.722 212.574 209.335  1.00 91.62           N  
ATOM   4193  CA  LEU A 268     188.945 213.994 209.076  1.00 91.62           C  
ATOM   4195  C   LEU A 268     188.531 214.380 207.647  1.00 91.62           C  
ATOM   4196  CB  LEU A 268     190.422 214.313 209.368  1.00 91.62           C  
ATOM   4199  O   LEU A 268     187.775 215.331 207.486  1.00 91.62           O  
ATOM   4200  CG  LEU A 268     190.802 215.800 209.250  1.00 91.62           C  
ATOM   4202  CD1 LEU A 268     190.051 216.670 210.262  1.00 91.62           C  
ATOM   4206  CD2 LEU A 268     192.304 215.923 209.509  1.00 91.62           C  
ATOM   4210  N   SER A 269     188.962 213.615 206.640  1.00 90.37           N  
ATOM   4212  CA  SER A 269     188.704 213.879 205.221  1.00 90.37           C  
ATOM   4214  C   SER A 269     187.212 213.783 204.876  1.00 90.37           C  
ATOM   4215  CB  SER A 269     189.580 212.960 204.358  1.00 90.37           C  
ATOM   4218  O   SER A 269     186.665 214.707 204.277  1.00 90.37           O  
ATOM   4219  OG  SER A 269     189.209 211.601 204.485  1.00 90.37           O  
ATOM   4221  N   VAL A 270     186.506 212.752 205.368  1.00 85.14           N  
ATOM   4223  CA  VAL A 270     185.041 212.637 205.210  1.00 85.14           C  
ATOM   4225  C   VAL A 270     184.308 213.796 205.886  1.00 85.14           C  
ATOM   4226  CB  VAL A 270     184.521 211.281 205.734  1.00 85.14           C  
ATOM   4228  O   VAL A 270     183.358 214.328 205.318  1.00 85.14           O  
ATOM   4229  CG1 VAL A 270     182.994 211.224 205.901  1.00 85.14           C  
ATOM   4233  CG2 VAL A 270     184.917 210.171 204.752  1.00 85.14           C  
ATOM   4237  N   ASN A 271     184.747 214.215 207.075  1.00 86.17           N  
ATOM   4239  CA  ASN A 271     184.092 215.296 207.807  1.00 86.17           C  
ATOM   4241  C   ASN A 271     184.231 216.652 207.082  1.00 86.17           C  
ATOM   4242  CB  ASN A 271     184.641 215.294 209.243  1.00 86.17           C  
ATOM   4245  O   ASN A 271     183.241 217.365 206.906  1.00 86.17           O  
ATOM   4246  CG  ASN A 271     183.813 216.154 210.169  1.00 86.17           C  
ATOM   4247  ND2 ASN A 271     183.558 215.700 211.370  1.00 86.17           N  
ATOM   4250  OD1 ASN A 271     183.382 217.234 209.827  1.00 86.17           O  
ATOM   4251  N   ILE A 272     185.427 216.977 206.575  1.00 87.71           N  
ATOM   4253  CA  ILE A 272     185.661 218.227 205.828  1.00 87.71           C  
ATOM   4255  C   ILE A 272     185.207 218.175 204.361  1.00 87.71           C  
ATOM   4256  CB  ILE A 272     187.119 218.717 205.950  1.00 87.71           C  
ATOM   4258  O   ILE A 272     185.210 219.220 203.710  1.00 87.71           O  
ATOM   4259  CG1 ILE A 272     188.082 217.817 205.155  1.00 87.71           C  
ATOM   4262  CG2 ILE A 272     187.509 218.875 207.430  1.00 87.71           C  
ATOM   4266  CD1 ILE A 272     189.543 218.248 205.245  1.00 87.71           C  
ATOM   4270  N   ALA A 273     184.781 217.002 203.881  1.00 81.46           N  
ATOM   4272  CA  ALA A 273     184.416 216.712 202.495  1.00 81.46           C  
ATOM   4274  C   ALA A 273     185.573 216.900 201.491  1.00 81.46           C  
ATOM   4275  CB  ALA A 273     183.110 217.439 202.131  1.00 81.46           C  
ATOM   4279  O   ALA A 273     185.381 217.502 200.438  1.00 81.46           O  
ATOM   4280  N   GLU A 274     186.752 216.350 201.803  1.00 85.81           N  
ATOM   4282  CA  GLU A 274     187.885 216.244 200.869  1.00 85.81           C  
ATOM   4284  C   GLU A 274     188.401 214.806 200.711  1.00 85.81           C  
ATOM   4285  CB  GLU A 274     189.047 217.194 201.248  1.00 85.81           C  
ATOM   4288  O   GLU A 274     188.117 213.934 201.535  1.00 85.81           O  
ATOM   4289  CG  GLU A 274     189.024 218.557 200.533  1.00 85.81           C  
ATOM   4292  CD  GLU A 274     189.314 218.472 199.019  1.00 85.81           C  
ATOM   4293  OE1 GLU A 274     190.070 219.326 198.492  1.00 85.81           O  
ATOM   4294  OE2 GLU A 274     188.750 217.580 198.346  1.00 85.81           O  
ATOM   4295  N   GLU A 275     189.172 214.571 199.648  1.00 86.72           N  
ATOM   4297  CA  GLU A 275     189.904 213.316 199.418  1.00 86.72           C  
ATOM   4299  C   GLU A 275     191.047 213.110 200.424  1.00 86.72           C  
ATOM   4300  CB  GLU A 275     190.452 213.270 197.978  1.00 86.72           C  
ATOM   4303  O   GLU A 275     191.688 214.070 200.869  1.00 86.72           O  
ATOM   4304  CG  GLU A 275     189.382 212.907 196.934  1.00 86.72           C  
ATOM   4307  CD  GLU A 275     188.707 211.568 197.256  1.00 86.72           C  
ATOM   4308  OE1 GLU A 275     187.449 211.545 197.203  1.00 86.72           O  
ATOM   4309  OE2 GLU A 275     189.409 210.668 197.763  1.00 86.72           O  
ATOM   4310  N   ARG A 276     191.329 211.848 200.784  1.00 87.02           N  
ATOM   4312  CA  ARG A 276     192.421 211.530 201.723  1.00 87.02           C  
ATOM   4314  C   ARG A 276     193.777 211.954 201.160  1.00 87.02           C  
ATOM   4315  CB  ARG A 276     192.472 210.037 202.080  1.00 87.02           C  
ATOM   4318  O   ARG A 276     194.509 212.617 201.898  1.00 87.02           O  
ATOM   4319  CG  ARG A 276     191.588 209.614 203.263  1.00 87.02           C  
ATOM   4322  CD  ARG A 276     192.023 208.196 203.669  1.00 87.02           C  
ATOM   4325  NE  ARG A 276     191.286 207.650 204.832  1.00 87.02           N  
ATOM   4327  NH1 ARG A 276     190.231 205.920 203.751  1.00 87.02           N  
ATOM   4330  NH2 ARG A 276     190.017 206.069 205.937  1.00 87.02           N  
ATOM   4333  CZ  ARG A 276     190.522 206.565 204.838  1.00 87.02           C  
ATOM   4334  N   GLU A 277     194.090 211.612 199.904  1.00 84.57           N  
ATOM   4336  CA  GLU A 277     195.364 211.983 199.269  1.00 84.57           C  
ATOM   4338  C   GLU A 277     195.552 213.502 199.245  1.00 84.57           C  
ATOM   4339  CB  GLU A 277     195.478 211.450 197.826  1.00 84.57           C  
ATOM   4342  O   GLU A 277     196.595 214.003 199.649  1.00 84.57           O  
ATOM   4343  CG  GLU A 277     195.784 209.945 197.694  1.00 84.57           C  
ATOM   4346  CD  GLU A 277     194.555 209.032 197.701  1.00 84.57           C  
ATOM   4347  OE1 GLU A 277     194.752 207.796 197.657  1.00 84.57           O  
ATOM   4348  OE2 GLU A 277     193.435 209.567 197.868  1.00 84.57           O  
ATOM   4349  N   THR A 278     194.521 214.272 198.884  1.00 83.93           N  
ATOM   4351  CA  THR A 278     194.632 215.740 198.835  1.00 83.93           C  
ATOM   4353  C   THR A 278     194.963 216.346 200.204  1.00 83.93           C  
ATOM   4354  CB  THR A 278     193.357 216.359 198.253  1.00 83.93           C  
ATOM   4356  O   THR A 278     195.799 217.249 200.305  1.00 83.93           O  
ATOM   4357  CG2 THR A 278     193.374 217.884 198.285  1.00 83.93           C  
ATOM   4361  OG1 THR A 278     193.291 216.062 196.885  1.00 83.93           O  
ATOM   4363  N   VAL A 279     194.351 215.850 201.287  1.00 88.87           N  
ATOM   4365  CA  VAL A 279     194.681 216.308 202.649  1.00 88.87           C  
ATOM   4367  C   VAL A 279     196.104 215.903 203.038  1.00 88.87           C  
ATOM   4368  CB  VAL A 279     193.652 215.818 203.683  1.00 88.87           C  
ATOM   4370  O   VAL A 279     196.818 216.727 203.608  1.00 88.87           O  
ATOM   4371  CG1 VAL A 279     193.983 216.302 205.105  1.00 88.87           C  
ATOM   4375  CG2 VAL A 279     192.249 216.348 203.365  1.00 88.87           C  
ATOM   4379  N   GLU A 280     196.521 214.671 202.732  1.00 84.97           N  
ATOM   4381  CA  GLU A 280     197.841 214.131 203.086  1.00 84.97           C  
ATOM   4383  C   GLU A 280     199.002 214.767 202.297  1.00 84.97           C  
ATOM   4384  CB  GLU A 280     197.806 212.589 202.976  1.00 84.97           C  
ATOM   4387  O   GLU A 280     200.054 215.014 202.898  1.00 84.97           O  
ATOM   4388  CG  GLU A 280     199.150 211.902 203.290  1.00 84.97           C  
ATOM   4391  CD  GLU A 280     199.039 210.553 204.023  1.00 84.97           C  
ATOM   4392  OE1 GLU A 280     199.775 210.373 205.041  1.00 84.97           O  
ATOM   4393  OE2 GLU A 280     198.158 209.727 203.711  1.00 84.97           O  
ATOM   4394  N   ASP A 281     198.799 215.091 201.017  1.00 76.97           N  
ATOM   4396  CA  ASP A 281     199.860 215.495 200.082  1.00 76.97           C  
ATOM   4398  C   ASP A 281     199.852 216.983 199.710  1.00 76.97           C  
ATOM   4399  CB  ASP A 281     199.774 214.646 198.803  1.00 76.97           C  
ATOM   4402  O   ASP A 281     200.902 217.524 199.360  1.00 76.97           O  
ATOM   4403  CG  ASP A 281     200.057 213.162 199.046  1.00 76.97           C  
ATOM   4404  OD1 ASP A 281     200.854 212.870 199.972  1.00 76.97           O  
ATOM   4405  OD2 ASP A 281     199.525 212.345 198.270  1.00 76.97           O  
ATOM   4406  N   MET A 282     198.706 217.674 199.800  1.00 77.71           N  
ATOM   4408  CA  MET A 282     198.600 219.095 199.435  1.00 77.71           C  
ATOM   4410  C   MET A 282     198.552 220.018 200.661  1.00 77.71           C  
ATOM   4411  CB  MET A 282     197.402 219.317 198.490  1.00 77.71           C  
ATOM   4414  O   MET A 282     199.254 221.029 200.698  1.00 77.71           O  
ATOM   4415  CG  MET A 282     197.670 220.503 197.554  1.00 77.71           C  
ATOM   4418  SD  MET A 282     196.281 221.036 196.514  1.00 77.71           S  
ATOM   4419  CE  MET A 282     195.234 221.773 197.785  1.00 77.71           C  
ATOM   4423  N   TYR A 283     197.759 219.667 201.681  1.00 88.68           N  
ATOM   4425  CA  TYR A 283     197.530 220.520 202.859  1.00 88.68           C  
ATOM   4427  C   TYR A 283     198.440 220.177 204.050  1.00 88.68           C  
ATOM   4428  CB  TYR A 283     196.047 220.454 203.248  1.00 88.68           C  
ATOM   4431  O   TYR A 283     199.131 221.050 204.586  1.00 88.68           O  
ATOM   4432  CG  TYR A 283     195.104 221.025 202.206  1.00 88.68           C  
ATOM   4433  CD1 TYR A 283     195.071 222.417 202.013  1.00 88.68           C  
ATOM   4435  CD2 TYR A 283     194.243 220.192 201.463  1.00 88.68           C  
ATOM   4437  CE1 TYR A 283     194.171 222.985 201.102  1.00 88.68           C  
ATOM   4439  CE2 TYR A 283     193.317 220.756 200.564  1.00 88.68           C  
ATOM   4441  OH  TYR A 283     192.374 222.740 199.589  1.00 88.68           O  
ATOM   4443  CZ  TYR A 283     193.286 222.153 200.394  1.00 88.68           C  
ATOM   4444  N   GLU A 284     198.492 218.901 204.459  1.00 88.79           N  
ATOM   4446  CA  GLU A 284     199.284 218.450 205.614  1.00 88.79           C  
ATOM   4448  C   GLU A 284     200.769 218.843 205.559  1.00 88.79           C  
ATOM   4449  CB  GLU A 284     199.193 216.924 205.844  1.00 88.79           C  
ATOM   4452  O   GLU A 284     201.278 219.215 206.617  1.00 88.79           O  
ATOM   4453  CG  GLU A 284     198.135 216.507 206.879  1.00 88.79           C  
ATOM   4456  CD  GLU A 284     198.328 215.055 207.358  1.00 88.79           C  
ATOM   4457  OE1 GLU A 284     198.301 214.786 208.577  1.00 88.79           O  
ATOM   4458  OE2 GLU A 284     198.593 214.123 206.569  1.00 88.79           O  
ATOM   4459  N   PRO A 285     201.493 218.801 204.419  1.00 80.97           N  
ATOM   4460  CA  PRO A 285     202.930 219.075 204.421  1.00 80.97           C  
ATOM   4462  C   PRO A 285     203.269 220.475 204.941  1.00 80.97           C  
ATOM   4463  CB  PRO A 285     203.398 218.859 202.979  1.00 80.97           C  
ATOM   4466  O   PRO A 285     204.119 220.610 205.823  1.00 80.97           O  
ATOM   4467  CG  PRO A 285     202.391 217.846 202.444  1.00 80.97           C  
ATOM   4470  CD  PRO A 285     201.093 218.285 203.115  1.00 80.97           C  
ATOM   4473  N   TYR A 286     202.552 221.508 204.478  1.00 83.52           N  
ATOM   4475  CA  TYR A 286     202.746 222.877 204.963  1.00 83.52           C  
ATOM   4477  C   TYR A 286     202.328 223.011 206.432  1.00 83.52           C  
ATOM   4478  CB  TYR A 286     201.964 223.861 204.084  1.00 83.52           C  
ATOM   4481  O   TYR A 286     203.045 223.623 207.224  1.00 83.52           O  
ATOM   4482  CG  TYR A 286     202.211 225.326 204.424  1.00 83.52           C  
ATOM   4483  CD1 TYR A 286     201.337 226.028 205.283  1.00 83.52           C  
ATOM   4485  CD2 TYR A 286     203.322 225.991 203.874  1.00 83.52           C  
ATOM   4487  CE1 TYR A 286     201.560 227.391 205.564  1.00 83.52           C  
ATOM   4489  CE2 TYR A 286     203.563 227.345 204.177  1.00 83.52           C  
ATOM   4491  OH  TYR A 286     202.930 229.357 205.308  1.00 83.52           O  
ATOM   4493  CZ  TYR A 286     202.682 228.051 205.022  1.00 83.52           C  
ATOM   4494  N   LEU A 287     201.200 222.404 206.822  1.00 91.57           N  
ATOM   4496  CA  LEU A 287     200.694 222.458 208.197  1.00 91.57           C  
ATOM   4498  C   LEU A 287     201.621 221.738 209.191  1.00 91.57           C  
ATOM   4499  CB  LEU A 287     199.263 221.886 208.242  1.00 91.57           C  
ATOM   4502  O   LEU A 287     201.796 222.216 210.309  1.00 91.57           O  
ATOM   4503  CG  LEU A 287     198.216 222.717 207.470  1.00 91.57           C  
ATOM   4505  CD1 LEU A 287     196.875 221.983 207.448  1.00 91.57           C  
ATOM   4509  CD2 LEU A 287     197.990 224.090 208.109  1.00 91.57           C  
ATOM   4513  N   ILE A 288     202.259 220.633 208.798  1.00 88.23           N  
ATOM   4515  CA  ILE A 288     203.240 219.907 209.617  1.00 88.23           C  
ATOM   4517  C   ILE A 288     204.560 220.680 209.675  1.00 88.23           C  
ATOM   4518  CB  ILE A 288     203.421 218.455 209.111  1.00 88.23           C  
ATOM   4520  O   ILE A 288     205.058 220.928 210.771  1.00 88.23           O  
ATOM   4521  CG1 ILE A 288     202.129 217.636 209.352  1.00 88.23           C  
ATOM   4524  CG2 ILE A 288     204.611 217.763 209.810  1.00 88.23           C  
ATOM   4528  CD1 ILE A 288     202.117 216.268 208.656  1.00 88.23           C  
ATOM   4532  N   GLN A 289     205.105 221.124 208.534  1.00 76.05           N  
ATOM   4534  CA  GLN A 289     206.366 221.884 208.505  1.00 76.05           C  
ATOM   4536  C   GLN A 289     206.280 223.208 209.271  1.00 76.05           C  
ATOM   4537  CB  GLN A 289     206.803 222.176 207.060  1.00 76.05           C  
ATOM   4540  O   GLN A 289     207.259 223.626 209.886  1.00 76.05           O  
ATOM   4541  CG  GLN A 289     207.595 221.017 206.443  1.00 76.05           C  
ATOM   4544  CD  GLN A 289     208.153 221.354 205.062  1.00 76.05           C  
ATOM   4545  NE2 GLN A 289     209.093 220.576 204.573  1.00 76.05           N  
ATOM   4548  OE1 GLN A 289     207.770 222.313 204.407  1.00 76.05           O  
ATOM   4549  N   LYS A 290     205.118 223.875 209.269  1.00 84.93           N  
ATOM   4551  CA  LYS A 290     204.878 225.093 210.062  1.00 84.93           C  
ATOM   4553  C   LYS A 290     204.425 224.814 211.498  1.00 84.93           C  
ATOM   4554  CB  LYS A 290     203.911 226.030 209.316  1.00 84.93           C  
ATOM   4557  O   LYS A 290     204.211 225.774 212.245  1.00 84.93           O  
ATOM   4558  CG  LYS A 290     204.441 226.566 207.975  1.00 84.93           C  
ATOM   4561  CD  LYS A 290     205.725 227.397 208.111  1.00 84.93           C  
ATOM   4564  CE  LYS A 290     206.105 227.981 206.745  1.00 84.93           C  
ATOM   4567  NZ  LYS A 290     207.389 228.727 206.798  1.00 84.93           N  
ATOM   4571  N   GLY A 291     204.302 223.544 211.890  1.00 88.08           N  
ATOM   4573  CA  GLY A 291     204.042 223.110 213.260  1.00 88.08           C  
ATOM   4576  C   GLY A 291     202.602 223.288 213.741  1.00 88.08           C  
ATOM   4577  O   GLY A 291     202.405 223.443 214.941  1.00 88.08           O  
ATOM   4578  N   PHE A 292     201.604 223.295 212.851  1.00 94.11           N  
ATOM   4580  CA  PHE A 292     200.170 223.351 213.186  1.00 94.11           C  
ATOM   4582  C   PHE A 292     199.557 221.967 213.452  1.00 94.11           C  
ATOM   4583  CB  PHE A 292     199.402 224.030 212.043  1.00 94.11           C  
ATOM   4586  O   PHE A 292     198.649 221.840 214.274  1.00 94.11           O  
ATOM   4587  CG  PHE A 292     199.704 225.502 211.853  1.00 94.11           C  
ATOM   4588  CD1 PHE A 292     199.146 226.440 212.739  1.00 94.11           C  
ATOM   4590  CD2 PHE A 292     200.481 225.944 210.768  1.00 94.11           C  
ATOM   4592  CE1 PHE A 292     199.344 227.815 212.533  1.00 94.11           C  
ATOM   4594  CE2 PHE A 292     200.685 227.322 210.564  1.00 94.11           C  
ATOM   4596  CZ  PHE A 292     200.107 228.257 211.440  1.00 94.11           C  
ATOM   4598  N   ILE A 293     200.054 220.925 212.778  1.00 93.63           N  
ATOM   4600  CA  ILE A 293     199.575 219.539 212.906  1.00 93.63           C  
ATOM   4602  C   ILE A 293     200.758 218.611 213.174  1.00 93.63           C  
ATOM   4603  CB  ILE A 293     198.770 219.106 211.652  1.00 93.63           C  
ATOM   4605  O   ILE A 293     201.850 218.805 212.646  1.00 93.63           O  
ATOM   4606  CG1 ILE A 293     197.517 219.998 211.494  1.00 93.63           C  
ATOM   4609  CG2 ILE A 293     198.365 217.617 211.720  1.00 93.63           C  
ATOM   4613  CD1 ILE A 293     196.663 219.681 210.262  1.00 93.63           C  
ATOM   4617  N   MET A 294     200.533 217.557 213.959  1.00 89.50           N  
ATOM   4619  CA  MET A 294     201.487 216.466 214.142  1.00 89.50           C  
ATOM   4621  C   MET A 294     200.825 215.104 213.878  1.00 89.50           C  
ATOM   4622  CB  MET A 294     202.093 216.577 215.545  1.00 89.50           C  
ATOM   4625  O   MET A 294     199.691 214.854 214.295  1.00 89.50           O  
ATOM   4626  CG  MET A 294     203.375 215.750 215.684  1.00 89.50           C  
ATOM   4629  SD  MET A 294     204.195 215.908 217.292  1.00 89.50           S  
ATOM   4630  CE  MET A 294     202.980 215.114 218.376  1.00 89.50           C  
ATOM   4634  N   ARG A 295     201.536 214.190 213.201  1.00 88.43           N  
ATOM   4636  CA  ARG A 295     201.081 212.806 212.968  1.00 88.43           C  
ATOM   4638  C   ARG A 295     201.453 211.907 214.150  1.00 88.43           C  
ATOM   4639  CB  ARG A 295     201.643 212.243 211.643  1.00 88.43           C  
ATOM   4642  O   ARG A 295     202.612 211.853 214.549  1.00 88.43           O  
ATOM   4643  CG  ARG A 295     201.077 212.926 210.384  1.00 88.43           C  
ATOM   4646  CD  ARG A 295     201.568 212.247 209.090  1.00 88.43           C  
ATOM   4649  NE  ARG A 295     201.079 212.944 207.884  1.00 88.43           N  
ATOM   4651  NH1 ARG A 295     202.016 211.612 206.239  1.00 88.43           N  
ATOM   4654  NH2 ARG A 295     201.109 213.557 205.704  1.00 88.43           N  
ATOM   4657  CZ  ARG A 295     201.419 212.701 206.625  1.00 88.43           C  
ATOM   4658  N   THR A 296     200.496 211.131 214.658  1.00 83.16           N  
ATOM   4660  CA  THR A 296     200.728 210.075 215.663  1.00 83.16           C  
ATOM   4662  C   THR A 296     200.174 208.734 215.180  1.00 83.16           C  
ATOM   4663  CB  THR A 296     200.124 210.419 217.035  1.00 83.16           C  
ATOM   4665  O   THR A 296     199.352 208.681 214.266  1.00 83.16           O  
ATOM   4666  CG2 THR A 296     200.524 211.797 217.551  1.00 83.16           C  
ATOM   4670  OG1 THR A 296     198.721 210.292 217.009  1.00 83.16           O  
ATOM   4672  N   ARG A 297     200.561 207.626 215.832  1.00 76.62           N  
ATOM   4674  CA  ARG A 297     200.033 206.277 215.527  1.00 76.62           C  
ATOM   4676  C   ARG A 297     198.507 206.175 215.593  1.00 76.62           C  
ATOM   4677  CB  ARG A 297     200.609 205.237 216.506  1.00 76.62           C  
ATOM   4680  O   ARG A 297     197.932 205.251 215.029  1.00 76.62           O  
ATOM   4681  CG  ARG A 297     201.704 204.363 215.881  1.00 76.62           C  
ATOM   4684  CD  ARG A 297     201.851 203.043 216.656  1.00 76.62           C  
ATOM   4687  NE  ARG A 297     202.127 203.250 218.097  1.00 76.62           N  
ATOM   4689  NH1 ARG A 297     204.400 203.101 217.985  1.00 76.62           N  
ATOM   4692  NH2 ARG A 297     203.437 203.458 219.958  1.00 76.62           N  
ATOM   4695  CZ  ARG A 297     203.313 203.260 218.675  1.00 76.62           C  
ATOM   4696  N   THR A 298     197.867 207.040 216.373  1.00 83.69           N  
ATOM   4698  CA  THR A 298     196.430 206.981 216.641  1.00 83.69           C  
ATOM   4700  C   THR A 298     195.623 207.963 215.796  1.00 83.69           C  
ATOM   4701  CB  THR A 298     196.174 207.179 218.141  1.00 83.69           C  
ATOM   4703  O   THR A 298     194.405 207.840 215.763  1.00 83.69           O  
ATOM   4704  CG2 THR A 298     196.912 206.128 218.990  1.00 83.69           C  
ATOM   4708  OG1 THR A 298     196.724 208.386 218.592  1.00 83.69           O  
ATOM   4710  N   GLY A 299     196.280 208.910 215.119  1.00 89.11           N  
ATOM   4712  CA  GLY A 299     195.647 209.971 214.336  1.00 89.11           C  
ATOM   4715  C   GLY A 299     196.491 211.250 214.276  1.00 89.11           C  
ATOM   4716  O   GLY A 299     197.596 211.309 214.814  1.00 89.11           O  
ATOM   4717  N   ARG A 300     195.968 212.279 213.614  1.00 92.44           N  
ATOM   4719  CA  ARG A 300     196.515 213.639 213.574  1.00 92.44           C  
ATOM   4721  C   ARG A 300     196.080 214.409 214.816  1.00 92.44           C  
ATOM   4722  CB  ARG A 300     196.013 214.363 212.314  1.00 92.44           C  
ATOM   4725  O   ARG A 300     194.957 214.213 215.278  1.00 92.44           O  
ATOM   4726  CG  ARG A 300     196.731 213.969 211.021  1.00 92.44           C  
ATOM   4729  CD  ARG A 300     196.542 212.520 210.543  1.00 92.44           C  
ATOM   4732  NE  ARG A 300     197.201 212.354 209.238  1.00 92.44           N  
ATOM   4734  NH1 ARG A 300     197.132 210.081 208.931  1.00 92.44           N  
ATOM   4737  NH2 ARG A 300     198.007 211.417 207.350  1.00 92.44           N  
ATOM   4740  CZ  ARG A 300     197.440 211.281 208.512  1.00 92.44           C  
ATOM   4741  N   VAL A 301     196.951 215.271 215.327  1.00 94.15           N  
ATOM   4743  CA  VAL A 301     196.700 216.108 216.512  1.00 94.15           C  
ATOM   4745  C   VAL A 301     197.038 217.556 216.173  1.00 94.15           C  
ATOM   4746  CB  VAL A 301     197.493 215.648 217.761  1.00 94.15           C  
ATOM   4748  O   VAL A 301     198.073 217.808 215.552  1.00 94.15           O  
ATOM   4749  CG1 VAL A 301     196.629 215.758 219.020  1.00 94.15           C  
ATOM   4753  CG2 VAL A 301     198.001 214.202 217.681  1.00 94.15           C  
ATOM   4757  N   ALA A 302     196.163 218.489 216.542  1.00 95.39           N  
ATOM   4759  CA  ALA A 302     196.408 219.919 216.408  1.00 95.39           C  
ATOM   4761  C   ALA A 302     197.367 220.363 217.520  1.00 95.39           C  
ATOM   4762  CB  ALA A 302     195.069 220.668 216.444  1.00 95.39           C  
ATOM   4766  O   ALA A 302     197.226 219.958 218.674  1.00 95.39           O  
ATOM   4767  N   THR A 303     198.373 221.163 217.180  1.00 92.65           N  
ATOM   4769  CA  THR A 303     199.379 221.621 218.148  1.00 92.65           C  
ATOM   4771  C   THR A 303     198.893 222.845 218.924  1.00 92.65           C  
ATOM   4772  CB  THR A 303     200.704 221.948 217.451  1.00 92.65           C  
ATOM   4774  O   THR A 303     197.935 223.509 218.529  1.00 92.65           O  
ATOM   4775  CG2 THR A 303     201.245 220.786 216.614  1.00 92.65           C  
ATOM   4779  OG1 THR A 303     200.497 223.077 216.644  1.00 92.65           O  
ATOM   4781  N   ALA A 304     199.612 223.218 219.986  1.00 93.38           N  
ATOM   4783  CA  ALA A 304     199.358 224.467 220.707  1.00 93.38           C  
ATOM   4785  C   ALA A 304     199.347 225.702 219.780  1.00 93.38           C  
ATOM   4786  CB  ALA A 304     200.408 224.604 221.815  1.00 93.38           C  
ATOM   4790  O   ALA A 304     198.496 226.572 219.945  1.00 93.38           O  
ATOM   4791  N   LYS A 305     200.214 225.733 218.751  1.00 92.69           N  
ATOM   4793  CA  LYS A 305     200.247 226.808 217.743  1.00 92.69           C  
ATOM   4795  C   LYS A 305     198.928 226.913 216.971  1.00 92.69           C  
ATOM   4796  CB  LYS A 305     201.434 226.587 216.783  1.00 92.69           C  
ATOM   4799  O   LYS A 305     198.467 228.014 216.698  1.00 92.69           O  
ATOM   4800  CG  LYS A 305     201.569 227.740 215.773  1.00 92.69           C  
ATOM   4803  CD  LYS A 305     202.695 227.530 214.752  1.00 92.69           C  
ATOM   4806  CE  LYS A 305     202.611 228.688 213.745  1.00 92.69           C  
ATOM   4809  NZ  LYS A 305     203.529 228.528 212.595  1.00 92.69           N  
ATOM   4813  N   ALA A 306     198.316 225.780 216.627  1.00 94.62           N  
ATOM   4815  CA  ALA A 306     197.031 225.759 215.932  1.00 94.62           C  
ATOM   4817  C   ALA A 306     195.892 226.310 216.800  1.00 94.62           C  
ATOM   4818  CB  ALA A 306     196.753 224.333 215.436  1.00 94.62           C  
ATOM   4822  O   ALA A 306     195.089 227.097 216.307  1.00 94.62           O  
ATOM   4823  N   TYR A 307     195.854 225.949 218.085  1.00 94.75           N  
ATOM   4825  CA  TYR A 307     194.876 226.502 219.027  1.00 94.75           C  
ATOM   4827  C   TYR A 307     195.032 228.017 219.184  1.00 94.75           C  
ATOM   4828  CB  TYR A 307     195.014 225.811 220.384  1.00 94.75           C  
ATOM   4831  O   TYR A 307     194.048 228.739 219.037  1.00 94.75           O  
ATOM   4832  CG  TYR A 307     194.269 224.499 220.493  1.00 94.75           C  
ATOM   4833  CD1 TYR A 307     193.072 224.447 221.230  1.00 94.75           C  
ATOM   4835  CD2 TYR A 307     194.781 223.329 219.901  1.00 94.75           C  
ATOM   4837  CE1 TYR A 307     192.402 223.226 221.401  1.00 94.75           C  
ATOM   4839  CE2 TYR A 307     194.135 222.096 220.101  1.00 94.75           C  
ATOM   4841  OH  TYR A 307     192.336 220.863 221.077  1.00 94.75           O  
ATOM   4843  CZ  TYR A 307     192.945 222.048 220.855  1.00 94.75           C  
ATOM   4844  N   GLU A 308     196.259 228.498 219.415  1.00 93.31           N  
ATOM   4846  CA  GLU A 308     196.549 229.932 219.553  1.00 93.31           C  
ATOM   4848  C   GLU A 308     196.143 230.720 218.305  1.00 93.31           C  
ATOM   4849  CB  GLU A 308     198.050 230.149 219.844  1.00 93.31           C  
ATOM   4852  O   GLU A 308     195.467 231.742 218.411  1.00 93.31           O  
ATOM   4853  CG  GLU A 308     198.286 230.666 221.271  1.00 93.31           C  
ATOM   4856  CD  GLU A 308     199.771 230.886 221.614  1.00 93.31           C  
ATOM   4857  OE1 GLU A 308     200.027 231.477 222.691  1.00 93.31           O  
ATOM   4858  OE2 GLU A 308     200.653 230.461 220.830  1.00 93.31           O  
ATOM   4859  N   HIS A 309     196.511 230.221 217.123  1.00 92.04           N  
ATOM   4861  CA  HIS A 309     196.220 230.875 215.848  1.00 92.04           C  
ATOM   4863  C   HIS A 309     194.719 230.949 215.551  1.00 92.04           C  
ATOM   4864  CB  HIS A 309     196.960 230.120 214.745  1.00 92.04           C  
ATOM   4867  O   HIS A 309     194.213 231.985 215.131  1.00 92.04           O  
ATOM   4868  CG  HIS A 309     196.768 230.761 213.405  1.00 92.04           C  
ATOM   4869  CD2 HIS A 309     196.006 230.270 212.388  1.00 92.04           C  
ATOM   4871  ND1 HIS A 309     197.287 232.003 213.044  1.00 92.04           N  
ATOM   4872  CE1 HIS A 309     196.820 232.239 211.810  1.00 92.04           C  
ATOM   4874  NE2 HIS A 309     196.062 231.215 211.394  1.00 92.04           N  
ATOM   4876  N   MET A 310     193.993 229.864 215.816  1.00 92.13           N  
ATOM   4878  CA  MET A 310     192.552 229.780 215.568  1.00 92.13           C  
ATOM   4880  C   MET A 310     191.704 230.431 216.677  1.00 92.13           C  
ATOM   4881  CB  MET A 310     192.176 228.311 215.347  1.00 92.13           C  
ATOM   4884  O   MET A 310     190.483 230.498 216.556  1.00 92.13           O  
ATOM   4885  CG  MET A 310     192.807 227.684 214.099  1.00 92.13           C  
ATOM   4888  SD  MET A 310     192.203 228.317 212.511  1.00 92.13           S  
ATOM   4889  CE  MET A 310     190.545 227.597 212.480  1.00 92.13           C  
ATOM   4893  N   GLY A 311     192.332 230.919 217.753  1.00 92.47           N  
ATOM   4895  CA  GLY A 311     191.657 231.614 218.850  1.00 92.47           C  
ATOM   4898  C   GLY A 311     190.973 230.702 219.877  1.00 92.47           C  
ATOM   4899  O   GLY A 311     190.047 231.150 220.555  1.00 92.47           O  
ATOM   4900  N   TYR A 312     191.419 229.449 220.013  1.00 92.18           N  
ATOM   4902  CA  TYR A 312     190.953 228.498 221.033  1.00 92.18           C  
ATOM   4904  C   TYR A 312     191.941 228.406 222.213  1.00 92.18           C  
ATOM   4905  CB  TYR A 312     190.681 227.123 220.402  1.00 92.18           C  
ATOM   4908  O   TYR A 312     193.114 228.757 222.095  1.00 92.18           O  
ATOM   4909  CG  TYR A 312     189.614 227.121 219.319  1.00 92.18           C  
ATOM   4910  CD1 TYR A 312     188.251 226.944 219.637  1.00 92.18           C  
ATOM   4912  CD2 TYR A 312     189.999 227.279 217.980  1.00 92.18           C  
ATOM   4914  CE1 TYR A 312     187.275 226.954 218.615  1.00 92.18           C  
ATOM   4916  CE2 TYR A 312     189.031 227.298 216.962  1.00 92.18           C  
ATOM   4918  OH  TYR A 312     186.785 227.214 216.249  1.00 92.18           O  
ATOM   4920  CZ  TYR A 312     187.671 227.153 217.274  1.00 92.18           C  
ATOM   4921  N   ASP A 313     191.483 227.922 223.372  1.00 88.10           N  
ATOM   4923  CA  ASP A 313     192.298 227.843 224.594  1.00 88.10           C  
ATOM   4925  C   ASP A 313     192.881 226.435 224.783  1.00 88.10           C  
ATOM   4926  CB  ASP A 313     191.481 228.323 225.804  1.00 88.10           C  
ATOM   4929  O   ASP A 313     192.249 225.545 225.355  1.00 88.10           O  
ATOM   4930  CG  ASP A 313     192.301 228.482 227.096  1.00 88.10           C  
ATOM   4931  OD1 ASP A 313     193.426 227.927 227.199  1.00 88.10           O  
ATOM   4932  OD2 ASP A 313     191.762 229.157 228.006  1.00 88.10           O  
ATOM   4933  N   TYR A 314     194.124 226.252 224.328  1.00 85.14           N  
ATOM   4935  CA  TYR A 314     194.826 224.967 224.387  1.00 85.14           C  
ATOM   4937  C   TYR A 314     194.858 224.352 225.796  1.00 85.14           C  
ATOM   4938  CB  TYR A 314     196.263 225.157 223.880  1.00 85.14           C  
ATOM   4941  O   TYR A 314     194.740 223.139 225.928  1.00 85.14           O  
ATOM   4942  CG  TYR A 314     197.062 223.868 223.803  1.00 85.14           C  
ATOM   4943  CD1 TYR A 314     198.047 223.576 224.767  1.00 85.14           C  
ATOM   4945  CD2 TYR A 314     196.791 222.940 222.782  1.00 85.14           C  
ATOM   4947  CE1 TYR A 314     198.757 222.361 224.703  1.00 85.14           C  
ATOM   4949  CE2 TYR A 314     197.514 221.737 222.696  1.00 85.14           C  
ATOM   4951  OH  TYR A 314     199.185 220.275 223.596  1.00 85.14           O  
ATOM   4953  CZ  TYR A 314     198.493 221.442 223.664  1.00 85.14           C  
ATOM   4954  N   THR A 315     195.011 225.169 226.848  1.00 74.70           N  
ATOM   4956  CA  THR A 315     195.128 224.680 228.238  1.00 74.70           C  
ATOM   4958  C   THR A 315     193.808 224.272 228.870  1.00 74.70           C  
ATOM   4959  CB  THR A 315     195.768 225.715 229.172  1.00 74.70           C  
ATOM   4961  O   THR A 315     193.803 223.572 229.878  1.00 74.70           O  
ATOM   4962  CG2 THR A 315     197.263 225.860 228.906  1.00 74.70           C  
ATOM   4966  OG1 THR A 315     195.206 227.014 229.123  1.00 74.70           O  
ATOM   4968  N   ARG A 316     192.698 224.768 228.329  1.00 73.47           N  
ATOM   4970  CA  ARG A 316     191.363 224.446 228.820  1.00 73.47           C  
ATOM   4972  C   ARG A 316     190.796 223.204 228.132  1.00 73.47           C  
ATOM   4973  CB  ARG A 316     190.501 225.690 228.621  1.00 73.47           C  
ATOM   4976  O   ARG A 316     190.013 222.494 228.761  1.00 73.47           O  
ATOM   4977  CG  ARG A 316     189.112 225.505 229.222  1.00 73.47           C  
ATOM   4980  CD  ARG A 316     188.286 226.766 229.002  1.00 73.47           C  
ATOM   4983  NE  ARG A 316     186.854 226.430 229.053  1.00 73.47           N  
ATOM   4985  NH1 ARG A 316     186.098 228.325 228.021  1.00 73.47           N  
ATOM   4988  NH2 ARG A 316     184.698 226.615 228.380  1.00 73.47           N  
ATOM   4991  CZ  ARG A 316     185.891 227.127 228.494  1.00 73.47           C  
ATOM   4992  N   ASP A 317     191.176 222.983 226.877  1.00 70.02           N  
ATOM   4994  CA  ASP A 317     190.647 221.904 226.041  1.00 70.02           C  
ATOM   4996  C   ASP A 317     191.499 220.616 226.084  1.00 70.02           C  
ATOM   4997  CB  ASP A 317     190.474 222.431 224.604  1.00 70.02           C  
ATOM   5000  O   ASP A 317     190.970 219.548 225.775  1.00 70.02           O  
ATOM   5001  CG  ASP A 317     189.436 223.561 224.445  1.00 70.02           C  
ATOM   5002  OD1 ASP A 317     188.621 223.801 225.373  1.00 70.02           O  
ATOM   5003  OD2 ASP A 317     189.449 224.186 223.358  1.00 70.02           O  
ATOM   5004  N   ASN A 318     192.779 220.700 226.492  1.00 60.79           N  
ATOM   5006  CA  ASN A 318     193.696 219.564 226.730  1.00 60.79           C  
ATOM   5008  C   ASN A 318     194.131 219.437 228.207  1.00 60.79           C  
ATOM   5009  CB  ASN A 318     194.902 219.653 225.762  1.00 60.79           C  
ATOM   5012  O   ASN A 318     195.012 218.584 228.482  1.00 60.79           O  
ATOM   5013  CG  ASN A 318     194.562 219.320 224.322  1.00 60.79           C  
ATOM   5014  ND2 ASN A 318     194.639 220.280 223.433  1.00 60.79           N  
ATOM   5017  OD1 ASN A 318     194.268 218.192 223.970  1.00 60.79           O  
ATOM   5018  OXT ASN A 318     193.584 220.179 229.054  1.00 60.79           O  
TER
ATOM  30109  N   SER B   1     193.893 227.427 143.726  1.00 38.10           N  
ATOM  30113  CA  SER B   1     192.552 226.862 143.549  1.00 38.10           C  
ATOM  30115  C   SER B   1     192.562 225.415 143.978  1.00 38.10           C  
ATOM  30116  CB  SER B   1     192.012 227.066 142.142  1.00 38.10           C  
ATOM  30119  O   SER B   1     192.524 225.214 145.175  1.00 38.10           O  
ATOM  30120  OG  SER B   1     190.698 226.589 142.048  1.00 38.10           O  
ATOM  30122  N   GLU B   2     192.734 224.451 143.061  1.00 45.93           N  
ATOM  30124  CA  GLU B   2     192.737 223.007 143.380  1.00 45.93           C  
ATOM  30126  C   GLU B   2     193.743 222.616 144.479  1.00 45.93           C  
ATOM  30127  CB  GLU B   2     193.081 222.210 142.103  1.00 45.93           C  
ATOM  30130  O   GLU B   2     193.470 221.724 145.271  1.00 45.93           O  
ATOM  30131  CG  GLU B   2     191.912 222.101 141.111  1.00 45.93           C  
ATOM  30134  CD  GLU B   2     192.294 221.351 139.819  1.00 45.93           C  
ATOM  30135  OE1 GLU B   2     191.432 220.627 139.270  1.00 45.93           O  
ATOM  30136  OE2 GLU B   2     193.422 221.581 139.320  1.00 45.93           O  
ATOM  30137  N   ASP B   3     194.885 223.301 144.554  1.00 58.03           N  
ATOM  30139  CA  ASP B   3     195.955 223.017 145.524  1.00 58.03           C  
ATOM  30141  C   ASP B   3     195.518 223.223 146.990  1.00 58.03           C  
ATOM  30142  CB  ASP B   3     197.129 223.945 145.156  1.00 58.03           C  
ATOM  30145  O   ASP B   3     195.721 222.375 147.854  1.00 58.03           O  
ATOM  30146  CG  ASP B   3     198.515 223.420 145.530  1.00 58.03           C  
ATOM  30147  OD1 ASP B   3     198.642 222.203 145.771  1.00 58.03           O  
ATOM  30148  OD2 ASP B   3     199.449 224.242 145.406  1.00 58.03           O  
ATOM  30149  N   ALA B   4     194.804 224.321 147.248  1.00 61.62           N  
ATOM  30151  CA  ALA B   4     194.304 224.669 148.575  1.00 61.62           C  
ATOM  30153  C   ALA B   4     193.277 223.647 149.098  1.00 61.62           C  
ATOM  30154  CB  ALA B   4     193.696 226.070 148.460  1.00 61.62           C  
ATOM  30158  O   ALA B   4     193.135 223.459 150.305  1.00 61.62           O  
ATOM  30159  N   GLU B   5     192.562 222.979 148.190  1.00 67.07           N  
ATOM  30161  CA  GLU B   5     191.563 221.975 148.545  1.00 67.07           C  
ATOM  30163  C   GLU B   5     192.209 220.705 149.088  1.00 67.07           C  
ATOM  30164  CB  GLU B   5     190.680 221.642 147.333  1.00 67.07           C  
ATOM  30167  O   GLU B   5     191.776 220.192 150.116  1.00 67.07           O  
ATOM  30168  CG  GLU B   5     189.786 222.811 146.896  1.00 67.07           C  
ATOM  30171  CD  GLU B   5     189.124 222.560 145.535  1.00 67.07           C  
ATOM  30172  OE1 GLU B   5     188.859 223.566 144.835  1.00 67.07           O  
ATOM  30173  OE2 GLU B   5     188.875 221.384 145.184  1.00 67.07           O  
ATOM  30174  N   GLN B   6     193.267 220.206 148.447  1.00 67.99           N  
ATOM  30176  CA  GLN B   6     193.967 219.019 148.943  1.00 67.99           C  
ATOM  30178  C   GLN B   6     194.579 219.258 150.321  1.00 67.99           C  
ATOM  30179  CB  GLN B   6     195.066 218.599 147.966  1.00 67.99           C  
ATOM  30182  O   GLN B   6     194.503 218.388 151.191  1.00 67.99           O  
ATOM  30183  CG  GLN B   6     194.466 217.922 146.732  1.00 67.99           C  
ATOM  30186  CD  GLN B   6     195.520 217.336 145.802  1.00 67.99           C  
ATOM  30187  NE2 GLN B   6     195.103 216.661 144.755  1.00 67.99           N  
ATOM  30190  OE1 GLN B   6     196.720 217.438 145.970  1.00 67.99           O  
ATOM  30191  N   GLU B   7     195.132 220.449 150.528  1.00 63.34           N  
ATOM  30193  CA  GLU B   7     195.705 220.837 151.811  1.00 63.34           C  
ATOM  30195  C   GLU B   7     194.640 220.861 152.918  1.00 63.34           C  
ATOM  30196  CB  GLU B   7     196.408 222.183 151.612  1.00 63.34           C  
ATOM  30199  O   GLU B   7     194.876 220.362 154.019  1.00 63.34           O  
ATOM  30200  CG  GLU B   7     197.291 222.565 152.805  1.00 63.34           C  
ATOM  30203  CD  GLU B   7     198.190 223.776 152.504  1.00 63.34           C  
ATOM  30204  OE1 GLU B   7     199.339 223.785 152.989  1.00 63.34           O  
ATOM  30205  OE2 GLU B   7     197.721 224.717 151.821  1.00 63.34           O  
ATOM  30206  N   ALA B   8     193.427 221.333 152.616  1.00 66.09           N  
ATOM  30208  CA  ALA B   8     192.356 221.352 153.601  1.00 66.09           C  
ATOM  30210  C   ALA B   8     191.868 219.960 154.018  1.00 66.09           C  
ATOM  30211  CB  ALA B   8     191.225 222.240 153.082  1.00 66.09           C  
ATOM  30215  O   ALA B   8     191.578 219.721 155.188  1.00 66.09           O  
ATOM  30216  N   VAL B   9     191.831 219.017 153.077  1.00 74.14           N  
ATOM  30218  CA  VAL B   9     191.478 217.620 153.357  1.00 74.14           C  
ATOM  30220  C   VAL B   9     192.497 216.983 154.293  1.00 74.14           C  
ATOM  30221  CB  VAL B   9     191.394 216.822 152.046  1.00 74.14           C  
ATOM  30223  O   VAL B   9     192.116 216.284 155.223  1.00 74.14           O  
ATOM  30224  CG1 VAL B   9     191.167 215.318 152.253  1.00 74.14           C  
ATOM  30228  CG2 VAL B   9     190.243 217.348 151.188  1.00 74.14           C  
ATOM  30232  N   ALA B  10     193.786 217.230 154.066  1.00 66.30           N  
ATOM  30234  CA  ALA B  10     194.841 216.663 154.895  1.00 66.30           C  
ATOM  30236  C   ALA B  10     194.763 217.155 156.347  1.00 66.30           C  
ATOM  30237  CB  ALA B  10     196.189 217.001 154.253  1.00 66.30           C  
ATOM  30241  O   ALA B  10     194.944 216.360 157.263  1.00 66.30           O  
ATOM  30242  N   ALA B  11     194.450 218.434 156.563  1.00 62.48           N  
ATOM  30244  CA  ALA B  11     194.283 218.976 157.910  1.00 62.48           C  
ATOM  30246  C   ALA B  11     193.071 218.373 158.624  1.00 62.48           C  
ATOM  30247  CB  ALA B  11     194.144 220.488 157.803  1.00 62.48           C  
ATOM  30251  O   ALA B  11     193.151 218.013 159.792  1.00 62.48           O  
ATOM  30252  N   LEU B  12     191.964 218.200 157.906  1.00 65.15           N  
ATOM  30254  CA  LEU B  12     190.810 217.493 158.438  1.00 65.15           C  
ATOM  30256  C   LEU B  12     191.154 216.045 158.791  1.00 65.15           C  
ATOM  30257  CB  LEU B  12     189.682 217.555 157.412  1.00 65.15           C  
ATOM  30260  O   LEU B  12     190.636 215.590 159.787  1.00 65.15           O  
ATOM  30261  CG  LEU B  12     189.087 218.947 157.212  1.00 65.15           C  
ATOM  30263  CD1 LEU B  12     188.194 218.884 155.981  1.00 65.15           C  
ATOM  30267  CD2 LEU B  12     188.283 219.408 158.419  1.00 65.15           C  
ATOM  30271  N   VAL B  13     192.048 215.371 158.056  1.00 68.92           N  
ATOM  30273  CA  VAL B  13     192.513 213.998 158.359  1.00 68.92           C  
ATOM  30275  C   VAL B  13     193.516 213.911 159.522  1.00 68.92           C  
ATOM  30276  CB  VAL B  13     193.087 213.304 157.113  1.00 68.92           C  
ATOM  30278  O   VAL B  13     193.884 212.839 160.009  1.00 68.92           O  
ATOM  30279  CG1 VAL B  13     193.721 211.916 157.319  1.00 68.92           C  
ATOM  30283  CG2 VAL B  13     191.979 213.075 156.092  1.00 68.92           C  
ATOM  30287  N   ALA B  14     194.028 215.053 159.956  1.00 58.25           N  
ATOM  30289  CA  ALA B  14     194.864 215.106 161.140  1.00 58.25           C  
ATOM  30291  C   ALA B  14     194.051 215.378 162.405  1.00 58.25           C  
ATOM  30292  CB  ALA B  14     195.904 216.186 160.906  1.00 58.25           C  
ATOM  30296  O   ALA B  14     194.461 214.996 163.497  1.00 58.25           O  
ATOM  30297  N   LEU B  15     192.927 216.080 162.265  1.00 51.61           N  
ATOM  30299  CA  LEU B  15     192.155 216.542 163.410  1.00 51.61           C  
ATOM  30301  C   LEU B  15     191.360 215.409 164.077  1.00 51.61           C  
ATOM  30302  CB  LEU B  15     191.235 217.692 162.931  1.00 51.61           C  
ATOM  30305  O   LEU B  15     190.869 215.564 165.191  1.00 51.61           O  
ATOM  30306  CG  LEU B  15     191.944 219.039 162.771  1.00 51.61           C  
ATOM  30308  CD1 LEU B  15     191.008 220.043 162.095  1.00 51.61           C  
ATOM  30312  CD2 LEU B  15     192.361 219.614 164.122  1.00 51.61           C  
ATOM  30316  N   GLY B  16     190.965 214.411 163.311  1.00 55.91           N  
ATOM  30318  CA  GLY B  16     189.740 214.895 162.736  1.00 55.91           C  
ATOM  30321  C   GLY B  16     188.803 213.923 162.182  1.00 55.91           C  
ATOM  30322  O   GLY B  16     188.052 213.451 163.018  1.00 55.91           O  
ATOM  30323  N   TYR B  17     188.829 213.779 160.838  1.00 56.20           N  
ATOM  30325  CA  TYR B  17     187.831 213.395 159.821  1.00 56.20           C  
ATOM  30327  C   TYR B  17     188.334 212.431 158.736  1.00 56.20           C  
ATOM  30328  CB  TYR B  17     187.394 214.673 159.140  1.00 56.20           C  
ATOM  30331  O   TYR B  17     189.247 212.773 157.991  1.00 56.20           O  
ATOM  30332  CG  TYR B  17     186.772 215.621 160.127  1.00 56.20           C  
ATOM  30333  CD1 TYR B  17     185.435 215.426 160.512  1.00 56.20           C  
ATOM  30335  CD2 TYR B  17     187.550 216.621 160.739  1.00 56.20           C  
ATOM  30337  CE1 TYR B  17     184.850 216.270 161.466  1.00 56.20           C  
ATOM  30339  CE2 TYR B  17     186.982 217.439 161.729  1.00 56.20           C  
ATOM  30341  OH  TYR B  17     185.044 218.096 162.982  1.00 56.20           O  
ATOM  30343  CZ  TYR B  17     185.623 217.277 162.071  1.00 56.20           C  
ATOM  30344  N   LYS B  18     187.686 211.262 158.532  1.00 62.78           N  
ATOM  30346  CA  LYS B  18     188.304 210.185 157.715  1.00 62.78           C  
ATOM  30348  C   LYS B  18     188.553 210.736 156.316  1.00 62.78           C  
ATOM  30349  CB  LYS B  18     187.494 208.877 157.592  1.00 62.78           C  
ATOM  30352  O   LYS B  18     187.702 211.465 155.811  1.00 62.78           O  
ATOM  30353  CG  LYS B  18     187.247 208.083 158.883  1.00 62.78           C  
ATOM  30356  CD  LYS B  18     186.409 206.810 158.603  1.00 62.78           C  
ATOM  30359  CE  LYS B  18     185.704 206.390 159.891  1.00 62.78           C  
ATOM  30362  NZ  LYS B  18     184.662 205.352 159.737  1.00 62.78           N  
ATOM  30366  N   PRO B  19     189.593 210.304 155.587  1.00 66.21           N  
ATOM  30367  CA  PRO B  19     189.983 210.927 154.317  1.00 66.21           C  
ATOM  30369  C   PRO B  19     188.859 211.156 153.301  1.00 66.21           C  
ATOM  30370  CB  PRO B  19     191.052 209.992 153.756  1.00 66.21           C  
ATOM  30373  O   PRO B  19     188.796 212.192 152.633  1.00 66.21           O  
ATOM  30374  CG  PRO B  19     191.703 209.389 154.999  1.00 66.21           C  
ATOM  30377  CD  PRO B  19     190.583 209.334 156.030  1.00 66.21           C  
ATOM  30380  N   GLN B  20     187.947 210.189 153.176  1.00 69.28           N  
ATOM  30382  CA  GLN B  20     186.796 210.317 152.282  1.00 69.28           C  
ATOM  30384  C   GLN B  20     185.805 211.393 152.730  1.00 69.28           C  
ATOM  30385  CB  GLN B  20     186.056 208.981 152.185  1.00 69.28           C  
ATOM  30388  O   GLN B  20     185.201 212.060 151.888  1.00 69.28           O  
ATOM  30389  CG  GLN B  20     186.800 207.969 151.307  1.00 69.28           C  
ATOM  30392  CD  GLN B  20     186.005 206.685 151.101  1.00 69.28           C  
ATOM  30393  NE2 GLN B  20     186.485 205.782 150.278  1.00 69.28           N  
ATOM  30396  OE1 GLN B  20     184.939 206.463 151.650  1.00 69.28           O  
ATOM  30397  N   GLU B  21     185.604 211.546 154.031  1.00 65.95           N  
ATOM  30399  CA  GLU B  21     184.750 212.582 154.589  1.00 65.95           C  
ATOM  30401  C   GLU B  21     185.428 213.942 154.533  1.00 65.95           C  
ATOM  30402  CB  GLU B  21     184.387 212.194 155.999  1.00 65.95           C  
ATOM  30405  O   GLU B  21     184.827 214.853 153.971  1.00 65.95           O  
ATOM  30406  CG  GLU B  21     183.428 213.204 156.645  1.00 65.95           C  
ATOM  30409  CD  GLU B  21     183.421 213.015 158.147  1.00 65.95           C  
ATOM  30410  OE1 GLU B  21     182.321 212.964 158.730  1.00 65.95           O  
ATOM  30411  OE2 GLU B  21     184.539 212.812 158.649  1.00 65.95           O  
ATOM  30412  N   ALA B  22     186.694 214.051 154.938  1.00 65.81           N  
ATOM  30414  CA  ALA B  22     187.491 215.258 154.755  1.00 65.81           C  
ATOM  30416  C   ALA B  22     187.424 215.773 153.298  1.00 65.81           C  
ATOM  30417  CB  ALA B  22     188.915 214.918 155.187  1.00 65.81           C  
ATOM  30421  O   ALA B  22     187.136 216.944 153.049  1.00 65.81           O  
ATOM  30422  N   SER B  23     187.549 214.880 152.304  1.00 72.34           N  
ATOM  30424  CA  SER B  23     187.394 215.219 150.874  1.00 72.34           C  
ATOM  30426  C   SER B  23     185.997 215.722 150.514  1.00 72.34           C  
ATOM  30427  CB  SER B  23     187.692 214.008 149.991  1.00 72.34           C  
ATOM  30430  O   SER B  23     185.835 216.665 149.732  1.00 72.34           O  
ATOM  30431  OG  SER B  23     189.026 213.579 150.128  1.00 72.34           O  
ATOM  30433  N   ARG B  24     184.953 215.091 151.061  1.00 71.13           N  
ATOM  30435  CA  ARG B  24     183.567 215.531 150.851  1.00 71.13           C  
ATOM  30437  C   ARG B  24     183.299 216.888 151.487  1.00 71.13           C  
ATOM  30438  CB  ARG B  24     182.587 214.504 151.418  1.00 71.13           C  
ATOM  30441  O   ARG B  24     182.543 217.661 150.905  1.00 71.13           O  
ATOM  30442  CG  ARG B  24     182.343 213.352 150.444  1.00 71.13           C  
ATOM  30445  CD  ARG B  24     181.373 212.375 151.110  1.00 71.13           C  
ATOM  30448  NE  ARG B  24     181.035 211.249 150.223  1.00 71.13           N  
ATOM  30450  NH1 ARG B  24     179.939 210.005 151.812  1.00 71.13           N  
ATOM  30453  NH2 ARG B  24     180.182 209.193 149.747  1.00 71.13           N  
ATOM  30456  CZ  ARG B  24     180.387 210.160 150.597  1.00 71.13           C  
ATOM  30457  N   MET B  25     183.885 217.162 152.648  1.00 67.62           N  
ATOM  30459  CA  MET B  25     183.738 218.434 153.347  1.00 67.62           C  
ATOM  30461  C   MET B  25     184.340 219.565 152.518  1.00 67.62           C  
ATOM  30462  CB  MET B  25     184.384 218.351 154.733  1.00 67.62           C  
ATOM  30465  O   MET B  25     183.648 220.532 152.229  1.00 67.62           O  
ATOM  30466  CG  MET B  25     183.641 217.398 155.671  1.00 67.62           C  
ATOM  30469  SD  MET B  25     184.570 216.963 157.157  1.00 67.62           S  
ATOM  30470  CE  MET B  25     184.832 218.597 157.892  1.00 67.62           C  
ATOM  30474  N   VAL B  26     185.565 219.399 152.015  1.00 75.05           N  
ATOM  30476  CA  VAL B  26     186.226 220.445 151.222  1.00 75.05           C  
ATOM  30478  C   VAL B  26     185.584 220.629 149.846  1.00 75.05           C  
ATOM  30479  CB  VAL B  26     187.729 220.162 151.109  1.00 75.05           C  
ATOM  30481  O   VAL B  26     185.288 221.752 149.450  1.00 75.05           O  
ATOM  30482  CG1 VAL B  26     188.424 221.227 150.264  1.00 75.05           C  
ATOM  30486  CG2 VAL B  26     188.374 220.164 152.498  1.00 75.05           C  
ATOM  30490  N   SER B  27     185.291 219.548 149.116  1.00 73.60           N  
ATOM  30492  CA  SER B  27     184.756 219.637 147.741  1.00 73.60           C  
ATOM  30494  C   SER B  27     183.395 220.335 147.628  1.00 73.60           C  
ATOM  30495  CB  SER B  27     184.651 218.249 147.107  1.00 73.60           C  
ATOM  30498  O   SER B  27     183.094 220.924 146.590  1.00 73.60           O  
ATOM  30499  OG  SER B  27     183.884 217.374 147.914  1.00 73.60           O  
ATOM  30501  N   LYS B  28     182.565 220.311 148.679  1.00 67.66           N  
ATOM  30503  CA  LYS B  28     181.284 221.042 148.707  1.00 67.66           C  
ATOM  30505  C   LYS B  28     181.455 222.564 148.772  1.00 67.66           C  
ATOM  30506  CB  LYS B  28     180.454 220.574 149.907  1.00 67.66           C  
ATOM  30509  O   LYS B  28     180.518 223.283 148.431  1.00 67.66           O  
ATOM  30510  CG  LYS B  28     179.783 219.212 149.682  1.00 67.66           C  
ATOM  30513  CD  LYS B  28     179.039 218.843 150.969  1.00 67.66           C  
ATOM  30516  CE  LYS B  28     178.347 217.481 150.888  1.00 67.66           C  
ATOM  30519  NZ  LYS B  28     177.718 217.169 152.199  1.00 67.66           N  
ATOM  30523  N   ILE B  29     182.614 223.038 149.221  1.00 70.99           N  
ATOM  30525  CA  ILE B  29     182.873 224.441 149.583  1.00 70.99           C  
ATOM  30527  C   ILE B  29     184.080 225.001 148.827  1.00 70.99           C  
ATOM  30528  CB  ILE B  29     183.073 224.608 151.107  1.00 70.99           C  
ATOM  30530  O   ILE B  29     184.357 226.194 148.887  1.00 70.99           O  
ATOM  30531  CG1 ILE B  29     182.332 223.553 151.956  1.00 70.99           C  
ATOM  30534  CG2 ILE B  29     182.611 226.017 151.527  1.00 70.99           C  
ATOM  30538  CD1 ILE B  29     182.931 223.465 153.345  1.00 70.99           C  
ATOM  30542  N   ALA B  30     184.760 224.141 148.077  1.00 64.55           N  
ATOM  30544  CA  ALA B  30     185.790 224.434 147.110  1.00 64.55           C  
ATOM  30546  C   ALA B  30     185.371 225.587 146.189  1.00 64.55           C  
ATOM  30547  CB  ALA B  30     186.009 223.136 146.334  1.00 64.55           C  
ATOM  30551  O   ALA B  30     184.570 225.444 145.261  1.00 64.55           O  
ATOM  30552  N   ARG B  31     185.926 226.764 146.463  1.00 65.62           N  
ATOM  30554  CA  ARG B  31     185.880 227.932 145.583  1.00 65.62           C  
ATOM  30556  C   ARG B  31     187.309 228.236 145.163  1.00 65.62           C  
ATOM  30557  CB  ARG B  31     185.168 229.155 146.193  1.00 65.62           C  
ATOM  30560  O   ARG B  31     188.215 228.163 145.994  1.00 65.62           O  
ATOM  30561  CG  ARG B  31     184.962 229.076 147.709  1.00 65.62           C  
ATOM  30564  CD  ARG B  31     184.522 230.407 148.301  1.00 65.62           C  
ATOM  30567  NE  ARG B  31     184.427 230.307 149.768  1.00 65.62           N  
ATOM  30569  NH1 ARG B  31     183.513 232.367 150.146  1.00 65.62           N  
ATOM  30572  NH2 ARG B  31     184.035 231.055 151.878  1.00 65.62           N  
ATOM  30575  CZ  ARG B  31     183.991 231.235 150.593  1.00 65.62           C  
ATOM  30576  N   PRO B  32     187.525 228.585 143.890  1.00 62.24           N  
ATOM  30577  CA  PRO B  32     188.856 228.553 143.305  1.00 62.24           C  
ATOM  30579  C   PRO B  32     189.863 229.533 143.925  1.00 62.24           C  
ATOM  30580  CB  PRO B  32     188.628 228.804 141.805  1.00 62.24           C  
ATOM  30583  O   PRO B  32     191.080 229.377 143.810  1.00 62.24           O  
ATOM  30584  CG  PRO B  32     187.261 229.478 141.718  1.00 62.24           C  
ATOM  30587  CD  PRO B  32     186.509 228.881 142.896  1.00 62.24           C  
ATOM  30590  N   ASP B  33     189.348 230.562 144.568  1.00 65.38           N  
ATOM  30592  CA  ASP B  33     190.045 231.679 145.180  1.00 65.38           C  
ATOM  30594  C   ASP B  33     190.173 231.560 146.712  1.00 65.38           C  
ATOM  30595  CB  ASP B  33     189.408 232.995 144.666  1.00 65.38           C  
ATOM  30598  O   ASP B  33     190.719 232.462 147.342  1.00 65.38           O  
ATOM  30599  CG  ASP B  33     187.868 233.031 144.504  1.00 65.38           C  
ATOM  30600  OD1 ASP B  33     187.280 232.075 143.939  1.00 65.38           O  
ATOM  30601  OD2 ASP B  33     187.271 234.070 144.854  1.00 65.38           O  
ATOM  30602  N   ALA B  34     189.731 230.453 147.320  1.00 64.17           N  
ATOM  30604  CA  ALA B  34     189.887 230.214 148.756  1.00 64.17           C  
ATOM  30606  C   ALA B  34     191.287 229.674 149.110  1.00 64.17           C  
ATOM  30607  CB  ALA B  34     188.758 229.295 149.231  1.00 64.17           C  
ATOM  30611  O   ALA B  34     191.844 228.846 148.386  1.00 64.17           O  
ATOM  30612  N   SER B  35     191.858 230.145 150.229  1.00 65.98           N  
ATOM  30614  CA  SER B  35     193.084 229.560 150.796  1.00 65.98           C  
ATOM  30616  C   SER B  35     192.780 228.230 151.481  1.00 65.98           C  
ATOM  30617  CB  SER B  35     193.802 230.514 151.765  1.00 65.98           C  
ATOM  30620  O   SER B  35     191.633 227.968 151.833  1.00 65.98           O  
ATOM  30621  OG  SER B  35     193.168 230.597 153.030  1.00 65.98           O  
ATOM  30623  N   SER B  36     193.797 227.406 151.706  1.00 60.85           N  
ATOM  30625  CA  SER B  36     193.662 226.133 152.413  1.00 60.85           C  
ATOM  30627  C   SER B  36     193.161 226.323 153.829  1.00 60.85           C  
ATOM  30628  CB  SER B  36     195.008 225.441 152.455  1.00 60.85           C  
ATOM  30631  O   SER B  36     192.161 225.729 154.186  1.00 60.85           O  
ATOM  30632  OG  SER B  36     196.018 226.372 152.796  1.00 60.85           O  
ATOM  30634  N   GLU B  37     193.751 227.231 154.602  1.00 61.65           N  
ATOM  30636  CA  GLU B  37     193.241 227.613 155.927  1.00 61.65           C  
ATOM  30638  C   GLU B  37     191.775 228.048 155.875  1.00 61.65           C  
ATOM  30639  CB  GLU B  37     194.040 228.801 156.454  1.00 61.65           C  
ATOM  30642  O   GLU B  37     190.985 227.681 156.741  1.00 61.65           O  
ATOM  30643  CG  GLU B  37     195.492 228.438 156.783  1.00 61.65           C  
ATOM  30646  CD  GLU B  37     196.355 229.690 156.971  1.00 61.65           C  
ATOM  30647  OE1 GLU B  37     197.361 229.594 157.698  1.00 61.65           O  
ATOM  30648  OE2 GLU B  37     196.003 230.739 156.372  1.00 61.65           O  
ATOM  30649  N   THR B  38     191.397 228.806 154.840  1.00 66.11           N  
ATOM  30651  CA  THR B  38     190.001 229.207 154.640  1.00 66.11           C  
ATOM  30653  C   THR B  38     189.138 227.985 154.357  1.00 66.11           C  
ATOM  30654  CB  THR B  38     189.836 230.228 153.506  1.00 66.11           C  
ATOM  30656  O   THR B  38     188.071 227.867 154.932  1.00 66.11           O  
ATOM  30657  CG2 THR B  38     188.423 230.801 153.437  1.00 66.11           C  
ATOM  30661  OG1 THR B  38     190.678 231.343 153.686  1.00 66.11           O  
ATOM  30663  N   LEU B  39     189.602 227.052 153.526  1.00 68.41           N  
ATOM  30665  CA  LEU B  39     188.894 225.818 153.200  1.00 68.41           C  
ATOM  30667  C   LEU B  39     188.811 224.858 154.382  1.00 68.41           C  
ATOM  30668  CB  LEU B  39     189.582 225.137 152.011  1.00 68.41           C  
ATOM  30671  O   LEU B  39     187.790 224.205 154.521  1.00 68.41           O  
ATOM  30672  CG  LEU B  39     189.331 225.844 150.676  1.00 68.41           C  
ATOM  30674  CD1 LEU B  39     190.307 225.329 149.631  1.00 68.41           C  
ATOM  30678  CD2 LEU B  39     187.914 225.603 150.152  1.00 68.41           C  
ATOM  30682  N   ILE B  40     189.828 224.788 155.240  1.00 65.49           N  
ATOM  30684  CA  ILE B  40     189.814 224.010 156.481  1.00 65.49           C  
ATOM  30686  C   ILE B  40     188.767 224.597 157.405  1.00 65.49           C  
ATOM  30687  CB  ILE B  40     191.188 224.015 157.186  1.00 65.49           C  
ATOM  30689  O   ILE B  40     187.859 223.887 157.815  1.00 65.49           O  
ATOM  30690  CG1 ILE B  40     192.227 223.303 156.321  1.00 65.49           C  
ATOM  30693  CG2 ILE B  40     191.103 223.293 158.545  1.00 65.49           C  
ATOM  30697  CD1 ILE B  40     193.688 223.580 156.688  1.00 65.49           C  
ATOM  30701  N   ARG B  41     188.854 225.900 157.696  1.00 60.43           N  
ATOM  30703  CA  ARG B  41     187.874 226.579 158.552  1.00 60.43           C  
ATOM  30705  C   ARG B  41     186.472 226.454 157.990  1.00 60.43           C  
ATOM  30706  CB  ARG B  41     188.212 228.061 158.708  1.00 60.43           C  
ATOM  30709  O   ARG B  41     185.548 226.177 158.739  1.00 60.43           O  
ATOM  30710  CG  ARG B  41     189.402 228.294 159.638  1.00 60.43           C  
ATOM  30713  CD  ARG B  41     189.598 229.802 159.827  1.00 60.43           C  
ATOM  30716  NE  ARG B  41     191.025 230.161 159.827  1.00 60.43           N  
ATOM  30718  NH1 ARG B  41     190.779 232.396 159.388  1.00 60.43           N  
ATOM  30721  NH2 ARG B  41     192.828 231.506 159.507  1.00 60.43           N  
ATOM  30724  CZ  ARG B  41     191.538 231.348 159.574  1.00 60.43           C  
ATOM  30725  N   ASP B  42     186.314 226.641 156.687  1.00 66.50           N  
ATOM  30727  CA  ASP B  42     185.027 226.516 156.017  1.00 66.50           C  
ATOM  30729  C   ASP B  42     184.530 225.064 156.057  1.00 66.50           C  
ATOM  30730  CB  ASP B  42     185.114 227.037 154.569  1.00 66.50           C  
ATOM  30733  O   ASP B  42     183.345 224.844 156.276  1.00 66.50           O  
ATOM  30734  CG  ASP B  42     185.165 228.570 154.408  1.00 66.50           C  
ATOM  30735  OD1 ASP B  42     184.984 229.318 155.399  1.00 66.50           O  
ATOM  30736  OD2 ASP B  42     185.256 229.029 153.237  1.00 66.50           O  
ATOM  30737  N   ALA B  43     185.409 224.070 155.901  1.00 68.45           N  
ATOM  30739  CA  ALA B  43     185.060 222.656 155.956  1.00 68.45           C  
ATOM  30741  C   ALA B  43     184.663 222.217 157.357  1.00 68.45           C  
ATOM  30742  CB  ALA B  43     186.214 221.823 155.412  1.00 68.45           C  
ATOM  30746  O   ALA B  43     183.623 221.585 157.506  1.00 68.45           O  
ATOM  30747  N   LEU B  44     185.434 222.609 158.367  1.00 60.71           N  
ATOM  30749  CA  LEU B  44     185.080 222.428 159.768  1.00 60.71           C  
ATOM  30751  C   LEU B  44     183.727 223.090 160.054  1.00 60.71           C  
ATOM  30752  CB  LEU B  44     186.207 223.000 160.648  1.00 60.71           C  
ATOM  30755  O   LEU B  44     182.816 222.423 160.527  1.00 60.71           O  
ATOM  30756  CG  LEU B  44     187.519 222.197 160.594  1.00 60.71           C  
ATOM  30758  CD1 LEU B  44     188.628 222.954 161.321  1.00 60.71           C  
ATOM  30762  CD2 LEU B  44     187.356 220.827 161.248  1.00 60.71           C  
ATOM  30766  N   ARG B  45     183.534 224.349 159.636  1.00 54.73           N  
ATOM  30768  CA  ARG B  45     182.255 225.071 159.775  1.00 54.73           C  
ATOM  30770  C   ARG B  45     181.076 224.433 159.058  1.00 54.73           C  
ATOM  30771  CB  ARG B  45     182.387 226.501 159.251  1.00 54.73           C  
ATOM  30774  O   ARG B  45     179.951 224.681 159.459  1.00 54.73           O  
ATOM  30775  CG  ARG B  45     182.970 227.435 160.305  1.00 54.73           C  
ATOM  30778  CD  ARG B  45     183.097 228.822 159.682  1.00 54.73           C  
ATOM  30781  NE  ARG B  45     183.517 229.805 160.689  1.00 54.73           N  
ATOM  30783  NH1 ARG B  45     183.888 231.540 159.247  1.00 54.73           N  
ATOM  30786  NH2 ARG B  45     184.166 231.832 161.456  1.00 54.73           N  
ATOM  30789  CZ  ARG B  45     183.852 231.055 160.461  1.00 54.73           C  
ATOM  30790  N   ALA B  46     181.307 223.727 157.958  1.00 61.56           N  
ATOM  30792  CA  ALA B  46     180.245 223.091 157.182  1.00 61.56           C  
ATOM  30794  C   ALA B  46     179.992 221.630 157.577  1.00 61.56           C  
ATOM  30795  CB  ALA B  46     180.625 223.183 155.710  1.00 61.56           C  
ATOM  30799  O   ALA B  46     179.037 221.032 157.074  1.00 61.56           O  
ATOM  30800  N   ALA B  47     180.883 221.032 158.371  1.00 50.52           N  
ATOM  30802  CA  ALA B  47     180.629 219.762 159.044  1.00 50.52           C  
ATOM  30804  C   ALA B  47     179.916 219.942 160.382  1.00 50.52           C  
ATOM  30805  CB  ALA B  47     181.937 219.004 159.227  1.00 50.52           C  
ATOM  30809  O   ALA B  47     179.212 219.017 160.794  1.00 50.52           O  
ATOM  30810  N   LEU B  48     180.082 221.109 161.008  1.00 40.10           N  
ATOM  30812  CA  LEU B  48     179.181 221.628 162.036  1.00 40.10           C  
ATOM  30814  C   LEU B  48     177.796 221.938 161.428  1.00 40.10           C  
ATOM  30815  CB  LEU B  48     179.861 222.848 162.705  1.00 40.10           C  
ATOM  30818  O   LEU B  48     176.798 221.704 162.144  1.00 40.10           O  
ATOM  30819  CG  LEU B  48     181.171 222.548 163.462  1.00 40.10           C  
ATOM  30821  CD1 LEU B  48     181.895 223.850 163.800  1.00 40.10           C  
ATOM  30825  CD2 LEU B  48     180.912 221.794 164.764  1.00 40.10           C  
ATOM  30829  OXT LEU B  48     177.746 222.361 160.245  1.00 40.10           O  
TER
ATOM   5019  N   VAL C   1     155.820 233.922 180.523  1.00 31.62           N  
ATOM   5023  CA  VAL C   1     156.886 233.898 181.547  1.00 31.62           C  
ATOM   5025  C   VAL C   1     157.696 232.661 181.257  1.00 31.62           C  
ATOM   5026  CB  VAL C   1     156.308 233.870 182.974  1.00 31.62           C  
ATOM   5028  O   VAL C   1     157.075 231.628 181.030  1.00 31.62           O  
ATOM   5029  CG1 VAL C   1     157.414 233.980 184.024  1.00 31.62           C  
ATOM   5033  CG2 VAL C   1     155.332 235.041 183.180  1.00 31.62           C  
ATOM   5037  N   GLU C   2     159.013 232.777 181.118  1.00 36.38           N  
ATOM   5039  CA  GLU C   2     159.849 231.593 180.911  1.00 36.38           C  
ATOM   5041  C   GLU C   2     159.651 230.654 182.095  1.00 36.38           C  
ATOM   5042  CB  GLU C   2     161.323 231.980 180.743  1.00 36.38           C  
ATOM   5045  O   GLU C   2     159.909 231.010 183.240  1.00 36.38           O  
ATOM   5046  CG  GLU C   2     161.612 232.257 179.263  1.00 36.38           C  
ATOM   5049  CD  GLU C   2     163.031 232.777 179.012  1.00 36.38           C  
ATOM   5050  OE1 GLU C   2     163.478 232.622 177.856  1.00 36.38           O  
ATOM   5051  OE2 GLU C   2     163.585 233.412 179.935  1.00 36.38           O  
ATOM   5052  N   ARG C   3     159.114 229.467 181.809  1.00 43.21           N  
ATOM   5054  CA  ARG C   3     158.818 228.426 182.800  1.00 43.21           C  
ATOM   5056  C   ARG C   3     160.082 227.645 183.187  1.00 43.21           C  
ATOM   5057  CB  ARG C   3     157.681 227.523 182.282  1.00 43.21           C  
ATOM   5060  O   ARG C   3     160.001 226.486 183.576  1.00 43.21           O  
ATOM   5061  CG  ARG C   3     156.301 228.202 182.286  1.00 43.21           C  
ATOM   5064  CD  ARG C   3     155.246 227.214 181.768  1.00 43.21           C  
ATOM   5067  NE  ARG C   3     153.858 227.662 182.021  1.00 43.21           N  
ATOM   5069  NH1 ARG C   3     152.822 226.130 180.659  1.00 43.21           N  
ATOM   5072  NH2 ARG C   3     151.583 227.454 181.947  1.00 43.21           N  
ATOM   5075  CZ  ARG C   3     152.765 227.094 181.541  1.00 43.21           C  
ATOM   5076  N   THR C   4     161.263 228.249 183.042  1.00 57.50           N  
ATOM   5078  CA  THR C   4     162.537 227.608 183.362  1.00 57.50           C  
ATOM   5080  C   THR C   4     162.866 227.816 184.835  1.00 57.50           C  
ATOM   5081  CB  THR C   4     163.686 228.116 182.480  1.00 57.50           C  
ATOM   5083  O   THR C   4     162.989 228.942 185.308  1.00 57.50           O  
ATOM   5084  CG2 THR C   4     163.463 227.782 181.005  1.00 57.50           C  
ATOM   5088  OG1 THR C   4     163.808 229.512 182.586  1.00 57.50           O  
ATOM   5090  N   LEU C   5     163.074 226.719 185.560  1.00 63.58           N  
ATOM   5092  CA  LEU C   5     163.453 226.736 186.974  1.00 63.58           C  
ATOM   5094  C   LEU C   5     164.834 227.342 187.248  1.00 63.58           C  
ATOM   5095  CB  LEU C   5     163.399 225.287 187.483  1.00 63.58           C  
ATOM   5098  O   LEU C   5     165.076 227.843 188.345  1.00 63.58           O  
ATOM   5099  CG  LEU C   5     162.006 224.975 188.030  1.00 63.58           C  
ATOM   5101  CD1 LEU C   5     161.736 223.485 187.946  1.00 63.58           C  
ATOM   5105  CD2 LEU C   5     161.902 225.432 189.482  1.00 63.58           C  
ATOM   5109  N   ARG C   6     165.744 227.298 186.272  1.00 80.05           N  
ATOM   5111  CA  ARG C   6     167.147 227.695 186.429  1.00 80.05           C  
ATOM   5113  C   ARG C   6     167.290 229.234 186.449  1.00 80.05           C  
ATOM   5114  CB  ARG C   6     167.954 227.027 185.299  1.00 80.05           C  
ATOM   5117  O   ARG C   6     166.848 229.867 185.493  1.00 80.05           O  
ATOM   5118  CG  ARG C   6     169.464 227.063 185.553  1.00 80.05           C  
ATOM   5121  CD  ARG C   6     170.279 226.326 184.479  1.00 80.05           C  
ATOM   5124  NE  ARG C   6     170.081 224.858 184.495  1.00 80.05           N  
ATOM   5126  NH1 ARG C   6     171.718 224.327 182.963  1.00 80.05           N  
ATOM   5129  NH2 ARG C   6     170.404 222.719 183.751  1.00 80.05           N  
ATOM   5132  CZ  ARG C   6     170.735 223.981 183.745  1.00 80.05           C  
ATOM   5133  N   PRO C   7     167.859 229.841 187.511  1.00 88.36           N  
ATOM   5134  CA  PRO C   7     168.245 231.257 187.534  1.00 88.36           C  
ATOM   5136  C   PRO C   7     169.095 231.655 186.322  1.00 88.36           C  
ATOM   5137  CB  PRO C   7     169.067 231.439 188.816  1.00 88.36           C  
ATOM   5140  O   PRO C   7     170.003 230.908 185.962  1.00 88.36           O  
ATOM   5141  CG  PRO C   7     168.568 230.337 189.744  1.00 88.36           C  
ATOM   5144  CD  PRO C   7     168.116 229.224 188.801  1.00 88.36           C  
ATOM   5147  N   GLN C   8     168.832 232.828 185.733  1.00 90.01           N  
ATOM   5149  CA  GLN C   8     169.595 233.336 184.582  1.00 90.01           C  
ATOM   5151  C   GLN C   8     170.687 234.345 184.980  1.00 90.01           C  
ATOM   5152  CB  GLN C   8     168.623 233.956 183.560  1.00 90.01           C  
ATOM   5155  O   GLN C   8     171.701 234.431 184.300  1.00 90.01           O  
ATOM   5156  CG  GLN C   8     167.654 232.941 182.923  1.00 90.01           C  
ATOM   5159  CD  GLN C   8     168.326 231.943 181.982  1.00 90.01           C  
ATOM   5160  NE2 GLN C   8     167.728 230.795 181.752  1.00 90.01           N  
ATOM   5163  OE1 GLN C   8     169.382 232.172 181.417  1.00 90.01           O  
ATOM   5164  N   TYR C   9     170.520 235.084 186.084  1.00 93.12           N  
ATOM   5166  CA  TYR C   9     171.460 236.120 186.555  1.00 93.12           C  
ATOM   5168  C   TYR C   9     171.644 236.066 188.078  1.00 93.12           C  
ATOM   5169  CB  TYR C   9     170.946 237.510 186.148  1.00 93.12           C  
ATOM   5172  O   TYR C   9     170.803 235.490 188.778  1.00 93.12           O  
ATOM   5173  CG  TYR C   9     170.886 237.736 184.652  1.00 93.12           C  
ATOM   5174  CD1 TYR C   9     172.018 238.224 183.971  1.00 93.12           C  
ATOM   5176  CD2 TYR C   9     169.708 237.431 183.940  1.00 93.12           C  
ATOM   5178  CE1 TYR C   9     171.976 238.407 182.577  1.00 93.12           C  
ATOM   5180  CE2 TYR C   9     169.674 237.583 182.540  1.00 93.12           C  
ATOM   5182  OH  TYR C   9     170.780 238.217 180.508  1.00 93.12           O  
ATOM   5184  CZ  TYR C   9     170.811 238.071 181.857  1.00 93.12           C  
ATOM   5185  N   PHE C  10     172.664 236.739 188.634  1.00 94.32           N  
ATOM   5187  CA  PHE C  10     172.922 236.712 190.085  1.00 94.32           C  
ATOM   5189  C   PHE C  10     171.742 237.209 190.922  1.00 94.32           C  
ATOM   5190  CB  PHE C  10     174.150 237.561 190.444  1.00 94.32           C  
ATOM   5193  O   PHE C  10     171.554 236.749 192.045  1.00 94.32           O  
ATOM   5194  CG  PHE C  10     175.486 236.961 190.072  1.00 94.32           C  
ATOM   5195  CD1 PHE C  10     175.821 235.654 190.477  1.00 94.32           C  
ATOM   5197  CD2 PHE C  10     176.413 237.726 189.346  1.00 94.32           C  
ATOM   5199  CE1 PHE C  10     177.059 235.101 190.113  1.00 94.32           C  
ATOM   5201  CE2 PHE C  10     177.649 237.170 188.981  1.00 94.32           C  
ATOM   5203  CZ  PHE C  10     177.965 235.851 189.348  1.00 94.32           C  
ATOM   5205  N   LYS C  11     170.925 238.127 190.389  1.00 91.61           N  
ATOM   5207  CA  LYS C  11     169.744 238.653 191.098  1.00 91.61           C  
ATOM   5209  C   LYS C  11     168.669 237.584 191.362  1.00 91.61           C  
ATOM   5210  CB  LYS C  11     169.163 239.870 190.343  1.00 91.61           C  
ATOM   5213  O   LYS C  11     167.844 237.772 192.244  1.00 91.61           O  
ATOM   5214  CG  LYS C  11     168.117 239.438 189.306  1.00 91.61           C  
ATOM   5217  CD  LYS C  11     167.536 240.545 188.435  1.00 91.61           C  
ATOM   5220  CE  LYS C  11     166.450 239.835 187.619  1.00 91.61           C  
ATOM   5223  NZ  LYS C  11     165.928 240.651 186.508  1.00 91.61           N  
ATOM   5227  N   GLU C  12     168.621 236.536 190.538  1.00 89.77           N  
ATOM   5229  CA  GLU C  12     167.640 235.441 190.611  1.00 89.77           C  
ATOM   5231  C   GLU C  12     168.204 234.226 191.351  1.00 89.77           C  
ATOM   5232  CB  GLU C  12     167.245 235.026 189.185  1.00 89.77           C  
ATOM   5235  O   GLU C  12     167.477 233.275 191.641  1.00 89.77           O  
ATOM   5236  CG  GLU C  12     166.396 236.085 188.469  1.00 89.77           C  
ATOM   5239  CD  GLU C  12     166.387 235.911 186.947  1.00 89.77           C  
ATOM   5240  OE1 GLU C  12     166.167 236.956 186.282  1.00 89.77           O  
ATOM   5241  OE2 GLU C  12     166.619 234.772 186.478  1.00 89.77           O  
ATOM   5242  N   TYR C  13     169.509 234.237 191.622  1.00 93.17           N  
ATOM   5244  CA  TYR C  13     170.198 233.164 192.308  1.00 93.17           C  
ATOM   5246  C   TYR C  13     170.045 233.345 193.822  1.00 93.17           C  
ATOM   5247  CB  TYR C  13     171.655 233.119 191.839  1.00 93.17           C  
ATOM   5250  O   TYR C  13     170.696 234.195 194.435  1.00 93.17           O  
ATOM   5251  CG  TYR C  13     172.304 231.779 192.106  1.00 93.17           C  
ATOM   5252  CD1 TYR C  13     172.554 231.350 193.425  1.00 93.17           C  
ATOM   5254  CD2 TYR C  13     172.614 230.931 191.025  1.00 93.17           C  
ATOM   5256  CE1 TYR C  13     173.098 230.078 193.655  1.00 93.17           C  
ATOM   5258  CE2 TYR C  13     173.188 229.670 191.252  1.00 93.17           C  
ATOM   5260  OH  TYR C  13     173.956 228.017 192.780  1.00 93.17           O  
ATOM   5262  CZ  TYR C  13     173.418 229.238 192.570  1.00 93.17           C  
ATOM   5263  N   ILE C  14     169.170 232.537 194.414  1.00 93.35           N  
ATOM   5265  CA  ILE C  14     168.904 232.511 195.859  1.00 93.35           C  
ATOM   5267  C   ILE C  14     170.055 231.785 196.575  1.00 93.35           C  
ATOM   5268  CB  ILE C  14     167.527 231.864 196.128  1.00 93.35           C  
ATOM   5270  O   ILE C  14     170.594 230.818 196.035  1.00 93.35           O  
ATOM   5271  CG1 ILE C  14     166.386 232.649 195.433  1.00 93.35           C  
ATOM   5274  CG2 ILE C  14     167.249 231.785 197.637  1.00 93.35           C  
ATOM   5278  CD1 ILE C  14     165.090 231.841 195.294  1.00 93.35           C  
ATOM   5282  N   GLY C  15     170.436 232.256 197.768  1.00 93.14           N  
ATOM   5284  CA  GLY C  15     171.519 231.692 198.584  1.00 93.14           C  
ATOM   5287  C   GLY C  15     172.908 231.773 197.938  1.00 93.14           C  
ATOM   5288  O   GLY C  15     173.097 232.440 196.918  1.00 93.14           O  
ATOM   5289  N   GLN C  16     173.892 231.075 198.519  1.00 92.80           N  
ATOM   5291  CA  GLN C  16     175.294 231.034 198.044  1.00 92.80           C  
ATOM   5293  C   GLN C  16     175.966 232.417 197.979  1.00 92.80           C  
ATOM   5294  CB  GLN C  16     175.415 230.274 196.707  1.00 92.80           C  
ATOM   5297  O   GLN C  16     176.765 232.702 197.084  1.00 92.80           O  
ATOM   5298  CG  GLN C  16     174.788 228.878 196.759  1.00 92.80           C  
ATOM   5301  CD  GLN C  16     175.527 227.918 197.678  1.00 92.80           C  
ATOM   5302  NE2 GLN C  16     174.810 226.982 198.242  1.00 92.80           N  
ATOM   5305  OE1 GLN C  16     176.731 227.977 197.880  1.00 92.80           O  
ATOM   5306  N   ASP C  17     175.629 233.298 198.919  1.00 92.92           N  
ATOM   5308  CA  ASP C  17     176.001 234.717 198.870  1.00 92.92           C  
ATOM   5310  C   ASP C  17     177.509 234.941 198.786  1.00 92.92           C  
ATOM   5311  CB  ASP C  17     175.380 235.444 200.063  1.00 92.92           C  
ATOM   5314  O   ASP C  17     177.964 235.701 197.937  1.00 92.92           O  
ATOM   5315  CG  ASP C  17     173.854 235.338 200.040  1.00 92.92           C  
ATOM   5316  OD1 ASP C  17     173.262 235.515 198.942  1.00 92.92           O  
ATOM   5317  OD2 ASP C  17     173.299 235.023 201.107  1.00 92.92           O  
ATOM   5318  N   LYS C  18     178.297 234.187 199.562  1.00 89.87           N  
ATOM   5320  CA  LYS C  18     179.762 234.306 199.577  1.00 89.87           C  
ATOM   5322  C   LYS C  18     180.384 234.113 198.187  1.00 89.87           C  
ATOM   5323  CB  LYS C  18     180.327 233.307 200.603  1.00 89.87           C  
ATOM   5326  O   LYS C  18     181.240 234.890 197.774  1.00 89.87           O  
ATOM   5327  CG  LYS C  18     181.553 233.884 201.317  1.00 89.87           C  
ATOM   5330  CD  LYS C  18     182.140 232.864 202.299  1.00 89.87           C  
ATOM   5333  CE  LYS C  18     183.205 233.549 203.156  1.00 89.87           C  
ATOM   5336  NZ  LYS C  18     183.991 232.568 203.927  1.00 89.87           N  
ATOM   5340  N   VAL C  19     179.912 233.107 197.447  1.00 92.61           N  
ATOM   5342  CA  VAL C  19     180.381 232.807 196.084  1.00 92.61           C  
ATOM   5344  C   VAL C  19     179.909 233.878 195.099  1.00 92.61           C  
ATOM   5345  CB  VAL C  19     179.913 231.406 195.641  1.00 92.61           C  
ATOM   5347  O   VAL C  19     180.699 234.352 194.283  1.00 92.61           O  
ATOM   5348  CG1 VAL C  19     180.346 231.072 194.209  1.00 92.61           C  
ATOM   5352  CG2 VAL C  19     180.479 230.317 196.559  1.00 92.61           C  
ATOM   5356  N   LYS C  20     178.637 234.295 195.187  1.00 94.01           N  
ATOM   5358  CA  LYS C  20     178.084 235.349 194.318  1.00 94.01           C  
ATOM   5360  C   LYS C  20     178.817 236.678 194.493  1.00 94.01           C  
ATOM   5361  CB  LYS C  20     176.595 235.571 194.607  1.00 94.01           C  
ATOM   5364  O   LYS C  20     179.074 237.354 193.501  1.00 94.01           O  
ATOM   5365  CG  LYS C  20     175.688 234.399 194.195  1.00 94.01           C  
ATOM   5368  CD  LYS C  20     174.198 234.704 194.432  1.00 94.01           C  
ATOM   5371  CE  LYS C  20     173.970 235.186 195.869  1.00 94.01           C  
ATOM   5374  NZ  LYS C  20     172.575 235.067 196.337  1.00 94.01           N  
ATOM   5378  N   ASP C  21     179.146 237.056 195.725  1.00 91.51           N  
ATOM   5380  CA  ASP C  21     179.790 238.335 196.030  1.00 91.51           C  
ATOM   5382  C   ASP C  21     181.223 238.390 195.493  1.00 91.51           C  
ATOM   5383  CB  ASP C  21     179.749 238.591 197.545  1.00 91.51           C  
ATOM   5386  O   ASP C  21     181.601 239.375 194.858  1.00 91.51           O  
ATOM   5387  CG  ASP C  21     178.348 238.935 198.072  1.00 91.51           C  
ATOM   5388  OD1 ASP C  21     177.471 239.321 197.254  1.00 91.51           O  
ATOM   5389  OD2 ASP C  21     178.183 238.882 199.311  1.00 91.51           O  
ATOM   5390  N   GLN C  22     181.991 237.308 195.655  1.00 92.32           N  
ATOM   5392  CA  GLN C  22     183.317 237.185 195.046  1.00 92.32           C  
ATOM   5394  C   GLN C  22     183.240 237.257 193.513  1.00 92.32           C  
ATOM   5395  CB  GLN C  22     183.957 235.861 195.480  1.00 92.32           C  
ATOM   5398  O   GLN C  22     183.930 238.066 192.891  1.00 92.32           O  
ATOM   5399  CG  GLN C  22     184.433 235.857 196.941  1.00 92.32           C  
ATOM   5402  CD  GLN C  22     185.097 234.537 197.326  1.00 92.32           C  
ATOM   5403  NE2 GLN C  22     185.606 234.399 198.528  1.00 92.32           N  
ATOM   5406  OE1 GLN C  22     185.192 233.600 196.552  1.00 92.32           O  
ATOM   5407  N   LEU C  23     182.363 236.455 192.895  1.00 95.23           N  
ATOM   5409  CA  LEU C  23     182.222 236.419 191.438  1.00 95.23           C  
ATOM   5411  C   LEU C  23     181.777 237.762 190.861  1.00 95.23           C  
ATOM   5412  CB  LEU C  23     181.238 235.314 191.023  1.00 95.23           C  
ATOM   5415  O   LEU C  23     182.297 238.157 189.823  1.00 95.23           O  
ATOM   5416  CG  LEU C  23     181.820 233.893 191.077  1.00 95.23           C  
ATOM   5418  CD1 LEU C  23     180.689 232.886 190.868  1.00 95.23           C  
ATOM   5422  CD2 LEU C  23     182.864 233.663 189.980  1.00 95.23           C  
ATOM   5426  N   LYS C  24     180.881 238.496 191.533  1.00 95.02           N  
ATOM   5428  CA  LYS C  24     180.487 239.849 191.110  1.00 95.02           C  
ATOM   5430  C   LYS C  24     181.686 240.777 190.959  1.00 95.02           C  
ATOM   5431  CB  LYS C  24     179.506 240.462 192.113  1.00 95.02           C  
ATOM   5434  O   LYS C  24     181.779 241.461 189.946  1.00 95.02           O  
ATOM   5435  CG  LYS C  24     178.055 240.136 191.759  1.00 95.02           C  
ATOM   5438  CD  LYS C  24     177.168 240.744 192.843  1.00 95.02           C  
ATOM   5441  CE  LYS C  24     175.696 240.496 192.536  1.00 95.02           C  
ATOM   5444  NZ  LYS C  24     174.887 240.856 193.722  1.00 95.02           N  
ATOM   5448  N   ILE C  25     182.600 240.779 191.932  1.00 93.98           N  
ATOM   5450  CA  ILE C  25     183.791 241.640 191.910  1.00 93.98           C  
ATOM   5452  C   ILE C  25     184.695 241.260 190.734  1.00 93.98           C  
ATOM   5453  CB  ILE C  25     184.544 241.563 193.261  1.00 93.98           C  
ATOM   5455  O   ILE C  25     185.130 242.129 189.983  1.00 93.98           O  
ATOM   5456  CG1 ILE C  25     183.657 242.124 194.397  1.00 93.98           C  
ATOM   5459  CG2 ILE C  25     185.880 242.331 193.203  1.00 93.98           C  
ATOM   5463  CD1 ILE C  25     184.198 241.846 195.804  1.00 93.98           C  
ATOM   5467  N   PHE C  26     184.966 239.968 190.550  1.00 94.63           N  
ATOM   5469  CA  PHE C  26     185.883 239.506 189.505  1.00 94.63           C  
ATOM   5471  C   PHE C  26     185.302 239.686 188.097  1.00 94.63           C  
ATOM   5472  CB  PHE C  26     186.280 238.049 189.781  1.00 94.63           C  
ATOM   5475  O   PHE C  26     186.024 240.103 187.193  1.00 94.63           O  
ATOM   5476  CG  PHE C  26     186.780 237.756 191.189  1.00 94.63           C  
ATOM   5477  CD1 PHE C  26     187.510 238.716 191.924  1.00 94.63           C  
ATOM   5479  CD2 PHE C  26     186.491 236.511 191.779  1.00 94.63           C  
ATOM   5481  CE1 PHE C  26     187.904 238.448 193.247  1.00 94.63           C  
ATOM   5483  CE2 PHE C  26     186.909 236.234 193.092  1.00 94.63           C  
ATOM   5485  CZ  PHE C  26     187.597 237.209 193.833  1.00 94.63           C  
ATOM   5487  N   ILE C  27     183.997 239.447 187.927  1.00 96.40           N  
ATOM   5489  CA  ILE C  27     183.271 239.672 186.670  1.00 96.40           C  
ATOM   5491  C   ILE C  27     183.237 241.161 186.332  1.00 96.40           C  
ATOM   5492  CB  ILE C  27     181.858 239.047 186.742  1.00 96.40           C  
ATOM   5494  O   ILE C  27     183.558 241.525 185.203  1.00 96.40           O  
ATOM   5495  CG1 ILE C  27     181.979 237.507 186.681  1.00 96.40           C  
ATOM   5498  CG2 ILE C  27     180.935 239.555 185.617  1.00 96.40           C  
ATOM   5502  CD1 ILE C  27     180.705 236.770 187.104  1.00 96.40           C  
ATOM   5506  N   GLU C  28     182.908 242.045 187.283  1.00 94.53           N  
ATOM   5508  CA  GLU C  28     182.978 243.488 187.021  1.00 94.53           C  
ATOM   5510  C   GLU C  28     184.396 243.920 186.653  1.00 94.53           C  
ATOM   5511  CB  GLU C  28     182.475 244.346 188.196  1.00 94.53           C  
ATOM   5514  O   GLU C  28     184.556 244.636 185.670  1.00 94.53           O  
ATOM   5515  CG  GLU C  28     180.975 244.671 188.105  1.00 94.53           C  
ATOM   5518  CD  GLU C  28     180.607 245.951 188.878  1.00 94.53           C  
ATOM   5519  OE1 GLU C  28     179.694 246.671 188.402  1.00 94.53           O  
ATOM   5520  OE2 GLU C  28     181.217 246.213 189.938  1.00 94.53           O  
ATOM   5521  N   ALA C  29     185.421 243.460 187.375  1.00 93.84           N  
ATOM   5523  CA  ALA C  29     186.812 243.812 187.094  1.00 93.84           C  
ATOM   5525  C   ALA C  29     187.271 243.359 185.697  1.00 93.84           C  
ATOM   5526  CB  ALA C  29     187.695 243.230 188.204  1.00 93.84           C  
ATOM   5530  O   ALA C  29     187.902 244.140 184.985  1.00 93.84           O  
ATOM   5531  N   ALA C  30     186.929 242.135 185.284  1.00 94.28           N  
ATOM   5533  CA  ALA C  30     187.230 241.615 183.950  1.00 94.28           C  
ATOM   5535  C   ALA C  30     186.514 242.424 182.855  1.00 94.28           C  
ATOM   5536  CB  ALA C  30     186.858 240.126 183.920  1.00 94.28           C  
ATOM   5540  O   ALA C  30     187.157 242.914 181.926  1.00 94.28           O  
ATOM   5541  N   LYS C  31     185.210 242.692 183.024  1.00 94.40           N  
ATOM   5543  CA  LYS C  31     184.427 243.527 182.094  1.00 94.40           C  
ATOM   5545  C   LYS C  31     184.961 244.952 181.992  1.00 94.40           C  
ATOM   5546  CB  LYS C  31     182.956 243.557 182.524  1.00 94.40           C  
ATOM   5549  O   LYS C  31     184.955 245.533 180.913  1.00 94.40           O  
ATOM   5550  CG  LYS C  31     182.279 242.201 182.300  1.00 94.40           C  
ATOM   5553  CD  LYS C  31     180.835 242.190 182.802  1.00 94.40           C  
ATOM   5556  CE  LYS C  31     179.913 242.928 181.828  1.00 94.40           C  
ATOM   5559  NZ  LYS C  31     178.499 242.666 182.177  1.00 94.40           N  
ATOM   5563  N   LEU C  32     185.424 245.530 183.101  1.00 92.90           N  
ATOM   5565  CA  LEU C  32     185.961 246.894 183.134  1.00 92.90           C  
ATOM   5567  C   LEU C  32     187.291 247.010 182.375  1.00 92.90           C  
ATOM   5568  CB  LEU C  32     186.080 247.336 184.606  1.00 92.90           C  
ATOM   5571  O   LEU C  32     187.614 248.086 181.872  1.00 92.90           O  
ATOM   5572  CG  LEU C  32     185.858 248.842 184.834  1.00 92.90           C  
ATOM   5574  CD1 LEU C  32     184.950 249.058 186.049  1.00 92.90           C  
ATOM   5578  CD2 LEU C  32     187.167 249.588 185.087  1.00 92.90           C  
ATOM   5582  N   ARG C  33     188.040 245.906 182.277  1.00 90.99           N  
ATOM   5584  CA  ARG C  33     189.303 245.815 181.537  1.00 90.99           C  
ATOM   5586  C   ARG C  33     189.158 245.267 180.112  1.00 90.99           C  
ATOM   5587  CB  ARG C  33     190.317 245.004 182.354  1.00 90.99           C  
ATOM   5590  O   ARG C  33     190.155 245.249 179.403  1.00 90.99           O  
ATOM   5591  CG  ARG C  33     190.685 245.707 183.671  1.00 90.99           C  
ATOM   5594  CD  ARG C  33     191.831 244.990 184.387  1.00 90.99           C  
ATOM   5597  NE  ARG C  33     191.460 243.622 184.768  1.00 90.99           N  
ATOM   5599  NH1 ARG C  33     191.224 243.868 187.046  1.00 90.99           N  
ATOM   5602  NH2 ARG C  33     190.990 241.884 186.128  1.00 90.99           N  
ATOM   5605  CZ  ARG C  33     191.200 243.153 185.964  1.00 90.99           C  
ATOM   5606  N   ASP C  34     187.945 244.899 179.689  1.00 92.56           N  
ATOM   5608  CA  ASP C  34     187.683 244.215 178.409  1.00 92.56           C  
ATOM   5610  C   ASP C  34     188.501 242.909 178.286  1.00 92.56           C  
ATOM   5611  CB  ASP C  34     187.839 245.212 177.240  1.00 92.56           C  
ATOM   5614  O   ASP C  34     189.097 242.601 177.256  1.00 92.56           O  
ATOM   5615  CG  ASP C  34     187.023 244.872 175.985  1.00 92.56           C  
ATOM   5616  OD1 ASP C  34     185.906 244.324 176.137  1.00 92.56           O  
ATOM   5617  OD2 ASP C  34     187.439 245.320 174.888  1.00 92.56           O  
ATOM   5618  N   GLU C  35     188.581 242.170 179.398  1.00 91.19           N  
ATOM   5620  CA  GLU C  35     189.337 240.924 179.549  1.00 91.19           C  
ATOM   5622  C   GLU C  35     188.381 239.732 179.741  1.00 91.19           C  
ATOM   5623  CB  GLU C  35     190.313 241.034 180.744  1.00 91.19           C  
ATOM   5626  O   GLU C  35     187.292 239.874 180.304  1.00 91.19           O  
ATOM   5627  CG  GLU C  35     191.476 242.027 180.540  1.00 91.19           C  
ATOM   5630  CD  GLU C  35     192.330 242.283 181.807  1.00 91.19           C  
ATOM   5631  OE1 GLU C  35     193.231 243.156 181.772  1.00 91.19           O  
ATOM   5632  OE2 GLU C  35     192.084 241.684 182.886  1.00 91.19           O  
ATOM   5633  N   ALA C  36     188.812 238.535 179.328  1.00 94.60           N  
ATOM   5635  CA  ALA C  36     188.157 237.295 179.742  1.00 94.60           C  
ATOM   5637  C   ALA C  36     188.284 237.111 181.266  1.00 94.60           C  
ATOM   5638  CB  ALA C  36     188.747 236.111 178.962  1.00 94.60           C  
ATOM   5642  O   ALA C  36     189.240 237.585 181.888  1.00 94.60           O  
ATOM   5643  N   LEU C  37     187.320 236.423 181.877  1.00 93.87           N  
ATOM   5645  CA  LEU C  37     187.401 236.084 183.294  1.00 93.87           C  
ATOM   5647  C   LEU C  37     188.491 235.020 183.497  1.00 93.87           C  
ATOM   5648  CB  LEU C  37     186.012 235.630 183.781  1.00 93.87           C  
ATOM   5651  O   LEU C  37     188.681 234.133 182.667  1.00 93.87           O  
ATOM   5652  CG  LEU C  37     185.905 235.373 185.296  1.00 93.87           C  
ATOM   5654  CD1 LEU C  37     186.004 236.672 186.103  1.00 93.87           C  
ATOM   5658  CD2 LEU C  37     184.568 234.709 185.622  1.00 93.87           C  
ATOM   5662  N   ASP C  38     189.197 235.073 184.625  1.00 92.80           N  
ATOM   5664  CA  ASP C  38     190.108 233.986 184.982  1.00 92.80           C  
ATOM   5666  C   ASP C  38     189.332 232.662 185.117  1.00 92.80           C  
ATOM   5667  CB  ASP C  38     190.858 234.295 186.287  1.00 92.80           C  
ATOM   5670  O   ASP C  38     188.198 232.620 185.606  1.00 92.80           O  
ATOM   5671  CG  ASP C  38     192.105 235.179 186.153  1.00 92.80           C  
ATOM   5672  OD1 ASP C  38     192.462 235.650 185.060  1.00 92.80           O  
ATOM   5673  OD2 ASP C  38     192.748 235.402 187.210  1.00 92.80           O  
ATOM   5674  N   HIS C  39     189.969 231.556 184.735  1.00 94.84           N  
ATOM   5676  CA  HIS C  39     189.373 230.225 184.846  1.00 94.84           C  
ATOM   5678  C   HIS C  39     188.840 229.960 186.261  1.00 94.84           C  
ATOM   5679  CB  HIS C  39     190.406 229.171 184.449  1.00 94.84           C  
ATOM   5682  O   HIS C  39     189.523 230.223 187.261  1.00 94.84           O  
ATOM   5683  CG  HIS C  39     191.020 229.409 183.096  1.00 94.84           C  
ATOM   5684  CD2 HIS C  39     192.330 229.197 182.771  1.00 94.84           C  
ATOM   5686  ND1 HIS C  39     190.399 229.917 181.972  1.00 94.84           N  
ATOM   5688  CE1 HIS C  39     191.302 229.951 180.978  1.00 94.84           C  
ATOM   5690  NE2 HIS C  39     192.483 229.520 181.430  1.00 94.84           N  
ATOM   5691  N   THR C  40     187.623 229.414 186.345  1.00 94.79           N  
ATOM   5693  CA  THR C  40     186.860 229.265 187.593  1.00 94.79           C  
ATOM   5695  C   THR C  40     186.535 227.799 187.908  1.00 94.79           C  
ATOM   5696  CB  THR C  40     185.577 230.103 187.519  1.00 94.79           C  
ATOM   5698  O   THR C  40     185.961 227.097 187.083  1.00 94.79           O  
ATOM   5699  CG2 THR C  40     184.738 230.020 188.795  1.00 94.79           C  
ATOM   5703  OG1 THR C  40     185.882 231.470 187.344  1.00 94.79           O  
ATOM   5705  N   LEU C  41     186.846 227.332 189.119  1.00 94.25           N  
ATOM   5707  CA  LEU C  41     186.469 225.999 189.602  1.00 94.25           C  
ATOM   5709  C   LEU C  41     185.286 226.099 190.567  1.00 94.25           C  
ATOM   5710  CB  LEU C  41     187.684 225.338 190.273  1.00 94.25           C  
ATOM   5713  O   LEU C  41     185.396 226.715 191.625  1.00 94.25           O  
ATOM   5714  CG  LEU C  41     187.447 223.900 190.773  1.00 94.25           C  
ATOM   5716  CD1 LEU C  41     187.206 222.925 189.620  1.00 94.25           C  
ATOM   5720  CD2 LEU C  41     188.667 223.424 191.562  1.00 94.25           C  
ATOM   5724  N   LEU C  42     184.168 225.458 190.237  1.00 95.94           N  
ATOM   5726  CA  LEU C  42     182.991 225.343 191.095  1.00 95.94           C  
ATOM   5728  C   LEU C  42     182.948 223.957 191.738  1.00 95.94           C  
ATOM   5729  CB  LEU C  42     181.723 225.607 190.269  1.00 95.94           C  
ATOM   5732  O   LEU C  42     182.867 222.943 191.046  1.00 95.94           O  
ATOM   5733  CG  LEU C  42     181.620 227.018 189.663  1.00 95.94           C  
ATOM   5735  CD1 LEU C  42     180.360 227.078 188.800  1.00 95.94           C  
ATOM   5739  CD2 LEU C  42     181.527 228.101 190.740  1.00 95.94           C  
ATOM   5743  N   PHE C  43     182.951 223.881 193.064  1.00 92.14           N  
ATOM   5745  CA  PHE C  43     182.968 222.591 193.753  1.00 92.14           C  
ATOM   5747  C   PHE C  43     182.019 222.527 194.945  1.00 92.14           C  
ATOM   5748  CB  PHE C  43     184.401 222.198 194.116  1.00 92.14           C  
ATOM   5751  O   PHE C  43     181.690 223.547 195.537  1.00 92.14           O  
ATOM   5752  CG  PHE C  43     185.050 223.069 195.162  1.00 92.14           C  
ATOM   5753  CD1 PHE C  43     185.612 224.306 194.797  1.00 92.14           C  
ATOM   5755  CD2 PHE C  43     185.117 222.627 196.494  1.00 92.14           C  
ATOM   5757  CE1 PHE C  43     186.248 225.096 195.767  1.00 92.14           C  
ATOM   5759  CE2 PHE C  43     185.777 223.408 197.456  1.00 92.14           C  
ATOM   5761  CZ  PHE C  43     186.350 224.636 197.090  1.00 92.14           C  
ATOM   5763  N   GLY C  44     181.547 221.325 195.277  1.00 87.49           N  
ATOM   5765  CA  GLY C  44     180.687 221.056 196.434  1.00 87.49           C  
ATOM   5768  C   GLY C  44     179.712 219.900 196.184  1.00 87.49           C  
ATOM   5769  O   GLY C  44     179.649 219.390 195.065  1.00 87.49           O  
ATOM   5770  N   PRO C  45     178.876 219.508 197.155  1.00 81.08           N  
ATOM   5771  CA  PRO C  45     177.891 218.430 196.997  1.00 81.08           C  
ATOM   5773  C   PRO C  45     176.961 218.576 195.767  1.00 81.08           C  
ATOM   5774  CB  PRO C  45     177.090 218.428 198.300  1.00 81.08           C  
ATOM   5777  O   PRO C  45     176.682 219.693 195.312  1.00 81.08           O  
ATOM   5778  CG  PRO C  45     178.056 219.018 199.327  1.00 81.08           C  
ATOM   5781  CD  PRO C  45     178.912 219.993 198.524  1.00 81.08           C  
ATOM   5784  N   PRO C  46     176.463 217.480 195.173  1.00 81.32           N  
ATOM   5785  CA  PRO C  46     175.574 217.539 194.010  1.00 81.32           C  
ATOM   5787  C   PRO C  46     174.222 218.193 194.338  1.00 81.32           C  
ATOM   5788  CB  PRO C  46     175.434 216.094 193.524  1.00 81.32           C  
ATOM   5791  O   PRO C  46     173.745 218.170 195.467  1.00 81.32           O  
ATOM   5792  CG  PRO C  46     175.714 215.260 194.775  1.00 81.32           C  
ATOM   5795  CD  PRO C  46     176.715 216.102 195.560  1.00 81.32           C  
ATOM   5798  N   GLY C  47     173.581 218.791 193.328  1.00 85.32           N  
ATOM   5800  CA  GLY C  47     172.256 219.411 193.479  1.00 85.32           C  
ATOM   5803  C   GLY C  47     172.238 220.824 194.077  1.00 85.32           C  
ATOM   5804  O   GLY C  47     171.155 221.384 194.229  1.00 85.32           O  
ATOM   5805  N   LEU C  48     173.408 221.412 194.353  1.00 90.09           N  
ATOM   5807  CA  LEU C  48     173.564 222.784 194.861  1.00 90.09           C  
ATOM   5809  C   LEU C  48     173.529 223.879 193.778  1.00 90.09           C  
ATOM   5810  CB  LEU C  48     174.871 222.883 195.670  1.00 90.09           C  
ATOM   5813  O   LEU C  48     173.644 225.048 194.101  1.00 90.09           O  
ATOM   5814  CG  LEU C  48     174.956 221.966 196.900  1.00 90.09           C  
ATOM   5816  CD1 LEU C  48     176.308 222.186 197.566  1.00 90.09           C  
ATOM   5820  CD2 LEU C  48     173.861 222.239 197.925  1.00 90.09           C  
ATOM   5824  N   GLY C  49     173.396 223.530 192.494  1.00 90.54           N  
ATOM   5826  CA  GLY C  49     173.302 224.527 191.418  1.00 90.54           C  
ATOM   5829  C   GLY C  49     174.636 224.983 190.814  1.00 90.54           C  
ATOM   5830  O   GLY C  49     174.725 226.122 190.363  1.00 90.54           O  
ATOM   5831  N   LYS C  50     175.649 224.106 190.747  1.00 91.25           N  
ATOM   5833  CA  LYS C  50     176.918 224.361 190.028  1.00 91.25           C  
ATOM   5835  C   LYS C  50     176.701 224.660 188.544  1.00 91.25           C  
ATOM   5836  CB  LYS C  50     177.869 223.163 190.162  1.00 91.25           C  
ATOM   5839  O   LYS C  50     177.080 225.726 188.076  1.00 91.25           O  
ATOM   5840  CG  LYS C  50     178.577 223.132 191.518  1.00 91.25           C  
ATOM   5843  CD  LYS C  50     179.458 221.879 191.637  1.00 91.25           C  
ATOM   5846  CE  LYS C  50     178.633 220.650 192.009  1.00 91.25           C  
ATOM   5849  NZ  LYS C  50     178.174 220.809 193.399  1.00 91.25           N  
ATOM   5853  N   THR C  51     176.009 223.767 187.835  1.00 87.14           N  
ATOM   5855  CA  THR C  51     175.641 223.950 186.422  1.00 87.14           C  
ATOM   5857  C   THR C  51     174.856 225.248 186.220  1.00 87.14           C  
ATOM   5858  CB  THR C  51     174.782 222.767 185.949  1.00 87.14           C  
ATOM   5860  O   THR C  51     175.140 226.014 185.310  1.00 87.14           O  
ATOM   5861  CG2 THR C  51     174.641 222.682 184.433  1.00 87.14           C  
ATOM   5865  OG1 THR C  51     175.270 221.555 186.481  1.00 87.14           O  
ATOM   5867  N   THR C  52     173.908 225.552 187.114  1.00 90.49           N  
ATOM   5869  CA  THR C  52     173.191 226.837 187.125  1.00 90.49           C  
ATOM   5871  C   THR C  52     174.149 228.022 187.224  1.00 90.49           C  
ATOM   5872  CB  THR C  52     172.220 226.900 188.310  1.00 90.49           C  
ATOM   5874  O   THR C  52     174.000 228.982 186.478  1.00 90.49           O  
ATOM   5875  CG2 THR C  52     171.435 228.203 188.401  1.00 90.49           C  
ATOM   5879  OG1 THR C  52     171.310 225.822 188.273  1.00 90.49           O  
ATOM   5881  N   MET C  53     175.122 227.961 188.136  1.00 94.92           N  
ATOM   5883  CA  MET C  53     176.077 229.044 188.352  1.00 94.92           C  
ATOM   5885  C   MET C  53     176.948 229.291 187.116  1.00 94.92           C  
ATOM   5886  CB  MET C  53     176.928 228.741 189.595  1.00 94.92           C  
ATOM   5889  O   MET C  53     177.173 230.443 186.771  1.00 94.92           O  
ATOM   5890  CG  MET C  53     177.762 229.951 190.031  1.00 94.92           C  
ATOM   5893  SD  MET C  53     176.771 231.361 190.599  1.00 94.92           S  
ATOM   5894  CE  MET C  53     176.378 230.821 192.282  1.00 94.92           C  
ATOM   5898  N   ALA C  54     177.368 228.247 186.396  1.00 94.88           N  
ATOM   5900  CA  ALA C  54     178.123 228.408 185.152  1.00 94.88           C  
ATOM   5902  C   ALA C  54     177.345 229.207 184.086  1.00 94.88           C  
ATOM   5903  CB  ALA C  54     178.525 227.021 184.650  1.00 94.88           C  
ATOM   5907  O   ALA C  54     177.892 230.143 183.504  1.00 94.88           O  
ATOM   5908  N   PHE C  55     176.049 228.917 183.905  1.00 92.34           N  
ATOM   5910  CA  PHE C  55     175.165 229.713 183.036  1.00 92.34           C  
ATOM   5912  C   PHE C  55     175.027 231.163 183.511  1.00 92.34           C  
ATOM   5913  CB  PHE C  55     173.786 229.049 182.926  1.00 92.34           C  
ATOM   5916  O   PHE C  55     175.064 232.081 182.695  1.00 92.34           O  
ATOM   5917  CG  PHE C  55     173.702 227.986 181.849  1.00 92.34           C  
ATOM   5918  CD1 PHE C  55     173.322 228.344 180.542  1.00 92.34           C  
ATOM   5920  CD2 PHE C  55     174.037 226.651 182.132  1.00 92.34           C  
ATOM   5922  CE1 PHE C  55     173.257 227.366 179.533  1.00 92.34           C  
ATOM   5924  CE2 PHE C  55     173.979 225.676 181.124  1.00 92.34           C  
ATOM   5926  CZ  PHE C  55     173.580 226.029 179.826  1.00 92.34           C  
ATOM   5928  N   VAL C  56     174.913 231.383 184.823  1.00 95.50           N  
ATOM   5930  CA  VAL C  56     174.850 232.737 185.390  1.00 95.50           C  
ATOM   5932  C   VAL C  56     176.137 233.523 185.126  1.00 95.50           C  
ATOM   5933  CB  VAL C  56     174.510 232.690 186.892  1.00 95.50           C  
ATOM   5935  O   VAL C  56     176.055 234.691 184.757  1.00 95.50           O  
ATOM   5936  CG1 VAL C  56     174.652 234.055 187.572  1.00 95.50           C  
ATOM   5940  CG2 VAL C  56     173.059 232.232 187.087  1.00 95.50           C  
ATOM   5944  N   ILE C  57     177.315 232.900 185.260  1.00 96.50           N  
ATOM   5946  CA  ILE C  57     178.604 233.549 184.971  1.00 96.50           C  
ATOM   5948  C   ILE C  57     178.668 233.977 183.496  1.00 96.50           C  
ATOM   5949  CB  ILE C  57     179.790 232.632 185.371  1.00 96.50           C  
ATOM   5951  O   ILE C  57     179.012 235.126 183.221  1.00 96.50           O  
ATOM   5952  CG1 ILE C  57     179.828 232.391 186.900  1.00 96.50           C  
ATOM   5955  CG2 ILE C  57     181.145 233.240 184.959  1.00 96.50           C  
ATOM   5959  CD1 ILE C  57     180.755 231.237 187.316  1.00 96.50           C  
ATOM   5963  N   ALA C  58     178.283 233.104 182.557  1.00 95.77           N  
ATOM   5965  CA  ALA C  58     178.270 233.432 181.126  1.00 95.77           C  
ATOM   5967  C   ALA C  58     177.315 234.589 180.805  1.00 95.77           C  
ATOM   5968  CB  ALA C  58     177.898 232.179 180.332  1.00 95.77           C  
ATOM   5972  O   ALA C  58     177.690 235.543 180.122  1.00 95.77           O  
ATOM   5973  N   ASN C  59     176.109 234.556 181.380  1.00 95.00           N  
ATOM   5975  CA  ASN C  59     175.108 235.605 181.203  1.00 95.00           C  
ATOM   5977  C   ASN C  59     175.556 236.961 181.782  1.00 95.00           C  
ATOM   5978  CB  ASN C  59     173.798 235.135 181.855  1.00 95.00           C  
ATOM   5981  O   ASN C  59     175.298 238.001 181.178  1.00 95.00           O  
ATOM   5982  CG  ASN C  59     173.042 234.082 181.063  1.00 95.00           C  
ATOM   5983  ND2 ASN C  59     172.061 233.479 181.687  1.00 95.00           N  
ATOM   5986  OD1 ASN C  59     173.252 233.847 179.887  1.00 95.00           O  
ATOM   5987  N   GLU C  60     176.238 236.979 182.929  1.00 95.04           N  
ATOM   5989  CA  GLU C  60     176.758 238.211 183.541  1.00 95.04           C  
ATOM   5991  C   GLU C  60     177.967 238.781 182.784  1.00 95.04           C  
ATOM   5992  CB  GLU C  60     177.100 237.955 185.016  1.00 95.04           C  
ATOM   5995  O   GLU C  60     178.083 240.003 182.643  1.00 95.04           O  
ATOM   5996  CG  GLU C  60     175.836 237.811 185.882  1.00 95.04           C  
ATOM   5999  CD  GLU C  60     175.152 239.137 186.262  1.00 95.04           C  
ATOM   6000  OE1 GLU C  60     174.227 239.073 187.116  1.00 95.04           O  
ATOM   6001  OE2 GLU C  60     175.504 240.201 185.701  1.00 95.04           O  
ATOM   6002  N   MET C  61     178.836 237.923 182.236  1.00 95.80           N  
ATOM   6004  CA  MET C  61     179.904 238.330 181.311  1.00 95.80           C  
ATOM   6006  C   MET C  61     179.346 238.816 179.963  1.00 95.80           C  
ATOM   6007  CB  MET C  61     180.896 237.172 181.115  1.00 95.80           C  
ATOM   6010  O   MET C  61     179.914 239.728 179.366  1.00 95.80           O  
ATOM   6011  CG  MET C  61     181.834 236.995 182.317  1.00 95.80           C  
ATOM   6014  SD  MET C  61     182.978 238.374 182.643  1.00 95.80           S  
ATOM   6015  CE  MET C  61     184.095 238.253 181.217  1.00 95.80           C  
ATOM   6019  N   GLY C  62     178.192 238.293 179.538  1.00 94.76           N  
ATOM   6021  CA  GLY C  62     177.545 238.633 178.270  1.00 94.76           C  
ATOM   6024  C   GLY C  62     178.134 237.882 177.075  1.00 94.76           C  
ATOM   6025  O   GLY C  62     178.240 238.461 175.996  1.00 94.76           O  
ATOM   6026  N   VAL C  63     178.528 236.626 177.284  1.00 94.50           N  
ATOM   6028  CA  VAL C  63     179.223 235.753 176.316  1.00 94.50           C  
ATOM   6030  C   VAL C  63     178.471 234.427 176.155  1.00 94.50           C  
ATOM   6031  CB  VAL C  63     180.684 235.517 176.746  1.00 94.50           C  
ATOM   6033  O   VAL C  63     177.553 234.142 176.932  1.00 94.50           O  
ATOM   6034  CG1 VAL C  63     181.455 236.842 176.823  1.00 94.50           C  
ATOM   6038  CG2 VAL C  63     180.762 234.793 178.098  1.00 94.50           C  
ATOM   6042  N   ASN C  64     178.831 233.603 175.167  1.00 94.33           N  
ATOM   6044  CA  ASN C  64     178.210 232.290 175.008  1.00 94.33           C  
ATOM   6046  C   ASN C  64     178.785 231.285 176.013  1.00 94.33           C  
ATOM   6047  CB  ASN C  64     178.344 231.784 173.565  1.00 94.33           C  
ATOM   6050  O   ASN C  64     179.890 231.439 176.540  1.00 94.33           O  
ATOM   6051  CG  ASN C  64     177.779 232.743 172.538  1.00 94.33           C  
ATOM   6052  ND2 ASN C  64     178.584 233.103 171.568  1.00 94.33           N  
ATOM   6055  OD1 ASN C  64     176.622 233.146 172.600  1.00 94.33           O  
ATOM   6056  N   LEU C  65     178.020 230.222 176.263  1.00 93.33           N  
ATOM   6058  CA  LEU C  65     178.464 229.082 177.054  1.00 93.33           C  
ATOM   6060  C   LEU C  65     178.364 227.808 176.221  1.00 93.33           C  
ATOM   6061  CB  LEU C  65     177.667 229.019 178.366  1.00 93.33           C  
ATOM   6064  O   LEU C  65     177.279 227.443 175.764  1.00 93.33           O  
ATOM   6065  CG  LEU C  65     178.128 227.886 179.307  1.00 93.33           C  
ATOM   6067  CD1 LEU C  65     177.992 228.311 180.767  1.00 93.33           C  
ATOM   6071  CD2 LEU C  65     177.269 226.630 179.149  1.00 93.33           C  
ATOM   6075  N   LYS C  66     179.483 227.102 176.083  1.00 90.94           N  
ATOM   6077  CA  LYS C  66     179.532 225.743 175.551  1.00 90.94           C  
ATOM   6079  C   LYS C  66     179.596 224.768 176.724  1.00 90.94           C  
ATOM   6080  CB  LYS C  66     180.736 225.617 174.606  1.00 90.94           C  
ATOM   6083  O   LYS C  66     180.526 224.825 177.524  1.00 90.94           O  
ATOM   6084  CG  LYS C  66     180.624 224.408 173.667  1.00 90.94           C  
ATOM   6087  CD  LYS C  66     179.738 224.677 172.441  1.00 90.94           C  
ATOM   6090  CE  LYS C  66     179.850 223.511 171.448  1.00 90.94           C  
ATOM   6093  NZ  LYS C  66     179.473 223.915 170.065  1.00 90.94           N  
ATOM   6097  N   GLN C  67     178.592 223.905 176.853  1.00 88.82           N  
ATOM   6099  CA  GLN C  67     178.516 222.905 177.919  1.00 88.82           C  
ATOM   6101  C   GLN C  67     179.000 221.539 177.415  1.00 88.82           C  
ATOM   6102  CB  GLN C  67     177.082 222.854 178.482  1.00 88.82           C  
ATOM   6105  O   GLN C  67     178.612 221.109 176.334  1.00 88.82           O  
ATOM   6106  CG  GLN C  67     176.885 221.700 179.480  1.00 88.82           C  
ATOM   6109  CD  GLN C  67     175.590 221.769 180.285  1.00 88.82           C  
ATOM   6110  NE2 GLN C  67     175.469 220.945 181.303  1.00 88.82           N  
ATOM   6113  OE1 GLN C  67     174.669 222.536 180.045  1.00 88.82           O  
ATOM   6114  N   THR C  68     179.798 220.853 178.230  1.00 85.84           N  
ATOM   6116  CA  THR C  68     180.189 219.446 178.074  1.00 85.84           C  
ATOM   6118  C   THR C  68     180.413 218.815 179.462  1.00 85.84           C  
ATOM   6119  CB  THR C  68     181.418 219.339 177.153  1.00 85.84           C  
ATOM   6121  O   THR C  68     180.216 219.476 180.490  1.00 85.84           O  
ATOM   6122  CG2 THR C  68     182.687 219.943 177.749  1.00 85.84           C  
ATOM   6126  OG1 THR C  68     181.665 217.989 176.853  1.00 85.84           O  
ATOM   6128  N   SER C  69     180.798 217.543 179.525  1.00 84.79           N  
ATOM   6130  CA  SER C  69     181.203 216.855 180.754  1.00 84.79           C  
ATOM   6132  C   SER C  69     182.544 216.148 180.565  1.00 84.79           C  
ATOM   6133  CB  SER C  69     180.119 215.876 181.221  1.00 84.79           C  
ATOM   6136  O   SER C  69     182.905 215.794 179.446  1.00 84.79           O  
ATOM   6137  OG  SER C  69     180.034 214.768 180.349  1.00 84.79           O  
ATOM   6139  N   GLY C  70     183.287 215.932 181.651  1.00 85.41           N  
ATOM   6141  CA  GLY C  70     184.559 215.208 181.617  1.00 85.41           C  
ATOM   6144  C   GLY C  70     184.460 213.829 180.945  1.00 85.41           C  
ATOM   6145  O   GLY C  70     185.249 213.575 180.038  1.00 85.41           O  
ATOM   6146  N   PRO C  71     183.469 212.983 181.299  1.00 69.08           N  
ATOM   6147  CA  PRO C  71     183.276 211.670 180.673  1.00 69.08           C  
ATOM   6149  C   PRO C  71     182.898 211.718 179.186  1.00 69.08           C  
ATOM   6150  CB  PRO C  71     182.170 210.983 181.480  1.00 69.08           C  
ATOM   6153  O   PRO C  71     183.214 210.790 178.453  1.00 69.08           O  
ATOM   6154  CG  PRO C  71     182.169 211.714 182.818  1.00 69.08           C  
ATOM   6157  CD  PRO C  71     182.576 213.128 182.437  1.00 69.08           C  
ATOM   6160  N   ALA C  72     182.250 212.794 178.719  1.00 73.30           N  
ATOM   6162  CA  ALA C  72     181.864 212.940 177.312  1.00 73.30           C  
ATOM   6164  C   ALA C  72     183.050 213.258 176.379  1.00 73.30           C  
ATOM   6165  CB  ALA C  72     180.774 214.015 177.212  1.00 73.30           C  
ATOM   6169  O   ALA C  72     182.888 213.231 175.159  1.00 73.30           O  
ATOM   6170  N   ILE C  73     184.223 213.592 176.928  1.00 80.45           N  
ATOM   6172  CA  ILE C  73     185.433 213.904 176.164  1.00 80.45           C  
ATOM   6174  C   ILE C  73     186.359 212.680 176.187  1.00 80.45           C  
ATOM   6175  CB  ILE C  73     186.119 215.181 176.700  1.00 80.45           C  
ATOM   6177  O   ILE C  73     187.191 212.529 177.081  1.00 80.45           O  
ATOM   6178  CG1 ILE C  73     185.163 216.393 176.827  1.00 80.45           C  
ATOM   6181  CG2 ILE C  73     187.258 215.562 175.741  1.00 80.45           C  
ATOM   6185  CD1 ILE C  73     185.761 217.548 177.642  1.00 80.45           C  
ATOM   6189  N   GLU C  74     186.226 211.803 175.191  1.00 65.52           N  
ATOM   6191  CA  GLU C  74     186.976 210.538 175.135  1.00 65.52           C  
ATOM   6193  C   GLU C  74     188.418 210.712 174.622  1.00 65.52           C  
ATOM   6194  CB  GLU C  74     186.236 209.529 174.240  1.00 65.52           C  
ATOM   6197  O   GLU C  74     189.322 209.991 175.051  1.00 65.52           O  
ATOM   6198  CG  GLU C  74     184.905 209.016 174.821  1.00 65.52           C  
ATOM   6201  CD  GLU C  74     184.233 207.955 173.922  1.00 65.52           C  
ATOM   6202  OE1 GLU C  74     183.204 207.385 174.346  1.00 65.52           O  
ATOM   6203  OE2 GLU C  74     184.735 207.703 172.796  1.00 65.52           O  
ATOM   6204  N   LYS C  75     188.658 211.657 173.700  1.00 67.34           N  
ATOM   6206  CA  LYS C  75     189.966 211.897 173.049  1.00 67.34           C  
ATOM   6208  C   LYS C  75     190.256 213.391 172.868  1.00 67.34           C  
ATOM   6209  CB  LYS C  75     190.044 211.124 171.710  1.00 67.34           C  
ATOM   6212  O   LYS C  75     189.352 214.222 172.818  1.00 67.34           O  
ATOM   6213  CG  LYS C  75     188.959 211.598 170.733  1.00 67.34           C  
ATOM   6216  CD  LYS C  75     188.809 210.835 169.413  1.00 67.34           C  
ATOM   6219  CE  LYS C  75     187.645 211.558 168.714  1.00 67.34           C  
ATOM   6222  NZ  LYS C  75     186.814 210.720 167.826  1.00 67.34           N  
ATOM   6226  N   ALA C  76     191.534 213.736 172.684  1.00 73.49           N  
ATOM   6228  CA  ALA C  76     191.977 215.128 172.548  1.00 73.49           C  
ATOM   6230  C   ALA C  76     191.288 215.886 171.393  1.00 73.49           C  
ATOM   6231  CB  ALA C  76     193.500 215.132 172.375  1.00 73.49           C  
ATOM   6235  O   ALA C  76     190.999 217.071 171.532  1.00 73.49           O  
ATOM   6236  N   GLY C  77     190.971 215.206 170.283  1.00 68.95           N  
ATOM   6238  CA  GLY C  77     190.275 215.807 169.137  1.00 68.95           C  
ATOM   6241  C   GLY C  77     188.891 216.372 169.477  1.00 68.95           C  
ATOM   6242  O   GLY C  77     188.517 217.411 168.935  1.00 68.95           O  
ATOM   6243  N   ASP C  78     188.167 215.759 170.420  1.00 73.03           N  
ATOM   6245  CA  ASP C  78     186.847 216.239 170.851  1.00 73.03           C  
ATOM   6247  C   ASP C  78     186.978 217.559 171.625  1.00 73.03           C  
ATOM   6248  CB  ASP C  78     186.145 215.180 171.722  1.00 73.03           C  
ATOM   6251  O   ASP C  78     186.241 218.516 171.380  1.00 73.03           O  
ATOM   6252  CG  ASP C  78     186.004 213.811 171.052  1.00 73.03           C  
ATOM   6253  OD1 ASP C  78     185.872 213.751 169.807  1.00 73.03           O  
ATOM   6254  OD2 ASP C  78     186.119 212.807 171.787  1.00 73.03           O  
ATOM   6255  N   LEU C  79     187.983 217.647 172.507  1.00 84.57           N  
ATOM   6257  CA  LEU C  79     188.310 218.873 173.234  1.00 84.57           C  
ATOM   6259  C   LEU C  79     188.769 219.988 172.282  1.00 84.57           C  
ATOM   6260  CB  LEU C  79     189.377 218.560 174.301  1.00 84.57           C  
ATOM   6263  O   LEU C  79     188.296 221.118 172.390  1.00 84.57           O  
ATOM   6264  CG  LEU C  79     189.831 219.789 175.107  1.00 84.57           C  
ATOM   6266  CD1 LEU C  79     188.680 220.415 175.902  1.00 84.57           C  
ATOM   6270  CD2 LEU C  79     190.964 219.416 176.062  1.00 84.57           C  
ATOM   6274  N   VAL C  80     189.659 219.679 171.331  1.00 76.43           N  
ATOM   6276  CA  VAL C  80     190.152 220.640 170.327  1.00 76.43           C  
ATOM   6278  C   VAL C  80     189.003 221.172 169.475  1.00 76.43           C  
ATOM   6279  CB  VAL C  80     191.217 219.992 169.421  1.00 76.43           C  
ATOM   6281  O   VAL C  80     188.942 222.374 169.223  1.00 76.43           O  
ATOM   6282  CG1 VAL C  80     191.630 220.891 168.247  1.00 76.43           C  
ATOM   6286  CG2 VAL C  80     192.497 219.663 170.195  1.00 76.43           C  
ATOM   6290  N   ALA C  81     188.075 220.309 169.052  1.00 74.66           N  
ATOM   6292  CA  ALA C  81     186.908 220.720 168.279  1.00 74.66           C  
ATOM   6294  C   ALA C  81     186.040 221.724 169.052  1.00 74.66           C  
ATOM   6295  CB  ALA C  81     186.112 219.473 167.880  1.00 74.66           C  
ATOM   6299  O   ALA C  81     185.614 222.724 168.479  1.00 74.66           O  
ATOM   6300  N   ILE C  82     185.832 221.497 170.354  1.00 85.43           N  
ATOM   6302  CA  ILE C  82     185.101 222.424 171.226  1.00 85.43           C  
ATOM   6304  C   ILE C  82     185.855 223.750 171.384  1.00 85.43           C  
ATOM   6305  CB  ILE C  82     184.810 221.754 172.589  1.00 85.43           C  
ATOM   6307  O   ILE C  82     185.256 224.805 171.202  1.00 85.43           O  
ATOM   6308  CG1 ILE C  82     183.785 220.608 172.424  1.00 85.43           C  
ATOM   6311  CG2 ILE C  82     184.294 222.798 173.590  1.00 85.43           C  
ATOM   6315  CD1 ILE C  82     183.683 219.692 173.652  1.00 85.43           C  
ATOM   6319  N   LEU C  83     187.155 223.709 171.697  1.00 87.89           N  
ATOM   6321  CA  LEU C  83     187.981 224.903 171.921  1.00 87.89           C  
ATOM   6323  C   LEU C  83     188.084 225.786 170.667  1.00 87.89           C  
ATOM   6324  CB  LEU C  83     189.381 224.467 172.398  1.00 87.89           C  
ATOM   6327  O   LEU C  83     188.076 227.010 170.773  1.00 87.89           O  
ATOM   6328  CG  LEU C  83     189.423 223.914 173.836  1.00 87.89           C  
ATOM   6330  CD1 LEU C  83     190.786 223.296 174.135  1.00 87.89           C  
ATOM   6334  CD2 LEU C  83     189.194 225.009 174.878  1.00 87.89           C  
ATOM   6338  N   ASN C  84     188.135 225.174 169.484  1.00 76.13           N  
ATOM   6340  CA  ASN C  84     188.230 225.879 168.205  1.00 76.13           C  
ATOM   6342  C   ASN C  84     186.888 226.489 167.742  1.00 76.13           C  
ATOM   6343  CB  ASN C  84     188.806 224.880 167.185  1.00 76.13           C  
ATOM   6346  O   ASN C  84     186.869 227.295 166.810  1.00 76.13           O  
ATOM   6347  CG  ASN C  84     189.552 225.524 166.036  1.00 76.13           C  
ATOM   6348  ND2 ASN C  84     189.619 224.855 164.909  1.00 76.13           N  
ATOM   6351  OD1 ASN C  84     190.165 226.570 166.129  1.00 76.13           O  
ATOM   6352  N   ASP C  85     185.774 226.101 168.371  1.00 83.40           N  
ATOM   6354  CA  ASP C  85     184.423 226.636 168.131  1.00 83.40           C  
ATOM   6356  C   ASP C  85     184.074 227.808 169.075  1.00 83.40           C  
ATOM   6357  CB  ASP C  85     183.416 225.473 168.239  1.00 83.40           C  
ATOM   6360  O   ASP C  85     183.011 228.411 168.939  1.00 83.40           O  
ATOM   6361  CG  ASP C  85     182.019 225.761 167.664  1.00 83.40           C  
ATOM   6362  OD1 ASP C  85     181.944 226.291 166.530  1.00 83.40           O  
ATOM   6363  OD2 ASP C  85     181.025 225.326 168.315  1.00 83.40           O  
ATOM   6364  N   LEU C  86     184.948 228.146 170.034  1.00 89.36           N  
ATOM   6366  CA  LEU C  86     184.728 229.247 170.978  1.00 89.36           C  
ATOM   6368  C   LEU C  86     184.933 230.619 170.322  1.00 89.36           C  
ATOM   6369  CB  LEU C  86     185.646 229.092 172.209  1.00 89.36           C  
ATOM   6372  O   LEU C  86     185.819 230.805 169.485  1.00 89.36           O  
ATOM   6373  CG  LEU C  86     185.412 227.819 173.041  1.00 89.36           C  
ATOM   6375  CD1 LEU C  86     186.418 227.750 174.190  1.00 89.36           C  
ATOM   6379  CD2 LEU C  86     184.007 227.748 173.649  1.00 89.36           C  
ATOM   6383  N   GLU C  87     184.159 231.616 170.748  1.00 92.80           N  
ATOM   6385  CA  GLU C  87     184.411 233.025 170.449  1.00 92.80           C  
ATOM   6387  C   GLU C  87     185.243 233.695 171.567  1.00 92.80           C  
ATOM   6388  CB  GLU C  87     183.095 233.781 170.163  1.00 92.80           C  
ATOM   6391  O   GLU C  87     185.285 233.211 172.702  1.00 92.80           O  
ATOM   6392  CG  GLU C  87     182.316 233.196 168.968  1.00 92.80           C  
ATOM   6395  CD  GLU C  87     181.145 234.080 168.489  1.00 92.80           C  
ATOM   6396  OE1 GLU C  87     180.789 233.975 167.287  1.00 92.80           O  
ATOM   6397  OE2 GLU C  87     180.622 234.911 169.269  1.00 92.80           O  
ATOM   6398  N   PRO C  88     185.933 234.819 171.290  1.00 93.20           N  
ATOM   6399  CA  PRO C  88     186.695 235.538 172.310  1.00 93.20           C  
ATOM   6401  C   PRO C  88     185.836 235.939 173.515  1.00 93.20           C  
ATOM   6402  CB  PRO C  88     187.294 236.760 171.605  1.00 93.20           C  
ATOM   6405  O   PRO C  88     184.874 236.691 173.383  1.00 93.20           O  
ATOM   6406  CG  PRO C  88     187.332 236.344 170.137  1.00 93.20           C  
ATOM   6409  CD  PRO C  88     186.105 235.448 169.992  1.00 93.20           C  
ATOM   6412  N   GLY C  89     186.237 235.481 174.698  1.00 93.35           N  
ATOM   6414  CA  GLY C  89     185.558 235.710 175.969  1.00 93.35           C  
ATOM   6417  C   GLY C  89     184.557 234.623 176.363  1.00 93.35           C  
ATOM   6418  O   GLY C  89     184.107 234.651 177.508  1.00 93.35           O  
ATOM   6419  N   ASP C  90     184.242 233.667 175.481  1.00 94.90           N  
ATOM   6421  CA  ASP C  90     183.268 232.603 175.752  1.00 94.90           C  
ATOM   6423  C   ASP C  90     183.644 231.723 176.949  1.00 94.90           C  
ATOM   6424  CB  ASP C  90     183.031 231.724 174.508  1.00 94.90           C  
ATOM   6427  O   ASP C  90     184.799 231.641 177.389  1.00 94.90           O  
ATOM   6428  CG  ASP C  90     182.035 232.301 173.496  1.00 94.90           C  
ATOM   6429  OD1 ASP C  90     181.367 233.322 173.793  1.00 94.90           O  
ATOM   6430  OD2 ASP C  90     181.847 231.637 172.453  1.00 94.90           O  
ATOM   6431  N   ILE C  91     182.630 231.037 177.478  1.00 95.69           N  
ATOM   6433  CA  ILE C  91     182.774 230.090 178.578  1.00 95.69           C  
ATOM   6435  C   ILE C  91     182.705 228.656 178.065  1.00 95.69           C  
ATOM   6436  CB  ILE C  91     181.757 230.374 179.701  1.00 95.69           C  
ATOM   6438  O   ILE C  91     181.691 228.224 177.517  1.00 95.69           O  
ATOM   6439  CG1 ILE C  91     181.999 231.812 180.214  1.00 95.69           C  
ATOM   6442  CG2 ILE C  91     181.874 229.299 180.800  1.00 95.69           C  
ATOM   6446  CD1 ILE C  91     181.489 232.132 181.616  1.00 95.69           C  
ATOM   6450  N   LEU C  92     183.750 227.885 178.356  1.00 94.06           N  
ATOM   6452  CA  LEU C  92     183.710 226.430 178.283  1.00 94.06           C  
ATOM   6454  C   LEU C  92     183.344 225.887 179.663  1.00 94.06           C  
ATOM   6455  CB  LEU C  92     185.060 225.909 177.769  1.00 94.06           C  
ATOM   6458  O   LEU C  92     184.129 225.998 180.603  1.00 94.06           O  
ATOM   6459  CG  LEU C  92     185.170 224.373 177.760  1.00 94.06           C  
ATOM   6461  CD1 LEU C  92     184.042 223.709 176.970  1.00 94.06           C  
ATOM   6465  CD2 LEU C  92     186.504 223.962 177.144  1.00 94.06           C  
ATOM   6469  N   PHE C  93     182.155 225.308 179.796  1.00 95.05           N  
ATOM   6471  CA  PHE C  93     181.721 224.658 181.025  1.00 95.05           C  
ATOM   6473  C   PHE C  93     181.898 223.142 180.920  1.00 95.05           C  
ATOM   6474  CB  PHE C  93     180.280 225.057 181.358  1.00 95.05           C  
ATOM   6477  O   PHE C  93     181.241 222.501 180.100  1.00 95.05           O  
ATOM   6478  CG  PHE C  93     179.744 224.333 182.579  1.00 95.05           C  
ATOM   6479  CD1 PHE C  93     178.697 223.406 182.453  1.00 95.05           C  
ATOM   6481  CD2 PHE C  93     180.360 224.510 183.829  1.00 95.05           C  
ATOM   6483  CE1 PHE C  93     178.299 222.633 183.556  1.00 95.05           C  
ATOM   6485  CE2 PHE C  93     179.938 223.768 184.944  1.00 95.05           C  
ATOM   6487  CZ  PHE C  93     178.914 222.816 184.808  1.00 95.05           C  
ATOM   6489  N   ILE C  94     182.755 222.578 181.774  1.00 95.17           N  
ATOM   6491  CA  ILE C  94     182.986 221.131 181.869  1.00 95.17           C  
ATOM   6493  C   ILE C  94     182.467 220.646 183.225  1.00 95.17           C  
ATOM   6494  CB  ILE C  94     184.472 220.758 181.638  1.00 95.17           C  
ATOM   6496  O   ILE C  94     183.077 220.919 184.265  1.00 95.17           O  
ATOM   6497  CG1 ILE C  94     185.024 221.406 180.346  1.00 95.17           C  
ATOM   6500  CG2 ILE C  94     184.609 219.224 181.599  1.00 95.17           C  
ATOM   6504  CD1 ILE C  94     186.452 220.987 179.970  1.00 95.17           C  
ATOM   6508  N   ASP C  95     181.337 219.937 183.222  1.00 90.48           N  
ATOM   6510  CA  ASP C  95     180.834 219.263 184.425  1.00 90.48           C  
ATOM   6512  C   ASP C  95     181.608 217.971 184.703  1.00 90.48           C  
ATOM   6513  CB  ASP C  95     179.318 219.015 184.355  1.00 90.48           C  
ATOM   6516  O   ASP C  95     182.163 217.367 183.791  1.00 90.48           O  
ATOM   6517  CG  ASP C  95     178.648 218.930 185.741  1.00 90.48           C  
ATOM   6518  OD1 ASP C  95     179.334 219.126 186.775  1.00 90.48           O  
ATOM   6519  OD2 ASP C  95     177.403 218.796 185.772  1.00 90.48           O  
ATOM   6520  N   GLU C  96     181.673 217.554 185.965  1.00 89.14           N  
ATOM   6522  CA  GLU C  96     182.511 216.426 186.405  1.00 89.14           C  
ATOM   6524  C   GLU C  96     183.940 216.471 185.818  1.00 89.14           C  
ATOM   6525  CB  GLU C  96     181.815 215.067 186.180  1.00 89.14           C  
ATOM   6528  O   GLU C  96     184.489 215.462 185.386  1.00 89.14           O  
ATOM   6529  CG  GLU C  96     180.513 214.937 186.984  1.00 89.14           C  
ATOM   6532  CD  GLU C  96     179.889 213.527 186.971  1.00 89.14           C  
ATOM   6533  OE1 GLU C  96     178.764 213.414 187.512  1.00 89.14           O  
ATOM   6534  OE2 GLU C  96     180.526 212.556 186.493  1.00 89.14           O  
ATOM   6535  N   ILE C  97     184.567 217.656 185.813  1.00 94.22           N  
ATOM   6537  CA  ILE C  97     185.871 217.900 185.164  1.00 94.22           C  
ATOM   6539  C   ILE C  97     186.992 216.964 185.656  1.00 94.22           C  
ATOM   6540  CB  ILE C  97     186.257 219.389 185.331  1.00 94.22           C  
ATOM   6542  O   ILE C  97     187.945 216.696 184.936  1.00 94.22           O  
ATOM   6543  CG1 ILE C  97     187.396 219.751 184.358  1.00 94.22           C  
ATOM   6546  CG2 ILE C  97     186.626 219.732 186.790  1.00 94.22           C  
ATOM   6550  CD1 ILE C  97     187.757 221.234 184.308  1.00 94.22           C  
ATOM   6554  N   HIS C  98     186.853 216.432 186.871  1.00 88.26           N  
ATOM   6556  CA  HIS C  98     187.760 215.466 187.496  1.00 88.26           C  
ATOM   6558  C   HIS C  98     187.728 214.065 186.855  1.00 88.26           C  
ATOM   6559  CB  HIS C  98     187.418 215.390 188.993  1.00 88.26           C  
ATOM   6562  O   HIS C  98     188.522 213.213 187.235  1.00 88.26           O  
ATOM   6563  CG  HIS C  98     186.001 214.942 189.279  1.00 88.26           C  
ATOM   6564  CD2 HIS C  98     185.602 213.696 189.684  1.00 88.26           C  
ATOM   6566  ND1 HIS C  98     184.862 215.711 189.166  1.00 88.26           N  
ATOM   6568  CE1 HIS C  98     183.808 214.945 189.489  1.00 88.26           C  
ATOM   6570  NE2 HIS C  98     184.207 213.713 189.819  1.00 88.26           N  
ATOM   6571  N   ARG C  99     186.811 213.809 185.910  1.00 85.75           N  
ATOM   6573  CA  ARG C  99     186.679 212.538 185.179  1.00 85.75           C  
ATOM   6575  C   ARG C  99     187.180 212.606 183.728  1.00 85.75           C  
ATOM   6576  CB  ARG C  99     185.229 212.027 185.258  1.00 85.75           C  
ATOM   6579  O   ARG C  99     186.902 211.685 182.969  1.00 85.75           O  
ATOM   6580  CG  ARG C  99     184.737 211.794 186.696  1.00 85.75           C  
ATOM   6583  CD  ARG C  99     183.323 211.206 186.706  1.00 85.75           C  
ATOM   6586  NE  ARG C  99     183.295 209.839 186.160  1.00 85.75           N  
ATOM   6588  NH1 ARG C  99     181.114 209.834 185.389  1.00 85.75           N  
ATOM   6591  NH2 ARG C  99     182.521 208.223 184.799  1.00 85.75           N  
ATOM   6594  CZ  ARG C  99     182.303 209.306 185.475  1.00 85.75           C  
ATOM   6595  N   MET C 100     187.885 213.671 183.325  1.00 88.78           N  
ATOM   6597  CA  MET C 100     188.560 213.696 182.017  1.00 88.78           C  
ATOM   6599  C   MET C 100     189.735 212.702 181.983  1.00 88.78           C  
ATOM   6600  CB  MET C 100     189.090 215.093 181.658  1.00 88.78           C  
ATOM   6603  O   MET C 100     190.476 212.613 182.964  1.00 88.78           O  
ATOM   6604  CG  MET C 100     187.999 215.982 181.056  1.00 88.78           C  
ATOM   6607  SD  MET C 100     188.570 217.572 180.388  1.00 88.78           S  
ATOM   6608  CE  MET C 100     189.295 218.270 181.887  1.00 88.78           C  
ATOM   6612  N   PRO C 101     189.970 211.994 180.862  1.00 83.95           N  
ATOM   6613  CA  PRO C 101     191.174 211.185 180.686  1.00 83.95           C  
ATOM   6615  C   PRO C 101     192.447 212.045 180.750  1.00 83.95           C  
ATOM   6616  CB  PRO C 101     191.026 210.510 179.315  1.00 83.95           C  
ATOM   6619  O   PRO C 101     192.488 213.138 180.185  1.00 83.95           O  
ATOM   6620  CG  PRO C 101     189.530 210.584 179.012  1.00 83.95           C  
ATOM   6623  CD  PRO C 101     189.098 211.872 179.702  1.00 83.95           C  
ATOM   6626  N   MET C 102     193.525 211.528 181.349  1.00 78.64           N  
ATOM   6628  CA  MET C 102     194.779 212.283 181.525  1.00 78.64           C  
ATOM   6630  C   MET C 102     195.361 212.855 180.221  1.00 78.64           C  
ATOM   6631  CB  MET C 102     195.844 211.397 182.194  1.00 78.64           C  
ATOM   6634  O   MET C 102     195.804 213.999 180.205  1.00 78.64           O  
ATOM   6635  CG  MET C 102     195.977 211.671 183.696  1.00 78.64           C  
ATOM   6638  SD  MET C 102     197.634 211.337 184.354  1.00 78.64           S  
ATOM   6639  CE  MET C 102     198.561 212.662 183.526  1.00 78.64           C  
ATOM   6643  N   ALA C 103     195.325 212.095 179.120  1.00 73.89           N  
ATOM   6645  CA  ALA C 103     195.848 212.549 177.827  1.00 73.89           C  
ATOM   6647  C   ALA C 103     195.073 213.752 177.254  1.00 73.89           C  
ATOM   6648  CB  ALA C 103     195.817 211.363 176.855  1.00 73.89           C  
ATOM   6652  O   ALA C 103     195.635 214.569 176.533  1.00 73.89           O  
ATOM   6653  N   VAL C 104     193.782 213.879 177.575  1.00 81.37           N  
ATOM   6655  CA  VAL C 104     192.962 215.047 177.217  1.00 81.37           C  
ATOM   6657  C   VAL C 104     193.283 216.218 178.144  1.00 81.37           C  
ATOM   6658  CB  VAL C 104     191.466 214.688 177.305  1.00 81.37           C  
ATOM   6660  O   VAL C 104     193.403 217.356 177.692  1.00 81.37           O  
ATOM   6661  CG1 VAL C 104     190.562 215.878 176.988  1.00 81.37           C  
ATOM   6665  CG2 VAL C 104     191.107 213.554 176.338  1.00 81.37           C  
ATOM   6669  N   GLU C 105     193.448 215.939 179.439  1.00 81.00           N  
ATOM   6671  CA  GLU C 105     193.769 216.943 180.453  1.00 81.00           C  
ATOM   6673  C   GLU C 105     195.098 217.662 180.166  1.00 81.00           C  
ATOM   6674  CB  GLU C 105     193.789 216.268 181.834  1.00 81.00           C  
ATOM   6677  O   GLU C 105     195.164 218.884 180.289  1.00 81.00           O  
ATOM   6678  CG  GLU C 105     193.899 217.312 182.945  1.00 81.00           C  
ATOM   6681  CD  GLU C 105     194.084 216.697 184.333  1.00 81.00           C  
ATOM   6682  OE1 GLU C 105     194.939 217.235 185.074  1.00 81.00           O  
ATOM   6683  OE2 GLU C 105     193.353 215.768 184.716  1.00 81.00           O  
ATOM   6684  N   GLU C 106     196.139 216.944 179.736  1.00 73.79           N  
ATOM   6686  CA  GLU C 106     197.440 217.548 179.418  1.00 73.79           C  
ATOM   6688  C   GLU C 106     197.359 218.545 178.246  1.00 73.79           C  
ATOM   6689  CB  GLU C 106     198.492 216.451 179.165  1.00 73.79           C  
ATOM   6692  O   GLU C 106     197.997 219.598 178.294  1.00 73.79           O  
ATOM   6693  CG  GLU C 106     198.914 215.772 180.483  1.00 73.79           C  
ATOM   6696  CD  GLU C 106     200.042 214.734 180.347  1.00 73.79           C  
ATOM   6697  OE1 GLU C 106     200.633 214.391 181.411  1.00 73.79           O  
ATOM   6698  OE2 GLU C 106     200.320 214.294 179.214  1.00 73.79           O  
ATOM   6699  N   VAL C 107     196.504 218.289 177.247  1.00 73.57           N  
ATOM   6701  CA  VAL C 107     196.249 219.210 176.118  1.00 73.57           C  
ATOM   6703  C   VAL C 107     195.572 220.502 176.590  1.00 73.57           C  
ATOM   6704  CB  VAL C 107     195.395 218.510 175.038  1.00 73.57           C  
ATOM   6706  O   VAL C 107     195.809 221.581 176.043  1.00 73.57           O  
ATOM   6707  CG1 VAL C 107     195.079 219.406 173.837  1.00 73.57           C  
ATOM   6711  CG2 VAL C 107     196.132 217.289 174.476  1.00 73.57           C  
ATOM   6715  N   LEU C 108     194.755 220.417 177.644  1.00 84.62           N  
ATOM   6717  CA  LEU C 108     194.044 221.562 178.210  1.00 84.62           C  
ATOM   6719  C   LEU C 108     194.993 222.575 178.868  1.00 84.62           C  
ATOM   6720  CB  LEU C 108     193.001 221.025 179.208  1.00 84.62           C  
ATOM   6723  O   LEU C 108     194.654 223.750 178.985  1.00 84.62           O  
ATOM   6724  CG  LEU C 108     191.898 222.017 179.602  1.00 84.62           C  
ATOM   6726  CD1 LEU C 108     191.000 222.406 178.429  1.00 84.62           C  
ATOM   6730  CD2 LEU C 108     190.996 221.363 180.649  1.00 84.62           C  
ATOM   6734  N   TYR C 109     196.185 222.153 179.293  1.00 77.93           N  
ATOM   6736  CA  TYR C 109     197.116 223.012 180.023  1.00 77.93           C  
ATOM   6738  C   TYR C 109     197.645 224.170 179.178  1.00 77.93           C  
ATOM   6739  CB  TYR C 109     198.265 222.162 180.561  1.00 77.93           C  
ATOM   6742  O   TYR C 109     197.545 225.317 179.615  1.00 77.93           O  
ATOM   6743  CG  TYR C 109     197.912 221.104 181.596  1.00 77.93           C  
ATOM   6744  CD1 TYR C 109     196.656 221.055 182.248  1.00 77.93           C  
ATOM   6746  CD2 TYR C 109     198.902 220.161 181.925  1.00 77.93           C  
ATOM   6748  CE1 TYR C 109     196.400 220.062 183.215  1.00 77.93           C  
ATOM   6750  CE2 TYR C 109     198.654 219.185 182.902  1.00 77.93           C  
ATOM   6752  OH  TYR C 109     197.228 218.171 184.482  1.00 77.93           O  
ATOM   6754  CZ  TYR C 109     197.400 219.119 183.533  1.00 77.93           C  
ATOM   6755  N   SER C 110     198.148 223.896 177.971  1.00 70.99           N  
ATOM   6757  CA  SER C 110     198.602 224.944 177.044  1.00 70.99           C  
ATOM   6759  C   SER C 110     197.440 225.823 176.581  1.00 70.99           C  
ATOM   6760  CB  SER C 110     199.301 224.333 175.828  1.00 70.99           C  
ATOM   6763  O   SER C 110     197.587 227.042 176.489  1.00 70.99           O  
ATOM   6764  OG  SER C 110     200.423 223.579 176.250  1.00 70.99           O  
ATOM   6766  N   ALA C 111     196.251 225.233 176.403  1.00 87.09           N  
ATOM   6768  CA  ALA C 111     195.046 225.981 176.065  1.00 87.09           C  
ATOM   6770  C   ALA C 111     194.654 226.993 177.162  1.00 87.09           C  
ATOM   6771  CB  ALA C 111     193.910 224.989 175.788  1.00 87.09           C  
ATOM   6775  O   ALA C 111     194.250 228.107 176.841  1.00 87.09           O  
ATOM   6776  N   MET C 112     194.781 226.626 178.444  1.00 89.79           N  
ATOM   6778  CA  MET C 112     194.464 227.492 179.590  1.00 89.79           C  
ATOM   6780  C   MET C 112     195.548 228.539 179.886  1.00 89.79           C  
ATOM   6781  CB  MET C 112     194.275 226.629 180.847  1.00 89.79           C  
ATOM   6784  O   MET C 112     195.243 229.657 180.293  1.00 89.79           O  
ATOM   6785  CG  MET C 112     192.978 225.817 180.859  1.00 89.79           C  
ATOM   6788  SD  MET C 112     192.836 224.720 182.303  1.00 89.79           S  
ATOM   6789  CE  MET C 112     192.353 225.920 183.568  1.00 89.79           C  
ATOM   6793  N   GLU C 113     196.826 228.180 179.762  1.00 74.47           N  
ATOM   6795  CA  GLU C 113     197.921 229.094 180.115  1.00 74.47           C  
ATOM   6797  C   GLU C 113     198.220 230.098 179.001  1.00 74.47           C  
ATOM   6798  CB  GLU C 113     199.183 228.306 180.523  1.00 74.47           C  
ATOM   6801  O   GLU C 113     198.355 231.294 179.275  1.00 74.47           O  
ATOM   6802  CG  GLU C 113     199.006 227.642 181.901  1.00 74.47           C  
ATOM   6805  CD  GLU C 113     200.269 226.951 182.452  1.00 74.47           C  
ATOM   6806  OE1 GLU C 113     200.105 225.978 183.233  1.00 74.47           O  
ATOM   6807  OE2 GLU C 113     201.401 227.445 182.278  1.00 74.47           O  
ATOM   6808  N   ASP C 114     198.285 229.614 177.759  1.00 73.81           N  
ATOM   6810  CA  ASP C 114     198.840 230.370 176.641  1.00 73.81           C  
ATOM   6812  C   ASP C 114     197.866 230.545 175.459  1.00 73.81           C  
ATOM   6813  CB  ASP C 114     200.119 229.681 176.166  1.00 73.81           C  
ATOM   6816  O   ASP C 114     198.198 231.237 174.496  1.00 73.81           O  
ATOM   6817  CG  ASP C 114     201.286 229.569 177.158  1.00 73.81           C  
ATOM   6818  OD1 ASP C 114     201.484 230.501 177.973  1.00 73.81           O  
ATOM   6819  OD2 ASP C 114     202.068 228.597 177.011  1.00 73.81           O  
ATOM   6820  N   TYR C 115     196.659 229.967 175.526  1.00 87.75           N  
ATOM   6822  CA  TYR C 115     195.642 230.019 174.466  1.00 87.75           C  
ATOM   6824  C   TYR C 115     196.128 229.493 173.113  1.00 87.75           C  
ATOM   6825  CB  TYR C 115     195.008 231.411 174.349  1.00 87.75           C  
ATOM   6828  O   TYR C 115     195.792 230.033 172.061  1.00 87.75           O  
ATOM   6829  CG  TYR C 115     194.507 231.976 175.654  1.00 87.75           C  
ATOM   6830  CD1 TYR C 115     193.326 231.471 176.228  1.00 87.75           C  
ATOM   6832  CD2 TYR C 115     195.240 232.986 176.303  1.00 87.75           C  
ATOM   6834  CE1 TYR C 115     192.853 232.003 177.441  1.00 87.75           C  
ATOM   6836  CE2 TYR C 115     194.776 233.517 177.520  1.00 87.75           C  
ATOM   6838  OH  TYR C 115     193.113 233.554 179.246  1.00 87.75           O  
ATOM   6840  CZ  TYR C 115     193.576 233.029 178.082  1.00 87.75           C  
ATOM   6841  N   TYR C 116     196.887 228.407 173.125  1.00 80.67           N  
ATOM   6843  CA  TYR C 116     197.166 227.631 171.926  1.00 80.67           C  
ATOM   6845  C   TYR C 116     197.079 226.142 172.227  1.00 80.67           C  
ATOM   6846  CB  TYR C 116     198.531 228.008 171.338  1.00 80.67           C  
ATOM   6849  O   TYR C 116     197.161 225.709 173.379  1.00 80.67           O  
ATOM   6850  CG  TYR C 116     199.710 227.672 172.232  1.00 80.67           C  
ATOM   6851  CD1 TYR C 116     200.353 228.696 172.947  1.00 80.67           C  
ATOM   6853  CD2 TYR C 116     200.202 226.352 172.311  1.00 80.67           C  
ATOM   6855  CE1 TYR C 116     201.456 228.391 173.765  1.00 80.67           C  
ATOM   6857  CE2 TYR C 116     201.285 226.045 173.158  1.00 80.67           C  
ATOM   6859  OH  TYR C 116     202.805 226.780 174.882  1.00 80.67           O  
ATOM   6861  CZ  TYR C 116     201.876 227.062 173.932  1.00 80.67           C  
ATOM   6862  N   ILE C 117     196.936 225.348 171.173  1.00 71.61           N  
ATOM   6864  CA  ILE C 117     197.071 223.896 171.237  1.00 71.61           C  
ATOM   6866  C   ILE C 117     198.108 223.466 170.208  1.00 71.61           C  
ATOM   6867  CB  ILE C 117     195.725 223.177 171.009  1.00 71.61           C  
ATOM   6869  O   ILE C 117     198.002 223.815 169.032  1.00 71.61           O  
ATOM   6870  CG1 ILE C 117     194.593 223.771 171.870  1.00 71.61           C  
ATOM   6873  CG2 ILE C 117     195.934 221.687 171.318  1.00 71.61           C  
ATOM   6877  CD1 ILE C 117     193.233 223.111 171.622  1.00 71.61           C  
ATOM   6881  N   ASP C 118     199.090 222.679 170.639  1.00 63.74           N  
ATOM   6883  CA  ASP C 118     200.015 222.003 169.736  1.00 63.74           C  
ATOM   6885  C   ASP C 118     199.462 220.628 169.366  1.00 63.74           C  
ATOM   6886  CB  ASP C 118     201.409 221.902 170.368  1.00 63.74           C  
ATOM   6889  O   ASP C 118     199.380 219.724 170.197  1.00 63.74           O  
ATOM   6890  CG  ASP C 118     202.196 223.200 170.197  1.00 63.74           C  
ATOM   6891  OD1 ASP C 118     202.398 223.603 169.022  1.00 63.74           O  
ATOM   6892  OD2 ASP C 118     202.623 223.776 171.214  1.00 63.74           O  
ATOM   6893  N   ILE C 119     199.087 220.455 168.098  1.00 56.06           N  
ATOM   6895  CA  ILE C 119     198.662 219.161 167.560  1.00 56.06           C  
ATOM   6897  C   ILE C 119     199.831 218.575 166.778  1.00 56.06           C  
ATOM   6898  CB  ILE C 119     197.392 219.292 166.692  1.00 56.06           C  
ATOM   6900  O   ILE C 119     200.211 219.107 165.736  1.00 56.06           O  
ATOM   6901  CG1 ILE C 119     196.281 220.046 167.455  1.00 56.06           C  
ATOM   6904  CG2 ILE C 119     196.920 217.891 166.251  1.00 56.06           C  
ATOM   6908  CD1 ILE C 119     195.004 220.236 166.638  1.00 56.06           C  
ATOM   6912  N   MET C 120     200.410 217.472 167.250  1.00 54.75           N  
ATOM   6914  CA  MET C 120     201.423 216.753 166.477  1.00 54.75           C  
ATOM   6916  C   MET C 120     200.772 216.063 165.271  1.00 54.75           C  
ATOM   6917  CB  MET C 120     202.194 215.762 167.362  1.00 54.75           C  
ATOM   6920  O   MET C 120     200.014 215.109 165.420  1.00 54.75           O  
ATOM   6921  CG  MET C 120     203.274 216.474 168.185  1.00 54.75           C  
ATOM   6924  SD  MET C 120     204.532 215.357 168.860  1.00 54.75           S  
ATOM   6925  CE  MET C 120     203.769 214.889 170.441  1.00 54.75           C  
ATOM   6929  N   ILE C 121     201.067 216.551 164.063  1.00 48.88           N  
ATOM   6931  CA  ILE C 121     200.625 215.948 162.802  1.00 48.88           C  
ATOM   6933  C   ILE C 121     201.787 215.190 162.177  1.00 48.88           C  
ATOM   6934  CB  ILE C 121     200.055 216.981 161.806  1.00 48.88           C  
ATOM   6936  O   ILE C 121     202.895 215.710 162.061  1.00 48.88           O  
ATOM   6937  CG1 ILE C 121     198.948 217.831 162.468  1.00 48.88           C  
ATOM   6940  CG2 ILE C 121     199.550 216.260 160.533  1.00 48.88           C  
ATOM   6944  CD1 ILE C 121     198.229 218.771 161.494  1.00 48.88           C  
ATOM   6948  N   GLY C 122     201.497 213.989 161.687  1.00 48.19           N  
ATOM   6950  CA  GLY C 122     202.492 213.086 161.128  1.00 48.19           C  
ATOM   6953  C   GLY C 122     202.941 212.059 162.159  1.00 48.19           C  
ATOM   6954  O   GLY C 122     202.683 212.177 163.350  1.00 48.19           O  
ATOM   6955  N   ALA C 123     203.587 211.008 161.676  1.00 47.92           N  
ATOM   6957  CA  ALA C 123     204.150 209.960 162.515  1.00 47.92           C  
ATOM   6959  C   ALA C 123     205.639 209.799 162.183  1.00 47.92           C  
ATOM   6960  CB  ALA C 123     203.336 208.673 162.320  1.00 47.92           C  
ATOM   6964  O   ALA C 123     206.049 209.999 161.037  1.00 47.92           O  
ATOM   6965  N   GLY C 124     206.445 209.417 163.175  1.00 39.22           N  
ATOM   6967  CA  GLY C 124     207.898 209.279 163.015  1.00 39.22           C  
ATOM   6970  C   GLY C 124     208.586 210.621 162.743  1.00 39.22           C  
ATOM   6971  O   GLY C 124     208.189 211.632 163.308  1.00 39.22           O  
ATOM   6972  N   GLU C 125     209.583 210.628 161.856  1.00 37.12           N  
ATOM   6974  CA  GLU C 125     210.385 211.824 161.530  1.00 37.12           C  
ATOM   6976  C   GLU C 125     209.631 212.935 160.808  1.00 37.12           C  
ATOM   6977  CB  GLU C 125     211.514 211.425 160.597  1.00 37.12           C  
ATOM   6980  O   GLU C 125     210.060 214.081 160.784  1.00 37.12           O  
ATOM   6981  CG  GLU C 125     212.521 210.512 161.289  1.00 37.12           C  
ATOM   6984  CD  GLU C 125     213.749 210.330 160.414  1.00 37.12           C  
ATOM   6985  OE1 GLU C 125     214.586 209.490 160.788  1.00 37.12           O  
ATOM   6986  OE2 GLU C 125     213.841 211.042 159.386  1.00 37.12           O  
ATOM   6987  N   THR C 126     208.495 212.605 160.203  1.00 41.43           N  
ATOM   6989  CA  THR C 126     207.648 213.603 159.543  1.00 41.43           C  
ATOM   6991  C   THR C 126     206.686 214.290 160.510  1.00 41.43           C  
ATOM   6992  CB  THR C 126     206.925 213.011 158.329  1.00 41.43           C  
ATOM   6994  O   THR C 126     205.740 214.934 160.052  1.00 41.43           O  
ATOM   6995  CG2 THR C 126     207.919 212.514 157.276  1.00 41.43           C  
ATOM   6999  OG1 THR C 126     206.091 211.926 158.689  1.00 41.43           O  
ATOM   7001  N   SER C 127     206.876 214.126 161.828  1.00 48.51           N  
ATOM   7003  CA  SER C 127     206.062 214.839 162.805  1.00 48.51           C  
ATOM   7005  C   SER C 127     206.395 216.330 162.753  1.00 48.51           C  
ATOM   7006  CB  SER C 127     206.133 214.245 164.223  1.00 48.51           C  
ATOM   7009  O   SER C 127     207.551 216.752 162.753  1.00 48.51           O  
ATOM   7010  OG  SER C 127     207.133 214.842 165.018  1.00 48.51           O  
ATOM   7012  N   ARG C 128     205.359 217.156 162.671  1.00 48.54           N  
ATOM   7014  CA  ARG C 128     205.458 218.583 162.970  1.00 48.54           C  
ATOM   7016  C   ARG C 128     204.319 218.944 163.898  1.00 48.54           C  
ATOM   7017  CB  ARG C 128     205.494 219.439 161.690  1.00 48.54           C  
ATOM   7020  O   ARG C 128     203.216 218.416 163.734  1.00 48.54           O  
ATOM   7021  CG  ARG C 128     204.121 219.635 161.028  1.00 48.54           C  
ATOM   7024  CD  ARG C 128     204.223 220.556 159.814  1.00 48.54           C  
ATOM   7027  NE  ARG C 128     202.897 220.729 159.185  1.00 48.54           N  
ATOM   7029  NH1 ARG C 128     203.024 222.975 158.708  1.00 48.54           N  
ATOM   7032  NH2 ARG C 128     201.195 221.830 158.151  1.00 48.54           N  
ATOM   7035  CZ  ARG C 128     202.383 221.840 158.687  1.00 48.54           C  
ATOM   7036  N   SER C 129     204.544 219.880 164.812  1.00 48.73           N  
ATOM   7038  CA  SER C 129     203.408 220.488 165.491  1.00 48.73           C  
ATOM   7040  C   SER C 129     202.703 221.434 164.522  1.00 48.73           C  
ATOM   7041  CB  SER C 129     203.749 221.115 166.853  1.00 48.73           C  
ATOM   7044  O   SER C 129     203.323 222.183 163.756  1.00 48.73           O  
ATOM   7045  OG  SER C 129     203.979 222.506 166.783  1.00 48.73           O  
ATOM   7047  N   VAL C 130     201.382 221.347 164.502  1.00 60.72           N  
ATOM   7049  CA  VAL C 130     200.535 222.419 164.012  1.00 60.72           C  
ATOM   7051  C   VAL C 130     200.038 223.159 165.233  1.00 60.72           C  
ATOM   7052  CB  VAL C 130     199.422 221.899 163.097  1.00 60.72           C  
ATOM   7054  O   VAL C 130     199.254 222.631 166.018  1.00 60.72           O  
ATOM   7055  CG1 VAL C 130     198.418 223.000 162.732  1.00 60.72           C  
ATOM   7059  CG2 VAL C 130     200.083 221.420 161.796  1.00 60.72           C  
ATOM   7063  N   HIS C 131     200.541 224.378 165.368  1.00 62.31           N  
ATOM   7065  CA  HIS C 131     200.127 225.313 166.392  1.00 62.31           C  
ATOM   7067  C   HIS C 131     198.786 225.924 165.986  1.00 62.31           C  
ATOM   7068  CB  HIS C 131     201.225 226.367 166.539  1.00 62.31           C  
ATOM   7071  O   HIS C 131     198.677 226.548 164.924  1.00 62.31           O  
ATOM   7072  CG  HIS C 131     201.284 226.962 167.911  1.00 62.31           C  
ATOM   7073  CD2 HIS C 131     200.932 228.231 168.283  1.00 62.31           C  
ATOM   7075  ND1 HIS C 131     201.851 226.352 169.003  1.00 62.31           N  
ATOM   7077  CE1 HIS C 131     201.891 227.247 169.996  1.00 62.31           C  
ATOM   7079  NE2 HIS C 131     201.349 228.411 169.602  1.00 62.31           N  
ATOM   7080  N   LEU C 132     197.760 225.703 166.801  1.00 73.92           N  
ATOM   7082  CA  LEU C 132     196.439 226.297 166.637  1.00 73.92           C  
ATOM   7084  C   LEU C 132     196.245 227.361 167.714  1.00 73.92           C  
ATOM   7085  CB  LEU C 132     195.368 225.186 166.677  1.00 73.92           C  
ATOM   7088  O   LEU C 132     196.090 227.033 168.888  1.00 73.92           O  
ATOM   7089  CG  LEU C 132     194.809 224.862 165.276  1.00 73.92           C  
ATOM   7091  CD1 LEU C 132     194.692 223.357 165.051  1.00 73.92           C  
ATOM   7095  CD2 LEU C 132     193.420 225.478 165.083  1.00 73.92           C  
ATOM   7099  N   ASP C 133     196.246 228.626 167.295  1.00 82.81           N  
ATOM   7101  CA  ASP C 133     195.886 229.748 168.158  1.00 82.81           C  
ATOM   7103  C   ASP C 133     194.406 229.641 168.549  1.00 82.81           C  
ATOM   7104  CB  ASP C 133     196.122 231.089 167.444  1.00 82.81           C  
ATOM   7107  O   ASP C 133     193.529 229.533 167.685  1.00 82.81           O  
ATOM   7108  CG  ASP C 133     197.580 231.357 167.064  1.00 82.81           C  
ATOM   7109  OD1 ASP C 133     198.443 231.339 167.964  1.00 82.81           O  
ATOM   7110  OD2 ASP C 133     197.812 231.647 165.864  1.00 82.81           O  
ATOM   7111  N   LEU C 134     194.127 229.713 169.846  1.00 87.70           N  
ATOM   7113  CA  LEU C 134     192.779 229.788 170.386  1.00 87.70           C  
ATOM   7115  C   LEU C 134     192.414 231.236 170.722  1.00 87.70           C  
ATOM   7116  CB  LEU C 134     192.642 228.915 171.640  1.00 87.70           C  
ATOM   7119  O   LEU C 134     193.269 232.043 171.105  1.00 87.70           O  
ATOM   7120  CG  LEU C 134     192.882 227.412 171.441  1.00 87.70           C  
ATOM   7122  CD1 LEU C 134     192.720 226.780 172.823  1.00 87.70           C  
ATOM   7126  CD2 LEU C 134     191.885 226.785 170.461  1.00 87.70           C  
ATOM   7130  N   PRO C 135     191.126 231.594 170.634  1.00 90.40           N  
ATOM   7131  CA  PRO C 135     190.661 232.830 171.232  1.00 90.40           C  
ATOM   7133  C   PRO C 135     190.767 232.753 172.766  1.00 90.40           C  
ATOM   7134  CB  PRO C 135     189.226 232.997 170.744  1.00 90.40           C  
ATOM   7137  O   PRO C 135     190.582 231.679 173.342  1.00 90.40           O  
ATOM   7138  CG  PRO C 135     188.757 231.576 170.448  1.00 90.40           C  
ATOM   7141  CD  PRO C 135     190.024 230.796 170.122  1.00 90.40           C  
ATOM   7144  N   PRO C 136     191.012 233.880 173.459  1.00 93.53           N  
ATOM   7145  CA  PRO C 136     190.950 233.922 174.915  1.00 93.53           C  
ATOM   7147  C   PRO C 136     189.572 233.467 175.396  1.00 93.53           C  
ATOM   7148  CB  PRO C 136     191.228 235.376 175.314  1.00 93.53           C  
ATOM   7151  O   PRO C 136     188.565 233.990 174.924  1.00 93.53           O  
ATOM   7152  CG  PRO C 136     191.928 235.965 174.091  1.00 93.53           C  
ATOM   7155  CD  PRO C 136     191.341 235.184 172.920  1.00 93.53           C  
ATOM   7158  N   PHE C 137     189.513 232.530 176.336  1.00 95.38           N  
ATOM   7160  CA  PHE C 137     188.260 231.970 176.847  1.00 95.38           C  
ATOM   7162  C   PHE C 137     188.336 231.738 178.359  1.00 95.38           C  
ATOM   7163  CB  PHE C 137     187.925 230.670 176.096  1.00 95.38           C  
ATOM   7166  O   PHE C 137     189.413 231.763 178.957  1.00 95.38           O  
ATOM   7167  CG  PHE C 137     188.782 229.477 176.482  1.00 95.38           C  
ATOM   7168  CD1 PHE C 137     190.055 229.307 175.908  1.00 95.38           C  
ATOM   7170  CD2 PHE C 137     188.312 228.541 177.423  1.00 95.38           C  
ATOM   7172  CE1 PHE C 137     190.866 228.228 176.293  1.00 95.38           C  
ATOM   7174  CE2 PHE C 137     189.121 227.453 177.801  1.00 95.38           C  
ATOM   7176  CZ  PHE C 137     190.404 227.304 177.247  1.00 95.38           C  
ATOM   7178  N   THR C 138     187.191 231.477 178.992  1.00 95.35           N  
ATOM   7180  CA  THR C 138     187.117 231.117 180.415  1.00 95.35           C  
ATOM   7182  C   THR C 138     186.713 229.651 180.573  1.00 95.35           C  
ATOM   7183  CB  THR C 138     186.118 232.010 181.163  1.00 95.35           C  
ATOM   7185  O   THR C 138     185.574 229.289 180.283  1.00 95.35           O  
ATOM   7186  CG2 THR C 138     186.188 231.793 182.677  1.00 95.35           C  
ATOM   7190  OG1 THR C 138     186.355 233.372 180.893  1.00 95.35           O  
ATOM   7192  N   LEU C 139     187.597 228.797 181.096  1.00 95.78           N  
ATOM   7194  CA  LEU C 139     187.201 227.470 181.568  1.00 95.78           C  
ATOM   7196  C   LEU C 139     186.455 227.577 182.906  1.00 95.78           C  
ATOM   7197  CB  LEU C 139     188.437 226.561 181.687  1.00 95.78           C  
ATOM   7200  O   LEU C 139     186.998 228.102 183.882  1.00 95.78           O  
ATOM   7201  CG  LEU C 139     188.096 225.124 182.125  1.00 95.78           C  
ATOM   7203  CD1 LEU C 139     187.292 224.355 181.082  1.00 95.78           C  
ATOM   7207  CD2 LEU C 139     189.379 224.347 182.378  1.00 95.78           C  
ATOM   7211  N   VAL C 140     185.244 227.028 182.969  1.00 96.86           N  
ATOM   7213  CA  VAL C 140     184.497 226.804 184.209  1.00 96.86           C  
ATOM   7215  C   VAL C 140     184.392 225.301 184.452  1.00 96.86           C  
ATOM   7216  CB  VAL C 140     183.125 227.504 184.212  1.00 96.86           C  
ATOM   7218  O   VAL C 140     183.621 224.605 183.796  1.00 96.86           O  
ATOM   7219  CG1 VAL C 140     182.395 227.279 185.547  1.00 96.86           C  
ATOM   7223  CG2 VAL C 140     183.275 229.023 184.048  1.00 96.86           C  
ATOM   7227  N   GLY C 141     185.176 224.786 185.396  1.00 95.97           N  
ATOM   7229  CA  GLY C 141     185.121 223.377 185.790  1.00 95.97           C  
ATOM   7232  C   GLY C 141     184.145 223.157 186.941  1.00 95.97           C  
ATOM   7233  O   GLY C 141     184.108 223.969 187.866  1.00 95.97           O  
ATOM   7234  N   ALA C 142     183.391 222.056 186.933  1.00 95.19           N  
ATOM   7236  CA  ALA C 142     182.583 221.630 188.077  1.00 95.19           C  
ATOM   7238  C   ALA C 142     182.997 220.256 188.628  1.00 95.19           C  
ATOM   7239  CB  ALA C 142     181.090 221.744 187.759  1.00 95.19           C  
ATOM   7243  O   ALA C 142     183.298 219.320 187.890  1.00 95.19           O  
ATOM   7244  N   THR C 143     183.022 220.128 189.957  1.00 92.40           N  
ATOM   7246  CA  THR C 143     183.350 218.876 190.663  1.00 92.40           C  
ATOM   7248  C   THR C 143     182.583 218.752 191.986  1.00 92.40           C  
ATOM   7249  CB  THR C 143     184.872 218.746 190.875  1.00 92.40           C  
ATOM   7251  O   THR C 143     182.051 219.730 192.515  1.00 92.40           O  
ATOM   7252  CG2 THR C 143     185.453 219.846 191.754  1.00 92.40           C  
ATOM   7256  OG1 THR C 143     185.140 217.525 191.512  1.00 92.40           O  
ATOM   7258  N   THR C 144     182.497 217.548 192.549  1.00 82.99           N  
ATOM   7260  CA  THR C 144     181.918 217.330 193.882  1.00 82.99           C  
ATOM   7262  C   THR C 144     182.887 217.706 195.002  1.00 82.99           C  
ATOM   7263  CB  THR C 144     181.428 215.891 194.059  1.00 82.99           C  
ATOM   7265  O   THR C 144     182.464 218.322 195.982  1.00 82.99           O  
ATOM   7266  CG2 THR C 144     180.151 215.626 193.265  1.00 82.99           C  
ATOM   7270  OG1 THR C 144     182.430 215.028 193.603  1.00 82.99           O  
ATOM   7272  N   ARG C 145     184.185 217.416 194.840  1.00 81.81           N  
ATOM   7274  CA  ARG C 145     185.270 217.843 195.740  1.00 81.81           C  
ATOM   7276  C   ARG C 145     186.458 218.347 194.922  1.00 81.81           C  
ATOM   7277  CB  ARG C 145     185.726 216.696 196.658  1.00 81.81           C  
ATOM   7280  O   ARG C 145     186.831 217.737 193.921  1.00 81.81           O  
ATOM   7281  CG  ARG C 145     184.619 216.081 197.527  1.00 81.81           C  
ATOM   7284  CD  ARG C 145     185.186 214.889 198.309  1.00 81.81           C  
ATOM   7287  NE  ARG C 145     184.117 214.105 198.954  1.00 81.81           N  
ATOM   7289  NH1 ARG C 145     184.967 211.970 198.567  1.00 81.81           N  
ATOM   7292  NH2 ARG C 145     183.007 212.223 199.580  1.00 81.81           N  
ATOM   7295  CZ  ARG C 145     184.051 212.782 199.026  1.00 81.81           C  
ATOM   7296  N   ALA C 146     187.052 219.464 195.337  1.00 86.81           N  
ATOM   7298  CA  ALA C 146     188.192 220.049 194.629  1.00 86.81           C  
ATOM   7300  C   ALA C 146     189.424 219.128 194.633  1.00 86.81           C  
ATOM   7301  CB  ALA C 146     188.513 221.414 195.244  1.00 86.81           C  
ATOM   7305  O   ALA C 146     190.197 219.157 193.679  1.00 86.81           O  
ATOM   7306  N   GLY C 147     189.589 218.291 195.663  1.00 79.43           N  
ATOM   7308  CA  GLY C 147     190.670 217.316 195.780  1.00 79.43           C  
ATOM   7311  C   GLY C 147     190.576 216.105 194.855  1.00 79.43           C  
ATOM   7312  O   GLY C 147     191.467 215.268 194.894  1.00 79.43           O  
ATOM   7313  N   MET C 148     189.534 215.996 194.022  1.00 84.83           N  
ATOM   7315  CA  MET C 148     189.496 214.993 192.947  1.00 84.83           C  
ATOM   7317  C   MET C 148     190.253 215.442 191.689  1.00 84.83           C  
ATOM   7318  CB  MET C 148     188.048 214.661 192.567  1.00 84.83           C  
ATOM   7321  O   MET C 148     190.518 214.620 190.820  1.00 84.83           O  
ATOM   7322  CG  MET C 148     187.235 214.075 193.716  1.00 84.83           C  
ATOM   7325  SD  MET C 148     185.541 213.697 193.205  1.00 84.83           S  
ATOM   7326  CE  MET C 148     184.778 213.455 194.816  1.00 84.83           C  
ATOM   7330  N   LEU C 149     190.566 216.737 191.545  1.00 90.29           N  
ATOM   7332  CA  LEU C 149     191.361 217.228 190.417  1.00 90.29           C  
ATOM   7334  C   LEU C 149     192.848 216.962 190.657  1.00 90.29           C  
ATOM   7335  CB  LEU C 149     191.148 218.735 190.173  1.00 90.29           C  
ATOM   7338  O   LEU C 149     193.331 217.077 191.786  1.00 90.29           O  
ATOM   7339  CG  LEU C 149     189.852 219.099 189.433  1.00 90.29           C  
ATOM   7341  CD1 LEU C 149     188.638 219.128 190.359  1.00 90.29           C  
ATOM   7345  CD2 LEU C 149     189.988 220.500 188.833  1.00 90.29           C  
ATOM   7349  N   SER C 150     193.593 216.736 189.574  1.00 83.71           N  
ATOM   7351  CA  SER C 150     195.052 216.723 189.624  1.00 83.71           C  
ATOM   7353  C   SER C 150     195.594 218.061 190.157  1.00 83.71           C  
ATOM   7354  CB  SER C 150     195.623 216.399 188.237  1.00 83.71           C  
ATOM   7357  O   SER C 150     195.037 219.140 189.908  1.00 83.71           O  
ATOM   7358  OG  SER C 150     195.655 217.577 187.460  1.00 83.71           O  
ATOM   7360  N   ASN C 151     196.718 218.013 190.877  1.00 76.36           N  
ATOM   7362  CA  ASN C 151     197.379 219.224 191.369  1.00 76.36           C  
ATOM   7364  C   ASN C 151     197.712 220.231 190.242  1.00 76.36           C  
ATOM   7365  CB  ASN C 151     198.623 218.844 192.202  1.00 76.36           C  
ATOM   7368  O   ASN C 151     197.463 221.426 190.444  1.00 76.36           O  
ATOM   7369  CG  ASN C 151     198.293 218.435 193.626  1.00 76.36           C  
ATOM   7370  ND2 ASN C 151     199.173 217.713 194.281  1.00 76.36           N  
ATOM   7373  OD1 ASN C 151     197.274 218.788 194.185  1.00 76.36           O  
ATOM   7374  N   PRO C 152     198.226 219.813 189.062  1.00 73.62           N  
ATOM   7375  CA  PRO C 152     198.485 220.736 187.963  1.00 73.62           C  
ATOM   7377  C   PRO C 152     197.219 221.426 187.434  1.00 73.62           C  
ATOM   7378  CB  PRO C 152     199.194 219.918 186.878  1.00 73.62           C  
ATOM   7381  O   PRO C 152     197.219 222.651 187.300  1.00 73.62           O  
ATOM   7382  CG  PRO C 152     199.791 218.733 187.629  1.00 73.62           C  
ATOM   7385  CD  PRO C 152     198.771 218.499 188.737  1.00 73.62           C  
ATOM   7388  N   LEU C 153     196.128 220.693 187.168  1.00 87.14           N  
ATOM   7390  CA  LEU C 153     194.878 221.291 186.680  1.00 87.14           C  
ATOM   7392  C   LEU C 153     194.275 222.240 187.719  1.00 87.14           C  
ATOM   7393  CB  LEU C 153     193.893 220.171 186.302  1.00 87.14           C  
ATOM   7396  O   LEU C 153     193.919 223.378 187.407  1.00 87.14           O  
ATOM   7397  CG  LEU C 153     192.561 220.663 185.710  1.00 87.14           C  
ATOM   7399  CD1 LEU C 153     192.733 221.402 184.381  1.00 87.14           C  
ATOM   7403  CD2 LEU C 153     191.603 219.493 185.499  1.00 87.14           C  
ATOM   7407  N   ARG C 154     194.230 221.815 188.985  1.00 86.24           N  
ATOM   7409  CA  ARG C 154     193.706 222.619 190.096  1.00 86.24           C  
ATOM   7411  C   ARG C 154     194.458 223.943 190.262  1.00 86.24           C  
ATOM   7412  CB  ARG C 154     193.757 221.757 191.363  1.00 86.24           C  
ATOM   7415  O   ARG C 154     193.840 224.967 190.555  1.00 86.24           O  
ATOM   7416  CG  ARG C 154     193.069 222.446 192.542  1.00 86.24           C  
ATOM   7419  CD  ARG C 154     193.109 221.556 193.784  1.00 86.24           C  
ATOM   7422  NE  ARG C 154     192.600 222.308 194.937  1.00 86.24           N  
ATOM   7424  NH1 ARG C 154     192.269 220.549 196.401  1.00 86.24           N  
ATOM   7427  NH2 ARG C 154     191.694 222.618 196.963  1.00 86.24           N  
ATOM   7430  CZ  ARG C 154     192.199 221.810 196.088  1.00 86.24           C  
ATOM   7431  N   ALA C 155     195.774 223.949 190.053  1.00 78.93           N  
ATOM   7433  CA  ALA C 155     196.607 225.145 190.175  1.00 78.93           C  
ATOM   7435  C   ALA C 155     196.367 226.201 189.076  1.00 78.93           C  
ATOM   7436  CB  ALA C 155     198.076 224.706 190.219  1.00 78.93           C  
ATOM   7440  O   ALA C 155     196.774 227.352 189.259  1.00 78.93           O  
ATOM   7441  N   ARG C 156     195.710 225.840 187.963  1.00 84.95           N  
ATOM   7443  CA  ARG C 156     195.411 226.744 186.833  1.00 84.95           C  
ATOM   7445  C   ARG C 156     194.130 227.556 187.014  1.00 84.95           C  
ATOM   7446  CB  ARG C 156     195.372 225.940 185.524  1.00 84.95           C  
ATOM   7449  O   ARG C 156     193.932 228.548 186.320  1.00 84.95           O  
ATOM   7450  CG  ARG C 156     196.762 225.419 185.164  1.00 84.95           C  
ATOM   7453  CD  ARG C 156     196.723 224.472 183.969  1.00 84.95           C  
ATOM   7456  NE  ARG C 156     198.102 224.171 183.582  1.00 84.95           N  
ATOM   7458  NH1 ARG C 156     198.412 222.099 184.523  1.00 84.95           N  
ATOM   7461  NH2 ARG C 156     200.091 223.150 183.493  1.00 84.95           N  
ATOM   7464  CZ  ARG C 156     198.851 223.133 183.872  1.00 84.95           C  
ATOM   7465  N   PHE C 157     193.287 227.194 187.979  1.00 92.11           N  
ATOM   7467  CA  PHE C 157     192.095 227.968 188.307  1.00 92.11           C  
ATOM   7469  C   PHE C 157     192.450 229.215 189.132  1.00 92.11           C  
ATOM   7470  CB  PHE C 157     191.053 227.057 188.960  1.00 92.11           C  
ATOM   7473  O   PHE C 157     192.949 229.152 190.264  1.00 92.11           O  
ATOM   7474  CG  PHE C 157     190.453 226.077 187.968  1.00 92.11           C  
ATOM   7475  CD1 PHE C 157     189.472 226.525 187.071  1.00 92.11           C  
ATOM   7477  CD2 PHE C 157     190.866 224.734 187.923  1.00 92.11           C  
ATOM   7479  CE1 PHE C 157     188.893 225.653 186.135  1.00 92.11           C  
ATOM   7481  CE2 PHE C 157     190.286 223.854 186.990  1.00 92.11           C  
ATOM   7483  CZ  PHE C 157     189.305 224.314 186.093  1.00 92.11           C  
ATOM   7485  N   GLY C 158     192.192 230.384 188.545  1.00 88.27           N  
ATOM   7487  CA  GLY C 158     192.407 231.684 189.183  1.00 88.27           C  
ATOM   7490  C   GLY C 158     191.319 232.046 190.196  1.00 88.27           C  
ATOM   7491  O   GLY C 158     191.558 232.901 191.055  1.00 88.27           O  
ATOM   7492  N   ILE C 159     190.154 231.395 190.107  1.00 90.58           N  
ATOM   7494  CA  ILE C 159     188.971 231.616 190.946  1.00 90.58           C  
ATOM   7496  C   ILE C 159     188.424 230.256 191.406  1.00 90.58           C  
ATOM   7497  CB  ILE C 159     187.906 232.423 190.161  1.00 90.58           C  
ATOM   7499  O   ILE C 159     188.245 229.351 190.597  1.00 90.58           O  
ATOM   7500  CG1 ILE C 159     188.467 233.778 189.656  1.00 90.58           C  
ATOM   7503  CG2 ILE C 159     186.657 232.655 191.035  1.00 90.58           C  
ATOM   7507  CD1 ILE C 159     187.537 234.529 188.697  1.00 90.58           C  
ATOM   7511  N   ASN C 160     188.133 230.110 192.701  1.00 89.24           N  
ATOM   7513  CA  ASN C 160     187.604 228.876 193.289  1.00 89.24           C  
ATOM   7515  C   ASN C 160     186.307 229.180 194.056  1.00 89.24           C  
ATOM   7516  CB  ASN C 160     188.673 228.268 194.215  1.00 89.24           C  
ATOM   7519  O   ASN C 160     186.350 229.860 195.077  1.00 89.24           O  
ATOM   7520  CG  ASN C 160     189.885 227.730 193.480  1.00 89.24           C  
ATOM   7521  ND2 ASN C 160     191.072 227.923 194.006  1.00 89.24           N  
ATOM   7524  OD1 ASN C 160     189.802 227.080 192.460  1.00 89.24           O  
ATOM   7525  N   GLY C 161     185.170 228.671 193.582  1.00 90.33           N  
ATOM   7527  CA  GLY C 161     183.856 228.826 194.208  1.00 90.33           C  
ATOM   7530  C   GLY C 161     183.419 227.564 194.952  1.00 90.33           C  
ATOM   7531  O   GLY C 161     182.959 226.603 194.332  1.00 90.33           O  
ATOM   7532  N   HIS C 162     183.528 227.577 196.282  1.00 88.85           N  
ATOM   7534  CA  HIS C 162     183.030 226.501 197.142  1.00 88.85           C  
ATOM   7536  C   HIS C 162     181.530 226.673 197.417  1.00 88.85           C  
ATOM   7537  CB  HIS C 162     183.818 226.485 198.456  1.00 88.85           C  
ATOM   7540  O   HIS C 162     181.129 227.603 198.113  1.00 88.85           O  
ATOM   7541  CG  HIS C 162     183.442 225.353 199.383  1.00 88.85           C  
ATOM   7542  CD2 HIS C 162     183.130 224.058 199.051  1.00 88.85           C  
ATOM   7544  ND1 HIS C 162     183.288 225.463 200.744  1.00 88.85           N  
ATOM   7546  CE1 HIS C 162     182.899 224.272 201.217  1.00 88.85           C  
ATOM   7548  NE2 HIS C 162     182.812 223.369 200.229  1.00 88.85           N  
ATOM   7549  N   MET C 163     180.705 225.777 196.880  1.00 92.75           N  
ATOM   7551  CA  MET C 163     179.258 225.764 197.082  1.00 92.75           C  
ATOM   7553  C   MET C 163     178.880 224.891 198.282  1.00 92.75           C  
ATOM   7554  CB  MET C 163     178.546 225.272 195.817  1.00 92.75           C  
ATOM   7557  O   MET C 163     179.119 223.682 198.275  1.00 92.75           O  
ATOM   7558  CG  MET C 163     178.890 226.109 194.577  1.00 92.75           C  
ATOM   7561  SD  MET C 163     177.572 226.114 193.334  1.00 92.75           S  
ATOM   7562  CE  MET C 163     176.444 227.210 194.221  1.00 92.75           C  
ATOM   7566  N   GLU C 164     178.246 225.490 199.288  1.00 88.44           N  
ATOM   7568  CA  GLU C 164     177.858 224.823 200.541  1.00 88.44           C  
ATOM   7570  C   GLU C 164     176.366 224.439 200.554  1.00 88.44           C  
ATOM   7571  CB  GLU C 164     178.250 225.704 201.743  1.00 88.44           C  
ATOM   7574  O   GLU C 164     175.612 224.795 199.650  1.00 88.44           O  
ATOM   7575  CG  GLU C 164     179.779 225.867 201.849  1.00 88.44           C  
ATOM   7578  CD  GLU C 164     180.251 226.604 203.115  1.00 88.44           C  
ATOM   7579  OE1 GLU C 164     181.429 226.385 203.501  1.00 88.44           O  
ATOM   7580  OE2 GLU C 164     179.463 227.365 203.710  1.00 88.44           O  
ATOM   7581  N   TYR C 165     175.907 223.688 201.560  1.00 89.63           N  
ATOM   7583  CA  TYR C 165     174.473 223.423 201.722  1.00 89.63           C  
ATOM   7585  C   TYR C 165     173.697 224.717 201.983  1.00 89.63           C  
ATOM   7586  CB  TYR C 165     174.220 222.410 202.841  1.00 89.63           C  
ATOM   7589  O   TYR C 165     174.179 225.617 202.662  1.00 89.63           O  
ATOM   7590  CG  TYR C 165     174.630 220.994 202.490  1.00 89.63           C  
ATOM   7591  CD1 TYR C 165     173.942 220.300 201.476  1.00 89.63           C  
ATOM   7593  CD2 TYR C 165     175.691 220.368 203.173  1.00 89.63           C  
ATOM   7595  CE1 TYR C 165     174.309 218.986 201.138  1.00 89.63           C  
ATOM   7597  CE2 TYR C 165     176.056 219.048 202.844  1.00 89.63           C  
ATOM   7599  OH  TYR C 165     175.721 217.085 201.509  1.00 89.63           O  
ATOM   7601  CZ  TYR C 165     175.367 218.357 201.826  1.00 89.63           C  
ATOM   7602  N   TYR C 166     172.479 224.789 201.452  1.00 94.03           N  
ATOM   7604  CA  TYR C 166     171.626 225.963 201.596  1.00 94.03           C  
ATOM   7606  C   TYR C 166     171.073 226.068 203.019  1.00 94.03           C  
ATOM   7607  CB  TYR C 166     170.495 225.908 200.564  1.00 94.03           C  
ATOM   7610  O   TYR C 166     170.680 225.062 203.621  1.00 94.03           O  
ATOM   7611  CG  TYR C 166     170.917 226.262 199.154  1.00 94.03           C  
ATOM   7612  CD1 TYR C 166     170.440 227.448 198.573  1.00 94.03           C  
ATOM   7614  CD2 TYR C 166     171.771 225.416 198.418  1.00 94.03           C  
ATOM   7616  CE1 TYR C 166     170.797 227.777 197.258  1.00 94.03           C  
ATOM   7618  CE2 TYR C 166     172.152 225.761 197.107  1.00 94.03           C  
ATOM   7620  OH  TYR C 166     171.996 227.288 195.260  1.00 94.03           O  
ATOM   7622  CZ  TYR C 166     171.655 226.943 196.522  1.00 94.03           C  
ATOM   7623  N   GLU C 167     170.986 227.297 203.523  1.00 93.77           N  
ATOM   7625  CA  GLU C 167     170.287 227.610 204.766  1.00 93.77           C  
ATOM   7627  C   GLU C 167     168.769 227.386 204.603  1.00 93.77           C  
ATOM   7628  CB  GLU C 167     170.609 229.056 205.186  1.00 93.77           C  
ATOM   7631  O   GLU C 167     168.212 227.486 203.506  1.00 93.77           O  
ATOM   7632  CG  GLU C 167     172.051 229.260 205.687  1.00 93.77           C  
ATOM   7635  CD  GLU C 167     172.303 228.605 207.056  1.00 93.77           C  
ATOM   7636  OE1 GLU C 167     173.405 228.050 207.260  1.00 93.77           O  
ATOM   7637  OE2 GLU C 167     171.378 228.639 207.905  1.00 93.77           O  
ATOM   7638  N   LEU C 168     168.075 227.092 205.708  1.00 94.42           N  
ATOM   7640  CA  LEU C 168     166.627 226.815 205.714  1.00 94.42           C  
ATOM   7642  C   LEU C 168     165.770 227.910 205.033  1.00 94.42           C  
ATOM   7643  CB  LEU C 168     166.142 226.607 207.167  1.00 94.42           C  
ATOM   7646  O   LEU C 168     164.844 227.554 204.296  1.00 94.42           O  
ATOM   7647  CG  LEU C 168     165.149 225.441 207.316  1.00 94.42           C  
ATOM   7649  CD1 LEU C 168     165.912 224.125 207.471  1.00 94.42           C  
ATOM   7653  CD2 LEU C 168     164.282 225.629 208.562  1.00 94.42           C  
ATOM   7657  N   PRO C 169     166.032 229.217 205.263  1.00 94.47           N  
ATOM   7658  CA  PRO C 169     165.268 230.298 204.640  1.00 94.47           C  
ATOM   7660  C   PRO C 169     165.403 230.294 203.115  1.00 94.47           C  
ATOM   7661  CB  PRO C 169     165.796 231.603 205.254  1.00 94.47           C  
ATOM   7664  O   PRO C 169     164.390 230.316 202.422  1.00 94.47           O  
ATOM   7665  CG  PRO C 169     166.474 231.161 206.547  1.00 94.47           C  
ATOM   7668  CD  PRO C 169     167.009 229.789 206.174  1.00 94.47           C  
ATOM   7671  N   ASP C 170     166.630 230.166 202.603  1.00 95.29           N  
ATOM   7673  CA  ASP C 170     166.916 230.148 201.164  1.00 95.29           C  
ATOM   7675  C   ASP C 170     166.226 228.967 200.474  1.00 95.29           C  
ATOM   7676  CB  ASP C 170     168.432 230.011 200.943  1.00 95.29           C  
ATOM   7679  O   ASP C 170     165.658 229.088 199.390  1.00 95.29           O  
ATOM   7680  CG  ASP C 170     169.279 231.168 201.468  1.00 95.29           C  
ATOM   7681  OD1 ASP C 170     168.716 232.246 201.753  1.00 95.29           O  
ATOM   7682  OD2 ASP C 170     170.505 230.937 201.563  1.00 95.29           O  
ATOM   7683  N   LEU C 171     166.238 227.803 201.123  1.00 94.86           N  
ATOM   7685  CA  LEU C 171     165.570 226.607 200.620  1.00 94.86           C  
ATOM   7687  C   LEU C 171     164.046 226.736 200.609  1.00 94.86           C  
ATOM   7688  CB  LEU C 171     166.022 225.408 201.462  1.00 94.86           C  
ATOM   7691  O   LEU C 171     163.408 226.230 199.687  1.00 94.86           O  
ATOM   7692  CG  LEU C 171     166.836 224.427 200.622  1.00 94.86           C  
ATOM   7694  CD1 LEU C 171     167.761 223.648 201.527  1.00 94.86           C  
ATOM   7698  CD2 LEU C 171     165.939 223.417 199.908  1.00 94.86           C  
ATOM   7702  N   THR C 172     163.472 227.424 201.597  1.00 95.75           N  
ATOM   7704  CA  THR C 172     162.030 227.716 201.641  1.00 95.75           C  
ATOM   7706  C   THR C 172     161.645 228.616 200.472  1.00 95.75           C  
ATOM   7707  CB  THR C 172     161.629 228.365 202.974  1.00 95.75           C  
ATOM   7709  O   THR C 172     160.706 228.298 199.746  1.00 95.75           O  
ATOM   7710  CG2 THR C 172     160.115 228.511 203.115  1.00 95.75           C  
ATOM   7714  OG1 THR C 172     162.073 227.565 204.051  1.00 95.75           O  
ATOM   7716  N   GLU C 173     162.438 229.658 200.206  1.00 93.63           N  
ATOM   7718  CA  GLU C 173     162.234 230.561 199.066  1.00 93.63           C  
ATOM   7720  C   GLU C 173     162.351 229.821 197.721  1.00 93.63           C  
ATOM   7721  CB  GLU C 173     163.251 231.712 199.162  1.00 93.63           C  
ATOM   7724  O   GLU C 173     161.571 230.057 196.798  1.00 93.63           O  
ATOM   7725  CG  GLU C 173     162.912 232.866 198.205  1.00 93.63           C  
ATOM   7728  CD  GLU C 173     163.942 234.010 198.205  1.00 93.63           C  
ATOM   7729  OE1 GLU C 173     163.777 234.927 197.365  1.00 93.63           O  
ATOM   7730  OE2 GLU C 173     164.890 233.982 199.020  1.00 93.63           O  
ATOM   7731  N   ILE C 174     163.271 228.859 197.604  1.00 94.31           N  
ATOM   7733  CA  ILE C 174     163.383 228.006 196.410  1.00 94.31           C  
ATOM   7735  C   ILE C 174     162.137 227.128 196.226  1.00 94.31           C  
ATOM   7736  CB  ILE C 174     164.681 227.168 196.463  1.00 94.31           C  
ATOM   7738  O   ILE C 174     161.659 226.988 195.094  1.00 94.31           O  
ATOM   7739  CG1 ILE C 174     165.907 228.090 196.275  1.00 94.31           C  
ATOM   7742  CG2 ILE C 174     164.694 226.066 195.383  1.00 94.31           C  
ATOM   7746  CD1 ILE C 174     167.242 227.429 196.638  1.00 94.31           C  
ATOM   7750  N   VAL C 175     161.602 226.535 197.300  1.00 94.78           N  
ATOM   7752  CA  VAL C 175     160.378 225.712 197.250  1.00 94.78           C  
ATOM   7754  C   VAL C 175     159.173 226.561 196.842  1.00 94.78           C  
ATOM   7755  CB  VAL C 175     160.129 224.993 198.594  1.00 94.78           C  
ATOM   7757  O   VAL C 175     158.420 226.148 195.960  1.00 94.78           O  
ATOM   7758  CG1 VAL C 175     158.767 224.287 198.638  1.00 94.78           C  
ATOM   7762  CG2 VAL C 175     161.177 223.901 198.836  1.00 94.78           C  
ATOM   7766  N   GLU C 176     159.026 227.759 197.412  1.00 93.80           N  
ATOM   7768  CA  GLU C 176     157.970 228.721 197.065  1.00 93.80           C  
ATOM   7770  C   GLU C 176     158.080 229.203 195.612  1.00 93.80           C  
ATOM   7771  CB  GLU C 176     158.028 229.926 198.019  1.00 93.80           C  
ATOM   7774  O   GLU C 176     157.093 229.226 194.879  1.00 93.80           O  
ATOM   7775  CG  GLU C 176     157.589 229.576 199.450  1.00 93.80           C  
ATOM   7778  CD  GLU C 176     157.667 230.766 200.422  1.00 93.80           C  
ATOM   7779  OE1 GLU C 176     156.923 230.732 201.431  1.00 93.80           O  
ATOM   7780  OE2 GLU C 176     158.448 231.710 200.164  1.00 93.80           O  
ATOM   7781  N   ARG C 177     159.290 229.512 195.135  1.00 90.59           N  
ATOM   7783  CA  ARG C 177     159.513 229.870 193.726  1.00 90.59           C  
ATOM   7785  C   ARG C 177     159.160 228.712 192.792  1.00 90.59           C  
ATOM   7786  CB  ARG C 177     160.967 230.338 193.566  1.00 90.59           C  
ATOM   7789  O   ARG C 177     158.601 228.918 191.716  1.00 90.59           O  
ATOM   7790  CG  ARG C 177     161.295 230.742 192.123  1.00 90.59           C  
ATOM   7793  CD  ARG C 177     162.702 231.347 192.036  1.00 90.59           C  
ATOM   7796  NE  ARG C 177     163.093 231.623 190.635  1.00 90.59           N  
ATOM   7798  NH1 ARG C 177     164.280 229.704 190.252  1.00 90.59           N  
ATOM   7801  NH2 ARG C 177     164.042 231.175 188.601  1.00 90.59           N  
ATOM   7804  CZ  ARG C 177     163.804 230.842 189.839  1.00 90.59           C  
ATOM   7805  N   THR C 178     159.496 227.486 193.182  1.00 90.22           N  
ATOM   7807  CA  THR C 178     159.244 226.289 192.369  1.00 90.22           C  
ATOM   7809  C   THR C 178     157.757 225.950 192.303  1.00 90.22           C  
ATOM   7810  CB  THR C 178     160.060 225.102 192.895  1.00 90.22           C  
ATOM   7812  O   THR C 178     157.261 225.615 191.225  1.00 90.22           O  
ATOM   7813  CG2 THR C 178     159.854 223.840 192.062  1.00 90.22           C  
ATOM   7817  OG1 THR C 178     161.428 225.434 192.842  1.00 90.22           O  
ATOM   7819  N   SER C 179     157.028 226.065 193.416  1.00 89.78           N  
ATOM   7821  CA  SER C 179     155.577 225.859 193.440  1.00 89.78           C  
ATOM   7823  C   SER C 179     154.850 226.879 192.561  1.00 89.78           C  
ATOM   7824  CB  SER C 179     155.056 225.916 194.874  1.00 89.78           C  
ATOM   7827  O   SER C 179     153.960 226.485 191.809  1.00 89.78           O  
ATOM   7828  OG  SER C 179     155.245 227.210 195.389  1.00 89.78           O  
ATOM   7830  N   GLU C 180     155.288 228.145 192.562  1.00 88.05           N  
ATOM   7832  CA  GLU C 180     154.761 229.186 191.674  1.00 88.05           C  
ATOM   7834  C   GLU C 180     154.965 228.831 190.194  1.00 88.05           C  
ATOM   7835  CB  GLU C 180     155.411 230.554 191.983  1.00 88.05           C  
ATOM   7838  O   GLU C 180     154.028 228.917 189.399  1.00 88.05           O  
ATOM   7839  CG  GLU C 180     154.384 231.566 192.515  1.00 88.05           C  
ATOM   7842  CD  GLU C 180     154.931 232.999 192.663  1.00 88.05           C  
ATOM   7843  OE1 GLU C 180     154.110 233.886 193.004  1.00 88.05           O  
ATOM   7844  OE2 GLU C 180     156.122 233.239 192.358  1.00 88.05           O  
ATOM   7845  N   ILE C 181     156.170 228.385 189.819  1.00 85.64           N  
ATOM   7847  CA  ILE C 181     156.497 228.017 188.430  1.00 85.64           C  
ATOM   7849  C   ILE C 181     155.651 226.833 187.942  1.00 85.64           C  
ATOM   7850  CB  ILE C 181     158.014 227.738 188.289  1.00 85.64           C  
ATOM   7852  O   ILE C 181     155.231 226.818 186.784  1.00 85.64           O  
ATOM   7853  CG1 ILE C 181     158.812 229.054 188.452  1.00 85.64           C  
ATOM   7856  CG2 ILE C 181     158.353 227.103 186.923  1.00 85.64           C  
ATOM   7860  CD1 ILE C 181     160.320 228.845 188.657  1.00 85.64           C  
ATOM   7864  N   PHE C 182     155.388 225.851 188.808  1.00 81.90           N  
ATOM   7866  CA  PHE C 182     154.571 224.678 188.487  1.00 81.90           C  
ATOM   7868  C   PHE C 182     153.067 224.866 188.742  1.00 81.90           C  
ATOM   7869  CB  PHE C 182     155.116 223.459 189.233  1.00 81.90           C  
ATOM   7872  O   PHE C 182     152.325 223.884 188.699  1.00 81.90           O  
ATOM   7873  CG  PHE C 182     156.435 222.918 188.733  1.00 81.90           C  
ATOM   7874  CD1 PHE C 182     156.563 222.462 187.407  1.00 81.90           C  
ATOM   7876  CD2 PHE C 182     157.508 222.776 189.624  1.00 81.90           C  
ATOM   7878  CE1 PHE C 182     157.766 221.880 186.975  1.00 81.90           C  
ATOM   7880  CE2 PHE C 182     158.695 222.157 189.208  1.00 81.90           C  
ATOM   7882  CZ  PHE C 182     158.829 221.718 187.878  1.00 81.90           C  
ATOM   7884  N   GLU C 183     152.613 226.096 189.002  1.00 87.13           N  
ATOM   7886  CA  GLU C 183     151.201 226.430 189.245  1.00 87.13           C  
ATOM   7888  C   GLU C 183     150.580 225.600 190.390  1.00 87.13           C  
ATOM   7889  CB  GLU C 183     150.394 226.401 187.924  1.00 87.13           C  
ATOM   7892  O   GLU C 183     149.390 225.284 190.398  1.00 87.13           O  
ATOM   7893  CG  GLU C 183     150.968 227.350 186.849  1.00 87.13           C  
ATOM   7896  CD  GLU C 183     150.227 227.328 185.495  1.00 87.13           C  
ATOM   7897  OE1 GLU C 183     150.772 227.908 184.513  1.00 87.13           O  
ATOM   7898  OE2 GLU C 183     149.118 226.760 185.394  1.00 87.13           O  
ATOM   7899  N   MET C 184     151.402 225.237 191.378  1.00 89.32           N  
ATOM   7901  CA  MET C 184     150.980 224.510 192.569  1.00 89.32           C  
ATOM   7903  C   MET C 184     150.521 225.498 193.639  1.00 89.32           C  
ATOM   7904  CB  MET C 184     152.110 223.628 193.116  1.00 89.32           C  
ATOM   7907  O   MET C 184     151.129 226.548 193.837  1.00 89.32           O  
ATOM   7908  CG  MET C 184     152.776 222.729 192.073  1.00 89.32           C  
ATOM   7911  SD  MET C 184     153.974 221.599 192.834  1.00 89.32           S  
ATOM   7912  CE  MET C 184     154.887 220.965 191.407  1.00 89.32           C  
ATOM   7916  N   THR C 185     149.473 225.147 194.379  1.00 92.10           N  
ATOM   7918  CA  THR C 185     149.049 225.953 195.530  1.00 92.10           C  
ATOM   7920  C   THR C 185     149.688 225.371 196.784  1.00 92.10           C  
ATOM   7921  CB  THR C 185     147.520 226.000 195.645  1.00 92.10           C  
ATOM   7923  O   THR C 185     149.273 224.304 197.226  1.00 92.10           O  
ATOM   7924  CG2 THR C 185     147.068 227.117 196.584  1.00 92.10           C  
ATOM   7928  OG1 THR C 185     146.944 226.284 194.389  1.00 92.10           O  
ATOM   7930  N   ILE C 186     150.700 226.044 197.335  1.00 94.82           N  
ATOM   7932  CA  ILE C 186     151.409 225.620 198.552  1.00 94.82           C  
ATOM   7934  C   ILE C 186     151.283 226.680 199.650  1.00 94.82           C  
ATOM   7935  CB  ILE C 186     152.880 225.258 198.236  1.00 94.82           C  
ATOM   7937  O   ILE C 186     151.300 227.876 199.354  1.00 94.82           O  
ATOM   7938  CG1 ILE C 186     153.523 224.505 199.414  1.00 94.82           C  
ATOM   7941  CG2 ILE C 186     153.713 226.504 197.901  1.00 94.82           C  
ATOM   7945  CD1 ILE C 186     154.871 223.854 199.106  1.00 94.82           C  
ATOM   7949  N   THR C 187     151.156 226.264 200.911  1.00 94.95           N  
ATOM   7951  CA  THR C 187     151.230 227.199 202.042  1.00 94.95           C  
ATOM   7953  C   THR C 187     152.683 227.430 202.481  1.00 94.95           C  
ATOM   7954  CB  THR C 187     150.344 226.801 203.233  1.00 94.95           C  
ATOM   7956  O   THR C 187     153.522 226.541 202.314  1.00 94.95           O  
ATOM   7957  CG2 THR C 187     148.931 226.384 202.825  1.00 94.95           C  
ATOM   7961  OG1 THR C 187     150.916 225.780 204.009  1.00 94.95           O  
ATOM   7963  N   PRO C 188     153.017 228.592 203.072  1.00 94.38           N  
ATOM   7964  CA  PRO C 188     154.374 228.863 203.559  1.00 94.38           C  
ATOM   7966  C   PRO C 188     154.844 227.840 204.601  1.00 94.38           C  
ATOM   7967  CB  PRO C 188     154.319 230.266 204.170  1.00 94.38           C  
ATOM   7970  O   PRO C 188     156.019 227.480 204.643  1.00 94.38           O  
ATOM   7971  CG  PRO C 188     153.111 230.914 203.498  1.00 94.38           C  
ATOM   7974  CD  PRO C 188     152.160 229.744 203.285  1.00 94.38           C  
ATOM   7977  N   GLU C 189     153.927 227.332 205.433  1.00 94.15           N  
ATOM   7979  CA  GLU C 189     154.240 226.292 206.416  1.00 94.15           C  
ATOM   7981  C   GLU C 189     154.637 224.977 205.732  1.00 94.15           C  
ATOM   7982  CB  GLU C 189     153.054 226.049 207.366  1.00 94.15           C  
ATOM   7985  O   GLU C 189     155.607 224.339 206.138  1.00 94.15           O  
ATOM   7986  CG  GLU C 189     152.533 227.298 208.103  1.00 94.15           C  
ATOM   7989  CD  GLU C 189     151.522 228.144 207.307  1.00 94.15           C  
ATOM   7990  OE1 GLU C 189     151.135 229.217 207.827  1.00 94.15           O  
ATOM   7991  OE2 GLU C 189     151.153 227.744 206.174  1.00 94.15           O  
ATOM   7992  N   ALA C 190     153.944 224.606 204.652  1.00 95.51           N  
ATOM   7994  CA  ALA C 190     154.270 223.420 203.869  1.00 95.51           C  
ATOM   7996  C   ALA C 190     155.601 223.571 203.116  1.00 95.51           C  
ATOM   7997  CB  ALA C 190     153.116 223.167 202.903  1.00 95.51           C  
ATOM   8001  O   ALA C 190     156.374 222.616 203.025  1.00 95.51           O  
ATOM   8002  N   ALA C 191     155.896 224.774 202.612  1.00 95.93           N  
ATOM   8004  CA  ALA C 191     157.169 225.076 201.964  1.00 95.93           C  
ATOM   8006  C   ALA C 191     158.347 224.980 202.947  1.00 95.93           C  
ATOM   8007  CB  ALA C 191     157.083 226.460 201.315  1.00 95.93           C  
ATOM   8011  O   ALA C 191     159.375 224.383 202.619  1.00 95.93           O  
ATOM   8012  N   LEU C 192     158.176 225.496 204.168  1.00 94.70           N  
ATOM   8014  CA  LEU C 192     159.168 225.398 205.240  1.00 94.70           C  
ATOM   8016  C   LEU C 192     159.401 223.941 205.667  1.00 94.70           C  
ATOM   8017  CB  LEU C 192     158.680 226.253 206.425  1.00 94.70           C  
ATOM   8020  O   LEU C 192     160.542 223.544 205.910  1.00 94.70           O  
ATOM   8021  CG  LEU C 192     159.696 226.373 207.575  1.00 94.70           C  
ATOM   8023  CD1 LEU C 192     160.895 227.242 207.195  1.00 94.70           C  
ATOM   8027  CD2 LEU C 192     159.028 227.000 208.799  1.00 94.70           C  
ATOM   8031  N   GLU C 193     158.340 223.134 205.742  1.00 89.50           N  
ATOM   8033  CA  GLU C 193     158.440 221.718 206.104  1.00 89.50           C  
ATOM   8035  C   GLU C 193     159.168 220.906 205.024  1.00 89.50           C  
ATOM   8036  CB  GLU C 193     157.033 221.168 206.399  1.00 89.50           C  
ATOM   8039  O   GLU C 193     160.062 220.115 205.333  1.00 89.50           O  
ATOM   8040  CG  GLU C 193     157.050 219.812 207.120  1.00 89.50           C  
ATOM   8043  CD  GLU C 193     157.736 219.837 208.501  1.00 89.50           C  
ATOM   8044  OE1 GLU C 193     158.056 218.725 208.986  1.00 89.50           O  
ATOM   8045  OE2 GLU C 193     157.981 220.928 209.065  1.00 89.50           O  
ATOM   8046  N   LEU C 194     158.873 221.172 203.746  1.00 95.52           N  
ATOM   8048  CA  LEU C 194     159.624 220.620 202.617  1.00 95.52           C  
ATOM   8050  C   LEU C 194     161.099 221.019 202.684  1.00 95.52           C  
ATOM   8051  CB  LEU C 194     158.984 221.080 201.294  1.00 95.52           C  
ATOM   8054  O   LEU C 194     161.966 220.147 202.617  1.00 95.52           O  
ATOM   8055  CG  LEU C 194     157.948 220.081 200.753  1.00 95.52           C  
ATOM   8057  CD1 LEU C 194     157.104 220.741 199.670  1.00 95.52           C  
ATOM   8061  CD2 LEU C 194     158.645 218.877 200.120  1.00 95.52           C  
ATOM   8065  N   ALA C 195     161.403 222.305 202.866  1.00 95.40           N  
ATOM   8067  CA  ALA C 195     162.770 222.810 202.983  1.00 95.40           C  
ATOM   8069  C   ALA C 195     163.551 222.122 204.116  1.00 95.40           C  
ATOM   8070  CB  ALA C 195     162.693 224.325 203.198  1.00 95.40           C  
ATOM   8074  O   ALA C 195     164.680 221.669 203.903  1.00 95.40           O  
ATOM   8075  N   ARG C 196     162.931 221.967 205.293  1.00 93.75           N  
ATOM   8077  CA  ARG C 196     163.539 221.312 206.461  1.00 93.75           C  
ATOM   8079  C   ARG C 196     163.893 219.851 206.196  1.00 93.75           C  
ATOM   8080  CB  ARG C 196     162.599 221.477 207.666  1.00 93.75           C  
ATOM   8083  O   ARG C 196     164.976 219.420 206.580  1.00 93.75           O  
ATOM   8084  CG  ARG C 196     163.216 220.963 208.976  1.00 93.75           C  
ATOM   8087  CD  ARG C 196     162.218 221.053 210.138  1.00 93.75           C  
ATOM   8090  NE  ARG C 196     161.989 222.446 210.579  1.00 93.75           N  
ATOM   8092  NH1 ARG C 196     163.491 222.470 212.316  1.00 93.75           N  
ATOM   8095  NH2 ARG C 196     162.296 224.303 211.854  1.00 93.75           N  
ATOM   8098  CZ  ARG C 196     162.591 223.063 211.579  1.00 93.75           C  
ATOM   8099  N   ARG C 197     163.040 219.119 205.478  1.00 94.89           N  
ATOM   8101  CA  ARG C 197     163.269 217.705 205.132  1.00 94.89           C  
ATOM   8103  C   ARG C 197     164.109 217.500 203.864  1.00 94.89           C  
ATOM   8104  CB  ARG C 197     161.928 216.960 205.082  1.00 94.89           C  
ATOM   8107  O   ARG C 197     164.348 216.370 203.454  1.00 94.89           O  
ATOM   8108  CG  ARG C 197     161.176 217.030 206.423  1.00 94.89           C  
ATOM   8111  CD  ARG C 197     159.961 216.099 206.393  1.00 94.89           C  
ATOM   8114  NE  ARG C 197     158.960 216.460 207.404  1.00 94.89           N  
ATOM   8116  NH1 ARG C 197     157.716 214.500 207.410  1.00 94.89           N  
ATOM   8119  NH2 ARG C 197     157.015 216.306 208.488  1.00 94.89           N  
ATOM   8122  CZ  ARG C 197     157.913 215.742 207.753  1.00 94.89           C  
ATOM   8123  N   SER C 198     164.602 218.579 203.250  1.00 93.37           N  
ATOM   8125  CA  SER C 198     165.358 218.539 201.986  1.00 93.37           C  
ATOM   8127  C   SER C 198     166.878 218.467 202.146  1.00 93.37           C  
ATOM   8128  CB  SER C 198     164.977 219.721 201.103  1.00 93.37           C  
ATOM   8131  O   SER C 198     167.608 218.656 201.171  1.00 93.37           O  
ATOM   8132  OG  SER C 198     163.630 219.581 200.736  1.00 93.37           O  
ATOM   8134  N   ARG C 199     167.380 218.221 203.365  1.00 89.54           N  
ATOM   8136  CA  ARG C 199     168.815 218.025 203.658  1.00 89.54           C  
ATOM   8138  C   ARG C 199     169.715 219.127 203.067  1.00 89.54           C  
ATOM   8139  CB  ARG C 199     169.263 216.614 203.210  1.00 89.54           C  
ATOM   8142  O   ARG C 199     170.775 218.840 202.516  1.00 89.54           O  
ATOM   8143  CG  ARG C 199     168.470 215.458 203.839  1.00 89.54           C  
ATOM   8146  CD  ARG C 199     168.896 214.099 203.262  1.00 89.54           C  
ATOM   8149  NE  ARG C 199     170.145 213.553 203.842  1.00 89.54           N  
ATOM   8151  NH1 ARG C 199     169.720 211.360 203.290  1.00 89.54           N  
ATOM   8154  NH2 ARG C 199     171.425 211.794 204.592  1.00 89.54           N  
ATOM   8157  CZ  ARG C 199     170.433 212.257 203.894  1.00 89.54           C  
ATOM   8158  N   GLY C 200     169.281 220.390 203.105  1.00 90.18           N  
ATOM   8160  CA  GLY C 200     170.083 221.513 202.598  1.00 90.18           C  
ATOM   8163  C   GLY C 200     170.294 221.539 201.073  1.00 90.18           C  
ATOM   8164  O   GLY C 200     171.154 222.279 200.599  1.00 90.18           O  
ATOM   8165  N   THR C 201     169.535 220.754 200.290  1.00 90.30           N  
ATOM   8167  CA  THR C 201     169.793 220.551 198.854  1.00 90.30           C  
ATOM   8169  C   THR C 201     168.588 220.920 197.964  1.00 90.30           C  
ATOM   8170  CB  THR C 201     170.205 219.097 198.598  1.00 90.30           C  
ATOM   8172  O   THR C 201     167.562 220.234 198.012  1.00 90.30           O  
ATOM   8173  CG2 THR C 201     170.730 218.903 197.173  1.00 90.30           C  
ATOM   8177  OG1 THR C 201     171.249 218.711 199.462  1.00 90.30           O  
ATOM   8179  N   PRO C 202     168.707 221.918 197.062  1.00 92.19           N  
ATOM   8180  CA  PRO C 202     167.629 222.330 196.149  1.00 92.19           C  
ATOM   8182  C   PRO C 202     167.062 221.201 195.275  1.00 92.19           C  
ATOM   8183  CB  PRO C 202     168.248 223.425 195.272  1.00 92.19           C  
ATOM   8186  O   PRO C 202     165.852 221.095 195.080  1.00 92.19           O  
ATOM   8187  CG  PRO C 202     169.312 224.047 196.170  1.00 92.19           C  
ATOM   8190  CD  PRO C 202     169.819 222.859 196.982  1.00 92.19           C  
ATOM   8193  N   ARG C 203     167.927 220.309 194.769  1.00 85.61           N  
ATOM   8195  CA  ARG C 203     167.494 219.152 193.962  1.00 85.61           C  
ATOM   8197  C   ARG C 203     166.567 218.211 194.745  1.00 85.61           C  
ATOM   8198  CB  ARG C 203     168.732 218.426 193.401  1.00 85.61           C  
ATOM   8201  O   ARG C 203     165.609 217.698 194.172  1.00 85.61           O  
ATOM   8202  CG  ARG C 203     168.412 217.477 192.230  1.00 85.61           C  
ATOM   8205  CD  ARG C 203     169.679 216.785 191.680  1.00 85.61           C  
ATOM   8208  NE  ARG C 203     169.747 216.795 190.199  1.00 85.61           N  
ATOM   8210  NH1 ARG C 203     171.695 215.591 189.925  1.00 85.61           N  
ATOM   8213  NH2 ARG C 203     170.642 216.367 188.129  1.00 85.61           N  
ATOM   8216  CZ  ARG C 203     170.689 216.257 189.429  1.00 85.61           C  
ATOM   8217  N   ILE C 204     166.819 218.019 196.045  1.00 87.86           N  
ATOM   8219  CA  ILE C 204     165.989 217.178 196.923  1.00 87.86           C  
ATOM   8221  C   ILE C 204     164.651 217.868 197.198  1.00 87.86           C  
ATOM   8222  CB  ILE C 204     166.737 216.801 198.225  1.00 87.86           C  
ATOM   8224  O   ILE C 204     163.614 217.229 197.037  1.00 87.86           O  
ATOM   8225  CG1 ILE C 204     168.019 216.003 197.886  1.00 87.86           C  
ATOM   8228  CG2 ILE C 204     165.825 215.984 199.162  1.00 87.86           C  
ATOM   8232  CD1 ILE C 204     168.856 215.583 199.101  1.00 87.86           C  
ATOM   8236  N   ALA C 205     164.660 219.171 197.501  1.00 91.97           N  
ATOM   8238  CA  ALA C 205     163.445 219.967 197.694  1.00 91.97           C  
ATOM   8240  C   ALA C 205     162.473 219.867 196.519  1.00 91.97           C  
ATOM   8241  CB  ALA C 205     163.852 221.421 197.961  1.00 91.97           C  
ATOM   8245  O   ALA C 205     161.297 219.555 196.706  1.00 91.97           O  
ATOM   8246  N   ASN C 206     162.976 220.027 195.296  1.00 86.23           N  
ATOM   8248  CA  ASN C 206     162.137 219.940 194.103  1.00 86.23           C  
ATOM   8250  C   ASN C 206     161.596 218.523 193.867  1.00 86.23           C  
ATOM   8251  CB  ASN C 206     162.950 220.462 192.907  1.00 86.23           C  
ATOM   8254  O   ASN C 206     160.466 218.362 193.402  1.00 86.23           O  
ATOM   8255  CG  ASN C 206     163.192 221.958 192.999  1.00 86.23           C  
ATOM   8256  ND2 ASN C 206     164.071 222.500 192.194  1.00 86.23           N  
ATOM   8259  OD1 ASN C 206     162.584 222.667 193.774  1.00 86.23           O  
ATOM   8260  N   ARG C 207     162.372 217.485 194.204  1.00 83.79           N  
ATOM   8262  CA  ARG C 207     161.931 216.088 194.086  1.00 83.79           C  
ATOM   8264  C   ARG C 207     160.837 215.755 195.100  1.00 83.79           C  
ATOM   8265  CB  ARG C 207     163.146 215.155 194.208  1.00 83.79           C  
ATOM   8268  O   ARG C 207     159.824 215.167 194.725  1.00 83.79           O  
ATOM   8269  CG  ARG C 207     162.815 213.742 193.703  1.00 83.79           C  
ATOM   8272  CD  ARG C 207     164.032 212.808 193.755  1.00 83.79           C  
ATOM   8275  NE  ARG C 207     164.354 212.406 195.140  1.00 83.79           N  
ATOM   8277  NH1 ARG C 207     164.495 210.121 194.803  1.00 83.79           N  
ATOM   8280  NH2 ARG C 207     164.737 210.966 196.855  1.00 83.79           N  
ATOM   8283  CZ  ARG C 207     164.526 211.170 195.583  1.00 83.79           C  
ATOM   8284  N   LEU C 208     161.009 216.169 196.357  1.00 91.32           N  
ATOM   8286  CA  LEU C 208     160.001 215.991 197.402  1.00 91.32           C  
ATOM   8288  C   LEU C 208     158.719 216.755 197.061  1.00 91.32           C  
ATOM   8289  CB  LEU C 208     160.568 216.424 198.765  1.00 91.32           C  
ATOM   8292  O   LEU C 208     157.640 216.175 197.135  1.00 91.32           O  
ATOM   8293  CG  LEU C 208     161.692 215.544 199.341  1.00 91.32           C  
ATOM   8295  CD1 LEU C 208     162.137 216.113 200.688  1.00 91.32           C  
ATOM   8299  CD2 LEU C 208     161.263 214.087 199.539  1.00 91.32           C  
ATOM   8303  N   LEU C 209     158.823 217.997 196.575  1.00 92.75           N  
ATOM   8305  CA  LEU C 209     157.667 218.788 196.146  1.00 92.75           C  
ATOM   8307  C   LEU C 209     156.835 218.071 195.065  1.00 92.75           C  
ATOM   8308  CB  LEU C 209     158.164 220.165 195.673  1.00 92.75           C  
ATOM   8311  O   LEU C 209     155.610 218.063 195.156  1.00 92.75           O  
ATOM   8312  CG  LEU C 209     157.051 221.103 195.163  1.00 92.75           C  
ATOM   8314  CD1 LEU C 209     156.054 221.497 196.251  1.00 92.75           C  
ATOM   8318  CD2 LEU C 209     157.681 222.375 194.608  1.00 92.75           C  
ATOM   8322  N   LYS C 210     157.467 217.414 194.078  1.00 86.89           N  
ATOM   8324  CA  LYS C 210     156.748 216.624 193.058  1.00 86.89           C  
ATOM   8326  C   LYS C 210     155.956 215.459 193.665  1.00 86.89           C  
ATOM   8327  CB  LYS C 210     157.711 216.087 191.985  1.00 86.89           C  
ATOM   8330  O   LYS C 210     154.797 215.276 193.307  1.00 86.89           O  
ATOM   8331  CG  LYS C 210     158.152 217.140 190.955  1.00 86.89           C  
ATOM   8334  CD  LYS C 210     159.044 216.462 189.903  1.00 86.89           C  
ATOM   8337  CE  LYS C 210     159.470 217.409 188.773  1.00 86.89           C  
ATOM   8340  NZ  LYS C 210     160.192 216.662 187.704  1.00 86.89           N  
ATOM   8344  N   ARG C 211     156.537 214.705 194.604  1.00 89.51           N  
ATOM   8346  CA  ARG C 211     155.845 213.590 195.280  1.00 89.51           C  
ATOM   8348  C   ARG C 211     154.729 214.068 196.204  1.00 89.51           C  
ATOM   8349  CB  ARG C 211     156.844 212.743 196.078  1.00 89.51           C  
ATOM   8352  O   ARG C 211     153.657 213.469 196.230  1.00 89.51           O  
ATOM   8353  CG  ARG C 211     157.928 212.019 195.266  1.00 89.51           C  
ATOM   8356  CD  ARG C 211     157.359 210.948 194.325  1.00 89.51           C  
ATOM   8359  NE  ARG C 211     156.882 211.517 193.055  1.00 89.51           N  
ATOM   8361  NH1 ARG C 211     158.819 211.301 191.818  1.00 89.51           N  
ATOM   8364  NH2 ARG C 211     157.005 212.225 190.932  1.00 89.51           N  
ATOM   8367  CZ  ARG C 211     157.580 211.678 191.955  1.00 89.51           C  
ATOM   8368  N   VAL C 212     154.958 215.172 196.917  1.00 93.26           N  
ATOM   8370  CA  VAL C 212     153.931 215.818 197.740  1.00 93.26           C  
ATOM   8372  C   VAL C 212     152.777 216.314 196.865  1.00 93.26           C  
ATOM   8373  CB  VAL C 212     154.533 216.945 198.601  1.00 93.26           C  
ATOM   8375  O   VAL C 212     151.623 216.115 197.232  1.00 93.26           O  
ATOM   8376  CG1 VAL C 212     153.440 217.678 199.380  1.00 93.26           C  
ATOM   8380  CG2 VAL C 212     155.527 216.407 199.640  1.00 93.26           C  
ATOM   8384  N   ARG C 213     153.054 216.866 195.675  1.00 91.97           N  
ATOM   8386  CA  ARG C 213     152.020 217.210 194.684  1.00 91.97           C  
ATOM   8388  C   ARG C 213     151.215 215.986 194.253  1.00 91.97           C  
ATOM   8389  CB  ARG C 213     152.658 217.901 193.466  1.00 91.97           C  
ATOM   8392  O   ARG C 213     149.991 216.069 194.213  1.00 91.97           O  
ATOM   8393  CG  ARG C 213     151.620 218.262 192.385  1.00 91.97           C  
ATOM   8396  CD  ARG C 213     152.268 218.621 191.049  1.00 91.97           C  
ATOM   8399  NE  ARG C 213     152.922 217.464 190.400  1.00 91.97           N  
ATOM   8401  NH1 ARG C 213     153.555 218.506 188.448  1.00 91.97           N  
ATOM   8404  NH2 ARG C 213     153.845 216.305 188.678  1.00 91.97           N  
ATOM   8407  CZ  ARG C 213     153.444 217.434 189.186  1.00 91.97           C  
ATOM   8408  N   ASP C 214     151.875 214.879 193.917  1.00 92.06           N  
ATOM   8410  CA  ASP C 214     151.195 213.648 193.486  1.00 92.06           C  
ATOM   8412  C   ASP C 214     150.224 213.152 194.573  1.00 92.06           C  
ATOM   8413  CB  ASP C 214     152.226 212.560 193.113  1.00 92.06           C  
ATOM   8416  O   ASP C 214     149.048 212.911 194.299  1.00 92.06           O  
ATOM   8417  CG  ASP C 214     153.160 212.939 191.952  1.00 92.06           C  
ATOM   8418  OD1 ASP C 214     152.748 213.758 191.093  1.00 92.06           O  
ATOM   8419  OD2 ASP C 214     154.297 212.409 191.889  1.00 92.06           O  
ATOM   8420  N   TYR C 215     150.678 213.111 195.830  1.00 94.28           N  
ATOM   8422  CA  TYR C 215     149.833 212.770 196.978  1.00 94.28           C  
ATOM   8424  C   TYR C 215     148.683 213.775 197.168  1.00 94.28           C  
ATOM   8425  CB  TYR C 215     150.713 212.675 198.230  1.00 94.28           C  
ATOM   8428  O   TYR C 215     147.536 213.367 197.343  1.00 94.28           O  
ATOM   8429  CG  TYR C 215     149.981 212.180 199.465  1.00 94.28           C  
ATOM   8430  CD1 TYR C 215     149.300 213.093 200.295  1.00 94.28           C  
ATOM   8432  CD2 TYR C 215     149.981 210.810 199.788  1.00 94.28           C  
ATOM   8434  CE1 TYR C 215     148.612 212.642 201.435  1.00 94.28           C  
ATOM   8436  CE2 TYR C 215     149.294 210.351 200.930  1.00 94.28           C  
ATOM   8438  OH  TYR C 215     147.916 210.843 202.846  1.00 94.28           O  
ATOM   8440  CZ  TYR C 215     148.601 211.267 201.751  1.00 94.28           C  
ATOM   8441  N   ALA C 216     148.953 215.082 197.076  1.00 93.59           N  
ATOM   8443  CA  ALA C 216     147.944 216.133 197.220  1.00 93.59           C  
ATOM   8445  C   ALA C 216     146.833 216.047 196.160  1.00 93.59           C  
ATOM   8446  CB  ALA C 216     148.638 217.499 197.146  1.00 93.59           C  
ATOM   8450  O   ALA C 216     145.679 216.344 196.461  1.00 93.59           O  
ATOM   8451  N   GLN C 217     147.158 215.638 194.930  1.00 92.27           N  
ATOM   8453  CA  GLN C 217     146.194 215.516 193.831  1.00 92.27           C  
ATOM   8455  C   GLN C 217     145.279 214.292 193.953  1.00 92.27           C  
ATOM   8456  CB  GLN C 217     146.946 215.475 192.491  1.00 92.27           C  
ATOM   8459  O   GLN C 217     144.125 214.370 193.540  1.00 92.27           O  
ATOM   8460  CG  GLN C 217     147.469 216.862 192.090  1.00 92.27           C  
ATOM   8463  CD  GLN C 217     148.194 216.869 190.748  1.00 92.27           C  
ATOM   8464  NE2 GLN C 217     148.426 218.028 190.173  1.00 92.27           N  
ATOM   8467  OE1 GLN C 217     148.574 215.864 190.173  1.00 92.27           O  
ATOM   8468  N   ILE C 218     145.781 213.177 194.496  1.00 91.99           N  
ATOM   8470  CA  ILE C 218     145.029 211.914 194.590  1.00 91.99           C  
ATOM   8472  C   ILE C 218     144.323 211.761 195.945  1.00 91.99           C  
ATOM   8473  CB  ILE C 218     145.968 210.727 194.270  1.00 91.99           C  
ATOM   8475  O   ILE C 218     143.173 211.332 196.000  1.00 91.99           O  
ATOM   8476  CG1 ILE C 218     146.595 210.827 192.857  1.00 91.99           C  
ATOM   8479  CG2 ILE C 218     145.250 209.375 194.423  1.00 91.99           C  
ATOM   8483  CD1 ILE C 218     145.592 210.978 191.704  1.00 91.99           C  
ATOM   8487  N   MET C 219     144.989 212.135 197.041  1.00 92.01           N  
ATOM   8489  CA  MET C 219     144.476 211.980 198.411  1.00 92.01           C  
ATOM   8491  C   MET C 219     143.859 213.266 198.982  1.00 92.01           C  
ATOM   8492  CB  MET C 219     145.602 211.467 199.327  1.00 92.01           C  
ATOM   8495  O   MET C 219     143.156 213.207 199.992  1.00 92.01           O  
ATOM   8496  CG  MET C 219     146.128 210.088 198.903  1.00 92.01           C  
ATOM   8499  SD  MET C 219     144.916 208.737 198.997  1.00 92.01           S  
ATOM   8500  CE  MET C 219     144.840 208.505 200.791  1.00 92.01           C  
ATOM   8504  N   GLY C 220     144.124 214.415 198.355  1.00 90.87           N  
ATOM   8506  CA  GLY C 220     143.635 215.733 198.759  1.00 90.87           C  
ATOM   8509  C   GLY C 220     142.799 216.420 197.674  1.00 90.87           C  
ATOM   8510  O   GLY C 220     142.122 215.781 196.873  1.00 90.87           O  
ATOM   8511  N   ASP C 221     142.828 217.748 197.670  1.00 90.12           N  
ATOM   8513  CA  ASP C 221     142.159 218.624 196.700  1.00 90.12           C  
ATOM   8515  C   ASP C 221     143.149 219.325 195.747  1.00 90.12           C  
ATOM   8516  CB  ASP C 221     141.264 219.616 197.464  1.00 90.12           C  
ATOM   8519  O   ASP C 221     142.781 220.251 195.023  1.00 90.12           O  
ATOM   8520  CG  ASP C 221     142.010 220.506 198.470  1.00 90.12           C  
ATOM   8521  OD1 ASP C 221     143.237 220.325 198.635  1.00 90.12           O  
ATOM   8522  OD2 ASP C 221     141.313 221.347 199.086  1.00 90.12           O  
ATOM   8523  N   GLY C 222     144.407 218.876 195.734  1.00 89.12           N  
ATOM   8525  CA  GLY C 222     145.504 219.467 194.970  1.00 89.12           C  
ATOM   8528  C   GLY C 222     146.219 220.634 195.662  1.00 89.12           C  
ATOM   8529  O   GLY C 222     147.215 221.113 195.118  1.00 89.12           O  
ATOM   8530  N   VAL C 223     145.764 221.082 196.840  1.00 92.33           N  
ATOM   8532  CA  VAL C 223     146.455 222.100 197.649  1.00 92.33           C  
ATOM   8534  C   VAL C 223     147.448 221.425 198.600  1.00 92.33           C  
ATOM   8535  CB  VAL C 223     145.458 222.998 198.411  1.00 92.33           C  
ATOM   8537  O   VAL C 223     147.122 220.452 199.276  1.00 92.33           O  
ATOM   8538  CG1 VAL C 223     146.180 224.105 199.194  1.00 92.33           C  
ATOM   8542  CG2 VAL C 223     144.478 223.684 197.445  1.00 92.33           C  
ATOM   8546  N   ILE C 224     148.674 221.944 198.652  1.00 95.75           N  
ATOM   8548  CA  ILE C 224     149.750 221.451 199.514  1.00 95.75           C  
ATOM   8550  C   ILE C 224     149.807 222.322 200.773  1.00 95.75           C  
ATOM   8551  CB  ILE C 224     151.095 221.398 198.748  1.00 95.75           C  
ATOM   8553  O   ILE C 224     150.461 223.366 200.794  1.00 95.75           O  
ATOM   8554  CG1 ILE C 224     150.999 220.546 197.459  1.00 95.75           C  
ATOM   8557  CG2 ILE C 224     152.180 220.842 199.688  1.00 95.75           C  
ATOM   8561  CD1 ILE C 224     152.257 220.598 196.581  1.00 95.75           C  
ATOM   8565  N   ASP C 225     149.099 221.906 201.818  1.00 93.17           N  
ATOM   8567  CA  ASP C 225     149.260 222.457 203.167  1.00 93.17           C  
ATOM   8569  C   ASP C 225     150.282 221.650 203.990  1.00 93.17           C  
ATOM   8570  CB  ASP C 225     147.887 222.645 203.844  1.00 93.17           C  
ATOM   8573  O   ASP C 225     150.810 220.625 203.544  1.00 93.17           O  
ATOM   8574  CG  ASP C 225     147.126 221.361 204.204  1.00 93.17           C  
ATOM   8575  OD1 ASP C 225     147.759 220.286 204.293  1.00 93.17           O  
ATOM   8576  OD2 ASP C 225     145.902 221.454 204.452  1.00 93.17           O  
ATOM   8577  N   ASP C 226     150.605 222.137 205.188  1.00 91.99           N  
ATOM   8579  CA  ASP C 226     151.556 221.517 206.117  1.00 91.99           C  
ATOM   8581  C   ASP C 226     151.170 220.073 206.459  1.00 91.99           C  
ATOM   8582  CB  ASP C 226     151.645 222.377 207.396  1.00 91.99           C  
ATOM   8585  O   ASP C 226     152.028 219.208 206.631  1.00 91.99           O  
ATOM   8586  CG  ASP C 226     150.299 222.636 208.104  1.00 91.99           C  
ATOM   8587  OD1 ASP C 226     149.362 223.134 207.436  1.00 91.99           O  
ATOM   8588  OD2 ASP C 226     150.194 222.352 209.320  1.00 91.99           O  
ATOM   8589  N   LYS C 227     149.868 219.793 206.488  1.00 93.98           N  
ATOM   8591  CA  LYS C 227     149.313 218.491 206.840  1.00 93.98           C  
ATOM   8593  C   LYS C 227     149.436 217.487 205.697  1.00 93.98           C  
ATOM   8594  CB  LYS C 227     147.859 218.722 207.252  1.00 93.98           C  
ATOM   8597  O   LYS C 227     149.794 216.335 205.932  1.00 93.98           O  
ATOM   8598  CG  LYS C 227     147.477 217.797 208.401  1.00 93.98           C  
ATOM   8601  CD  LYS C 227     146.022 218.073 208.758  1.00 93.98           C  
ATOM   8604  CE  LYS C 227     145.670 217.303 210.022  1.00 93.98           C  
ATOM   8607  NZ  LYS C 227     144.247 217.521 210.345  1.00 93.98           N  
ATOM   8611  N   ILE C 228     149.153 217.916 204.469  1.00 94.51           N  
ATOM   8613  CA  ILE C 228     149.344 217.138 203.243  1.00 94.51           C  
ATOM   8615  C   ILE C 228     150.833 216.871 203.018  1.00 94.51           C  
ATOM   8616  CB  ILE C 228     148.695 217.886 202.055  1.00 94.51           C  
ATOM   8618  O   ILE C 228     151.197 215.737 202.706  1.00 94.51           O  
ATOM   8619  CG1 ILE C 228     147.151 217.781 202.080  1.00 94.51           C  
ATOM   8622  CG2 ILE C 228     149.227 217.430 200.688  1.00 94.51           C  
ATOM   8626  CD1 ILE C 228     146.566 216.391 201.775  1.00 94.51           C  
ATOM   8630  N   ALA C 229     151.694 217.872 203.225  1.00 95.14           N  
ATOM   8632  CA  ALA C 229     153.141 217.705 203.133  1.00 95.14           C  
ATOM   8634  C   ALA C 229     153.662 216.682 204.153  1.00 95.14           C  
ATOM   8635  CB  ALA C 229     153.816 219.073 203.276  1.00 95.14           C  
ATOM   8639  O   ALA C 229     154.364 215.750 203.766  1.00 95.14           O  
ATOM   8640  N   ASP C 230     153.269 216.792 205.426  1.00 94.27           N  
ATOM   8642  CA  ASP C 230     153.651 215.842 206.475  1.00 94.27           C  
ATOM   8644  C   ASP C 230     153.186 214.410 206.168  1.00 94.27           C  
ATOM   8645  CB  ASP C 230     153.085 216.319 207.819  1.00 94.27           C  
ATOM   8648  O   ASP C 230     153.975 213.469 206.264  1.00 94.27           O  
ATOM   8649  CG  ASP C 230     153.456 215.374 208.962  1.00 94.27           C  
ATOM   8650  OD1 ASP C 230     154.677 215.175 209.162  1.00 94.27           O  
ATOM   8651  OD2 ASP C 230     152.526 214.862 209.624  1.00 94.27           O  
ATOM   8652  N   GLN C 231     151.936 214.235 205.725  1.00 93.81           N  
ATOM   8654  CA  GLN C 231     151.403 212.922 205.354  1.00 93.81           C  
ATOM   8656  C   GLN C 231     152.144 212.303 204.170  1.00 93.81           C  
ATOM   8657  CB  GLN C 231     149.918 213.038 205.002  1.00 93.81           C  
ATOM   8660  O   GLN C 231     152.513 211.129 204.224  1.00 93.81           O  
ATOM   8661  CG  GLN C 231     149.040 213.179 206.248  1.00 93.81           C  
ATOM   8664  CD  GLN C 231     147.563 213.299 205.902  1.00 93.81           C  
ATOM   8665  NE2 GLN C 231     146.701 213.281 206.895  1.00 93.81           N  
ATOM   8668  OE1 GLN C 231     147.126 213.348 204.763  1.00 93.81           O  
ATOM   8669  N   ALA C 232     152.387 213.084 203.118  1.00 94.04           N  
ATOM   8671  CA  ALA C 232     153.098 212.618 201.938  1.00 94.04           C  
ATOM   8673  C   ALA C 232     154.557 212.253 202.261  1.00 94.04           C  
ATOM   8674  CB  ALA C 232     153.012 213.716 200.879  1.00 94.04           C  
ATOM   8678  O   ALA C 232     155.037 211.203 201.839  1.00 94.04           O  
ATOM   8679  N   LEU C 233     155.256 213.082 203.044  1.00 93.78           N  
ATOM   8681  CA  LEU C 233     156.646 212.841 203.446  1.00 93.78           C  
ATOM   8683  C   LEU C 233     156.760 211.646 204.401  1.00 93.78           C  
ATOM   8684  CB  LEU C 233     157.234 214.135 204.046  1.00 93.78           C  
ATOM   8687  O   LEU C 233     157.664 210.832 204.244  1.00 93.78           O  
ATOM   8688  CG  LEU C 233     157.408 215.253 202.995  1.00 93.78           C  
ATOM   8690  CD1 LEU C 233     157.603 216.647 203.602  1.00 93.78           C  
ATOM   8694  CD2 LEU C 233     158.596 214.974 202.077  1.00 93.78           C  
ATOM   8698  N   THR C 234     155.802 211.469 205.313  1.00 92.15           N  
ATOM   8700  CA  THR C 234     155.721 210.280 206.180  1.00 92.15           C  
ATOM   8702  C   THR C 234     155.441 209.014 205.371  1.00 92.15           C  
ATOM   8703  CB  THR C 234     154.635 210.453 207.251  1.00 92.15           C  
ATOM   8705  O   THR C 234     156.048 207.977 205.621  1.00 92.15           O  
ATOM   8706  CG2 THR C 234     154.606 209.297 208.253  1.00 92.15           C  
ATOM   8710  OG1 THR C 234     154.880 211.613 208.006  1.00 92.15           O  
ATOM   8712  N   MET C 235     154.568 209.087 204.361  1.00 87.22           N  
ATOM   8714  CA  MET C 235     154.317 207.978 203.432  1.00 87.22           C  
ATOM   8716  C   MET C 235     155.572 207.622 202.611  1.00 87.22           C  
ATOM   8717  CB  MET C 235     153.096 208.333 202.560  1.00 87.22           C  
ATOM   8720  O   MET C 235     155.761 206.451 202.294  1.00 87.22           O  
ATOM   8721  CG  MET C 235     152.773 207.313 201.449  1.00 87.22           C  
ATOM   8724  SD  MET C 235     152.487 207.950 199.767  1.00 87.22           S  
ATOM   8725  CE  MET C 235     153.697 209.285 199.622  1.00 87.22           C  
ATOM   8729  N   LEU C 236     156.449 208.589 202.316  1.00 90.37           N  
ATOM   8731  CA  LEU C 236     157.774 208.371 201.705  1.00 90.37           C  
ATOM   8733  C   LEU C 236     158.853 207.897 202.703  1.00 90.37           C  
ATOM   8734  CB  LEU C 236     158.243 209.670 201.015  1.00 90.37           C  
ATOM   8737  O   LEU C 236     160.007 207.759 202.305  1.00 90.37           O  
ATOM   8738  CG  LEU C 236     157.449 210.092 199.773  1.00 90.37           C  
ATOM   8740  CD1 LEU C 236     157.819 211.528 199.411  1.00 90.37           C  
ATOM   8744  CD2 LEU C 236     157.723 209.189 198.567  1.00 90.37           C  
ATOM   8748  N   ASP C 237     158.506 207.680 203.977  1.00 90.20           N  
ATOM   8750  CA  ASP C 237     159.439 207.382 205.074  1.00 90.20           C  
ATOM   8752  C   ASP C 237     160.533 208.458 205.288  1.00 90.20           C  
ATOM   8753  CB  ASP C 237     160.015 205.957 204.956  1.00 90.20           C  
ATOM   8756  O   ASP C 237     161.652 208.138 205.689  1.00 90.20           O  
ATOM   8757  CG  ASP C 237     158.991 204.834 205.106  1.00 90.20           C  
ATOM   8758  OD1 ASP C 237     158.333 204.717 206.168  1.00 90.20           O  
ATOM   8759  OD2 ASP C 237     158.935 203.937 204.232  1.00 90.20           O  
ATOM   8760  N   VAL C 238     160.224 209.740 205.043  1.00 91.88           N  
ATOM   8762  CA  VAL C 238     161.117 210.881 205.328  1.00 91.88           C  
ATOM   8764  C   VAL C 238     160.695 211.567 206.628  1.00 91.88           C  
ATOM   8765  CB  VAL C 238     161.158 211.890 204.163  1.00 91.88           C  
ATOM   8767  O   VAL C 238     159.638 212.207 206.702  1.00 91.88           O  
ATOM   8768  CG1 VAL C 238     162.157 213.018 204.450  1.00 91.88           C  
ATOM   8772  CG2 VAL C 238     161.589 211.228 202.848  1.00 91.88           C  
ATOM   8776  N   ASP C 239     161.536 211.460 207.656  1.00 91.23           N  
ATOM   8778  CA  ASP C 239     161.260 212.039 208.972  1.00 91.23           C  
ATOM   8780  C   ASP C 239     161.471 213.564 209.033  1.00 91.23           C  
ATOM   8781  CB  ASP C 239     162.039 211.282 210.061  1.00 91.23           C  
ATOM   8784  O   ASP C 239     161.848 214.211 208.056  1.00 91.23           O  
ATOM   8785  CG  ASP C 239     163.536 211.590 210.148  1.00 91.23           C  
ATOM   8786  OD1 ASP C 239     164.002 212.631 209.631  1.00 91.23           O  
ATOM   8787  OD2 ASP C 239     164.214 210.818 210.853  1.00 91.23           O  
ATOM   8788  N   HIS C 240     161.228 214.161 210.201  1.00 89.58           N  
ATOM   8790  CA  HIS C 240     161.299 215.611 210.407  1.00 89.58           C  
ATOM   8792  C   HIS C 240     162.710 216.230 210.269  1.00 89.58           C  
ATOM   8793  CB  HIS C 240     160.698 215.938 211.782  1.00 89.58           C  
ATOM   8796  O   HIS C 240     162.811 217.448 210.117  1.00 89.58           O  
ATOM   8797  CG  HIS C 240     159.269 215.483 211.948  1.00 89.58           C  
ATOM   8798  CD2 HIS C 240     158.808 214.523 212.809  1.00 89.58           C  
ATOM   8800  ND1 HIS C 240     158.179 215.956 211.254  1.00 89.58           N  
ATOM   8802  CE1 HIS C 240     157.094 215.276 211.661  1.00 89.58           C  
ATOM   8804  NE2 HIS C 240     157.427 214.405 212.629  1.00 89.58           N  
ATOM   8805  N   GLU C 241     163.788 215.436 210.300  1.00 89.05           N  
ATOM   8807  CA  GLU C 241     165.170 215.879 210.009  1.00 89.05           C  
ATOM   8809  C   GLU C 241     165.562 215.623 208.538  1.00 89.05           C  
ATOM   8810  CB  GLU C 241     166.164 215.199 210.974  1.00 89.05           C  
ATOM   8813  O   GLU C 241     166.678 215.940 208.114  1.00 89.05           O  
ATOM   8814  CG  GLU C 241     166.286 215.895 212.342  1.00 89.05           C  
ATOM   8817  CD  GLU C 241     167.204 217.136 212.344  1.00 89.05           C  
ATOM   8818  OE1 GLU C 241     166.768 218.197 212.848  1.00 89.05           O  
ATOM   8819  OE2 GLU C 241     168.394 217.023 211.945  1.00 89.05           O  
ATOM   8820  N   GLY C 242     164.645 215.065 207.743  1.00 91.44           N  
ATOM   8822  CA  GLY C 242     164.897 214.675 206.361  1.00 91.44           C  
ATOM   8825  C   GLY C 242     165.679 213.368 206.224  1.00 91.44           C  
ATOM   8826  O   GLY C 242     166.260 213.143 205.160  1.00 91.44           O  
ATOM   8827  N   LEU C 243     165.742 212.533 207.271  1.00 92.86           N  
ATOM   8829  CA  LEU C 243     166.357 211.206 207.195  1.00 92.86           C  
ATOM   8831  C   LEU C 243     165.390 210.232 206.523  1.00 92.86           C  
ATOM   8832  CB  LEU C 243     166.752 210.684 208.587  1.00 92.86           C  
ATOM   8835  O   LEU C 243     164.216 210.141 206.898  1.00 92.86           O  
ATOM   8836  CG  LEU C 243     167.666 211.590 209.427  1.00 92.86           C  
ATOM   8838  CD1 LEU C 243     167.984 210.902 210.756  1.00 92.86           C  
ATOM   8842  CD2 LEU C 243     168.991 211.884 208.717  1.00 92.86           C  
ATOM   8846  N   ASP C 244     165.893 209.492 205.538  1.00 87.02           N  
ATOM   8848  CA  ASP C 244     165.108 208.483 204.836  1.00 87.02           C  
ATOM   8850  C   ASP C 244     165.051 207.149 205.602  1.00 87.02           C  
ATOM   8851  CB  ASP C 244     165.596 208.358 203.377  1.00 87.02           C  
ATOM   8854  O   ASP C 244     165.640 206.979 206.676  1.00 87.02           O  
ATOM   8855  CG  ASP C 244     166.967 207.696 203.159  1.00 87.02           C  
ATOM   8856  OD1 ASP C 244     167.395 206.884 204.008  1.00 87.02           O  
ATOM   8857  OD2 ASP C 244     167.535 207.913 202.065  1.00 87.02           O  
ATOM   8858  N   TYR C 245     164.334 206.177 205.040  1.00 86.10           N  
ATOM   8860  CA  TYR C 245     164.228 204.836 205.608  1.00 86.10           C  
ATOM   8862  C   TYR C 245     165.596 204.195 205.902  1.00 86.10           C  
ATOM   8863  CB  TYR C 245     163.425 203.955 204.639  1.00 86.10           C  
ATOM   8866  O   TYR C 245     165.750 203.534 206.931  1.00 86.10           O  
ATOM   8867  CG  TYR C 245     163.424 202.477 204.992  1.00 86.10           C  
ATOM   8868  CD1 TYR C 245     164.405 201.633 204.439  1.00 86.10           C  
ATOM   8870  CD2 TYR C 245     162.463 201.947 205.875  1.00 86.10           C  
ATOM   8872  CE1 TYR C 245     164.436 200.269 204.770  1.00 86.10           C  
ATOM   8874  CE2 TYR C 245     162.471 200.567 206.187  1.00 86.10           C  
ATOM   8876  OH  TYR C 245     163.520 198.390 205.903  1.00 86.10           O  
ATOM   8878  CZ  TYR C 245     163.465 199.727 205.634  1.00 86.10           C  
ATOM   8879  N   VAL C 246     166.593 204.367 205.029  1.00 87.65           N  
ATOM   8881  CA  VAL C 246     167.905 203.721 205.184  1.00 87.65           C  
ATOM   8883  C   VAL C 246     168.728 204.431 206.254  1.00 87.65           C  
ATOM   8884  CB  VAL C 246     168.672 203.632 203.853  1.00 87.65           C  
ATOM   8886  O   VAL C 246     169.286 203.750 207.116  1.00 87.65           O  
ATOM   8887  CG1 VAL C 246     169.996 202.877 204.048  1.00 87.65           C  
ATOM   8891  CG2 VAL C 246     167.852 202.878 202.794  1.00 87.65           C  
ATOM   8895  N   ASP C 247     168.731 205.768 206.276  1.00 92.34           N  
ATOM   8897  CA  ASP C 247     169.325 206.565 207.356  1.00 92.34           C  
ATOM   8899  C   ASP C 247     168.761 206.120 208.723  1.00 92.34           C  
ATOM   8900  CB  ASP C 247     169.020 208.062 207.146  1.00 92.34           C  
ATOM   8903  O   ASP C 247     169.508 205.800 209.654  1.00 92.34           O  
ATOM   8904  CG  ASP C 247     169.762 208.772 206.004  1.00 92.34           C  
ATOM   8905  OD1 ASP C 247     171.008 208.693 205.941  1.00 92.34           O  
ATOM   8906  OD2 ASP C 247     169.120 209.556 205.266  1.00 92.34           O  
ATOM   8907  N   GLN C 248     167.433 206.007 208.835  1.00 93.42           N  
ATOM   8909  CA  GLN C 248     166.763 205.551 210.056  1.00 93.42           C  
ATOM   8911  C   GLN C 248     167.106 204.098 210.401  1.00 93.42           C  
ATOM   8912  CB  GLN C 248     165.246 205.680 209.893  1.00 93.42           C  
ATOM   8915  O   GLN C 248     167.322 203.775 211.570  1.00 93.42           O  
ATOM   8916  CG  GLN C 248     164.746 207.131 209.860  1.00 93.42           C  
ATOM   8919  CD  GLN C 248     163.261 207.156 209.522  1.00 93.42           C  
ATOM   8920  NE2 GLN C 248     162.847 207.973 208.579  1.00 93.42           N  
ATOM   8923  OE1 GLN C 248     162.476 206.386 210.073  1.00 93.42           O  
ATOM   8924  N   LYS C 249     167.165 203.204 209.407  1.00 90.57           N  
ATOM   8926  CA  LYS C 249     167.502 201.787 209.604  1.00 90.57           C  
ATOM   8928  C   LYS C 249     168.937 201.608 210.090  1.00 90.57           C  
ATOM   8929  CB  LYS C 249     167.236 201.021 208.303  1.00 90.57           C  
ATOM   8932  O   LYS C 249     169.163 200.761 210.955  1.00 90.57           O  
ATOM   8933  CG  LYS C 249     167.354 199.498 208.469  1.00 90.57           C  
ATOM   8936  CD  LYS C 249     166.870 198.824 207.182  1.00 90.57           C  
ATOM   8939  CE  LYS C 249     166.775 197.302 207.319  1.00 90.57           C  
ATOM   8942  NZ  LYS C 249     166.112 196.726 206.121  1.00 90.57           N  
ATOM   8946  N   ILE C 250     169.879 202.420 209.606  1.00 93.86           N  
ATOM   8948  CA  ILE C 250     171.262 202.467 210.102  1.00 93.86           C  
ATOM   8950  C   ILE C 250     171.264 202.787 211.600  1.00 93.86           C  
ATOM   8951  CB  ILE C 250     172.099 203.484 209.284  1.00 93.86           C  
ATOM   8953  O   ILE C 250     171.776 201.991 212.393  1.00 93.86           O  
ATOM   8954  CG1 ILE C 250     172.402 202.930 207.875  1.00 93.86           C  
ATOM   8957  CG2 ILE C 250     173.423 203.813 209.997  1.00 93.86           C  
ATOM   8961  CD1 ILE C 250     172.845 203.997 206.865  1.00 93.86           C  
ATOM   8965  N   LEU C 251     170.643 203.903 212.002  1.00 95.64           N  
ATOM   8967  CA  LEU C 251     170.613 204.333 213.406  1.00 95.64           C  
ATOM   8969  C   LEU C 251     169.915 203.300 214.298  1.00 95.64           C  
ATOM   8970  CB  LEU C 251     169.929 205.709 213.522  1.00 95.64           C  
ATOM   8973  O   LEU C 251     170.444 202.926 215.344  1.00 95.64           O  
ATOM   8974  CG  LEU C 251     170.636 206.862 212.784  1.00 95.64           C  
ATOM   8976  CD1 LEU C 251     169.837 208.152 212.972  1.00 95.64           C  
ATOM   8980  CD2 LEU C 251     172.065 207.093 213.281  1.00 95.64           C  
ATOM   8984  N   ARG C 252     168.768 202.778 213.855  1.00 93.87           N  
ATOM   8986  CA  ARG C 252     167.986 201.783 214.598  1.00 93.87           C  
ATOM   8988  C   ARG C 252     168.760 200.488 214.808  1.00 93.87           C  
ATOM   8989  CB  ARG C 252     166.666 201.532 213.862  1.00 93.87           C  
ATOM   8992  O   ARG C 252     168.808 199.979 215.919  1.00 93.87           O  
ATOM   8993  CG  ARG C 252     165.589 201.018 214.821  1.00 93.87           C  
ATOM   8996  CD  ARG C 252     164.242 200.789 214.124  1.00 93.87           C  
ATOM   8999  NE  ARG C 252     163.800 201.979 213.358  1.00 93.87           N  
ATOM   9001  NH1 ARG C 252     161.633 201.345 213.014  1.00 93.87           N  
ATOM   9004  NH2 ARG C 252     162.367 203.268 212.137  1.00 93.87           N  
ATOM   9007  CZ  ARG C 252     162.605 202.195 212.842  1.00 93.87           C  
ATOM   9008  N   THR C 253     169.436 200.000 213.771  1.00 90.85           N  
ATOM   9010  CA  THR C 253     170.255 198.783 213.843  1.00 90.85           C  
ATOM   9012  C   THR C 253     171.430 198.961 214.801  1.00 90.85           C  
ATOM   9013  CB  THR C 253     170.767 198.405 212.448  1.00 90.85           C  
ATOM   9015  O   THR C 253     171.699 198.074 215.613  1.00 90.85           O  
ATOM   9016  CG2 THR C 253     171.604 197.130 212.449  1.00 90.85           C  
ATOM   9020  OG1 THR C 253     169.674 198.195 211.591  1.00 90.85           O  
ATOM   9022  N   MET C 254     172.113 200.112 214.749  1.00 94.43           N  
ATOM   9024  CA  MET C 254     173.193 200.429 215.687  1.00 94.43           C  
ATOM   9026  C   MET C 254     172.702 200.425 217.141  1.00 94.43           C  
ATOM   9027  CB  MET C 254     173.823 201.787 215.345  1.00 94.43           C  
ATOM   9030  O   MET C 254     173.383 199.862 217.996  1.00 94.43           O  
ATOM   9031  CG  MET C 254     174.633 201.740 214.045  1.00 94.43           C  
ATOM   9034  SD  MET C 254     175.390 203.308 213.543  1.00 94.43           S  
ATOM   9035  CE  MET C 254     176.572 203.520 214.891  1.00 94.43           C  
ATOM   9039  N   ILE C 255     171.529 201.004 217.416  1.00 94.81           N  
ATOM   9041  CA  ILE C 255     170.951 201.106 218.764  1.00 94.81           C  
ATOM   9043  C   ILE C 255     170.418 199.747 219.250  1.00 94.81           C  
ATOM   9044  CB  ILE C 255     169.891 202.235 218.810  1.00 94.81           C  
ATOM   9046  O   ILE C 255     170.860 199.260 220.288  1.00 94.81           O  
ATOM   9047  CG1 ILE C 255     170.558 203.611 218.559  1.00 94.81           C  
ATOM   9050  CG2 ILE C 255     169.170 202.248 220.171  1.00 94.81           C  
ATOM   9054  CD1 ILE C 255     169.570 204.759 218.299  1.00 94.81           C  
ATOM   9058  N   GLU C 256     169.525 199.102 218.497  1.00 89.96           N  
ATOM   9060  CA  GLU C 256     168.786 197.913 218.948  1.00 89.96           C  
ATOM   9062  C   GLU C 256     169.617 196.625 218.927  1.00 89.96           C  
ATOM   9063  CB  GLU C 256     167.525 197.711 218.091  1.00 89.96           C  
ATOM   9066  O   GLU C 256     169.511 195.818 219.849  1.00 89.96           O  
ATOM   9067  CG  GLU C 256     166.488 198.833 218.262  1.00 89.96           C  
ATOM   9070  CD  GLU C 256     165.182 198.566 217.494  1.00 89.96           C  
ATOM   9071  OE1 GLU C 256     164.163 199.192 217.868  1.00 89.96           O  
ATOM   9072  OE2 GLU C 256     165.188 197.786 216.517  1.00 89.96           O  
ATOM   9073  N   MET C 257     170.449 196.412 217.900  1.00 85.67           N  
ATOM   9075  CA  MET C 257     171.214 195.161 217.763  1.00 85.67           C  
ATOM   9077  C   MET C 257     172.630 195.231 218.333  1.00 85.67           C  
ATOM   9078  CB  MET C 257     171.264 194.698 216.304  1.00 85.67           C  
ATOM   9081  O   MET C 257     173.196 194.193 218.671  1.00 85.67           O  
ATOM   9082  CG  MET C 257     169.899 194.219 215.811  1.00 85.67           C  
ATOM   9085  SD  MET C 257     170.042 192.887 214.592  1.00 85.67           S  
ATOM   9086  CE  MET C 257     169.131 193.646 213.233  1.00 85.67           C  
ATOM   9090  N   TYR C 258     173.213 196.426 218.443  1.00 89.02           N  
ATOM   9092  CA  TYR C 258     174.605 196.604 218.872  1.00 89.02           C  
ATOM   9094  C   TYR C 258     174.759 197.538 220.078  1.00 89.02           C  
ATOM   9095  CB  TYR C 258     175.477 197.028 217.677  1.00 89.02           C  
ATOM   9098  O   TYR C 258     175.884 197.934 220.380  1.00 89.02           O  
ATOM   9099  CG  TYR C 258     175.424 196.069 216.503  1.00 89.02           C  
ATOM   9100  CD1 TYR C 258     176.118 194.844 216.554  1.00 89.02           C  
ATOM   9102  CD2 TYR C 258     174.636 196.382 215.379  1.00 89.02           C  
ATOM   9104  CE1 TYR C 258     176.008 193.925 215.492  1.00 89.02           C  
ATOM   9106  CE2 TYR C 258     174.524 195.468 214.317  1.00 89.02           C  
ATOM   9108  OH  TYR C 258     175.041 193.349 213.362  1.00 89.02           O  
ATOM   9110  CZ  TYR C 258     175.194 194.232 214.381  1.00 89.02           C  
ATOM   9111  N   GLY C 259     173.665 197.895 220.761  1.00 90.19           N  
ATOM   9113  CA  GLY C 259     173.695 198.715 221.978  1.00 90.19           C  
ATOM   9116  C   GLY C 259     174.292 200.108 221.763  1.00 90.19           C  
ATOM   9117  O   GLY C 259     175.048 200.581 222.599  1.00 90.19           O  
ATOM   9118  N   GLY C 260     174.039 200.729 220.608  1.00 92.06           N  
ATOM   9120  CA  GLY C 260     174.633 202.011 220.205  1.00 92.06           C  
ATOM   9123  C   GLY C 260     175.995 201.896 219.522  1.00 92.06           C  
ATOM   9124  O   GLY C 260     176.500 202.885 218.991  1.00 92.06           O  
ATOM   9125  N   GLY C 261     176.575 200.696 219.479  1.00 88.32           N  
ATOM   9127  CA  GLY C 261     177.925 200.432 218.997  1.00 88.32           C  
ATOM   9130  C   GLY C 261     178.945 200.284 220.140  1.00 88.32           C  
ATOM   9131  O   GLY C 261     178.586 200.252 221.311  1.00 88.32           O  
ATOM   9132  N   PRO C 262     180.250 200.175 219.829  1.00 90.27           N  
ATOM   9133  CA  PRO C 262     180.832 200.294 218.499  1.00 90.27           C  
ATOM   9135  C   PRO C 262     180.530 199.079 217.604  1.00 90.27           C  
ATOM   9136  CB  PRO C 262     182.334 200.461 218.747  1.00 90.27           C  
ATOM   9139  O   PRO C 262     180.776 197.941 217.996  1.00 90.27           O  
ATOM   9140  CG  PRO C 262     182.567 199.720 220.066  1.00 90.27           C  
ATOM   9143  CD  PRO C 262     181.278 199.978 220.836  1.00 90.27           C  
ATOM   9146  N   VAL C 263     180.082 199.317 216.366  1.00 91.72           N  
ATOM   9148  CA  VAL C 263     179.848 198.271 215.347  1.00 91.72           C  
ATOM   9150  C   VAL C 263     180.740 198.476 214.119  1.00 91.72           C  
ATOM   9151  CB  VAL C 263     178.350 198.156 214.996  1.00 91.72           C  
ATOM   9153  O   VAL C 263     180.909 199.590 213.625  1.00 91.72           O  
ATOM   9154  CG1 VAL C 263     177.772 199.428 214.371  1.00 91.72           C  
ATOM   9158  CG2 VAL C 263     178.078 196.974 214.058  1.00 91.72           C  
ATOM   9162  N   GLY C 264     181.370 197.411 213.621  1.00 90.31           N  
ATOM   9164  CA  GLY C 264     182.180 197.487 212.399  1.00 90.31           C  
ATOM   9167  C   GLY C 264     181.312 197.718 211.155  1.00 90.31           C  
ATOM   9168  O   GLY C 264     180.228 197.149 211.064  1.00 90.31           O  
ATOM   9169  N   LEU C 265     181.806 198.485 210.171  1.00 90.66           N  
ATOM   9171  CA  LEU C 265     181.048 198.824 208.952  1.00 90.66           C
[truncated: 877,826 more chars]
