# Supplementary material for: Improving deep learning protein monomer and complex structure prediction using DeepMSA2 with huge metagenomics data
Source: Nat Methods. 2024 Jan 2;21(2):279–89. doi: 10.1038/s41592-023-02130-4 (PMC10864179; doi:10.1038/s41592-023-02130-4)
Supplement: Supplementary file 17 — Statistical source data and structure coordinate files. [file 41592_2023_2130_MOESM17_ESM.zip › Figure6/Fig6B.T1109o.DMFold-Multimer_model.pdb]

PFRMAT TS
TARGET T1109
MODEL   1
PARENT N/A
ATOM      1  N   GLY A   1      35.238  44.675  17.566  1.00 30.11           N  
ATOM      5  CA  GLY A   1      35.320  43.220  17.339  1.00 30.11           C  
ATOM      8  C   GLY A   1      34.064  42.585  17.885  1.00 30.11           C  
ATOM      9  O   GLY A   1      33.632  43.007  18.949  1.00 30.11           O  
ATOM     10  N   SER A   2      33.450  41.651  17.156  1.00 41.99           N  
ATOM     12  CA  SER A   2      32.289  40.911  17.664  1.00 41.99           C  
ATOM     14  C   SER A   2      32.725  40.110  18.890  1.00 41.99           C  
ATOM     15  CB  SER A   2      31.735  39.973  16.582  1.00 41.99           C  
ATOM     18  O   SER A   2      33.636  39.288  18.781  1.00 41.99           O  
ATOM     19  OG  SER A   2      30.593  39.316  17.078  1.00 41.99           O  
ATOM     21  N   HIS A   3      32.133  40.371  20.056  1.00 45.21           N  
ATOM     23  CA  HIS A   3      32.257  39.469  21.195  1.00 45.21           C  
ATOM     25  C   HIS A   3      31.533  38.179  20.805  1.00 45.21           C  
ATOM     26  CB  HIS A   3      31.700  40.112  22.484  1.00 45.21           C  
ATOM     29  O   HIS A   3      30.327  38.047  20.991  1.00 45.21           O  
ATOM     30  CG  HIS A   3      32.761  40.434  23.509  1.00 45.21           C  
ATOM     31  CD2 HIS A   3      32.962  41.639  24.126  1.00 45.21           C  
ATOM     33  ND1 HIS A   3      33.661  39.545  24.055  1.00 45.21           N  
ATOM     35  CE1 HIS A   3      34.397  40.204  24.966  1.00 45.21           C  
ATOM     37  NE2 HIS A   3      34.012  41.487  25.037  1.00 45.21           N  
ATOM     38  N   MET A   4      32.267  37.246  20.197  1.00 49.19           N  
ATOM     40  CA  MET A   4      31.790  35.883  20.006  1.00 49.19           C  
ATOM     42  C   MET A   4      31.486  35.334  21.398  1.00 49.19           C  
ATOM     43  CB  MET A   4      32.858  35.045  19.285  1.00 49.19           C  
ATOM     46  O   MET A   4      32.400  35.151  22.206  1.00 49.19           O  
ATOM     47  CG  MET A   4      32.936  35.368  17.787  1.00 49.19           C  
ATOM     50  SD  MET A   4      31.639  34.607  16.771  1.00 49.19           S  
ATOM     51  CE  MET A   4      32.269  32.906  16.662  1.00 49.19           C  
ATOM     55  N   ALA A   5      30.203  35.150  21.708  1.00 57.24           N  
ATOM     57  CA  ALA A   5      29.789  34.501  22.941  1.00 57.24           C  
ATOM     59  C   ALA A   5      30.478  33.128  23.031  1.00 57.24           C  
ATOM     60  CB  ALA A   5      28.259  34.395  22.962  1.00 57.24           C  
ATOM     64  O   ALA A   5      30.594  32.425  22.024  1.00 57.24           O  
ATOM     65  N   GLN A   6      30.963  32.761  24.221  1.00 63.35           N  
ATOM     67  CA  GLN A   6      31.548  31.437  24.444  1.00 63.35           C  
ATOM     69  C   GLN A   6      30.531  30.355  24.038  1.00 63.35           C  
ATOM     70  CB  GLN A   6      31.955  31.274  25.917  1.00 63.35           C  
ATOM     73  O   GLN A   6      29.349  30.483  24.380  1.00 63.35           O  
ATOM     74  CG  GLN A   6      33.282  31.978  26.251  1.00 63.35           C  
ATOM     77  CD  GLN A   6      34.505  31.243  25.701  1.00 63.35           C  
ATOM     78  NE2 GLN A   6      35.511  31.942  25.220  1.00 63.35           N  
ATOM     81  OE1 GLN A   6      34.591  30.030  25.690  1.00 63.35           O  
ATOM     82  N   PRO A   7      30.948  29.310  23.302  1.00 73.07           N  
ATOM     83  CA  PRO A   7      30.035  28.256  22.884  1.00 73.07           C  
ATOM     85  C   PRO A   7      29.442  27.566  24.119  1.00 73.07           C  
ATOM     86  CB  PRO A   7      30.860  27.316  21.999  1.00 73.07           C  
ATOM     89  O   PRO A   7      30.162  27.200  25.047  1.00 73.07           O  
ATOM     90  CG  PRO A   7      32.303  27.557  22.443  1.00 73.07           C  
ATOM     93  CD  PRO A   7      32.309  29.018  22.885  1.00 73.07           C  
ATOM     96  N   ARG A   8      28.113  27.399  24.141  1.00 82.98           N  
ATOM     98  CA  ARG A   8      27.430  26.660  25.213  1.00 82.98           C  
ATOM    100  C   ARG A   8      27.857  25.187  25.185  1.00 82.98           C  
ATOM    101  CB  ARG A   8      25.904  26.789  25.085  1.00 82.98           C  
ATOM    104  O   ARG A   8      28.057  24.658  24.087  1.00 82.98           O  
ATOM    105  CG  ARG A   8      25.427  28.225  25.352  1.00 82.98           C  
ATOM    108  CD  ARG A   8      23.899  28.309  25.446  1.00 82.98           C  
ATOM    111  NE  ARG A   8      23.239  27.966  24.172  1.00 82.98           N  
ATOM    113  NH1 ARG A   8      21.074  27.862  24.957  1.00 82.98           N  
ATOM    116  NH2 ARG A   8      21.510  27.482  22.802  1.00 82.98           N  
ATOM    119  CZ  ARG A   8      21.945  27.777  23.989  1.00 82.98           C  
ATOM    120  N   PRO A   9      27.941  24.504  26.344  1.00 88.73           N  
ATOM    121  CA  PRO A   9      28.174  23.065  26.360  1.00 88.73           C  
ATOM    123  C   PRO A   9      27.077  22.352  25.555  1.00 88.73           C  
ATOM    124  CB  PRO A   9      28.157  22.648  27.834  1.00 88.73           C  
ATOM    127  O   PRO A   9      25.942  22.849  25.522  1.00 88.73           O  
ATOM    128  CG  PRO A   9      27.282  23.716  28.489  1.00 88.73           C  
ATOM    131  CD  PRO A   9      27.619  24.973  27.686  1.00 88.73           C  
ATOM    134  N   PRO A  10      27.371  21.217  24.901  1.00 94.67           N  
ATOM    135  CA  PRO A  10      26.370  20.527  24.098  1.00 94.67           C  
ATOM    137  C   PRO A  10      25.130  20.137  24.919  1.00 94.67           C  
ATOM    138  CB  PRO A  10      27.081  19.324  23.479  1.00 94.67           C  
ATOM    141  O   PRO A  10      25.190  19.963  26.135  1.00 94.67           O  
ATOM    142  CG  PRO A  10      28.565  19.683  23.550  1.00 94.67           C  
ATOM    145  CD  PRO A  10      28.660  20.546  24.804  1.00 94.67           C  
ATOM    148  N   PHE A  11      23.977  20.062  24.260  1.00 97.29           N  
ATOM    150  CA  PHE A  11      22.720  19.611  24.849  1.00 97.29           C  
ATOM    152  C   PHE A  11      22.548  18.118  24.579  1.00 97.29           C  
ATOM    153  CB  PHE A  11      21.561  20.432  24.276  1.00 97.29           C  
ATOM    156  O   PHE A  11      22.429  17.696  23.428  1.00 97.29           O  
ATOM    157  CG  PHE A  11      20.243  20.217  24.990  1.00 97.29           C  
ATOM    158  CD1 PHE A  11      19.192  19.530  24.357  1.00 97.29           C  
ATOM    160  CD2 PHE A  11      20.061  20.716  26.293  1.00 97.29           C  
ATOM    162  CE1 PHE A  11      17.965  19.356  25.020  1.00 97.29           C  
ATOM    164  CE2 PHE A  11      18.826  20.569  26.946  1.00 97.29           C  
ATOM    166  CZ  PHE A  11      17.780  19.883  26.309  1.00 97.29           C  
ATOM    168  N   HIS A  12      22.566  17.310  25.634  1.00 97.80           N  
ATOM    170  CA  HIS A  12      22.532  15.856  25.511  1.00 97.80           C  
ATOM    172  C   HIS A  12      21.136  15.321  25.820  1.00 97.80           C  
ATOM    173  CB  HIS A  12      23.617  15.231  26.392  1.00 97.80           C  
ATOM    176  O   HIS A  12      20.646  15.451  26.942  1.00 97.80           O  
ATOM    177  CG  HIS A  12      24.998  15.711  26.023  1.00 97.80           C  
ATOM    178  CD2 HIS A  12      25.813  16.527  26.757  1.00 97.80           C  
ATOM    180  ND1 HIS A  12      25.672  15.415  24.864  1.00 97.80           N  
ATOM    182  CE1 HIS A  12      26.867  16.015  24.903  1.00 97.80           C  
ATOM    184  NE2 HIS A  12      26.995  16.728  26.031  1.00 97.80           N  
ATOM    185  N   ILE A  13      20.510  14.717  24.814  1.00 98.58           N  
ATOM    187  CA  ILE A  13      19.229  14.030  24.918  1.00 98.58           C  
ATOM    189  C   ILE A  13      19.518  12.535  25.024  1.00 98.58           C  
ATOM    190  CB  ILE A  13      18.316  14.364  23.717  1.00 98.58           C  
ATOM    192  O   ILE A  13      20.195  11.971  24.160  1.00 98.58           O  
ATOM    193  CG1 ILE A  13      18.186  15.897  23.537  1.00 98.58           C  
ATOM    196  CG2 ILE A  13      16.949  13.679  23.909  1.00 98.58           C  
ATOM    200  CD1 ILE A  13      17.365  16.334  22.326  1.00 98.58           C  
ATOM    204  N   THR A  14      18.999  11.896  26.067  1.00 98.68           N  
ATOM    206  CA  THR A  14      19.159  10.456  26.282  1.00 98.68           C  
ATOM    208  C   THR A  14      17.797   9.783  26.271  1.00 98.68           C  
ATOM    209  CB  THR A  14      19.911  10.149  27.582  1.00 98.68           C  
ATOM    211  O   THR A  14      16.897  10.177  27.015  1.00 98.68           O  
ATOM    212  CG2 THR A  14      20.136   8.652  27.776  1.00 98.68           C  
ATOM    216  OG1 THR A  14      21.191  10.742  27.574  1.00 98.68           O  
ATOM    218  N   ILE A  15      17.669   8.746  25.447  1.00 98.91           N  
ATOM    220  CA  ILE A  15      16.482   7.899  25.348  1.00 98.91           C  
ATOM    222  C   ILE A  15      16.874   6.499  25.834  1.00 98.91           C  
ATOM    223  CB  ILE A  15      15.918   7.885  23.910  1.00 98.91           C  
ATOM    225  O   ILE A  15      17.493   5.747  25.076  1.00 98.91           O  
ATOM    226  CG1 ILE A  15      15.722   9.320  23.366  1.00 98.91           C  
ATOM    229  CG2 ILE A  15      14.605   7.079  23.883  1.00 98.91           C  
ATOM    233  CD1 ILE A  15      15.115   9.402  21.964  1.00 98.91           C  
ATOM    237  N   PRO A  16      16.603   6.138  27.100  1.00 98.90           N  
ATOM    238  CA  PRO A  16      16.821   4.780  27.570  1.00 98.90           C  
ATOM    240  C   PRO A  16      15.827   3.825  26.894  1.00 98.90           C  
ATOM    241  CB  PRO A  16      16.675   4.846  29.090  1.00 98.90           C  
ATOM    244  O   PRO A  16      14.621   3.942  27.073  1.00 98.90           O  
ATOM    245  CG  PRO A  16      15.731   6.026  29.309  1.00 98.90           C  
ATOM    248  CD  PRO A  16      16.110   6.977  28.181  1.00 98.90           C  
ATOM    251  N   ILE A  17      16.331   2.882  26.103  1.00 98.90           N  
ATOM    253  CA  ILE A  17      15.550   1.870  25.386  1.00 98.90           C  
ATOM    255  C   ILE A  17      15.748   0.482  26.005  1.00 98.90           C  
ATOM    256  CB  ILE A  17      15.850   1.881  23.868  1.00 98.90           C  
ATOM    258  O   ILE A  17      16.721   0.217  26.715  1.00 98.90           O  
ATOM    259  CG1 ILE A  17      17.341   1.624  23.557  1.00 98.90           C  
ATOM    262  CG2 ILE A  17      15.381   3.205  23.242  1.00 98.90           C  
ATOM    266  CD1 ILE A  17      17.613   1.273  22.088  1.00 98.90           C  
ATOM    270  N   TYR A  18      14.812  -0.420  25.725  1.00 98.84           N  
ATOM    272  CA  TYR A  18      14.777  -1.778  26.261  1.00 98.84           C  
ATOM    274  C   TYR A  18      14.093  -2.732  25.269  1.00 98.84           C  
ATOM    275  CB  TYR A  18      14.060  -1.764  27.621  1.00 98.84           C  
ATOM    278  O   TYR A  18      13.322  -2.280  24.422  1.00 98.84           O  
ATOM    279  CG  TYR A  18      12.754  -0.990  27.658  1.00 98.84           C  
ATOM    280  CD1 TYR A  18      12.764   0.386  27.959  1.00 98.84           C  
ATOM    282  CD2 TYR A  18      11.531  -1.631  27.390  1.00 98.84           C  
ATOM    284  CE1 TYR A  18      11.562   1.111  28.040  1.00 98.84           C  
ATOM    286  CE2 TYR A  18      10.323  -0.916  27.502  1.00 98.84           C  
ATOM    288  OH  TYR A  18       9.169   1.127  27.971  1.00 98.84           O  
ATOM    290  CZ  TYR A  18      10.336   0.454  27.839  1.00 98.84           C  
ATOM    291  N   PRO A  19      14.359  -4.054  25.323  1.00 98.41           N  
ATOM    292  CA  PRO A  19      13.663  -5.014  24.469  1.00 98.41           C  
ATOM    294  C   PRO A  19      12.145  -4.915  24.656  1.00 98.41           C  
ATOM    295  CB  PRO A  19      14.197  -6.392  24.873  1.00 98.41           C  
ATOM    298  O   PRO A  19      11.669  -4.963  25.784  1.00 98.41           O  
ATOM    299  CG  PRO A  19      15.561  -6.086  25.493  1.00 98.41           C  
ATOM    302  CD  PRO A  19      15.337  -4.732  26.162  1.00 98.41           C  
ATOM    305  N   GLY A  20      11.390  -4.791  23.566  1.00 98.28           N  
ATOM    307  CA  GLY A  20       9.942  -4.583  23.599  1.00 98.28           C  
ATOM    310  C   GLY A  20       9.501  -3.127  23.780  1.00 98.28           C  
ATOM    311  O   GLY A  20       8.317  -2.912  23.997  1.00 98.28           O  
ATOM    312  N   VAL A  21      10.407  -2.146  23.693  1.00 98.83           N  
ATOM    314  CA  VAL A  21      10.052  -0.715  23.594  1.00 98.83           C  
ATOM    316  C   VAL A  21       9.158  -0.454  22.377  1.00 98.83           C  
ATOM    317  CB  VAL A  21      11.326   0.154  23.550  1.00 98.83           C  
ATOM    319  O   VAL A  21       9.301  -1.133  21.355  1.00 98.83           O  
ATOM    320  CG1 VAL A  21      12.145  -0.007  22.258  1.00 98.83           C  
ATOM    324  CG2 VAL A  21      11.047   1.640  23.752  1.00 98.83           C  
ATOM    328  N   ASP A  22       8.271   0.530  22.467  1.00 98.46           N  
ATOM    330  CA  ASP A  22       7.422   0.938  21.346  1.00 98.46           C  
ATOM    332  C   ASP A  22       8.215   1.764  20.331  1.00 98.46           C  
ATOM    333  CB  ASP A  22       6.186   1.670  21.876  1.00 98.46           C  
ATOM    336  O   ASP A  22       9.012   2.636  20.690  1.00 98.46           O  
ATOM    337  CG  ASP A  22       5.225   0.719  22.595  1.00 98.46           C  
ATOM    338  OD1 ASP A  22       5.344  -0.524  22.443  1.00 98.46           O  
ATOM    339  OD2 ASP A  22       4.269   1.198  23.225  1.00 98.46           O  
ATOM    340  N   LEU A  23       8.050   1.460  19.041  1.00 98.45           N  
ATOM    342  CA  LEU A  23       8.890   2.044  18.001  1.00 98.45           C  
ATOM    344  C   LEU A  23       8.676   3.554  17.873  1.00 98.45           C  
ATOM    345  CB  LEU A  23       8.617   1.311  16.678  1.00 98.45           C  
ATOM    348  O   LEU A  23       9.650   4.312  17.854  1.00 98.45           O  
ATOM    349  CG  LEU A  23       9.340   1.906  15.458  1.00 98.45           C  
ATOM    351  CD1 LEU A  23      10.866   1.877  15.578  1.00 98.45           C  
ATOM    355  CD2 LEU A  23       8.955   1.109  14.215  1.00 98.45           C  
ATOM    359  N   LEU A  24       7.424   4.002  17.778  1.00 98.29           N  
ATOM    361  CA  LEU A  24       7.115   5.411  17.540  1.00 98.29           C  
ATOM    363  C   LEU A  24       7.411   6.294  18.763  1.00 98.29           C  
ATOM    364  CB  LEU A  24       5.673   5.514  17.022  1.00 98.29           C  
ATOM    367  O   LEU A  24       7.776   7.455  18.582  1.00 98.29           O  
ATOM    368  CG  LEU A  24       5.289   6.872  16.416  1.00 98.29           C  
ATOM    370  CD1 LEU A  24       6.213   7.253  15.261  1.00 98.29           C  
ATOM    374  CD2 LEU A  24       3.881   6.843  15.811  1.00 98.29           C  
ATOM    378  N   ASP A  25       7.388   5.728  19.971  1.00 98.78           N  
ATOM    380  CA  ASP A  25       7.823   6.379  21.216  1.00 98.78           C  
ATOM    382  C   ASP A  25       9.310   6.759  21.213  1.00 98.78           C  
ATOM    383  CB  ASP A  25       7.594   5.429  22.395  1.00 98.78           C  
ATOM    386  O   ASP A  25       9.727   7.669  21.936  1.00 98.78           O  
ATOM    387  CG  ASP A  25       6.158   5.388  22.889  1.00 98.78           C  
ATOM    388  OD1 ASP A  25       5.235   5.709  22.112  1.00 98.78           O  
ATOM    389  OD2 ASP A  25       6.025   5.115  24.098  1.00 98.78           O  
ATOM    390  N   VAL A  26      10.112   6.064  20.401  1.00 98.82           N  
ATOM    392  CA  VAL A  26      11.530   6.357  20.173  1.00 98.82           C  
ATOM    394  C   VAL A  26      11.714   7.168  18.892  1.00 98.82           C  
ATOM    395  CB  VAL A  26      12.350   5.053  20.122  1.00 98.82           C  
ATOM    397  O   VAL A  26      12.461   8.141  18.876  1.00 98.82           O  
ATOM    398  CG1 VAL A  26      13.840   5.329  19.871  1.00 98.82           C  
ATOM    402  CG2 VAL A  26      12.238   4.271  21.437  1.00 98.82           C  
ATOM    406  N   ALA A  27      11.044   6.800  17.803  1.00 98.55           N  
ATOM    408  CA  ALA A  27      11.291   7.404  16.499  1.00 98.55           C  
ATOM    410  C   ALA A  27      10.760   8.840  16.376  1.00 98.55           C  
ATOM    411  CB  ALA A  27      10.705   6.491  15.425  1.00 98.55           C  
ATOM    415  O   ALA A  27      11.448   9.689  15.814  1.00 98.55           O  
ATOM    416  N   ALA A  28       9.576   9.135  16.929  1.00 97.31           N  
ATOM    418  CA  ALA A  28       9.003  10.481  16.902  1.00 97.31           C  
ATOM    420  C   ALA A  28       9.909  11.538  17.567  1.00 97.31           C  
ATOM    421  CB  ALA A  28       7.599  10.452  17.519  1.00 97.31           C  
ATOM    425  O   ALA A  28      10.208  12.544  16.918  1.00 97.31           O  
ATOM    426  N   PRO A  29      10.395  11.352  18.812  1.00 98.44           N  
ATOM    427  CA  PRO A  29      11.306  12.320  19.417  1.00 98.44           C  
ATOM    429  C   PRO A  29      12.666  12.362  18.711  1.00 98.44           C  
ATOM    430  CB  PRO A  29      11.436  11.906  20.883  1.00 98.44           C  
ATOM    433  O   PRO A  29      13.210  13.450  18.553  1.00 98.44           O  
ATOM    434  CG  PRO A  29      11.205  10.405  20.812  1.00 98.44           C  
ATOM    437  CD  PRO A  29      10.103  10.290  19.768  1.00 98.44           C  
ATOM    440  N   VAL A  30      13.216  11.228  18.247  1.00 98.59           N  
ATOM    442  CA  VAL A  30      14.497  11.222  17.510  1.00 98.59           C  
ATOM    444  C   VAL A  30      14.404  12.079  16.249  1.00 98.59           C  
ATOM    445  CB  VAL A  30      14.961   9.794  17.162  1.00 98.59           C  
ATOM    447  O   VAL A  30      15.279  12.914  16.033  1.00 98.59           O  
ATOM    448  CG1 VAL A  30      16.159   9.776  16.199  1.00 98.59           C  
ATOM    452  CG2 VAL A  30      15.413   9.039  18.416  1.00 98.59           C  
ATOM    456  N   GLU A  31      13.344  11.925  15.455  1.00 98.10           N  
ATOM    458  CA  GLU A  31      13.105  12.729  14.252  1.00 98.10           C  
ATOM    460  C   GLU A  31      13.029  14.227  14.597  1.00 98.10           C  
ATOM    461  CB  GLU A  31      11.794  12.237  13.616  1.00 98.10           C  
ATOM    464  O   GLU A  31      13.799  15.043  14.088  1.00 98.10           O  
ATOM    465  CG  GLU A  31      11.418  12.947  12.308  1.00 98.10           C  
ATOM    468  CD  GLU A  31      12.187  12.452  11.077  1.00 98.10           C  
ATOM    469  OE1 GLU A  31      12.410  13.307  10.189  1.00 98.10           O  
ATOM    470  OE2 GLU A  31      12.454  11.234  10.981  1.00 98.10           O  
ATOM    471  N   LEU A  32      12.138  14.612  15.520  1.00 97.32           N  
ATOM    473  CA  LEU A  32      11.896  16.024  15.837  1.00 97.32           C  
ATOM    475  C   LEU A  32      13.111  16.694  16.490  1.00 97.32           C  
ATOM    476  CB  LEU A  32      10.652  16.148  16.732  1.00 97.32           C  
ATOM    479  O   LEU A  32      13.428  17.846  16.184  1.00 97.32           O  
ATOM    480  CG  LEU A  32       9.345  16.310  15.936  1.00 97.32           C  
ATOM    482  CD1 LEU A  32       9.035  15.154  14.987  1.00 97.32           C  
ATOM    486  CD2 LEU A  32       8.182  16.443  16.910  1.00 97.32           C  
ATOM    490  N   PHE A  33      13.815  15.986  17.373  1.00 98.46           N  
ATOM    492  CA  PHE A  33      15.022  16.511  17.995  1.00 98.46           C  
ATOM    494  C   PHE A  33      16.215  16.544  17.035  1.00 98.46           C  
ATOM    495  CB  PHE A  33      15.347  15.741  19.280  1.00 98.46           C  
ATOM    498  O   PHE A  33      17.086  17.395  17.221  1.00 98.46           O  
ATOM    499  CG  PHE A  33      14.310  15.808  20.392  1.00 98.46           C  
ATOM    500  CD1 PHE A  33      13.580  16.988  20.646  1.00 98.46           C  
ATOM    502  CD2 PHE A  33      14.095  14.678  21.204  1.00 98.46           C  
ATOM    504  CE1 PHE A  33      12.622  17.021  21.674  1.00 98.46           C  
ATOM    506  CE2 PHE A  33      13.146  14.716  22.240  1.00 98.46           C  
ATOM    508  CZ  PHE A  33      12.399  15.882  22.465  1.00 98.46           C  
ATOM    510  N   SER A  34      16.264  15.693  16.003  1.00 98.17           N  
ATOM    512  CA  SER A  34      17.306  15.770  14.966  1.00 98.17           C  
ATOM    514  C   SER A  34      17.123  17.026  14.120  1.00 98.17           C  
ATOM    515  CB  SER A  34      17.328  14.519  14.085  1.00 98.17           C  
ATOM    518  O   SER A  34      18.067  17.796  13.950  1.00 98.17           O  
ATOM    519  OG  SER A  34      17.643  13.411  14.901  1.00 98.17           O  
ATOM    521  N   TRP A  35      15.883  17.338  13.731  1.00 97.20           N  
ATOM    523  CA  TRP A  35      15.568  18.614  13.085  1.00 97.20           C  
ATOM    525  C   TRP A  35      15.849  19.827  13.978  1.00 97.20           C  
ATOM    526  CB  TRP A  35      14.105  18.606  12.646  1.00 97.20           C  
ATOM    529  O   TRP A  35      16.334  20.856  13.501  1.00 97.20           O  
ATOM    530  CG  TRP A  35      13.823  17.722  11.484  1.00 97.20           C  
ATOM    531  CD1 TRP A  35      13.021  16.637  11.476  1.00 97.20           C  
ATOM    533  CD2 TRP A  35      14.368  17.834  10.137  1.00 97.20           C  
ATOM    534  CE2 TRP A  35      13.758  16.833   9.331  1.00 97.20           C  
ATOM    535  CE3 TRP A  35      15.300  18.698   9.514  1.00 97.20           C  
ATOM    537  NE1 TRP A  35      12.990  16.094  10.209  1.00 97.20           N  
ATOM    539  CH2 TRP A  35      14.937  17.615   7.359  1.00 97.20           C  
ATOM    541  CZ2 TRP A  35      13.988  16.768   7.952  1.00 97.20           C  
ATOM    543  CZ3 TRP A  35      15.604  18.571   8.145  1.00 97.20           C  
ATOM    545  N   MET A  36      15.599  19.721  15.288  1.00 97.77           N  
ATOM    547  CA  MET A  36      16.020  20.751  16.242  1.00 97.77           C  
ATOM    549  C   MET A  36      17.544  20.904  16.261  1.00 97.77           C  
ATOM    550  CB  MET A  36      15.496  20.433  17.647  1.00 97.77           C  
ATOM    553  O   MET A  36      18.027  22.032  16.235  1.00 97.77           O  
ATOM    554  CG  MET A  36      15.931  21.485  18.679  1.00 97.77           C  
ATOM    557  SD  MET A  36      15.497  21.115  20.400  1.00 97.77           S  
ATOM    558  CE  MET A  36      16.648  19.762  20.746  1.00 97.77           C  
ATOM    562  N   ALA A  37      18.302  19.805  16.307  1.00 97.91           N  
ATOM    564  CA  ALA A  37      19.764  19.831  16.320  1.00 97.91           C  
ATOM    566  C   ALA A  37      20.332  20.503  15.059  1.00 97.91           C  
ATOM    567  CB  ALA A  37      20.282  18.394  16.476  1.00 97.91           C  
ATOM    571  O   ALA A  37      21.243  21.330  15.155  1.00 97.91           O  
ATOM    572  N   ASP A  38      19.737  20.223  13.899  1.00 96.21           N  
ATOM    574  CA  ASP A  38      20.112  20.843  12.631  1.00 96.21           C  
ATOM    576  C   ASP A  38      19.790  22.341  12.599  1.00 96.21           C  
ATOM    577  CB  ASP A  38      19.425  20.110  11.469  1.00 96.21           C  
ATOM    580  O   ASP A  38      20.597  23.130  12.100  1.00 96.21           O  
ATOM    581  CG  ASP A  38      20.111  18.791  11.100  1.00 96.21           C  
ATOM    582  OD1 ASP A  38      21.270  18.593  11.538  1.00 96.21           O  
ATOM    583  OD2 ASP A  38      19.517  18.058  10.286  1.00 96.21           O  
ATOM    584  N   ALA A  39      18.666  22.770  13.168  1.00 95.80           N  
ATOM    586  CA  ALA A  39      18.277  24.178  13.196  1.00 95.80           C  
ATOM    588  C   ALA A  39      18.975  24.992  14.308  1.00 95.80           C  
ATOM    589  CB  ALA A  39      16.753  24.227  13.306  1.00 95.80           C  
ATOM    593  O   ALA A  39      19.248  26.184  14.135  1.00 95.80           O  
ATOM    594  N   TRP A  40      19.307  24.381  15.451  1.00 95.64           N  
ATOM    596  CA  TRP A  40      19.774  25.083  16.652  1.00 95.64           C  
ATOM    598  C   TRP A  40      21.283  25.342  16.678  1.00 95.64           C  
ATOM    599  CB  TRP A  40      19.280  24.392  17.929  1.00 95.64           C  
ATOM    602  O   TRP A  40      22.019  24.891  17.557  1.00 95.64           O  
ATOM    603  CG  TRP A  40      19.336  25.226  19.180  1.00 95.64           C  
ATOM    604  CD1 TRP A  40      19.275  26.578  19.257  1.00 95.64           C  
ATOM    606  CD2 TRP A  40      19.335  24.756  20.558  1.00 95.64           C  
ATOM    607  CE2 TRP A  40      19.182  25.885  21.416  1.00 95.64           C  
ATOM    608  CE3 TRP A  40      19.375  23.486  21.169  1.00 95.64           C  
ATOM    610  NE1 TRP A  40      19.146  26.972  20.571  1.00 95.64           N  
ATOM    612  CH2 TRP A  40      19.077  24.475  23.380  1.00 95.64           C  
ATOM    614  CZ2 TRP A  40      19.032  25.755  22.805  1.00 95.64           C  
ATOM    616  CZ3 TRP A  40      19.260  23.346  22.563  1.00 95.64           C  
ATOM    618  N   LYS A  41      21.764  26.171  15.747  1.00 93.40           N  
ATOM    620  CA  LYS A  41      23.203  26.464  15.581  1.00 93.40           C  
ATOM    622  C   LYS A  41      23.901  27.024  16.831  1.00 93.40           C  
ATOM    623  CB  LYS A  41      23.408  27.409  14.382  1.00 93.40           C  
ATOM    626  O   LYS A  41      25.117  26.919  16.950  1.00 93.40           O  
ATOM    627  CG  LYS A  41      22.823  26.909  13.048  1.00 93.40           C  
ATOM    630  CD  LYS A  41      23.238  25.469  12.700  1.00 93.40           C  
ATOM    633  CE  LYS A  41      22.805  25.101  11.277  1.00 93.40           C  
ATOM    636  NZ  LYS A  41      22.968  23.648  11.017  1.00 93.40           N  
ATOM    640  N   ALA A  42      23.151  27.595  17.776  1.00 92.63           N  
ATOM    642  CA  ALA A  42      23.683  28.157  19.018  1.00 92.63           C  
ATOM    644  C   ALA A  42      24.057  27.110  20.089  1.00 92.63           C  
ATOM    645  CB  ALA A  42      22.652  29.155  19.561  1.00 92.63           C  
ATOM    649  O   ALA A  42      24.603  27.484  21.132  1.00 92.63           O  
ATOM    650  N   ARG A  43      23.699  25.829  19.917  1.00 94.47           N  
ATOM    652  CA  ARG A  43      24.087  24.749  20.837  1.00 94.47           C  
ATOM    654  C   ARG A  43      24.063  23.406  20.123  1.00 94.47           C  
ATOM    655  CB  ARG A  43      23.154  24.754  22.058  1.00 94.47           C  
ATOM    658  O   ARG A  43      23.003  22.920  19.743  1.00 94.47           O  
ATOM    659  CG  ARG A  43      23.561  23.816  23.200  1.00 94.47           C  
ATOM    662  CD  ARG A  43      22.701  24.100  24.445  1.00 94.47           C  
ATOM    665  NE  ARG A  43      23.235  23.403  25.627  1.00 94.47           N  
ATOM    667  NH1 ARG A  43      21.527  23.725  27.145  1.00 94.47           N  
ATOM    670  NH2 ARG A  43      23.327  22.526  27.704  1.00 94.47           N  
ATOM    673  CZ  ARG A  43      22.691  23.233  26.818  1.00 94.47           C  
ATOM    674  N   ALA A  44      25.241  22.797  19.996  1.00 94.74           N  
ATOM    676  CA  ALA A  44      25.354  21.429  19.506  1.00 94.74           C  
ATOM    678  C   ALA A  44      24.449  20.512  20.336  1.00 94.74           C  
ATOM    679  CB  ALA A  44      26.820  20.987  19.578  1.00 94.74           C  
ATOM    683  O   ALA A  44      24.423  20.621  21.561  1.00 94.74           O  
ATOM    684  N   THR A  45      23.708  19.634  19.673  1.00 96.91           N  
ATOM    686  CA  THR A  45      22.756  18.729  20.316  1.00 96.91           C  
ATOM    688  C   THR A  45      23.066  17.301  19.894  1.00 96.91           C  
ATOM    689  CB  THR A  45      21.313  19.128  19.977  1.00 96.91           C  
ATOM    691  O   THR A  45      23.367  17.056  18.728  1.00 96.91           O  
ATOM    692  CG2 THR A  45      20.278  18.181  20.586  1.00 96.91           C  
ATOM    696  OG1 THR A  45      21.055  20.422  20.482  1.00 96.91           O  
ATOM    698  N   THR A  46      23.015  16.362  20.835  1.00 96.48           N  
ATOM    700  CA  THR A  46      23.196  14.930  20.558  1.00 96.48           C  
ATOM    702  C   THR A  46      22.004  14.150  21.081  1.00 96.48           C  
ATOM    703  CB  THR A  46      24.469  14.358  21.198  1.00 96.48           C  
ATOM    705  O   THR A  46      21.571  14.405  22.205  1.00 96.48           O  
ATOM    706  CG2 THR A  46      25.740  15.103  20.794  1.00 96.48           C  
ATOM    710  OG1 THR A  46      24.368  14.410  22.602  1.00 96.48           O  
ATOM    712  N   ILE A  47      21.547  13.153  20.329  1.00 98.17           N  
ATOM    714  CA  ILE A  47      20.505  12.216  20.753  1.00 98.17           C  
ATOM    716  C   ILE A  47      21.149  10.839  20.866  1.00 98.17           C  
ATOM    717  CB  ILE A  47      19.324  12.214  19.766  1.00 98.17           C  
ATOM    719  O   ILE A  47      21.775  10.370  19.918  1.00 98.17           O  
ATOM    720  CG1 ILE A  47      18.757  13.633  19.535  1.00 98.17           C  
ATOM    723  CG2 ILE A  47      18.198  11.301  20.287  1.00 98.17           C  
ATOM    727  CD1 ILE A  47      18.099  13.745  18.163  1.00 98.17           C  
ATOM    731  N   THR A  48      21.044  10.216  22.035  1.00 97.42           N  
ATOM    733  CA  THR A  48      21.681   8.925  22.316  1.00 97.42           C  
ATOM    735  C   THR A  48      20.635   7.932  22.792  1.00 97.42           C  
ATOM    736  CB  THR A  48      22.789   9.085  23.366  1.00 97.42           C  
ATOM    738  O   THR A  48      19.964   8.179  23.795  1.00 97.42           O  
ATOM    739  CG2 THR A  48      23.580   7.802  23.597  1.00 97.42           C  
ATOM    743  OG1 THR A  48      23.715  10.053  22.922  1.00 97.42           O  
ATOM    745  N   LEU A  49      20.521   6.793  22.108  1.00 98.41           N  
ATOM    747  CA  LEU A  49      19.807   5.641  22.642  1.00 98.41           C  
ATOM    749  C   LEU A  49      20.751   4.906  23.592  1.00 98.41           C  
ATOM    750  CB  LEU A  49      19.264   4.709  21.545  1.00 98.41           C  
ATOM    753  O   LEU A  49      21.800   4.396  23.185  1.00 98.41           O  
ATOM    754  CG  LEU A  49      18.543   5.391  20.373  1.00 98.41           C  
ATOM    756  CD1 LEU A  49      18.016   4.323  19.420  1.00 98.41           C  
ATOM    760  CD2 LEU A  49      17.373   6.258  20.830  1.00 98.41           C  
ATOM    764  N   ALA A  50      20.381   4.872  24.865  1.00 98.27           N  
ATOM    766  CA  ALA A  50      21.104   4.134  25.890  1.00 98.27           C  
ATOM    768  C   ALA A  50      20.333   2.859  26.239  1.00 98.27           C  
ATOM    769  CB  ALA A  50      21.340   5.045  27.098  1.00 98.27           C  
ATOM    773  O   ALA A  50      19.108   2.863  26.227  1.00 98.27           O  
ATOM    774  N   ALA A  51      21.014   1.773  26.574  1.00 98.68           N  
ATOM    776  CA  ALA A  51      20.373   0.552  27.064  1.00 98.68           C  
ATOM    778  C   ALA A  51      21.209  -0.085  28.175  1.00 98.68           C  
ATOM    779  CB  ALA A  51      20.164  -0.401  25.883  1.00 98.68           C  
ATOM    783  O   ALA A  51      22.323   0.351  28.451  1.00 98.68           O  
ATOM    784  N   GLU A  52      20.717  -1.146  28.809  1.00 97.96           N  
ATOM    786  CA  GLU A  52      21.506  -1.878  29.811  1.00 97.96           C  
ATOM    788  C   GLU A  52      22.789  -2.474  29.203  1.00 97.96           C  
ATOM    789  CB  GLU A  52      20.605  -2.948  30.438  1.00 97.96           C  
ATOM    792  O   GLU A  52      23.855  -2.451  29.822  1.00 97.96           O  
ATOM    793  CG  GLU A  52      21.244  -3.597  31.672  1.00 97.96           C  
ATOM    796  CD  GLU A  52      20.296  -4.569  32.392  1.00 97.96           C  
ATOM    797  OE1 GLU A  52      20.810  -5.396  33.177  1.00 97.96           O  
ATOM    798  OE2 GLU A  52      19.062  -4.443  32.214  1.00 97.96           O  
ATOM    799  N   HIS A  53      22.706  -2.927  27.948  1.00 97.50           N  
ATOM    801  CA  HIS A  53      23.806  -3.496  27.174  1.00 97.50           C  
ATOM    803  C   HIS A  53      23.783  -2.987  25.727  1.00 97.50           C  
ATOM    804  CB  HIS A  53      23.698  -5.028  27.194  1.00 97.50           C  
ATOM    807  O   HIS A  53      22.741  -2.573  25.229  1.00 97.50           O  
ATOM    808  CG  HIS A  53      23.674  -5.635  28.575  1.00 97.50           C  
ATOM    809  CD2 HIS A  53      22.833  -6.619  29.013  1.00 97.50           C  
ATOM    811  ND1 HIS A  53      24.468  -5.277  29.643  1.00 97.50           N  
ATOM    813  CE1 HIS A  53      24.111  -6.034  30.693  1.00 97.50           C  
ATOM    815  NE2 HIS A  53      23.136  -6.884  30.348  1.00 97.50           N  
ATOM    816  N   LEU A  54      24.918  -3.077  25.025  1.00 96.85           N  
ATOM    818  CA  LEU A  54      25.048  -2.632  23.628  1.00 96.85           C  
ATOM    820  C   LEU A  54      24.418  -3.580  22.590  1.00 96.85           C  
ATOM    821  CB  LEU A  54      26.530  -2.374  23.304  1.00 96.85           C  
ATOM    824  O   LEU A  54      24.416  -3.284  21.395  1.00 96.85           O  
ATOM    825  CG  LEU A  54      27.132  -1.156  24.028  1.00 96.85           C  
ATOM    827  CD1 LEU A  54      28.620  -1.050  23.694  1.00 96.85           C  
ATOM    831  CD2 LEU A  54      26.460   0.157  23.614  1.00 96.85           C  
ATOM    835  N   THR A  55      23.908  -4.738  23.012  1.00 96.75           N  
ATOM    837  CA  THR A  55      23.292  -5.710  22.107  1.00 96.75           C  
ATOM    839  C   THR A  55      22.059  -5.099  21.422  1.00 96.75           C  
ATOM    840  CB  THR A  55      22.897  -6.986  22.862  1.00 96.75           C  
ATOM    842  O   THR A  55      21.202  -4.554  22.119  1.00 96.75           O  
ATOM    843  CG2 THR A  55      22.448  -8.111  21.930  1.00 96.75           C  
ATOM    847  OG1 THR A  55      24.011  -7.479  23.575  1.00 96.75           O  
ATOM    849  N   PRO A  56      21.927  -5.201  20.083  1.00 96.88           N  
ATOM    850  CA  PRO A  56      20.721  -4.767  19.385  1.00 96.88           C  
ATOM    852  C   PRO A  56      19.464  -5.421  19.964  1.00 96.88           C  
ATOM    853  CB  PRO A  56      20.924  -5.138  17.914  1.00 96.88           C  
ATOM    856  O   PRO A  56      19.466  -6.608  20.298  1.00 96.88           O  
ATOM    857  CG  PRO A  56      22.442  -5.168  17.762  1.00 96.88           C  
ATOM    860  CD  PRO A  56      22.919  -5.668  19.123  1.00 96.88           C  
ATOM    863  N   LEU A  57      18.381  -4.655  20.057  1.00 97.84           N  
ATOM    865  CA  LEU A  57      17.128  -5.077  20.675  1.00 97.84           C  
ATOM    867  C   LEU A  57      15.952  -4.885  19.723  1.00 97.84           C  
ATOM    868  CB  LEU A  57      16.968  -4.384  22.039  1.00 97.84           C  
ATOM    871  O   LEU A  57      15.975  -4.005  18.867  1.00 97.84           O  
ATOM    872  CG  LEU A  57      16.869  -2.843  22.034  1.00 97.84           C  
ATOM    874  CD1 LEU A  57      15.455  -2.336  21.724  1.00 97.84           C  
ATOM    878  CD2 LEU A  57      17.263  -2.347  23.425  1.00 97.84           C  
ATOM    882  N   LYS A  58      14.924  -5.723  19.860  1.00 97.55           N  
ATOM    884  CA  LYS A  58      13.697  -5.611  19.064  1.00 97.55           C  
ATOM    886  C   LYS A  58      12.690  -4.709  19.765  1.00 97.55           C  
ATOM    887  CB  LYS A  58      13.097  -6.992  18.777  1.00 97.55           C  
ATOM    890  O   LYS A  58      12.487  -4.865  20.969  1.00 97.55           O  
ATOM    891  CG  LYS A  58      13.984  -7.803  17.824  1.00 97.55           C  
ATOM    894  CD  LYS A  58      13.269  -9.092  17.415  1.00 97.55           C  
ATOM    897  CE  LYS A  58      14.122  -9.860  16.406  1.00 97.55           C  
ATOM    900  NZ  LYS A  58      13.391 -11.044  15.894  1.00 97.55           N  
ATOM    904  N   THR A  59      12.054  -3.819  19.014  1.00 98.12           N  
ATOM    906  CA  THR A  59      10.845  -3.113  19.446  1.00 98.12           C  
ATOM    908  C   THR A  59       9.667  -4.079  19.526  1.00 98.12           C  
ATOM    909  CB  THR A  59      10.488  -1.935  18.518  1.00 98.12           C  
ATOM    911  O   THR A  59       9.742  -5.207  19.020  1.00 98.12           O  
ATOM    912  CG2 THR A  59      11.669  -0.986  18.323  1.00 98.12           C  
ATOM    916  OG1 THR A  59      10.059  -2.374  17.246  1.00 98.12           O  
ATOM    918  N   ARG A  60       8.564  -3.641  20.139  1.00 95.77           N  
ATOM    920  CA  ARG A  60       7.292  -4.378  20.140  1.00 95.77           C  
ATOM    922  C   ARG A  60       6.836  -4.723  18.713  1.00 95.77           C  
ATOM    923  CB  ARG A  60       6.258  -3.507  20.867  1.00 95.77           C  
ATOM    926  O   ARG A  60       6.399  -5.839  18.460  1.00 95.77           O  
ATOM    927  CG  ARG A  60       4.930  -4.248  21.105  1.00 95.77           C  
ATOM    930  CD  ARG A  60       3.785  -3.269  21.363  1.00 95.77           C  
ATOM    933  NE  ARG A  60       3.532  -2.464  20.157  1.00 95.77           N  
ATOM    935  NH1 ARG A  60       2.986  -0.477  21.161  1.00 95.77           N  
ATOM    938  NH2 ARG A  60       3.240  -0.602  18.949  1.00 95.77           N  
ATOM    941  CZ  ARG A  60       3.239  -1.184  20.105  1.00 95.77           C  
ATOM    942  N   ASP A  61       7.040  -3.798  17.779  1.00 93.70           N  
ATOM    944  CA  ASP A  61       6.691  -3.874  16.349  1.00 93.70           C  
ATOM    946  C   ASP A  61       7.654  -4.761  15.530  1.00 93.70           C  
ATOM    947  CB  ASP A  61       6.652  -2.438  15.788  1.00 93.70           C  
ATOM    950  O   ASP A  61       7.485  -4.960  14.329  1.00 93.70           O  
ATOM    951  CG  ASP A  61       5.973  -1.484  16.773  1.00 93.70           C  
ATOM    952  OD1 ASP A  61       4.737  -1.316  16.683  1.00 93.70           O  
ATOM    953  OD2 ASP A  61       6.704  -1.062  17.700  1.00 93.70           O  
ATOM    954  N   GLY A  62       8.699  -5.300  16.167  1.00 92.92           N  
ATOM    956  CA  GLY A  62       9.645  -6.238  15.563  1.00 92.92           C  
ATOM    959  C   GLY A  62      10.835  -5.602  14.838  1.00 92.92           C  
ATOM    960  O   GLY A  62      11.697  -6.337  14.344  1.00 92.92           O  
ATOM    961  N   LEU A  63      10.930  -4.270  14.801  1.00 95.88           N  
ATOM    963  CA  LEU A  63      12.079  -3.559  14.241  1.00 95.88           C  
ATOM    965  C   LEU A  63      13.268  -3.636  15.212  1.00 95.88           C  
ATOM    966  CB  LEU A  63      11.651  -2.124  13.870  1.00 95.88           C  
ATOM    969  O   LEU A  63      13.103  -3.524  16.423  1.00 95.88           O  
ATOM    970  CG  LEU A  63      12.615  -1.416  12.898  1.00 95.88           C  
ATOM    972  CD1 LEU A  63      11.850  -0.406  12.042  1.00 95.88           C  
ATOM    976  CD2 LEU A  63      13.734  -0.664  13.622  1.00 95.88           C  
ATOM    980  N   THR A  64      14.482  -3.838  14.702  1.00 96.72           N  
ATOM    982  CA  THR A  64      15.689  -3.877  15.542  1.00 96.72           C  
ATOM    984  C   THR A  64      16.290  -2.480  15.694  1.00 96.72           C  
ATOM    985  CB  THR A  64      16.739  -4.842  14.979  1.00 96.72           C  
ATOM    987  O   THR A  64      16.679  -1.876  14.697  1.00 96.72           O  
ATOM    988  CG2 THR A  64      17.970  -4.958  15.876  1.00 96.72           C  
ATOM    992  OG1 THR A  64      16.213  -6.148  14.862  1.00 96.72           O  
ATOM    994  N   LEU A  65      16.440  -2.009  16.934  1.00 97.45           N  
ATOM    996  CA  LEU A  65      17.190  -0.803  17.292  1.00 97.45           C  
ATOM    998  C   LEU A  65      18.562  -1.184  17.857  1.00 97.45           C  
ATOM    999  CB  LEU A  65      16.401   0.047  18.306  1.00 97.45           C  
ATOM   1002  O   LEU A  65      18.724  -2.228  18.490  1.00 97.45           O  
ATOM   1003  CG  LEU A  65      14.995   0.479  17.851  1.00 97.45           C  
ATOM   1005  CD1 LEU A  65      14.344   1.311  18.955  1.00 97.45           C  
ATOM   1009  CD2 LEU A  65      15.011   1.323  16.578  1.00 97.45           C  
ATOM   1013  N   THR A  66      19.564  -0.333  17.644  1.00 97.02           N  
ATOM   1015  CA  THR A  66      20.914  -0.525  18.194  1.00 97.02           C  
ATOM   1017  C   THR A  66      21.252   0.608  19.165  1.00 97.02           C  
ATOM   1018  CB  THR A  66      21.960  -0.620  17.079  1.00 97.02           C  
ATOM   1020  O   THR A  66      21.372   1.748  18.711  1.00 97.02           O  
ATOM   1021  CG2 THR A  66      23.352  -0.958  17.610  1.00 97.02           C  
ATOM   1025  OG1 THR A  66      21.590  -1.664  16.209  1.00 97.02           O  
ATOM   1027  N   PRO A  67      21.403   0.330  20.473  1.00 97.80           N  
ATOM   1028  CA  PRO A  67      21.843   1.336  21.436  1.00 97.80           C  
ATOM   1030  C   PRO A  67      23.272   1.803  21.127  1.00 97.80           C  
ATOM   1031  CB  PRO A  67      21.731   0.674  22.811  1.00 97.80           C  
ATOM   1034  O   PRO A  67      24.120   1.014  20.711  1.00 97.80           O  
ATOM   1035  CG  PRO A  67      21.895  -0.812  22.493  1.00 97.80           C  
ATOM   1038  CD  PRO A  67      21.256  -0.968  21.123  1.00 97.80           C  
ATOM   1041  N   GLN A  68      23.553   3.090  21.335  1.00 96.44           N  
ATOM   1043  CA  GLN A  68      24.885   3.668  21.119  1.00 96.44           C  
ATOM   1045  C   GLN A  68      25.723   3.744  22.400  1.00 96.44           C  
ATOM   1046  CB  GLN A  68      24.787   5.056  20.463  1.00 96.44           C  
ATOM   1049  O   GLN A  68      26.941   3.924  22.316  1.00 96.44           O  
ATOM   1050  CG  GLN A  68      24.089   5.064  19.088  1.00 96.44           C  
ATOM   1053  CD  GLN A  68      22.570   5.191  19.156  1.00 96.44           C  
ATOM   1054  NE2 GLN A  68      21.874   5.202  18.043  1.00 96.44           N  
ATOM   1057  OE1 GLN A  68      21.980   5.340  20.207  1.00 96.44           O  
ATOM   1058  N   ARG A  69      25.091   3.630  23.573  1.00 96.48           N  
ATOM   1060  CA  ARG A  69      25.737   3.598  24.894  1.00 96.48           C  
ATOM   1062  C   ARG A  69      25.067   2.573  25.794  1.00 96.48           C  
ATOM   1063  CB  ARG A  69      25.685   4.984  25.562  1.00 96.48           C  
ATOM   1066  O   ARG A  69      23.868   2.318  25.663  1.00 96.48           O  
ATOM   1067  CG  ARG A  69      26.482   6.067  24.830  1.00 96.48           C  
ATOM   1070  CD  ARG A  69      27.983   5.766  24.792  1.00 96.48           C  
ATOM   1073  NE  ARG A  69      28.693   6.837  24.079  1.00 96.48           N  
ATOM   1075  NH1 ARG A  69      29.036   5.761  22.075  1.00 96.48           N  
ATOM   1078  NH2 ARG A  69      29.842   7.820  22.401  1.00 96.48           N  
ATOM   1081  CZ  ARG A  69      29.186   6.792  22.859  1.00 96.48           C  
ATOM   1082  N   GLN A  70      25.830   2.018  26.725  1.00 96.83           N  
ATOM   1084  CA  GLN A  70      25.283   1.234  27.825  1.00 96.83           C  
ATOM   1086  C   GLN A  70      25.139   2.096  29.086  1.00 96.83           C  
ATOM   1087  CB  GLN A  70      26.082  -0.054  28.054  1.00 96.83           C  
ATOM   1090  O   GLN A  70      25.879   3.059  29.270  1.00 96.83           O  
ATOM   1091  CG  GLN A  70      27.574   0.180  28.309  1.00 96.83           C  
ATOM   1094  CD  GLN A  70      28.314  -1.130  28.502  1.00 96.83           C  
ATOM   1095  NE2 GLN A  70      28.385  -1.659  29.705  1.00 96.83           N  
ATOM   1098  OE1 GLN A  70      28.774  -1.763  27.565  1.00 96.83           O  
ATOM   1099  N   PHE A  71      24.223   1.746  29.991  1.00 96.66           N  
ATOM   1101  CA  PHE A  71      24.001   2.497  31.236  1.00 96.66           C  
ATOM   1103  C   PHE A  71      25.277   2.646  32.075  1.00 96.66           C  
ATOM   1104  CB  PHE A  71      22.894   1.818  32.059  1.00 96.66           C  
ATOM   1107  O   PHE A  71      25.492   3.695  32.678  1.00 96.66           O  
ATOM   1108  CG  PHE A  71      21.514   1.750  31.424  1.00 96.66           C  
ATOM   1109  CD1 PHE A  71      21.114   2.655  30.418  1.00 96.66           C  
ATOM   1111  CD2 PHE A  71      20.602   0.775  31.873  1.00 96.66           C  
ATOM   1113  CE1 PHE A  71      19.836   2.564  29.846  1.00 96.66           C  
ATOM   1115  CE2 PHE A  71      19.326   0.675  31.291  1.00 96.66           C  
ATOM   1117  CZ  PHE A  71      18.945   1.568  30.273  1.00 96.66           C  
ATOM   1119  N   ALA A  72      26.157   1.638  32.058  1.00 94.07           N  
ATOM   1121  CA  ALA A  72      27.440   1.691  32.756  1.00 94.07           C  
ATOM   1123  C   ALA A  72      28.368   2.814  32.249  1.00 94.07           C  
ATOM   1124  CB  ALA A  72      28.123   0.325  32.648  1.00 94.07           C  
ATOM   1128  O   ALA A  72      29.120   3.363  33.049  1.00 94.07           O  
ATOM   1129  N   ASP A  73      28.270   3.222  30.975  1.00 92.91           N  
ATOM   1131  CA  ASP A  73      29.104   4.295  30.402  1.00 92.91           C  
ATOM   1133  C   ASP A  73      28.820   5.658  31.059  1.00 92.91           C  
ATOM   1134  CB  ASP A  73      28.860   4.441  28.887  1.00 92.91           C  
ATOM   1137  O   ASP A  73      29.656   6.560  31.054  1.00 92.91           O  
ATOM   1138  CG  ASP A  73      29.075   3.193  28.035  1.00 92.91           C  
ATOM   1139  OD1 ASP A  73      29.853   2.308  28.448  1.00 92.91           O  
ATOM   1140  OD2 ASP A  73      28.446   3.138  26.947  1.00 92.91           O  
ATOM   1141  N   TYR A  74      27.626   5.826  31.631  1.00 91.78           N  
ATOM   1143  CA  TYR A  74      27.227   7.041  32.342  1.00 91.78           C  
ATOM   1145  C   TYR A  74      27.676   7.046  33.809  1.00 91.78           C  
ATOM   1146  CB  TYR A  74      25.710   7.202  32.251  1.00 91.78           C  
ATOM   1149  O   TYR A  74      27.649   8.094  34.449  1.00 91.78           O  
ATOM   1150  CG  TYR A  74      25.167   7.463  30.859  1.00 91.78           C  
ATOM   1151  CD1 TYR A  74      24.797   8.772  30.490  1.00 91.78           C  
ATOM   1153  CD2 TYR A  74      24.982   6.401  29.951  1.00 91.78           C  
ATOM   1155  CE1 TYR A  74      24.228   9.018  29.228  1.00 91.78           C  
ATOM   1157  CE2 TYR A  74      24.410   6.642  28.689  1.00 91.78           C  
ATOM   1159  OH  TYR A  74      23.460   8.184  27.115  1.00 91.78           O  
ATOM   1161  CZ  TYR A  74      24.029   7.952  28.326  1.00 91.78           C  
ATOM   1162  N   ALA A  75      28.067   5.887  34.345  1.00 85.98           N  
ATOM   1164  CA  ALA A  75      28.579   5.732  35.705  1.00 85.98           C  
ATOM   1166  C   ALA A  75      30.114   5.617  35.752  1.00 85.98           C  
ATOM   1167  CB  ALA A  75      27.888   4.519  36.337  1.00 85.98           C  
ATOM   1171  O   ALA A  75      30.691   5.625  36.842  1.00 85.98           O  
ATOM   1172  N   ASP A  76      30.779   5.507  34.597  1.00 80.07           N  
ATOM   1174  CA  ASP A  76      32.234   5.410  34.518  1.00 80.07           C  
ATOM   1176  C   ASP A  76      32.891   6.746  34.889  1.00 80.07           C  
ATOM   1177  CB  ASP A  76      32.681   4.915  33.133  1.00 80.07           C  
ATOM   1180  O   ASP A  76      32.946   7.687  34.101  1.00 80.07           O  
ATOM   1181  CG  ASP A  76      34.190   4.621  33.087  1.00 80.07           C  
ATOM   1182  OD1 ASP A  76      34.898   4.942  34.074  1.00 80.07           O  
ATOM   1183  OD2 ASP A  76      34.644   4.066  32.065  1.00 80.07           O  
ATOM   1184  N   ALA A  77      33.424   6.824  36.106  1.00 71.40           N  
ATOM   1186  CA  ALA A  77      34.097   8.016  36.604  1.00 71.40           C  
ATOM   1188  C   ALA A  77      35.385   8.368  35.833  1.00 71.40           C  
ATOM   1189  CB  ALA A  77      34.380   7.803  38.095  1.00 71.40           C  
ATOM   1193  O   ALA A  77      35.828   9.516  35.901  1.00 71.40           O  
ATOM   1194  N   ALA A  78      36.003   7.417  35.122  1.00 71.93           N  
ATOM   1196  CA  ALA A  78      37.239   7.657  34.379  1.00 71.93           C  
ATOM   1198  C   ALA A  78      36.995   8.352  33.030  1.00 71.93           C  
ATOM   1199  CB  ALA A  78      37.965   6.319  34.194  1.00 71.93           C  
ATOM   1203  O   ALA A  78      37.852   9.102  32.559  1.00 71.93           O  
ATOM   1204  N   ALA A  79      35.835   8.120  32.415  1.00 69.79           N  
ATOM   1206  CA  ALA A  79      35.450   8.704  31.133  1.00 69.79           C  
ATOM   1208  C   ALA A  79      33.921   8.869  31.045  1.00 69.79           C  
ATOM   1209  CB  ALA A  79      36.020   7.824  30.011  1.00 69.79           C  
ATOM   1213  O   ALA A  79      33.286   8.242  30.191  1.00 69.79           O  
ATOM   1214  N   PRO A  80      33.313   9.694  31.918  1.00 67.93           N  
ATOM   1215  CA  PRO A  80      31.867   9.734  32.041  1.00 67.93           C  
ATOM   1217  C   PRO A  80      31.244  10.196  30.731  1.00 67.93           C  
ATOM   1218  CB  PRO A  80      31.563  10.671  33.214  1.00 67.93           C  
ATOM   1221  O   PRO A  80      31.664  11.204  30.146  1.00 67.93           O  
ATOM   1222  CG  PRO A  80      32.807  11.555  33.303  1.00 67.93           C  
ATOM   1225  CD  PRO A  80      33.931  10.625  32.851  1.00 67.93           C  
ATOM   1228  N   GLN A  81      30.210   9.478  30.281  1.00 73.52           N  
ATOM   1230  CA  GLN A  81      29.346  10.036  29.254  1.00 73.52           C  
ATOM   1232  C   GLN A  81      28.794  11.382  29.729  1.00 73.52           C  
ATOM   1233  CB  GLN A  81      28.194   9.109  28.848  1.00 73.52           C  
ATOM   1236  O   GLN A  81      28.561  11.579  30.927  1.00 73.52           O  
ATOM   1237  CG  GLN A  81      28.680   7.922  28.020  1.00 73.52           C  
ATOM   1240  CD  GLN A  81      29.415   8.312  26.740  1.00 73.52           C  
ATOM   1241  NE2 GLN A  81      30.547   7.702  26.479  1.00 73.52           N  
ATOM   1244  OE1 GLN A  81      28.993   9.119  25.921  1.00 73.52           O  
ATOM   1245  N   PRO A  82      28.586  12.324  28.801  1.00 85.10           N  
ATOM   1246  CA  PRO A  82      28.063  13.622  29.168  1.00 85.10           C  
ATOM   1248  C   PRO A  82      26.731  13.512  29.911  1.00 85.10           C  
ATOM   1249  CB  PRO A  82      27.908  14.371  27.855  1.00 85.10           C  
ATOM   1252  O   PRO A  82      25.877  12.692  29.567  1.00 85.10           O  
ATOM   1253  CG  PRO A  82      28.895  13.700  26.908  1.00 85.10           C  
ATOM   1256  CD  PRO A  82      28.866  12.253  27.373  1.00 85.10           C  
ATOM   1259  N   GLN A  83      26.546  14.387  30.900  1.00 90.20           N  
ATOM   1261  CA  GLN A  83      25.305  14.474  31.658  1.00 90.20           C  
ATOM   1263  C   GLN A  83      24.113  14.667  30.714  1.00 90.20           C  
ATOM   1264  CB  GLN A  83      25.415  15.612  32.690  1.00 90.20           C  
ATOM   1267  O   GLN A  83      24.090  15.576  29.873  1.00 90.20           O  
ATOM   1268  CG  GLN A  83      24.124  15.876  33.486  1.00 90.20           C  
ATOM   1271  CD  GLN A  83      23.595  14.644  34.214  1.00 90.20           C  
ATOM   1272  NE2 GLN A  83      22.344  14.289  34.020  1.00 90.20           N  
ATOM   1275  OE1 GLN A  83      24.302  13.978  34.948  1.00 90.20           O  
ATOM   1276  N   THR A  84      23.102  13.817  30.888  1.00 96.71           N  
ATOM   1278  CA  THR A  84      21.811  13.953  30.215  1.00 96.71           C  
ATOM   1280  C   THR A  84      21.167  15.273  30.628  1.00 96.71           C  
ATOM   1281  CB  THR A  84      20.888  12.788  30.588  1.00 96.71           C  
ATOM   1283  O   THR A  84      20.961  15.510  31.814  1.00 96.71           O  
ATOM   1284  CG2 THR A  84      19.530  12.899  29.902  1.00 96.71           C  
ATOM   1288  OG1 THR A  84      21.470  11.566  30.186  1.00 96.71           O  
ATOM   1290  N   HIS A  85      20.826  16.118  29.658  1.00 97.88           N  
ATOM   1292  CA  HIS A  85      20.084  17.359  29.883  1.00 97.88           C  
ATOM   1294  C   HIS A  85      18.575  17.152  29.690  1.00 97.88           C  
ATOM   1295  CB  HIS A  85      20.588  18.438  28.926  1.00 97.88           C  
ATOM   1298  O   HIS A  85      17.774  17.710  30.432  1.00 97.88           O  
ATOM   1299  CG  HIS A  85      22.019  18.863  29.127  1.00 97.88           C  
ATOM   1300  CD2 HIS A  85      22.426  20.030  29.711  1.00 97.88           C  
ATOM   1302  ND1 HIS A  85      23.151  18.201  28.705  1.00 97.88           N  
ATOM   1304  CE1 HIS A  85      24.206  18.989  28.978  1.00 97.88           C  
ATOM   1306  NE2 HIS A  85      23.813  20.130  29.564  1.00 97.88           N  
ATOM   1307  N   LEU A  86      18.183  16.318  28.723  1.00 98.83           N  
ATOM   1309  CA  LEU A  86      16.800  15.894  28.511  1.00 98.83           C  
ATOM   1311  C   LEU A  86      16.738  14.368  28.519  1.00 98.83           C  
ATOM   1312  CB  LEU A  86      16.285  16.495  27.196  1.00 98.83           C  
ATOM   1315  O   LEU A  86      17.275  13.716  27.624  1.00 98.83           O  
ATOM   1316  CG  LEU A  86      14.908  15.978  26.737  1.00 98.83           C  
ATOM   1318  CD1 LEU A  86      13.784  16.389  27.684  1.00 98.83           C  
ATOM   1322  CD2 LEU A  86      14.595  16.545  25.355  1.00 98.83           C  
ATOM   1326  N   LEU A  87      16.080  13.809  29.529  1.00 98.90           N  
ATOM   1328  CA  LEU A  87      15.781  12.382  29.595  1.00 98.90           C  
ATOM   1330  C   LEU A  87      14.401  12.143  28.980  1.00 98.90           C  
ATOM   1331  CB  LEU A  87      15.862  11.941  31.068  1.00 98.90           C  
ATOM   1334  O   LEU A  87      13.442  12.760  29.432  1.00 98.90           O  
ATOM   1335  CG  LEU A  87      15.693  10.428  31.289  1.00 98.90           C  
ATOM   1337  CD1 LEU A  87      16.843   9.626  30.678  1.00 98.90           C  
ATOM   1341  CD2 LEU A  87      15.675  10.144  32.790  1.00 98.90           C  
ATOM   1345  N   TRP A  88      14.285  11.268  27.981  1.00 98.92           N  
ATOM   1347  CA  TRP A  88      13.006  10.900  27.363  1.00 98.92           C  
ATOM   1349  C   TRP A  88      12.759   9.403  27.508  1.00 98.92           C  
ATOM   1350  CB  TRP A  88      12.993  11.327  25.896  1.00 98.92           C  
ATOM   1353  O   TRP A  88      13.446   8.596  26.887  1.00 98.92           O  
ATOM   1354  CG  TRP A  88      11.760  10.935  25.141  1.00 98.92           C  
ATOM   1355  CD1 TRP A  88      11.431   9.689  24.724  1.00 98.92           C  
ATOM   1357  CD2 TRP A  88      10.677  11.798  24.689  1.00 98.92           C  
ATOM   1358  CE2 TRP A  88       9.721  10.994  23.999  1.00 98.92           C  
ATOM   1359  CE3 TRP A  88      10.422  13.184  24.774  1.00 98.92           C  
ATOM   1361  NE1 TRP A  88      10.212   9.712  24.083  1.00 98.92           N  
ATOM   1363  CH2 TRP A  88       8.377  12.922  23.471  1.00 98.92           C  
ATOM   1365  CZ2 TRP A  88       8.595  11.541  23.377  1.00 98.92           C  
ATOM   1367  CZ3 TRP A  88       9.279  13.737  24.169  1.00 98.92           C  
ATOM   1369  N   VAL A  89      11.788   9.024  28.333  1.00 98.97           N  
ATOM   1371  CA  VAL A  89      11.496   7.624  28.660  1.00 98.97           C  
ATOM   1373  C   VAL A  89      10.325   7.109  27.806  1.00 98.97           C  
ATOM   1374  CB  VAL A  89      11.222   7.466  30.165  1.00 98.97           C  
ATOM   1376  O   VAL A  89       9.210   7.602  27.978  1.00 98.97           O  
ATOM   1377  CG1 VAL A  89      11.091   5.989  30.547  1.00 98.97           C  
ATOM   1381  CG2 VAL A  89      12.371   8.048  31.000  1.00 98.97           C  
ATOM   1385  N   PRO A  90      10.542   6.134  26.905  1.00 98.95           N  
ATOM   1386  CA  PRO A  90       9.487   5.557  26.071  1.00 98.95           C  
ATOM   1388  C   PRO A  90       8.667   4.476  26.803  1.00 98.95           C  
ATOM   1389  CB  PRO A  90      10.232   4.986  24.861  1.00 98.95           C  
ATOM   1392  O   PRO A  90       9.144   3.864  27.769  1.00 98.95           O  
ATOM   1393  CG  PRO A  90      11.560   4.531  25.462  1.00 98.95           C  
ATOM   1396  CD  PRO A  90      11.839   5.584  26.526  1.00 98.95           C  
ATOM   1399  N   GLY A  91       7.451   4.223  26.313  1.00 98.75           N  
ATOM   1401  CA  GLY A  91       6.614   3.069  26.646  1.00 98.75           C  
ATOM   1404  C   GLY A  91       7.016   1.796  25.899  1.00 98.75           C  
ATOM   1405  O   GLY A  91       8.059   1.729  25.237  1.00 98.75           O  
ATOM   1406  N   GLY A  92       6.223   0.740  26.063  1.00 97.96           N  
ATOM   1408  CA  GLY A  92       6.587  -0.579  25.559  1.00 97.96           C  
ATOM   1411  C   GLY A  92       5.633  -1.700  25.953  1.00 97.96           C  
ATOM   1412  O   GLY A  92       4.592  -1.507  26.577  1.00 97.96           O  
ATOM   1413  N   ALA A  93       6.043  -2.925  25.637  1.00 97.22           N  
ATOM   1415  CA  ALA A  93       5.276  -4.131  25.898  1.00 97.22           C  
ATOM   1417  C   ALA A  93       4.905  -4.282  27.396  1.00 97.22           C  
ATOM   1418  CB  ALA A  93       6.065  -5.339  25.383  1.00 97.22           C  
ATOM   1422  O   ALA A  93       5.788  -4.244  28.266  1.00 97.22           O  
ATOM   1423  N   PRO A  94       3.623  -4.542  27.735  1.00 95.35           N  
ATOM   1424  CA  PRO A  94       3.156  -4.601  29.125  1.00 95.35           C  
ATOM   1426  C   PRO A  94       3.876  -5.620  30.021  1.00 95.35           C  
ATOM   1427  CB  PRO A  94       1.662  -4.927  29.021  1.00 95.35           C  
ATOM   1430  O   PRO A  94       4.063  -5.394  31.218  1.00 95.35           O  
ATOM   1431  CG  PRO A  94       1.262  -4.292  27.694  1.00 95.35           C  
ATOM   1434  CD  PRO A  94       2.483  -4.532  26.822  1.00 95.35           C  
ATOM   1437  N   ASP A  95       4.295  -6.767  29.483  1.00 95.71           N  
ATOM   1439  CA  ASP A  95       5.031  -7.777  30.249  1.00 95.71           C  
ATOM   1441  C   ASP A  95       6.466  -7.338  30.582  1.00 95.71           C  
ATOM   1442  CB  ASP A  95       5.018  -9.110  29.492  1.00 95.71           C  
ATOM   1445  O   ASP A  95       6.992  -7.715  31.634  1.00 95.71           O  
ATOM   1446  CG  ASP A  95       5.969  -9.072  28.299  1.00 95.71           C  
ATOM   1447  OD1 ASP A  95       5.677  -8.269  27.390  1.00 95.71           O  
ATOM   1448  OD2 ASP A  95       7.007  -9.777  28.392  1.00 95.71           O  
ATOM   1449  N   VAL A  96       7.075  -6.516  29.723  1.00 97.38           N  
ATOM   1451  CA  VAL A  96       8.385  -5.906  29.957  1.00 97.38           C  
ATOM   1453  C   VAL A  96       8.264  -4.775  30.969  1.00 97.38           C  
ATOM   1454  CB  VAL A  96       9.031  -5.418  28.649  1.00 97.38           C  
ATOM   1456  O   VAL A  96       9.014  -4.764  31.945  1.00 97.38           O  
ATOM   1457  CG1 VAL A  96      10.400  -4.805  28.964  1.00 97.38           C  
ATOM   1461  CG2 VAL A  96       9.219  -6.584  27.670  1.00 97.38           C  
ATOM   1465  N   LEU A  97       7.267  -3.897  30.828  1.00 97.78           N  
ATOM   1467  CA  LEU A  97       6.991  -2.827  31.792  1.00 97.78           C  
ATOM   1469  C   LEU A  97       6.807  -3.382  33.210  1.00 97.78           C  
ATOM   1470  CB  LEU A  97       5.741  -2.051  31.356  1.00 97.78           C  
ATOM   1473  O   LEU A  97       7.459  -2.915  34.144  1.00 97.78           O  
ATOM   1474  CG  LEU A  97       5.915  -1.230  30.068  1.00 97.78           C  
ATOM   1476  CD1 LEU A  97       4.545  -0.702  29.668  1.00 97.78           C  
ATOM   1480  CD2 LEU A  97       6.868  -0.051  30.263  1.00 97.78           C  
ATOM   1484  N   ARG A  98       6.024  -4.463  33.374  1.00 97.00           N  
ATOM   1486  CA  ARG A  98       5.872  -5.153  34.671  1.00 97.00           C  
ATOM   1488  C   ARG A  98       7.201  -5.601  35.274  1.00 97.00           C  
ATOM   1489  CB  ARG A  98       4.957  -6.382  34.538  1.00 97.00           C  
ATOM   1492  O   ARG A  98       7.321  -5.633  36.495  1.00 97.00           O  
ATOM   1493  CG  ARG A  98       3.475  -6.002  34.532  1.00 97.00           C  
ATOM   1496  CD  ARG A  98       2.551  -7.218  34.637  1.00 97.00           C  
ATOM   1499  NE  ARG A  98       2.551  -8.056  33.428  1.00 97.00           N  
ATOM   1501  NH1 ARG A  98       1.034  -9.607  34.220  1.00 97.00           N  
ATOM   1504  NH2 ARG A  98       1.809  -9.767  32.127  1.00 97.00           N  
ATOM   1507  CZ  ARG A  98       1.800  -9.137  33.269  1.00 97.00           C  
ATOM   1508  N   LYS A  99       8.172  -6.010  34.451  1.00 97.40           N  
ATOM   1510  CA  LYS A  99       9.507  -6.420  34.914  1.00 97.40           C  
ATOM   1512  C   LYS A  99      10.328  -5.204  35.331  1.00 97.40           C  
ATOM   1513  CB  LYS A  99      10.230  -7.261  33.847  1.00 97.40           C  
ATOM   1516  O   LYS A  99      10.837  -5.203  36.446  1.00 97.40           O  
ATOM   1517  CG  LYS A  99       9.594  -8.643  33.611  1.00 97.40           C  
ATOM   1520  CD  LYS A  99      10.030  -9.238  32.267  1.00 97.40           C  
ATOM   1523  CE  LYS A  99       9.284 -10.545  31.967  1.00 97.40           C  
ATOM   1526  NZ  LYS A  99       9.343 -10.885  30.520  1.00 97.40           N  
ATOM   1530  N   LEU A 100      10.396  -4.176  34.485  1.00 98.23           N  
ATOM   1532  CA  LEU A 100      11.190  -2.968  34.733  1.00 98.23           C  
ATOM   1534  C   LEU A 100      10.692  -2.177  35.950  1.00 98.23           C  
ATOM   1535  CB  LEU A 100      11.170  -2.087  33.472  1.00 98.23           C  
ATOM   1538  O   LEU A 100      11.494  -1.706  36.750  1.00 98.23           O  
ATOM   1539  CG  LEU A 100      11.836  -2.694  32.224  1.00 98.23           C  
ATOM   1541  CD1 LEU A 100      11.692  -1.725  31.055  1.00 98.23           C  
ATOM   1545  CD2 LEU A 100      13.323  -2.980  32.435  1.00 98.23           C  
ATOM   1549  N   MET A 101       9.375  -2.091  36.154  1.00 97.86           N  
ATOM   1551  CA  MET A 101       8.778  -1.384  37.295  1.00 97.86           C  
ATOM   1553  C   MET A 101       9.097  -2.020  38.659  1.00 97.86           C  
ATOM   1554  CB  MET A 101       7.258  -1.294  37.116  1.00 97.86           C  
ATOM   1557  O   MET A 101       8.897  -1.376  39.684  1.00 97.86           O  
ATOM   1558  CG  MET A 101       6.850  -0.327  36.001  1.00 97.86           C  
ATOM   1561  SD  MET A 101       5.064  -0.278  35.710  1.00 97.86           S  
ATOM   1562  CE  MET A 101       4.513   0.590  37.204  1.00 97.86           C  
ATOM   1566  N   ARG A 102       9.604  -3.262  38.703  1.00 96.93           N  
ATOM   1568  CA  ARG A 102      10.035  -3.910  39.957  1.00 96.93           C  
ATOM   1570  C   ARG A 102      11.417  -3.459  40.438  1.00 96.93           C  
ATOM   1571  CB  ARG A 102       9.973  -5.439  39.830  1.00 96.93           C  
ATOM   1574  O   ARG A 102      11.816  -3.853  41.532  1.00 96.93           O  
ATOM   1575  CG  ARG A 102       8.526  -5.935  39.766  1.00 96.93           C  
ATOM   1578  CD  ARG A 102       8.456  -7.463  39.833  1.00 96.93           C  
ATOM   1581  NE  ARG A 102       9.037  -8.114  38.645  1.00 96.93           N  
ATOM   1583  NH1 ARG A 102       7.088  -8.417  37.465  1.00 96.93           N  
ATOM   1586  NH2 ARG A 102       8.967  -9.388  36.770  1.00 96.93           N  
ATOM   1589  CZ  ARG A 102       8.362  -8.630  37.635  1.00 96.93           C  
ATOM   1590  N   GLY A 103      12.134  -2.657  39.653  1.00 96.88           N  
ATOM   1592  CA  GLY A 103      13.490  -2.210  39.963  1.00 96.88           C  
ATOM   1595  C   GLY A 103      14.553  -2.842  39.075  1.00 96.88           C  
ATOM   1596  O   GLY A 103      14.257  -3.553  38.117  1.00 96.88           O  
ATOM   1597  N   GLY A 104      15.810  -2.557  39.412  1.00 97.73           N  
ATOM   1599  CA  GLY A 104      16.983  -2.992  38.662  1.00 97.73           C  
ATOM   1602  C   GLY A 104      17.626  -1.870  37.837  1.00 97.73           C  
ATOM   1603  O   GLY A 104      17.241  -0.702  37.970  1.00 97.73           O  
ATOM   1604  N   PRO A 105      18.581  -2.224  36.953  1.00 98.05           N  
ATOM   1605  CA  PRO A 105      19.490  -1.269  36.314  1.00 98.05           C  
ATOM   1607  C   PRO A 105      18.797  -0.142  35.548  1.00 98.05           C  
ATOM   1608  CB  PRO A 105      20.366  -2.112  35.381  1.00 98.05           C  
ATOM   1611  O   PRO A 105      19.286   0.985  35.531  1.00 98.05           O  
ATOM   1612  CG  PRO A 105      20.418  -3.458  36.098  1.00 98.05           C  
ATOM   1615  CD  PRO A 105      19.005  -3.588  36.652  1.00 98.05           C  
ATOM   1618  N   TYR A 106      17.635  -0.418  34.950  1.00 98.66           N  
ATOM   1620  CA  TYR A 106      16.867   0.588  34.223  1.00 98.66           C  
ATOM   1622  C   TYR A 106      16.346   1.705  35.142  1.00 98.66           C  
ATOM   1623  CB  TYR A 106      15.730  -0.103  33.462  1.00 98.66           C  
ATOM   1626  O   TYR A 106      16.587   2.878  34.868  1.00 98.66           O  
ATOM   1627  CG  TYR A 106      15.081   0.799  32.438  1.00 98.66           C  
ATOM   1628  CD1 TYR A 106      14.030   1.657  32.810  1.00 98.66           C  
ATOM   1630  CD2 TYR A 106      15.562   0.807  31.117  1.00 98.66           C  
ATOM   1632  CE1 TYR A 106      13.461   2.523  31.863  1.00 98.66           C  
ATOM   1634  CE2 TYR A 106      15.012   1.691  30.175  1.00 98.66           C  
ATOM   1636  OH  TYR A 106      13.388   3.366  29.633  1.00 98.66           O  
ATOM   1638  CZ  TYR A 106      13.950   2.540  30.545  1.00 98.66           C  
ATOM   1639  N   LEU A 107      15.673   1.376  36.257  1.00 98.71           N  
ATOM   1641  CA  LEU A 107      15.172   2.404  37.182  1.00 98.71           C  
ATOM   1643  C   LEU A 107      16.314   3.134  37.895  1.00 98.71           C  
ATOM   1644  CB  LEU A 107      14.199   1.826  38.228  1.00 98.71           C  
ATOM   1647  O   LEU A 107      16.199   4.331  38.156  1.00 98.71           O  
ATOM   1648  CG  LEU A 107      12.903   1.187  37.698  1.00 98.71           C  
ATOM   1650  CD1 LEU A 107      11.915   1.012  38.857  1.00 98.71           C  
ATOM   1654  CD2 LEU A 107      12.179   2.023  36.642  1.00 98.71           C  
ATOM   1658  N   ASP A 108      17.416   2.441  38.182  1.00 98.22           N  
ATOM   1660  CA  ASP A 108      18.605   3.060  38.771  1.00 98.22           C  
ATOM   1662  C   ASP A 108      19.233   4.076  37.806  1.00 98.22           C  
ATOM   1663  CB  ASP A 108      19.605   1.972  39.192  1.00 98.22           C  
ATOM   1666  O   ASP A 108      19.560   5.195  38.214  1.00 98.22           O  
ATOM   1667  CG  ASP A 108      19.075   1.072  40.319  1.00 98.22           C  
ATOM   1668  OD1 ASP A 108      18.178   1.522  41.078  1.00 98.22           O  
ATOM   1669  OD2 ASP A 108      19.579  -0.068  40.419  1.00 98.22           O  
ATOM   1670  N   PHE A 109      19.299   3.747  36.510  1.00 98.09           N  
ATOM   1672  CA  PHE A 109      19.717   4.676  35.463  1.00 98.09           C  
ATOM   1674  C   PHE A 109      18.800   5.902  35.380  1.00 98.09           C  
ATOM   1675  CB  PHE A 109      19.772   3.947  34.116  1.00 98.09           C  
ATOM   1678  O   PHE A 109      19.296   7.033  35.351  1.00 98.09           O  
ATOM   1679  CG  PHE A 109      20.216   4.843  32.981  1.00 98.09           C  
ATOM   1680  CD1 PHE A 109      19.277   5.423  32.105  1.00 98.09           C  
ATOM   1682  CD2 PHE A 109      21.583   5.119  32.829  1.00 98.09           C  
ATOM   1684  CE1 PHE A 109      19.715   6.261  31.062  1.00 98.09           C  
ATOM   1686  CE2 PHE A 109      22.015   5.941  31.781  1.00 98.09           C  
ATOM   1688  CZ  PHE A 109      21.089   6.498  30.889  1.00 98.09           C  
ATOM   1690  N   LEU A 110      17.475   5.703  35.403  1.00 98.78           N  
ATOM   1692  CA  LEU A 110      16.515   6.812  35.393  1.00 98.78           C  
ATOM   1694  C   LEU A 110      16.741   7.759  36.574  1.00 98.78           C  
ATOM   1695  CB  LEU A 110      15.060   6.309  35.421  1.00 98.78           C  
ATOM   1698  O   LEU A 110      16.812   8.972  36.372  1.00 98.78           O  
ATOM   1699  CG  LEU A 110      14.563   5.515  34.203  1.00 98.78           C  
ATOM   1701  CD1 LEU A 110      13.058   5.295  34.357  1.00 98.78           C  
ATOM   1705  CD2 LEU A 110      14.826   6.223  32.879  1.00 98.78           C  
ATOM   1709  N   LYS A 111      16.884   7.225  37.794  1.00 98.34           N  
ATOM   1711  CA  LYS A 111      17.134   8.025  39.005  1.00 98.34           C  
ATOM   1713  C   LYS A 111      18.439   8.808  38.903  1.00 98.34           C  
ATOM   1714  CB  LYS A 111      17.165   7.116  40.241  1.00 98.34           C  
ATOM   1717  O   LYS A 111      18.445  10.008  39.170  1.00 98.34           O  
ATOM   1718  CG  LYS A 111      15.781   6.568  40.606  1.00 98.34           C  
ATOM   1721  CD  LYS A 111      15.919   5.507  41.701  1.00 98.34           C  
ATOM   1724  CE  LYS A 111      14.562   4.865  41.985  1.00 98.34           C  
ATOM   1727  NZ  LYS A 111      14.707   3.716  42.908  1.00 98.34           N  
ATOM   1731  N   ALA A 112      19.521   8.147  38.484  1.00 96.83           N  
ATOM   1733  CA  ALA A 112      20.836   8.764  38.365  1.00 96.83           C  
ATOM   1735  C   ALA A 112      20.846   9.904  37.335  1.00 96.83           C  
ATOM   1736  CB  ALA A 112      21.858   7.674  38.015  1.00 96.83           C  
ATOM   1740  O   ALA A 112      21.265  11.015  37.651  1.00 96.83           O  
ATOM   1741  N   GLN A 113      20.333   9.664  36.125  1.00 97.20           N  
ATOM   1743  CA  GLN A 113      20.337  10.680  35.069  1.00 97.20           C  
ATOM   1745  C   GLN A 113      19.368  11.829  35.352  1.00 97.20           C  
ATOM   1746  CB  GLN A 113      20.038  10.035  33.708  1.00 97.20           C  
ATOM   1749  O   GLN A 113      19.691  12.979  35.057  1.00 97.20           O  
ATOM   1750  CG  GLN A 113      21.154   9.093  33.234  1.00 97.20           C  
ATOM   1753  CD  GLN A 113      22.520   9.771  33.226  1.00 97.20           C  
ATOM   1754  NE2 GLN A 113      23.449   9.330  34.045  1.00 97.20           N  
ATOM   1757  OE1 GLN A 113      22.745  10.744  32.516  1.00 97.20           O  
ATOM   1758  N   SER A 114      18.220  11.549  35.976  1.00 97.94           N  
ATOM   1760  CA  SER A 114      17.230  12.577  36.324  1.00 97.94           C  
ATOM   1762  C   SER A 114      17.738  13.588  37.351  1.00 97.94           C  
ATOM   1763  CB  SER A 114      15.963  11.937  36.885  1.00 97.94           C  
ATOM   1766  O   SER A 114      17.249  14.714  37.377  1.00 97.94           O  
ATOM   1767  OG  SER A 114      15.346  11.152  35.894  1.00 97.94           O  
ATOM   1769  N   ALA A 115      18.714  13.220  38.189  1.00 95.92           N  
ATOM   1771  CA  ALA A 115      19.261  14.112  39.212  1.00 95.92           C  
ATOM   1773  C   ALA A 115      19.996  15.333  38.625  1.00 95.92           C  
ATOM   1774  CB  ALA A 115      20.187  13.288  40.114  1.00 95.92           C  
ATOM   1778  O   ALA A 115      20.020  16.387  39.255  1.00 95.92           O  
ATOM   1779  N   GLY A 116      20.579  15.193  37.428  1.00 94.95           N  
ATOM   1781  CA  GLY A 116      21.305  16.258  36.727  1.00 94.95           C  
ATOM   1784  C   GLY A 116      20.624  16.762  35.452  1.00 94.95           C  
ATOM   1785  O   GLY A 116      21.225  17.554  34.733  1.00 94.95           O  
ATOM   1786  N   ALA A 117      19.415  16.286  35.140  1.00 97.86           N  
ATOM   1788  CA  ALA A 117      18.710  16.656  33.918  1.00 97.86           C  
ATOM   1790  C   ALA A 117      17.933  17.973  34.069  1.00 97.86           C  
ATOM   1791  CB  ALA A 117      17.813  15.495  33.472  1.00 97.86           C  
ATOM   1795  O   ALA A 117      17.202  18.178  35.041  1.00 97.86           O  
ATOM   1796  N   ASP A 118      18.020  18.829  33.048  1.00 97.75           N  
ATOM   1798  CA  ASP A 118      17.192  20.032  32.924  1.00 97.75           C  
ATOM   1800  C   ASP A 118      15.711  19.651  32.788  1.00 97.75           C  
ATOM   1801  CB  ASP A 118      17.598  20.858  31.688  1.00 97.75           C  
ATOM   1804  O   ASP A 118      14.845  20.335  33.331  1.00 97.75           O  
ATOM   1805  CG  ASP A 118      19.030  21.405  31.696  1.00 97.75           C  
ATOM   1806  OD1 ASP A 118      19.548  21.706  32.791  1.00 97.75           O  
ATOM   1807  OD2 ASP A 118      19.582  21.585  30.579  1.00 97.75           O  
ATOM   1808  N   HIS A 119      15.428  18.546  32.088  1.00 98.75           N  
ATOM   1810  CA  HIS A 119      14.091  18.012  31.842  1.00 98.75           C  
ATOM   1812  C   HIS A 119      14.046  16.487  31.971  1.00 98.75           C  
ATOM   1813  CB  HIS A 119      13.613  18.459  30.453  1.00 98.75           C  
ATOM   1816  O   HIS A 119      14.881  15.771  31.414  1.00 98.75           O  
ATOM   1817  CG  HIS A 119      13.335  19.935  30.389  1.00 98.75           C  
ATOM   1818  CD2 HIS A 119      13.956  20.871  29.605  1.00 98.75           C  
ATOM   1820  ND1 HIS A 119      12.522  20.607  31.262  1.00 98.75           N  
ATOM   1822  CE1 HIS A 119      12.700  21.916  31.057  1.00 98.75           C  
ATOM   1824  NE2 HIS A 119      13.513  22.139  30.016  1.00 98.75           N  
ATOM   1825  N   VAL A 120      13.021  15.996  32.667  1.00 98.92           N  
ATOM   1827  CA  VAL A 120      12.709  14.570  32.798  1.00 98.92           C  
ATOM   1829  C   VAL A 120      11.367  14.338  32.127  1.00 98.92           C  
ATOM   1830  CB  VAL A 120      12.690  14.131  34.272  1.00 98.92           C  
ATOM   1832  O   VAL A 120      10.348  14.858  32.582  1.00 98.92           O  
ATOM   1833  CG1 VAL A 120      12.371  12.638  34.402  1.00 98.92           C  
ATOM   1837  CG2 VAL A 120      14.045  14.385  34.941  1.00 98.92           C  
ATOM   1841  N   SER A 121      11.377  13.600  31.024  1.00 98.91           N  
ATOM   1843  CA  SER A 121      10.214  13.418  30.164  1.00 98.91           C  
ATOM   1845  C   SER A 121       9.895  11.965  29.862  1.00 98.91           C  
ATOM   1846  CB  SER A 121      10.313  14.256  28.882  1.00 98.91           C  
ATOM   1849  O   SER A 121      10.755  11.092  29.992  1.00 98.91           O  
ATOM   1850  OG  SER A 121      11.409  13.864  28.079  1.00 98.91           O  
ATOM   1852  N   SER A 122       8.651  11.702  29.478  1.00 98.94           N  
ATOM   1854  CA  SER A 122       8.212  10.374  29.066  1.00 98.94           C  
ATOM   1856  C   SER A 122       6.989  10.436  28.175  1.00 98.94           C  
ATOM   1857  CB  SER A 122       7.837   9.515  30.275  1.00 98.94           C  
ATOM   1860  O   SER A 122       6.074  11.190  28.475  1.00 98.94           O  
ATOM   1861  OG  SER A 122       6.747  10.083  30.978  1.00 98.94           O  
ATOM   1863  N   VAL A 123       6.892   9.527  27.219  1.00 98.85           N  
ATOM   1865  CA  VAL A 123       5.680   9.299  26.423  1.00 98.85           C  
ATOM   1867  C   VAL A 123       5.068   7.946  26.788  1.00 98.85           C  
ATOM   1868  CB  VAL A 123       6.018   9.458  24.931  1.00 98.85           C  
ATOM   1870  O   VAL A 123       5.755   7.080  27.339  1.00 98.85           O  
ATOM   1871  CG1 VAL A 123       7.036   8.411  24.469  1.00 98.85           C  
ATOM   1875  CG2 VAL A 123       4.788   9.419  24.017  1.00 98.85           C  
ATOM   1879  N   CYS A 124       3.776   7.760  26.501  1.00 98.55           N  
ATOM   1881  CA  CYS A 124       3.073   6.491  26.668  1.00 98.55           C  
ATOM   1883  C   CYS A 124       3.258   5.938  28.100  1.00 98.55           C  
ATOM   1884  CB  CYS A 124       3.516   5.566  25.518  1.00 98.55           C  
ATOM   1887  O   CYS A 124       3.176   6.689  29.077  1.00 98.55           O  
ATOM   1888  SG  CYS A 124       2.193   4.496  24.903  1.00 98.55           S  
ATOM   1890  N   GLU A 125       3.499   4.642  28.276  1.00 98.49           N  
ATOM   1892  CA  GLU A 125       3.742   4.017  29.582  1.00 98.49           C  
ATOM   1894  C   GLU A 125       5.121   4.334  30.180  1.00 98.49           C  
ATOM   1895  CB  GLU A 125       3.557   2.499  29.531  1.00 98.49           C  
ATOM   1898  O   GLU A 125       5.398   3.938  31.315  1.00 98.49           O  
ATOM   1899  CG  GLU A 125       2.197   2.023  28.997  1.00 98.49           C  
ATOM   1902  CD  GLU A 125       2.074   2.094  27.469  1.00 98.49           C  
ATOM   1903  OE1 GLU A 125       0.930   1.985  26.983  1.00 98.49           O  
ATOM   1904  OE2 GLU A 125       3.116   2.335  26.819  1.00 98.49           O  
ATOM   1905  N   GLY A 126       5.978   5.100  29.494  1.00 98.88           N  
ATOM   1907  CA  GLY A 126       7.237   5.585  30.061  1.00 98.88           C  
ATOM   1910  C   GLY A 126       7.029   6.369  31.364  1.00 98.88           C  
ATOM   1911  O   GLY A 126       7.859   6.308  32.276  1.00 98.88           O  
ATOM   1912  N   ALA A 127       5.868   7.016  31.515  1.00 98.90           N  
ATOM   1914  CA  ALA A 127       5.462   7.676  32.753  1.00 98.90           C  
ATOM   1916  C   ALA A 127       5.338   6.699  33.936  1.00 98.90           C  
ATOM   1917  CB  ALA A 127       4.134   8.388  32.498  1.00 98.90           C  
ATOM   1921  O   ALA A 127       5.634   7.073  35.068  1.00 98.90           O  
ATOM   1922  N   LEU A 128       4.968   5.434  33.704  1.00 98.77           N  
ATOM   1924  CA  LEU A 128       4.911   4.414  34.756  1.00 98.77           C  
ATOM   1926  C   LEU A 128       6.308   4.003  35.234  1.00 98.77           C  
ATOM   1927  CB  LEU A 128       4.154   3.170  34.269  1.00 98.77           C  
ATOM   1930  O   LEU A 128       6.483   3.683  36.409  1.00 98.77           O  
ATOM   1931  CG  LEU A 128       2.711   3.399  33.797  1.00 98.77           C  
ATOM   1933  CD1 LEU A 128       2.118   2.039  33.449  1.00 98.77           C  
ATOM   1937  CD2 LEU A 128       1.830   4.027  34.881  1.00 98.77           C  
ATOM   1941  N   LEU A 129       7.312   4.046  34.354  1.00 98.91           N  
ATOM   1943  CA  LEU A 129       8.710   3.810  34.724  1.00 98.91           C  
ATOM   1945  C   LEU A 129       9.258   4.981  35.550  1.00 98.91           C  
ATOM   1946  CB  LEU A 129       9.555   3.552  33.461  1.00 98.91           C  
ATOM   1949  O   LEU A 129       9.916   4.757  36.566  1.00 98.91           O  
ATOM   1950  CG  LEU A 129       9.110   2.328  32.639  1.00 98.91           C  
ATOM   1952  CD1 LEU A 129       9.865   2.250  31.313  1.00 98.91           C  
ATOM   1956  CD2 LEU A 129       9.365   1.023  33.398  1.00 98.91           C  
ATOM   1960  N   LEU A 130       8.924   6.224  35.178  1.00 98.93           N  
ATOM   1962  CA  LEU A 130       9.236   7.397  36.000  1.00 98.93           C  
ATOM   1964  C   LEU A 130       8.516   7.354  37.360  1.00 98.93           C  
ATOM   1965  CB  LEU A 130       8.881   8.691  35.247  1.00 98.93           C  
ATOM   1968  O   LEU A 130       9.130   7.659  38.382  1.00 98.93           O  
ATOM   1969  CG  LEU A 130       9.718   9.029  34.003  1.00 98.93           C  
ATOM   1971  CD1 LEU A 130       9.245  10.376  33.459  1.00 98.93           C  
ATOM   1975  CD2 LEU A 130      11.201   9.176  34.344  1.00 98.93           C  
ATOM   1979  N   ALA A 131       7.247   6.937  37.394  1.00 98.86           N  
ATOM   1981  CA  ALA A 131       6.474   6.763  38.622  1.00 98.86           C  
ATOM   1983  C   ALA A 131       7.087   5.693  39.539  1.00 98.86           C  
ATOM   1984  CB  ALA A 131       5.028   6.416  38.251  1.00 98.86           C  
ATOM   1988  O   ALA A 131       7.341   5.957  40.710  1.00 98.86           O  
ATOM   1989  N   ALA A 132       7.429   4.516  38.999  1.00 98.68           N  
ATOM   1991  CA  ALA A 132       8.100   3.448  39.746  1.00 98.68           C  
ATOM   1993  C   ALA A 132       9.482   3.870  40.281  1.00 98.68           C  
ATOM   1994  CB  ALA A 132       8.210   2.221  38.835  1.00 98.68           C  
ATOM   1998  O   ALA A 132       9.935   3.377  41.316  1.00 98.68           O  
ATOM   1999  N   ALA A 133      10.150   4.806  39.604  1.00 98.78           N  
ATOM   2001  CA  ALA A 133      11.395   5.406  40.068  1.00 98.78           C  
ATOM   2003  C   ALA A 133      11.205   6.527  41.115  1.00 98.78           C  
ATOM   2004  CB  ALA A 133      12.176   5.875  38.835  1.00 98.78           C  
ATOM   2008  O   ALA A 133      12.209   7.022  41.632  1.00 98.78           O  
ATOM   2009  N   GLY A 134       9.967   6.922  41.443  1.00 98.75           N  
ATOM   2011  CA  GLY A 134       9.649   8.032  42.353  1.00 98.75           C  
ATOM   2014  C   GLY A 134       9.882   9.422  41.746  1.00 98.75           C  
ATOM   2015  O   GLY A 134       9.985  10.414  42.461  1.00 98.75           O  
ATOM   2016  N   LEU A 135      10.015   9.518  40.419  1.00 98.90           N  
ATOM   2018  CA  LEU A 135      10.422  10.748  39.726  1.00 98.90           C  
ATOM   2020  C   LEU A 135       9.253  11.688  39.387  1.00 98.90           C  
ATOM   2021  CB  LEU A 135      11.232  10.373  38.472  1.00 98.90           C  
ATOM   2024  O   LEU A 135       9.500  12.837  38.997  1.00 98.90           O  
ATOM   2025  CG  LEU A 135      12.579   9.690  38.777  1.00 98.90           C  
ATOM   2027  CD1 LEU A 135      13.172   9.145  37.482  1.00 98.90           C  
ATOM   2031  CD2 LEU A 135      13.578  10.668  39.401  1.00 98.90           C  
ATOM   2035  N   LEU A 136       8.015  11.208  39.549  1.00 98.90           N  
ATOM   2037  CA  LEU A 136       6.766  11.947  39.322  1.00 98.90           C  
ATOM   2039  C   LEU A 136       6.015  12.303  40.616  1.00 98.90           C  
ATOM   2040  CB  LEU A 136       5.861  11.147  38.369  1.00 98.90           C  
ATOM   2043  O   LEU A 136       4.996  12.989  40.551  1.00 98.90           O  
ATOM   2044  CG  LEU A 136       6.410  10.916  36.955  1.00 98.90           C  
ATOM   2046  CD1 LEU A 136       5.364  10.191  36.110  1.00 98.90           C  
ATOM   2050  CD2 LEU A 136       6.792  12.213  36.239  1.00 98.90           C  
ATOM   2054  N   ASP A 137       6.515  11.893  41.783  1.00 98.66           N  
ATOM   2056  CA  ASP A 137       5.890  12.206  43.071  1.00 98.66           C  
ATOM   2058  C   ASP A 137       5.794  13.727  43.272  1.00 98.66           C  
ATOM   2059  CB  ASP A 137       6.667  11.550  44.226  1.00 98.66           C  
ATOM   2062  O   ASP A 137       6.783  14.455  43.171  1.00 98.66           O  
ATOM   2063  CG  ASP A 137       6.524  10.025  44.301  1.00 98.66           C  
ATOM   2064  OD1 ASP A 137       5.760   9.455  43.489  1.00 98.66           O  
ATOM   2065  OD2 ASP A 137       7.161   9.440  45.203  1.00 98.66           O  
ATOM   2066  N   GLY A 138       4.584  14.220  43.540  1.00 98.74           N  
ATOM   2068  CA  GLY A 138       4.274  15.641  43.702  1.00 98.74           C  
ATOM   2071  C   GLY A 138       3.964  16.398  42.404  1.00 98.74           C  
ATOM   2072  O   GLY A 138       3.446  17.517  42.483  1.00 98.74           O  
ATOM   2073  N   TYR A 139       4.206  15.798  41.234  1.00 98.87           N  
ATOM   2075  CA  TYR A 139       3.986  16.413  39.923  1.00 98.87           C  
ATOM   2077  C   TYR A 139       2.642  16.013  39.311  1.00 98.87           C  
ATOM   2078  CB  TYR A 139       5.140  16.071  38.965  1.00 98.87           C  
ATOM   2081  O   TYR A 139       2.064  14.964  39.614  1.00 98.87           O  
ATOM   2082  CG  TYR A 139       6.479  16.621  39.410  1.00 98.87           C  
ATOM   2083  CD1 TYR A 139       6.864  17.924  39.038  1.00 98.87           C  
ATOM   2085  CD2 TYR A 139       7.311  15.854  40.245  1.00 98.87           C  
ATOM   2087  CE1 TYR A 139       8.071  18.465  39.517  1.00 98.87           C  
ATOM   2089  CE2 TYR A 139       8.509  16.395  40.742  1.00 98.87           C  
ATOM   2091  OH  TYR A 139      10.020  18.244  40.900  1.00 98.87           O  
ATOM   2093  CZ  TYR A 139       8.885  17.707  40.384  1.00 98.87           C  
ATOM   2094  N   ARG A 140       2.148  16.857  38.406  1.00 98.86           N  
ATOM   2096  CA  ARG A 140       1.075  16.522  37.477  1.00 98.86           C  
ATOM   2098  C   ARG A 140       1.633  15.749  36.286  1.00 98.86           C  
ATOM   2099  CB  ARG A 140       0.314  17.792  37.082  1.00 98.86           C  
ATOM   2102  O   ARG A 140       2.609  16.182  35.679  1.00 98.86           O  
ATOM   2103  CG  ARG A 140      -1.054  17.481  36.458  1.00 98.86           C  
ATOM   2106  CD  ARG A 140      -1.851  18.760  36.179  1.00 98.86           C  
ATOM   2109  NE  ARG A 140      -1.180  19.636  35.200  1.00 98.86           N  
ATOM   2111  NH1 ARG A 140      -2.427  19.099  33.343  1.00 98.86           N  
ATOM   2114  NH2 ARG A 140      -0.826  20.650  33.196  1.00 98.86           N  
ATOM   2117  CZ  ARG A 140      -1.485  19.791  33.924  1.00 98.86           C  
ATOM   2118  N   ALA A 141       0.999  14.633  35.937  1.00 98.89           N  
ATOM   2120  CA  ALA A 141       1.470  13.754  34.869  1.00 98.89           C  
ATOM   2122  C   ALA A 141       0.318  13.075  34.114  1.00 98.89           C  
ATOM   2123  CB  ALA A 141       2.424  12.717  35.472  1.00 98.89           C  
ATOM   2127  O   ALA A 141      -0.813  13.018  34.597  1.00 98.89           O  
ATOM   2128  N   THR A 142       0.611  12.548  32.930  1.00 98.53           N  
ATOM   2130  CA  THR A 142      -0.277  11.681  32.145  1.00 98.53           C  
ATOM   2132  C   THR A 142       0.506  10.480  31.596  1.00 98.53           C  
ATOM   2133  CB  THR A 142      -0.992  12.498  31.057  1.00 98.53           C  
ATOM   2135  O   THR A 142       1.692  10.331  31.882  1.00 98.53           O  
ATOM   2136  CG2 THR A 142      -0.097  12.851  29.871  1.00 98.53           C  
ATOM   2140  OG1 THR A 142      -2.115  11.792  30.582  1.00 98.53           O  
ATOM   2142  N   THR A 143      -0.169   9.585  30.881  1.00 98.10           N  
ATOM   2144  CA  THR A 143       0.402   8.388  30.244  1.00 98.10           C  
ATOM   2146  C   THR A 143      -0.523   7.946  29.102  1.00 98.10           C  
ATOM   2147  CB  THR A 143       0.619   7.284  31.303  1.00 98.10           C  
ATOM   2149  O   THR A 143      -1.518   8.618  28.816  1.00 98.10           O  
ATOM   2150  CG2 THR A 143      -0.654   6.757  31.963  1.00 98.10           C  
ATOM   2154  OG1 THR A 143       1.285   6.160  30.788  1.00 98.10           O  
ATOM   2156  N   HIS A 144      -0.246   6.814  28.454  1.00 97.08           N  
ATOM   2158  CA  HIS A 144      -1.186   6.204  27.516  1.00 97.08           C  
ATOM   2160  C   HIS A 144      -2.552   5.997  28.175  1.00 97.08           C  
ATOM   2161  CB  HIS A 144      -0.631   4.868  27.027  1.00 97.08           C  
ATOM   2164  O   HIS A 144      -2.635   5.486  29.294  1.00 97.08           O  
ATOM   2165  CG  HIS A 144      -1.510   4.220  25.988  1.00 97.08           C  
ATOM   2166  CD2 HIS A 144      -1.421   4.332  24.626  1.00 97.08           C  
ATOM   2168  ND1 HIS A 144      -2.573   3.393  26.250  1.00 97.08           N  
ATOM   2170  CE1 HIS A 144      -3.135   3.047  25.083  1.00 97.08           C  
ATOM   2172  NE2 HIS A 144      -2.493   3.629  24.070  1.00 97.08           N  
ATOM   2173  N   TRP A 145      -3.637   6.355  27.485  1.00 94.44           N  
ATOM   2175  CA  TRP A 145      -4.982   6.366  28.073  1.00 94.44           C  
ATOM   2177  C   TRP A 145      -5.357   5.043  28.761  1.00 94.44           C  
ATOM   2178  CB  TRP A 145      -6.009   6.701  26.990  1.00 94.44           C  
ATOM   2181  O   TRP A 145      -5.966   5.054  29.833  1.00 94.44           O  
ATOM   2182  CG  TRP A 145      -6.281   5.603  26.007  1.00 94.44           C  
ATOM   2183  CD1 TRP A 145      -5.642   5.408  24.834  1.00 94.44           C  
ATOM   2185  CD2 TRP A 145      -7.185   4.465  26.152  1.00 94.44           C  
ATOM   2186  CE2 TRP A 145      -7.077   3.647  24.988  1.00 94.44           C  
ATOM   2187  CE3 TRP A 145      -8.019   3.998  27.189  1.00 94.44           C  
ATOM   2189  NE1 TRP A 145      -6.138   4.286  24.207  1.00 94.44           N  
ATOM   2191  CH2 TRP A 145      -8.624   2.022  25.881  1.00 94.44           C  
ATOM   2193  CZ2 TRP A 145      -7.799   2.458  24.834  1.00 94.44           C  
ATOM   2195  CZ3 TRP A 145      -8.694   2.768  27.066  1.00 94.44           C  
ATOM   2197  N   ALA A 146      -4.952   3.905  28.183  1.00 94.17           N  
ATOM   2199  CA  ALA A 146      -5.274   2.580  28.713  1.00 94.17           C  
ATOM   2201  C   ALA A 146      -4.573   2.279  30.047  1.00 94.17           C  
ATOM   2202  CB  ALA A 146      -4.975   1.506  27.660  1.00 94.17           C  
ATOM   2206  O   ALA A 146      -5.008   1.405  30.790  1.00 94.17           O  
ATOM   2207  N   PHE A 147      -3.515   3.023  30.371  1.00 96.66           N  
ATOM   2209  CA  PHE A 147      -2.686   2.861  31.562  1.00 96.66           C  
ATOM   2211  C   PHE A 147      -2.876   3.984  32.585  1.00 96.66           C  
ATOM   2212  CB  PHE A 147      -1.229   2.710  31.128  1.00 96.66           C  
ATOM   2215  O   PHE A 147      -2.239   3.965  33.640  1.00 96.66           O  
ATOM   2216  CG  PHE A 147      -0.976   1.403  30.407  1.00 96.66           C  
ATOM   2217  CD1 PHE A 147      -0.568   0.258  31.114  1.00 96.66           C  
ATOM   2219  CD2 PHE A 147      -1.176   1.324  29.021  1.00 96.66           C  
ATOM   2221  CE1 PHE A 147      -0.398  -0.961  30.435  1.00 96.66           C  
ATOM   2223  CE2 PHE A 147      -0.989   0.113  28.341  1.00 96.66           C  
ATOM   2225  CZ  PHE A 147      -0.612  -1.034  29.051  1.00 96.66           C  
ATOM   2227  N   ILE A 148      -3.803   4.916  32.348  1.00 95.97           N  
ATOM   2229  CA  ILE A 148      -4.202   5.927  33.340  1.00 95.97           C  
ATOM   2231  C   ILE A 148      -4.574   5.286  34.691  1.00 95.97           C  
ATOM   2232  CB  ILE A 148      -5.312   6.836  32.762  1.00 95.97           C  
ATOM   2234  O   ILE A 148      -4.060   5.758  35.709  1.00 95.97           O  
ATOM   2235  CG1 ILE A 148      -4.753   7.763  31.658  1.00 95.97           C  
ATOM   2238  CG2 ILE A 148      -6.040   7.646  33.847  1.00 95.97           C  
ATOM   2242  CD1 ILE A 148      -3.872   8.924  32.136  1.00 95.97           C  
ATOM   2246  N   PRO A 149      -5.336   4.169  34.756  1.00 94.81           N  
ATOM   2247  CA  PRO A 149      -5.602   3.496  36.027  1.00 94.81           C  
ATOM   2249  C   PRO A 149      -4.351   2.937  36.719  1.00 94.81           C  
ATOM   2250  CB  PRO A 149      -6.579   2.366  35.697  1.00 94.81           C  
ATOM   2253  O   PRO A 149      -4.356   2.776  37.934  1.00 94.81           O  
ATOM   2254  CG  PRO A 149      -7.272   2.840  34.425  1.00 94.81           C  
ATOM   2257  CD  PRO A 149      -6.140   3.558  33.700  1.00 94.81           C  
ATOM   2260  N   CYS A 150      -3.277   2.636  35.977  1.00 97.25           N  
ATOM   2262  CA  CYS A 150      -1.993   2.247  36.565  1.00 97.25           C  
ATOM   2264  C   CYS A 150      -1.281   3.455  37.177  1.00 97.25           C  
ATOM   2265  CB  CYS A 150      -1.080   1.611  35.510  1.00 97.25           C  
ATOM   2268  O   CYS A 150      -0.771   3.369  38.289  1.00 97.25           O  
ATOM   2269  SG  CYS A 150      -1.743   0.207  34.591  1.00 97.25           S  
ATOM   2270  N   LEU A 151      -1.279   4.598  36.482  1.00 97.52           N  
ATOM   2272  CA  LEU A 151      -0.663   5.822  36.997  1.00 97.52           C  
ATOM   2274  C   LEU A 151      -1.387   6.326  38.259  1.00 97.52           C  
ATOM   2275  CB  LEU A 151      -0.625   6.875  35.876  1.00 97.52           C  
ATOM   2278  O   LEU A 151      -0.746   6.799  39.193  1.00 97.52           O  
ATOM   2279  CG  LEU A 151       0.216   8.120  36.218  1.00 97.52           C  
ATOM   2281  CD1 LEU A 151       1.706   7.808  36.377  1.00 97.52           C  
ATOM   2285  CD2 LEU A 151       0.074   9.159  35.104  1.00 97.52           C  
ATOM   2289  N   GLN A 152      -2.708   6.141  38.334  1.00 96.40           N  
ATOM   2291  CA  GLN A 152      -3.527   6.469  39.508  1.00 96.40           C  
ATOM   2293  C   GLN A 152      -3.193   5.637  40.763  1.00 96.40           C  
ATOM   2294  CB  GLN A 152      -5.011   6.309  39.138  1.00 96.40           C  
ATOM   2297  O   GLN A 152      -3.612   6.005  41.858  1.00 96.40           O  
ATOM   2298  CG  GLN A 152      -5.506   7.432  38.213  1.00 96.40           C  
ATOM   2301  CD  GLN A 152      -6.929   7.212  37.712  1.00 96.40           C  
ATOM   2302  NE2 GLN A 152      -7.631   8.263  37.347  1.00 96.40           N  
ATOM   2305  OE1 GLN A 152      -7.441   6.110  37.617  1.00 96.40           O  
ATOM   2306  N   GLN A 153      -2.426   4.547  40.643  1.00 96.76           N  
ATOM   2308  CA  GLN A 153      -1.983   3.740  41.794  1.00 96.76           C  
ATOM   2310  C   GLN A 153      -0.812   4.366  42.554  1.00 96.76           C  
ATOM   2311  CB  GLN A 153      -1.627   2.314  41.350  1.00 96.76           C  
ATOM   2314  O   GLN A 153      -0.459   3.883  43.628  1.00 96.76           O  
ATOM   2315  CG  GLN A 153      -2.884   1.617  40.837  1.00 96.76           C  
ATOM   2318  CD  GLN A 153      -2.653   0.253  40.219  1.00 96.76           C  
ATOM   2319  NE2 GLN A 153      -3.696  -0.261  39.615  1.00 96.76           N  
ATOM   2322  OE1 GLN A 153      -1.609  -0.378  40.293  1.00 96.76           O  
ATOM   2323  N   PHE A 154      -0.226   5.441  42.025  1.00 98.02           N  
ATOM   2325  CA  PHE A 154       0.815   6.223  42.680  1.00 98.02           C  
ATOM   2327  C   PHE A 154       0.177   7.459  43.335  1.00 98.02           C  
ATOM   2328  CB  PHE A 154       1.872   6.598  41.642  1.00 98.02           C  
ATOM   2331  O   PHE A 154       0.015   8.488  42.680  1.00 98.02           O  
ATOM   2332  CG  PHE A 154       2.621   5.413  41.070  1.00 98.02           C  
ATOM   2333  CD1 PHE A 154       3.821   4.988  41.669  1.00 98.02           C  
ATOM   2335  CD2 PHE A 154       2.125   4.737  39.940  1.00 98.02           C  
ATOM   2337  CE1 PHE A 154       4.519   3.890  41.140  1.00 98.02           C  
ATOM   2339  CE2 PHE A 154       2.826   3.641  39.408  1.00 98.02           C  
ATOM   2341  CZ  PHE A 154       4.025   3.218  40.007  1.00 98.02           C  
ATOM   2343  N   PRO A 155      -0.196   7.402  44.629  1.00 97.42           N  
ATOM   2344  CA  PRO A 155      -1.037   8.425  45.260  1.00 97.42           C  
ATOM   2346  C   PRO A 155      -0.373   9.806  45.376  1.00 97.42           C  
ATOM   2347  CB  PRO A 155      -1.375   7.853  46.643  1.00 97.42           C  
ATOM   2350  O   PRO A 155      -1.058  10.796  45.616  1.00 97.42           O  
ATOM   2351  CG  PRO A 155      -0.195   6.932  46.949  1.00 97.42           C  
ATOM   2354  CD  PRO A 155       0.108   6.341  45.579  1.00 97.42           C  
ATOM   2357  N   ALA A 156       0.952   9.888  45.221  1.00 98.67           N  
ATOM   2359  CA  ALA A 156       1.690  11.147  45.217  1.00 98.67           C  
ATOM   2361  C   ALA A 156       1.638  11.879  43.861  1.00 98.67           C  
ATOM   2362  CB  ALA A 156       3.129  10.851  45.655  1.00 98.67           C  
ATOM   2366  O   ALA A 156       2.020  13.048  43.796  1.00 98.67           O  
ATOM   2367  N   ILE A 157       1.174  11.228  42.789  1.00 98.80           N  
ATOM   2369  CA  ILE A 157       1.105  11.795  41.438  1.00 98.80           C  
ATOM   2371  C   ILE A 157      -0.277  12.409  41.205  1.00 98.80           C  
ATOM   2372  CB  ILE A 157       1.439  10.734  40.363  1.00 98.80           C  
ATOM   2374  O   ILE A 157      -1.310  11.773  41.412  1.00 98.80           O  
ATOM   2375  CG1 ILE A 157       2.817  10.097  40.650  1.00 98.80           C  
ATOM   2378  CG2 ILE A 157       1.404  11.370  38.958  1.00 98.80           C  
ATOM   2382  CD1 ILE A 157       3.267   9.062  39.617  1.00 98.80           C  
ATOM   2386  N   LYS A 158      -0.312  13.646  40.703  1.00 98.78           N  
ATOM   2388  CA  LYS A 158      -1.557  14.293  40.272  1.00 98.78           C  
ATOM   2390  C   LYS A 158      -1.852  13.888  38.830  1.00 98.78           C  
ATOM   2391  CB  LYS A 158      -1.455  15.814  40.440  1.00 98.78           C  
ATOM   2394  O   LYS A 158      -1.381  14.524  37.890  1.00 98.78           O  
ATOM   2395  CG  LYS A 158      -1.264  16.241  41.901  1.00 98.78           C  
ATOM   2398  CD  LYS A 158      -0.939  17.736  41.942  1.00 98.78           C  
ATOM   2401  CE  LYS A 158      -0.556  18.151  43.363  1.00 98.78           C  
ATOM   2404  NZ  LYS A 158       0.166  19.443  43.347  1.00 98.78           N  
ATOM   2408  N   VAL A 159      -2.606  12.814  38.634  1.00 97.86           N  
ATOM   2410  CA  VAL A 159      -2.959  12.371  37.278  1.00 97.86           C  
ATOM   2412  C   VAL A 159      -3.820  13.434  36.596  1.00 97.86           C  
ATOM   2413  CB  VAL A 159      -3.634  10.993  37.285  1.00 97.86           C  
ATOM   2415  O   VAL A 159      -4.840  13.855  37.139  1.00 97.86           O  
ATOM   2416  CG1 VAL A 159      -3.901  10.512  35.856  1.00 97.86           C  
ATOM   2420  CG2 VAL A 159      -2.712   9.980  37.976  1.00 97.86           C  
ATOM   2424  N   ALA A 160      -3.380  13.912  35.433  1.00 97.65           N  
ATOM   2426  CA  ALA A 160      -4.093  14.931  34.681  1.00 97.65           C  
ATOM   2428  C   ALA A 160      -5.461  14.421  34.218  1.00 97.65           C  
ATOM   2429  CB  ALA A 160      -3.230  15.386  33.502  1.00 97.65           C  
ATOM   2433  O   ALA A 160      -5.601  13.270  33.808  1.00 97.65           O  
ATOM   2434  N   GLU A 161      -6.460  15.299  34.267  1.00 94.24           N  
ATOM   2436  CA  GLU A 161      -7.802  14.987  33.786  1.00 94.24           C  
ATOM   2438  C   GLU A 161      -7.827  14.797  32.264  1.00 94.24           C  
ATOM   2439  CB  GLU A 161      -8.790  16.084  34.202  1.00 94.24           C  
ATOM   2442  O   GLU A 161      -7.098  15.459  31.519  1.00 94.24           O  
ATOM   2443  CG  GLU A 161      -8.949  16.186  35.728  1.00 94.24           C  
ATOM   2446  CD  GLU A 161      -9.993  17.229  36.156  1.00 94.24           C  
ATOM   2447  OE1 GLU A 161     -10.210  17.340  37.382  1.00 94.24           O  
ATOM   2448  OE2 GLU A 161     -10.547  17.919  35.272  1.00 94.24           O  
ATOM   2449  N   GLY A 162      -8.709  13.908  31.806  1.00 90.67           N  
ATOM   2451  CA  GLY A 162      -8.857  13.575  30.393  1.00 90.67           C  
ATOM   2454  C   GLY A 162      -7.658  12.807  29.829  1.00 90.67           C  
ATOM   2455  O   GLY A 162      -7.025  12.010  30.518  1.00 90.67           O  
ATOM   2456  N   PHE A 163      -7.373  13.042  28.548  1.00 89.97           N  
ATOM   2458  CA  PHE A 163      -6.306  12.367  27.798  1.00 89.97           C  
ATOM   2460  C   PHE A 163      -5.459  13.391  27.028  1.00 89.97           C  
ATOM   2461  CB  PHE A 163      -6.924  11.308  26.875  1.00 89.97           C  
ATOM   2464  O   PHE A 163      -5.445  13.376  25.793  1.00 89.97           O  
ATOM   2465  CG  PHE A 163      -7.914  10.394  27.559  1.00 89.97           C  
ATOM   2466  CD1 PHE A 163      -7.477   9.531  28.579  1.00 89.97           C  
ATOM   2468  CD2 PHE A 163      -9.279  10.451  27.215  1.00 89.97           C  
ATOM   2470  CE1 PHE A 163      -8.403   8.723  29.256  1.00 89.97           C  
ATOM   2472  CE2 PHE A 163     -10.204   9.635  27.886  1.00 89.97           C  
ATOM   2474  CZ  PHE A 163      -9.761   8.780  28.909  1.00 89.97           C  
ATOM   2476  N   PRO A 164      -4.818  14.346  27.727  1.00 91.27           N  
ATOM   2477  CA  PRO A 164      -4.049  15.392  27.068  1.00 91.27           C  
ATOM   2479  C   PRO A 164      -2.908  14.783  26.252  1.00 91.27           C  
ATOM   2480  CB  PRO A 164      -3.535  16.292  28.196  1.00 91.27           C  
ATOM   2483  O   PRO A 164      -2.315  13.780  26.645  1.00 91.27           O  
ATOM   2484  CG  PRO A 164      -3.434  15.339  29.386  1.00 91.27           C  
ATOM   2487  CD  PRO A 164      -4.620  14.401  29.172  1.00 91.27           C  
ATOM   2490  N   ARG A 165      -2.557  15.424  25.132  1.00 91.80           N  
ATOM   2492  CA  ARG A 165      -1.397  14.999  24.331  1.00 91.80           C  
ATOM   2494  C   ARG A 165      -0.106  15.097  25.138  1.00 91.80           C  
ATOM   2495  CB  ARG A 165      -1.292  15.799  23.025  1.00 91.80           C  
ATOM   2498  O   ARG A 165       0.751  14.239  25.006  1.00 91.80           O  
ATOM   2499  CG  ARG A 165      -2.492  15.526  22.102  1.00 91.80           C  
ATOM   2502  CD  ARG A 165      -2.325  16.114  20.690  1.00 91.80           C  
ATOM   2505  NE  ARG A 165      -1.153  15.578  19.967  1.00 91.80           N  
ATOM   2507  NH1 ARG A 165      -1.823  13.388  19.650  1.00 91.80           N  
ATOM   2510  NH2 ARG A 165       0.130  14.089  18.853  1.00 91.80           N  
ATOM   2513  CZ  ARG A 165      -0.963  14.356  19.498  1.00 91.80           C  
ATOM   2514  N   TYR A 166       0.026  16.106  25.992  1.00 95.69           N  
ATOM   2516  CA  TYR A 166       1.120  16.190  26.950  1.00 95.69           C  
ATOM   2518  C   TYR A 166       0.757  17.074  28.144  1.00 95.69           C  
ATOM   2519  CB  TYR A 166       2.400  16.687  26.257  1.00 95.69           C  
ATOM   2522  O   TYR A 166      -0.175  17.879  28.106  1.00 95.69           O  
ATOM   2523  CG  TYR A 166       2.277  18.072  25.657  1.00 95.69           C  
ATOM   2524  CD1 TYR A 166       1.840  18.231  24.329  1.00 95.69           C  
ATOM   2526  CD2 TYR A 166       2.566  19.201  26.445  1.00 95.69           C  
ATOM   2528  CE1 TYR A 166       1.671  19.523  23.795  1.00 95.69           C  
ATOM   2530  CE2 TYR A 166       2.401  20.494  25.917  1.00 95.69           C  
ATOM   2532  OH  TYR A 166       1.779  21.896  24.066  1.00 95.69           O  
ATOM   2534  CZ  TYR A 166       1.947  20.654  24.589  1.00 95.69           C  
ATOM   2535  N   VAL A 167       1.525  16.931  29.216  1.00 97.58           N  
ATOM   2537  CA  VAL A 167       1.428  17.685  30.462  1.00 97.58           C  
ATOM   2539  C   VAL A 167       2.816  18.180  30.831  1.00 97.58           C  
ATOM   2540  CB  VAL A 167       0.858  16.792  31.577  1.00 97.58           C  
ATOM   2542  O   VAL A 167       3.751  17.390  30.885  1.00 97.58           O  
ATOM   2543  CG1 VAL A 167       0.942  17.464  32.951  1.00 97.58           C  
ATOM   2547  CG2 VAL A 167      -0.605  16.445  31.290  1.00 97.58           C  
ATOM   2551  N   ILE A 168       2.935  19.476  31.119  1.00 98.05           N  
ATOM   2553  CA  ILE A 168       4.151  20.083  31.671  1.00 98.05           C  
ATOM   2555  C   ILE A 168       3.862  20.487  33.120  1.00 98.05           C  
ATOM   2556  CB  ILE A 168       4.622  21.280  30.807  1.00 98.05           C  
ATOM   2558  O   ILE A 168       2.905  21.226  33.371  1.00 98.05           O  
ATOM   2559  CG1 ILE A 168       4.886  20.843  29.345  1.00 98.05           C  
ATOM   2562  CG2 ILE A 168       5.885  21.920  31.419  1.00 98.05           C  
ATOM   2566  CD1 ILE A 168       5.235  21.977  28.374  1.00 98.05           C  
ATOM   2570  N   ASP A 169       4.699  20.031  34.052  1.00 98.74           N  
ATOM   2572  CA  ASP A 169       4.728  20.484  35.444  1.00 98.74           C  
ATOM   2574  C   ASP A 169       6.182  20.660  35.912  1.00 98.74           C  
ATOM   2575  CB  ASP A 169       3.943  19.525  36.349  1.00 98.74           C  
ATOM   2578  O   ASP A 169       6.946  19.702  36.049  1.00 98.74           O  
ATOM   2579  CG  ASP A 169       3.710  20.115  37.747  1.00 98.74           C  
ATOM   2580  OD1 ASP A 169       4.220  21.223  38.023  1.00 98.74           O  
ATOM   2581  OD2 ASP A 169       2.966  19.473  38.520  1.00 98.74           O  
ATOM   2582  N   GLY A 170       6.604  21.912  36.095  1.00 98.26           N  
ATOM   2584  CA  GLY A 170       8.002  22.245  36.366  1.00 98.26           C  
ATOM   2587  C   GLY A 170       8.928  21.780  35.237  1.00 98.26           C  
ATOM   2588  O   GLY A 170       8.862  22.293  34.117  1.00 98.26           O  
ATOM   2589  N   ASN A 171       9.817  20.837  35.547  1.00 98.46           N  
ATOM   2591  CA  ASN A 171      10.698  20.181  34.580  1.00 98.46           C  
ATOM   2593  C   ASN A 171      10.282  18.740  34.234  1.00 98.46           C  
ATOM   2594  CB  ASN A 171      12.152  20.255  35.064  1.00 98.46           C  
ATOM   2597  O   ASN A 171      11.041  18.053  33.550  1.00 98.46           O  
ATOM   2598  CG  ASN A 171      12.443  19.376  36.260  1.00 98.46           C  
ATOM   2599  ND2 ASN A 171      13.680  18.978  36.446  1.00 98.46           N  
ATOM   2602  OD1 ASN A 171      11.553  19.050  37.029  1.00 98.46           O  
ATOM   2603  N   ARG A 172       9.102  18.295  34.688  1.00 98.90           N  
ATOM   2605  CA  ARG A 172       8.484  17.034  34.275  1.00 98.90           C  
ATOM   2607  C   ARG A 172       7.585  17.292  33.074  1.00 98.90           C  
ATOM   2608  CB  ARG A 172       7.709  16.382  35.433  1.00 98.90           C  
ATOM   2611  O   ARG A 172       6.766  18.214  33.098  1.00 98.90           O  
ATOM   2612  CG  ARG A 172       8.599  15.577  36.390  1.00 98.90           C  
ATOM   2615  CD  ARG A 172       9.739  16.378  37.028  1.00 98.90           C  
ATOM   2618  NE  ARG A 172      10.425  15.562  38.039  1.00 98.90           N  
ATOM   2620  NH1 ARG A 172      11.928  17.120  38.843  1.00 98.90           N  
ATOM   2623  NH2 ARG A 172      11.918  15.056  39.647  1.00 98.90           N  
ATOM   2626  CZ  ARG A 172      11.416  15.926  38.826  1.00 98.90           C  
ATOM   2627  N   ILE A 173       7.764  16.505  32.021  1.00 98.83           N  
ATOM   2629  CA  ILE A 173       6.973  16.603  30.791  1.00 98.83           C  
ATOM   2631  C   ILE A 173       6.513  15.194  30.440  1.00 98.83           C  
ATOM   2632  CB  ILE A 173       7.766  17.287  29.654  1.00 98.83           C  
ATOM   2634  O   ILE A 173       7.337  14.312  30.279  1.00 98.83           O  
ATOM   2635  CG1 ILE A 173       8.336  18.644  30.138  1.00 98.83           C  
ATOM   2638  CG2 ILE A 173       6.844  17.448  28.433  1.00 98.83           C  
ATOM   2642  CD1 ILE A 173       9.180  19.409  29.121  1.00 98.83           C  
ATOM   2646  N   THR A 174       5.209  14.947  30.424  1.00 98.83           N  
ATOM   2648  CA  THR A 174       4.686  13.601  30.151  1.00 98.83           C  
ATOM   2650  C   THR A 174       3.686  13.647  29.014  1.00 98.83           C  
ATOM   2651  CB  THR A 174       4.099  12.923  31.400  1.00 98.83           C  
ATOM   2653  O   THR A 174       2.778  14.477  29.040  1.00 98.83           O  
ATOM   2654  CG2 THR A 174       5.149  12.718  32.495  1.00 98.83           C  
ATOM   2658  OG1 THR A 174       3.101  13.739  31.970  1.00 98.83           O  
ATOM   2660  N   GLY A 175       3.858  12.789  28.020  1.00 97.42           N  
ATOM   2662  CA  GLY A 175       2.963  12.604  26.892  1.00 97.42           C  
ATOM   2665  C   GLY A 175       1.887  11.558  27.142  1.00 97.42           C  
ATOM   2666  O   GLY A 175       2.029  10.653  27.967  1.00 97.42           O  
ATOM   2667  N   GLY A 176       0.804  11.678  26.379  1.00 94.63           N  
ATOM   2669  CA  GLY A 176      -0.171  10.607  26.213  1.00 94.63           C  
ATOM   2672  C   GLY A 176       0.398   9.442  25.397  1.00 94.63           C  
ATOM   2673  O   GLY A 176       1.606   9.244  25.289  1.00 94.63           O  
ATOM   2674  N   GLY A 177      -0.483   8.670  24.770  1.00 93.43           N  
ATOM   2676  CA  GLY A 177      -0.100   7.517  23.960  1.00 93.43           C  
ATOM   2679  C   GLY A 177       0.614   7.880  22.661  1.00 93.43           C  
ATOM   2680  O   GLY A 177       0.167   8.777  21.937  1.00 93.43           O  
ATOM   2681  N   ILE A 178       1.685   7.142  22.370  1.00 95.32           N  
ATOM   2683  CA  ILE A 178       2.321   6.946  21.061  1.00 95.32           C  
ATOM   2685  C   ILE A 178       2.481   8.235  20.240  1.00 95.32           C  
ATOM   2686  CB  ILE A 178       1.663   5.760  20.310  1.00 95.32           C  
ATOM   2688  O   ILE A 178       3.452   8.975  20.396  1.00 95.32           O  
ATOM   2689  CG1 ILE A 178       1.534   4.506  21.209  1.00 95.32           C  
ATOM   2692  CG2 ILE A 178       2.482   5.412  19.062  1.00 95.32           C  
ATOM   2696  CD1 ILE A 178       0.906   3.271  20.557  1.00 95.32           C  
ATOM   2700  N   SER A 179       1.511   8.568  19.376  1.00 93.43           N  
ATOM   2702  CA  SER A 179       1.610   9.740  18.494  1.00 93.43           C  
ATOM   2704  C   SER A 179       1.665  11.069  19.251  1.00 93.43           C  
ATOM   2705  CB  SER A 179       0.444   9.779  17.509  1.00 93.43           C  
ATOM   2708  O   SER A 179       2.061  12.091  18.687  1.00 93.43           O  
ATOM   2709  OG  SER A 179      -0.746  10.171  18.164  1.00 93.43           O  
ATOM   2711  N   SER A 180       1.262  11.078  20.523  1.00 92.59           N  
ATOM   2713  CA  SER A 180       1.388  12.210  21.445  1.00 92.59           C  
ATOM   2715  C   SER A 180       2.825  12.714  21.562  1.00 92.59           C  
ATOM   2716  CB  SER A 180       0.880  11.783  22.814  1.00 92.59           C  
ATOM   2719  O   SER A 180       3.028  13.928  21.663  1.00 92.59           O  
ATOM   2720  OG  SER A 180      -0.492  11.439  22.719  1.00 92.59           O  
ATOM   2722  N   GLY A 181       3.806  11.815  21.415  1.00 95.54           N  
ATOM   2724  CA  GLY A 181       5.230  12.138  21.445  1.00 95.54           C  
ATOM   2727  C   GLY A 181       5.653  13.185  20.409  1.00 95.54           C  
ATOM   2728  O   GLY A 181       6.590  13.935  20.654  1.00 95.54           O  
ATOM   2729  N   LEU A 182       4.927  13.328  19.292  1.00 94.62           N  
ATOM   2731  CA  LEU A 182       5.196  14.382  18.303  1.00 94.62           C  
ATOM   2733  C   LEU A 182       4.878  15.776  18.847  1.00 94.62           C  
ATOM   2734  CB  LEU A 182       4.371  14.129  17.033  1.00 94.62           C  
ATOM   2737  O   LEU A 182       5.689  16.692  18.744  1.00 94.62           O  
ATOM   2738  CG  LEU A 182       4.818  12.869  16.290  1.00 94.62           C  
ATOM   2740  CD1 LEU A 182       3.726  12.396  15.352  1.00 94.62           C  
ATOM   2744  CD2 LEU A 182       6.086  13.108  15.472  1.00 94.62           C  
ATOM   2748  N   ALA A 183       3.698  15.939  19.452  1.00 92.29           N  
ATOM   2750  CA  ALA A 183       3.302  17.217  20.040  1.00 92.29           C  
ATOM   2752  C   ALA A 183       4.155  17.543  21.270  1.00 92.29           C  
ATOM   2753  CB  ALA A 183       1.814  17.170  20.395  1.00 92.29           C  
ATOM   2757  O   ALA A 183       4.577  18.685  21.442  1.00 92.29           O  
ATOM   2758  N   GLU A 184       4.433  16.534  22.096  1.00 94.86           N  
ATOM   2760  CA  GLU A 184       5.291  16.665  23.268  1.00 94.86           C  
ATOM   2762  C   GLU A 184       6.713  17.091  22.881  1.00 94.86           C  
ATOM   2763  CB  GLU A 184       5.302  15.330  24.014  1.00 94.86           C  
ATOM   2766  O   GLU A 184       7.203  18.103  23.382  1.00 94.86           O  
ATOM   2767  CG  GLU A 184       6.103  15.417  25.320  1.00 94.86           C  
ATOM   2770  CD  GLU A 184       6.212  14.073  26.051  1.00 94.86           C  
ATOM   2771  OE1 GLU A 184       6.746  14.097  27.182  1.00 94.86           O  
ATOM   2772  OE2 GLU A 184       5.725  13.061  25.502  1.00 94.86           O  
ATOM   2773  N   ALA A 185       7.359  16.385  21.946  1.00 96.75           N  
ATOM   2775  CA  ALA A 185       8.698  16.735  21.486  1.00 96.75           C  
ATOM   2777  C   ALA A 185       8.726  18.148  20.890  1.00 96.75           C  
ATOM   2778  CB  ALA A 185       9.190  15.678  20.493  1.00 96.75           C  
ATOM   2782  O   ALA A 185       9.622  18.925  21.209  1.00 96.75           O  
ATOM   2783  N   LEU A 186       7.712  18.540  20.112  1.00 94.36           N  
ATOM   2785  CA  LEU A 186       7.624  19.889  19.551  1.00 94.36           C  
ATOM   2787  C   LEU A 186       7.467  20.978  20.634  1.00 94.36           C  
ATOM   2788  CB  LEU A 186       6.472  19.899  18.533  1.00 94.36           C  
ATOM   2791  O   LEU A 186       8.086  22.042  20.541  1.00 94.36           O  
ATOM   2792  CG  LEU A 186       6.472  21.118  17.604  1.00 94.36           C  
ATOM   2794  CD1 LEU A 186       7.729  21.166  16.736  1.00 94.36           C  
ATOM   2798  CD2 LEU A 186       5.258  21.055  16.680  1.00 94.36           C  
ATOM   2802  N   ALA A 187       6.703  20.706  21.697  1.00 94.37           N  
ATOM   2804  CA  ALA A 187       6.597  21.590  22.859  1.00 94.37           C  
ATOM   2806  C   ALA A 187       7.924  21.692  23.634  1.00 94.37           C  
ATOM   2807  CB  ALA A 187       5.455  21.091  23.754  1.00 94.37           C  
ATOM   2811  O   ALA A 187       8.293  22.776  24.096  1.00 94.37           O  
ATOM   2812  N   ILE A 188       8.678  20.592  23.728  1.00 97.30           N  
ATOM   2814  CA  ILE A 188      10.026  20.586  24.305  1.00 97.30           C  
ATOM   2816  C   ILE A 188      10.980  21.421  23.452  1.00 97.30           C  
ATOM   2817  CB  ILE A 188      10.538  19.146  24.522  1.00 97.30           C  
ATOM   2819  O   ILE A 188      11.672  22.270  24.012  1.00 97.30           O  
ATOM   2820  CG1 ILE A 188       9.701  18.476  25.630  1.00 97.30           C  
ATOM   2823  CG2 ILE A 188      12.027  19.144  24.911  1.00 97.30           C  
ATOM   2827  CD1 ILE A 188      10.046  17.008  25.888  1.00 97.30           C  
ATOM   2831  N   VAL A 189      10.974  21.270  22.122  1.00 97.22           N  
ATOM   2833  CA  VAL A 189      11.782  22.097  21.205  1.00 97.22           C  
ATOM   2835  C   VAL A 189      11.518  23.584  21.457  1.00 97.22           C  
ATOM   2836  CB  VAL A 189      11.513  21.743  19.725  1.00 97.22           C  
ATOM   2838  O   VAL A 189      12.461  24.360  21.625  1.00 97.22           O  
ATOM   2839  CG1 VAL A 189      12.240  22.702  18.775  1.00 97.22           C  
ATOM   2843  CG2 VAL A 189      11.995  20.333  19.363  1.00 97.22           C  
ATOM   2847  N   ALA A 190      10.249  23.987  21.574  1.00 95.61           N  
ATOM   2849  CA  ALA A 190       9.890  25.377  21.851  1.00 95.61           C  
ATOM   2851  C   ALA A 190      10.423  25.869  23.201  1.00 95.61           C  
ATOM   2852  CB  ALA A 190       8.369  25.510  21.789  1.00 95.61           C  
ATOM   2856  O   ALA A 190      10.869  27.013  23.309  1.00 95.61           O  
ATOM   2857  N   ARG A 191      10.405  25.003  24.219  1.00 95.78           N  
ATOM   2859  CA  ARG A 191      10.880  25.314  25.569  1.00 95.78           C  
ATOM   2861  C   ARG A 191      12.405  25.418  25.657  1.00 95.78           C  
ATOM   2862  CB  ARG A 191      10.320  24.259  26.533  1.00 95.78           C  
ATOM   2865  O   ARG A 191      12.895  26.288  26.371  1.00 95.78           O  
ATOM   2866  CG  ARG A 191      10.631  24.617  27.986  1.00 95.78           C  
ATOM   2869  CD  ARG A 191      10.039  23.582  28.938  1.00 95.78           C  
ATOM   2872  NE  ARG A 191      10.381  23.931  30.325  1.00 95.78           N  
ATOM   2874  NH1 ARG A 191       8.371  24.821  30.985  1.00 95.78           N  
ATOM   2877  NH2 ARG A 191      10.017  24.597  32.469  1.00 95.78           N  
ATOM   2880  CZ  ARG A 191       9.592  24.447  31.248  1.00 95.78           C  
ATOM   2881  N   VAL A 192      13.146  24.546  24.969  1.00 96.84           N  
ATOM   2883  CA  VAL A 192      14.613  24.455  25.109  1.00 96.84           C  
ATOM   2885  C   VAL A 192      15.369  25.280  24.068  1.00 96.84           C  
ATOM   2886  CB  VAL A 192      15.112  22.994  25.136  1.00 96.84           C  
ATOM   2888  O   VAL A 192      16.385  25.893  24.398  1.00 96.84           O  
ATOM   2889  CG1 VAL A 192      14.393  22.179  26.219  1.00 96.84           C  
ATOM   2893  CG2 VAL A 192      15.010  22.269  23.787  1.00 96.84           C  
ATOM   2897  N   ALA A 193      14.873  25.323  22.828  1.00 96.52           N  
ATOM   2899  CA  ALA A 193      15.533  25.965  21.692  1.00 96.52           C  
ATOM   2901  C   ALA A 193      14.848  27.268  21.243  1.00 96.52           C  
ATOM   2902  CB  ALA A 193      15.653  24.931  20.566  1.00 96.52           C  
ATOM   2906  O   ALA A 193      15.491  28.105  20.608  1.00 96.52           O  
ATOM   2907  N   GLY A 194      13.586  27.478  21.628  1.00 95.26           N  
ATOM   2909  CA  GLY A 194      12.802  28.672  21.313  1.00 95.26           C  
ATOM   2912  C   GLY A 194      11.744  28.433  20.234  1.00 95.26           C  
ATOM   2913  O   GLY A 194      11.810  27.480  19.455  1.00 95.26           O  
ATOM   2914  N   GLN A 195      10.746  29.321  20.187  1.00 93.67           N  
ATOM   2916  CA  GLN A 195       9.572  29.160  19.321  1.00 93.67           C  
ATOM   2918  C   GLN A 195       9.905  29.149  17.824  1.00 93.67           C  
ATOM   2919  CB  GLN A 195       8.539  30.259  19.606  1.00 93.67           C  
ATOM   2922  O   GLN A 195       9.280  28.394  17.085  1.00 93.67           O  
ATOM   2923  CG  GLN A 195       7.839  30.081  20.961  1.00 93.67           C  
ATOM   2926  CD  GLN A 195       6.683  31.062  21.152  1.00 93.67           C  
ATOM   2927  NE2 GLN A 195       5.897  30.911  22.195  1.00 93.67           N  
ATOM   2930  OE1 GLN A 195       6.452  31.973  20.374  1.00 93.67           O  
ATOM   2931  N   ASP A 196      10.891  29.923  17.366  1.00 92.79           N  
ATOM   2933  CA  ASP A 196      11.254  29.963  15.941  1.00 92.79           C  
ATOM   2935  C   ASP A 196      11.787  28.612  15.448  1.00 92.79           C  
ATOM   2936  CB  ASP A 196      12.292  31.068  15.695  1.00 92.79           C  
ATOM   2939  O   ASP A 196      11.435  28.156  14.358  1.00 92.79           O  
ATOM   2940  CG  ASP A 196      11.742  32.476  15.936  1.00 92.79           C  
ATOM   2941  OD1 ASP A 196      10.508  32.654  15.818  1.00 92.79           O  
ATOM   2942  OD2 ASP A 196      12.569  33.351  16.267  1.00 92.79           O  
ATOM   2943  N   ILE A 197      12.572  27.923  16.282  1.00 95.73           N  
ATOM   2945  CA  ILE A 197      13.082  26.584  15.971  1.00 95.73           C  
ATOM   2947  C   ILE A 197      11.943  25.567  16.006  1.00 95.73           C  
ATOM   2948  CB  ILE A 197      14.260  26.214  16.896  1.00 95.73           C  
ATOM   2950  O   ILE A 197      11.847  24.743  15.102  1.00 95.73           O  
ATOM   2951  CG1 ILE A 197      15.431  27.161  16.550  1.00 95.73           C  
ATOM   2954  CG2 ILE A 197      14.669  24.741  16.709  1.00 95.73           C  
ATOM   2958  CD1 ILE A 197      16.666  27.007  17.428  1.00 95.73           C  
ATOM   2962  N   ALA A 198      11.028  25.655  16.975  1.00 94.42           N  
ATOM   2964  CA  ALA A 198       9.856  24.779  17.005  1.00 94.42           C  
ATOM   2966  C   ALA A 198       8.973  24.953  15.764  1.00 94.42           C  
ATOM   2967  CB  ALA A 198       9.077  25.039  18.290  1.00 94.42           C  
ATOM   2971  O   ALA A 198       8.597  23.970  15.133  1.00 94.42           O  
ATOM   2972  N   LYS A 199       8.712  26.194  15.339  1.00 92.36           N  
ATOM   2974  CA  LYS A 199       7.978  26.485  14.102  1.00 92.36           C  
ATOM   2976  C   LYS A 199       8.690  25.942  12.861  1.00 92.36           C  
ATOM   2977  CB  LYS A 199       7.781  27.999  13.984  1.00 92.36           C  
ATOM   2980  O   LYS A 199       8.025  25.476  11.937  1.00 92.36           O  
ATOM   2981  CG  LYS A 199       6.701  28.536  14.929  1.00 92.36           C  
ATOM   2984  CD  LYS A 199       6.582  30.053  14.754  1.00 92.36           C  
ATOM   2987  CE  LYS A 199       5.461  30.592  15.643  1.00 92.36           C  
ATOM   2990  NZ  LYS A 199       5.261  32.044  15.431  1.00 92.36           N  
ATOM   2994  N   HIS A 200      10.022  25.984  12.828  1.00 92.21           N  
ATOM   2996  CA  HIS A 200      10.801  25.378  11.749  1.00 92.21           C  
ATOM   2998  C   HIS A 200      10.654  23.848  11.731  1.00 92.21           C  
ATOM   2999  CB  HIS A 200      12.266  25.810  11.864  1.00 92.21           C  
ATOM   3002  O   HIS A 200      10.309  23.290  10.692  1.00 92.21           O  
ATOM   3003  CG  HIS A 200      13.124  25.228  10.774  1.00 92.21           C  
ATOM   3004  CD2 HIS A 200      13.978  24.164  10.888  1.00 92.21           C  
ATOM   3006  ND1 HIS A 200      13.164  25.644   9.463  1.00 92.21           N  
ATOM   3008  CE1 HIS A 200      14.032  24.857   8.806  1.00 92.21           C  
ATOM   3010  NE2 HIS A 200      14.566  23.956   9.639  1.00 92.21           N  
ATOM   3011  N   VAL A 201      10.821  23.183  12.879  1.00 94.59           N  
ATOM   3013  CA  VAL A 201      10.645  21.725  13.009  1.00 94.59           C  
ATOM   3015  C   VAL A 201       9.219  21.304  12.631  1.00 94.59           C  
ATOM   3016  CB  VAL A 201      11.007  21.252  14.434  1.00 94.59           C  
ATOM   3018  O   VAL A 201       9.043  20.339  11.888  1.00 94.59           O  
ATOM   3019  CG1 VAL A 201      10.719  19.759  14.634  1.00 94.59           C  
ATOM   3023  CG2 VAL A 201      12.496  21.469  14.736  1.00 94.59           C  
ATOM   3027  N   GLN A 202       8.199  22.054  13.060  1.00 92.52           N  
ATOM   3029  CA  GLN A 202       6.798  21.821  12.686  1.00 92.52           C  
ATOM   3031  C   GLN A 202       6.598  21.872  11.166  1.00 92.52           C  
ATOM   3032  CB  GLN A 202       5.910  22.880  13.363  1.00 92.52           C  
ATOM   3035  O   GLN A 202       5.932  21.008  10.597  1.00 92.52           O  
ATOM   3036  CG  GLN A 202       4.412  22.566  13.224  1.00 92.52           C  
ATOM   3039  CD  GLN A 202       3.543  23.631  13.884  1.00 92.52           C  
ATOM   3040  NE2 GLN A 202       2.628  24.244  13.170  1.00 92.52           N  
ATOM   3043  OE1 GLN A 202       3.693  23.956  15.048  1.00 92.52           O  
ATOM   3044  N   MET A 203       7.186  22.874  10.504  1.00 89.22           N  
ATOM   3046  CA  MET A 203       7.070  23.055   9.057  1.00 89.22           C  
ATOM   3048  C   MET A 203       7.785  21.954   8.277  1.00 89.22           C  
ATOM   3049  CB  MET A 203       7.597  24.444   8.674  1.00 89.22           C  
ATOM   3052  O   MET A 203       7.199  21.396   7.351  1.00 89.22           O  
ATOM   3053  CG  MET A 203       7.406  24.739   7.180  1.00 89.22           C  
ATOM   3056  SD  MET A 203       8.025  26.358   6.651  1.00 89.22           S  
ATOM   3057  CE  MET A 203       9.809  26.110   6.868  1.00 89.22           C  
ATOM   3061  N   ILE A 204       9.024  21.628   8.652  1.00 92.64           N  
ATOM   3063  CA  ILE A 204       9.806  20.579   7.990  1.00 92.64           C  
ATOM   3065  C   ILE A 204       9.141  19.210   8.157  1.00 92.64           C  
ATOM   3066  CB  ILE A 204      11.253  20.595   8.519  1.00 92.64           C  
ATOM   3068  O   ILE A 204       9.005  18.465   7.199  1.00 92.64           O  
ATOM   3069  CG1 ILE A 204      12.031  21.867   8.106  1.00 92.64           C  
ATOM   3072  CG2 ILE A 204      12.005  19.353   8.046  1.00 92.64           C  
ATOM   3076  CD1 ILE A 204      12.243  22.063   6.596  1.00 92.64           C  
ATOM   3080  N   THR A 205       8.612  18.900   9.338  1.00 92.98           N  
ATOM   3082  CA  THR A 205       7.914  17.622   9.564  1.00 92.98           C  
ATOM   3084  C   THR A 205       6.469  17.604   9.056  1.00 92.98           C  
ATOM   3085  CB  THR A 205       7.997  17.190  11.031  1.00 92.98           C  
ATOM   3087  O   THR A 205       5.770  16.597   9.204  1.00 92.98           O  
ATOM   3088  CG2 THR A 205       9.444  16.987  11.485  1.00 92.98           C  
ATOM   3092  OG1 THR A 205       7.410  18.166  11.859  1.00 92.98           O  
ATOM   3094  N   GLN A 206       5.992  18.715   8.481  1.00 89.90           N  
ATOM   3096  CA  GLN A 206       4.591  18.966   8.129  1.00 89.90           C  
ATOM   3098  C   GLN A 206       3.593  18.569   9.232  1.00 89.90           C  
ATOM   3099  CB  GLN A 206       4.239  18.394   6.746  1.00 89.90           C  
ATOM   3102  O   GLN A 206       2.505  18.045   8.962  1.00 89.90           O  
ATOM   3103  CG  GLN A 206       4.925  19.155   5.605  1.00 89.90           C  
ATOM   3106  CD  GLN A 206       4.370  18.769   4.235  1.00 89.90           C  
ATOM   3107  NE2 GLN A 206       3.080  18.880   3.998  1.00 89.90           N  
ATOM   3110  OE1 GLN A 206       5.085  18.371   3.331  1.00 89.90           O  
ATOM   3111  N   TYR A 207       3.952  18.819  10.492  1.00 86.42           N  
ATOM   3113  CA  TYR A 207       3.123  18.491  11.645  1.00 86.42           C  
ATOM   3115  C   TYR A 207       2.075  19.587  11.893  1.00 86.42           C  
ATOM   3116  CB  TYR A 207       4.005  18.155  12.852  1.00 86.42           C  
ATOM   3119  O   TYR A 207       2.168  20.383  12.824  1.00 86.42           O  
ATOM   3120  CG  TYR A 207       3.210  17.607  14.021  1.00 86.42           C  
ATOM   3121  CD1 TYR A 207       2.923  18.436  15.119  1.00 86.42           C  
ATOM   3123  CD2 TYR A 207       2.705  16.292  13.981  1.00 86.42           C  
ATOM   3125  CE1 TYR A 207       2.118  17.966  16.169  1.00 86.42           C  
ATOM   3127  CE2 TYR A 207       1.909  15.807  15.038  1.00 86.42           C  
ATOM   3129  OH  TYR A 207       0.761  16.258  17.105  1.00 86.42           O  
ATOM   3131  CZ  TYR A 207       1.607  16.655  16.124  1.00 86.42           C  
ATOM   3132  N   PHE A 208       1.056  19.617  11.033  1.00 71.74           N  
ATOM   3134  CA  PHE A 208      -0.093  20.528  11.121  1.00 71.74           C  
ATOM   3136  C   PHE A 208      -1.450  19.900  11.478  1.00 71.74           C  
ATOM   3137  CB  PHE A 208      -0.184  21.320   9.812  1.00 71.74           C  
ATOM   3140  O   PHE A 208      -2.460  20.448  11.049  1.00 71.74           O  
ATOM   3141  CG  PHE A 208       1.056  22.125   9.544  1.00 71.74           C  
ATOM   3142  CD1 PHE A 208       1.233  23.350  10.206  1.00 71.74           C  
ATOM   3144  CD2 PHE A 208       2.042  21.642   8.667  1.00 71.74           C  
ATOM   3146  CE1 PHE A 208       2.400  24.093   9.986  1.00 71.74           C  
ATOM   3148  CE2 PHE A 208       3.204  22.399   8.442  1.00 71.74           C  
ATOM   3150  CZ  PHE A 208       3.377  23.629   9.096  1.00 71.74           C  
ATOM   3152  N   PRO A 209      -1.542  18.762  12.190  1.00 62.60           N  
ATOM   3153  CA  PRO A 209      -2.862  18.206  12.429  1.00 62.60           C  
ATOM   3155  C   PRO A 209      -3.642  18.977  13.520  1.00 62.60           C  
ATOM   3156  CB  PRO A 209      -2.568  16.746  12.681  1.00 62.60           C  
ATOM   3159  O   PRO A 209      -4.762  19.388  13.275  1.00 62.60           O  
ATOM   3160  CG  PRO A 209      -1.179  16.709  13.352  1.00 62.60           C  
ATOM   3163  CD  PRO A 209      -0.488  17.874  12.677  1.00 62.60           C  
ATOM   3166  N   ASP A 210      -3.012  19.293  14.657  1.00 58.02           N  
ATOM   3168  CA  ASP A 210      -3.470  20.297  15.636  1.00 58.02           C  
ATOM   3170  C   ASP A 210      -2.232  21.125  16.003  1.00 58.02           C  
ATOM   3171  CB  ASP A 210      -4.119  19.650  16.872  1.00 58.02           C  
ATOM   3174  O   ASP A 210      -1.489  20.766  16.927  1.00 58.02           O  
ATOM   3175  CG  ASP A 210      -4.627  20.676  17.897  1.00 58.02           C  
ATOM   3176  OD1 ASP A 210      -4.830  21.850  17.514  1.00 58.02           O  
ATOM   3177  OD2 ASP A 210      -4.788  20.265  19.071  1.00 58.02           O  
ATOM   3178  N   PRO A 211      -1.852  22.087  15.142  1.00 50.23           N  
ATOM   3179  CA  PRO A 211      -0.557  22.736  15.233  1.00 50.23           C  
ATOM   3181  C   PRO A 211      -0.472  23.575  16.518  1.00 50.23           C  
ATOM   3182  CB  PRO A 211      -0.433  23.577  13.962  1.00 50.23           C  
ATOM   3185  O   PRO A 211      -1.242  24.520  16.677  1.00 50.23           O  
ATOM   3186  CG  PRO A 211      -1.872  23.821  13.514  1.00 50.23           C  
ATOM   3189  CD  PRO A 211      -2.620  22.591  14.013  1.00 50.23           C  
ATOM   3192  N   PRO A 212       0.497  23.311  17.420  1.00 46.02           N  
ATOM   3193  CA  PRO A 212       0.644  24.091  18.652  1.00 46.02           C  
ATOM   3195  C   PRO A 212       1.108  25.528  18.390  1.00 46.02           C  
ATOM   3196  CB  PRO A 212       1.668  23.322  19.490  1.00 46.02           C  
ATOM   3199  O   PRO A 212       0.995  26.392  19.259  1.00 46.02           O  
ATOM   3200  CG  PRO A 212       2.518  22.601  18.448  1.00 46.02           C  
ATOM   3203  CD  PRO A 212       1.522  22.279  17.337  1.00 46.02           C  
ATOM   3206  N   PHE A 213       1.655  25.787  17.202  1.00 60.28           N  
ATOM   3208  CA  PHE A 213       2.066  27.107  16.762  1.00 60.28           C  
ATOM   3210  C   PHE A 213       1.382  27.441  15.449  1.00 60.28           C  
ATOM   3211  CB  PHE A 213       3.594  27.168  16.625  1.00 60.28           C  
ATOM   3214  O   PHE A 213       1.395  26.639  14.510  1.00 60.28           O  
ATOM   3215  CG  PHE A 213       4.323  26.676  17.858  1.00 60.28           C  
ATOM   3216  CD1 PHE A 213       4.252  27.418  19.050  1.00 60.28           C  
ATOM   3218  CD2 PHE A 213       4.975  25.428  17.848  1.00 60.28           C  
ATOM   3220  CE1 PHE A 213       4.794  26.899  20.238  1.00 60.28           C  
ATOM   3222  CE2 PHE A 213       5.506  24.906  19.040  1.00 60.28           C  
ATOM   3224  CZ  PHE A 213       5.394  25.631  20.236  1.00 60.28           C  
ATOM   3226  N   GLU A 214       0.878  28.671  15.356  1.00 63.44           N  
ATOM   3228  CA  GLU A 214       0.522  29.259  14.073  1.00 63.44           C  
ATOM   3230  C   GLU A 214       1.783  29.335  13.214  1.00 63.44           C  
ATOM   3231  CB  GLU A 214      -0.118  30.639  14.243  1.00 63.44           C  
ATOM   3234  O   GLU A 214       2.699  30.140  13.434  1.00 63.44           O  
ATOM   3235  CG  GLU A 214      -1.531  30.545  14.837  1.00 63.44           C  
ATOM   3238  CD  GLU A 214      -2.224  31.914  14.924  1.00 63.44           C  
ATOM   3239  OE1 GLU A 214      -3.371  31.945  15.417  1.00 63.44           O  
ATOM   3240  OE2 GLU A 214      -1.599  32.923  14.520  1.00 63.44           O  
ATOM   3241  N   GLN A 215       1.844  28.412  12.268  1.00 55.65           N  
ATOM   3243  CA  GLN A 215       2.821  28.372  11.209  1.00 55.65           C  
ATOM   3245  C   GLN A 215       2.113  27.846   9.969  1.00 55.65           C  
ATOM   3246  CB  GLN A 215       4.033  27.517  11.630  1.00 55.65           C  
ATOM   3249  O   GLN A 215       1.252  26.972  10.048  1.00 55.65           O  
ATOM   3250  CG  GLN A 215       5.160  27.466  10.586  1.00 55.65           C  
ATOM   3253  CD  GLN A 215       5.793  28.832  10.326  1.00 55.65           C  
ATOM   3254  NE2 GLN A 215       7.058  29.015  10.628  1.00 55.65           N  
ATOM   3257  OE1 GLN A 215       5.172  29.766   9.850  1.00 55.65           O  
ATOM   3258  N   THR A 216       2.487  28.379   8.819  1.00 66.30           N  
ATOM   3260  CA  THR A 216       2.001  27.913   7.521  1.00 66.30           C  
ATOM   3262  C   THR A 216       3.175  27.399   6.709  1.00 66.30           C  
ATOM   3263  CB  THR A 216       1.248  29.017   6.769  1.00 66.30           C  
ATOM   3265  O   THR A 216       4.284  27.920   6.823  1.00 66.30           O  
ATOM   3266  CG2 THR A 216      -0.087  29.342   7.442  1.00 66.30           C  
ATOM   3270  OG1 THR A 216       2.012  30.202   6.727  1.00 66.30           O  
ATOM   3272  N   ILE A 217       2.941  26.390   5.872  1.00 65.00           N  
ATOM   3274  CA  ILE A 217       3.954  25.914   4.929  1.00 65.00           C  
ATOM   3276  C   ILE A 217       4.281  27.048   3.954  1.00 65.00           C  
ATOM   3277  CB  ILE A 217       3.472  24.641   4.201  1.00 65.00           C  
ATOM   3279  O   ILE A 217       3.397  27.557   3.266  1.00 65.00           O  
ATOM   3280  CG1 ILE A 217       3.322  23.487   5.217  1.00 65.00           C  
ATOM   3283  CG2 ILE A 217       4.459  24.252   3.088  1.00 65.00           C  
ATOM   3287  CD1 ILE A 217       2.669  22.222   4.652  1.00 65.00           C  
ATOM   3291  N   VAL A 218       5.553  27.433   3.895  1.00 71.85           N  
ATOM   3293  CA  VAL A 218       6.067  28.366   2.887  1.00 71.85           C  
ATOM   3295  C   VAL A 218       6.346  27.559   1.621  1.00 71.85           C  
ATOM   3296  CB  VAL A 218       7.353  29.052   3.385  1.00 71.85           C  
ATOM   3298  O   VAL A 218       7.172  26.671   1.703  1.00 71.85           O  
ATOM   3299  CG1 VAL A 218       7.940  29.986   2.319  1.00 71.85           C  
ATOM   3303  CG2 VAL A 218       7.070  29.884   4.643  1.00 71.85           C  
ATOM   3307  N   PRO A 219       5.715  27.810   0.463  1.00 73.82           N  
ATOM   3308  CA  PRO A 219       5.990  27.040  -0.754  1.00 73.82           C  
ATOM   3310  C   PRO A 219       7.455  27.147  -1.214  1.00 73.82           C  
ATOM   3311  CB  PRO A 219       5.032  27.602  -1.813  1.00 73.82           C  
ATOM   3314  O   PRO A 219       8.027  28.238  -1.224  1.00 73.82           O  
ATOM   3315  CG  PRO A 219       3.918  28.278  -1.009  1.00 73.82           C  
ATOM   3318  CD  PRO A 219       4.624  28.747   0.258  1.00 73.82           C  
ATOM   3321  N   ALA A 220       8.054  26.036  -1.660  1.00 72.27           N  
ATOM   3323  CA  ALA A 220       9.374  26.063  -2.293  1.00 72.27           C  
ATOM   3325  C   ALA A 220       9.272  26.598  -3.723  1.00 72.27           C  
ATOM   3326  CB  ALA A 220      10.031  24.680  -2.260  1.00 72.27           C  
ATOM   3330  O   ALA A 220       8.332  26.291  -4.453  1.00 72.27           O  
ATOM   3331  N   THR A 221      10.268  27.383  -4.131  1.00 75.31           N  
ATOM   3333  CA  THR A 221      10.292  28.033  -5.452  1.00 75.31           C  
ATOM   3335  C   THR A 221      11.097  27.266  -6.498  1.00 75.31           C  
ATOM   3336  CB  THR A 221      10.849  29.456  -5.336  1.00 75.31           C  
ATOM   3338  O   THR A 221      10.980  27.548  -7.686  1.00 75.31           O  
ATOM   3339  CG2 THR A 221       9.979  30.336  -4.437  1.00 75.31           C  
ATOM   3343  OG1 THR A 221      12.151  29.437  -4.780  1.00 75.31           O  
ATOM   3345  N   HIS A 222      11.923  26.313  -6.073  1.00 81.61           N  
ATOM   3347  CA  HIS A 222      12.790  25.513  -6.930  1.00 81.61           C  
ATOM   3349  C   HIS A 222      12.971  24.118  -6.335  1.00 81.61           C  
ATOM   3350  CB  HIS A 222      14.143  26.216  -7.123  1.00 81.61           C  
ATOM   3353  O   HIS A 222      12.725  23.900  -5.150  1.00 81.61           O  
ATOM   3354  CG  HIS A 222      14.888  26.480  -5.837  1.00 81.61           C  
ATOM   3355  CD2 HIS A 222      15.927  25.752  -5.319  1.00 81.61           C  
ATOM   3357  ND1 HIS A 222      14.639  27.516  -4.965  1.00 81.61           N  
ATOM   3359  CE1 HIS A 222      15.510  27.417  -3.948  1.00 81.61           C  
ATOM   3361  NE2 HIS A 222      16.315  26.358  -4.119  1.00 81.61           N  
ATOM   3362  N   CYS A 223      13.387  23.169  -7.169  1.00 82.29           N  
ATOM   3364  CA  CYS A 223      13.643  21.801  -6.749  1.00 82.29           C  
ATOM   3366  C   CYS A 223      14.976  21.728  -5.981  1.00 82.29           C  
ATOM   3367  CB  CYS A 223      13.673  20.921  -8.003  1.00 82.29           C  
ATOM   3370  O   CYS A 223      16.011  22.005  -6.588  1.00 82.29           O  
ATOM   3371  SG  CYS A 223      14.212  19.224  -7.708  1.00 82.29           S  
ATOM   3372  N   PRO A 224      15.012  21.287  -4.710  1.00 81.49           N  
ATOM   3373  CA  PRO A 224      16.265  21.183  -3.954  1.00 81.49           C  
ATOM   3375  C   PRO A 224      17.239  20.127  -4.503  1.00 81.49           C  
ATOM   3376  CB  PRO A 224      15.854  20.862  -2.512  1.00 81.49           C  
ATOM   3379  O   PRO A 224      18.402  20.090  -4.107  1.00 81.49           O  
ATOM   3380  CG  PRO A 224      14.399  21.317  -2.423  1.00 81.49           C  
ATOM   3383  CD  PRO A 224      13.877  21.053  -3.830  1.00 81.49           C  
ATOM   3386  N   LEU A 225      16.781  19.251  -5.409  1.00 78.04           N  
ATOM   3388  CA  LEU A 225      17.633  18.273  -6.097  1.00 78.04           C  
ATOM   3390  C   LEU A 225      18.343  18.851  -7.334  1.00 78.04           C  
ATOM   3391  CB  LEU A 225      16.828  17.017  -6.480  1.00 78.04           C  
ATOM   3394  O   LEU A 225      19.220  18.183  -7.880  1.00 78.04           O  
ATOM   3395  CG  LEU A 225      16.021  16.353  -5.352  1.00 78.04           C  
ATOM   3397  CD1 LEU A 225      15.312  15.127  -5.909  1.00 78.04           C  
ATOM   3401  CD2 LEU A 225      16.884  15.887  -4.180  1.00 78.04           C  
ATOM   3405  N   GLN A 226      17.982  20.057  -7.783  1.00 70.58           N  
ATOM   3407  CA  GLN A 226      18.694  20.779  -8.836  1.00 70.58           C  
ATOM   3409  C   GLN A 226      19.711  21.728  -8.192  1.00 70.58           C  
ATOM   3410  CB  GLN A 226      17.697  21.531  -9.730  1.00 70.58           C  
ATOM   3413  O   GLN A 226      19.368  22.838  -7.796  1.00 70.58           O  
ATOM   3414  CG  GLN A 226      16.903  20.590 -10.645  1.00 70.58           C  
ATOM   3417  CD  GLN A 226      15.930  21.351 -11.535  1.00 70.58           C  
ATOM   3418  NE2 GLN A 226      15.586  20.823 -12.686  1.00 70.58           N  
ATOM   3421  OE1 GLN A 226      15.374  22.379 -11.183  1.00 70.58           O  
ATOM   3422  N   ALA A 227      20.958  21.275  -8.071  1.00 53.98           N  
ATOM   3424  CA  ALA A 227      22.125  22.077  -7.708  1.00 53.98           C  
ATOM   3426  C   ALA A 227      23.359  21.550  -8.448  1.00 53.98           C  
ATOM   3427  CB  ALA A 227      22.310  22.064  -6.183  1.00 53.98           C  
ATOM   3431  O   ALA A 227      23.438  20.305  -8.608  1.00 53.98           O  
ATOM   3432  OXT ALA A 227      24.189  22.402  -8.831  1.00 53.98           O  
TER
ATOM   3433  N   GLY B   1     -23.018 -27.011  10.289  1.00 30.11           N  
ATOM   3437  CA  GLY B   1     -21.589 -26.781  10.575  1.00 30.11           C  
ATOM   3440  C   GLY B   1     -21.236 -25.385  10.125  1.00 30.11           C  
ATOM   3441  O   GLY B   1     -21.720 -24.988   9.074  1.00 30.11           O  
ATOM   3442  N   SER B   2     -20.474 -24.631  10.919  1.00 41.99           N  
ATOM   3444  CA  SER B   2     -19.981 -23.316  10.495  1.00 41.99           C  
ATOM   3446  C   SER B   2     -19.066 -23.516   9.287  1.00 41.99           C  
ATOM   3447  CB  SER B   2     -19.218 -22.635  11.640  1.00 41.99           C  
ATOM   3450  O   SER B   2     -18.061 -24.220   9.401  1.00 41.99           O  
ATOM   3451  OG  SER B   2     -18.793 -21.360  11.220  1.00 41.99           O  
ATOM   3453  N   HIS B   3     -19.427 -22.968   8.125  1.00 45.21           N  
ATOM   3455  CA  HIS B   3     -18.497 -22.866   7.007  1.00 45.21           C  
ATOM   3457  C   HIS B   3     -17.408 -21.879   7.434  1.00 45.21           C  
ATOM   3458  CB  HIS B   3     -19.219 -22.445   5.708  1.00 45.21           C  
ATOM   3461  O   HIS B   3     -17.544 -20.671   7.262  1.00 45.21           O  
ATOM   3462  CG  HIS B   3     -19.326 -23.549   4.685  1.00 45.21           C  
ATOM   3463  CD2 HIS B   3     -20.465 -23.976   4.055  1.00 45.21           C  
ATOM   3465  ND1 HIS B   3     -18.276 -24.262   4.144  1.00 45.21           N  
ATOM   3467  CE1 HIS B   3     -18.775 -25.106   3.226  1.00 45.21           C  
ATOM   3469  NE2 HIS B   3     -20.107 -24.974   3.145  1.00 45.21           N  
ATOM   3470  N   MET B   4     -16.345 -22.396   8.049  1.00 49.19           N  
ATOM   3472  CA  MET B   4     -15.115 -21.643   8.250  1.00 49.19           C  
ATOM   3474  C   MET B   4     -14.639 -21.213   6.862  1.00 49.19           C  
ATOM   3475  CB  MET B   4     -14.071 -22.524   8.957  1.00 49.19           C  
ATOM   3478  O   MET B   4     -14.278 -22.059   6.042  1.00 49.19           O  
ATOM   3479  CG  MET B   4     -14.357 -22.678  10.457  1.00 49.19           C  
ATOM   3482  SD  MET B   4     -13.681 -21.356  11.500  1.00 49.19           S  
ATOM   3483  CE  MET B   4     -11.938 -21.864  11.565  1.00 49.19           C  
ATOM   3487  N   ALA B   5     -14.719 -19.914   6.570  1.00 57.24           N  
ATOM   3489  CA  ALA B   5     -14.174 -19.362   5.340  1.00 57.24           C  
ATOM   3491  C   ALA B   5     -12.689 -19.750   5.240  1.00 57.24           C  
ATOM   3492  CB  ALA B   5     -14.389 -17.843   5.334  1.00 57.24           C  
ATOM   3496  O   ALA B   5     -11.975 -19.732   6.245  1.00 57.24           O  
ATOM   3497  N   GLN B   6     -12.230 -20.132   4.044  1.00 63.35           N  
ATOM   3499  CA  GLN B   6     -10.814 -20.427   3.818  1.00 63.35           C  
ATOM   3501  C   GLN B   6      -9.964 -19.213   4.232  1.00 63.35           C  
ATOM   3502  CB  GLN B   6     -10.569 -20.782   2.342  1.00 63.35           C  
ATOM   3505  O   GLN B   6     -10.336 -18.080   3.904  1.00 63.35           O  
ATOM   3506  CG  GLN B   6     -10.981 -22.223   1.998  1.00 63.35           C  
ATOM   3509  CD  GLN B   6     -10.008 -23.265   2.545  1.00 63.35           C  
ATOM   3510  NE2 GLN B   6     -10.483 -24.340   3.134  1.00 63.35           N  
ATOM   3513  OE1 GLN B   6      -8.801 -23.138   2.462  1.00 63.35           O  
ATOM   3514  N   PRO B   7      -8.848 -19.412   4.956  1.00 73.07           N  
ATOM   3515  CA  PRO B   7      -8.000 -18.305   5.371  1.00 73.07           C  
ATOM   3517  C   PRO B   7      -7.457 -17.575   4.138  1.00 73.07           C  
ATOM   3518  CB  PRO B   7      -6.904 -18.924   6.245  1.00 73.07           C  
ATOM   3521  O   PRO B   7      -6.957 -18.198   3.201  1.00 73.07           O  
ATOM   3522  CG  PRO B   7      -6.846 -20.383   5.788  1.00 73.07           C  
ATOM   3525  CD  PRO B   7      -8.279 -20.687   5.362  1.00 73.07           C  
ATOM   3528  N   ARG B   8      -7.569 -16.242   4.124  1.00 82.98           N  
ATOM   3530  CA  ARG B   8      -6.995 -15.413   3.054  1.00 82.98           C  
ATOM   3532  C   ARG B   8      -5.465 -15.530   3.068  1.00 82.98           C  
ATOM   3533  CB  ARG B   8      -7.430 -13.945   3.196  1.00 82.98           C  
ATOM   3536  O   ARG B   8      -4.898 -15.628   4.160  1.00 82.98           O  
ATOM   3537  CG  ARG B   8      -8.936 -13.767   2.947  1.00 82.98           C  
ATOM   3540  CD  ARG B   8      -9.331 -12.288   2.875  1.00 82.98           C  
ATOM   3543  NE  ARG B   8      -9.109 -11.588   4.154  1.00 82.98           N  
ATOM   3545  NH1 ARG B   8      -9.485  -9.442   3.404  1.00 82.98           N  
ATOM   3548  NH2 ARG B   8      -8.977  -9.813   5.544  1.00 82.98           N  
ATOM   3551  CZ  ARG B   8      -9.196 -10.286   4.356  1.00 82.98           C  
ATOM   3552  N   PRO B   9      -4.790 -15.464   1.903  1.00 88.73           N  
ATOM   3553  CA  PRO B   9      -3.334 -15.401   1.874  1.00 88.73           C  
ATOM   3555  C   PRO B   9      -2.850 -14.189   2.684  1.00 88.73           C  
ATOM   3556  CB  PRO B   9      -2.943 -15.291   0.399  1.00 88.73           C  
ATOM   3559  O   PRO B   9      -3.566 -13.178   2.731  1.00 88.73           O  
ATOM   3560  CG  PRO B   9      -4.172 -14.647  -0.242  1.00 88.73           C  
ATOM   3563  CD  PRO B   9      -5.328 -15.233   0.569  1.00 88.73           C  
ATOM   3566  N   PRO B  10      -1.673 -14.253   3.326  1.00 94.67           N  
ATOM   3567  CA  PRO B  10      -1.191 -13.140   4.133  1.00 94.67           C  
ATOM   3569  C   PRO B  10      -1.063 -11.840   3.321  1.00 94.67           C  
ATOM   3570  CB  PRO B  10       0.136 -13.600   4.737  1.00 94.67           C  
ATOM   3573  O   PRO B  10      -0.893 -11.857   2.101  1.00 94.67           O  
ATOM   3574  CG  PRO B  10       0.079 -15.125   4.658  1.00 94.67           C  
ATOM   3577  CD  PRO B  10      -0.758 -15.383   3.410  1.00 94.67           C  
ATOM   3580  N   PHE B  11      -1.214 -10.699   3.989  1.00 97.29           N  
ATOM   3582  CA  PHE B  11      -1.030  -9.375   3.406  1.00 97.29           C  
ATOM   3584  C   PHE B  11       0.401  -8.904   3.666  1.00 97.29           C  
ATOM   3585  CB  PHE B  11      -2.064  -8.408   3.991  1.00 97.29           C  
ATOM   3588  O   PHE B  11       0.800  -8.712   4.814  1.00 97.29           O  
ATOM   3589  CG  PHE B  11      -2.132  -7.073   3.278  1.00 97.29           C  
ATOM   3590  CD1 PHE B  11      -1.670  -5.904   3.908  1.00 97.29           C  
ATOM   3592  CD2 PHE B  11      -2.670  -6.996   1.979  1.00 97.29           C  
ATOM   3594  CE1 PHE B  11      -1.758  -4.666   3.246  1.00 97.29           C  
ATOM   3596  CE2 PHE B  11      -2.788  -5.757   1.329  1.00 97.29           C  
ATOM   3598  CZ  PHE B  11      -2.325  -4.592   1.962  1.00 97.29           C  
ATOM   3600  N   HIS B  12       1.183  -8.747   2.604  1.00 97.80           N  
ATOM   3602  CA  HIS B  12       2.602  -8.418   2.713  1.00 97.80           C  
ATOM   3604  C   HIS B  12       2.839  -6.942   2.413  1.00 97.80           C  
ATOM   3605  CB  HIS B  12       3.422  -9.350   1.818  1.00 97.80           C  
ATOM   3608  O   HIS B  12       2.586  -6.479   1.299  1.00 97.80           O  
ATOM   3609  CG  HIS B  12       3.233 -10.802   2.178  1.00 97.80           C  
ATOM   3610  CD2 HIS B  12       2.590 -11.757   1.443  1.00 97.80           C  
ATOM   3612  ND1 HIS B  12       3.665 -11.411   3.330  1.00 97.80           N  
ATOM   3614  CE1 HIS B  12       3.314 -12.701   3.284  1.00 97.80           C  
ATOM   3616  NE2 HIS B  12       2.633 -12.961   2.160  1.00 97.80           N  
ATOM   3617  N   ILE B  13       3.321  -6.217   3.416  1.00 98.58           N  
ATOM   3619  CA  ILE B  13       3.726  -4.818   3.322  1.00 98.58           C  
ATOM   3621  C   ILE B  13       5.247  -4.788   3.211  1.00 98.58           C  
ATOM   3622  CB  ILE B  13       3.218  -4.002   4.530  1.00 98.58           C  
ATOM   3624  O   ILE B  13       5.943  -5.341   4.066  1.00 98.58           O  
ATOM   3625  CG1 ILE B  13       1.692  -4.188   4.713  1.00 98.58           C  
ATOM   3628  CG2 ILE B  13       3.609  -2.522   4.348  1.00 98.58           C  
ATOM   3632  CD1 ILE B  13       1.103  -3.488   5.936  1.00 98.58           C  
ATOM   3636  N   THR B  14       5.756  -4.126   2.179  1.00 98.68           N  
ATOM   3638  CA  THR B  14       7.195  -4.011   1.934  1.00 98.68           C  
ATOM   3640  C   THR B  14       7.601  -2.548   1.947  1.00 98.68           C  
ATOM   3641  CB  THR B  14       7.595  -4.677   0.615  1.00 98.68           C  
ATOM   3643  O   THR B  14       7.038  -1.736   1.212  1.00 98.68           O  
ATOM   3644  CG2 THR B  14       9.107  -4.669   0.408  1.00 98.68           C  
ATOM   3648  OG1 THR B  14       7.187  -6.025   0.616  1.00 98.68           O  
ATOM   3650  N   ILE B  15       8.604  -2.225   2.761  1.00 98.91           N  
ATOM   3652  CA  ILE B  15       9.190  -0.888   2.868  1.00 98.91           C  
ATOM   3654  C   ILE B  15      10.641  -0.969   2.373  1.00 98.91           C  
ATOM   3655  CB  ILE B  15       9.089  -0.342   4.311  1.00 98.91           C  
ATOM   3657  O   ILE B  15      11.513  -1.426   3.118  1.00 98.91           O  
ATOM   3658  CG1 ILE B  15       7.650  -0.473   4.864  1.00 98.91           C  
ATOM   3661  CG2 ILE B  15       9.586   1.116   4.344  1.00 98.91           C  
ATOM   3665  CD1 ILE B  15       7.434   0.134   6.251  1.00 98.91           C  
ATOM   3669  N   PRO B  16      10.930  -0.604   1.113  1.00 98.90           N  
ATOM   3670  CA  PRO B  16      12.294  -0.586   0.603  1.00 98.90           C  
ATOM   3672  C   PRO B  16      13.087   0.581   1.212  1.00 98.90           C  
ATOM   3673  CB  PRO B  16      12.154  -0.509  -0.917  1.00 98.90           C  
ATOM   3676  O   PRO B  16      12.884   1.738   0.853  1.00 98.90           O  
ATOM   3677  CG  PRO B  16      10.820   0.203  -1.123  1.00 98.90           C  
ATOM   3680  CD  PRO B  16       9.985  -0.294   0.049  1.00 98.90           C  
ATOM   3683  N   ILE B  17      14.013   0.283   2.118  1.00 98.90           N  
ATOM   3685  CA  ILE B  17      14.874   1.254   2.803  1.00 98.90           C  
ATOM   3687  C   ILE B  17      16.262   1.348   2.151  1.00 98.90           C  
ATOM   3688  CB  ILE B  17      14.956   0.954   4.318  1.00 98.90           C  
ATOM   3690  O   ILE B  17      16.698   0.456   1.421  1.00 98.90           O  
ATOM   3691  CG1 ILE B  17      15.516  -0.455   4.613  1.00 98.90           C  
ATOM   3694  CG2 ILE B  17      13.577   1.141   4.973  1.00 98.90           C  
ATOM   3698  CD1 ILE B  17      15.926  -0.664   6.077  1.00 98.90           C  
ATOM   3702  N   TYR B  18      16.971   2.440   2.431  1.00 98.84           N  
ATOM   3704  CA  TYR B  18      18.310   2.729   1.913  1.00 98.84           C  
ATOM   3706  C   TYR B  18      19.110   3.582   2.912  1.00 98.84           C  
ATOM   3707  CB  TYR B  18      18.194   3.442   0.558  1.00 98.84           C  
ATOM   3710  O   TYR B  18      18.516   4.245   3.763  1.00 98.84           O  
ATOM   3711  CG  TYR B  18      17.178   4.568   0.520  1.00 98.84           C  
ATOM   3712  CD1 TYR B  18      15.888   4.306   0.033  1.00 98.84           C  
ATOM   3714  CD2 TYR B  18      17.500   5.858   0.979  1.00 98.84           C  
ATOM   3716  CE1 TYR B  18      14.934   5.331  -0.063  1.00 98.84           C  
ATOM   3718  CE2 TYR B  18      16.538   6.883   0.923  1.00 98.84           C  
ATOM   3720  OH  TYR B  18      14.334   7.595   0.304  1.00 98.84           O  
ATOM   3722  CZ  TYR B  18      15.262   6.621   0.383  1.00 98.84           C  
ATOM   3723  N   PRO B  19      20.458   3.593   2.846  1.00 98.41           N  
ATOM   3724  CA  PRO B  19      21.265   4.470   3.691  1.00 98.41           C  
ATOM   3726  C   PRO B  19      20.863   5.937   3.508  1.00 98.41           C  
ATOM   3727  CB  PRO B  19      22.721   4.223   3.273  1.00 98.41           C  
ATOM   3730  O   PRO B  19      20.815   6.415   2.380  1.00 98.41           O  
ATOM   3731  CG  PRO B  19      22.690   2.830   2.647  1.00 98.41           C  
ATOM   3734  CD  PRO B  19      21.312   2.777   1.993  1.00 98.41           C  
ATOM   3737  N   GLY B  20      20.586   6.649   4.599  1.00 98.28           N  
ATOM   3739  CA  GLY B  20      20.089   8.026   4.571  1.00 98.28           C  
ATOM   3742  C   GLY B  20      18.572   8.161   4.399  1.00 98.28           C  
ATOM   3743  O   GLY B  20      18.116   9.270   4.158  1.00 98.28           O  
ATOM   3744  N   VAL B  21      17.798   7.076   4.511  1.00 98.83           N  
ATOM   3746  CA  VAL B  21      16.327   7.135   4.621  1.00 98.83           C  
ATOM   3748  C   VAL B  21      15.901   7.950   5.846  1.00 98.83           C  
ATOM   3749  CB  VAL B  21      15.730   5.712   4.657  1.00 98.83           C  
ATOM   3751  O   VAL B  21      16.599   7.937   6.864  1.00 98.83           O  
ATOM   3752  CG1 VAL B  21      16.058   4.934   5.940  1.00 98.83           C  
ATOM   3756  CG2 VAL B  21      14.217   5.693   4.463  1.00 98.83           C  
ATOM   3760  N   ASP B  22      14.763   8.629   5.764  1.00 98.46           N  
ATOM   3762  CA  ASP B  22      14.203   9.370   6.897  1.00 98.46           C  
ATOM   3764  C   ASP B  22      13.561   8.418   7.909  1.00 98.46           C  
ATOM   3765  CB  ASP B  22      13.235  10.439   6.383  1.00 98.46           C  
ATOM   3768  O   ASP B  22      12.864   7.466   7.543  1.00 98.46           O  
ATOM   3769  CG  ASP B  22      13.972  11.562   5.650  1.00 98.46           C  
ATOM   3770  OD1 ASP B  22      15.212  11.697   5.798  1.00 98.46           O  
ATOM   3771  OD2 ASP B  22      13.314  12.382   4.990  1.00 98.46           O  
ATOM   3772  N   LEU B  23      13.836   8.623   9.200  1.00 98.45           N  
ATOM   3774  CA  LEU B  23      13.440   7.672  10.234  1.00 98.45           C  
ATOM   3776  C   LEU B  23      11.919   7.579  10.367  1.00 98.45           C  
ATOM   3777  CB  LEU B  23      14.107   8.074  11.558  1.00 98.45           C  
ATOM   3780  O   LEU B  23      11.371   6.472  10.375  1.00 98.45           O  
ATOM   3781  CG  LEU B  23      13.665   7.241  12.772  1.00 98.45           C  
ATOM   3783  CD1 LEU B  23      14.036   5.760  12.652  1.00 98.45           C  
ATOM   3787  CD2 LEU B  23      14.329   7.799  14.027  1.00 98.45           C  
ATOM   3791  N   LEU B  24      11.232   8.715  10.485  1.00 98.29           N  
ATOM   3793  CA  LEU B  24       9.793   8.731  10.740  1.00 98.29           C  
ATOM   3795  C   LEU B  24       8.973   8.273   9.523  1.00 98.29           C  
ATOM   3796  CB  LEU B  24       9.406  10.115  11.278  1.00 98.29           C  
ATOM   3799  O   LEU B  24       7.910   7.683   9.709  1.00 98.29           O  
ATOM   3800  CG  LEU B  24       7.996  10.214  11.878  1.00 98.29           C  
ATOM   3802  CD1 LEU B  24       7.794   9.215  13.016  1.00 98.29           C  
ATOM   3806  CD2 LEU B  24       7.747  11.589  12.504  1.00 98.29           C  
ATOM   3810  N   ASP B  25       9.510   8.419   8.310  1.00 98.78           N  
ATOM   3812  CA  ASP B  25       8.943   7.872   7.068  1.00 98.78           C  
ATOM   3814  C   ASP B  25       8.873   6.339   7.054  1.00 98.78           C  
ATOM   3815  CB  ASP B  25       9.809   8.303   5.881  1.00 98.78           C  
ATOM   3818  O   ASP B  25       8.063   5.754   6.329  1.00 98.78           O  
ATOM   3819  CG  ASP B  25       9.568   9.733   5.425  1.00 98.78           C  
ATOM   3820  OD1 ASP B  25       9.086  10.557   6.227  1.00 98.78           O  
ATOM   3821  OD2 ASP B  25       9.805   9.947   4.221  1.00 98.78           O  
ATOM   3822  N   VAL B  26       9.720   5.687   7.855  1.00 98.82           N  
ATOM   3824  CA  VAL B  26       9.722   4.237   8.073  1.00 98.82           C  
ATOM   3826  C   VAL B  26       8.979   3.883   9.360  1.00 98.82           C  
ATOM   3827  CB  VAL B  26      11.166   3.697   8.105  1.00 98.82           C  
ATOM   3829  O   VAL B  26       8.171   2.960   9.375  1.00 98.82           O  
ATOM   3830  CG1 VAL B  26      11.196   2.179   8.339  1.00 98.82           C  
ATOM   3834  CG2 VAL B  26      11.898   3.979   6.786  1.00 98.82           C  
ATOM   3838  N   ALA B  27       9.222   4.602  10.454  1.00 98.55           N  
ATOM   3840  CA  ALA B  27       8.690   4.234  11.761  1.00 98.55           C  
ATOM   3842  C   ALA B  27       7.178   4.465  11.894  1.00 98.55           C  
ATOM   3843  CB  ALA B  27       9.472   4.992  12.830  1.00 98.55           C  
ATOM   3847  O   ALA B  27       6.487   3.614  12.451  1.00 98.55           O  
ATOM   3848  N   ALA B  28       6.646   5.569  11.355  1.00 97.31           N  
ATOM   3850  CA  ALA B  28       5.213   5.860  11.395  1.00 97.31           C  
ATOM   3852  C   ALA B  28       4.355   4.763  10.729  1.00 97.31           C  
ATOM   3853  CB  ALA B  28       4.951   7.245  10.788  1.00 97.31           C  
ATOM   3857  O   ALA B  28       3.436   4.263  11.382  1.00 97.31           O  
ATOM   3858  N   PRO B  29       4.623   4.332   9.479  1.00 98.44           N  
ATOM   3859  CA  PRO B  29       3.853   3.249   8.875  1.00 98.44           C  
ATOM   3861  C   PRO B  29       4.096   1.903   9.567  1.00 98.44           C  
ATOM   3862  CB  PRO B  29       4.266   3.214   7.403  1.00 98.44           C  
ATOM   3865  O   PRO B  29       3.143   1.147   9.723  1.00 98.44           O  
ATOM   3866  CG  PRO B  29       5.688   3.755   7.455  1.00 98.44           C  
ATOM   3869  CD  PRO B  29       5.591   4.844   8.514  1.00 98.44           C  
ATOM   3872  N   VAL B  30       5.321   1.591  10.020  1.00 98.59           N  
ATOM   3874  CA  VAL B  30       5.588   0.333  10.746  1.00 98.59           C  
ATOM   3876  C   VAL B  30       4.738   0.245  12.013  1.00 98.59           C  
ATOM   3877  CB  VAL B  30       7.083   0.158  11.079  1.00 98.59           C  
ATOM   3879  O   VAL B  30       4.100  -0.781  12.228  1.00 98.59           O  
ATOM   3880  CG1 VAL B  30       7.353  -1.024  12.023  1.00 98.59           C  
ATOM   3884  CG2 VAL B  30       7.899  -0.120   9.811  1.00 98.59           C  
ATOM   3888  N   GLU B  31       4.673   1.312  12.808  1.00 98.10           N  
ATOM   3890  CA  GLU B  31       3.846   1.377  14.019  1.00 98.10           C  
ATOM   3892  C   GLU B  31       2.361   1.149  13.686  1.00 98.10           C  
ATOM   3893  CB  GLU B  31       4.068   2.755  14.664  1.00 98.10           C  
ATOM   3896  O   GLU B  31       1.724   0.226  14.196  1.00 98.10           O  
ATOM   3897  CG  GLU B  31       3.306   2.974  15.980  1.00 98.10           C  
ATOM   3900  CD  GLU B  31       3.954   2.318  17.203  1.00 98.10           C  
ATOM   3901  OE1 GLU B  31       3.168   1.925  18.096  1.00 98.10           O  
ATOM   3902  OE2 GLU B  31       5.203   2.300  17.290  1.00 98.10           O  
ATOM   3903  N   LEU B  32       1.794   1.950  12.776  1.00 97.32           N  
ATOM   3905  CA  LEU B  32       0.359   1.896  12.467  1.00 97.32           C  
ATOM   3907  C   LEU B  32      -0.049   0.572  11.809  1.00 97.32           C  
ATOM   3908  CB  LEU B  32      -0.028   3.094  11.583  1.00 97.32           C  
ATOM   3911  O   LEU B  32      -1.109   0.023  12.120  1.00 97.32           O  
ATOM   3912  CG  LEU B  32      -0.454   4.329  12.394  1.00 97.32           C  
ATOM   3914  CD1 LEU B  32       0.646   4.899  13.289  1.00 97.32           C  
ATOM   3918  CD2 LEU B  32      -0.903   5.428  11.440  1.00 97.32           C  
ATOM   3922  N   PHE B  33       0.784   0.033  10.920  1.00 98.46           N  
ATOM   3924  CA  PHE B  33       0.509  -1.253  10.292  1.00 98.46           C  
ATOM   3926  C   PHE B  33       0.725  -2.431  11.246  1.00 98.46           C  
ATOM   3927  CB  PHE B  33       1.320  -1.408   9.001  1.00 98.46           C  
ATOM   3930  O   PHE B  33       0.062  -3.453  11.065  1.00 98.46           O  
ATOM   3931  CG  PHE B  33       1.033  -0.401   7.896  1.00 98.46           C  
ATOM   3932  CD1 PHE B  33      -0.274   0.076   7.658  1.00 98.46           C  
ATOM   3934  CD2 PHE B  33       2.087   0.047   7.077  1.00 98.46           C  
ATOM   3936  CE1 PHE B  33      -0.512   1.013   6.638  1.00 98.46           C  
ATOM   3938  CE2 PHE B  33       1.846   0.974   6.048  1.00 98.46           C  
ATOM   3940  CZ  PHE B  33       0.548   1.466   5.838  1.00 98.46           C  
ATOM   3942  N   SER B  34       1.579  -2.311  12.268  1.00 98.17           N  
ATOM   3944  CA  SER B  34       1.725  -3.345  13.305  1.00 98.17           C  
ATOM   3946  C   SER B  34       0.462  -3.430  14.155  1.00 98.17           C  
ATOM   3947  CB  SER B  34       2.956  -3.099  14.183  1.00 98.17           C  
ATOM   3950  O   SER B  34      -0.098  -4.513  14.322  1.00 98.17           O  
ATOM   3951  OG  SER B  34       4.105  -3.188  13.369  1.00 98.17           O  
ATOM   3953  N   TRP B  35      -0.097  -2.283  14.550  1.00 97.20           N  
ATOM   3955  CA  TRP B  35      -1.405  -2.237  15.208  1.00 97.20           C  
ATOM   3957  C   TRP B  35      -2.544  -2.754  14.322  1.00 97.20           C  
ATOM   3958  CB  TRP B  35      -1.688  -0.807  15.661  1.00 97.20           C  
ATOM   3961  O   TRP B  35      -3.448  -3.441  14.804  1.00 97.20           O  
ATOM   3962  CG  TRP B  35      -0.867  -0.362  16.818  1.00 97.20           C  
ATOM   3963  CD1 TRP B  35       0.033   0.644  16.826  1.00 97.20           C  
ATOM   3965  CD2 TRP B  35      -0.853  -0.931  18.159  1.00 97.20           C  
ATOM   3966  CE2 TRP B  35       0.011  -0.136  18.964  1.00 97.20           C  
ATOM   3967  CE3 TRP B  35      -1.503  -2.023  18.780  1.00 97.20           C  
ATOM   3969  NE1 TRP B  35       0.569   0.773  18.089  1.00 97.20           N  
ATOM   3971  CH2 TRP B  35      -0.500  -1.463  20.932  1.00 97.20           C  
ATOM   3973  CZ2 TRP B  35       0.131  -0.358  20.342  1.00 97.20           C  
ATOM   3975  CZ3 TRP B  35      -1.307  -2.305  20.146  1.00 97.20           C  
ATOM   3977  N   MET B  36      -2.502  -2.481  13.013  1.00 97.77           N  
ATOM   3979  CA  MET B  36      -3.434  -3.096  12.064  1.00 97.77           C  
ATOM   3981  C   MET B  36      -3.275  -4.620  12.034  1.00 97.77           C  
ATOM   3982  CB  MET B  36      -3.244  -2.510  10.660  1.00 97.77           C  
ATOM   3985  O   MET B  36      -4.282  -5.321  12.061  1.00 97.77           O  
ATOM   3986  CG  MET B  36      -4.194  -3.145   9.632  1.00 97.77           C  
ATOM   3989  SD  MET B  36      -3.937  -2.630   7.913  1.00 97.77           S  
ATOM   3990  CE  MET B  36      -2.384  -3.483   7.544  1.00 97.77           C  
ATOM   3994  N   ALA B  37      -2.046  -5.140  11.979  1.00 97.91           N  
ATOM   3996  CA  ALA B  37      -1.776  -6.576  11.954  1.00 97.91           C  
ATOM   3998  C   ALA B  37      -2.307  -7.275  13.215  1.00 97.91           C  
ATOM   3999  CB  ALA B  37      -0.266  -6.792  11.780  1.00 97.91           C  
ATOM   4003  O   ALA B  37      -2.931  -8.336  13.120  1.00 97.91           O  
ATOM   4004  N   ASP B  38      -2.144  -6.643  14.378  1.00 96.21           N  
ATOM   4006  CA  ASP B  38      -2.664  -7.142  15.647  1.00 96.21           C  
ATOM   4008  C   ASP B  38      -4.194  -7.130  15.693  1.00 96.21           C  
ATOM   4009  CB  ASP B  38      -2.074  -6.329  16.808  1.00 96.21           C  
ATOM   4012  O   ASP B  38      -4.801  -8.082  16.194  1.00 96.21           O  
ATOM   4013  CG  ASP B  38      -0.639  -6.736  17.161  1.00 96.21           C  
ATOM   4014  OD1 ASP B  38      -0.216  -7.830  16.716  1.00 96.21           O  
ATOM   4015  OD2 ASP B  38      -0.032  -6.009  17.972  1.00 96.21           O  
ATOM   4016  N   ALA B  39      -4.848  -6.114  15.133  1.00 95.80           N  
ATOM   4018  CA  ALA B  39      -6.307  -6.016  15.118  1.00 95.80           C  
ATOM   4020  C   ALA B  39      -6.972  -6.857  14.007  1.00 95.80           C  
ATOM   4021  CB  ALA B  39      -6.660  -4.533  15.021  1.00 95.80           C  
ATOM   4025  O   ALA B  39      -8.083  -7.367  14.188  1.00 95.80           O  
ATOM   4026  N   TRP B  40      -6.319  -7.052  12.856  1.00 95.64           N  
ATOM   4028  CA  TRP B  40      -6.924  -7.643  11.657  1.00 95.64           C  
ATOM   4030  C   TRP B  40      -6.872  -9.174  11.619  1.00 95.64           C  
ATOM   4031  CB  TRP B  40      -6.359  -7.012  10.379  1.00 95.64           C  
ATOM   4034  O   TRP B  40      -6.289  -9.796  10.732  1.00 95.64           O  
ATOM   4035  CG  TRP B  40      -7.169  -7.237   9.133  1.00 95.64           C  
ATOM   4036  CD1 TRP B  40      -8.507  -7.442   9.061  1.00 95.64           C  
ATOM   4038  CD2 TRP B  40      -6.713  -7.150   7.752  1.00 95.64           C  
ATOM   4039  CE2 TRP B  40      -7.853  -7.223   6.898  1.00 95.64           C  
ATOM   4040  CE3 TRP B  40      -5.462  -6.943   7.137  1.00 95.64           C  
ATOM   4042  NE1 TRP B  40      -8.923  -7.399   7.748  1.00 95.64           N  
ATOM   4044  CH2 TRP B  40      -6.498  -6.847   4.930  1.00 95.64           C  
ATOM   4046  CZ2 TRP B  40      -7.761  -7.052   5.509  1.00 95.64           C  
ATOM   4048  CZ3 TRP B  40      -5.352  -6.808   5.742  1.00 95.64           C  
ATOM   4050  N   LYS B  41      -7.579  -9.819  12.552  1.00 93.40           N  
ATOM   4052  CA  LYS B  41      -7.573 -11.289  12.706  1.00 93.40           C  
ATOM   4054  C   LYS B  41      -7.989 -12.077  11.453  1.00 93.40           C  
ATOM   4055  CB  LYS B  41      -8.448 -11.691  13.908  1.00 93.40           C  
ATOM   4058  O   LYS B  41      -7.639 -13.245  11.321  1.00 93.40           O  
ATOM   4059  CG  LYS B  41      -8.067 -11.027  15.245  1.00 93.40           C  
ATOM   4062  CD  LYS B  41      -6.571 -11.143  15.581  1.00 93.40           C  
ATOM   4065  CE  LYS B  41      -6.288 -10.650  17.004  1.00 93.40           C  
ATOM   4068  NZ  LYS B  41      -4.830 -10.519  17.254  1.00 93.40           N  
ATOM   4072  N   ALA B  42      -8.708 -11.451  10.520  1.00 92.63           N  
ATOM   4074  CA  ALA B  42      -9.160 -12.074   9.275  1.00 92.63           C  
ATOM   4076  C   ALA B  42      -8.069 -12.220   8.194  1.00 92.63           C  
ATOM   4077  CB  ALA B  42     -10.351 -11.261   8.751  1.00 92.63           C  
ATOM   4081  O   ALA B  42      -8.334 -12.821   7.148  1.00 92.63           O  
ATOM   4082  N   ARG B  43      -6.885 -11.613   8.361  1.00 94.47           N  
ATOM   4084  CA  ARG B  43      -5.754 -11.771   7.431  1.00 94.47           C  
ATOM   4086  C   ARG B  43      -4.439 -11.475   8.137  1.00 94.47           C  
ATOM   4087  CB  ARG B  43      -5.958 -10.856   6.213  1.00 94.47           C  
ATOM   4090  O   ARG B  43      -4.175 -10.339   8.518  1.00 94.47           O  
ATOM   4091  CG  ARG B  43      -4.963 -11.051   5.066  1.00 94.47           C  
ATOM   4094  CD  ARG B  43      -5.428 -10.258   3.830  1.00 94.47           C  
ATOM   4097  NE  ARG B  43      -4.655 -10.634   2.636  1.00 94.47           N  
ATOM   4099  NH1 ARG B  43      -5.329  -9.008   1.144  1.00 94.47           N  
ATOM   4102  NH2 ARG B  43      -3.800 -10.523   0.549  1.00 94.47           N  
ATOM   4105  CZ  ARG B  43      -4.610 -10.053   1.451  1.00 94.47           C  
ATOM   4106  N   ALA B  44      -3.605 -12.507   8.258  1.00 94.74           N  
ATOM   4108  CA  ALA B  44      -2.240 -12.346   8.740  1.00 94.74           C  
ATOM   4110  C   ALA B  44      -1.529 -11.272   7.909  1.00 94.74           C  
ATOM   4111  CB  ALA B  44      -1.514 -13.692   8.656  1.00 94.74           C  
ATOM   4115  O   ALA B  44      -1.645 -11.269   6.684  1.00 94.74           O  
ATOM   4116  N   THR B  45      -0.822 -10.366   8.571  1.00 96.91           N  
ATOM   4118  CA  THR B  45      -0.131  -9.248   7.927  1.00 96.91           C  
ATOM   4120  C   THR B  45       1.333  -9.266   8.339  1.00 96.91           C  
ATOM   4121  CB  THR B  45      -0.810  -7.918   8.275  1.00 96.91           C  
ATOM   4123  O   THR B  45       1.641  -9.521   9.500  1.00 96.91           O  
ATOM   4124  CG2 THR B  45      -0.098  -6.710   7.665  1.00 96.91           C  
ATOM   4128  OG1 THR B  45      -2.133  -7.928   7.781  1.00 96.91           O  
ATOM   4130  N   THR B  46       2.236  -9.018   7.395  1.00 96.48           N  
ATOM   4132  CA  THR B  46       3.676  -8.910   7.661  1.00 96.48           C  
ATOM   4134  C   THR B  46       4.199  -7.586   7.136  1.00 96.48           C  
ATOM   4135  CB  THR B  46       4.484 -10.043   7.009  1.00 96.48           C  
ATOM   4137  O   THR B  46       3.853  -7.211   6.016  1.00 96.48           O  
ATOM   4138  CG2 THR B  46       4.022 -11.438   7.424  1.00 96.48           C  
ATOM   4142  OG1 THR B  46       4.387  -9.955   5.607  1.00 96.48           O  
ATOM   4144  N   ILE B  47       5.092  -6.942   7.881  1.00 98.17           N  
ATOM   4146  CA  ILE B  47       5.792  -5.727   7.459  1.00 98.17           C  
ATOM   4148  C   ILE B  47       7.271  -6.075   7.333  1.00 98.17           C  
ATOM   4149  CB  ILE B  47       5.562  -4.577   8.456  1.00 98.17           C  
ATOM   4151  O   ILE B  47       7.871  -6.580   8.279  1.00 98.17           O  
ATOM   4152  CG1 ILE B  47       4.061  -4.315   8.706  1.00 98.17           C  
ATOM   4155  CG2 ILE B  47       6.221  -3.286   7.935  1.00 98.17           C  
ATOM   4159  CD1 ILE B  47       3.829  -3.703  10.083  1.00 98.17           C  
ATOM   4163  N   THR B  48       7.846  -5.855   6.156  1.00 97.42           N  
ATOM   4165  CA  THR B  48       9.237  -6.211   5.863  1.00 97.42           C  
ATOM   4167  C   THR B  48       9.995  -4.986   5.387  1.00 97.42           C  
ATOM   4168  CB  THR B  48       9.297  -7.334   4.817  1.00 97.42           C  
ATOM   4170  O   THR B  48       9.620  -4.380   4.384  1.00 97.42           O  
ATOM   4171  CG2 THR B  48      10.722  -7.780   4.506  1.00 97.42           C  
ATOM   4175  OG1 THR B  48       8.618  -8.463   5.318  1.00 97.42           O  
ATOM   4177  N   LEU B  49      11.089  -4.644   6.069  1.00 98.41           N  
ATOM   4179  CA  LEU B  49      12.068  -3.710   5.529  1.00 98.41           C  
ATOM   4181  C   LEU B  49      12.965  -4.481   4.561  1.00 98.41           C  
ATOM   4182  CB  LEU B  49      12.886  -2.997   6.619  1.00 98.41           C  
ATOM   4185  O   LEU B  49      13.667  -5.421   4.946  1.00 98.41           O  
ATOM   4186  CG  LEU B  49      12.090  -2.442   7.808  1.00 98.41           C  
ATOM   4188  CD1 LEU B  49      13.044  -1.714   8.752  1.00 98.41           C  
ATOM   4192  CD2 LEU B  49      10.995  -1.470   7.379  1.00 98.41           C  
ATOM   4196  N   ALA B  50      12.919  -4.092   3.295  1.00 98.27           N  
ATOM   4198  CA  ALA B  50      13.782  -4.636   2.257  1.00 98.27           C  
ATOM   4200  C   ALA B  50      14.877  -3.622   1.924  1.00 98.27           C  
ATOM   4201  CB  ALA B  50      12.930  -5.024   1.043  1.00 98.27           C  
ATOM   4205  O   ALA B  50      14.632  -2.423   1.968  1.00 98.27           O  
ATOM   4206  N   ALA B  51      16.071  -4.071   1.564  1.00 98.68           N  
ATOM   4208  CA  ALA B  51      17.136  -3.194   1.072  1.00 98.68           C  
ATOM   4210  C   ALA B  51      17.920  -3.884  -0.048  1.00 98.68           C  
ATOM   4211  CB  ALA B  51      18.035  -2.807   2.249  1.00 98.68           C  
ATOM   4215  O   ALA B  51      17.713  -5.060  -0.327  1.00 98.68           O  
ATOM   4216  N   GLU B  52      18.857  -3.186  -0.685  1.00 97.96           N  
ATOM   4218  CA  GLU B  52      19.725  -3.807  -1.697  1.00 97.96           C  
ATOM   4220  C   GLU B  52      20.572  -4.947  -1.104  1.00 97.96           C  
ATOM   4221  CB  GLU B  52      20.587  -2.707  -2.324  1.00 97.96           C  
ATOM   4224  O   GLU B  52      20.762  -5.991  -1.731  1.00 97.96           O  
ATOM   4225  CG  GLU B  52      21.344  -3.192  -3.567  1.00 97.96           C  
ATOM   4228  CD  GLU B  52      22.107  -2.064  -4.278  1.00 97.96           C  
ATOM   4229  OE1 GLU B  52      23.014  -2.395  -5.073  1.00 97.96           O  
ATOM   4230  OE2 GLU B  52      21.744  -0.880  -4.082  1.00 97.96           O  
ATOM   4231  N   HIS B  53      21.007  -4.783   0.149  1.00 97.50           N  
ATOM   4233  CA  HIS B  53      21.794  -5.751   0.910  1.00 97.50           C  
ATOM   4235  C   HIS B  53      21.302  -5.840   2.359  1.00 97.50           C  
ATOM   4236  CB  HIS B  53      23.272  -5.334   0.881  1.00 97.50           C  
ATOM   4239  O   HIS B  53      20.686  -4.907   2.866  1.00 97.50           O  
ATOM   4240  CG  HIS B  53      23.850  -5.176  -0.502  1.00 97.50           C  
ATOM   4241  CD2 HIS B  53      24.625  -4.138  -0.942  1.00 97.50           C  
ATOM   4243  ND1 HIS B  53      23.667  -6.025  -1.570  1.00 97.50           N  
ATOM   4245  CE1 HIS B  53      24.324  -5.512  -2.623  1.00 97.50           C  
ATOM   4247  NE2 HIS B  53      24.944  -4.376  -2.279  1.00 97.50           N  
ATOM   4248  N   LEU B  54      21.630  -6.936   3.053  1.00 96.85           N  
ATOM   4250  CA  LEU B  54      21.232  -7.160   4.451  1.00 96.85           C  
ATOM   4252  C   LEU B  54      22.036  -6.353   5.489  1.00 96.85           C  
ATOM   4253  CB  LEU B  54      21.283  -8.664   4.767  1.00 96.85           C  
ATOM   4256  O   LEU B  54      21.733  -6.397   6.681  1.00 96.85           O  
ATOM   4257  CG  LEU B  54      20.224  -9.505   4.032  1.00 96.85           C  
ATOM   4259  CD1 LEU B  54      20.420 -10.977   4.396  1.00 96.85           C  
ATOM   4263  CD2 LEU B  54      18.795  -9.105   4.405  1.00 96.85           C  
ATOM   4267  N   THR B  55      23.076  -5.634   5.065  1.00 96.75           N  
ATOM   4269  CA  THR B  55      23.910  -4.832   5.963  1.00 96.75           C  
ATOM   4271  C   THR B  55      23.067  -3.752   6.656  1.00 96.75           C  
ATOM   4272  CB  THR B  55      25.067  -4.176   5.197  1.00 96.75           C  
ATOM   4274  O   THR B  55      22.363  -3.014   5.962  1.00 96.75           O  
ATOM   4275  CG2 THR B  55      26.087  -3.513   6.122  1.00 96.75           C  
ATOM   4279  OG1 THR B  55      25.770  -5.162   4.473  1.00 96.75           O  
ATOM   4281  N   PRO B  56      23.146  -3.606   7.995  1.00 96.88           N  
ATOM   4282  CA  PRO B  56      22.482  -2.514   8.699  1.00 96.88           C  
ATOM   4284  C   PRO B  56      22.866  -1.147   8.127  1.00 96.88           C  
ATOM   4285  CB  PRO B  56      22.890  -2.645  10.168  1.00 96.88           C  
ATOM   4288  O   PRO B  56      24.025  -0.908   7.780  1.00 96.88           O  
ATOM   4289  CG  PRO B  56      23.230  -4.126  10.312  1.00 96.88           C  
ATOM   4292  CD  PRO B  56      23.809  -4.487   8.947  1.00 96.88           C  
ATOM   4295  N   LEU B  57      21.899  -0.237   8.057  1.00 97.84           N  
ATOM   4297  CA  LEU B  57      22.055   1.079   7.443  1.00 97.84           C  
ATOM   4299  C   LEU B  57      21.636   2.187   8.403  1.00 97.84           C  
ATOM   4300  CB  LEU B  57      21.330   1.102   6.088  1.00 97.84           C  
ATOM   4303  O   LEU B  57      20.786   1.984   9.265  1.00 97.84           O  
ATOM   4304  CG  LEU B  57      19.800   0.889   6.110  1.00 97.84           C  
ATOM   4306  CD1 LEU B  57      19.024   2.172   6.433  1.00 97.84           C  
ATOM   4310  CD2 LEU B  57      19.380   0.403   4.723  1.00 97.84           C  
ATOM   4314  N   LYS B  58      22.246   3.365   8.265  1.00 97.55           N  
ATOM   4316  CA  LYS B  58      21.897   4.538   9.074  1.00 97.55           C  
ATOM   4318  C   LYS B  58      20.804   5.346   8.390  1.00 97.55           C  
ATOM   4319  CB  LYS B  58      23.128   5.403   9.355  1.00 97.55           C  
ATOM   4322  O   LYS B  58      20.904   5.591   7.187  1.00 97.55           O  
ATOM   4323  CG  LYS B  58      24.107   4.692  10.297  1.00 97.55           C  
ATOM   4326  CD  LYS B  58      25.240   5.641  10.693  1.00 97.55           C  
ATOM   4329  CE  LYS B  58      26.150   4.959  11.715  1.00 97.55           C  
ATOM   4332  NZ  LYS B  58      27.180   5.902  12.213  1.00 97.55           N  
ATOM   4336  N   THR B  59      19.808   5.779   9.154  1.00 98.12           N  
ATOM   4338  CA  THR B  59      18.867   6.823   8.742  1.00 98.12           C  
ATOM   4340  C   THR B  59      19.576   8.170   8.657  1.00 98.12           C  
ATOM   4341  CB  THR B  59      17.662   6.934   9.695  1.00 98.12           C  
ATOM   4343  O   THR B  59      20.703   8.323   9.144  1.00 98.12           O  
ATOM   4344  CG2 THR B  59      16.959   5.591   9.864  1.00 98.12           C  
ATOM   4348  OG1 THR B  59      18.038   7.400  10.973  1.00 98.12           O  
ATOM   4350  N   ARG B  60      18.911   9.162   8.060  1.00 95.77           N  
ATOM   4352  CA  ARG B  60      19.373  10.555   8.056  1.00 95.77           C  
ATOM   4354  C   ARG B  60      19.630  11.065   9.484  1.00 95.77           C  
ATOM   4355  CB  ARG B  60      18.308  11.393   7.337  1.00 95.77           C  
ATOM   4358  O   ARG B  60      20.640  11.712   9.731  1.00 95.77           O  
ATOM   4359  CG  ARG B  60      18.771  12.843   7.101  1.00 95.77           C  
ATOM   4362  CD  ARG B  60      17.586  13.774   6.850  1.00 95.77           C  
ATOM   4365  NE  ARG B  60      16.751  13.861   8.059  1.00 95.77           N  
ATOM   4367  NH1 ARG B  60      14.693  14.011   7.062  1.00 95.77           N  
ATOM   4370  NH2 ARG B  60      14.874  13.775   9.275  1.00 95.77           N  
ATOM   4373  CZ  ARG B  60      15.439  13.897   8.117  1.00 95.77           C  
ATOM   4374  N   ASP B  61      18.773  10.679  10.424  1.00 93.70           N  
ATOM   4376  CA  ASP B  61      18.803  11.035  11.854  1.00 93.70           C  
ATOM   4378  C   ASP B  61      19.868  10.259  12.659  1.00 93.70           C  
ATOM   4379  CB  ASP B  61      17.394  10.812  12.436  1.00 93.70           C  
ATOM   4382  O   ASP B  61      20.053  10.468  13.856  1.00 93.70           O  
ATOM   4383  CG  ASP B  61      16.320  11.311  11.469  1.00 93.70           C  
ATOM   4384  OD1 ASP B  61      15.961  12.508  11.538  1.00 93.70           O  
ATOM   4385  OD2 ASP B  61      16.001  10.505  10.560  1.00 93.70           O  
ATOM   4386  N   GLY B  62      20.587   9.334  12.012  1.00 92.92           N  
ATOM   4388  CA  GLY B  62      21.710   8.597  12.595  1.00 92.92           C  
ATOM   4391  C   GLY B  62      21.343   7.303  13.325  1.00 92.92           C  
ATOM   4392  O   GLY B  62      22.245   6.607  13.805  1.00 92.92           O  
ATOM   4393  N   LEU B  63      20.059   6.939  13.377  1.00 95.88           N  
ATOM   4395  CA  LEU B  63      19.601   5.668  13.935  1.00 95.88           C  
ATOM   4397  C   LEU B  63      19.904   4.527  12.951  1.00 95.88           C  
ATOM   4398  CB  LEU B  63      18.112   5.803  14.318  1.00 95.88           C  
ATOM   4401  O   LEU B  63      19.754   4.678  11.742  1.00 95.88           O  
ATOM   4402  CG  LEU B  63      17.621   4.728  15.306  1.00 95.88           C  
ATOM   4404  CD1 LEU B  63      16.477   5.282  16.157  1.00 95.88           C  
ATOM   4408  CD2 LEU B  63      17.112   3.468  14.602  1.00 95.88           C  
ATOM   4412  N   THR B  64      20.348   3.373  13.447  1.00 96.72           N  
ATOM   4414  CA  THR B  64      20.618   2.205  12.595  1.00 96.72           C  
ATOM   4416  C   THR B  64      19.364   1.346  12.437  1.00 96.72           C  
ATOM   4417  CB  THR B  64      21.771   1.360  13.147  1.00 96.72           C  
ATOM   4419  O   THR B  64      18.836   0.853  13.432  1.00 96.72           O  
ATOM   4420  CG2 THR B  64      22.127   0.187  12.234  1.00 96.72           C  
ATOM   4424  OG1 THR B  64      22.948   2.130  13.273  1.00 96.72           O  
ATOM   4426  N   LEU B  65      18.937   1.104  11.197  1.00 97.45           N  
ATOM   4428  CA  LEU B  65      17.900   0.135  10.836  1.00 97.45           C  
ATOM   4430  C   LEU B  65      18.537  -1.125  10.245  1.00 97.45           C  
ATOM   4431  CB  LEU B  65      16.896   0.752   9.843  1.00 97.45           C  
ATOM   4434  O   LEU B  65      19.555  -1.062   9.557  1.00 97.45           O  
ATOM   4435  CG  LEU B  65      16.193   2.032  10.327  1.00 97.45           C  
ATOM   4437  CD1 LEU B  65      15.232   2.517   9.242  1.00 97.45           C  
ATOM   4441  CD2 LEU B  65      15.389   1.826  11.609  1.00 97.45           C  
ATOM   4445  N   THR B  66      17.918  -2.279  10.493  1.00 97.02           N  
ATOM   4447  CA  THR B  66      18.373  -3.568   9.947  1.00 97.02           C  
ATOM   4449  C   THR B  66      17.329  -4.117   8.971  1.00 97.02           C  
ATOM   4450  CB  THR B  66      18.652  -4.578  11.065  1.00 97.02           C  
ATOM   4452  O   THR B  66      16.235  -4.466   9.425  1.00 97.02           O  
ATOM   4453  CG2 THR B  66      19.287  -5.861  10.531  1.00 97.02           C  
ATOM   4457  OG1 THR B  66      19.559  -4.028  11.995  1.00 97.02           O  
ATOM   4459  N   PRO B  67      17.624  -4.205   7.661  1.00 97.80           N  
ATOM   4460  CA  PRO B  67      16.718  -4.831   6.698  1.00 97.80           C  
ATOM   4462  C   PRO B  67      16.549  -6.327   6.996  1.00 97.80           C  
ATOM   4463  CB  PRO B  67      17.335  -4.576   5.321  1.00 97.80           C  
ATOM   4466  O   PRO B  67      17.495  -7.005   7.395  1.00 97.80           O  
ATOM   4467  CG  PRO B  67      18.825  -4.440   5.631  1.00 97.80           C  
ATOM   4470  CD  PRO B  67      18.861  -3.794   7.006  1.00 97.80           C  
ATOM   4473  N   GLN B  68      15.341  -6.860   6.797  1.00 96.44           N  
ATOM   4475  CA  GLN B  68      15.047  -8.284   7.008  1.00 96.44           C  
ATOM   4477  C   GLN B  68      15.131  -9.112   5.720  1.00 96.44           C  
ATOM   4478  CB  GLN B  68      13.674  -8.477   7.676  1.00 96.44           C  
ATOM   4481  O   GLN B  68      15.195 -10.342   5.795  1.00 96.44           O  
ATOM   4482  CG  GLN B  68      13.529  -7.804   9.055  1.00 96.44           C  
ATOM   4485  CD  GLN B  68      13.052  -6.355   8.999  1.00 96.44           C  
ATOM   4486  NE2 GLN B  68      12.806  -5.715  10.118  1.00 96.44           N  
ATOM   4489  OE1 GLN B  68      12.835  -5.788   7.948  1.00 96.44           O  
ATOM   4490  N   ARG B  69      15.108  -8.463   4.551  1.00 96.48           N  
ATOM   4492  CA  ARG B  69      15.257  -9.084   3.226  1.00 96.48           C  
ATOM   4494  C   ARG B  69      16.113  -8.215   2.318  1.00 96.48           C  
ATOM   4495  CB  ARG B  69      13.884  -9.315   2.570  1.00 96.48           C  
ATOM   4498  O   ARG B  69      16.102  -6.989   2.445  1.00 96.48           O  
ATOM   4499  CG  ARG B  69      12.990 -10.317   3.306  1.00 96.48           C  
ATOM   4502  CD  ARG B  69      13.586 -11.727   3.330  1.00 96.48           C  
ATOM   4505  NE  ARG B  69      12.681 -12.639   4.045  1.00 96.48           N  
ATOM   4507  NH1 ARG B  69      13.803 -12.758   6.050  1.00 96.48           N  
ATOM   4510  NH2 ARG B  69      11.945 -13.957   5.723  1.00 96.48           N  
ATOM   4513  CZ  ARG B  69      12.823 -13.110   5.265  1.00 96.48           C  
ATOM   4514  N   GLN B  70      16.808  -8.843   1.383  1.00 96.83           N  
ATOM   4516  CA  GLN B  70      17.458  -8.144   0.281  1.00 96.83           C  
ATOM   4518  C   GLN B  70      16.578  -8.170  -0.974  1.00 96.83           C  
ATOM   4519  CB  GLN B  70      18.880  -8.664   0.043  1.00 96.83           C  
ATOM   4522  O   GLN B  70      15.771  -9.080  -1.151  1.00 96.83           O  
ATOM   4523  CG  GLN B  70      18.952 -10.175  -0.205  1.00 96.83           C  
ATOM   4526  CD  GLN B  70      20.387 -10.636  -0.388  1.00 96.83           C  
ATOM   4527  NE2 GLN B  70      20.870 -10.773  -1.602  1.00 96.83           N  
ATOM   4530  OE1 GLN B  70      21.137 -10.811   0.559  1.00 96.83           O  
ATOM   4531  N   PHE B  71      16.733  -7.201  -1.878  1.00 96.66           N  
ATOM   4533  CA  PHE B  71      15.937  -7.126  -3.113  1.00 96.66           C  
ATOM   4535  C   PHE B  71      16.036  -8.401  -3.961  1.00 96.66           C  
ATOM   4536  CB  PHE B  71      16.369  -5.901  -3.934  1.00 96.66           C  
ATOM   4539  O   PHE B  71      15.040  -8.822  -4.547  1.00 96.66           O  
ATOM   4540  CG  PHE B  71      16.158  -4.541  -3.287  1.00 96.66           C  
ATOM   4541  CD1 PHE B  71      15.195  -4.343  -2.275  1.00 96.66           C  
ATOM   4543  CD2 PHE B  71      16.926  -3.447  -3.730  1.00 96.66           C  
ATOM   4545  CE1 PHE B  71      15.030  -3.078  -1.690  1.00 96.66           C  
ATOM   4547  CE2 PHE B  71      16.769  -2.183  -3.136  1.00 96.66           C  
ATOM   4549  CZ  PHE B  71      15.823  -2.001  -2.110  1.00 96.66           C  
ATOM   4551  N   ALA B  72      17.200  -9.060  -3.966  1.00 94.07           N  
ATOM   4553  CA  ALA B  72      17.392 -10.322  -4.679  1.00 94.07           C  
ATOM   4555  C   ALA B  72      16.489 -11.461  -4.164  1.00 94.07           C  
ATOM   4556  CB  ALA B  72      18.869 -10.716  -4.598  1.00 94.07           C  
ATOM   4560  O   ALA B  72      16.097 -12.306  -4.962  1.00 94.07           O  
ATOM   4561  N   ASP B  73      16.082 -11.453  -2.886  1.00 92.91           N  
ATOM   4563  CA  ASP B  73      15.207 -12.489  -2.309  1.00 92.91           C  
ATOM   4565  C   ASP B  73      13.806 -12.484  -2.951  1.00 92.91           C  
ATOM   4566  CB  ASP B  73      15.028 -12.286  -0.791  1.00 92.91           C  
ATOM   4569  O   ASP B  73      13.092 -13.484  -2.936  1.00 92.91           O  
ATOM   4570  CG  ASP B  73      16.303 -12.250   0.050  1.00 92.91           C  
ATOM   4571  OD1 ASP B  73      17.325 -12.822  -0.379  1.00 92.91           O  
ATOM   4572  OD2 ASP B  73      16.236 -11.631   1.143  1.00 92.91           O  
ATOM   4573  N   TYR B  74      13.395 -11.348  -3.521  1.00 91.78           N  
ATOM   4575  CA  TYR B  74      12.116 -11.205  -4.218  1.00 91.78           C  
ATOM   4577  C   TYR B  74      12.188 -11.637  -5.687  1.00 91.78           C  
ATOM   4578  CB  TYR B  74      11.641  -9.755  -4.115  1.00 91.78           C  
ATOM   4581  O   TYR B  74      11.152 -11.820  -6.319  1.00 91.78           O  
ATOM   4582  CG  TYR B  74      11.315  -9.280  -2.713  1.00 91.78           C  
ATOM   4583  CD1 TYR B  74       9.974  -9.201  -2.292  1.00 91.78           C  
ATOM   4585  CD2 TYR B  74      12.348  -8.878  -1.842  1.00 91.78           C  
ATOM   4587  CE1 TYR B  74       9.665  -8.721  -1.006  1.00 91.78           C  
ATOM   4589  CE2 TYR B  74      12.044  -8.385  -0.562  1.00 91.78           C  
ATOM   4591  OH  TYR B  74      10.402  -7.853   1.101  1.00 91.78           O  
ATOM   4593  CZ  TYR B  74      10.698  -8.312  -0.140  1.00 91.78           C  
ATOM   4594  N   ALA B  75      13.398 -11.780  -6.236  1.00 85.98           N  
ATOM   4596  CA  ALA B  75      13.640 -12.243  -7.600  1.00 85.98           C  
ATOM   4598  C   ALA B  75      14.068 -13.721  -7.658  1.00 85.98           C  
ATOM   4599  CB  ALA B  75      14.679 -11.314  -8.240  1.00 85.98           C  
ATOM   4603  O   ALA B  75      14.173 -14.282  -8.750  1.00 85.98           O  
ATOM   4604  N   ASP B  76      14.321 -14.353  -6.507  1.00 80.07           N  
ATOM   4606  CA  ASP B  76      14.716 -15.757  -6.435  1.00 80.07           C  
ATOM   4608  C   ASP B  76      13.542 -16.674  -6.801  1.00 80.07           C  
ATOM   4609  CB  ASP B  76      15.306 -16.097  -5.058  1.00 80.07           C  
ATOM   4612  O   ASP B  76      12.639 -16.925  -6.006  1.00 80.07           O  
ATOM   4613  CG  ASP B  76      15.909 -17.511  -5.023  1.00 80.07           C  
ATOM   4614  OD1 ASP B  76      15.731 -18.267  -6.012  1.00 80.07           O  
ATOM   4615  OD2 ASP B  76      16.559 -17.842  -4.011  1.00 80.07           O  
ATOM   4616  N   ALA B  77      13.566 -17.206  -8.020  1.00 71.40           N  
ATOM   4618  CA  ALA B  77      12.534 -18.107  -8.515  1.00 71.40           C  
ATOM   4620  C   ALA B  77      12.458 -19.442  -7.746  1.00 71.40           C  
ATOM   4621  CB  ALA B  77      12.796 -18.340 -10.008  1.00 71.40           C  
ATOM   4625  O   ALA B  77      11.426 -20.110  -7.812  1.00 71.40           O  
ATOM   4626  N   ALA B  78      13.518 -19.852  -7.038  1.00 71.93           N  
ATOM   4628  CA  ALA B  78      13.540 -21.115  -6.299  1.00 71.93           C  
ATOM   4630  C   ALA B  78      12.811 -21.025  -4.948  1.00 71.93           C  
ATOM   4631  CB  ALA B  78      14.999 -21.549  -6.118  1.00 71.93           C  
ATOM   4635  O   ALA B  78      12.254 -22.021  -4.482  1.00 71.93           O  
ATOM   4636  N   ALA B  79      12.803 -19.846  -4.327  1.00 69.79           N  
ATOM   4638  CA  ALA B  79      12.151 -19.594  -3.045  1.00 69.79           C  
ATOM   4640  C   ALA B  79      11.686 -18.130  -2.949  1.00 69.79           C  
ATOM   4641  CB  ALA B  79      13.125 -19.987  -1.923  1.00 69.79           C  
ATOM   4645  O   ALA B  79      12.177 -17.387  -2.093  1.00 69.79           O  
ATOM   4646  N   PRO B  80      10.756 -17.696  -3.820  1.00 67.93           N  
ATOM   4647  CA  PRO B  80      10.424 -16.286  -3.932  1.00 67.93           C  
ATOM   4649  C   PRO B  80       9.851 -15.780  -2.617  1.00 67.93           C  
ATOM   4650  CB  PRO B  80       9.441 -16.169  -5.101  1.00 67.93           C  
ATOM   4653  O   PRO B  80       8.951 -16.400  -2.034  1.00 67.93           O  
ATOM   4654  CG  PRO B  80       8.828 -17.565  -5.200  1.00 67.93           C  
ATOM   4657  CD  PRO B  80       9.965 -18.483  -4.755  1.00 67.93           C  
ATOM   4660  N   GLN B  81      10.351 -14.629  -2.157  1.00 73.52           N  
ATOM   4662  CA  GLN B  81       9.634 -13.904  -1.119  1.00 73.52           C  
ATOM   4664  C   GLN B  81       8.203 -13.633  -1.584  1.00 73.52           C  
ATOM   4665  CB  GLN B  81      10.312 -12.591  -0.709  1.00 73.52           C  
ATOM   4668  O   GLN B  81       7.956 -13.441  -2.780  1.00 73.52           O  
ATOM   4669  CG  GLN B  81      11.572 -12.831   0.120  1.00 73.52           C  
ATOM   4672  CD  GLN B  81      11.332 -13.627   1.400  1.00 73.52           C  
ATOM   4673  NE2 GLN B  81      12.145 -14.625   1.660  1.00 73.52           N  
ATOM   4676  OE1 GLN B  81      10.467 -13.366   2.226  1.00 73.52           O  
ATOM   4677  N   PRO B  82       7.244 -13.622  -0.649  1.00 85.10           N  
ATOM   4678  CA  PRO B  82       5.865 -13.372  -1.005  1.00 85.10           C  
ATOM   4680  C   PRO B  82       5.699 -12.043  -1.743  1.00 85.10           C  
ATOM   4681  CB  PRO B  82       5.109 -13.376   0.312  1.00 85.10           C  
ATOM   4684  O   PRO B  82       6.341 -11.046  -1.406  1.00 85.10           O  
ATOM   4685  CG  PRO B  82       5.972 -14.211   1.252  1.00 85.10           C  
ATOM   4688  CD  PRO B  82       7.380 -13.887   0.777  1.00 85.10           C  
ATOM   4691  N   GLN B  83       4.792 -12.029  -2.720  1.00 90.20           N  
ATOM   4693  CA  GLN B  83       4.455 -10.825  -3.470  1.00 90.20           C  
ATOM   4695  C   GLN B  83       4.038  -9.699  -2.513  1.00 90.20           C  
ATOM   4696  CB  GLN B  83       3.350 -11.151  -4.489  1.00 90.20           C  
ATOM   4699  O   GLN B  83       3.148  -9.865  -1.669  1.00 90.20           O  
ATOM   4700  CG  GLN B  83       2.825  -9.934  -5.269  1.00 90.20           C  
ATOM   4703  CD  GLN B  83       3.918  -9.162  -6.003  1.00 90.20           C  
ATOM   4704  NE2 GLN B  83       4.015  -7.867  -5.795  1.00 90.20           N  
ATOM   4707  OE1 GLN B  83       4.700  -9.713  -6.756  1.00 90.20           O  
ATOM   4708  N   THR B  84       4.667  -8.537  -2.685  1.00 96.71           N  
ATOM   4710  CA  THR B  84       4.277  -7.302  -2.006  1.00 96.71           C  
ATOM   4712  C   THR B  84       2.847  -6.942  -2.397  1.00 96.71           C  
ATOM   4713  CB  THR B  84       5.218  -6.156  -2.396  1.00 96.71           C  
ATOM   4715  O   THR B  84       2.557  -6.791  -3.579  1.00 96.71           O  
ATOM   4716  CG2 THR B  84       4.840  -4.851  -1.700  1.00 96.71           C  
ATOM   4720  OG1 THR B  84       6.544  -6.467  -2.025  1.00 96.71           O  
ATOM   4722  N   HIS B  85       1.963  -6.779  -1.416  1.00 97.88           N  
ATOM   4724  CA  HIS B  85       0.594  -6.303  -1.627  1.00 97.88           C  
ATOM   4726  C   HIS B  85       0.493  -4.786  -1.423  1.00 97.88           C  
ATOM   4727  CB  HIS B  85      -0.352  -7.024  -0.669  1.00 97.88           C  
ATOM   4730  O   HIS B  85      -0.230  -4.113  -2.150  1.00 97.88           O  
ATOM   4731  CG  HIS B  85      -0.482  -8.511  -0.880  1.00 97.88           C  
ATOM   4732  CD2 HIS B  85      -1.550  -9.140  -1.455  1.00 97.88           C  
ATOM   4734  ND1 HIS B  85       0.402  -9.489  -0.479  1.00 97.88           N  
ATOM   4736  CE1 HIS B  85      -0.157 -10.678  -0.759  1.00 97.88           C  
ATOM   4738  NE2 HIS B  85      -1.364 -10.520  -1.325  1.00 97.88           N  
ATOM   4739  N   LEU B  86       1.242  -4.238  -0.463  1.00 98.83           N  
ATOM   4741  CA  LEU B  86       1.385  -2.798  -0.248  1.00 98.83           C  
ATOM   4743  C   LEU B  86       2.868  -2.433  -0.258  1.00 98.83           C  
ATOM   4744  CB  LEU B  86       0.693  -2.415   1.069  1.00 98.83           C  
ATOM   4747  O   LEU B  86       3.616  -2.833   0.634  1.00 98.83           O  
ATOM   4748  CG  LEU B  86       0.942  -0.969   1.540  1.00 98.83           C  
ATOM   4750  CD1 LEU B  86       0.336   0.071   0.602  1.00 98.83           C  
ATOM   4754  CD2 LEU B  86       0.325  -0.781   2.923  1.00 98.83           C  
ATOM   4758  N   LEU B  87       3.283  -1.675  -1.267  1.00 98.90           N  
ATOM   4760  CA  LEU B  87       4.627  -1.114  -1.348  1.00 98.90           C  
ATOM   4762  C   LEU B  87       4.606   0.292  -0.750  1.00 98.90           C  
ATOM   4763  CB  LEU B  87       5.054  -1.111  -2.827  1.00 98.90           C  
ATOM   4766  O   LEU B  87       3.871   1.123  -1.263  1.00 98.90           O  
ATOM   4767  CG  LEU B  87       6.492  -0.622  -3.063  1.00 98.90           C  
ATOM   4769  CD1 LEU B  87       7.523  -1.582  -2.465  1.00 98.90           C  
ATOM   4773  CD2 LEU B  87       6.752  -0.537  -4.564  1.00 98.90           C  
ATOM   4777  N   TRP B  88       5.402   0.567   0.285  1.00 98.92           N  
ATOM   4779  CA  TRP B  88       5.504   1.898   0.899  1.00 98.92           C  
ATOM   4781  C   TRP B  88       6.917   2.453   0.744  1.00 98.92           C  
ATOM   4782  CB  TRP B  88       5.094   1.823   2.372  1.00 98.92           C  
ATOM   4785  O   TRP B  88       7.851   1.959   1.372  1.00 98.92           O  
ATOM   4786  CG  TRP B  88       5.215   3.113   3.130  1.00 98.92           C  
ATOM   4787  CD1 TRP B  88       6.366   3.712   3.520  1.00 98.92           C  
ATOM   4789  CD2 TRP B  88       4.143   3.972   3.614  1.00 98.92           C  
ATOM   4790  CE2 TRP B  88       4.731   5.092   4.275  1.00 98.92           C  
ATOM   4791  CE3 TRP B  88       2.733   3.898   3.584  1.00 98.92           C  
ATOM   4793  NE1 TRP B  88       6.087   4.894   4.167  1.00 98.92           N  
ATOM   4795  CH2 TRP B  88       2.566   5.983   4.845  1.00 98.92           C  
ATOM   4797  CZ2 TRP B  88       3.963   6.078   4.900  1.00 98.92           C  
ATOM   4799  CZ3 TRP B  88       1.955   4.904   4.188  1.00 98.92           C  
ATOM   4801  N   VAL B  89       7.081   3.484  -0.080  1.00 98.97           N  
ATOM   4803  CA  VAL B  89       8.389   4.071  -0.403  1.00 98.97           C  
ATOM   4805  C   VAL B  89       8.653   5.316   0.462  1.00 98.97           C  
ATOM   4806  CB  VAL B  89       8.476   4.383  -1.907  1.00 98.97           C  
ATOM   4808  O   VAL B  89       7.935   6.306   0.310  1.00 98.97           O  
ATOM   4809  CG1 VAL B  89       9.876   4.860  -2.301  1.00 98.97           C  
ATOM   4813  CG2 VAL B  89       8.170   3.133  -2.743  1.00 98.97           C  
ATOM   4817  N   PRO B  90       9.651   5.297   1.366  1.00 98.95           N  
ATOM   4818  CA  PRO B  90      10.002   6.447   2.206  1.00 98.95           C  
ATOM   4820  C   PRO B  90      10.846   7.498   1.458  1.00 98.95           C  
ATOM   4821  CB  PRO B  90      10.761   5.833   3.385  1.00 98.95           C  
ATOM   4824  O   PRO B  90      11.428   7.199   0.414  1.00 98.95           O  
ATOM   4825  CG  PRO B  90      11.480   4.644   2.748  1.00 98.95           C  
ATOM   4828  CD  PRO B  90      10.481   4.148   1.711  1.00 98.95           C  
ATOM   4831  N   GLY B  91      10.923   8.715   2.007  1.00 98.75           N  
ATOM   4833  CA  GLY B  91      11.856   9.781   1.630  1.00 98.75           C  
ATOM   4836  C   GLY B  91      13.233   9.638   2.282  1.00 98.75           C  
ATOM   4837  O   GLY B  91      13.608   8.569   2.780  1.00 98.75           O  
ATOM   4838  N   GLY B  92      14.069  10.670   2.189  1.00 97.96           N  
ATOM   4840  CA  GLY B  92      15.450  10.568   2.658  1.00 97.96           C  
ATOM   4843  C   GLY B  92      16.364  11.724   2.277  1.00 97.96           C  
ATOM   4844  O   GLY B  92      15.972  12.717   1.668  1.00 97.96           O  
ATOM   4845  N   ALA B  93      17.649  11.547   2.579  1.00 97.22           N  
ATOM   4847  CA  ALA B  93      18.687  12.528   2.314  1.00 97.22           C  
ATOM   4849  C   ALA B  93      18.747  12.933   0.816  1.00 97.22           C  
ATOM   4850  CB  ALA B  93      20.026  11.976   2.810  1.00 97.22           C  
ATOM   4854  O   ALA B  93      18.878  12.067  -0.060  1.00 97.22           O  
ATOM   4855  N   PRO B  94      18.742  14.242   0.486  1.00 95.35           N  
ATOM   4856  CA  PRO B  94      18.692  14.722  -0.902  1.00 95.35           C  
ATOM   4858  C   PRO B  94      19.837  14.253  -1.812  1.00 95.35           C  
ATOM   4859  CB  PRO B  94      18.692  16.250  -0.783  1.00 95.35           C  
ATOM   4862  O   PRO B  94      19.672  14.122  -3.028  1.00 95.35           O  
ATOM   4863  CG  PRO B  94      17.996  16.495   0.550  1.00 95.35           C  
ATOM   4866  CD  PRO B  94      18.500  15.347   1.409  1.00 95.35           C  
ATOM   4869  N   ASP B  95      21.036  14.020  -1.274  1.00 95.71           N  
ATOM   4871  CA  ASP B  95      22.168  13.498  -2.046  1.00 95.71           C  
ATOM   4873  C   ASP B  95      22.024  12.007  -2.381  1.00 95.71           C  
ATOM   4874  CB  ASP B  95      23.475  13.779  -1.296  1.00 95.71           C  
ATOM   4877  O   ASP B  95      22.488  11.572  -3.440  1.00 95.71           O  
ATOM   4878  CG  ASP B  95      23.623  12.856  -0.089  1.00 95.71           C  
ATOM   4879  OD1 ASP B  95      22.766  12.987   0.808  1.00 95.71           O  
ATOM   4880  OD2 ASP B  95      24.532  11.993  -0.159  1.00 95.71           O  
ATOM   4881  N   VAL B  96      21.350  11.243  -1.520  1.00 97.38           N  
ATOM   4883  CA  VAL B  96      21.008   9.840  -1.759  1.00 97.38           C  
ATOM   4885  C   VAL B  96      19.876   9.745  -2.774  1.00 97.38           C  
ATOM   4886  CB  VAL B  96      20.651   9.116  -0.450  1.00 97.38           C  
ATOM   4888  O   VAL B  96      20.016   9.020  -3.759  1.00 97.38           O  
ATOM   4889  CG1 VAL B  96      20.289   7.656  -0.747  1.00 97.38           C  
ATOM   4893  CG2 VAL B  96      21.839   9.148   0.523  1.00 97.38           C  
ATOM   4897  N   LEU B  97      18.816  10.545  -2.620  1.00 97.78           N  
ATOM   4899  CA  LEU B  97      17.703  10.602  -3.574  1.00 97.78           C  
ATOM   4901  C   LEU B  97      18.192  10.897  -4.997  1.00 97.78           C  
ATOM   4902  CB  LEU B  97      16.698  11.670  -3.123  1.00 97.78           C  
ATOM   4905  O   LEU B  97      17.863  10.164  -5.927  1.00 97.78           O  
ATOM   4906  CG  LEU B  97      15.937  11.326  -1.831  1.00 97.78           C  
ATOM   4908  CD1 LEU B  97      15.154  12.561  -1.415  1.00 97.78           C  
ATOM   4912  CD2 LEU B  97      14.968  10.159  -2.027  1.00 97.78           C  
ATOM   4916  N   ARG B  98      19.084  11.887  -5.170  1.00 97.00           N  
ATOM   4918  CA  ARG B  98      19.713  12.181  -6.473  1.00 97.00           C  
ATOM   4920  C   ARG B  98      20.431  10.981  -7.085  1.00 97.00           C  
ATOM   4921  CB  ARG B  98      20.722  13.332  -6.336  1.00 97.00           C  
ATOM   4924  O   ARG B  98      20.496  10.887  -8.307  1.00 97.00           O  
ATOM   4925  CG  ARG B  98      20.039  14.701  -6.398  1.00 97.00           C  
ATOM   4928  CD  ARG B  98      21.051  15.841  -6.272  1.00 97.00           C  
ATOM   4931  NE  ARG B  98      21.622  15.908  -4.916  1.00 97.00           N  
ATOM   4933  NH1 ARG B  98      23.717  16.648  -5.497  1.00 97.00           N  
ATOM   4936  NH2 ARG B  98      23.170  16.455  -3.343  1.00 97.00           N  
ATOM   4939  CZ  ARG B  98      22.830  16.331  -4.594  1.00 97.00           C  
ATOM   4940  N   LYS B  99      21.030  10.107  -6.271  1.00 97.40           N  
ATOM   4942  CA  LYS B  99      21.702   8.888  -6.748  1.00 97.40           C  
ATOM   4944  C   LYS B  99      20.675   7.836  -7.159  1.00 97.40           C  
ATOM   4945  CB  LYS B  99      22.684   8.346  -5.695  1.00 97.40           C  
ATOM   4948  O   LYS B  99      20.771   7.342  -8.277  1.00 97.40           O  
ATOM   4949  CG  LYS B  99      23.905   9.255  -5.464  1.00 97.40           C  
ATOM   4952  CD  LYS B  99      24.603   8.919  -4.140  1.00 97.40           C  
ATOM   4955  CE  LYS B  99      25.735   9.910  -3.846  1.00 97.40           C  
ATOM   4958  NZ  LYS B  99      26.138   9.862  -2.415  1.00 97.40           N  
ATOM   4962  N   LEU B 100      19.690   7.558  -6.308  1.00 98.23           N  
ATOM   4964  CA  LEU B 100      18.663   6.540  -6.551  1.00 98.23           C  
ATOM   4966  C   LEU B 100      17.780   6.875  -7.760  1.00 98.23           C  
ATOM   4967  CB  LEU B 100      17.804   6.379  -5.285  1.00 98.23           C  
ATOM   4970  O   LEU B 100      17.483   5.999  -8.568  1.00 98.23           O  
ATOM   4971  CG  LEU B 100      18.541   5.845  -4.043  1.00 98.23           C  
ATOM   4973  CD1 LEU B 100      17.569   5.786  -2.868  1.00 98.23           C  
ATOM   4977  CD2 LEU B 100      19.120   4.447  -4.262  1.00 98.23           C  
ATOM   4981  N   MET B 101      17.424   8.148  -7.952  1.00 97.86           N  
ATOM   4983  CA  MET B 101      16.601   8.596  -9.084  1.00 97.86           C  
ATOM   4985  C   MET B 101      17.278   8.423 -10.453  1.00 97.86           C  
ATOM   4986  CB  MET B 101      16.207  10.066  -8.892  1.00 97.86           C  
ATOM   4989  O   MET B 101      16.599   8.497 -11.473  1.00 97.86           O  
ATOM   4990  CG  MET B 101      15.189  10.265  -7.765  1.00 97.86           C  
ATOM   4993  SD  MET B 101      14.787  12.003  -7.460  1.00 97.86           S  
ATOM   4994  CE  MET B 101      13.805  12.375  -8.941  1.00 97.86           C  
ATOM   4998  N   ARG B 102      18.597   8.179 -10.510  1.00 96.93           N  
ATOM   5000  CA  ARG B 102      19.308   7.896 -11.772  1.00 96.93           C  
ATOM   5002  C   ARG B 102      19.147   6.455 -12.260  1.00 96.93           C  
ATOM   5003  CB  ARG B 102      20.792   8.272 -11.659  1.00 96.93           C  
ATOM   5006  O   ARG B 102      19.610   6.148 -13.355  1.00 96.93           O  
ATOM   5007  CG  ARG B 102      20.979   9.790 -11.582  1.00 96.93           C  
ATOM   5010  CD  ARG B 102      22.457  10.178 -11.669  1.00 96.93           C  
ATOM   5013  NE  ARG B 102      23.241   9.699 -10.515  1.00 96.93           N  
ATOM   5015  NH1 ARG B 102      23.197  11.634  -9.277  1.00 96.93           N  
ATOM   5018  NH2 ARG B 102      24.524   9.955  -8.663  1.00 96.93           N  
ATOM   5021  CZ  ARG B 102      23.643  10.431  -9.494  1.00 96.93           C  
ATOM   5022  N   GLY B 103      18.509   5.586 -11.477  1.00 96.88           N  
ATOM   5024  CA  GLY B 103      18.345   4.169 -11.793  1.00 96.88           C  
ATOM   5027  C   GLY B 103      19.192   3.250 -10.921  1.00 96.88           C  
ATOM   5028  O   GLY B 103      19.848   3.682  -9.974  1.00 96.88           O  
ATOM   5029  N   GLY B 104      19.156   1.962 -11.258  1.00 97.73           N  
ATOM   5031  CA  GLY B 104      19.828   0.898 -10.520  1.00 97.73           C  
ATOM   5034  C   GLY B 104      18.867   0.039  -9.688  1.00 97.73           C  
ATOM   5035  O   GLY B 104      17.644   0.179  -9.811  1.00 97.73           O  
ATOM   5036  N   PRO B 105      19.414  -0.827  -8.813  1.00 98.05           N  
ATOM   5037  CA  PRO B 105      18.668  -1.913  -8.171  1.00 98.05           C  
ATOM   5039  C   PRO B 105      17.431  -1.465  -7.391  1.00 98.05           C  
ATOM   5040  CB  PRO B 105      19.680  -2.605  -7.250  1.00 98.05           C  
ATOM   5043  O   PRO B 105      16.431  -2.177  -7.364  1.00 98.05           O  
ATOM   5044  CG  PRO B 105      21.002  -2.383  -7.978  1.00 98.05           C  
ATOM   5047  CD  PRO B 105      20.839  -0.970  -8.525  1.00 98.05           C  
ATOM   5050  N   TYR B 106      17.468  -0.272  -6.790  1.00 98.66           N  
ATOM   5052  CA  TYR B 106      16.331   0.269  -6.052  1.00 98.66           C  
ATOM   5054  C   TYR B 106      15.126   0.555  -6.962  1.00 98.66           C  
ATOM   5055  CB  TYR B 106      16.775   1.516  -5.281  1.00 98.66           C  
ATOM   5058  O   TYR B 106      14.030   0.070  -6.688  1.00 98.66           O  
ATOM   5059  CG  TYR B 106      15.759   1.952  -4.246  1.00 98.66           C  
ATOM   5060  CD1 TYR B 106      14.710   2.817  -4.600  1.00 98.66           C  
ATOM   5062  CD2 TYR B 106      15.841   1.447  -2.936  1.00 98.66           C  
ATOM   5064  CE1 TYR B 106      13.742   3.170  -3.645  1.00 98.66           C  
ATOM   5066  CE2 TYR B 106      14.852   1.771  -1.991  1.00 98.66           C  
ATOM   5068  OH  TYR B 106      12.856   3.020  -1.450  1.00 98.66           O  
ATOM   5070  CZ  TYR B 106      13.808   2.652  -2.341  1.00 98.66           C  
ATOM   5071  N   LEU B 107      15.303   1.289  -8.072  1.00 98.71           N  
ATOM   5073  CA  LEU B 107      14.188   1.575  -8.989  1.00 98.71           C  
ATOM   5075  C   LEU B 107      13.701   0.312  -9.705  1.00 98.71           C  
ATOM   5076  CB  LEU B 107      14.550   2.650 -10.032  1.00 98.71           C  
ATOM   5079  O   LEU B 107      12.505   0.182  -9.960  1.00 98.71           O  
ATOM   5080  CG  LEU B 107      14.922   4.045  -9.499  1.00 98.71           C  
ATOM   5082  CD1 LEU B 107      14.884   5.055 -10.651  1.00 98.71           C  
ATOM   5086  CD2 LEU B 107      13.967   4.578  -8.429  1.00 98.71           C  
ATOM   5090  N   ASP B 108      14.603  -0.625 -10.002  1.00 98.22           N  
ATOM   5092  CA  ASP B 108      14.235  -1.911 -10.596  1.00 98.22           C  
ATOM   5094  C   ASP B 108      13.374  -2.738  -9.629  1.00 98.22           C  
ATOM   5095  CB  ASP B 108      15.499  -2.668 -11.029  1.00 98.22           C  
ATOM   5098  O   ASP B 108      12.343  -3.284 -10.032  1.00 98.22           O  
ATOM   5099  CG  ASP B 108      16.267  -1.962 -12.157  1.00 98.22           C  
ATOM   5100  OD1 ASP B 108      15.640  -1.172 -12.909  1.00 98.22           O  
ATOM   5101  OD2 ASP B 108      17.485  -2.225 -12.267  1.00 98.22           O  
ATOM   5102  N   PHE B 109      13.719  -2.741  -8.335  1.00 98.09           N  
ATOM   5104  CA  PHE B 109      12.903  -3.346  -7.285  1.00 98.09           C  
ATOM   5106  C   PHE B 109      11.516  -2.698  -7.188  1.00 98.09           C  
ATOM   5107  CB  PHE B 109      13.638  -3.259  -5.942  1.00 98.09           C  
ATOM   5110  O   PHE B 109      10.512  -3.414  -7.155  1.00 98.09           O  
ATOM   5111  CG  PHE B 109      12.858  -3.883  -4.808  1.00 98.09           C  
ATOM   5112  CD1 PHE B 109      12.094  -3.090  -3.928  1.00 98.09           C  
ATOM   5114  CD2 PHE B 109      12.866  -5.279  -4.665  1.00 98.09           C  
ATOM   5116  CE1 PHE B 109      11.359  -3.698  -2.893  1.00 98.09           C  
ATOM   5118  CE2 PHE B 109      12.147  -5.877  -3.624  1.00 98.09           C  
ATOM   5120  CZ  PHE B 109      11.408  -5.092  -2.728  1.00 98.09           C  
ATOM   5122  N   LEU B 110      11.441  -1.359  -7.203  1.00 98.78           N  
ATOM   5124  CA  LEU B 110      10.160  -0.646  -7.178  1.00 98.78           C  
ATOM   5126  C   LEU B 110       9.268  -1.054  -8.355  1.00 98.78           C  
ATOM   5127  CB  LEU B 110      10.358   0.881  -7.199  1.00 98.78           C  
ATOM   5130  O   LEU B 110       8.099  -1.376  -8.144  1.00 98.78           O  
ATOM   5131  CG  LEU B 110      11.045   1.521  -5.982  1.00 98.78           C  
ATOM   5133  CD1 LEU B 110      10.951   3.041  -6.124  1.00 98.78           C  
ATOM   5137  CD2 LEU B 110      10.422   1.106  -4.653  1.00 98.78           C  
ATOM   5141  N   LYS B 111       9.809  -1.077  -9.579  1.00 98.34           N  
ATOM   5143  CA  LYS B 111       9.067  -1.476 -10.786  1.00 98.34           C  
ATOM   5145  C   LYS B 111       8.567  -2.914 -10.688  1.00 98.34           C  
ATOM   5146  CB  LYS B 111       9.953  -1.315 -12.029  1.00 98.34           C  
ATOM   5149  O   LYS B 111       7.393  -3.164 -10.953  1.00 98.34           O  
ATOM   5150  CG  LYS B 111      10.203   0.154 -12.387  1.00 98.34           C  
ATOM   5153  CD  LYS B 111      11.257   0.239 -13.495  1.00 98.34           C  
ATOM   5156  CE  LYS B 111      11.608   1.700 -13.769  1.00 98.34           C  
ATOM   5159  NZ  LYS B 111      12.744   1.801 -14.714  1.00 98.34           N  
ATOM   5163  N   ALA B 112       9.437  -3.839 -10.279  1.00 96.83           N  
ATOM   5165  CA  ALA B 112       9.104  -5.255 -10.164  1.00 96.83           C  
ATOM   5167  C   ALA B 112       7.995  -5.501  -9.129  1.00 96.83           C  
ATOM   5168  CB  ALA B 112      10.382  -6.033  -9.831  1.00 96.83           C  
ATOM   5172  O   ALA B 112       6.994  -6.140  -9.442  1.00 96.83           O  
ATOM   5173  N   GLN B 113       8.131  -4.955  -7.917  1.00 97.20           N  
ATOM   5175  CA  GLN B 113       7.143  -5.174  -6.855  1.00 97.20           C  
ATOM   5177  C   GLN B 113       5.820  -4.456  -7.123  1.00 97.20           C  
ATOM   5178  CB  GLN B 113       7.722  -4.763  -5.494  1.00 97.20           C  
ATOM   5181  O   GLN B 113       4.762  -5.009  -6.825  1.00 97.20           O  
ATOM   5182  CG  GLN B 113       8.873  -5.669  -5.036  1.00 97.20           C  
ATOM   5185  CD  GLN B 113       8.493  -7.144  -5.052  1.00 97.20           C  
ATOM   5186  NE2 GLN B 113       9.123  -7.949  -5.880  1.00 97.20           N  
ATOM   5189  OE1 GLN B 113       7.585  -7.579  -4.354  1.00 97.20           O  
ATOM   5190  N   SER B 114       5.857  -3.269  -7.737  1.00 97.94           N  
ATOM   5192  CA  SER B 114       4.648  -2.507  -8.073  1.00 97.94           C  
ATOM   5194  C   SER B 114       3.751  -3.208  -9.093  1.00 97.94           C  
ATOM   5195  CB  SER B 114       5.014  -1.136  -8.635  1.00 97.94           C  
ATOM   5198  O   SER B 114       2.548  -2.964  -9.103  1.00 97.94           O  
ATOM   5199  OG  SER B 114       5.669  -0.375  -7.649  1.00 97.94           O  
ATOM   5201  N   ALA B 115       4.304  -4.081  -9.943  1.00 95.92           N  
ATOM   5203  CA  ALA B 115       3.534  -4.792 -10.963  1.00 95.92           C  
ATOM   5205  C   ALA B 115       2.494  -5.763 -10.372  1.00 95.92           C  
ATOM   5206  CB  ALA B 115       4.520  -5.525 -11.878  1.00 95.92           C  
ATOM   5210  O   ALA B 115       1.464  -6.002 -10.999  1.00 95.92           O  
ATOM   5211  N   GLY B 116       2.758  -6.311  -9.180  1.00 94.95           N  
ATOM   5213  CA  GLY B 116       1.868  -7.241  -8.480  1.00 94.95           C  
ATOM   5216  C   GLY B 116       1.244  -6.683  -7.198  1.00 94.95           C  
ATOM   5217  O   GLY B 116       0.594  -7.437  -6.479  1.00 94.95           O  
ATOM   5218  N   ALA B 117       1.465  -5.404  -6.881  1.00 97.86           N  
ATOM   5220  CA  ALA B 117       0.969  -4.796  -5.651  1.00 97.86           C  
ATOM   5222  C   ALA B 117      -0.478  -4.302  -5.787  1.00 97.86           C  
ATOM   5223  CB  ALA B 117       1.931  -3.686  -5.206  1.00 97.86           C  
ATOM   5227  O   ALA B 117      -0.838  -3.630  -6.757  1.00 97.86           O  
ATOM   5228  N   ASP B 118      -1.288  -4.561  -4.758  1.00 97.75           N  
ATOM   5230  CA  ASP B 118      -2.634  -3.995  -4.622  1.00 97.75           C  
ATOM   5232  C   ASP B 118      -2.561  -2.469  -4.478  1.00 97.75           C  
ATOM   5233  CB  ASP B 118      -3.353  -4.568  -3.383  1.00 97.75           C  
ATOM   5236  O   ASP B 118      -3.411  -1.755  -5.008  1.00 97.75           O  
ATOM   5237  CG  ASP B 118      -3.603  -6.081  -3.399  1.00 97.75           C  
ATOM   5238  OD1 ASP B 118      -3.800  -6.643  -4.495  1.00 97.75           O  
ATOM   5239  OD2 ASP B 118      -3.665  -6.663  -2.286  1.00 97.75           O  
ATOM   5240  N   HIS B 119      -1.529  -1.972  -3.782  1.00 98.75           N  
ATOM   5242  CA  HIS B 119      -1.270  -0.558  -3.527  1.00 98.75           C  
ATOM   5244  C   HIS B 119       0.214  -0.210  -3.666  1.00 98.75           C  
ATOM   5245  CB  HIS B 119      -1.789  -0.192  -2.130  1.00 98.75           C  
ATOM   5248  O   HIS B 119       1.086  -0.901  -3.138  1.00 98.75           O  
ATOM   5249  CG  HIS B 119      -3.290  -0.214  -2.053  1.00 98.75           C  
ATOM   5250  CD2 HIS B 119      -4.080  -1.031  -1.289  1.00 98.75           C  
ATOM   5252  ND1 HIS B 119      -4.113   0.477  -2.899  1.00 98.75           N  
ATOM   5254  CE1 HIS B 119      -5.360   0.040  -2.699  1.00 98.75           C  
ATOM   5256  NE2 HIS B 119      -5.412  -0.834  -1.685  1.00 98.75           N  
ATOM   5257  N   VAL B 120       0.482   0.907  -4.342  1.00 98.92           N  
ATOM   5259  CA  VAL B 120       1.816   1.498  -4.480  1.00 98.92           C  
ATOM   5261  C   VAL B 120       1.774   2.863  -3.813  1.00 98.92           C  
ATOM   5262  CB  VAL B 120       2.235   1.603  -5.959  1.00 98.92           C  
ATOM   5264  O   VAL B 120       1.099   3.769  -4.306  1.00 98.92           O  
ATOM   5265  CG1 VAL B 120       3.632   2.217  -6.100  1.00 98.92           C  
ATOM   5269  CG2 VAL B 120       2.255   0.225  -6.629  1.00 98.92           C  
ATOM   5273  N   SER B 121       2.449   2.993  -2.678  1.00 98.91           N  
ATOM   5275  CA  SER B 121       2.421   4.193  -1.857  1.00 98.91           C  
ATOM   5277  C   SER B 121       3.794   4.779  -1.573  1.00 98.91           C  
ATOM   5278  CB  SER B 121       1.601   3.986  -0.573  1.00 98.91           C  
ATOM   5281  O   SER B 121       4.826   4.118  -1.716  1.00 98.91           O  
ATOM   5282  OG  SER B 121       2.277   3.207   0.391  1.00 98.91           O  
ATOM   5284  N   SER B 122       3.810   6.046  -1.177  1.00 98.94           N  
ATOM   5286  CA  SER B 122       5.031   6.738  -0.781  1.00 98.94           C  
ATOM   5288  C   SER B 122       4.741   7.908   0.135  1.00 98.94           C  
ATOM   5289  CB  SER B 122       5.769   7.298  -1.997  1.00 98.94           C  
ATOM   5292  O   SER B 122       3.794   8.640  -0.118  1.00 98.94           O  
ATOM   5293  OG  SER B 122       4.967   8.255  -2.668  1.00 98.94           O  
ATOM   5295  N   VAL B 123       5.641   8.190   1.063  1.00 98.85           N  
ATOM   5297  CA  VAL B 123       5.619   9.412   1.875  1.00 98.85           C  
ATOM   5299  C   VAL B 123       6.817  10.293   1.512  1.00 98.85           C  
ATOM   5300  CB  VAL B 123       5.534   9.036   3.364  1.00 98.85           C  
ATOM   5302  O   VAL B 123       7.808   9.800   0.966  1.00 98.85           O  
ATOM   5303  CG1 VAL B 123       6.767   8.258   3.830  1.00 98.85           C  
ATOM   5307  CG2 VAL B 123       5.313  10.242   4.283  1.00 98.85           C  
ATOM   5311  N   CYS B 124       6.727  11.595   1.795  1.00 98.55           N  
ATOM   5313  CA  CYS B 124       7.825  12.545   1.627  1.00 98.55           C  
ATOM   5315  C   CYS B 124       8.401  12.490   0.195  1.00 98.55           C  
ATOM   5316  CB  CYS B 124       8.820  12.288   2.776  1.00 98.55           C  
ATOM   5319  O   CYS B 124       7.648  12.451  -0.785  1.00 98.55           O  
ATOM   5320  SG  CYS B 124       9.619  13.788   3.395  1.00 98.55           S  
ATOM   5322  N   GLU B 125       9.720  12.501   0.022  1.00 98.49           N  
ATOM   5324  CA  GLU B 125      10.375  12.396  -1.288  1.00 98.49           C  
ATOM   5326  C   GLU B 125      10.330  10.988  -1.898  1.00 98.49           C  
ATOM   5327  CB  GLU B 125      11.825  12.880  -1.239  1.00 98.49           C  
ATOM   5330  O   GLU B 125      10.758  10.813  -3.042  1.00 98.49           O  
ATOM   5331  CG  GLU B 125      12.015  14.306  -0.696  1.00 98.49           C  
ATOM   5334  CD  GLU B 125      11.935  14.398   0.833  1.00 98.49           C  
ATOM   5335  OE1 GLU B 125      11.806  15.537   1.330  1.00 98.49           O  
ATOM   5336  OE2 GLU B 125      11.925  13.325   1.476  1.00 98.49           O  
ATOM   5337  N   GLY B 126       9.759   9.988  -1.218  1.00 98.88           N  
ATOM   5339  CA  GLY B 126       9.538   8.661  -1.796  1.00 98.88           C  
ATOM   5342  C   GLY B 126       8.710   8.714  -3.087  1.00 98.88           C  
ATOM   5343  O   GLY B 126       8.930   7.930  -4.014  1.00 98.88           O  
ATOM   5344  N   ALA B 127       7.833   9.716  -3.214  1.00 98.90           N  
ATOM   5346  CA  ALA B 127       7.092   9.992  -4.444  1.00 98.90           C  
ATOM   5348  C   ALA B 127       8.011  10.321  -5.635  1.00 98.90           C  
ATOM   5349  CB  ALA B 127       6.122  11.142  -4.170  1.00 98.90           C  
ATOM   5353  O   ALA B 127       7.685   9.982  -6.770  1.00 98.90           O  
ATOM   5354  N   LEU B 128       9.185  10.922  -5.407  1.00 98.77           N  
ATOM   5356  CA  LEU B 128      10.162  11.193  -6.468  1.00 98.77           C  
ATOM   5358  C   LEU B 128      10.844   9.913  -6.961  1.00 98.77           C  
ATOM   5359  CB  LEU B 128      11.231  12.182  -5.984  1.00 98.77           C  
ATOM   5362  O   LEU B 128      11.184   9.818  -8.140  1.00 98.77           O  
ATOM   5363  CG  LEU B 128      10.720  13.539  -5.481  1.00 98.77           C  
ATOM   5365  CD1 LEU B 128      11.937  14.389  -5.134  1.00 98.77           C  
ATOM   5369  CD2 LEU B 128       9.909  14.294  -6.537  1.00 98.77           C  
ATOM   5373  N   LEU B 129      11.016   8.916  -6.090  1.00 98.91           N  
ATOM   5375  CA  LEU B 129      11.529   7.597  -6.472  1.00 98.91           C  
ATOM   5377  C   LEU B 129      10.486   6.831  -7.295  1.00 98.91           C  
ATOM   5378  CB  LEU B 129      11.960   6.813  -5.217  1.00 98.91           C  
ATOM   5381  O   LEU B 129      10.827   6.252  -8.328  1.00 98.91           O  
ATOM   5382  CG  LEU B 129      13.073   7.490  -4.394  1.00 98.91           C  
ATOM   5384  CD1 LEU B 129      13.317   6.752  -3.082  1.00 98.91           C  
ATOM   5388  CD2 LEU B 129      14.395   7.519  -5.165  1.00 98.91           C  
ATOM   5392  N   LEU B 130       9.206   6.897  -6.908  1.00 98.93           N  
ATOM   5394  CA  LEU B 130       8.110   6.364  -7.723  1.00 98.93           C  
ATOM   5396  C   LEU B 130       7.993   7.088  -9.076  1.00 98.93           C  
ATOM   5397  CB  LEU B 130       6.779   6.447  -6.958  1.00 98.93           C  
ATOM   5400  O   LEU B 130       7.812   6.432 -10.104  1.00 98.93           O  
ATOM   5401  CG  LEU B 130       6.628   5.551  -5.718  1.00 98.93           C  
ATOM   5403  CD1 LEU B 130       5.216   5.736  -5.165  1.00 98.93           C  
ATOM   5407  CD2 LEU B 130       6.784   4.071  -6.065  1.00 98.93           C  
ATOM   5411  N   ALA B 131       8.142   8.414  -9.101  1.00 98.86           N  
ATOM   5413  CA  ALA B 131       8.145   9.214 -10.326  1.00 98.86           C  
ATOM   5415  C   ALA B 131       9.310   8.835 -11.255  1.00 98.86           C  
ATOM   5416  CB  ALA B 131       8.193  10.697  -9.949  1.00 98.86           C  
ATOM   5420  O   ALA B 131       9.093   8.545 -12.428  1.00 98.86           O  
ATOM   5421  N   ALA B 132      10.535   8.734 -10.728  1.00 98.68           N  
ATOM   5423  CA  ALA B 132      11.710   8.298 -11.488  1.00 98.68           C  
ATOM   5425  C   ALA B 132      11.572   6.863 -12.032  1.00 98.68           C  
ATOM   5426  CB  ALA B 132      12.944   8.435 -10.589  1.00 98.68           C  
ATOM   5430  O   ALA B 132      12.135   6.527 -13.075  1.00 98.68           O  
ATOM   5431  N   ALA B 133      10.799   6.014 -11.353  1.00 98.78           N  
ATOM   5433  CA  ALA B 133      10.458   4.677 -11.822  1.00 98.78           C  
ATOM   5435  C   ALA B 133       9.312   4.645 -12.860  1.00 98.78           C  
ATOM   5436  CB  ALA B 133      10.167   3.809 -10.593  1.00 98.78           C  
ATOM   5440  O   ALA B 133       9.027   3.567 -13.385  1.00 98.78           O  
ATOM   5441  N   GLY B 134       8.672   5.780 -13.171  1.00 98.75           N  
ATOM   5443  CA  GLY B 134       7.513   5.874 -14.073  1.00 98.75           C  
ATOM   5446  C   GLY B 134       6.204   5.361 -13.460  1.00 98.75           C  
ATOM   5447  O   GLY B 134       5.247   5.066 -14.170  1.00 98.75           O  
ATOM   5448  N   LEU B 135       6.147   5.200 -12.133  1.00 98.90           N  
ATOM   5450  CA  LEU B 135       5.030   4.548 -11.436  1.00 98.90           C  
ATOM   5452  C   LEU B 135       3.875   5.500 -11.084  1.00 98.90           C  
ATOM   5453  CB  LEU B 135       5.572   3.823 -10.191  1.00 98.90           C  
ATOM   5456  O   LEU B 135       2.799   5.024 -10.700  1.00 98.90           O  
ATOM   5457  CG  LEU B 135       6.513   2.646 -10.510  1.00 98.90           C  
ATOM   5459  CD1 LEU B 135       7.176   2.166  -9.222  1.00 98.90           C  
ATOM   5463  CD2 LEU B 135       5.753   1.473 -11.137  1.00 98.90           C  
ATOM   5467  N   LEU B 136       4.095   6.811 -11.234  1.00 98.90           N  
ATOM   5469  CA  LEU B 136       3.118   7.883 -10.994  1.00 98.90           C  
ATOM   5471  C   LEU B 136       2.608   8.552 -12.282  1.00 98.90           C  
ATOM   5472  CB  LEU B 136       3.725   8.927 -10.041  1.00 98.90           C  
ATOM   5475  O   LEU B 136       1.733   9.416 -12.206  1.00 98.90           O  
ATOM   5476  CG  LEU B 136       4.077   8.426  -8.632  1.00 98.90           C  
ATOM   5478  CD1 LEU B 136       4.578   9.593  -7.785  1.00 98.90           C  
ATOM   5482  CD2 LEU B 136       2.891   7.782  -7.910  1.00 98.90           C  
ATOM   5486  N   ASP B 137       3.098   8.148 -13.455  1.00 98.66           N  
ATOM   5488  CA  ASP B 137       2.655   8.704 -14.735  1.00 98.66           C  
ATOM   5490  C   ASP B 137       1.144   8.495 -14.926  1.00 98.66           C  
ATOM   5491  CB  ASP B 137       3.443   8.083 -15.901  1.00 98.66           C  
ATOM   5494  O   ASP B 137       0.629   7.381 -14.833  1.00 98.66           O  
ATOM   5495  CG  ASP B 137       4.907   8.536 -15.990  1.00 98.66           C  
ATOM   5496  OD1 ASP B 137       5.316   9.400 -15.181  1.00 98.66           O  
ATOM   5497  OD2 ASP B 137       5.600   8.036 -16.901  1.00 98.66           O  
ATOM   5498  N   GLY B 138       0.417   9.586 -15.179  1.00 98.74           N  
ATOM   5500  CA  GLY B 138      -1.040   9.605 -15.327  1.00 98.74           C  
ATOM   5503  C   GLY B 138      -1.830   9.758 -14.021  1.00 98.74           C  
ATOM   5504  O   GLY B 138      -3.029  10.046 -14.089  1.00 98.74           O  
ATOM   5505  N   TYR B 139      -1.179   9.635 -12.859  1.00 98.87           N  
ATOM   5507  CA  TYR B 139      -1.811   9.716 -11.539  1.00 98.87           C  
ATOM   5509  C   TYR B 139      -1.692  11.108 -10.915  1.00 98.87           C  
ATOM   5510  CB  TYR B 139      -1.234   8.647 -10.593  1.00 98.87           C  
ATOM   5513  O   TYR B 139      -0.794  11.900 -11.221  1.00 98.87           O  
ATOM   5514  CG  TYR B 139      -1.515   7.229 -11.045  1.00 98.87           C  
ATOM   5515  CD1 TYR B 139      -2.713   6.592 -10.667  1.00 98.87           C  
ATOM   5517  CD2 TYR B 139      -0.613   6.575 -11.903  1.00 98.87           C  
ATOM   5519  CE1 TYR B 139      -3.021   5.315 -11.170  1.00 98.87           C  
ATOM   5521  CE2 TYR B 139      -0.923   5.308 -12.425  1.00 98.87           C  
ATOM   5523  OH  TYR B 139      -2.466   3.489 -12.624  1.00 98.87           O  
ATOM   5525  CZ  TYR B 139      -2.136   4.684 -12.069  1.00 98.87           C  
ATOM   5526  N   ARG B 140      -2.614  11.403 -10.000  1.00 98.86           N  
ATOM   5528  CA  ARG B 140      -2.518  12.506  -9.047  1.00 98.86           C  
ATOM   5530  C   ARG B 140      -1.620  12.113  -7.879  1.00 98.86           C  
ATOM   5531  CB  ARG B 140      -3.927  12.933  -8.601  1.00 98.86           C  
ATOM   5534  O   ARG B 140      -1.811  11.051  -7.293  1.00 98.86           O  
ATOM   5535  CG  ARG B 140      -4.184  14.424  -8.850  1.00 98.86           C  
ATOM   5538  CD  ARG B 140      -5.675  14.754  -8.745  1.00 98.86           C  
ATOM   5541  NE  ARG B 140      -6.172  14.605  -7.368  1.00 98.86           N  
ATOM   5543  NH1 ARG B 140      -5.851  16.780  -6.678  1.00 98.86           N  
ATOM   5546  NH2 ARG B 140      -6.696  15.280  -5.262  1.00 98.86           N  
ATOM   5549  CZ  ARG B 140      -6.235  15.554  -6.450  1.00 98.86           C  
ATOM   5550  N   ALA B 141      -0.669  12.974  -7.527  1.00 98.89           N  
ATOM   5552  CA  ALA B 141       0.315  12.690  -6.482  1.00 98.89           C  
ATOM   5554  C   ALA B 141       0.760  13.957  -5.738  1.00 98.89           C  
ATOM   5555  CB  ALA B 141       1.513  11.976  -7.121  1.00 98.89           C  
ATOM   5559  O   ALA B 141       0.591  15.074  -6.225  1.00 98.89           O  
ATOM   5560  N   THR B 142       1.349  13.774  -4.562  1.00 98.53           N  
ATOM   5562  CA  THR B 142       2.026  14.808  -3.768  1.00 98.53           C  
ATOM   5564  C   THR B 142       3.368  14.269  -3.255  1.00 98.53           C  
ATOM   5565  CB  THR B 142       1.107  15.319  -2.643  1.00 98.53           C  
ATOM   5567  O   THR B 142       3.717  13.118  -3.504  1.00 98.53           O  
ATOM   5568  CG2 THR B 142       0.831  14.297  -1.546  1.00 98.53           C  
ATOM   5572  OG1 THR B 142       1.651  16.461  -2.033  1.00 98.53           O  
ATOM   5574  N   THR B 143       4.145  15.112  -2.583  1.00 98.10           N  
ATOM   5576  CA  THR B 143       5.439  14.789  -1.965  1.00 98.10           C  
ATOM   5578  C   THR B 143       5.673  15.751  -0.791  1.00 98.10           C  
ATOM   5579  CB  THR B 143       6.544  14.854  -3.042  1.00 98.10           C  
ATOM   5581  O   THR B 143       4.791  16.553  -0.463  1.00 98.10           O  
ATOM   5582  CG2 THR B 143       6.722  16.238  -3.672  1.00 98.10           C  
ATOM   5586  OG1 THR B 143       7.788  14.413  -2.558  1.00 98.10           O  
ATOM   5588  N   HIS B 144       6.845  15.719  -0.155  1.00 97.08           N  
ATOM   5590  CA  HIS B 144       7.239  16.752   0.802  1.00 97.08           C  
ATOM   5592  C   HIS B 144       7.155  18.142   0.161  1.00 97.08           C  
ATOM   5593  CB  HIS B 144       8.661  16.483   1.290  1.00 97.08           C  
ATOM   5596  O   HIS B 144       7.624  18.338  -0.961  1.00 97.08           O  
ATOM   5597  CG  HIS B 144       9.120  17.468   2.336  1.00 97.08           C  
ATOM   5598  CD2 HIS B 144       9.048  17.341   3.698  1.00 97.08           C  
ATOM   5600  ND1 HIS B 144       9.706  18.683   2.080  1.00 97.08           N  
ATOM   5602  CE1 HIS B 144       9.944  19.289   3.251  1.00 97.08           C  
ATOM   5604  NE2 HIS B 144       9.520  18.530   4.262  1.00 97.08           N  
ATOM   5605  N   TRP B 145       6.595  19.126   0.869  1.00 94.44           N  
ATOM   5607  CA  TRP B 145       6.307  20.448   0.297  1.00 94.44           C  
ATOM   5609  C   TRP B 145       7.520  21.089  -0.396  1.00 94.44           C  
ATOM   5610  CB  TRP B 145       5.780  21.379   1.392  1.00 94.44           C  
ATOM   5613  O   TRP B 145       7.380  21.693  -1.460  1.00 94.44           O  
ATOM   5614  CG  TRP B 145       6.808  21.863   2.368  1.00 94.44           C  
ATOM   5615  CD1 TRP B 145       7.137  21.272   3.536  1.00 94.44           C  
ATOM   5617  CD2 TRP B 145       7.737  22.981   2.222  1.00 94.44           C  
ATOM   5618  CE2 TRP B 145       8.568  23.035   3.381  1.00 94.44           C  
ATOM   5619  CE3 TRP B 145       8.018  23.899   1.188  1.00 94.44           C  
ATOM   5621  NE1 TRP B 145       8.139  21.983   4.158  1.00 94.44           N  
ATOM   5623  CH2 TRP B 145       9.838  24.886   2.490  1.00 94.44           C  
ATOM   5625  CZ2 TRP B 145       9.587  23.983   3.534  1.00 94.44           C  
ATOM   5627  CZ3 TRP B 145       9.085  24.810   1.310  1.00 94.44           C  
ATOM   5629  N   ALA B 146       8.721  20.919   0.175  1.00 94.17           N  
ATOM   5631  CA  ALA B 146       9.949  21.508  -0.358  1.00 94.17           C  
ATOM   5633  C   ALA B 146      10.376  20.895  -1.702  1.00 94.17           C  
ATOM   5634  CB  ALA B 146      11.069  21.422   0.686  1.00 94.17           C  
ATOM   5638  O   ALA B 146      11.142  21.502  -2.441  1.00 94.17           O  
ATOM   5639  N   PHE B 147       9.857  19.713  -2.032  1.00 96.66           N  
ATOM   5641  CA  PHE B 147      10.176  18.946  -3.232  1.00 96.66           C  
ATOM   5643  C   PHE B 147       9.030  18.910  -4.247  1.00 96.66           C  
ATOM   5644  CB  PHE B 147      10.623  17.543  -2.813  1.00 96.66           C  
ATOM   5647  O   PHE B 147       9.172  18.301  -5.307  1.00 96.66           O  
ATOM   5648  CG  PHE B 147      11.957  17.555  -2.098  1.00 96.66           C  
ATOM   5649  CD1 PHE B 147      13.157  17.405  -2.814  1.00 96.66           C  
ATOM   5651  CD2 PHE B 147      12.001  17.749  -0.708  1.00 96.66           C  
ATOM   5653  CE1 PHE B 147      14.389  17.488  -2.142  1.00 96.66           C  
ATOM   5655  CE2 PHE B 147      13.229  17.811  -0.035  1.00 96.66           C  
ATOM   5657  CZ  PHE B 147      14.425  17.691  -0.754  1.00 96.66           C  
ATOM   5659  N   ILE B 148       7.928  19.625  -3.996  1.00 95.97           N  
ATOM   5661  CA  ILE B 148       6.849  19.811  -4.977  1.00 95.97           C  
ATOM   5663  C   ILE B 148       7.389  20.313  -6.332  1.00 95.97           C  
ATOM   5664  CB  ILE B 148       5.737  20.712  -4.387  1.00 95.97           C  
ATOM   5666  O   ILE B 148       7.024  19.715  -7.348  1.00 95.97           O  
ATOM   5667  CG1 ILE B 148       4.951  19.972  -3.281  1.00 95.97           C  
ATOM   5670  CG2 ILE B 148       4.789  21.265  -5.464  1.00 95.97           C  
ATOM   5674  CD1 ILE B 148       3.977  18.885  -3.761  1.00 95.97           C  
ATOM   5678  N   PRO B 149       8.325  21.286  -6.400  1.00 94.81           N  
ATOM   5679  CA  PRO B 149       8.922  21.688  -7.675  1.00 94.81           C  
ATOM   5681  C   PRO B 149       9.714  20.577  -8.379  1.00 94.81           C  
ATOM   5682  CB  PRO B 149       9.834  22.871  -7.346  1.00 94.81           C  
ATOM   5685  O   PRO B 149       9.859  20.620  -9.596  1.00 94.81           O  
ATOM   5686  CG  PRO B 149       9.238  23.450  -6.069  1.00 94.81           C  
ATOM   5689  CD  PRO B 149       8.767  22.195  -5.344  1.00 94.81           C  
ATOM   5692  N   CYS B 150      10.234  19.585  -7.647  1.00 97.25           N  
ATOM   5694  CA  CYS B 150      10.871  18.408  -8.244  1.00 97.25           C  
ATOM   5696  C   CYS B 150       9.827  17.471  -8.853  1.00 97.25           C  
ATOM   5697  CB  CYS B 150      11.687  17.637  -7.198  1.00 97.25           C  
ATOM   5700  O   CYS B 150      10.007  16.992  -9.968  1.00 97.25           O  
ATOM   5701  SG  CYS B 150      12.935  18.567  -6.286  1.00 97.25           S  
ATOM   5702  N   LEU B 151       8.713  17.233  -8.151  1.00 97.52           N  
ATOM   5704  CA  LEU B 151       7.636  16.385  -8.663  1.00 97.52           C  
ATOM   5706  C   LEU B 151       6.985  16.999  -9.915  1.00 97.52           C  
ATOM   5707  CB  LEU B 151       6.622  16.127  -7.535  1.00 97.52           C  
ATOM   5710  O   LEU B 151       6.646  16.282 -10.851  1.00 97.52           O  
ATOM   5711  CG  LEU B 151       5.571  15.053  -7.878  1.00 97.52           C  
ATOM   5713  CD1 LEU B 151       6.179  13.660  -8.051  1.00 97.52           C  
ATOM   5717  CD2 LEU B 151       4.532  14.972  -6.758  1.00 97.52           C  
ATOM   5721  N   GLN B 152       6.899  18.331  -9.982  1.00 96.40           N  
ATOM   5723  CA  GLN B 152       6.402  19.072 -11.149  1.00 96.40           C  
ATOM   5725  C   GLN B 152       7.274  18.921 -12.412  1.00 96.40           C  
ATOM   5726  CB  GLN B 152       6.259  20.555 -10.771  1.00 96.40           C  
ATOM   5729  O   GLN B 152       6.822  19.268 -13.501  1.00 96.40           O  
ATOM   5730  CG  GLN B 152       5.067  20.805  -9.833  1.00 96.40           C  
ATOM   5733  CD  GLN B 152       4.995  22.243  -9.327  1.00 96.40           C  
ATOM   5734  NE2 GLN B 152       3.826  22.715  -8.957  1.00 96.40           N  
ATOM   5737  OE1 GLN B 152       5.971  22.967  -9.233  1.00 96.40           O  
ATOM   5738  N   GLN B 153       8.498  18.387 -12.304  1.00 96.76           N  
ATOM   5740  CA  GLN B 153       9.367  18.120 -13.463  1.00 96.76           C  
ATOM   5742  C   GLN B 153       8.983  16.850 -14.225  1.00 96.76           C  
ATOM   5743  CB  GLN B 153      10.838  18.057 -13.032  1.00 96.76           C  
ATOM   5746  O   GLN B 153       9.518  16.605 -15.304  1.00 96.76           O  
ATOM   5747  CG  GLN B 153      11.270  19.426 -12.515  1.00 96.76           C  
ATOM   5750  CD  GLN B 153      12.656  19.473 -11.904  1.00 96.76           C  
ATOM   5751  NE2 GLN B 153      12.954  20.600 -11.305  1.00 96.76           N  
ATOM   5754  OE1 GLN B 153      13.482  18.576 -11.981  1.00 96.76           O  
ATOM   5755  N   PHE B 154       8.049  16.059 -13.693  1.00 98.02           N  
ATOM   5757  CA  PHE B 154       7.489  14.885 -14.347  1.00 98.02           C  
ATOM   5759  C   PHE B 154       6.144  15.264 -14.990  1.00 98.02           C  
ATOM   5760  CB  PHE B 154       7.343  13.772 -13.312  1.00 98.02           C  
ATOM   5763  O   PHE B 154       5.109  15.215 -14.325  1.00 98.02           O  
ATOM   5764  CG  PHE B 154       8.660  13.277 -12.752  1.00 98.02           C  
ATOM   5765  CD1 PHE B 154       9.316  12.190 -13.359  1.00 98.02           C  
ATOM   5767  CD2 PHE B 154       9.232  13.896 -11.625  1.00 98.02           C  
ATOM   5769  CE1 PHE B 154      10.537  11.727 -12.842  1.00 98.02           C  
ATOM   5771  CE2 PHE B 154      10.451  13.430 -11.103  1.00 98.02           C  
ATOM   5773  CZ  PHE B 154      11.104  12.344 -11.713  1.00 98.02           C  
ATOM   5775  N   PRO B 155       6.114  15.645 -16.281  1.00 97.42           N  
ATOM   5776  CA  PRO B 155       4.938  16.266 -16.901  1.00 97.42           C  
ATOM   5778  C   PRO B 155       3.718  15.339 -17.009  1.00 97.42           C  
ATOM   5779  CB  PRO B 155       5.418  16.719 -18.285  1.00 97.42           C  
ATOM   5782  O   PRO B 155       2.608  15.812 -17.237  1.00 97.42           O  
ATOM   5783  CG  PRO B 155       6.554  15.749 -18.606  1.00 97.42           C  
ATOM   5786  CD  PRO B 155       7.206  15.563 -17.242  1.00 97.42           C  
ATOM   5789  N   ALA B 156       3.906  14.024 -16.863  1.00 98.67           N  
ATOM   5791  CA  ALA B 156       2.820  13.049 -16.852  1.00 98.67           C  
ATOM   5793  C   ALA B 156       2.107  12.947 -15.488  1.00 98.67           C  
ATOM   5794  CB  ALA B 156       3.393  11.700 -17.301  1.00 98.67           C  
ATOM   5798  O   ALA B 156       1.037  12.341 -15.413  1.00 98.67           O  
ATOM   5799  N   ILE B 157       2.668  13.525 -14.420  1.00 98.80           N  
ATOM   5801  CA  ILE B 157       2.113  13.474 -13.062  1.00 98.80           C  
ATOM   5803  C   ILE B 157       1.240  14.704 -12.818  1.00 98.80           C  
ATOM   5804  CB  ILE B 157       3.228  13.354 -11.999  1.00 98.80           C  
ATOM   5806  O   ILE B 157       1.653  15.847 -13.019  1.00 98.80           O  
ATOM   5807  CG1 ILE B 157       4.124  12.130 -12.300  1.00 98.80           C  
ATOM   5810  CG2 ILE B 157       2.611  13.255 -10.589  1.00 98.80           C  
ATOM   5814  CD1 ILE B 157       5.237  11.891 -11.277  1.00 98.80           C  
ATOM   5818  N   LYS B 158       0.024  14.487 -12.313  1.00 98.78           N  
ATOM   5820  CA  LYS B 158      -0.872  15.569 -11.890  1.00 98.78           C  
ATOM   5822  C   LYS B 158      -0.564  15.941 -10.440  1.00 98.78           C  
ATOM   5823  CB  LYS B 158      -2.327  15.139 -12.079  1.00 98.78           C  
ATOM   5826  O   LYS B 158      -1.165  15.400  -9.513  1.00 98.78           O  
ATOM   5827  CG  LYS B 158      -2.714  14.888 -13.538  1.00 98.78           C  
ATOM   5830  CD  LYS B 158      -4.114  14.269 -13.566  1.00 98.78           C  
ATOM   5833  CE  LYS B 158      -4.456  13.797 -14.978  1.00 98.78           C  
ATOM   5836  NZ  LYS B 158      -5.576  12.828 -14.942  1.00 98.78           N  
ATOM   5840  N   VAL B 159       0.383  16.847 -10.232  1.00 97.86           N  
ATOM   5842  CA  VAL B 159       0.749  17.288  -8.877  1.00 97.86           C  
ATOM   5844  C   VAL B 159      -0.459  17.922  -8.187  1.00 97.86           C  
ATOM   5845  CB  VAL B 159       1.960  18.231  -8.893  1.00 97.86           C  
ATOM   5847  O   VAL B 159      -1.097  18.819  -8.736  1.00 97.86           O  
ATOM   5848  CG1 VAL B 159       2.392  18.589  -7.468  1.00 97.86           C  
ATOM   5852  CG2 VAL B 159       3.135  17.542  -9.598  1.00 97.86           C  
ATOM   5856  N   ALA B 160      -0.813  17.412  -7.009  1.00 97.65           N  
ATOM   5858  CA  ALA B 160      -1.954  17.898  -6.253  1.00 97.65           C  
ATOM   5860  C   ALA B 160      -1.735  19.343  -5.790  1.00 97.65           C  
ATOM   5861  CB  ALA B 160      -2.227  16.949  -5.087  1.00 97.65           C  
ATOM   5865  O   ALA B 160      -0.630  19.734  -5.420  1.00 97.65           O  
ATOM   5866  N   GLU B 161      -2.806  20.131  -5.807  1.00 94.24           N  
ATOM   5868  CA  GLU B 161      -2.768  21.508  -5.325  1.00 94.24           C  
ATOM   5870  C   GLU B 161      -2.585  21.566  -3.803  1.00 94.24           C  
ATOM   5871  CB  GLU B 161      -4.041  22.257  -5.733  1.00 94.24           C  
ATOM   5874  O   GLU B 161      -3.102  20.726  -3.061  1.00 94.24           O  
ATOM   5875  CG  GLU B 161      -4.175  22.401  -7.257  1.00 94.24           C  
ATOM   5878  CD  GLU B 161      -5.413  23.206  -7.677  1.00 94.24           C  
ATOM   5879  OE1 GLU B 161      -5.567  23.407  -8.902  1.00 94.24           O  
ATOM   5880  OE2 GLU B 161      -6.214  23.579  -6.789  1.00 94.24           O  
ATOM   5881  N   GLY B 162      -1.878  22.598  -3.344  1.00 90.67           N  
ATOM   5883  CA  GLY B 162      -1.579  22.804  -1.931  1.00 90.67           C  
ATOM   5886  C   GLY B 162      -0.568  21.795  -1.382  1.00 90.67           C  
ATOM   5887  O   GLY B 162       0.346  21.363  -2.079  1.00 90.67           O  
ATOM   5888  N   PHE B 163      -0.727  21.448  -0.103  1.00 89.97           N  
ATOM   5890  CA  PHE B 163       0.163  20.537   0.624  1.00 89.97           C  
ATOM   5892  C   PHE B 163      -0.654  19.486   1.389  1.00 89.97           C  
ATOM   5893  CB  PHE B 163       1.083  21.347   1.548  1.00 89.97           C  
ATOM   5896  O   PHE B 163      -0.620  19.456   2.623  1.00 89.97           O  
ATOM   5897  CG  PHE B 163       1.774  22.507   0.868  1.00 89.97           C  
ATOM   5898  CD1 PHE B 163       2.690  22.263  -0.170  1.00 89.97           C  
ATOM   5900  CD2 PHE B 163       1.453  23.828   1.233  1.00 89.97           C  
ATOM   5902  CE1 PHE B 163       3.286  23.338  -0.844  1.00 89.97           C  
ATOM   5904  CE2 PHE B 163       2.057  24.906   0.564  1.00 89.97           C  
ATOM   5906  CZ  PHE B 163       2.967  24.653  -0.476  1.00 89.97           C  
ATOM   5908  N   PRO B 164      -1.461  18.667   0.687  1.00 91.27           N  
ATOM   5909  CA  PRO B 164      -2.324  17.697   1.344  1.00 91.27           C  
ATOM   5911  C   PRO B 164      -1.491  16.696   2.146  1.00 91.27           C  
ATOM   5912  CB  PRO B 164      -3.112  17.022   0.217  1.00 91.27           C  
ATOM   5915  O   PRO B 164      -0.390  16.318   1.741  1.00 91.27           O  
ATOM   5916  CG  PRO B 164      -2.166  17.127  -0.980  1.00 91.27           C  
ATOM   5919  CD  PRO B 164      -1.487  18.475  -0.761  1.00 91.27           C  
ATOM   5922  N   ARG B 165      -2.040  16.222   3.271  1.00 91.80           N  
ATOM   5924  CA  ARG B 165      -1.392  15.172   4.071  1.00 91.80           C  
ATOM   5926  C   ARG B 165      -1.224  13.888   3.263  1.00 91.80           C  
ATOM   5927  CB  ARG B 165      -2.163  14.907   5.374  1.00 91.80           C  
ATOM   5930  O   ARG B 165      -0.209  13.225   3.396  1.00 91.80           O  
ATOM   5931  CG  ARG B 165      -2.142  16.133   6.304  1.00 91.80           C  
ATOM   5934  CD  ARG B 165      -2.697  15.848   7.712  1.00 91.80           C  
ATOM   5937  NE  ARG B 165      -1.955  14.789   8.427  1.00 91.80           N  
ATOM   5939  NH1 ARG B 165       0.081  15.844   8.744  1.00 91.80           N  
ATOM   5942  NH2 ARG B 165      -0.206  13.727   9.372  1.00 91.80           N  
ATOM   5945  CZ  ARG B 165      -0.699  14.804   8.840  1.00 91.80           C  
ATOM   5946  N   TYR B 166      -2.182  13.558   2.404  1.00 95.69           N  
ATOM   5948  CA  TYR B 166      -2.052  12.473   1.438  1.00 95.69           C  
ATOM   5950  C   TYR B 166      -3.002  12.669   0.254  1.00 95.69           C  
ATOM   5951  CB  TYR B 166      -2.287  11.119   2.128  1.00 95.69           C  
ATOM   5954  O   TYR B 166      -3.969  13.430   0.321  1.00 95.69           O  
ATOM   5955  CG  TYR B 166      -3.667  10.964   2.737  1.00 95.69           C  
ATOM   5956  CD1 TYR B 166      -3.907  11.363   4.067  1.00 95.69           C  
ATOM   5958  CD2 TYR B 166      -4.715  10.446   1.956  1.00 95.69           C  
ATOM   5960  CE1 TYR B 166      -5.204  11.265   4.609  1.00 95.69           C  
ATOM   5962  CE2 TYR B 166      -6.010  10.341   2.494  1.00 95.69           C  
ATOM   5964  OH  TYR B 166      -7.514  10.657   4.326  1.00 95.69           O  
ATOM   5966  CZ  TYR B 166      -6.257  10.757   3.819  1.00 95.69           C  
ATOM   5967  N   VAL B 167      -2.727  11.963  -0.837  1.00 97.58           N  
ATOM   5969  CA  VAL B 167      -3.538  11.911  -2.056  1.00 97.58           C  
ATOM   5971  C   VAL B 167      -3.737  10.451  -2.427  1.00 97.58           C  
ATOM   5972  CB  VAL B 167      -2.856  12.677  -3.207  1.00 97.58           C  
ATOM   5974  O   VAL B 167      -2.780   9.684  -2.424  1.00 97.58           O  
ATOM   5975  CG1 VAL B 167      -3.650  12.600  -4.520  1.00 97.58           C  
ATOM   5979  CG2 VAL B 167      -2.695  14.160  -2.859  1.00 97.58           C  
ATOM   5983  N   ILE B 168      -4.972  10.073  -2.756  1.00 98.05           N  
ATOM   5985  CA  ILE B 168      -5.313   8.748  -3.285  1.00 98.05           C  
ATOM   5987  C   ILE B 168      -5.792   8.928  -4.726  1.00 98.05           C  
ATOM   5988  CB  ILE B 168      -6.376   8.046  -2.400  1.00 98.05           C  
ATOM   5990  O   ILE B 168      -6.758   9.658  -4.960  1.00 98.05           O  
ATOM   5991  CG1 ILE B 168      -5.878   7.895  -0.943  1.00 98.05           C  
ATOM   5994  CG2 ILE B 168      -6.750   6.674  -2.999  1.00 98.05           C  
ATOM   5998  CD1 ILE B 168      -6.892   7.295   0.039  1.00 98.05           C  
ATOM   6002  N   ASP B 169      -5.151   8.245  -5.672  1.00 98.74           N  
ATOM   6004  CA  ASP B 169      -5.605   8.129  -7.060  1.00 98.74           C  
ATOM   6006  C   ASP B 169      -5.493   6.672  -7.533  1.00 98.74           C  
ATOM   6007  CB  ASP B 169      -4.843   9.099  -7.975  1.00 98.74           C  
ATOM   6010  O   ASP B 169      -4.405   6.115  -7.696  1.00 98.74           O  
ATOM   6011  CG  ASP B 169      -5.477   9.193  -9.369  1.00 98.74           C  
ATOM   6012  OD1 ASP B 169      -6.481   8.491  -9.624  1.00 98.74           O  
ATOM   6013  OD2 ASP B 169      -4.979  10.014 -10.171  1.00 98.74           O  
ATOM   6014  N   GLY B 170      -6.639   6.007  -7.697  1.00 98.26           N  
ATOM   6016  CA  GLY B 170      -6.693   4.574  -7.974  1.00 98.26           C  
ATOM   6019  C   GLY B 170      -6.042   3.754  -6.856  1.00 98.26           C  
ATOM   6020  O   GLY B 170      -6.555   3.698  -5.735  1.00 98.26           O  
ATOM   6021  N   ASN B 171      -4.935   3.084  -7.175  1.00 98.46           N  
ATOM   6023  CA  ASN B 171      -4.108   2.345  -6.222  1.00 98.46           C  
ATOM   6025  C   ASN B 171      -2.776   3.043  -5.884  1.00 98.46           C  
ATOM   6026  CB  ASN B 171      -3.888   0.910  -6.718  1.00 98.46           C  
ATOM   6029  O   ASN B 171      -1.945   2.433  -5.210  1.00 98.46           O  
ATOM   6030  CG  ASN B 171      -2.985   0.813  -7.927  1.00 98.46           C  
ATOM   6031  ND2 ASN B 171      -2.343  -0.313  -8.130  1.00 98.46           N  
ATOM   6034  OD1 ASN B 171      -2.861   1.757  -8.691  1.00 98.46           O  
ATOM   6035  N   ARG B 172      -2.583   4.289  -6.333  1.00 98.90           N  
ATOM   6037  CA  ARG B 172      -1.466   5.145  -5.928  1.00 98.90           C  
ATOM   6039  C   ARG B 172      -1.887   5.970  -4.720  1.00 98.90           C  
ATOM   6040  CB  ARG B 172      -0.996   6.044  -7.085  1.00 98.90           C  
ATOM   6043  O   ARG B 172      -2.958   6.580  -4.731  1.00 98.90           O  
ATOM   6044  CG  ARG B 172      -0.054   5.337  -8.068  1.00 98.90           C  
ATOM   6047  CD  ARG B 172      -0.635   4.075  -8.714  1.00 98.90           C  
ATOM   6050  NE  ARG B 172       0.277   3.575  -9.753  1.00 98.90           N  
ATOM   6052  NH1 ARG B 172      -1.022   1.878 -10.623  1.00 98.90           N  
ATOM   6055  NH2 ARG B 172       0.993   2.273 -11.447  1.00 98.90           N  
ATOM   6058  CZ  ARG B 172       0.068   2.580 -10.590  1.00 98.90           C  
ATOM   6059  N   ILE B 173      -1.067   5.955  -3.676  1.00 98.83           N  
ATOM   6061  CA  ILE B 173      -1.320   6.701  -2.440  1.00 98.83           C  
ATOM   6063  C   ILE B 173      -0.036   7.433  -2.079  1.00 98.83           C  
ATOM   6064  CB  ILE B 173      -1.823   5.776  -1.307  1.00 98.83           C  
ATOM   6066  O   ILE B 173       0.980   6.796  -1.859  1.00 98.83           O  
ATOM   6067  CG1 ILE B 173      -3.053   4.961  -1.781  1.00 98.83           C  
ATOM   6070  CG2 ILE B 173      -2.138   6.635  -0.069  1.00 98.83           C  
ATOM   6074  CD1 ILE B 173      -3.617   3.967  -0.767  1.00 98.83           C  
ATOM   6078  N   THR B 174      -0.041   8.759  -2.090  1.00 98.83           N  
ATOM   6080  CA  THR B 174       1.176   9.531  -1.805  1.00 98.83           C  
ATOM   6082  C   THR B 174       0.935  10.498  -0.663  1.00 98.83           C  
ATOM   6083  CB  THR B 174       1.700  10.276  -3.040  1.00 98.83           C  
ATOM   6085  O   THR B 174      -0.006  11.289  -0.742  1.00 98.83           O  
ATOM   6086  CG2 THR B 174       2.044   9.339  -4.201  1.00 98.83           C  
ATOM   6090  OG1 THR B 174       0.705  11.172  -3.482  1.00 98.83           O  
ATOM   6092  N   GLY B 175       1.775  10.462   0.361  1.00 97.42           N  
ATOM   6094  CA  GLY B 175       1.797  11.390   1.479  1.00 97.42           C  
ATOM   6097  C   GLY B 175       2.596  12.660   1.212  1.00 97.42           C  
ATOM   6098  O   GLY B 175       3.485  12.714   0.361  1.00 97.42           O  
ATOM   6099  N   GLY B 176       2.278  13.696   1.985  1.00 94.63           N  
ATOM   6101  CA  GLY B 176       3.138  14.863   2.142  1.00 94.63           C  
ATOM   6104  C   GLY B 176       4.402  14.540   2.946  1.00 94.63           C  
ATOM   6105  O   GLY B 176       4.837  13.395   3.045  1.00 94.63           O  
ATOM   6106  N   GLY B 177       4.988  15.555   3.570  1.00 93.43           N  
ATOM   6108  CA  GLY B 177       6.201  15.409   4.368  1.00 93.43           C  
ATOM   6111  C   GLY B 177       6.001  14.634   5.669  1.00 93.43           C  
ATOM   6112  O   GLY B 177       5.037  14.890   6.401  1.00 93.43           O  
ATOM   6113  N   ILE B 178       6.941  13.735   5.955  1.00 95.32           N  
ATOM   6115  CA  ILE B 178       7.268  13.149   7.261  1.00 95.32           C  
ATOM   6117  C   ILE B 178       6.045  12.723   8.089  1.00 95.32           C  
ATOM   6118  CB  ILE B 178       8.302  14.029   8.008  1.00 95.32           C  
ATOM   6120  O   ILE B 178       5.521  11.620   7.932  1.00 95.32           O  
ATOM   6121  CG1 ILE B 178       9.497  14.407   7.099  1.00 95.32           C  
ATOM   6124  CG2 ILE B 178       8.811  13.296   9.253  1.00 95.32           C  
ATOM   6128  CD1 ILE B 178      10.600  15.246   7.749  1.00 95.32           C  
ATOM   6132  N   SER B 179       5.526  13.599   8.960  1.00 93.43           N  
ATOM   6134  CA  SER B 179       4.402  13.257   9.846  1.00 93.43           C  
ATOM   6136  C   SER B 179       3.107  12.944   9.092  1.00 93.43           C  
ATOM   6137  CB  SER B 179       4.137  14.381  10.845  1.00 93.43           C  
ATOM   6140  O   SER B 179       2.182  12.358   9.657  1.00 93.43           O  
ATOM   6141  OG  SER B 179       3.512  15.474  10.202  1.00 93.43           O  
ATOM   6143  N   SER B 180       3.017  13.340   7.822  1.00 92.59           N  
ATOM   6145  CA  SER B 180       1.943  12.985   6.889  1.00 92.59           C  
ATOM   6147  C   SER B 180       1.732  11.475   6.786  1.00 92.59           C  
ATOM   6148  CB  SER B 180       2.284  13.554   5.521  1.00 92.59           C  
ATOM   6151  O   SER B 180       0.582  11.035   6.710  1.00 92.59           O  
ATOM   6152  OG  SER B 180       2.299  14.970   5.596  1.00 92.59           O  
ATOM   6154  N   GLY B 181       2.810  10.692   6.924  1.00 95.54           N  
ATOM   6156  CA  GLY B 181       2.779   9.232   6.892  1.00 95.54           C  
ATOM   6159  C   GLY B 181       1.847   8.603   7.932  1.00 95.54           C  
ATOM   6160  O   GLY B 181       1.296   7.538   7.685  1.00 95.54           O  
ATOM   6161  N   LEU B 182       1.572   9.277   9.056  1.00 94.62           N  
ATOM   6163  CA  LEU B 182       0.603   8.797  10.052  1.00 94.62           C  
ATOM   6165  C   LEU B 182      -0.831   8.824   9.516  1.00 94.62           C  
ATOM   6166  CB  LEU B 182       0.688   9.656  11.322  1.00 94.62           C  
ATOM   6169  O   LEU B 182      -1.561   7.842   9.618  1.00 94.62           O  
ATOM   6170  CG  LEU B 182       2.022   9.488  12.051  1.00 94.62           C  
ATOM   6172  CD1 LEU B 182       2.257  10.657  12.988  1.00 94.62           C  
ATOM   6176  CD2 LEU B 182       2.071   8.199  12.866  1.00 94.62           C  
ATOM   6180  N   ALA B 183      -1.234   9.947   8.919  1.00 92.29           N  
ATOM   6182  CA  ALA B 183      -2.578  10.085   8.362  1.00 92.29           C  
ATOM   6184  C   ALA B 183      -2.746   9.212   7.114  1.00 92.29           C  
ATOM   6185  CB  ALA B 183      -2.851  11.560   8.057  1.00 92.29           C  
ATOM   6189  O   ALA B 183      -3.788   8.584   6.937  1.00 92.29           O  
ATOM   6190  N   GLU B 184      -1.708   9.146   6.279  1.00 94.86           N  
ATOM   6192  CA  GLU B 184      -1.672   8.285   5.100  1.00 94.86           C  
ATOM   6194  C   GLU B 184      -1.795   6.803   5.480  1.00 94.86           C  
ATOM   6195  CB  GLU B 184      -0.367   8.547   4.347  1.00 94.86           C  
ATOM   6198  O   GLU B 184      -2.686   6.118   4.977  1.00 94.86           O  
ATOM   6199  CG  GLU B 184      -0.294   7.753   3.036  1.00 94.86           C  
ATOM   6202  CD  GLU B 184       1.056   7.889   2.323  1.00 94.86           C  
ATOM   6203  OE1 GLU B 184       1.173   7.292   1.229  1.00 94.86           O  
ATOM   6204  OE2 GLU B 184       1.934   8.604   2.851  1.00 94.86           O  
ATOM   6205  N   ALA B 185      -0.965   6.308   6.406  1.00 96.75           N  
ATOM   6207  CA  ALA B 185      -1.030   4.921   6.854  1.00 96.75           C  
ATOM   6209  C   ALA B 185      -2.403   4.602   7.459  1.00 96.75           C  
ATOM   6210  CB  ALA B 185       0.112   4.645   7.836  1.00 96.75           C  
ATOM   6214  O   ALA B 185      -2.984   3.568   7.138  1.00 96.75           O  
ATOM   6215  N   LEU B 186      -2.988   5.511   8.246  1.00 94.36           N  
ATOM   6217  CA  LEU B 186      -4.323   5.321   8.814  1.00 94.36           C  
ATOM   6219  C   LEU B 186      -5.428   5.261   7.738  1.00 94.36           C  
ATOM   6220  CB  LEU B 186      -4.557   6.440   9.843  1.00 94.36           C  
ATOM   6223  O   LEU B 186      -6.345   4.441   7.836  1.00 94.36           O  
ATOM   6224  CG  LEU B 186      -5.742   6.187  10.779  1.00 94.36           C  
ATOM   6226  CD1 LEU B 186      -5.538   4.931  11.626  1.00 94.36           C  
ATOM   6230  CD2 LEU B 186      -5.915   7.376  11.722  1.00 94.36           C  
ATOM   6234  N   ALA B 187      -5.323   6.068   6.677  1.00 94.37           N  
ATOM   6236  CA  ALA B 187      -6.219   6.000   5.521  1.00 94.37           C  
ATOM   6238  C   ALA B 187      -6.058   4.680   4.742  1.00 94.37           C  
ATOM   6239  CB  ALA B 187      -5.966   7.219   4.627  1.00 94.37           C  
ATOM   6243  O   ALA B 187      -7.048   4.096   4.293  1.00 94.37           O  
ATOM   6244  N   ILE B 188      -4.827   4.167   4.632  1.00 97.30           N  
ATOM   6246  CA  ILE B 188      -4.554   2.850   4.047  1.00 97.30           C  
ATOM   6248  C   ILE B 188      -5.173   1.743   4.899  1.00 97.30           C  
ATOM   6249  CB  ILE B 188      -3.042   2.642   3.819  1.00 97.30           C  
ATOM   6251  O   ILE B 188      -5.867   0.895   4.341  1.00 97.30           O  
ATOM   6252  CG1 ILE B 188      -2.568   3.596   2.704  1.00 97.30           C  
ATOM   6255  CG2 ILE B 188      -2.737   1.184   3.433  1.00 97.30           C  
ATOM   6259  CD1 ILE B 188      -1.067   3.540   2.412  1.00 97.30           C  
ATOM   6263  N   VAL B 189      -5.016   1.773   6.229  1.00 97.22           N  
ATOM   6265  CA  VAL B 189      -5.655   0.809   7.145  1.00 97.22           C  
ATOM   6267  C   VAL B 189      -7.167   0.769   6.906  1.00 97.22           C  
ATOM   6268  CB  VAL B 189      -5.350   1.136   8.624  1.00 97.22           C  
ATOM   6270  O   VAL B 189      -7.738  -0.310   6.738  1.00 97.22           O  
ATOM   6271  CG1 VAL B 189      -6.134   0.225   9.576  1.00 97.22           C  
ATOM   6275  CG2 VAL B 189      -3.868   0.949   8.972  1.00 97.22           C  
ATOM   6279  N   ALA B 190      -7.819   1.932   6.802  1.00 95.61           N  
ATOM   6281  CA  ALA B 190      -9.255   2.005   6.538  1.00 95.61           C  
ATOM   6283  C   ALA B 190      -9.640   1.387   5.188  1.00 95.61           C  
ATOM   6284  CB  ALA B 190      -9.691   3.467   6.608  1.00 95.61           C  
ATOM   6288  O   ALA B 190     -10.668   0.717   5.087  1.00 95.61           O  
ATOM   6289  N   ARG B 191      -8.805   1.586   4.163  1.00 95.78           N  
ATOM   6291  CA  ARG B 191      -9.025   1.063   2.814  1.00 95.78           C  
ATOM   6293  C   ARG B 191      -8.821  -0.450   2.716  1.00 95.78           C  
ATOM   6294  CB  ARG B 191      -8.115   1.830   1.845  1.00 95.78           C  
ATOM   6297  O   ARG B 191      -9.580  -1.102   2.006  1.00 95.78           O  
ATOM   6298  CG  ARG B 191      -8.419   1.460   0.393  1.00 95.78           C  
ATOM   6301  CD  ARG B 191      -7.536   2.254  -0.565  1.00 95.78           C  
ATOM   6304  NE  ARG B 191      -7.829   1.853  -1.950  1.00 95.78           N  
ATOM   6306  NH1 ARG B 191      -9.060   3.677  -2.608  1.00 95.78           N  
ATOM   6309  NH2 ARG B 191      -8.548   2.098  -4.092  1.00 95.78           N  
ATOM   6312  CZ  ARG B 191      -8.478   2.541  -2.870  1.00 95.78           C  
ATOM   6313  N   VAL B 192      -7.812  -1.005   3.392  1.00 96.84           N  
ATOM   6315  CA  VAL B 192      -7.428  -2.422   3.239  1.00 96.84           C  
ATOM   6317  C   VAL B 192      -8.069  -3.337   4.283  1.00 96.84           C  
ATOM   6318  CB  VAL B 192      -5.896  -2.615   3.192  1.00 96.84           C  
ATOM   6320  O   VAL B 192      -8.460  -4.457   3.953  1.00 96.84           O  
ATOM   6321  CG1 VAL B 192      -5.258  -1.740   2.106  1.00 96.84           C  
ATOM   6325  CG2 VAL B 192      -5.192  -2.376   4.533  1.00 96.84           C  
ATOM   6329  N   ALA B 193      -8.202  -2.866   5.526  1.00 96.52           N  
ATOM   6331  CA  ALA B 193      -8.685  -3.648   6.662  1.00 96.52           C  
ATOM   6333  C   ALA B 193     -10.097  -3.245   7.125  1.00 96.52           C  
ATOM   6334  CB  ALA B 193      -7.639  -3.560   7.780  1.00 96.52           C  
ATOM   6338  O   ALA B 193     -10.781  -4.048   7.760  1.00 96.52           O  
ATOM   6339  N   GLY B 194     -10.561  -2.050   6.751  1.00 95.26           N  
ATOM   6341  CA  GLY B 194     -11.886  -1.523   7.081  1.00 95.26           C  
ATOM   6344  C   GLY B 194     -11.856  -0.441   8.163  1.00 95.26           C  
ATOM   6345  O   GLY B 194     -10.904  -0.319   8.936  1.00 95.26           O  
ATOM   6346  N   GLN B 195     -12.927   0.359   8.219  1.00 93.67           N  
ATOM   6348  CA  GLN B 195     -12.999   1.538   9.090  1.00 93.67           C  
ATOM   6350  C   GLN B 195     -12.910   1.207  10.584  1.00 93.67           C  
ATOM   6351  CB  GLN B 195     -14.284   2.331   8.817  1.00 93.67           C  
ATOM   6354  O   GLN B 195     -12.283   1.962  11.319  1.00 93.67           O  
ATOM   6355  CG  GLN B 195     -14.265   3.052   7.461  1.00 93.67           C  
ATOM   6358  CD  GLN B 195     -15.464   3.981   7.277  1.00 93.67           C  
ATOM   6359  NE2 GLN B 195     -15.477   4.790   6.242  1.00 93.67           N  
ATOM   6362  OE1 GLN B 195     -16.402   4.013   8.055  1.00 93.67           O  
ATOM   6363  N   ASP B 196     -13.468   0.083  11.042  1.00 92.79           N  
ATOM   6365  CA  ASP B 196     -13.421  -0.290  12.464  1.00 92.79           C  
ATOM   6367  C   ASP B 196     -11.986  -0.542  12.946  1.00 92.79           C  
ATOM   6368  CB  ASP B 196     -14.288  -1.535  12.711  1.00 92.79           C  
ATOM   6371  O   ASP B 196     -11.603  -0.120  14.038  1.00 92.79           O  
ATOM   6372  CG  ASP B 196     -15.781  -1.286  12.483  1.00 92.79           C  
ATOM   6373  OD1 ASP B 196     -16.208  -0.116  12.608  1.00 92.79           O  
ATOM   6374  OD2 ASP B 196     -16.469  -2.275  12.156  1.00 92.79           O  
ATOM   6375  N   ILE B 197     -11.158  -1.162  12.099  1.00 95.73           N  
ATOM   6377  CA  ILE B 197      -9.741  -1.392  12.398  1.00 95.73           C  
ATOM   6379  C   ILE B 197      -8.974  -0.071  12.364  1.00 95.73           C  
ATOM   6380  CB  ILE B 197      -9.150  -2.467  11.461  1.00 95.73           C  
ATOM   6382  O   ILE B 197      -8.182   0.183  13.265  1.00 95.73           O  
ATOM   6383  CG1 ILE B 197      -9.842  -3.807  11.802  1.00 95.73           C  
ATOM   6386  CG2 ILE B 197      -7.623  -2.575  11.640  1.00 95.73           C  
ATOM   6390  CD1 ILE B 197      -9.442  -4.983  10.920  1.00 95.73           C  
ATOM   6394  N   ALA B 198      -9.252   0.813  11.403  1.00 94.42           N  
ATOM   6396  CA  ALA B 198      -8.633   2.138  11.377  1.00 94.42           C  
ATOM   6398  C   ALA B 198      -8.972   2.957  12.629  1.00 94.42           C  
ATOM   6399  CB  ALA B 198      -9.057   2.861  10.103  1.00 94.42           C  
ATOM   6403  O   ALA B 198      -8.081   3.517  13.261  1.00 94.42           O  
ATOM   6404  N   LYS B 199     -10.236   2.958  13.061  1.00 92.36           N  
ATOM   6406  CA  LYS B 199     -10.664   3.607  14.306  1.00 92.36           C  
ATOM   6408  C   LYS B 199      -9.988   3.007  15.543  1.00 92.36           C  
ATOM   6409  CB  LYS B 199     -12.185   3.497  14.423  1.00 92.36           C  
ATOM   6412  O   LYS B 199      -9.666   3.741  16.476  1.00 92.36           O  
ATOM   6413  CG  LYS B 199     -12.932   4.449  13.484  1.00 92.36           C  
ATOM   6416  CD  LYS B 199     -14.440   4.292  13.701  1.00 92.36           C  
ATOM   6419  CE  LYS B 199     -15.201   5.262  12.799  1.00 92.36           C  
ATOM   6422  NZ  LYS B 199     -16.647   5.256  13.111  1.00 92.36           N  
ATOM   6426  N   HIS B 200      -9.751   1.696  15.560  1.00 92.21           N  
ATOM   6428  CA  HIS B 200      -8.993   1.048  16.629  1.00 92.21           C  
ATOM   6430  C   HIS B 200      -7.525   1.504  16.643  1.00 92.21           C  
ATOM   6431  CB  HIS B 200      -9.119  -0.474  16.502  1.00 92.21           C  
ATOM   6434  O   HIS B 200      -7.043   1.948  17.682  1.00 92.21           O  
ATOM   6435  CG  HIS B 200      -8.368  -1.204  17.582  1.00 92.21           C  
ATOM   6436  CD2 HIS B 200      -7.151  -1.821  17.456  1.00 92.21           C  
ATOM   6438  ND1 HIS B 200      -8.757  -1.336  18.896  1.00 92.21           N  
ATOM   6440  CE1 HIS B 200      -7.805  -2.028  19.541  1.00 92.21           C  
ATOM   6442  NE2 HIS B 200      -6.819  -2.361  18.700  1.00 92.21           N  
ATOM   6443  N   VAL B 201      -6.846   1.484  15.490  1.00 94.59           N  
ATOM   6445  CA  VAL B 201      -5.455   1.952  15.353  1.00 94.59           C  
ATOM   6447  C   VAL B 201      -5.329   3.430  15.740  1.00 94.59           C  
ATOM   6448  CB  VAL B 201      -4.930   1.699  13.922  1.00 94.59           C  
ATOM   6450  O   VAL B 201      -4.412   3.792  16.477  1.00 94.59           O  
ATOM   6451  CG1 VAL B 201      -3.525   2.279  13.712  1.00 94.59           C  
ATOM   6455  CG2 VAL B 201      -4.848   0.197  13.612  1.00 94.59           C  
ATOM   6459  N   GLN B 202      -6.273   4.282  15.326  1.00 92.52           N  
ATOM   6461  CA  GLN B 202      -6.324   5.698  15.708  1.00 92.52           C  
ATOM   6463  C   GLN B 202      -6.404   5.877  17.230  1.00 92.52           C  
ATOM   6464  CB  GLN B 202      -7.545   6.358  15.041  1.00 92.52           C  
ATOM   6467  O   GLN B 202      -5.687   6.700  17.798  1.00 92.52           O  
ATOM   6468  CG  GLN B 202      -7.538   7.888  15.190  1.00 92.52           C  
ATOM   6471  CD  GLN B 202      -8.760   8.529  14.541  1.00 92.52           C  
ATOM   6472  NE2 GLN B 202      -9.538   9.302  15.263  1.00 92.52           N  
ATOM   6475  OE1 GLN B 202      -9.058   8.321  13.378  1.00 92.52           O  
ATOM   6476  N   MET B 203      -7.259   5.093  17.895  1.00 89.22           N  
ATOM   6478  CA  MET B 203      -7.446   5.161  19.345  1.00 89.22           C  
ATOM   6480  C   MET B 203      -6.216   4.675  20.111  1.00 89.22           C  
ATOM   6481  CB  MET B 203      -8.699   4.365  19.733  1.00 89.22           C  
ATOM   6484  O   MET B 203      -5.781   5.353  21.038  1.00 89.22           O  
ATOM   6485  CG  MET B 203      -9.021   4.485  21.227  1.00 89.22           C  
ATOM   6488  SD  MET B 203     -10.478   3.545  21.757  1.00 89.22           S  
ATOM   6489  CE  MET B 203      -9.879   1.849  21.516  1.00 89.22           C  
ATOM   6493  N   ILE B 204      -5.648   3.530  19.721  1.00 92.64           N  
ATOM   6495  CA  ILE B 204      -4.453   2.973  20.366  1.00 92.64           C  
ATOM   6497  C   ILE B 204      -3.253   3.909  20.200  1.00 92.64           C  
ATOM   6498  CB  ILE B 204      -4.177   1.559  19.819  1.00 92.64           C  
ATOM   6500  O   ILE B 204      -2.558   4.204  21.160  1.00 92.64           O  
ATOM   6501  CG1 ILE B 204      -5.250   0.530  20.243  1.00 92.64           C  
ATOM   6504  CG2 ILE B 204      -2.796   1.075  20.259  1.00 92.64           C  
ATOM   6508  CD1 ILE B 204      -5.368   0.267  21.753  1.00 92.64           C  
ATOM   6512  N   THR B 205      -3.058   4.487  19.017  1.00 92.98           N  
ATOM   6514  CA  THR B 205      -1.954   5.435  18.786  1.00 92.98           C  
ATOM   6516  C   THR B 205      -2.229   6.850  19.308  1.00 92.98           C  
ATOM   6517  CB  THR B 205      -1.536   5.454  17.312  1.00 92.98           C  
ATOM   6519  O   THR B 205      -1.388   7.742  19.158  1.00 92.98           O  
ATOM   6520  CG2 THR B 205      -1.041   4.085  16.842  1.00 92.98           C  
ATOM   6524  OG1 THR B 205      -2.623   5.830  16.501  1.00 92.98           O  
ATOM   6526  N   GLN B 206      -3.408   7.086  19.894  1.00 89.90           N  
ATOM   6528  CA  GLN B 206      -3.942   8.403  20.256  1.00 89.90           C  
ATOM   6530  C   GLN B 206      -3.764   9.468  19.159  1.00 89.90           C  
ATOM   6531  CB  GLN B 206      -3.449   8.856  21.641  1.00 89.90           C  
ATOM   6534  O   GLN B 206      -3.458  10.635  19.433  1.00 89.90           O  
ATOM   6535  CG  GLN B 206      -4.053   8.014  22.773  1.00 89.90           C  
ATOM   6538  CD  GLN B 206      -3.786   8.622  24.148  1.00 89.90           C  
ATOM   6539  NE2 GLN B 206      -4.196   9.843  24.414  1.00 89.90           N  
ATOM   6542  OE1 GLN B 206      -3.212   8.007  25.031  1.00 89.90           O  
ATOM   6543  N   TYR B 207      -3.961   9.075  17.900  1.00 86.42           N  
ATOM   6545  CA  TYR B 207      -3.821   9.958  16.748  1.00 86.42           C  
ATOM   6547  C   TYR B 207      -5.100  10.777  16.519  1.00 86.42           C  
ATOM   6548  CB  TYR B 207      -3.347   9.171  15.521  1.00 86.42           C  
ATOM   6551  O   TYR B 207      -5.868  10.544  15.591  1.00 86.42           O  
ATOM   6552  CG  TYR B 207      -2.943  10.081  14.377  1.00 86.42           C  
ATOM   6553  CD1 TYR B 207      -3.745  10.179  13.224  1.00 86.42           C  
ATOM   6555  CD2 TYR B 207      -1.784  10.871  14.497  1.00 86.42           C  
ATOM   6557  CE1 TYR B 207      -3.382  11.056  12.184  1.00 86.42           C  
ATOM   6559  CE2 TYR B 207      -1.423  11.759  13.470  1.00 86.42           C  
ATOM   6561  OH  TYR B 207      -1.886  12.727  11.342  1.00 86.42           O  
ATOM   6563  CZ  TYR B 207      -2.225  11.847  12.314  1.00 86.42           C  
ATOM   6564  N   PHE B 208      -5.320  11.759  17.395  1.00 71.74           N  
ATOM   6566  CA  PHE B 208      -6.442  12.706  17.332  1.00 71.74           C  
ATOM   6568  C   PHE B 208      -6.108  14.163  16.975  1.00 71.74           C  
ATOM   6569  CB  PHE B 208      -7.209  12.630  18.655  1.00 71.74           C  
ATOM   6572  O   PHE B 208      -6.860  15.036  17.397  1.00 71.74           O  
ATOM   6573  CG  PHE B 208      -7.740  11.250  18.925  1.00 71.74           C  
ATOM   6574  CD1 PHE B 208      -8.905  10.825  18.268  1.00 71.74           C  
ATOM   6576  CD2 PHE B 208      -7.059  10.385  19.800  1.00 71.74           C  
ATOM   6578  CE1 PHE B 208      -9.391   9.531  18.490  1.00 71.74           C  
ATOM   6580  CE2 PHE B 208      -7.563   9.094  20.029  1.00 71.74           C  
ATOM   6582  CZ  PHE B 208      -8.734   8.672  19.380  1.00 71.74           C  
ATOM   6584  N   PRO B 209      -5.009  14.493  16.272  1.00 62.60           N  
ATOM   6585  CA  PRO B 209      -4.739  15.900  16.038  1.00 62.60           C  
ATOM   6587  C   PRO B 209      -5.643  16.507  14.938  1.00 62.60           C  
ATOM   6588  CB  PRO B 209      -3.246  15.917  15.808  1.00 62.60           C  
ATOM   6591  O   PRO B 209      -6.248  17.539  15.168  1.00 62.60           O  
ATOM   6592  CG  PRO B 209      -2.908  14.568  15.143  1.00 62.60           C  
ATOM   6595  CD  PRO B 209      -3.914  13.649  15.799  1.00 62.60           C  
ATOM   6598  N   ASP B 210      -5.841  15.816  13.811  1.00 58.02           N  
ATOM   6600  CA  ASP B 210      -6.915  16.073  12.830  1.00 58.02           C  
ATOM   6602  C   ASP B 210      -7.498  14.702  12.463  1.00 58.02           C  
ATOM   6603  CB  ASP B 210      -6.401  16.832  11.595  1.00 58.02           C  
ATOM   6606  O   ASP B 210      -7.027  14.053  11.519  1.00 58.02           O  
ATOM   6607  CG  ASP B 210      -7.502  17.130  10.565  1.00 58.02           C  
ATOM   6608  OD1 ASP B 210      -8.695  17.122  10.947  1.00 58.02           O  
ATOM   6609  OD2 ASP B 210      -7.127  17.354   9.389  1.00 58.02           O  
ATOM   6610  N   PRO B 211      -8.353  14.137  13.333  1.00 50.23           N  
ATOM   6611  CA  PRO B 211      -8.733  12.738  13.244  1.00 50.23           C  
ATOM   6613  C   PRO B 211      -9.537  12.487  11.957  1.00 50.23           C  
ATOM   6614  CB  PRO B 211      -9.538  12.452  14.512  1.00 50.23           C  
ATOM   6617  O   PRO B 211     -10.619  13.050  11.801  1.00 50.23           O  
ATOM   6618  CG  PRO B 211     -10.062  13.815  14.955  1.00 50.23           C  
ATOM   6621  CD  PRO B 211      -8.998  14.789  14.463  1.00 50.23           C  
ATOM   6624  N   PRO B 212      -9.079  11.599  11.053  1.00 46.02           N  
ATOM   6625  CA  PRO B 212      -9.805  11.310   9.814  1.00 46.02           C  
ATOM   6627  C   PRO B 212     -11.117  10.558  10.062  1.00 46.02           C  
ATOM   6628  CB  PRO B 212      -8.839  10.474   8.971  1.00 46.02           C  
ATOM   6631  O   PRO B 212     -11.985  10.506   9.190  1.00 46.02           O  
ATOM   6632  CG  PRO B 212      -7.964   9.778  10.011  1.00 46.02           C  
ATOM   6635  CD  PRO B 212      -7.859  10.806  11.134  1.00 46.02           C  
ATOM   6638  N   PHE B 213     -11.257   9.953  11.242  1.00 60.28           N  
ATOM   6640  CA  PHE B 213     -12.462   9.270  11.670  1.00 60.28           C  
ATOM   6642  C   PHE B 213     -12.931   9.844  12.994  1.00 60.28           C  
ATOM   6643  CB  PHE B 213     -12.205   7.760  11.775  1.00 60.28           C  
ATOM   6646  O   PHE B 213     -12.140   9.997  13.931  1.00 60.28           O  
ATOM   6647  CG  PHE B 213     -11.574   7.173  10.529  1.00 60.28           C  
ATOM   6648  CD1 PHE B 213     -12.314   7.118   9.333  1.00 60.28           C  
ATOM   6650  CD2 PHE B 213     -10.221   6.787  10.533  1.00 60.28           C  
ATOM   6652  CE1 PHE B 213     -11.696   6.715   8.139  1.00 60.28           C  
ATOM   6654  CE2 PHE B 213      -9.603   6.394   9.334  1.00 60.28           C  
ATOM   6656  CZ  PHE B 213     -10.333   6.380   8.137  1.00 60.28           C  
ATOM   6658  N   GLU B 214     -14.241  10.065  13.095  1.00 63.44           N  
ATOM   6660  CA  GLU B 214     -14.886  10.276  14.383  1.00 63.44           C  
ATOM   6662  C   GLU B 214     -14.677   9.027  15.236  1.00 63.44           C  
ATOM   6663  CB  GLU B 214     -16.375  10.587  14.227  1.00 63.44           C  
ATOM   6666  O   GLU B 214     -15.258   7.956  15.009  1.00 63.44           O  
ATOM   6667  CG  GLU B 214     -16.612  11.990  13.651  1.00 63.44           C  
ATOM   6670  CD  GLU B 214     -18.104  12.347  13.574  1.00 63.44           C  
ATOM   6671  OE1 GLU B 214     -18.401  13.462  13.093  1.00 63.44           O  
ATOM   6672  OE2 GLU B 214     -18.939  11.504  13.976  1.00 63.44           O  
ATOM   6673  N   GLN B 215     -13.771   9.175  16.190  1.00 55.65           N  
ATOM   6675  CA  GLN B 215     -13.504   8.221  17.236  1.00 55.65           C  
ATOM   6677  C   GLN B 215     -13.140   9.012  18.484  1.00 55.65           C  
ATOM   6678  CB  GLN B 215     -12.397   7.247  16.792  1.00 55.65           C  
ATOM   6681  O   GLN B 215     -12.474  10.045  18.412  1.00 55.65           O  
ATOM   6682  CG  GLN B 215     -12.095   6.131  17.803  1.00 55.65           C  
ATOM   6685  CD  GLN B 215     -13.247   5.141  17.981  1.00 55.65           C  
ATOM   6686  NE2 GLN B 215     -13.000   3.860  17.843  1.00 55.65           N  
ATOM   6689  OE1 GLN B 215     -14.387   5.482  18.241  1.00 55.65           O  
ATOM   6690  N   THR B 216     -13.581   8.524  19.632  1.00 66.30           N  
ATOM   6692  CA  THR B 216     -13.217   9.078  20.932  1.00 66.30           C  
ATOM   6694  C   THR B 216     -12.448   8.033  21.724  1.00 66.30           C  
ATOM   6695  CB  THR B 216     -14.448   9.600  21.689  1.00 66.30           C  
ATOM   6697  O   THR B 216     -12.595   6.829  21.513  1.00 66.30           O  
ATOM   6698  CG2 THR B 216     -15.045  10.830  21.004  1.00 66.30           C  
ATOM   6702  OG1 THR B 216     -15.461   8.624  21.744  1.00 66.30           O  
ATOM   6704  N   ILE B 217     -11.578   8.490  22.624  1.00 65.00           N  
ATOM   6706  CA  ILE B 217     -10.878   7.594  23.543  1.00 65.00           C  
ATOM   6708  C   ILE B 217     -11.905   7.029  24.522  1.00 65.00           C  
ATOM   6709  CB  ILE B 217      -9.721   8.320  24.257  1.00 65.00           C  
ATOM   6711  O   ILE B 217     -12.556   7.780  25.249  1.00 65.00           O  
ATOM   6712  CG1 ILE B 217      -8.641   8.714  23.225  1.00 65.00           C  
ATOM   6715  CG2 ILE B 217      -9.119   7.421  25.349  1.00 65.00           C  
ATOM   6719  CD1 ILE B 217      -7.534   9.614  23.782  1.00 65.00           C  
ATOM   6723  N   VAL B 218     -12.033   5.704  24.552  1.00 71.85           N  
ATOM   6725  CA  VAL B 218     -12.820   4.996  25.565  1.00 71.85           C  
ATOM   6727  C   VAL B 218     -11.957   4.883  26.819  1.00 71.85           C  
ATOM   6728  CB  VAL B 218     -13.224   3.599  25.061  1.00 71.85           C  
ATOM   6730  O   VAL B 218     -10.920   4.255  26.725  1.00 71.85           O  
ATOM   6731  CG1 VAL B 218     -14.011   2.828  26.131  1.00 71.85           C  
ATOM   6735  CG2 VAL B 218     -14.104   3.708  23.809  1.00 71.85           C  
ATOM   6739  N   PRO B 219     -12.317   5.443  27.985  1.00 73.82           N  
ATOM   6740  CA  PRO B 219     -11.492   5.328  29.189  1.00 73.82           C  
ATOM   6742  C   PRO B 219     -11.293   3.869  29.643  1.00 73.82           C  
ATOM   6743  CB  PRO B 219     -12.219   6.148  30.262  1.00 73.82           C  
ATOM   6746  O   PRO B 219     -12.248   3.091  29.669  1.00 73.82           O  
ATOM   6747  CG  PRO B 219     -13.117   7.104  29.472  1.00 73.82           C  
ATOM   6750  CD  PRO B 219     -13.456   6.316  28.214  1.00 73.82           C  
ATOM   6753  N   ALA B 220     -10.077   3.503  30.063  1.00 72.27           N  
ATOM   6755  CA  ALA B 220      -9.829   2.201  30.685  1.00 72.27           C  
ATOM   6757  C   ALA B 220     -10.359   2.184  32.120  1.00 72.27           C  
ATOM   6758  CB  ALA B 220      -8.343   1.838  30.633  1.00 72.27           C  
ATOM   6762  O   ALA B 220     -10.236   3.159  32.859  1.00 72.27           O  
ATOM   6763  N   THR B 221     -10.929   1.049  32.524  1.00 75.31           N  
ATOM   6765  CA  THR B 221     -11.548   0.884  33.849  1.00 75.31           C  
ATOM   6767  C   THR B 221     -10.625   0.244  34.882  1.00 75.31           C  
ATOM   6768  CB  THR B 221     -12.829   0.051  33.738  1.00 75.31           C  
ATOM   6770  O   THR B 221     -10.916   0.286  36.073  1.00 75.31           O  
ATOM   6771  CG2 THR B 221     -13.874   0.727  32.848  1.00 75.31           C  
ATOM   6775  OG1 THR B 221     -12.547  -1.218  33.175  1.00 75.31           O  
ATOM   6777  N   HIS B 222      -9.527  -0.366  34.442  1.00 81.61           N  
ATOM   6779  CA  HIS B 222      -8.562  -1.061  35.285  1.00 81.61           C  
ATOM   6781  C   HIS B 222      -7.163  -0.949  34.680  1.00 81.61           C  
ATOM   6782  CB  HIS B 222      -8.973  -2.532  35.462  1.00 81.61           C  
ATOM   6785  O   HIS B 222      -7.008  -0.645  33.500  1.00 81.61           O  
ATOM   6786  CG  HIS B 222      -9.067  -3.304  34.168  1.00 81.61           C  
ATOM   6787  CD2 HIS B 222      -8.138  -4.169  33.654  1.00 81.61           C  
ATOM   6789  ND1 HIS B 222     -10.124  -3.262  33.285  1.00 81.61           N  
ATOM   6791  CE1 HIS B 222      -9.838  -4.086  32.264  1.00 81.61           C  
ATOM   6793  NE2 HIS B 222      -8.640  -4.662  32.444  1.00 81.61           N  
ATOM   6794  N   CYS B 223      -6.144  -1.178  35.504  1.00 82.29           N  
ATOM   6796  CA  CYS B 223      -4.757  -1.151  35.070  1.00 82.29           C  
ATOM   6798  C   CYS B 223      -4.426  -2.435  34.287  1.00 82.29           C  
ATOM   6799  CB  CYS B 223      -3.879  -1.013  36.318  1.00 82.29           C  
ATOM   6802  O   CYS B 223      -4.488  -3.511  34.882  1.00 82.29           O  
ATOM   6803  SG  CYS B 223      -2.111  -1.191  36.005  1.00 82.29           S  
ATOM   6804  N   PRO B 224      -3.995  -2.367  33.012  1.00 81.49           N  
ATOM   6805  CA  PRO B 224      -3.648  -3.566  32.241  1.00 81.49           C  
ATOM   6807  C   PRO B 224      -2.424  -4.324  32.781  1.00 81.49           C  
ATOM   6808  CB  PRO B 224      -3.412  -3.080  30.807  1.00 81.49           C  
ATOM   6811  O   PRO B 224      -2.175  -5.463  32.392  1.00 81.49           O  
ATOM   6812  CG  PRO B 224      -4.152  -1.747  30.733  1.00 81.49           C  
ATOM   6815  CD  PRO B 224      -3.997  -1.200  32.145  1.00 81.49           C  
ATOM   6818  N   LEU B 225      -1.643  -3.706  33.678  1.00 78.04           N  
ATOM   6820  CA  LEU B 225      -0.516  -4.354  34.359  1.00 78.04           C  
ATOM   6822  C   LEU B 225      -0.944  -5.181  35.585  1.00 78.04           C  
ATOM   6823  CB  LEU B 225       0.552  -3.315  34.755  1.00 78.04           C  
ATOM   6826  O   LEU B 225      -0.127  -5.933  36.115  1.00 78.04           O  
ATOM   6827  CG  LEU B 225       1.039  -2.380  33.635  1.00 78.04           C  
ATOM   6829  CD1 LEU B 225       2.089  -1.434  34.201  1.00 78.04           C  
ATOM   6833  CD2 LEU B 225       1.681  -3.125  32.465  1.00 78.04           C  
ATOM   6837  N   GLN B 226      -2.193  -5.062  36.043  1.00 70.58           N  
ATOM   6839  CA  GLN B 226      -2.758  -5.914  37.090  1.00 70.58           C  
ATOM   6841  C   GLN B 226      -3.468  -7.108  36.439  1.00 70.58           C  
ATOM   6842  CB  GLN B 226      -3.702  -5.101  37.989  1.00 70.58           C  
ATOM   6845  O   GLN B 226      -4.654  -7.044  36.131  1.00 70.58           O  
ATOM   6846  CG  GLN B 226      -2.946  -4.130  38.904  1.00 70.58           C  
ATOM   6849  CD  GLN B 226      -3.893  -3.335  39.792  1.00 70.58           C  
ATOM   6850  NE2 GLN B 226      -3.456  -2.909  40.953  1.00 70.58           N  
ATOM   6853  OE1 GLN B 226      -5.006  -2.989  39.430  1.00 70.58           O  
ATOM   6854  N   ALA B 227      -2.723  -8.186  36.210  1.00 53.98           N  
ATOM   6856  CA  ALA B 227      -3.232  -9.503  35.829  1.00 53.98           C  
ATOM   6858  C   ALA B 227      -2.335 -10.585  36.431  1.00 53.98           C  
ATOM   6859  CB  ALA B 227      -3.320  -9.607  34.298  1.00 53.98           C  
ATOM   6863  O   ALA B 227      -1.092 -10.395  36.352  1.00 53.98           O  
ATOM   6864  OXT ALA B 227      -2.910 -11.568  36.943  1.00 53.98           O  
TER
END
