# Supplementary material for: Improving deep learning protein monomer and complex structure prediction using DeepMSA2 with huge metagenomics data
Source: Nat Methods. 2024 Jan 2;21(2):279–89. doi: 10.1038/s41592-023-02130-4 (PMC10864179; doi:10.1038/s41592-023-02130-4)
Supplement: Supplementary file 17 — Statistical source data and structure coordinate files. [file 41592_2023_2130_MOESM17_ESM.zip › Figure6/Fig6B.T1110o.DMFold-Multimer_model.pdb]

PFRMAT TS
TARGET T1110
MODEL   1
PARENT N/A
ATOM      1  N   GLY A   1      35.540 -38.646  22.202  1.00 36.23           N  
ATOM      5  CA  GLY A   1      35.156 -37.833  21.033  1.00 36.23           C  
ATOM      8  C   GLY A   1      34.014 -36.933  21.439  1.00 36.23           C  
ATOM      9  O   GLY A   1      33.117 -37.422  22.112  1.00 36.23           O  
ATOM     10  N   SER A   2      34.072 -35.642  21.107  1.00 46.17           N  
ATOM     12  CA  SER A   2      32.965 -34.716  21.369  1.00 46.17           C  
ATOM     14  C   SER A   2      31.786 -35.119  20.488  1.00 46.17           C  
ATOM     15  CB  SER A   2      33.394 -33.273  21.070  1.00 46.17           C  
ATOM     18  O   SER A   2      31.855 -34.976  19.268  1.00 46.17           O  
ATOM     19  OG  SER A   2      32.356 -32.395  21.438  1.00 46.17           O  
ATOM     21  N   HIS A   3      30.742 -35.703  21.074  1.00 48.33           N  
ATOM     23  CA  HIS A   3      29.490 -35.918  20.365  1.00 48.33           C  
ATOM     25  C   HIS A   3      28.843 -34.543  20.190  1.00 48.33           C  
ATOM     26  CB  HIS A   3      28.616 -36.929  21.127  1.00 48.33           C  
ATOM     29  O   HIS A   3      28.104 -34.084  21.058  1.00 48.33           O  
ATOM     30  CG  HIS A   3      27.396 -37.373  20.357  1.00 48.33           C  
ATOM     31  CD2 HIS A   3      26.088 -37.089  20.652  1.00 48.33           C  
ATOM     33  ND1 HIS A   3      27.388 -38.179  19.238  1.00 48.33           N  
ATOM     35  CE1 HIS A   3      26.111 -38.376  18.872  1.00 48.33           C  
ATOM     37  NE2 HIS A   3      25.283 -37.732  19.705  1.00 48.33           N  
ATOM     38  N   MET A   4      29.196 -33.842  19.108  1.00 55.56           N  
ATOM     40  CA  MET A   4      28.449 -32.664  18.689  1.00 55.56           C  
ATOM     42  C   MET A   4      26.997 -33.099  18.522  1.00 55.56           C  
ATOM     43  CB  MET A   4      28.987 -32.105  17.364  1.00 55.56           C  
ATOM     46  O   MET A   4      26.707 -33.950  17.679  1.00 55.56           O  
ATOM     47  CG  MET A   4      30.092 -31.067  17.572  1.00 55.56           C  
ATOM     50  SD  MET A   4      30.830 -30.399  16.051  1.00 55.56           S  
ATOM     51  CE  MET A   4      29.406 -30.280  14.930  1.00 55.56           C  
ATOM     55  N   ALA A   5      26.110 -32.548  19.353  1.00 59.65           N  
ATOM     57  CA  ALA A   5      24.681 -32.761  19.213  1.00 59.65           C  
ATOM     59  C   ALA A   5      24.299 -32.487  17.752  1.00 59.65           C  
ATOM     60  CB  ALA A   5      23.941 -31.842  20.192  1.00 59.65           C  
ATOM     64  O   ALA A   5      24.694 -31.460  17.194  1.00 59.65           O  
ATOM     65  N   GLN A   6      23.592 -33.431  17.120  1.00 66.82           N  
ATOM     67  CA  GLN A   6      23.074 -33.212  15.773  1.00 66.82           C  
ATOM     69  C   GLN A   6      22.281 -31.896  15.760  1.00 66.82           C  
ATOM     70  CB  GLN A   6      22.188 -34.384  15.319  1.00 66.82           C  
ATOM     73  O   GLN A   6      21.537 -31.633  16.711  1.00 66.82           O  
ATOM     74  CG  GLN A   6      22.993 -35.598  14.837  1.00 66.82           C  
ATOM     77  CD  GLN A   6      23.701 -35.322  13.513  1.00 66.82           C  
ATOM     78  NE2 GLN A   6      25.001 -35.122  13.511  1.00 66.82           N  
ATOM     81  OE1 GLN A   6      23.099 -35.248  12.459  1.00 66.82           O  
ATOM     82  N   PRO A   7      22.457 -31.051  14.732  1.00 73.26           N  
ATOM     83  CA  PRO A   7      21.752 -29.781  14.667  1.00 73.26           C  
ATOM     85  C   PRO A   7      20.242 -30.034  14.725  1.00 73.26           C  
ATOM     86  CB  PRO A   7      22.213 -29.112  13.368  1.00 73.26           C  
ATOM     89  O   PRO A   7      19.717 -30.885  14.004  1.00 73.26           O  
ATOM     90  CG  PRO A   7      22.724 -30.270  12.510  1.00 73.26           C  
ATOM     93  CD  PRO A   7      23.243 -31.277  13.531  1.00 73.26           C  
ATOM     96  N   ARG A   8      19.542 -29.317  15.613  1.00 84.34           N  
ATOM     98  CA  ARG A   8      18.079 -29.401  15.708  1.00 84.34           C  
ATOM    100  C   ARG A   8      17.460 -28.975  14.370  1.00 84.34           C  
ATOM    101  CB  ARG A   8      17.538 -28.538  16.861  1.00 84.34           C  
ATOM    104  O   ARG A   8      17.981 -28.034  13.764  1.00 84.34           O  
ATOM    105  CG  ARG A   8      17.952 -29.083  18.237  1.00 84.34           C  
ATOM    108  CD  ARG A   8      17.188 -28.398  19.379  1.00 84.34           C  
ATOM    111  NE  ARG A   8      17.514 -26.962  19.502  1.00 84.34           N  
ATOM    113  NH1 ARG A   8      15.773 -26.362  20.890  1.00 84.34           N  
ATOM    116  NH2 ARG A   8      17.267 -24.834  20.242  1.00 84.34           N  
ATOM    119  CZ  ARG A   8      16.851 -26.067  20.215  1.00 84.34           C  
ATOM    120  N   PRO A   9      16.357 -29.607  13.925  1.00 89.58           N  
ATOM    121  CA  PRO A   9      15.657 -29.156  12.726  1.00 89.58           C  
ATOM    123  C   PRO A   9      15.257 -27.686  12.892  1.00 89.58           C  
ATOM    124  CB  PRO A   9      14.435 -30.066  12.583  1.00 89.58           C  
ATOM    127  O   PRO A   9      15.031 -27.255  14.032  1.00 89.58           O  
ATOM    128  CG  PRO A   9      14.158 -30.508  14.020  1.00 89.58           C  
ATOM    131  CD  PRO A   9      15.562 -30.612  14.619  1.00 89.58           C  
ATOM    134  N   PRO A  10      15.165 -26.895  11.812  1.00 94.78           N  
ATOM    135  CA  PRO A  10      14.858 -25.482  11.958  1.00 94.78           C  
ATOM    137  C   PRO A  10      13.504 -25.253  12.653  1.00 94.78           C  
ATOM    138  CB  PRO A  10      14.951 -24.869  10.559  1.00 94.78           C  
ATOM    141  O   PRO A  10      12.622 -26.116  12.665  1.00 94.78           O  
ATOM    142  CG  PRO A  10      15.724 -25.904   9.737  1.00 94.78           C  
ATOM    145  CD  PRO A  10      15.412 -27.234  10.420  1.00 94.78           C  
ATOM    148  N   PHE A  11      13.365 -24.116  13.326  1.00 97.26           N  
ATOM    150  CA  PHE A  11      12.102 -23.649  13.884  1.00 97.26           C  
ATOM    152  C   PHE A  11      11.366 -22.857  12.806  1.00 97.26           C  
ATOM    153  CB  PHE A  11      12.367 -22.800  15.130  1.00 97.26           C  
ATOM    156  O   PHE A  11      11.861 -21.836  12.330  1.00 97.26           O  
ATOM    157  CG  PHE A  11      11.113 -22.431  15.893  1.00 97.26           C  
ATOM    158  CD1 PHE A  11      10.602 -21.122  15.838  1.00 97.26           C  
ATOM    160  CD2 PHE A  11      10.455 -23.399  16.673  1.00 97.26           C  
ATOM    162  CE1 PHE A  11       9.451 -20.786  16.572  1.00 97.26           C  
ATOM    164  CE2 PHE A  11       9.322 -23.058  17.430  1.00 97.26           C  
ATOM    166  CZ  PHE A  11       8.815 -21.751  17.372  1.00 97.26           C  
ATOM    168  N   HIS A  12      10.206 -23.345  12.386  1.00 97.41           N  
ATOM    170  CA  HIS A  12       9.474 -22.754  11.270  1.00 97.41           C  
ATOM    172  C   HIS A  12       8.270 -21.971  11.779  1.00 97.41           C  
ATOM    173  CB  HIS A  12       9.097 -23.838  10.261  1.00 97.41           C  
ATOM    176  O   HIS A  12       7.377 -22.534  12.416  1.00 97.41           O  
ATOM    177  CG  HIS A  12      10.297 -24.555   9.694  1.00 97.41           C  
ATOM    178  CD2 HIS A  12      10.796 -25.772  10.066  1.00 97.41           C  
ATOM    180  ND1 HIS A  12      11.109 -24.093   8.690  1.00 97.41           N  
ATOM    182  CE1 HIS A  12      12.063 -24.998   8.453  1.00 97.41           C  
ATOM    184  NE2 HIS A  12      11.914 -26.050   9.268  1.00 97.41           N  
ATOM    185  N   ILE A  13       8.259 -20.677  11.483  1.00 98.61           N  
ATOM    187  CA  ILE A  13       7.175 -19.755  11.794  1.00 98.61           C  
ATOM    189  C   ILE A  13       6.382 -19.534  10.511  1.00 98.61           C  
ATOM    190  CB  ILE A  13       7.720 -18.435  12.381  1.00 98.61           C  
ATOM    192  O   ILE A  13       6.948 -19.130   9.493  1.00 98.61           O  
ATOM    193  CG1 ILE A  13       8.642 -18.726  13.590  1.00 98.61           C  
ATOM    196  CG2 ILE A  13       6.542 -17.512  12.748  1.00 98.61           C  
ATOM    200  CD1 ILE A  13       9.306 -17.498  14.208  1.00 98.61           C  
ATOM    204  N   THR A  14       5.082 -19.797  10.555  1.00 98.68           N  
ATOM    206  CA  THR A  14       4.181 -19.591   9.420  1.00 98.68           C  
ATOM    208  C   THR A  14       3.194 -18.485   9.760  1.00 98.68           C  
ATOM    209  CB  THR A  14       3.452 -20.886   9.044  1.00 98.68           C  
ATOM    211  O   THR A  14       2.468 -18.586  10.749  1.00 98.68           O  
ATOM    212  CG2 THR A  14       2.488 -20.686   7.880  1.00 98.68           C  
ATOM    216  OG1 THR A  14       4.366 -21.883   8.630  1.00 98.68           O  
ATOM    218  N   ILE A  15       3.144 -17.456   8.916  1.00 98.94           N  
ATOM    220  CA  ILE A  15       2.177 -16.360   8.997  1.00 98.94           C  
ATOM    222  C   ILE A  15       1.235 -16.488   7.794  1.00 98.94           C  
ATOM    223  CB  ILE A  15       2.882 -14.985   9.038  1.00 98.94           C  
ATOM    225  O   ILE A  15       1.619 -16.121   6.680  1.00 98.94           O  
ATOM    226  CG1 ILE A  15       3.914 -14.905  10.186  1.00 98.94           C  
ATOM    229  CG2 ILE A  15       1.828 -13.868   9.176  1.00 98.94           C  
ATOM    233  CD1 ILE A  15       4.740 -13.619  10.220  1.00 98.94           C  
ATOM    237  N   PRO A  16       0.030 -17.058   7.953  1.00 98.93           N  
ATOM    238  CA  PRO A  16      -0.961 -17.057   6.890  1.00 98.93           C  
ATOM    240  C   PRO A  16      -1.475 -15.627   6.668  1.00 98.93           C  
ATOM    241  CB  PRO A  16      -2.040 -18.040   7.340  1.00 98.93           C  
ATOM    244  O   PRO A  16      -2.063 -15.022   7.556  1.00 98.93           O  
ATOM    245  CG  PRO A  16      -1.963 -17.978   8.863  1.00 98.93           C  
ATOM    248  CD  PRO A  16      -0.481 -17.753   9.121  1.00 98.93           C  
ATOM    251  N   ILE A  17      -1.241 -15.080   5.481  1.00 98.95           N  
ATOM    253  CA  ILE A  17      -1.686 -13.748   5.065  1.00 98.95           C  
ATOM    255  C   ILE A  17      -2.819 -13.848   4.041  1.00 98.95           C  
ATOM    256  CB  ILE A  17      -0.512 -12.883   4.551  1.00 98.95           C  
ATOM    258  O   ILE A  17      -3.023 -14.874   3.387  1.00 98.95           O  
ATOM    259  CG1 ILE A  17       0.234 -13.548   3.374  1.00 98.95           C  
ATOM    262  CG2 ILE A  17       0.453 -12.565   5.705  1.00 98.95           C  
ATOM    266  CD1 ILE A  17       1.126 -12.582   2.583  1.00 98.95           C  
ATOM    270  N   TYR A  18      -3.564 -12.758   3.900  1.00 98.92           N  
ATOM    272  CA  TYR A  18      -4.735 -12.656   3.034  1.00 98.92           C  
ATOM    274  C   TYR A  18      -4.919 -11.206   2.555  1.00 98.92           C  
ATOM    275  CB  TYR A  18      -5.967 -13.168   3.796  1.00 98.92           C  
ATOM    278  O   TYR A  18      -4.391 -10.284   3.179  1.00 98.92           O  
ATOM    279  CG  TYR A  18      -6.138 -12.619   5.202  1.00 98.92           C  
ATOM    280  CD1 TYR A  18      -5.528 -13.271   6.291  1.00 98.92           C  
ATOM    282  CD2 TYR A  18      -6.907 -11.463   5.430  1.00 98.92           C  
ATOM    284  CE1 TYR A  18      -5.721 -12.809   7.603  1.00 98.92           C  
ATOM    286  CE2 TYR A  18      -7.123 -11.011   6.746  1.00 98.92           C  
ATOM    288  OH  TYR A  18      -6.793 -11.275   9.097  1.00 98.92           O  
ATOM    290  CZ  TYR A  18      -6.541 -11.691   7.834  1.00 98.92           C  
ATOM    291  N   PRO A  19      -5.642 -10.961   1.444  1.00 98.70           N  
ATOM    292  CA  PRO A  19      -5.943  -9.598   1.013  1.00 98.70           C  
ATOM    294  C   PRO A  19      -6.658  -8.816   2.121  1.00 98.70           C  
ATOM    295  CB  PRO A  19      -6.823  -9.740  -0.235  1.00 98.70           C  
ATOM    298  O   PRO A  19      -7.622  -9.314   2.685  1.00 98.70           O  
ATOM    299  CG  PRO A  19      -6.478 -11.133  -0.764  1.00 98.70           C  
ATOM    302  CD  PRO A  19      -6.205 -11.928   0.512  1.00 98.70           C  
ATOM    305  N   GLY A  20      -6.211  -7.599   2.416  1.00 98.71           N  
ATOM    307  CA  GLY A  20      -6.747  -6.773   3.497  1.00 98.71           C  
ATOM    310  C   GLY A  20      -6.192  -7.095   4.887  1.00 98.71           C  
ATOM    311  O   GLY A  20      -6.735  -6.573   5.851  1.00 98.71           O  
ATOM    312  N   VAL A  21      -5.150  -7.926   5.008  1.00 98.89           N  
ATOM    314  CA  VAL A  21      -4.418  -8.135   6.272  1.00 98.89           C  
ATOM    316  C   VAL A  21      -3.837  -6.817   6.800  1.00 98.89           C  
ATOM    317  CB  VAL A  21      -3.321  -9.204   6.090  1.00 98.89           C  
ATOM    319  O   VAL A  21      -3.440  -5.960   6.002  1.00 98.89           O  
ATOM    320  CG1 VAL A  21      -2.158  -8.759   5.189  1.00 98.89           C  
ATOM    324  CG2 VAL A  21      -2.743  -9.695   7.412  1.00 98.89           C  
ATOM    328  N   ASP A  22      -3.767  -6.660   8.117  1.00 98.77           N  
ATOM    330  CA  ASP A  22      -3.115  -5.508   8.743  1.00 98.77           C  
ATOM    332  C   ASP A  22      -1.589  -5.621   8.620  1.00 98.77           C  
ATOM    333  CB  ASP A  22      -3.599  -5.347  10.191  1.00 98.77           C  
ATOM    336  O   ASP A  22      -1.004  -6.689   8.819  1.00 98.77           O  
ATOM    337  CG  ASP A  22      -5.080  -4.960  10.249  1.00 98.77           C  
ATOM    338  OD1 ASP A  22      -5.560  -4.277   9.309  1.00 98.77           O  
ATOM    339  OD2 ASP A  22      -5.768  -5.335  11.212  1.00 98.77           O  
ATOM    340  N   LEU A  23      -0.923  -4.531   8.228  1.00 98.77           N  
ATOM    342  CA  LEU A  23       0.498  -4.568   7.893  1.00 98.77           C  
ATOM    344  C   LEU A  23       1.349  -4.804   9.138  1.00 98.77           C  
ATOM    345  CB  LEU A  23       0.885  -3.266   7.171  1.00 98.77           C  
ATOM    348  O   LEU A  23       2.248  -5.647   9.113  1.00 98.77           O  
ATOM    349  CG  LEU A  23       2.393  -3.096   6.915  1.00 98.77           C  
ATOM    351  CD1 LEU A  23       2.964  -4.164   5.978  1.00 98.77           C  
ATOM    355  CD2 LEU A  23       2.654  -1.728   6.296  1.00 98.77           C  
ATOM    359  N   LEU A  24       1.083  -4.074  10.221  1.00 98.82           N  
ATOM    361  CA  LEU A  24       1.893  -4.170  11.435  1.00 98.82           C  
ATOM    363  C   LEU A  24       1.702  -5.512  12.167  1.00 98.82           C  
ATOM    364  CB  LEU A  24       1.624  -2.934  12.300  1.00 98.82           C  
ATOM    367  O   LEU A  24       2.668  -6.017  12.741  1.00 98.82           O  
ATOM    368  CG  LEU A  24       2.540  -2.780  13.526  1.00 98.82           C  
ATOM    370  CD1 LEU A  24       4.005  -2.634  13.112  1.00 98.82           C  
ATOM    374  CD2 LEU A  24       2.187  -1.517  14.318  1.00 98.82           C  
ATOM    378  N   ASP A  25       0.535  -6.147  12.032  1.00 98.92           N  
ATOM    380  CA  ASP A  25       0.261  -7.511  12.516  1.00 98.92           C  
ATOM    382  C   ASP A  25       1.163  -8.576  11.875  1.00 98.92           C  
ATOM    383  CB  ASP A  25      -1.189  -7.887  12.187  1.00 98.92           C  
ATOM    386  O   ASP A  25       1.380  -9.650  12.444  1.00 98.92           O  
ATOM    387  CG  ASP A  25      -2.220  -7.318  13.148  1.00 98.92           C  
ATOM    388  OD1 ASP A  25      -1.923  -6.321  13.837  1.00 98.92           O  
ATOM    389  OD2 ASP A  25      -3.287  -7.962  13.216  1.00 98.92           O  
ATOM    390  N   VAL A  26       1.687  -8.284  10.681  1.00 98.91           N  
ATOM    392  CA  VAL A  26       2.655  -9.119   9.964  1.00 98.91           C  
ATOM    394  C   VAL A  26       4.079  -8.616  10.198  1.00 98.91           C  
ATOM    395  CB  VAL A  26       2.319  -9.158   8.460  1.00 98.91           C  
ATOM    397  O   VAL A  26       4.981  -9.409  10.450  1.00 98.91           O  
ATOM    398  CG1 VAL A  26       3.328 -10.007   7.673  1.00 98.91           C  
ATOM    402  CG2 VAL A  26       0.924  -9.749   8.215  1.00 98.91           C  
ATOM    406  N   ALA A  27       4.312  -7.308  10.126  1.00 98.80           N  
ATOM    408  CA  ALA A  27       5.658  -6.747  10.151  1.00 98.80           C  
ATOM    410  C   ALA A  27       6.321  -6.798  11.534  1.00 98.80           C  
ATOM    411  CB  ALA A  27       5.589  -5.320   9.615  1.00 98.80           C  
ATOM    415  O   ALA A  27       7.504  -7.123  11.619  1.00 98.80           O  
ATOM    416  N   ALA A  28       5.578  -6.530  12.614  1.00 98.76           N  
ATOM    418  CA  ALA A  28       6.103  -6.593  13.979  1.00 98.76           C  
ATOM    420  C   ALA A  28       6.688  -7.977  14.338  1.00 98.76           C  
ATOM    421  CB  ALA A  28       5.015  -6.145  14.965  1.00 98.76           C  
ATOM    425  O   ALA A  28       7.856  -8.036  14.743  1.00 98.76           O  
ATOM    426  N   PRO A  29       5.959  -9.100  14.162  1.00 98.86           N  
ATOM    427  CA  PRO A  29       6.521 -10.420  14.434  1.00 98.86           C  
ATOM    429  C   PRO A  29       7.624 -10.796  13.442  1.00 98.86           C  
ATOM    430  CB  PRO A  29       5.346 -11.396  14.363  1.00 98.86           C  
ATOM    433  O   PRO A  29       8.600 -11.412  13.859  1.00 98.86           O  
ATOM    434  CG  PRO A  29       4.420 -10.706  13.374  1.00 98.86           C  
ATOM    437  CD  PRO A  29       4.566  -9.240  13.754  1.00 98.86           C  
ATOM    440  N   VAL A  30       7.529 -10.429  12.155  1.00 98.87           N  
ATOM    442  CA  VAL A  30       8.604 -10.717  11.185  1.00 98.87           C  
ATOM    444  C   VAL A  30       9.912 -10.053  11.614  1.00 98.87           C  
ATOM    445  CB  VAL A  30       8.222 -10.305   9.749  1.00 98.87           C  
ATOM    447  O   VAL A  30      10.936 -10.731  11.666  1.00 98.87           O  
ATOM    448  CG1 VAL A  30       9.415 -10.380   8.789  1.00 98.87           C  
ATOM    452  CG2 VAL A  30       7.153 -11.238   9.168  1.00 98.87           C  
ATOM    456  N   GLU A  31       9.886  -8.772  11.985  1.00 98.74           N  
ATOM    458  CA  GLU A  31      11.071  -8.047  12.452  1.00 98.74           C  
ATOM    460  C   GLU A  31      11.655  -8.705  13.715  1.00 98.74           C  
ATOM    461  CB  GLU A  31      10.687  -6.579  12.711  1.00 98.74           C  
ATOM    464  O   GLU A  31      12.824  -9.099  13.739  1.00 98.74           O  
ATOM    465  CG  GLU A  31      11.876  -5.684  13.102  1.00 98.74           C  
ATOM    468  CD  GLU A  31      12.826  -5.380  11.932  1.00 98.74           C  
ATOM    469  OE1 GLU A  31      14.058  -5.537  12.129  1.00 98.74           O  
ATOM    470  OE2 GLU A  31      12.329  -4.990  10.853  1.00 98.74           O  
ATOM    471  N   LEU A  32      10.835  -8.892  14.754  1.00 98.89           N  
ATOM    473  CA  LEU A  32      11.287  -9.425  16.044  1.00 98.89           C  
ATOM    475  C   LEU A  32      11.772 -10.876  15.943  1.00 98.89           C  
ATOM    476  CB  LEU A  32      10.147  -9.294  17.071  1.00 98.89           C  
ATOM    479  O   LEU A  32      12.805 -11.232  16.517  1.00 98.89           O  
ATOM    480  CG  LEU A  32       9.907  -7.848  17.536  1.00 98.89           C  
ATOM    482  CD1 LEU A  32       8.588  -7.751  18.281  1.00 98.89           C  
ATOM    486  CD2 LEU A  32      10.969  -7.371  18.525  1.00 98.89           C  
ATOM    490  N   PHE A  33      11.074 -11.725  15.189  1.00 98.89           N  
ATOM    492  CA  PHE A  33      11.495 -13.110  14.990  1.00 98.89           C  
ATOM    494  C   PHE A  33      12.715 -13.231  14.074  1.00 98.89           C  
ATOM    495  CB  PHE A  33      10.333 -13.972  14.483  1.00 98.89           C  
ATOM    498  O   PHE A  33      13.465 -14.199  14.213  1.00 98.89           O  
ATOM    499  CG  PHE A  33       9.132 -14.104  15.405  1.00 98.89           C  
ATOM    500  CD1 PHE A  33       9.284 -14.159  16.806  1.00 98.89           C  
ATOM    502  CD2 PHE A  33       7.842 -14.206  14.849  1.00 98.89           C  
ATOM    504  CE1 PHE A  33       8.157 -14.285  17.638  1.00 98.89           C  
ATOM    506  CE2 PHE A  33       6.717 -14.345  15.680  1.00 98.89           C  
ATOM    508  CZ  PHE A  33       6.874 -14.371  17.074  1.00 98.89           C  
ATOM    510  N   SER A  34      12.968 -12.262  13.192  1.00 98.74           N  
ATOM    512  CA  SER A  34      14.205 -12.222  12.402  1.00 98.74           C  
ATOM    514  C   SER A  34      15.406 -11.883  13.281  1.00 98.74           C  
ATOM    515  CB  SER A  34      14.088 -11.241  11.239  1.00 98.74           C  
ATOM    518  O   SER A  34      16.422 -12.571  13.214  1.00 98.74           O  
ATOM    519  OG  SER A  34      13.053 -11.697  10.401  1.00 98.74           O  
ATOM    521  N   TRP A  35      15.263 -10.934  14.211  1.00 98.61           N  
ATOM    523  CA  TRP A  35      16.288 -10.690  15.233  1.00 98.61           C  
ATOM    525  C   TRP A  35      16.503 -11.897  16.157  1.00 98.61           C  
ATOM    526  CB  TRP A  35      15.922  -9.444  16.041  1.00 98.61           C  
ATOM    529  O   TRP A  35      17.639 -12.205  16.529  1.00 98.61           O  
ATOM    530  CG  TRP A  35      16.134  -8.159  15.316  1.00 98.61           C  
ATOM    531  CD1 TRP A  35      15.175  -7.292  14.926  1.00 98.61           C  
ATOM    533  CD2 TRP A  35      17.398  -7.591  14.862  1.00 98.61           C  
ATOM    534  CE2 TRP A  35      17.131  -6.339  14.236  1.00 98.61           C  
ATOM    535  CE3 TRP A  35      18.744  -8.021  14.905  1.00 98.61           C  
ATOM    537  NE1 TRP A  35      15.758  -6.218  14.284  1.00 98.61           N  
ATOM    539  CH2 TRP A  35      19.477  -6.011  13.729  1.00 98.61           C  
ATOM    541  CZ2 TRP A  35      18.152  -5.556  13.679  1.00 98.61           C  
ATOM    543  CZ3 TRP A  35      19.771  -7.243  14.338  1.00 98.61           C  
ATOM    545  N   MET A  36      15.440 -12.640  16.492  1.00 98.81           N  
ATOM    547  CA  MET A  36      15.580 -13.929  17.179  1.00 98.81           C  
ATOM    549  C   MET A  36      16.370 -14.930  16.326  1.00 98.81           C  
ATOM    550  CB  MET A  36      14.204 -14.500  17.553  1.00 98.81           C  
ATOM    553  O   MET A  36      17.246 -15.602  16.864  1.00 98.81           O  
ATOM    554  CG  MET A  36      14.297 -15.898  18.188  1.00 98.81           C  
ATOM    557  SD  MET A  36      12.714 -16.713  18.533  1.00 98.81           S  
ATOM    558  CE  MET A  36      12.122 -17.053  16.856  1.00 98.81           C  
ATOM    562  N   ALA A  37      16.081 -15.051  15.027  1.00 98.56           N  
ATOM    564  CA  ALA A  37      16.779 -15.964  14.122  1.00 98.56           C  
ATOM    566  C   ALA A  37      18.284 -15.655  14.046  1.00 98.56           C  
ATOM    567  CB  ALA A  37      16.126 -15.885  12.735  1.00 98.56           C  
ATOM    571  O   ALA A  37      19.109 -16.570  14.119  1.00 98.56           O  
ATOM    572  N   ASP A  38      18.637 -14.371  13.990  1.00 97.68           N  
ATOM    574  CA  ASP A  38      20.024 -13.916  13.978  1.00 97.68           C  
ATOM    576  C   ASP A  38      20.741 -14.225  15.298  1.00 97.68           C  
ATOM    577  CB  ASP A  38      20.077 -12.412  13.662  1.00 97.68           C  
ATOM    580  O   ASP A  38      21.899 -14.654  15.286  1.00 97.68           O  
ATOM    581  CG  ASP A  38      19.827 -12.093  12.183  1.00 97.68           C  
ATOM    582  OD1 ASP A  38      19.964 -13.026  11.357  1.00 97.68           O  
ATOM    583  OD2 ASP A  38      19.592 -10.902  11.888  1.00 97.68           O  
ATOM    584  N   ALA A  39      20.072 -14.081  16.443  1.00 98.11           N  
ATOM    586  CA  ALA A  39      20.666 -14.331  17.756  1.00 98.11           C  
ATOM    588  C   ALA A  39      20.665 -15.820  18.172  1.00 98.11           C  
ATOM    589  CB  ALA A  39      19.935 -13.442  18.763  1.00 98.11           C  
ATOM    593  O   ALA A  39      21.570 -16.269  18.883  1.00 98.11           O  
ATOM    594  N   TRP A  40      19.689 -16.624  17.733  1.00 97.79           N  
ATOM    596  CA  TRP A  40      19.460 -17.984  18.234  1.00 97.79           C  
ATOM    598  C   TRP A  40      20.315 -19.054  17.549  1.00 97.79           C  
ATOM    599  CB  TRP A  40      17.970 -18.346  18.217  1.00 97.79           C  
ATOM    602  O   TRP A  40      19.840 -19.931  16.831  1.00 97.79           O  
ATOM    603  CG  TRP A  40      17.585 -19.552  19.031  1.00 97.79           C  
ATOM    604  CD1 TRP A  40      18.220 -20.026  20.130  1.00 97.79           C  
ATOM    606  CD2 TRP A  40      16.396 -20.382  18.886  1.00 97.79           C  
ATOM    607  CE2 TRP A  40      16.344 -21.300  19.977  1.00 97.79           C  
ATOM    608  CE3 TRP A  40      15.321 -20.408  17.976  1.00 97.79           C  
ATOM    610  NE1 TRP A  40      17.473 -21.026  20.717  1.00 97.79           N  
ATOM    612  CH2 TRP A  40      14.195 -22.150  19.262  1.00 97.79           C  
ATOM    614  CZ2 TRP A  40      15.261 -22.168  20.177  1.00 97.79           C  
ATOM    616  CZ3 TRP A  40      14.235 -21.283  18.156  1.00 97.79           C  
ATOM    618  N   LYS A  41      21.616 -19.063  17.847  1.00 95.52           N  
ATOM    620  CA  LYS A  41      22.571 -19.996  17.216  1.00 95.52           C  
ATOM    622  C   LYS A  41      22.281 -21.486  17.463  1.00 95.52           C  
ATOM    623  CB  LYS A  41      24.007 -19.636  17.634  1.00 95.52           C  
ATOM    626  O   LYS A  41      22.773 -22.333  16.725  1.00 95.52           O  
ATOM    627  CG  LYS A  41      24.406 -18.170  17.380  1.00 95.52           C  
ATOM    630  CD  LYS A  41      24.085 -17.683  15.957  1.00 95.52           C  
ATOM    633  CE  LYS A  41      24.639 -16.273  15.726  1.00 95.52           C  
ATOM    636  NZ  LYS A  41      24.179 -15.712  14.432  1.00 95.52           N  
ATOM    640  N   ALA A  42      21.482 -21.823  18.478  1.00 95.06           N  
ATOM    642  CA  ALA A  42      21.145 -23.204  18.831  1.00 95.06           C  
ATOM    644  C   ALA A  42      20.069 -23.845  17.934  1.00 95.06           C  
ATOM    645  CB  ALA A  42      20.713 -23.228  20.302  1.00 95.06           C  
ATOM    649  O   ALA A  42      19.825 -25.053  18.050  1.00 95.06           O  
ATOM    650  N   ARG A  43      19.356 -23.063  17.114  1.00 95.77           N  
ATOM    652  CA  ARG A  43      18.350 -23.566  16.171  1.00 95.77           C  
ATOM    654  C   ARG A  43      18.102 -22.522  15.090  1.00 95.77           C  
ATOM    655  CB  ARG A  43      17.054 -23.888  16.934  1.00 95.77           C  
ATOM    658  O   ARG A  43      17.666 -21.423  15.396  1.00 95.77           O  
ATOM    659  CG  ARG A  43      15.997 -24.600  16.089  1.00 95.77           C  
ATOM    662  CD  ARG A  43      14.849 -25.106  16.976  1.00 95.77           C  
ATOM    665  NE  ARG A  43      13.938 -25.935  16.181  1.00 95.77           N  
ATOM    667  NH1 ARG A  43      12.177 -26.292  17.634  1.00 95.77           N  
ATOM    670  NH2 ARG A  43      12.135 -27.080  15.536  1.00 95.77           N  
ATOM    673  CZ  ARG A  43      12.753 -26.430  16.471  1.00 95.77           C  
ATOM    674  N   ALA A  44      18.358 -22.889  13.835  1.00 96.24           N  
ATOM    676  CA  ALA A  44      17.994 -22.040  12.708  1.00 96.24           C  
ATOM    678  C   ALA A  44      16.485 -21.764  12.730  1.00 96.24           C  
ATOM    679  CB  ALA A  44      18.423 -22.724  11.404  1.00 96.24           C  
ATOM    683  O   ALA A  44      15.707 -22.667  13.034  1.00 96.24           O  
ATOM    684  N   THR A  45      16.079 -20.551  12.372  1.00 97.23           N  
ATOM    686  CA  THR A  45      14.670 -20.152  12.308  1.00 97.23           C  
ATOM    688  C   THR A  45      14.348 -19.686  10.899  1.00 97.23           C  
ATOM    689  CB  THR A  45      14.358 -19.056  13.334  1.00 97.23           C  
ATOM    691  O   THR A  45      15.159 -19.015  10.267  1.00 97.23           O  
ATOM    692  CG2 THR A  45      12.916 -18.549  13.290  1.00 97.23           C  
ATOM    696  OG1 THR A  45      14.573 -19.552  14.632  1.00 97.23           O  
ATOM    698  N   THR A  46      13.163 -20.029  10.403  1.00 96.77           N  
ATOM    700  CA  THR A  46      12.637 -19.474   9.151  1.00 96.77           C  
ATOM    702  C   THR A  46      11.259 -18.886   9.396  1.00 96.77           C  
ATOM    703  CB  THR A  46      12.537 -20.517   8.030  1.00 96.77           C  
ATOM    705  O   THR A  46      10.449 -19.521  10.072  1.00 96.77           O  
ATOM    706  CG2 THR A  46      13.821 -21.315   7.801  1.00 96.77           C  
ATOM    710  OG1 THR A  46      11.508 -21.426   8.328  1.00 96.77           O  
ATOM    712  N   ILE A  47      10.960 -17.751   8.775  1.00 98.44           N  
ATOM    714  CA  ILE A  47       9.635 -17.133   8.790  1.00 98.44           C  
ATOM    716  C   ILE A  47       9.085 -17.196   7.369  1.00 98.44           C  
ATOM    717  CB  ILE A  47       9.708 -15.689   9.327  1.00 98.44           C  
ATOM    719  O   ILE A  47       9.785 -16.872   6.413  1.00 98.44           O  
ATOM    720  CG1 ILE A  47      10.394 -15.615  10.711  1.00 98.44           C  
ATOM    723  CG2 ILE A  47       8.291 -15.099   9.435  1.00 98.44           C  
ATOM    727  CD1 ILE A  47      11.047 -14.254  10.941  1.00 98.44           C  
ATOM    731  N   THR A  48       7.861 -17.684   7.206  1.00 97.47           N  
ATOM    733  CA  THR A  48       7.220 -17.840   5.897  1.00 97.47           C  
ATOM    735  C   THR A  48       5.849 -17.187   5.921  1.00 97.47           C  
ATOM    736  CB  THR A  48       7.109 -19.327   5.526  1.00 97.47           C  
ATOM    738  O   THR A  48       4.998 -17.573   6.720  1.00 97.47           O  
ATOM    739  CG2 THR A  48       6.489 -19.557   4.153  1.00 97.47           C  
ATOM    743  OG1 THR A  48       8.404 -19.886   5.480  1.00 97.47           O  
ATOM    745  N   LEU A  49       5.621 -16.231   5.020  1.00 98.71           N  
ATOM    747  CA  LEU A  49       4.279 -15.770   4.692  1.00 98.71           C  
ATOM    749  C   LEU A  49       3.650 -16.788   3.741  1.00 98.71           C  
ATOM    750  CB  LEU A  49       4.258 -14.358   4.083  1.00 98.71           C  
ATOM    753  O   LEU A  49       4.134 -17.008   2.626  1.00 98.71           O  
ATOM    754  CG  LEU A  49       5.071 -13.285   4.819  1.00 98.71           C  
ATOM    756  CD1 LEU A  49       4.821 -11.945   4.136  1.00 98.71           C  
ATOM    760  CD2 LEU A  49       4.685 -13.165   6.290  1.00 98.71           C  
ATOM    764  N   ALA A  50       2.577 -17.416   4.197  1.00 98.34           N  
ATOM    766  CA  ALA A  50       1.795 -18.353   3.405  1.00 98.34           C  
ATOM    768  C   ALA A  50       0.481 -17.694   2.979  1.00 98.34           C  
ATOM    769  CB  ALA A  50       1.590 -19.641   4.207  1.00 98.34           C  
ATOM    773  O   ALA A  50      -0.088 -16.919   3.737  1.00 98.34           O  
ATOM    774  N   ALA A  51      -0.036 -18.008   1.799  1.00 98.69           N  
ATOM    776  CA  ALA A  51      -1.361 -17.559   1.368  1.00 98.69           C  
ATOM    778  C   ALA A  51      -2.085 -18.672   0.604  1.00 98.69           C  
ATOM    779  CB  ALA A  51      -1.199 -16.290   0.526  1.00 98.69           C  
ATOM    783  O   ALA A  51      -1.506 -19.714   0.312  1.00 98.69           O  
ATOM    784  N   GLU A  52      -3.348 -18.469   0.240  1.00 98.01           N  
ATOM    786  CA  GLU A  52      -4.079 -19.449  -0.578  1.00 98.01           C  
ATOM    788  C   GLU A  52      -3.411 -19.662  -1.950  1.00 98.01           C  
ATOM    789  CB  GLU A  52      -5.534 -18.984  -0.702  1.00 98.01           C  
ATOM    792  O   GLU A  52      -3.340 -20.784  -2.455  1.00 98.01           O  
ATOM    793  CG  GLU A  52      -6.438 -20.061  -1.316  1.00 98.01           C  
ATOM    796  CD  GLU A  52      -7.927 -19.679  -1.284  1.00 98.01           C  
ATOM    797  OE1 GLU A  52      -8.674 -20.199  -2.140  1.00 98.01           O  
ATOM    798  OE2 GLU A  52      -8.330 -18.929  -0.365  1.00 98.01           O  
ATOM    799  N   HIS A  53      -2.840 -18.592  -2.512  1.00 97.27           N  
ATOM    801  CA  HIS A  53      -2.112 -18.581  -3.778  1.00 97.27           C  
ATOM    803  C   HIS A  53      -0.856 -17.710  -3.676  1.00 97.27           C  
ATOM    804  CB  HIS A  53      -3.030 -18.043  -4.885  1.00 97.27           C  
ATOM    807  O   HIS A  53      -0.774 -16.832  -2.823  1.00 97.27           O  
ATOM    808  CG  HIS A  53      -4.314 -18.814  -5.058  1.00 97.27           C  
ATOM    809  CD2 HIS A  53      -5.563 -18.282  -5.222  1.00 97.27           C  
ATOM    811  ND1 HIS A  53      -4.456 -20.182  -5.039  1.00 97.27           N  
ATOM    813  CE1 HIS A  53      -5.760 -20.464  -5.192  1.00 97.27           C  
ATOM    815  NE2 HIS A  53      -6.468 -19.336  -5.335  1.00 97.27           N  
ATOM    816  N   LEU A  54       0.098 -17.902  -4.594  1.00 97.39           N  
ATOM    818  CA  LEU A  54       1.348 -17.129  -4.632  1.00 97.39           C  
ATOM    820  C   LEU A  54       1.203 -15.697  -5.183  1.00 97.39           C  
ATOM    821  CB  LEU A  54       2.412 -17.916  -5.415  1.00 97.39           C  
ATOM    824  O   LEU A  54       2.164 -14.928  -5.175  1.00 97.39           O  
ATOM    825  CG  LEU A  54       2.889 -19.200  -4.715  1.00 97.39           C  
ATOM    827  CD1 LEU A  54       3.879 -19.926  -5.624  1.00 97.39           C  
ATOM    831  CD2 LEU A  54       3.583 -18.910  -3.382  1.00 97.39           C  
ATOM    835  N   THR A  55       0.024 -15.327  -5.687  1.00 97.66           N  
ATOM    837  CA  THR A  55      -0.222 -13.986  -6.227  1.00 97.66           C  
ATOM    839  C   THR A  55      -0.002 -12.928  -5.140  1.00 97.66           C  
ATOM    840  CB  THR A  55      -1.646 -13.860  -6.784  1.00 97.66           C  
ATOM    842  O   THR A  55      -0.577 -13.059  -4.056  1.00 97.66           O  
ATOM    843  CG2 THR A  55      -1.866 -12.555  -7.550  1.00 97.66           C  
ATOM    847  OG1 THR A  55      -1.882 -14.903  -7.704  1.00 97.66           O  
ATOM    849  N   PRO A  56       0.777 -11.861  -5.408  1.00 98.15           N  
ATOM    850  CA  PRO A  56       0.924 -10.757  -4.468  1.00 98.15           C  
ATOM    852  C   PRO A  56      -0.431 -10.177  -4.060  1.00 98.15           C  
ATOM    853  CB  PRO A  56       1.802  -9.718  -5.166  1.00 98.15           C  
ATOM    856  O   PRO A  56      -1.336 -10.035  -4.884  1.00 98.15           O  
ATOM    857  CG  PRO A  56       2.599 -10.544  -6.172  1.00 98.15           C  
ATOM    860  CD  PRO A  56       1.621 -11.646  -6.574  1.00 98.15           C  
ATOM    863  N   LEU A  57      -0.554  -9.808  -2.789  1.00 98.68           N  
ATOM    865  CA  LEU A  57      -1.788  -9.301  -2.200  1.00 98.68           C  
ATOM    867  C   LEU A  57      -1.566  -7.944  -1.537  1.00 98.68           C  
ATOM    868  CB  LEU A  57      -2.402 -10.378  -1.288  1.00 98.68           C  
ATOM    871  O   LEU A  57      -0.435  -7.557  -1.248  1.00 98.68           O  
ATOM    872  CG  LEU A  57      -1.561 -10.825  -0.073  1.00 98.68           C  
ATOM    874  CD1 LEU A  57      -1.651  -9.837   1.095  1.00 98.68           C  
ATOM    878  CD2 LEU A  57      -2.091 -12.182   0.387  1.00 98.68           C  
ATOM    882  N   LYS A  58      -2.654  -7.204  -1.332  1.00 98.54           N  
ATOM    884  CA  LYS A  58      -2.630  -5.889  -0.689  1.00 98.54           C  
ATOM    886  C   LYS A  58      -2.978  -6.006   0.788  1.00 98.54           C  
ATOM    887  CB  LYS A  58      -3.582  -4.927  -1.421  1.00 98.54           C  
ATOM    890  O   LYS A  58      -3.932  -6.709   1.111  1.00 98.54           O  
ATOM    891  CG  LYS A  58      -3.118  -4.563  -2.844  1.00 98.54           C  
ATOM    894  CD  LYS A  58      -1.748  -3.884  -2.805  1.00 98.54           C  
ATOM    897  CE  LYS A  58      -1.428  -3.114  -4.081  1.00 98.54           C  
ATOM    900  NZ  LYS A  58      -0.242  -2.263  -3.842  1.00 98.54           N  
ATOM    904  N   THR A  59      -2.242  -5.313   1.648  1.00 98.69           N  
ATOM    906  CA  THR A  59      -2.640  -5.055   3.040  1.00 98.69           C  
ATOM    908  C   THR A  59      -3.829  -4.094   3.087  1.00 98.69           C  
ATOM    909  CB  THR A  59      -1.475  -4.460   3.843  1.00 98.69           C  
ATOM    911  O   THR A  59      -4.209  -3.520   2.058  1.00 98.69           O  
ATOM    912  CG2 THR A  59      -0.261  -5.383   3.834  1.00 98.69           C  
ATOM    916  OG1 THR A  59      -1.083  -3.243   3.260  1.00 98.69           O  
ATOM    918  N   ARG A  60      -4.425  -3.903   4.270  1.00 97.62           N  
ATOM    920  CA  ARG A  60      -5.509  -2.931   4.496  1.00 97.62           C  
ATOM    922  C   ARG A  60      -5.130  -1.520   4.019  1.00 97.62           C  
ATOM    923  CB  ARG A  60      -5.854  -2.923   5.997  1.00 97.62           C  
ATOM    926  O   ARG A  60      -5.945  -0.844   3.402  1.00 97.62           O  
ATOM    927  CG  ARG A  60      -7.174  -2.187   6.288  1.00 97.62           C  
ATOM    930  CD  ARG A  60      -7.350  -1.846   7.775  1.00 97.62           C  
ATOM    933  NE  ARG A  60      -6.513  -0.695   8.168  1.00 97.62           N  
ATOM    935  NH1 ARG A  60      -5.149  -1.683   9.765  1.00 97.62           N  
ATOM    938  NH2 ARG A  60      -4.751   0.359   9.127  1.00 97.62           N  
ATOM    941  CZ  ARG A  60      -5.503  -0.689   9.019  1.00 97.62           C  
ATOM    942  N   ASP A  61      -3.885  -1.113   4.252  1.00 96.59           N  
ATOM    944  CA  ASP A  61      -3.285   0.175   3.876  1.00 96.59           C  
ATOM    946  C   ASP A  61      -2.778   0.247   2.417  1.00 96.59           C  
ATOM    947  CB  ASP A  61      -2.149   0.480   4.863  1.00 96.59           C  
ATOM    950  O   ASP A  61      -2.336   1.299   1.953  1.00 96.59           O  
ATOM    951  CG  ASP A  61      -1.112  -0.637   4.873  1.00 96.59           C  
ATOM    952  OD1 ASP A  61      -1.442  -1.723   5.397  1.00 96.59           O  
ATOM    953  OD2 ASP A  61      -0.075  -0.508   4.194  1.00 96.59           O  
ATOM    954  N   GLY A  62      -2.876  -0.841   1.646  1.00 96.56           N  
ATOM    956  CA  GLY A  62      -2.569  -0.840   0.213  1.00 96.56           C  
ATOM    959  C   GLY A  62      -1.105  -1.118  -0.147  1.00 96.56           C  
ATOM    960  O   GLY A  62      -0.738  -1.044  -1.333  1.00 96.56           O  
ATOM    961  N   LEU A  63      -0.272  -1.508   0.816  1.00 97.76           N  
ATOM    963  CA  LEU A  63       1.066  -2.036   0.563  1.00 97.76           C  
ATOM    965  C   LEU A  63       0.979  -3.457  -0.017  1.00 97.76           C  
ATOM    966  CB  LEU A  63       1.877  -1.915   1.861  1.00 97.76           C  
ATOM    969  O   LEU A  63       0.067  -4.222   0.288  1.00 97.76           O  
ATOM    970  CG  LEU A  63       3.397  -2.047   1.674  1.00 97.76           C  
ATOM    972  CD1 LEU A  63       4.104  -1.055   2.589  1.00 97.76           C  
ATOM    976  CD2 LEU A  63       3.894  -3.451   2.014  1.00 97.76           C  
ATOM    980  N   THR A  64       1.884  -3.806  -0.935  1.00 98.19           N  
ATOM    982  CA  THR A  64       1.901  -5.150  -1.537  1.00 98.19           C  
ATOM    984  C   THR A  64       2.781  -6.081  -0.715  1.00 98.19           C  
ATOM    985  CB  THR A  64       2.407  -5.144  -2.987  1.00 98.19           C  
ATOM    987  O   THR A  64       3.977  -5.826  -0.598  1.00 98.19           O  
ATOM    988  CG2 THR A  64       2.347  -6.528  -3.632  1.00 98.19           C  
ATOM    992  OG1 THR A  64       1.628  -4.323  -3.831  1.00 98.19           O  
ATOM    994  N   LEU A  65       2.224  -7.197  -0.247  1.00 98.55           N  
ATOM    996  CA  LEU A  65       2.978  -8.325   0.297  1.00 98.55           C  
ATOM    998  C   LEU A  65       3.027  -9.460  -0.726  1.00 98.55           C  
ATOM    999  CB  LEU A  65       2.374  -8.796   1.631  1.00 98.55           C  
ATOM   1002  O   LEU A  65       2.067  -9.703  -1.461  1.00 98.55           O  
ATOM   1003  CG  LEU A  65       2.356  -7.732   2.742  1.00 98.55           C  
ATOM   1005  CD1 LEU A  65       1.711  -8.329   3.993  1.00 98.55           C  
ATOM   1009  CD2 LEU A  65       3.752  -7.235   3.119  1.00 98.55           C  
ATOM   1013  N   THR A  66       4.155 -10.167  -0.772  1.00 98.17           N  
ATOM   1015  CA  THR A  66       4.338 -11.335  -1.644  1.00 98.17           C  
ATOM   1017  C   THR A  66       4.465 -12.595  -0.784  1.00 98.17           C  
ATOM   1018  CB  THR A  66       5.568 -11.174  -2.546  1.00 98.17           C  
ATOM   1020  O   THR A  66       5.478 -12.722  -0.089  1.00 98.17           O  
ATOM   1021  CG2 THR A  66       5.673 -12.297  -3.577  1.00 98.17           C  
ATOM   1025  OG1 THR A  66       5.486  -9.960  -3.260  1.00 98.17           O  
ATOM   1027  N   PRO A  67       3.482 -13.514  -0.801  1.00 98.34           N  
ATOM   1028  CA  PRO A  67       3.601 -14.787  -0.096  1.00 98.34           C  
ATOM   1030  C   PRO A  67       4.753 -15.624  -0.672  1.00 98.34           C  
ATOM   1031  CB  PRO A  67       2.243 -15.477  -0.253  1.00 98.34           C  
ATOM   1034  O   PRO A  67       4.988 -15.621  -1.880  1.00 98.34           O  
ATOM   1035  CG  PRO A  67       1.705 -14.888  -1.557  1.00 98.34           C  
ATOM   1038  CD  PRO A  67       2.240 -13.464  -1.565  1.00 98.34           C  
ATOM   1041  N   GLN A  68       5.478 -16.347   0.186  1.00 96.91           N  
ATOM   1043  CA  GLN A  68       6.568 -17.232  -0.242  1.00 96.91           C  
ATOM   1045  C   GLN A  68       6.115 -18.683  -0.457  1.00 96.91           C  
ATOM   1046  CB  GLN A  68       7.749 -17.188   0.743  1.00 96.91           C  
ATOM   1049  O   GLN A  68       6.836 -19.444  -1.102  1.00 96.91           O  
ATOM   1050  CG  GLN A  68       8.388 -15.799   0.951  1.00 96.91           C  
ATOM   1053  CD  GLN A  68       7.853 -15.054   2.169  1.00 96.91           C  
ATOM   1054  NE2 GLN A  68       8.555 -14.080   2.703  1.00 96.91           N  
ATOM   1057  OE1 GLN A  68       6.809 -15.361   2.700  1.00 96.91           O  
ATOM   1058  N   ARG A  69       4.953 -19.074   0.081  1.00 96.14           N  
ATOM   1060  CA  ARG A  69       4.336 -20.394  -0.122  1.00 96.14           C  
ATOM   1062  C   ARG A  69       2.830 -20.285  -0.272  1.00 96.14           C  
ATOM   1063  CB  ARG A  69       4.668 -21.342   1.035  1.00 96.14           C  
ATOM   1066  O   ARG A  69       2.209 -19.384   0.294  1.00 96.14           O  
ATOM   1067  CG  ARG A  69       6.149 -21.721   1.036  1.00 96.14           C  
ATOM   1070  CD  ARG A  69       6.380 -22.854   2.027  1.00 96.14           C  
ATOM   1073  NE  ARG A  69       7.817 -23.128   2.168  1.00 96.14           N  
ATOM   1075  NH1 ARG A  69       7.637 -24.292   4.120  1.00 96.14           N  
ATOM   1078  NH2 ARG A  69       9.645 -24.064   3.137  1.00 96.14           N  
ATOM   1081  CZ  ARG A  69       8.364 -23.822   3.144  1.00 96.14           C  
ATOM   1082  N   GLN A  70       2.241 -21.233  -0.987  1.00 96.85           N  
ATOM   1084  CA  GLN A  70       0.797 -21.424  -1.003  1.00 96.85           C  
ATOM   1086  C   GLN A  70       0.377 -22.522  -0.019  1.00 96.85           C  
ATOM   1087  CB  GLN A  70       0.269 -21.632  -2.428  1.00 96.85           C  
ATOM   1090  O   GLN A  70       1.146 -23.438   0.268  1.00 96.85           O  
ATOM   1091  CG  GLN A  70       0.940 -22.786  -3.180  1.00 96.85           C  
ATOM   1094  CD  GLN A  70       0.396 -22.906  -4.592  1.00 96.85           C  
ATOM   1095  NE2 GLN A  70      -0.525 -23.807  -4.850  1.00 96.85           N  
ATOM   1098  OE1 GLN A  70       0.728 -22.145  -5.486  1.00 96.85           O  
ATOM   1099  N   PHE A  71      -0.855 -22.471   0.492  1.00 96.13           N  
ATOM   1101  CA  PHE A  71      -1.359 -23.454   1.461  1.00 96.13           C  
ATOM   1103  C   PHE A  71      -1.233 -24.903   0.968  1.00 96.13           C  
ATOM   1104  CB  PHE A  71      -2.823 -23.133   1.806  1.00 96.13           C  
ATOM   1107  O   PHE A  71      -0.927 -25.790   1.761  1.00 96.13           O  
ATOM   1108  CG  PHE A  71      -3.091 -21.797   2.482  1.00 96.13           C  
ATOM   1109  CD1 PHE A  71      -2.084 -21.105   3.189  1.00 96.13           C  
ATOM   1111  CD2 PHE A  71      -4.386 -21.248   2.421  1.00 96.13           C  
ATOM   1113  CE1 PHE A  71      -2.360 -19.871   3.798  1.00 96.13           C  
ATOM   1115  CE2 PHE A  71      -4.659 -20.004   3.018  1.00 96.13           C  
ATOM   1117  CZ  PHE A  71      -3.645 -19.315   3.705  1.00 96.13           C  
ATOM   1119  N   ALA A  72      -1.397 -25.134  -0.340  1.00 93.39           N  
ATOM   1121  CA  ALA A  72      -1.244 -26.455  -0.948  1.00 93.39           C  
ATOM   1123  C   ALA A  72       0.177 -27.032  -0.812  1.00 93.39           C  
ATOM   1124  CB  ALA A  72      -1.661 -26.369  -2.418  1.00 93.39           C  
ATOM   1128  O   ALA A  72       0.310 -28.247  -0.690  1.00 93.39           O  
ATOM   1129  N   ASP A  73       1.220 -26.192  -0.759  1.00 91.95           N  
ATOM   1131  CA  ASP A  73       2.609 -26.657  -0.616  1.00 91.95           C  
ATOM   1133  C   ASP A  73       2.789 -27.412   0.706  1.00 91.95           C  
ATOM   1134  CB  ASP A  73       3.603 -25.478  -0.647  1.00 91.95           C  
ATOM   1137  O   ASP A  73       3.492 -28.413   0.772  1.00 91.95           O  
ATOM   1138  CG  ASP A  73       3.546 -24.610  -1.907  1.00 91.95           C  
ATOM   1139  OD1 ASP A  73       3.129 -25.116  -2.969  1.00 91.95           O  
ATOM   1140  OD2 ASP A  73       3.895 -23.410  -1.780  1.00 91.95           O  
ATOM   1141  N   TYR A  74       2.108 -26.974   1.768  1.00 91.22           N  
ATOM   1143  CA  TYR A  74       2.186 -27.603   3.088  1.00 91.22           C  
ATOM   1145  C   TYR A  74       1.504 -28.976   3.153  1.00 91.22           C  
ATOM   1146  CB  TYR A  74       1.577 -26.672   4.137  1.00 91.22           C  
ATOM   1149  O   TYR A  74       1.756 -29.730   4.090  1.00 91.22           O  
ATOM   1150  CG  TYR A  74       2.380 -25.420   4.433  1.00 91.22           C  
ATOM   1151  CD1 TYR A  74       3.156 -25.357   5.606  1.00 91.22           C  
ATOM   1153  CD2 TYR A  74       2.318 -24.307   3.571  1.00 91.22           C  
ATOM   1155  CE1 TYR A  74       3.849 -24.179   5.935  1.00 91.22           C  
ATOM   1157  CE2 TYR A  74       3.020 -23.129   3.893  1.00 91.22           C  
ATOM   1159  OH  TYR A  74       4.437 -21.922   5.409  1.00 91.22           O  
ATOM   1161  CZ  TYR A  74       3.777 -23.061   5.081  1.00 91.22           C  
ATOM   1162  N   ALA A  75       0.635 -29.293   2.190  1.00 85.53           N  
ATOM   1164  CA  ALA A  75      -0.044 -30.580   2.084  1.00 85.53           C  
ATOM   1166  C   ALA A  75       0.639 -31.532   1.085  1.00 85.53           C  
ATOM   1167  CB  ALA A  75      -1.511 -30.315   1.722  1.00 85.53           C  
ATOM   1171  O   ALA A  75       0.223 -32.687   0.970  1.00 85.53           O  
ATOM   1172  N   ASP A  76       1.666 -31.072   0.360  1.00 81.19           N  
ATOM   1174  CA  ASP A  76       2.338 -31.879  -0.653  1.00 81.19           C  
ATOM   1176  C   ASP A  76       3.227 -32.953  -0.011  1.00 81.19           C  
ATOM   1177  CB  ASP A  76       3.111 -30.999  -1.648  1.00 81.19           C  
ATOM   1180  O   ASP A  76       4.335 -32.702   0.466  1.00 81.19           O  
ATOM   1181  CG  ASP A  76       3.637 -31.814  -2.839  1.00 81.19           C  
ATOM   1182  OD1 ASP A  76       3.452 -33.057  -2.844  1.00 81.19           O  
ATOM   1183  OD2 ASP A  76       4.235 -31.204  -3.748  1.00 81.19           O  
ATOM   1184  N   ALA A  77       2.735 -34.191  -0.029  1.00 74.88           N  
ATOM   1186  CA  ALA A  77       3.464 -35.350   0.470  1.00 74.88           C  
ATOM   1188  C   ALA A  77       4.696 -35.706  -0.383  1.00 74.88           C  
ATOM   1189  CB  ALA A  77       2.482 -36.525   0.546  1.00 74.88           C  
ATOM   1193  O   ALA A  77       5.597 -36.383   0.115  1.00 74.88           O  
ATOM   1194  N   ALA A  78       4.749 -35.285  -1.652  1.00 78.04           N  
ATOM   1196  CA  ALA A  78       5.875 -35.556  -2.544  1.00 78.04           C  
ATOM   1198  C   ALA A  78       7.064 -34.617  -2.281  1.00 78.04           C  
ATOM   1199  CB  ALA A  78       5.384 -35.445  -3.992  1.00 78.04           C  
ATOM   1203  O   ALA A  78       8.213 -34.988  -2.529  1.00 78.04           O  
ATOM   1204  N   ALA A  79       6.793 -33.426  -1.750  1.00 72.51           N  
ATOM   1206  CA  ALA A  79       7.782 -32.418  -1.391  1.00 72.51           C  
ATOM   1208  C   ALA A  79       7.473 -31.860   0.008  1.00 72.51           C  
ATOM   1209  CB  ALA A  79       7.795 -31.345  -2.488  1.00 72.51           C  
ATOM   1213  O   ALA A  79       7.081 -30.696   0.128  1.00 72.51           O  
ATOM   1214  N   PRO A  80       7.632 -32.684   1.068  1.00 67.39           N  
ATOM   1215  CA  PRO A  80       7.164 -32.341   2.399  1.00 67.39           C  
ATOM   1217  C   PRO A  80       7.788 -31.027   2.853  1.00 67.39           C  
ATOM   1218  CB  PRO A  80       7.523 -33.525   3.305  1.00 67.39           C  
ATOM   1221  O   PRO A  80       9.000 -30.918   3.065  1.00 67.39           O  
ATOM   1222  CG  PRO A  80       8.647 -34.231   2.551  1.00 67.39           C  
ATOM   1225  CD  PRO A  80       8.294 -33.979   1.086  1.00 67.39           C  
ATOM   1228  N   GLN A  81       6.934 -30.017   2.986  1.00 68.09           N  
ATOM   1230  CA  GLN A  81       7.343 -28.745   3.543  1.00 68.09           C  
ATOM   1232  C   GLN A  81       7.616 -28.910   5.033  1.00 68.09           C  
ATOM   1233  CB  GLN A  81       6.294 -27.657   3.288  1.00 68.09           C  
ATOM   1236  O   GLN A  81       7.023 -29.762   5.702  1.00 68.09           O  
ATOM   1237  CG  GLN A  81       6.151 -27.350   1.795  1.00 68.09           C  
ATOM   1240  CD  GLN A  81       7.426 -26.882   1.110  1.00 68.09           C  
ATOM   1241  NE2 GLN A  81       7.633 -27.260  -0.127  1.00 68.09           N  
ATOM   1244  OE1 GLN A  81       8.263 -26.188   1.668  1.00 68.09           O  
ATOM   1245  N   PRO A  82       8.515 -28.087   5.583  1.00 74.98           N  
ATOM   1246  CA  PRO A  82       8.768 -28.121   7.001  1.00 74.98           C  
ATOM   1248  C   PRO A  82       7.498 -27.863   7.817  1.00 74.98           C  
ATOM   1249  CB  PRO A  82       9.821 -27.059   7.243  1.00 74.98           C  
ATOM   1252  O   PRO A  82       6.730 -26.944   7.528  1.00 74.98           O  
ATOM   1253  CG  PRO A  82       9.882 -26.200   5.986  1.00 74.98           C  
ATOM   1256  CD  PRO A  82       9.378 -27.140   4.903  1.00 74.98           C  
ATOM   1259  N   GLN A  83       7.334 -28.661   8.870  1.00 87.73           N  
ATOM   1261  CA  GLN A  83       6.278 -28.524   9.864  1.00 87.73           C  
ATOM   1263  C   GLN A  83       6.286 -27.121  10.479  1.00 87.73           C  
ATOM   1264  CB  GLN A  83       6.514 -29.606  10.927  1.00 87.73           C  
ATOM   1267  O   GLN A  83       7.318 -26.660  10.979  1.00 87.73           O  
ATOM   1268  CG  GLN A  83       5.524 -29.598  12.103  1.00 87.73           C  
ATOM   1271  CD  GLN A  83       5.759 -30.785  13.036  1.00 87.73           C  
ATOM   1272  NE2 GLN A  83       4.892 -31.040  13.980  1.00 87.73           N  
ATOM   1275  OE1 GLN A  83       6.725 -31.524  12.938  1.00 87.73           O  
ATOM   1276  N   THR A  84       5.128 -26.459  10.479  1.00 96.72           N  
ATOM   1278  CA  THR A  84       4.922 -25.211  11.222  1.00 96.72           C  
ATOM   1280  C   THR A  84       5.085 -25.489  12.714  1.00 96.72           C  
ATOM   1281  CB  THR A  84       3.524 -24.633  10.946  1.00 96.72           C  
ATOM   1283  O   THR A  84       4.368 -26.316  13.264  1.00 96.72           O  
ATOM   1284  CG2 THR A  84       3.281 -23.337  11.717  1.00 96.72           C  
ATOM   1288  OG1 THR A  84       3.387 -24.330   9.572  1.00 96.72           O  
ATOM   1290  N   HIS A  85       6.014 -24.796  13.371  1.00 98.19           N  
ATOM   1292  CA  HIS A  85       6.217 -24.881  14.819  1.00 98.19           C  
ATOM   1294  C   HIS A  85       5.499 -23.743  15.554  1.00 98.19           C  
ATOM   1295  CB  HIS A  85       7.712 -24.852  15.129  1.00 98.19           C  
ATOM   1298  O   HIS A  85       4.956 -23.956  16.634  1.00 98.19           O  
ATOM   1299  CG  HIS A  85       8.500 -26.015  14.588  1.00 98.19           C  
ATOM   1300  CD2 HIS A  85       8.867 -27.127  15.295  1.00 98.19           C  
ATOM   1302  ND1 HIS A  85       8.978 -26.167  13.305  1.00 98.19           N  
ATOM   1304  CE1 HIS A  85       9.653 -27.327  13.261  1.00 98.19           C  
ATOM   1306  NE2 HIS A  85       9.641 -27.933  14.456  1.00 98.19           N  
ATOM   1307  N   LEU A  86       5.449 -22.552  14.955  1.00 98.88           N  
ATOM   1309  CA  LEU A  86       4.640 -21.427  15.419  1.00 98.88           C  
ATOM   1311  C   LEU A  86       3.747 -20.951  14.275  1.00 98.88           C  
ATOM   1312  CB  LEU A  86       5.565 -20.317  15.940  1.00 98.88           C  
ATOM   1315  O   LEU A  86       4.246 -20.495  13.246  1.00 98.88           O  
ATOM   1316  CG  LEU A  86       4.863 -18.991  16.294  1.00 98.88           C  
ATOM   1318  CD1 LEU A  86       3.906 -19.129  17.476  1.00 98.88           C  
ATOM   1322  CD2 LEU A  86       5.924 -17.957  16.661  1.00 98.88           C  
ATOM   1326  N   LEU A  87       2.437 -21.060  14.458  1.00 98.93           N  
ATOM   1328  CA  LEU A  87       1.450 -20.452  13.570  1.00 98.93           C  
ATOM   1330  C   LEU A  87       1.085 -19.080  14.132  1.00 98.93           C  
ATOM   1331  CB  LEU A  87       0.233 -21.392  13.492  1.00 98.93           C  
ATOM   1334  O   LEU A  87       0.618 -19.034  15.259  1.00 98.93           O  
ATOM   1335  CG  LEU A  87      -0.872 -20.915  12.534  1.00 98.93           C  
ATOM   1337  CD1 LEU A  87      -0.402 -20.925  11.079  1.00 98.93           C  
ATOM   1341  CD2 LEU A  87      -2.068 -21.860  12.646  1.00 98.93           C  
ATOM   1345  N   TRP A  88       1.270 -17.998  13.377  1.00 98.95           N  
ATOM   1347  CA  TRP A  88       0.922 -16.638  13.809  1.00 98.95           C  
ATOM   1349  C   TRP A  88      -0.144 -16.045  12.894  1.00 98.95           C  
ATOM   1350  CB  TRP A  88       2.182 -15.773  13.835  1.00 98.95           C  
ATOM   1353  O   TRP A  88       0.133 -15.744  11.735  1.00 98.95           O  
ATOM   1354  CG  TRP A  88       1.950 -14.324  14.149  1.00 98.95           C  
ATOM   1355  CD1 TRP A  88       1.404 -13.390  13.332  1.00 98.95           C  
ATOM   1357  CD2 TRP A  88       2.265 -13.624  15.385  1.00 98.95           C  
ATOM   1358  CE2 TRP A  88       1.846 -12.266  15.255  1.00 98.95           C  
ATOM   1359  CE3 TRP A  88       2.891 -14.001  16.593  1.00 98.95           C  
ATOM   1361  NE1 TRP A  88       1.305 -12.185  13.993  1.00 98.95           N  
ATOM   1363  CH2 TRP A  88       2.683 -11.727  17.447  1.00 98.95           C  
ATOM   1365  CZ2 TRP A  88       2.063 -11.318  16.258  1.00 98.95           C  
ATOM   1367  CZ3 TRP A  88       3.086 -13.058  17.617  1.00 98.95           C  
ATOM   1369  N   VAL A  89      -1.367 -15.887  13.395  1.00 98.98           N  
ATOM   1371  CA  VAL A  89      -2.521 -15.449  12.598  1.00 98.98           C  
ATOM   1373  C   VAL A  89      -2.771 -13.942  12.774  1.00 98.98           C  
ATOM   1374  CB  VAL A  89      -3.768 -16.277  12.953  1.00 98.98           C  
ATOM   1376  O   VAL A  89      -3.142 -13.530  13.874  1.00 98.98           O  
ATOM   1377  CG1 VAL A  89      -4.942 -15.933  12.031  1.00 98.98           C  
ATOM   1381  CG2 VAL A  89      -3.493 -17.778  12.793  1.00 98.98           C  
ATOM   1385  N   PRO A  90      -2.609 -13.116  11.725  1.00 98.96           N  
ATOM   1386  CA  PRO A  90      -2.843 -11.672  11.794  1.00 98.96           C  
ATOM   1388  C   PRO A  90      -4.331 -11.297  11.668  1.00 98.96           C  
ATOM   1389  CB  PRO A  90      -2.009 -11.098  10.646  1.00 98.96           C  
ATOM   1392  O   PRO A  90      -5.133 -12.060  11.109  1.00 98.96           O  
ATOM   1393  CG  PRO A  90      -2.081 -12.196   9.587  1.00 98.96           C  
ATOM   1396  CD  PRO A  90      -2.080 -13.476  10.415  1.00 98.96           C  
ATOM   1399  N   GLY A  91      -4.681 -10.104  12.153  1.00 98.92           N  
ATOM   1401  CA  GLY A  91      -5.936  -9.401  11.894  1.00 98.92           C  
ATOM   1404  C   GLY A  91      -5.974  -8.717  10.525  1.00 98.92           C  
ATOM   1405  O   GLY A  91      -5.098  -8.905   9.673  1.00 98.92           O  
ATOM   1406  N   GLY A  92      -7.052  -7.981  10.271  1.00 98.61           N  
ATOM   1408  CA  GLY A  92      -7.278  -7.368   8.969  1.00 98.61           C  
ATOM   1411  C   GLY A  92      -8.659  -6.751   8.791  1.00 98.61           C  
ATOM   1412  O   GLY A  92      -9.470  -6.631   9.710  1.00 98.61           O  
ATOM   1413  N   ALA A  93      -8.958  -6.399   7.544  1.00 98.33           N  
ATOM   1415  CA  ALA A  93     -10.181  -5.718   7.155  1.00 98.33           C  
ATOM   1417  C   ALA A  93     -11.453  -6.487   7.595  1.00 98.33           C  
ATOM   1418  CB  ALA A  93     -10.155  -5.488   5.642  1.00 98.33           C  
ATOM   1422  O   ALA A  93     -11.636  -7.655   7.223  1.00 98.33           O  
ATOM   1423  N   PRO A  94     -12.395  -5.835   8.307  1.00 97.90           N  
ATOM   1424  CA  PRO A  94     -13.611  -6.476   8.819  1.00 97.90           C  
ATOM   1426  C   PRO A  94     -14.467  -7.196   7.765  1.00 97.90           C  
ATOM   1427  CB  PRO A  94     -14.393  -5.330   9.472  1.00 97.90           C  
ATOM   1430  O   PRO A  94     -15.083  -8.228   8.043  1.00 97.90           O  
ATOM   1431  CG  PRO A  94     -13.285  -4.425   9.998  1.00 97.90           C  
ATOM   1434  CD  PRO A  94     -12.247  -4.504   8.890  1.00 97.90           C  
ATOM   1437  N   ASP A  95     -14.535  -6.680   6.536  1.00 97.41           N  
ATOM   1439  CA  ASP A  95     -15.297  -7.314   5.459  1.00 97.41           C  
ATOM   1441  C   ASP A  95     -14.640  -8.601   4.941  1.00 97.41           C  
ATOM   1442  CB  ASP A  95     -15.540  -6.311   4.325  1.00 97.41           C  
ATOM   1445  O   ASP A  95     -15.355  -9.533   4.553  1.00 97.41           O  
ATOM   1446  CG  ASP A  95     -14.270  -6.095   3.509  1.00 97.41           C  
ATOM   1447  OD1 ASP A  95     -13.319  -5.556   4.111  1.00 97.41           O  
ATOM   1448  OD2 ASP A  95     -14.265  -6.578   2.349  1.00 97.41           O  
ATOM   1449  N   VAL A  96     -13.307  -8.672   4.983  1.00 98.27           N  
ATOM   1451  CA  VAL A  96     -12.537  -9.870   4.647  1.00 98.27           C  
ATOM   1453  C   VAL A  96     -12.630 -10.891   5.771  1.00 98.27           C  
ATOM   1454  CB  VAL A  96     -11.071  -9.543   4.315  1.00 98.27           C  
ATOM   1456  O   VAL A  96     -12.975 -12.041   5.498  1.00 98.27           O  
ATOM   1457  CG1 VAL A  96     -10.346 -10.852   3.978  1.00 98.27           C  
ATOM   1461  CG2 VAL A  96     -10.991  -8.592   3.114  1.00 98.27           C  
ATOM   1465  N   LEU A  97     -12.445 -10.477   7.028  1.00 98.60           N  
ATOM   1467  CA  LEU A  97     -12.605 -11.350   8.197  1.00 98.60           C  
ATOM   1469  C   LEU A  97     -13.967 -12.050   8.187  1.00 98.60           C  
ATOM   1470  CB  LEU A  97     -12.456 -10.523   9.482  1.00 98.60           C  
ATOM   1473  O   LEU A  97     -14.041 -13.272   8.289  1.00 98.60           O  
ATOM   1474  CG  LEU A  97     -11.037  -9.994   9.748  1.00 98.60           C  
ATOM   1476  CD1 LEU A  97     -11.108  -9.079  10.961  1.00 98.60           C  
ATOM   1480  CD2 LEU A  97     -10.053 -11.125  10.036  1.00 98.60           C  
ATOM   1484  N   ARG A  98     -15.053 -11.307   7.927  1.00 98.01           N  
ATOM   1486  CA  ARG A  98     -16.406 -11.874   7.814  1.00 98.01           C  
ATOM   1488  C   ARG A  98     -16.510 -12.960   6.737  1.00 98.01           C  
ATOM   1489  CB  ARG A  98     -17.397 -10.730   7.547  1.00 98.01           C  
ATOM   1492  O   ARG A  98     -17.321 -13.874   6.868  1.00 98.01           O  
ATOM   1493  CG  ARG A  98     -18.860 -11.163   7.731  1.00 98.01           C  
ATOM   1496  CD  ARG A  98     -19.850 -10.078   7.295  1.00 98.01           C  
ATOM   1499  NE  ARG A  98     -19.783  -8.888   8.156  1.00 98.01           N  
ATOM   1501  NH1 ARG A  98     -18.603  -7.449   6.795  1.00 98.01           N  
ATOM   1504  NH2 ARG A  98     -19.327  -6.768   8.793  1.00 98.01           N  
ATOM   1507  CZ  ARG A  98     -19.238  -7.712   7.903  1.00 98.01           C  
ATOM   1508  N   LYS A  99     -15.751 -12.856   5.640  1.00 98.09           N  
ATOM   1510  CA  LYS A  99     -15.701 -13.885   4.587  1.00 98.09           C  
ATOM   1512  C   LYS A  99     -14.888 -15.093   5.049  1.00 98.09           C  
ATOM   1513  CB  LYS A  99     -15.156 -13.311   3.269  1.00 98.09           C  
ATOM   1516  O   LYS A  99     -15.411 -16.197   4.963  1.00 98.09           O  
ATOM   1517  CG  LYS A  99     -16.082 -12.263   2.624  1.00 98.09           C  
ATOM   1520  CD  LYS A  99     -15.322 -11.475   1.545  1.00 98.09           C  
ATOM   1523  CE  LYS A  99     -16.152 -10.303   1.001  1.00 98.09           C  
ATOM   1526  NZ  LYS A  99     -15.287  -9.265   0.376  1.00 98.09           N  
ATOM   1530  N   LEU A 100     -13.686 -14.884   5.587  1.00 98.64           N  
ATOM   1532  CA  LEU A 100     -12.794 -15.959   6.038  1.00 98.64           C  
ATOM   1534  C   LEU A 100     -13.395 -16.780   7.188  1.00 98.64           C  
ATOM   1535  CB  LEU A 100     -11.447 -15.350   6.464  1.00 98.64           C  
ATOM   1538  O   LEU A 100     -13.308 -18.004   7.186  1.00 98.64           O  
ATOM   1539  CG  LEU A 100     -10.631 -14.680   5.346  1.00 98.64           C  
ATOM   1541  CD1 LEU A 100      -9.358 -14.084   5.941  1.00 98.64           C  
ATOM   1545  CD2 LEU A 100     -10.233 -15.660   4.243  1.00 98.64           C  
ATOM   1549  N   MET A 101     -14.085 -16.135   8.131  1.00 98.60           N  
ATOM   1551  CA  MET A 101     -14.734 -16.806   9.266  1.00 98.60           C  
ATOM   1553  C   MET A 101     -15.871 -17.759   8.861  1.00 98.60           C  
ATOM   1554  CB  MET A 101     -15.278 -15.756  10.243  1.00 98.60           C  
ATOM   1557  O   MET A 101     -16.311 -18.559   9.681  1.00 98.60           O  
ATOM   1558  CG  MET A 101     -14.172 -15.008  10.992  1.00 98.60           C  
ATOM   1561  SD  MET A 101     -14.799 -13.654  12.013  1.00 98.60           S  
ATOM   1562  CE  MET A 101     -15.598 -14.589  13.345  1.00 98.60           C  
ATOM   1566  N   ARG A 102     -16.361 -17.704   7.612  1.00 97.90           N  
ATOM   1568  CA  ARG A 102     -17.391 -18.632   7.110  1.00 97.90           C  
ATOM   1570  C   ARG A 102     -16.843 -20.000   6.696  1.00 97.90           C  
ATOM   1571  CB  ARG A 102     -18.185 -17.984   5.964  1.00 97.90           C  
ATOM   1574  O   ARG A 102     -17.640 -20.876   6.370  1.00 97.90           O  
ATOM   1575  CG  ARG A 102     -19.153 -16.918   6.488  1.00 97.90           C  
ATOM   1578  CD  ARG A 102     -19.973 -16.315   5.342  1.00 97.90           C  
ATOM   1581  NE  ARG A 102     -19.351 -15.088   4.808  1.00 97.90           N  
ATOM   1583  NH1 ARG A 102     -20.905 -13.588   5.593  1.00 97.90           N  
ATOM   1586  NH2 ARG A 102     -19.179 -12.850   4.391  1.00 97.90           N  
ATOM   1589  CZ  ARG A 102     -19.809 -13.854   4.937  1.00 97.90           C  
ATOM   1590  N   GLY A 103     -15.524 -20.194   6.705  1.00 98.14           N  
ATOM   1592  CA  GLY A 103     -14.878 -21.428   6.260  1.00 98.14           C  
ATOM   1595  C   GLY A 103     -14.068 -21.256   4.981  1.00 98.14           C  
ATOM   1596  O   GLY A 103     -13.854 -20.146   4.497  1.00 98.14           O  
ATOM   1597  N   GLY A 104     -13.624 -22.387   4.435  1.00 98.12           N  
ATOM   1599  CA  GLY A 104     -12.813 -22.446   3.224  1.00 98.12           C  
ATOM   1602  C   GLY A 104     -11.315 -22.630   3.496  1.00 98.12           C  
ATOM   1603  O   GLY A 104     -10.915 -22.873   4.641  1.00 98.12           O  
ATOM   1604  N   PRO A 105     -10.480 -22.491   2.446  1.00 98.22           N  
ATOM   1605  CA  PRO A 105      -9.079 -22.917   2.465  1.00 98.22           C  
ATOM   1607  C   PRO A 105      -8.244 -22.300   3.585  1.00 98.22           C  
ATOM   1608  CB  PRO A 105      -8.524 -22.535   1.088  1.00 98.22           C  
ATOM   1611  O   PRO A 105      -7.387 -22.973   4.148  1.00 98.22           O  
ATOM   1612  CG  PRO A 105      -9.754 -22.639   0.191  1.00 98.22           C  
ATOM   1615  CD  PRO A 105     -10.859 -22.099   1.092  1.00 98.22           C  
ATOM   1618  N   TYR A 106      -8.520 -21.045   3.950  1.00 98.71           N  
ATOM   1620  CA  TYR A 106      -7.814 -20.371   5.037  1.00 98.71           C  
ATOM   1622  C   TYR A 106      -8.045 -21.054   6.394  1.00 98.71           C  
ATOM   1623  CB  TYR A 106      -8.213 -18.892   5.060  1.00 98.71           C  
ATOM   1626  O   TYR A 106      -7.080 -21.426   7.056  1.00 98.71           O  
ATOM   1627  CG  TYR A 106      -7.303 -18.054   5.930  1.00 98.71           C  
ATOM   1628  CD1 TYR A 106      -7.542 -17.952   7.313  1.00 98.71           C  
ATOM   1630  CD2 TYR A 106      -6.193 -17.410   5.357  1.00 98.71           C  
ATOM   1632  CE1 TYR A 106      -6.670 -17.208   8.123  1.00 98.71           C  
ATOM   1634  CE2 TYR A 106      -5.307 -16.685   6.170  1.00 98.71           C  
ATOM   1636  OH  TYR A 106      -4.721 -15.850   8.337  1.00 98.71           O  
ATOM   1638  CZ  TYR A 106      -5.552 -16.573   7.553  1.00 98.71           C  
ATOM   1639  N   LEU A 107      -9.302 -21.283   6.806  1.00 98.85           N  
ATOM   1641  CA  LEU A 107      -9.580 -21.951   8.090  1.00 98.85           C  
ATOM   1643  C   LEU A 107      -9.129 -23.414   8.082  1.00 98.85           C  
ATOM   1644  CB  LEU A 107     -11.070 -21.878   8.475  1.00 98.85           C  
ATOM   1647  O   LEU A 107      -8.685 -23.918   9.114  1.00 98.85           O  
ATOM   1648  CG  LEU A 107     -11.666 -20.477   8.692  1.00 98.85           C  
ATOM   1650  CD1 LEU A 107     -13.010 -20.607   9.415  1.00 98.85           C  
ATOM   1654  CD2 LEU A 107     -10.804 -19.557   9.557  1.00 98.85           C  
ATOM   1658  N   ASP A 108      -9.219 -24.094   6.941  1.00 98.40           N  
ATOM   1660  CA  ASP A 108      -8.747 -25.474   6.816  1.00 98.40           C  
ATOM   1662  C   ASP A 108      -7.219 -25.556   6.948  1.00 98.40           C  
ATOM   1663  CB  ASP A 108      -9.261 -26.079   5.504  1.00 98.40           C  
ATOM   1666  O   ASP A 108      -6.709 -26.432   7.651  1.00 98.40           O  
ATOM   1667  CG  ASP A 108     -10.792 -26.219   5.478  1.00 98.40           C  
ATOM   1668  OD1 ASP A 108     -11.417 -26.282   6.574  1.00 98.40           O  
ATOM   1669  OD2 ASP A 108     -11.334 -26.275   4.352  1.00 98.40           O  
ATOM   1670  N   PHE A 109      -6.489 -24.589   6.381  1.00 97.95           N  
ATOM   1672  CA  PHE A 109      -5.051 -24.439   6.593  1.00 97.95           C  
ATOM   1674  C   PHE A 109      -4.715 -24.210   8.070  1.00 97.95           C  
ATOM   1675  CB  PHE A 109      -4.511 -23.296   5.727  1.00 97.95           C  
ATOM   1678  O   PHE A 109      -3.841 -24.897   8.603  1.00 97.95           O  
ATOM   1679  CG  PHE A 109      -3.021 -23.086   5.887  1.00 97.95           C  
ATOM   1680  CD1 PHE A 109      -2.520 -22.055   6.706  1.00 97.95           C  
ATOM   1682  CD2 PHE A 109      -2.134 -23.945   5.218  1.00 97.95           C  
ATOM   1684  CE1 PHE A 109      -1.130 -21.867   6.826  1.00 97.95           C  
ATOM   1686  CE2 PHE A 109      -0.751 -23.746   5.329  1.00 97.95           C  
ATOM   1688  CZ  PHE A 109      -0.249 -22.701   6.115  1.00 97.95           C  
ATOM   1690  N   LEU A 110      -5.434 -23.309   8.758  1.00 98.83           N  
ATOM   1692  CA  LEU A 110      -5.220 -23.069  10.191  1.00 98.83           C  
ATOM   1694  C   LEU A 110      -5.371 -24.358  11.004  1.00 98.83           C  
ATOM   1695  CB  LEU A 110      -6.189 -22.009  10.748  1.00 98.83           C  
ATOM   1698  O   LEU A 110      -4.502 -24.667  11.821  1.00 98.83           O  
ATOM   1699  CG  LEU A 110      -6.083 -20.583  10.185  1.00 98.83           C  
ATOM   1701  CD1 LEU A 110      -6.997 -19.673  11.004  1.00 98.83           C  
ATOM   1705  CD2 LEU A 110      -4.665 -20.026  10.222  1.00 98.83           C  
ATOM   1709  N   LYS A 111      -6.437 -25.134  10.766  1.00 98.51           N  
ATOM   1711  CA  LYS A 111      -6.679 -26.411  11.460  1.00 98.51           C  
ATOM   1713  C   LYS A 111      -5.559 -27.415  11.195  1.00 98.51           C  
ATOM   1714  CB  LYS A 111      -8.020 -27.013  11.022  1.00 98.51           C  
ATOM   1717  O   LYS A 111      -5.048 -28.013  12.139  1.00 98.51           O  
ATOM   1718  CG  LYS A 111      -9.236 -26.202  11.488  1.00 98.51           C  
ATOM   1721  CD  LYS A 111     -10.482 -26.715  10.758  1.00 98.51           C  
ATOM   1724  CE  LYS A 111     -11.647 -25.738  10.896  1.00 98.51           C  
ATOM   1727  NZ  LYS A 111     -12.691 -26.052   9.890  1.00 98.51           N  
ATOM   1731  N   ALA A 112      -5.164 -27.572   9.930  1.00 96.99           N  
ATOM   1733  CA  ALA A 112      -4.126 -28.515   9.531  1.00 96.99           C  
ATOM   1735  C   ALA A 112      -2.767 -28.177  10.165  1.00 96.99           C  
ATOM   1736  CB  ALA A 112      -4.050 -28.539   8.001  1.00 96.99           C  
ATOM   1740  O   ALA A 112      -2.132 -29.050  10.751  1.00 96.99           O  
ATOM   1741  N   GLN A 113      -2.340 -26.910  10.104  1.00 97.15           N  
ATOM   1743  CA  GLN A 113      -1.053 -26.494  10.672  1.00 97.15           C  
ATOM   1745  C   GLN A 113      -1.054 -26.527  12.203  1.00 97.15           C  
ATOM   1746  CB  GLN A 113      -0.669 -25.095  10.164  1.00 97.15           C  
ATOM   1749  O   GLN A 113      -0.065 -26.933  12.810  1.00 97.15           O  
ATOM   1750  CG  GLN A 113      -0.447 -25.018   8.646  1.00 97.15           C  
ATOM   1753  CD  GLN A 113       0.454 -26.126   8.118  1.00 97.15           C  
ATOM   1754  NE2 GLN A 113      -0.048 -26.992   7.263  1.00 97.15           N  
ATOM   1757  OE1 GLN A 113       1.612 -26.246   8.502  1.00 97.15           O  
ATOM   1758  N   SER A 114      -2.173 -26.167  12.836  1.00 98.10           N  
ATOM   1760  CA  SER A 114      -2.291 -26.160  14.299  1.00 98.10           C  
ATOM   1762  C   SER A 114      -2.158 -27.546  14.927  1.00 98.10           C  
ATOM   1763  CB  SER A 114      -3.635 -25.579  14.723  1.00 98.10           C  
ATOM   1766  O   SER A 114      -1.730 -27.648  16.072  1.00 98.10           O  
ATOM   1767  OG  SER A 114      -3.714 -24.227  14.337  1.00 98.10           O  
ATOM   1769  N   ALA A 115      -2.500 -28.616  14.200  1.00 95.99           N  
ATOM   1771  CA  ALA A 115      -2.413 -29.985  14.710  1.00 95.99           C  
ATOM   1773  C   ALA A 115      -0.973 -30.421  15.034  1.00 95.99           C  
ATOM   1774  CB  ALA A 115      -3.052 -30.918  13.675  1.00 95.99           C  
ATOM   1778  O   ALA A 115      -0.771 -31.253  15.916  1.00 95.99           O  
ATOM   1779  N   GLY A 116       0.017 -29.866  14.326  1.00 94.67           N  
ATOM   1781  CA  GLY A 116       1.436 -30.156  14.529  1.00 94.67           C  
ATOM   1784  C   GLY A 116       2.234 -29.010  15.152  1.00 94.67           C  
ATOM   1785  O   GLY A 116       3.433 -29.178  15.354  1.00 94.67           O  
ATOM   1786  N   ALA A 117       1.629 -27.854  15.419  1.00 98.05           N  
ATOM   1788  CA  ALA A 117       2.365 -26.691  15.900  1.00 98.05           C  
ATOM   1790  C   ALA A 117       2.681 -26.780  17.400  1.00 98.05           C  
ATOM   1791  CB  ALA A 117       1.601 -25.416  15.526  1.00 98.05           C  
ATOM   1795  O   ALA A 117       1.824 -27.132  18.214  1.00 98.05           O  
ATOM   1796  N   ASP A 118       3.896 -26.372  17.777  1.00 98.04           N  
ATOM   1798  CA  ASP A 118       4.281 -26.183  19.179  1.00 98.04           C  
ATOM   1800  C   ASP A 118       3.459 -25.048  19.806  1.00 98.04           C  
ATOM   1801  CB  ASP A 118       5.778 -25.835  19.308  1.00 98.04           C  
ATOM   1804  O   ASP A 118       3.074 -25.130  20.972  1.00 98.04           O  
ATOM   1805  CG  ASP A 118       6.757 -26.905  18.811  1.00 98.04           C  
ATOM   1806  OD1 ASP A 118       6.416 -28.104  18.873  1.00 98.04           O  
ATOM   1807  OD2 ASP A 118       7.885 -26.513  18.419  1.00 98.04           O  
ATOM   1808  N   HIS A 119       3.166 -24.008  19.015  1.00 98.80           N  
ATOM   1810  CA  HIS A 119       2.394 -22.831  19.399  1.00 98.80           C  
ATOM   1812  C   HIS A 119       1.426 -22.394  18.296  1.00 98.80           C  
ATOM   1813  CB  HIS A 119       3.358 -21.693  19.761  1.00 98.80           C  
ATOM   1816  O   HIS A 119       1.786 -22.311  17.120  1.00 98.80           O  
ATOM   1817  CG  HIS A 119       4.133 -21.975  21.017  1.00 98.80           C  
ATOM   1818  CD2 HIS A 119       5.484 -22.158  21.146  1.00 98.80           C  
ATOM   1820  ND1 HIS A 119       3.563 -22.262  22.228  1.00 98.80           N  
ATOM   1822  CE1 HIS A 119       4.538 -22.658  23.053  1.00 98.80           C  
ATOM   1824  NE2 HIS A 119       5.739 -22.570  22.465  1.00 98.80           N  
ATOM   1825  N   VAL A 120       0.200 -22.065  18.701  1.00 98.93           N  
ATOM   1827  CA  VAL A 120      -0.826 -21.471  17.841  1.00 98.93           C  
ATOM   1829  C   VAL A 120      -1.119 -20.084  18.384  1.00 98.93           C  
ATOM   1830  CB  VAL A 120      -2.099 -22.337  17.802  1.00 98.93           C  
ATOM   1832  O   VAL A 120      -1.650 -19.958  19.487  1.00 98.93           O  
ATOM   1833  CG1 VAL A 120      -3.168 -21.711  16.900  1.00 98.93           C  
ATOM   1837  CG2 VAL A 120      -1.795 -23.742  17.274  1.00 98.93           C  
ATOM   1841  N   SER A 121      -0.742 -19.057  17.632  1.00 98.95           N  
ATOM   1843  CA  SER A 121      -0.882 -17.672  18.042  1.00 98.95           C  
ATOM   1845  C   SER A 121      -1.680 -16.814  17.074  1.00 98.95           C  
ATOM   1846  CB  SER A 121       0.468 -17.037  18.406  1.00 98.95           C  
ATOM   1849  O   SER A 121      -1.881 -17.162  15.908  1.00 98.95           O  
ATOM   1850  OG  SER A 121       1.201 -16.629  17.271  1.00 98.95           O  
ATOM   1852  N   SER A 122      -2.155 -15.682  17.576  1.00 98.96           N  
ATOM   1854  CA  SER A 122      -2.814 -14.664  16.771  1.00 98.96           C  
ATOM   1856  C   SER A 122      -2.657 -13.295  17.390  1.00 98.96           C  
ATOM   1857  CB  SER A 122      -4.315 -14.928  16.649  1.00 98.96           C  
ATOM   1860  O   SER A 122      -2.796 -13.180  18.599  1.00 98.96           O  
ATOM   1861  OG  SER A 122      -4.934 -14.901  17.924  1.00 98.96           O  
ATOM   1863  N   VAL A 123      -2.557 -12.262  16.573  1.00 98.92           N  
ATOM   1865  CA  VAL A 123      -2.633 -10.865  17.015  1.00 98.92           C  
ATOM   1867  C   VAL A 123      -3.936 -10.247  16.511  1.00 98.92           C  
ATOM   1868  CB  VAL A 123      -1.369 -10.115  16.564  1.00 98.92           C  
ATOM   1870  O   VAL A 123      -4.500 -10.718  15.516  1.00 98.92           O  
ATOM   1871  CG1 VAL A 123      -1.218 -10.115  15.041  1.00 98.92           C  
ATOM   1875  CG2 VAL A 123      -1.299  -8.681  17.093  1.00 98.92           C  
ATOM   1879  N   CYS A 124      -4.428  -9.208  17.191  1.00 98.74           N  
ATOM   1881  CA  CYS A 124      -5.567  -8.428  16.718  1.00 98.74           C  
ATOM   1883  C   CYS A 124      -6.790  -9.327  16.474  1.00 98.74           C  
ATOM   1884  CB  CYS A 124      -5.069  -7.542  15.561  1.00 98.74           C  
ATOM   1887  O   CYS A 124      -7.083 -10.251  17.244  1.00 98.74           O  
ATOM   1888  SG  CYS A 124      -5.520  -5.815  15.826  1.00 98.74           S  
ATOM   1890  N   GLU A 125      -7.549  -9.074  15.419  1.00 98.82           N  
ATOM   1892  CA  GLU A 125      -8.720  -9.851  15.023  1.00 98.82           C  
ATOM   1894  C   GLU A 125      -8.369 -11.248  14.487  1.00 98.82           C  
ATOM   1895  CB  GLU A 125      -9.542  -9.082  13.987  1.00 98.82           C  
ATOM   1898  O   GLU A 125      -9.273 -12.056  14.257  1.00 98.82           O  
ATOM   1899  CG  GLU A 125     -10.072  -7.714  14.450  1.00 98.82           C  
ATOM   1902  CD  GLU A 125      -9.051  -6.565  14.394  1.00 98.82           C  
ATOM   1903  OE1 GLU A 125      -9.425  -5.450  14.816  1.00 98.82           O  
ATOM   1904  OE2 GLU A 125      -7.896  -6.820  13.999  1.00 98.82           O  
ATOM   1905  N   GLY A 126      -7.084 -11.593  14.349  1.00 98.95           N  
ATOM   1907  CA  GLY A 126      -6.645 -12.944  13.996  1.00 98.95           C  
ATOM   1910  C   GLY A 126      -7.176 -14.008  14.965  1.00 98.95           C  
ATOM   1911  O   GLY A 126      -7.456 -15.141  14.562  1.00 98.95           O  
ATOM   1912  N   ALA A 127      -7.432 -13.628  16.221  1.00 98.96           N  
ATOM   1914  CA  ALA A 127      -8.080 -14.487  17.208  1.00 98.96           C  
ATOM   1916  C   ALA A 127      -9.490 -14.926  16.775  1.00 98.96           C  
ATOM   1917  CB  ALA A 127      -8.133 -13.731  18.535  1.00 98.96           C  
ATOM   1921  O   ALA A 127      -9.900 -16.046  17.070  1.00 98.96           O  
ATOM   1922  N   LEU A 128     -10.225 -14.099  16.023  1.00 98.93           N  
ATOM   1924  CA  LEU A 128     -11.545 -14.455  15.492  1.00 98.93           C  
ATOM   1926  C   LEU A 128     -11.458 -15.532  14.405  1.00 98.93           C  
ATOM   1927  CB  LEU A 128     -12.250 -13.211  14.930  1.00 98.93           C  
ATOM   1930  O   LEU A 128     -12.372 -16.345  14.272  1.00 98.93           O  
ATOM   1931  CG  LEU A 128     -12.403 -12.031  15.903  1.00 98.93           C  
ATOM   1933  CD1 LEU A 128     -13.162 -10.920  15.187  1.00 98.93           C  
ATOM   1937  CD2 LEU A 128     -13.193 -12.408  17.159  1.00 98.93           C  
ATOM   1941  N   LEU A 129     -10.356 -15.575  13.649  1.00 98.96           N  
ATOM   1943  CA  LEU A 129     -10.098 -16.628  12.664  1.00 98.96           C  
ATOM   1945  C   LEU A 129      -9.748 -17.949  13.359  1.00 98.96           C  
ATOM   1946  CB  LEU A 129      -8.986 -16.188  11.693  1.00 98.96           C  
ATOM   1949  O   LEU A 129     -10.276 -18.995  12.982  1.00 98.96           O  
ATOM   1950  CG  LEU A 129      -9.310 -14.917  10.886  1.00 98.96           C  
ATOM   1952  CD1 LEU A 129      -8.086 -14.438  10.109  1.00 98.96           C  
ATOM   1956  CD2 LEU A 129     -10.432 -15.172   9.878  1.00 98.96           C  
ATOM   1960  N   LEU A 130      -8.928 -17.907  14.417  1.00 98.97           N  
ATOM   1962  CA  LEU A 130      -8.677 -19.085  15.256  1.00 98.97           C  
ATOM   1964  C   LEU A 130      -9.959 -19.578  15.947  1.00 98.97           C  
ATOM   1965  CB  LEU A 130      -7.598 -18.779  16.309  1.00 98.97           C  
ATOM   1968  O   LEU A 130     -10.210 -20.783  15.978  1.00 98.97           O  
ATOM   1969  CG  LEU A 130      -6.164 -18.566  15.804  1.00 98.97           C  
ATOM   1971  CD1 LEU A 130      -5.263 -18.343  17.018  1.00 98.97           C  
ATOM   1975  CD2 LEU A 130      -5.632 -19.798  15.072  1.00 98.97           C  
ATOM   1979  N   ALA A 131     -10.791 -18.666  16.454  1.00 98.95           N  
ATOM   1981  CA  ALA A 131     -12.084 -18.981  17.055  1.00 98.95           C  
ATOM   1983  C   ALA A 131     -13.034 -19.645  16.044  1.00 98.95           C  
ATOM   1984  CB  ALA A 131     -12.688 -17.692  17.622  1.00 98.95           C  
ATOM   1988  O   ALA A 131     -13.565 -20.720  16.313  1.00 98.95           O  
ATOM   1989  N   ALA A 132     -13.179 -19.078  14.842  1.00 98.89           N  
ATOM   1991  CA  ALA A 132     -13.990 -19.659  13.769  1.00 98.89           C  
ATOM   1993  C   ALA A 132     -13.484 -21.042  13.313  1.00 98.89           C  
ATOM   1994  CB  ALA A 132     -14.025 -18.668  12.601  1.00 98.89           C  
ATOM   1998  O   ALA A 132     -14.266 -21.876  12.857  1.00 98.89           O  
ATOM   1999  N   ALA A 133     -12.184 -21.307  13.455  1.00 98.88           N  
ATOM   2001  CA  ALA A 133     -11.591 -22.617  13.202  1.00 98.88           C  
ATOM   2003  C   ALA A 133     -11.759 -23.621  14.365  1.00 98.88           C  
ATOM   2004  CB  ALA A 133     -10.123 -22.403  12.818  1.00 98.88           C  
ATOM   2008  O   ALA A 133     -11.378 -24.780  14.195  1.00 98.88           O  
ATOM   2009  N   GLY A 134     -12.313 -23.212  15.516  1.00 98.87           N  
ATOM   2011  CA  GLY A 134     -12.448 -24.029  16.733  1.00 98.87           C  
ATOM   2014  C   GLY A 134     -11.139 -24.209  17.512  1.00 98.87           C  
ATOM   2015  O   GLY A 134     -11.021 -25.094  18.354  1.00 98.87           O  
ATOM   2016  N   LEU A 135     -10.114 -23.402  17.220  1.00 98.94           N  
ATOM   2018  CA  LEU A 135      -8.754 -23.587  17.747  1.00 98.94           C  
ATOM   2020  C   LEU A 135      -8.522 -22.942  19.120  1.00 98.94           C  
ATOM   2021  CB  LEU A 135      -7.742 -23.079  16.706  1.00 98.94           C  
ATOM   2024  O   LEU A 135      -7.499 -23.229  19.755  1.00 98.94           O  
ATOM   2025  CG  LEU A 135      -7.708 -23.918  15.417  1.00 98.94           C  
ATOM   2027  CD1 LEU A 135      -6.870 -23.193  14.367  1.00 98.94           C  
ATOM   2031  CD2 LEU A 135      -7.102 -25.303  15.668  1.00 98.94           C  
ATOM   2035  N   LEU A 136      -9.467 -22.108  19.567  1.00 98.95           N  
ATOM   2037  CA  LEU A 136      -9.478 -21.441  20.874  1.00 98.95           C  
ATOM   2039  C   LEU A 136     -10.519 -22.024  21.844  1.00 98.95           C  
ATOM   2040  CB  LEU A 136      -9.702 -19.932  20.674  1.00 98.95           C  
ATOM   2043  O   LEU A 136     -10.581 -21.588  22.992  1.00 98.95           O  
ATOM   2044  CG  LEU A 136      -8.611 -19.192  19.887  1.00 98.95           C  
ATOM   2046  CD1 LEU A 136      -8.953 -17.706  19.802  1.00 98.95           C  
ATOM   2050  CD2 LEU A 136      -7.223 -19.338  20.509  1.00 98.95           C  
ATOM   2054  N   ASP A 137     -11.314 -23.011  21.424  1.00 98.86           N  
ATOM   2056  CA  ASP A 137     -12.310 -23.648  22.289  1.00 98.86           C  
ATOM   2058  C   ASP A 137     -11.630 -24.288  23.510  1.00 98.86           C  
ATOM   2059  CB  ASP A 137     -13.121 -24.697  21.510  1.00 98.86           C  
ATOM   2062  O   ASP A 137     -10.704 -25.091  23.383  1.00 98.86           O  
ATOM   2063  CG  ASP A 137     -14.099 -24.111  20.484  1.00 98.86           C  
ATOM   2064  OD1 ASP A 137     -14.242 -22.868  20.433  1.00 98.86           O  
ATOM   2065  OD2 ASP A 137     -14.734 -24.923  19.778  1.00 98.86           O  
ATOM   2066  N   GLY A 138     -12.083 -23.915  24.708  1.00 98.86           N  
ATOM   2068  CA  GLY A 138     -11.501 -24.344  25.979  1.00 98.86           C  
ATOM   2071  C   GLY A 138     -10.281 -23.537  26.441  1.00 98.86           C  
ATOM   2072  O   GLY A 138      -9.784 -23.805  27.533  1.00 98.86           O  
ATOM   2073  N   TYR A 139      -9.823 -22.549  25.667  1.00 98.93           N  
ATOM   2075  CA  TYR A 139      -8.682 -21.696  26.009  1.00 98.93           C  
ATOM   2077  C   TYR A 139      -9.118 -20.298  26.444  1.00 98.93           C  
ATOM   2078  CB  TYR A 139      -7.687 -21.620  24.837  1.00 98.93           C  
ATOM   2081  O   TYR A 139     -10.186 -19.789  26.082  1.00 98.93           O  
ATOM   2082  CG  TYR A 139      -7.024 -22.944  24.531  1.00 98.93           C  
ATOM   2083  CD1 TYR A 139      -5.834 -23.304  25.192  1.00 98.93           C  
ATOM   2085  CD2 TYR A 139      -7.638 -23.850  23.647  1.00 98.93           C  
ATOM   2087  CE1 TYR A 139      -5.271 -24.577  24.990  1.00 98.93           C  
ATOM   2089  CE2 TYR A 139      -7.094 -25.130  23.457  1.00 98.93           C  
ATOM   2091  OH  TYR A 139      -5.432 -26.761  24.013  1.00 98.93           O  
ATOM   2093  CZ  TYR A 139      -5.918 -25.500  24.143  1.00 98.93           C  
ATOM   2094  N   ARG A 140      -8.251 -19.644  27.213  1.00 98.93           N  
ATOM   2096  CA  ARG A 140      -8.282 -18.203  27.427  1.00 98.93           C  
ATOM   2098  C   ARG A 140      -7.671 -17.481  26.240  1.00 98.93           C  
ATOM   2099  CB  ARG A 140      -7.555 -17.806  28.710  1.00 98.93           C  
ATOM   2102  O   ARG A 140      -6.585 -17.836  25.795  1.00 98.93           O  
ATOM   2103  CG  ARG A 140      -8.255 -18.346  29.955  1.00 98.93           C  
ATOM   2106  CD  ARG A 140      -7.398 -18.100  31.195  1.00 98.93           C  
ATOM   2109  NE  ARG A 140      -7.228 -16.653  31.453  1.00 98.93           N  
ATOM   2111  NH1 ARG A 140      -5.231 -16.785  32.573  1.00 98.93           N  
ATOM   2114  NH2 ARG A 140      -6.146 -14.787  32.184  1.00 98.93           N  
ATOM   2117  CZ  ARG A 140      -6.205 -16.085  32.067  1.00 98.93           C  
ATOM   2118  N   ALA A 141      -8.341 -16.429  25.787  1.00 98.95           N  
ATOM   2120  CA  ALA A 141      -7.892 -15.635  24.651  1.00 98.95           C  
ATOM   2122  C   ALA A 141      -8.289 -14.163  24.796  1.00 98.95           C  
ATOM   2123  CB  ALA A 141      -8.471 -16.251  23.373  1.00 98.95           C  
ATOM   2127  O   ALA A 141      -9.173 -13.811  25.578  1.00 98.95           O  
ATOM   2128  N   THR A 142      -7.645 -13.304  24.019  1.00 98.95           N  
ATOM   2130  CA  THR A 142      -8.023 -11.906  23.800  1.00 98.95           C  
ATOM   2132  C   THR A 142      -7.995 -11.596  22.296  1.00 98.95           C  
ATOM   2133  CB  THR A 142      -7.138 -10.966  24.635  1.00 98.95           C  
ATOM   2135  O   THR A 142      -7.744 -12.484  21.484  1.00 98.95           O  
ATOM   2136  CG2 THR A 142      -5.722 -10.826  24.090  1.00 98.95           C  
ATOM   2140  OG1 THR A 142      -7.725  -9.689  24.710  1.00 98.95           O  
ATOM   2142  N   THR A 143      -8.322 -10.363  21.927  1.00 98.90           N  
ATOM   2144  CA  THR A 143      -8.274  -9.830  20.557  1.00 98.90           C  
ATOM   2146  C   THR A 143      -8.214  -8.302  20.632  1.00 98.90           C  
ATOM   2147  CB  THR A 143      -9.490 -10.336  19.749  1.00 98.90           C  
ATOM   2149  O   THR A 143      -8.174  -7.732  21.730  1.00 98.90           O  
ATOM   2150  CG2 THR A 143     -10.850  -9.858  20.255  1.00 98.90           C  
ATOM   2154  OG1 THR A 143      -9.435  -9.991  18.387  1.00 98.90           O  
ATOM   2156  N   HIS A 144      -8.263  -7.619  19.490  1.00 98.83           N  
ATOM   2158  CA  HIS A 144      -8.396  -6.169  19.442  1.00 98.83           C  
ATOM   2160  C   HIS A 144      -9.611  -5.716  20.263  1.00 98.83           C  
ATOM   2161  CB  HIS A 144      -8.522  -5.712  17.987  1.00 98.83           C  
ATOM   2164  O   HIS A 144     -10.704  -6.276  20.142  1.00 98.83           O  
ATOM   2165  CG  HIS A 144      -8.519  -4.211  17.887  1.00 98.83           C  
ATOM   2166  CD2 HIS A 144      -7.428  -3.392  17.801  1.00 98.83           C  
ATOM   2168  ND1 HIS A 144      -9.625  -3.400  17.943  1.00 98.83           N  
ATOM   2170  CE1 HIS A 144      -9.207  -2.127  17.930  1.00 98.83           C  
ATOM   2172  NE2 HIS A 144      -7.875  -2.074  17.902  1.00 98.83           N  
ATOM   2173  N   TRP A 145      -9.447  -4.681  21.091  1.00 98.46           N  
ATOM   2175  CA  TRP A 145     -10.469  -4.270  22.062  1.00 98.46           C  
ATOM   2177  C   TRP A 145     -11.855  -4.031  21.438  1.00 98.46           C  
ATOM   2178  CB  TRP A 145      -9.992  -3.006  22.778  1.00 98.46           C  
ATOM   2181  O   TRP A 145     -12.875  -4.384  22.035  1.00 98.46           O  
ATOM   2182  CG  TRP A 145      -9.959  -1.769  21.933  1.00 98.46           C  
ATOM   2183  CD1 TRP A 145      -8.904  -1.324  21.216  1.00 98.46           C  
ATOM   2185  CD2 TRP A 145     -11.051  -0.839  21.652  1.00 98.46           C  
ATOM   2186  CE2 TRP A 145     -10.580   0.148  20.736  1.00 98.46           C  
ATOM   2187  CE3 TRP A 145     -12.403  -0.756  22.056  1.00 98.46           C  
ATOM   2189  NE1 TRP A 145      -9.253  -0.176  20.535  1.00 98.46           N  
ATOM   2191  CH2 TRP A 145     -12.754   1.211  20.653  1.00 98.46           C  
ATOM   2193  CZ2 TRP A 145     -11.412   1.161  20.238  1.00 98.46           C  
ATOM   2195  CZ3 TRP A 145     -13.246   0.255  21.561  1.00 98.46           C  
ATOM   2197  N   ALA A 146     -11.895  -3.485  20.215  1.00 98.28           N  
ATOM   2199  CA  ALA A 146     -13.138  -3.199  19.500  1.00 98.28           C  
ATOM   2201  C   ALA A 146     -13.903  -4.470  19.083  1.00 98.28           C  
ATOM   2202  CB  ALA A 146     -12.839  -2.293  18.300  1.00 98.28           C  
ATOM   2206  O   ALA A 146     -15.102  -4.415  18.823  1.00 98.28           O  
ATOM   2207  N   PHE A 147     -13.223  -5.618  19.050  1.00 98.71           N  
ATOM   2209  CA  PHE A 147     -13.740  -6.913  18.612  1.00 98.71           C  
ATOM   2211  C   PHE A 147     -13.902  -7.918  19.757  1.00 98.71           C  
ATOM   2212  CB  PHE A 147     -12.844  -7.461  17.498  1.00 98.71           C  
ATOM   2215  O   PHE A 147     -14.347  -9.043  19.521  1.00 98.71           O  
ATOM   2216  CG  PHE A 147     -12.944  -6.657  16.220  1.00 98.71           C  
ATOM   2217  CD1 PHE A 147     -13.807  -7.056  15.182  1.00 98.71           C  
ATOM   2219  CD2 PHE A 147     -12.171  -5.496  16.070  1.00 98.71           C  
ATOM   2221  CE1 PHE A 147     -13.907  -6.279  14.014  1.00 98.71           C  
ATOM   2223  CE2 PHE A 147     -12.273  -4.718  14.908  1.00 98.71           C  
ATOM   2225  CZ  PHE A 147     -13.146  -5.106  13.883  1.00 98.71           C  
ATOM   2227  N   ILE A 148     -13.641  -7.523  21.008  1.00 98.77           N  
ATOM   2229  CA  ILE A 148     -13.935  -8.348  22.191  1.00 98.77           C  
ATOM   2231  C   ILE A 148     -15.388  -8.865  22.185  1.00 98.77           C  
ATOM   2232  CB  ILE A 148     -13.563  -7.583  23.484  1.00 98.77           C  
ATOM   2234  O   ILE A 148     -15.570 -10.069  22.389  1.00 98.77           O  
ATOM   2235  CG1 ILE A 148     -12.029  -7.481  23.645  1.00 98.77           C  
ATOM   2238  CG2 ILE A 148     -14.216  -8.186  24.740  1.00 98.77           C  
ATOM   2242  CD1 ILE A 148     -11.309  -8.774  24.053  1.00 98.77           C  
ATOM   2246  N   PRO A 149     -16.418  -8.056  21.846  1.00 98.55           N  
ATOM   2247  CA  PRO A 149     -17.783  -8.566  21.722  1.00 98.55           C  
ATOM   2249  C   PRO A 149     -17.963  -9.629  20.633  1.00 98.55           C  
ATOM   2250  CB  PRO A 149     -18.654  -7.346  21.426  1.00 98.55           C  
ATOM   2253  O   PRO A 149     -18.869 -10.445  20.747  1.00 98.55           O  
ATOM   2254  CG  PRO A 149     -17.867  -6.193  22.033  1.00 98.55           C  
ATOM   2257  CD  PRO A 149     -16.429  -6.599  21.738  1.00 98.55           C  
ATOM   2260  N   CYS A 150     -17.129  -9.645  19.585  1.00 98.75           N  
ATOM   2262  CA  CYS A 150     -17.136 -10.714  18.582  1.00 98.75           C  
ATOM   2264  C   CYS A 150     -16.563 -12.011  19.158  1.00 98.75           C  
ATOM   2265  CB  CYS A 150     -16.325 -10.313  17.342  1.00 98.75           C  
ATOM   2268  O   CYS A 150     -17.148 -13.074  18.974  1.00 98.75           O  
ATOM   2269  SG  CYS A 150     -16.815  -8.794  16.499  1.00 98.75           S  
ATOM   2270  N   LEU A 151     -15.444 -11.933  19.889  1.00 98.80           N  
ATOM   2272  CA  LEU A 151     -14.828 -13.110  20.506  1.00 98.80           C  
ATOM   2274  C   LEU A 151     -15.745 -13.729  21.577  1.00 98.80           C  
ATOM   2275  CB  LEU A 151     -13.450 -12.718  21.068  1.00 98.80           C  
ATOM   2278  O   LEU A 151     -15.829 -14.948  21.693  1.00 98.80           O  
ATOM   2279  CG  LEU A 151     -12.591 -13.923  21.500  1.00 98.80           C  
ATOM   2281  CD1 LEU A 151     -12.175 -14.806  20.321  1.00 98.80           C  
ATOM   2285  CD2 LEU A 151     -11.317 -13.427  22.185  1.00 98.80           C  
ATOM   2289  N   GLN A 152     -16.510 -12.901  22.294  1.00 98.56           N  
ATOM   2291  CA  GLN A 152     -17.517 -13.342  23.267  1.00 98.56           C  
ATOM   2293  C   GLN A 152     -18.686 -14.135  22.650  1.00 98.56           C  
ATOM   2294  CB  GLN A 152     -18.043 -12.113  24.027  1.00 98.56           C  
ATOM   2297  O   GLN A 152     -19.439 -14.769  23.385  1.00 98.56           O  
ATOM   2298  CG  GLN A 152     -17.010 -11.553  25.018  1.00 98.56           C  
ATOM   2301  CD  GLN A 152     -17.451 -10.245  25.668  1.00 98.56           C  
ATOM   2302  NE2 GLN A 152     -16.934  -9.920  26.832  1.00 98.56           N  
ATOM   2305  OE1 GLN A 152     -18.247  -9.478  25.153  1.00 98.56           O  
ATOM   2306  N   GLN A 153     -18.845 -14.149  21.319  1.00 98.20           N  
ATOM   2308  CA  GLN A 153     -19.862 -14.964  20.634  1.00 98.20           C  
ATOM   2310  C   GLN A 153     -19.479 -16.443  20.526  1.00 98.20           C  
ATOM   2311  CB  GLN A 153     -20.182 -14.391  19.245  1.00 98.20           C  
ATOM   2314  O   GLN A 153     -20.312 -17.257  20.133  1.00 98.20           O  
ATOM   2315  CG  GLN A 153     -20.722 -12.971  19.399  1.00 98.20           C  
ATOM   2318  CD  GLN A 153     -21.135 -12.287  18.111  1.00 98.20           C  
ATOM   2319  NE2 GLN A 153     -21.890 -11.224  18.274  1.00 98.20           N  
ATOM   2322  OE1 GLN A 153     -20.824 -12.669  16.991  1.00 98.20           O  
ATOM   2323  N   PHE A 154     -18.245 -16.799  20.891  1.00 98.73           N  
ATOM   2325  CA  PHE A 154     -17.758 -18.172  20.951  1.00 98.73           C  
ATOM   2327  C   PHE A 154     -17.801 -18.662  22.407  1.00 98.73           C  
ATOM   2328  CB  PHE A 154     -16.347 -18.218  20.368  1.00 98.73           C  
ATOM   2331  O   PHE A 154     -16.851 -18.441  23.161  1.00 98.73           O  
ATOM   2332  CG  PHE A 154     -16.277 -17.853  18.901  1.00 98.73           C  
ATOM   2333  CD1 PHE A 154     -16.379 -18.858  17.924  1.00 98.73           C  
ATOM   2335  CD2 PHE A 154     -16.107 -16.512  18.510  1.00 98.73           C  
ATOM   2337  CE1 PHE A 154     -16.315 -18.522  16.562  1.00 98.73           C  
ATOM   2339  CE2 PHE A 154     -16.033 -16.176  17.147  1.00 98.73           C  
ATOM   2341  CZ  PHE A 154     -16.135 -17.183  16.171  1.00 98.73           C  
ATOM   2343  N   PRO A 155     -18.883 -19.332  22.847  1.00 98.38           N  
ATOM   2344  CA  PRO A 155     -19.120 -19.615  24.266  1.00 98.38           C  
ATOM   2346  C   PRO A 155     -18.105 -20.579  24.897  1.00 98.38           C  
ATOM   2347  CB  PRO A 155     -20.541 -20.187  24.321  1.00 98.38           C  
ATOM   2350  O   PRO A 155     -18.029 -20.666  26.121  1.00 98.38           O  
ATOM   2351  CG  PRO A 155     -20.731 -20.809  22.938  1.00 98.38           C  
ATOM   2354  CD  PRO A 155     -19.992 -19.825  22.042  1.00 98.38           C  
ATOM   2357  N   ALA A 156     -17.338 -21.315  24.088  1.00 98.82           N  
ATOM   2359  CA  ALA A 156     -16.281 -22.202  24.561  1.00 98.82           C  
ATOM   2361  C   ALA A 156     -14.966 -21.467  24.886  1.00 98.82           C  
ATOM   2362  CB  ALA A 156     -16.079 -23.300  23.510  1.00 98.82           C  
ATOM   2366  O   ALA A 156     -14.078 -22.065  25.489  1.00 98.82           O  
ATOM   2367  N   ILE A 157     -14.826 -20.191  24.506  1.00 98.92           N  
ATOM   2369  CA  ILE A 157     -13.619 -19.390  24.734  1.00 98.92           C  
ATOM   2371  C   ILE A 157     -13.769 -18.596  26.032  1.00 98.92           C  
ATOM   2372  CB  ILE A 157     -13.332 -18.456  23.535  1.00 98.92           C  
ATOM   2374  O   ILE A 157     -14.740 -17.864  26.230  1.00 98.92           O  
ATOM   2375  CG1 ILE A 157     -13.239 -19.278  22.231  1.00 98.92           C  
ATOM   2378  CG2 ILE A 157     -12.037 -17.654  23.780  1.00 98.92           C  
ATOM   2382  CD1 ILE A 157     -12.909 -18.454  20.984  1.00 98.92           C  
ATOM   2386  N   LYS A 158     -12.761 -18.662  26.906  1.00 98.90           N  
ATOM   2388  CA  LYS A 158     -12.688 -17.790  28.083  1.00 98.90           C  
ATOM   2390  C   LYS A 158     -12.023 -16.467  27.701  1.00 98.90           C  
ATOM   2391  CB  LYS A 158     -12.017 -18.527  29.247  1.00 98.90           C  
ATOM   2394  O   LYS A 158     -10.810 -16.311  27.822  1.00 98.90           O  
ATOM   2395  CG  LYS A 158     -11.967 -17.632  30.497  1.00 98.90           C  
ATOM   2398  CD  LYS A 158     -11.436 -18.379  31.724  1.00 98.90           C  
ATOM   2401  CE  LYS A 158     -11.141 -17.355  32.825  1.00 98.90           C  
ATOM   2404  NZ  LYS A 158     -10.595 -17.996  34.044  1.00 98.90           N  
ATOM   2408  N   VAL A 159     -12.817 -15.498  27.261  1.00 98.85           N  
ATOM   2410  CA  VAL A 159     -12.302 -14.160  26.941  1.00 98.85           C  
ATOM   2412  C   VAL A 159     -11.638 -13.548  28.177  1.00 98.85           C  
ATOM   2413  CB  VAL A 159     -13.396 -13.250  26.362  1.00 98.85           C  
ATOM   2415  O   VAL A 159     -12.224 -13.520  29.260  1.00 98.85           O  
ATOM   2416  CG1 VAL A 159     -12.812 -11.902  25.928  1.00 98.85           C  
ATOM   2420  CG2 VAL A 159     -14.028 -13.919  25.134  1.00 98.85           C  
ATOM   2424  N   ALA A 160     -10.384 -13.123  28.035  1.00 98.81           N  
ATOM   2426  CA  ALA A 160      -9.624 -12.526  29.120  1.00 98.81           C  
ATOM   2428  C   ALA A 160     -10.241 -11.193  29.556  1.00 98.81           C  
ATOM   2429  CB  ALA A 160      -8.163 -12.377  28.694  1.00 98.81           C  
ATOM   2433  O   ALA A 160     -10.754 -10.431  28.741  1.00 98.81           O  
ATOM   2434  N   GLU A 161     -10.179 -10.919  30.857  1.00 98.03           N  
ATOM   2436  CA  GLU A 161     -10.641  -9.651  31.410  1.00 98.03           C  
ATOM   2438  C   GLU A 161      -9.729  -8.497  30.978  1.00 98.03           C  
ATOM   2439  CB  GLU A 161     -10.721  -9.729  32.941  1.00 98.03           C  
ATOM   2442  O   GLU A 161      -8.513  -8.658  30.851  1.00 98.03           O  
ATOM   2443  CG  GLU A 161     -11.767 -10.752  33.415  1.00 98.03           C  
ATOM   2446  CD  GLU A 161     -11.899 -10.821  34.945  1.00 98.03           C  
ATOM   2447  OE1 GLU A 161     -12.831 -11.525  35.396  1.00 98.03           O  
ATOM   2448  OE2 GLU A 161     -11.047 -10.238  35.650  1.00 98.03           O  
ATOM   2449  N   GLY A 162     -10.328  -7.321  30.791  1.00 97.45           N  
ATOM   2451  CA  GLY A 162      -9.620  -6.124  30.347  1.00 97.45           C  
ATOM   2454  C   GLY A 162      -9.160  -6.206  28.891  1.00 97.45           C  
ATOM   2455  O   GLY A 162      -9.824  -6.798  28.042  1.00 97.45           O  
ATOM   2456  N   PHE A 163      -8.023  -5.571  28.609  1.00 98.18           N  
ATOM   2458  CA  PHE A 163      -7.448  -5.448  27.265  1.00 98.18           C  
ATOM   2460  C   PHE A 163      -5.946  -5.758  27.298  1.00 98.18           C  
ATOM   2461  CB  PHE A 163      -7.738  -4.044  26.716  1.00 98.18           C  
ATOM   2464  O   PHE A 163      -5.130  -4.879  27.004  1.00 98.18           O  
ATOM   2465  CG  PHE A 163      -9.182  -3.624  26.849  1.00 98.18           C  
ATOM   2466  CD1 PHE A 163     -10.163  -4.230  26.046  1.00 98.18           C  
ATOM   2468  CD2 PHE A 163      -9.546  -2.667  27.816  1.00 98.18           C  
ATOM   2470  CE1 PHE A 163     -11.509  -3.869  26.198  1.00 98.18           C  
ATOM   2472  CE2 PHE A 163     -10.894  -2.305  27.968  1.00 98.18           C  
ATOM   2474  CZ  PHE A 163     -11.869  -2.910  27.157  1.00 98.18           C  
ATOM   2476  N   PRO A 164      -5.559  -6.969  27.744  1.00 98.49           N  
ATOM   2477  CA  PRO A 164      -4.154  -7.315  27.898  1.00 98.49           C  
ATOM   2479  C   PRO A 164      -3.424  -7.215  26.558  1.00 98.49           C  
ATOM   2480  CB  PRO A 164      -4.143  -8.740  28.456  1.00 98.49           C  
ATOM   2483  O   PRO A 164      -4.018  -7.389  25.493  1.00 98.49           O  
ATOM   2484  CG  PRO A 164      -5.437  -9.339  27.907  1.00 98.49           C  
ATOM   2487  CD  PRO A 164      -6.395  -8.150  27.935  1.00 98.49           C  
ATOM   2490  N   ARG A 165      -2.113  -6.967  26.616  1.00 98.62           N  
ATOM   2492  CA  ARG A 165      -1.257  -7.001  25.425  1.00 98.62           C  
ATOM   2494  C   ARG A 165      -1.283  -8.366  24.776  1.00 98.62           C  
ATOM   2495  CB  ARG A 165       0.180  -6.589  25.783  1.00 98.62           C  
ATOM   2498  O   ARG A 165      -1.457  -8.461  23.574  1.00 98.62           O  
ATOM   2499  CG  ARG A 165       0.259  -5.180  26.384  1.00 98.62           C  
ATOM   2502  CD  ARG A 165      -0.399  -4.147  25.473  1.00 98.62           C  
ATOM   2505  NE  ARG A 165       0.401  -3.972  24.257  1.00 98.62           N  
ATOM   2507  NH1 ARG A 165      -1.184  -3.202  22.857  1.00 98.62           N  
ATOM   2510  NH2 ARG A 165       0.972  -3.092  22.270  1.00 98.62           N  
ATOM   2513  CZ  ARG A 165       0.059  -3.425  23.124  1.00 98.62           C  
ATOM   2514  N   TYR A 166      -1.202  -9.415  25.576  1.00 98.88           N  
ATOM   2516  CA  TYR A 166      -1.368 -10.778  25.111  1.00 98.88           C  
ATOM   2518  C   TYR A 166      -1.856 -11.681  26.247  1.00 98.88           C  
ATOM   2519  CB  TYR A 166      -0.047 -11.273  24.499  1.00 98.88           C  
ATOM   2522  O   TYR A 166      -1.810 -11.328  27.426  1.00 98.88           O  
ATOM   2523  CG  TYR A 166       1.106 -11.279  25.483  1.00 98.88           C  
ATOM   2524  CD1 TYR A 166       1.898 -10.128  25.658  1.00 98.88           C  
ATOM   2526  CD2 TYR A 166       1.345 -12.425  26.262  1.00 98.88           C  
ATOM   2528  CE1 TYR A 166       2.908 -10.109  26.638  1.00 98.88           C  
ATOM   2530  CE2 TYR A 166       2.360 -12.415  27.237  1.00 98.88           C  
ATOM   2532  OH  TYR A 166       4.102 -11.245  28.386  1.00 98.88           O  
ATOM   2534  CZ  TYR A 166       3.134 -11.252  27.434  1.00 98.88           C  
ATOM   2535  N   VAL A 167      -2.324 -12.869  25.888  1.00 98.89           N  
ATOM   2537  CA  VAL A 167      -2.741 -13.933  26.803  1.00 98.89           C  
ATOM   2539  C   VAL A 167      -2.033 -15.206  26.379  1.00 98.89           C  
ATOM   2540  CB  VAL A 167      -4.266 -14.137  26.760  1.00 98.89           C  
ATOM   2542  O   VAL A 167      -2.045 -15.544  25.201  1.00 98.89           O  
ATOM   2543  CG1 VAL A 167      -4.764 -15.232  27.717  1.00 98.89           C  
ATOM   2547  CG2 VAL A 167      -5.014 -12.854  27.135  1.00 98.89           C  
ATOM   2551  N   ILE A 168      -1.446 -15.922  27.334  1.00 98.85           N  
ATOM   2553  CA  ILE A 168      -0.898 -17.264  27.121  1.00 98.85           C  
ATOM   2555  C   ILE A 168      -1.787 -18.260  27.867  1.00 98.85           C  
ATOM   2556  CB  ILE A 168       0.578 -17.339  27.581  1.00 98.85           C  
ATOM   2558  O   ILE A 168      -1.941 -18.152  29.086  1.00 98.85           O  
ATOM   2559  CG1 ILE A 168       1.455 -16.317  26.821  1.00 98.85           C  
ATOM   2562  CG2 ILE A 168       1.126 -18.767  27.403  1.00 98.85           C  
ATOM   2566  CD1 ILE A 168       2.929 -16.269  27.245  1.00 98.85           C  
ATOM   2570  N   ASP A 169      -2.322 -19.250  27.157  1.00 98.90           N  
ATOM   2572  CA  ASP A 169      -3.010 -20.402  27.741  1.00 98.90           C  
ATOM   2574  C   ASP A 169      -2.538 -21.704  27.085  1.00 98.90           C  
ATOM   2575  CB  ASP A 169      -4.530 -20.234  27.651  1.00 98.90           C  
ATOM   2578  O   ASP A 169      -2.812 -21.991  25.919  1.00 98.90           O  
ATOM   2579  CG  ASP A 169      -5.261 -21.222  28.568  1.00 98.90           C  
ATOM   2580  OD1 ASP A 169      -4.599 -22.116  29.140  1.00 98.90           O  
ATOM   2581  OD2 ASP A 169      -6.478 -21.018  28.766  1.00 98.90           O  
ATOM   2582  N   GLY A 170      -1.751 -22.488  27.823  1.00 98.43           N  
ATOM   2584  CA  GLY A 170      -1.086 -23.670  27.283  1.00 98.43           C  
ATOM   2587  C   GLY A 170      -0.146 -23.307  26.131  1.00 98.43           C  
ATOM   2588  O   GLY A 170       0.908 -22.698  26.349  1.00 98.43           O  
ATOM   2589  N   ASN A 171      -0.510 -23.720  24.917  1.00 98.63           N  
ATOM   2591  CA  ASN A 171       0.181 -23.386  23.673  1.00 98.63           C  
ATOM   2593  C   ASN A 171      -0.589 -22.402  22.775  1.00 98.63           C  
ATOM   2594  CB  ASN A 171       0.544 -24.674  22.920  1.00 98.63           C  
ATOM   2597  O   ASN A 171      -0.149 -22.162  21.650  1.00 98.63           O  
ATOM   2598  CG  ASN A 171      -0.648 -25.401  22.337  1.00 98.63           C  
ATOM   2599  ND2 ASN A 171      -0.442 -26.185  21.305  1.00 98.63           N  
ATOM   2602  OD1 ASN A 171      -1.767 -25.270  22.812  1.00 98.63           O  
ATOM   2603  N   ARG A 172      -1.707 -21.845  23.255  1.00 98.91           N  
ATOM   2605  CA  ARG A 172      -2.422 -20.746  22.604  1.00 98.91           C  
ATOM   2607  C   ARG A 172      -1.878 -19.424  23.126  1.00 98.91           C  
ATOM   2608  CB  ARG A 172      -3.940 -20.859  22.819  1.00 98.91           C  
ATOM   2611  O   ARG A 172      -1.747 -19.252  24.339  1.00 98.91           O  
ATOM   2612  CG  ARG A 172      -4.628 -21.822  21.842  1.00 98.91           C  
ATOM   2615  CD  ARG A 172      -4.072 -23.250  21.858  1.00 98.91           C  
ATOM   2618  NE  ARG A 172      -4.905 -24.121  21.019  1.00 98.91           N  
ATOM   2620  NH1 ARG A 172      -3.974 -26.160  21.553  1.00 98.91           N  
ATOM   2623  NH2 ARG A 172      -5.646 -26.043  20.105  1.00 98.91           N  
ATOM   2626  CZ  ARG A 172      -4.828 -25.430  20.904  1.00 98.91           C  
ATOM   2627  N   ILE A 173      -1.529 -18.519  22.219  1.00 98.95           N  
ATOM   2629  CA  ILE A 173      -1.012 -17.190  22.558  1.00 98.95           C  
ATOM   2631  C   ILE A 173      -1.777 -16.173  21.721  1.00 98.95           C  
ATOM   2632  CB  ILE A 173       0.519 -17.097  22.361  1.00 98.95           C  
ATOM   2634  O   ILE A 173      -1.762 -16.261  20.506  1.00 98.95           O  
ATOM   2635  CG1 ILE A 173       1.231 -18.233  23.135  1.00 98.95           C  
ATOM   2638  CG2 ILE A 173       0.997 -15.707  22.817  1.00 98.95           C  
ATOM   2642  CD1 ILE A 173       2.751 -18.282  22.975  1.00 98.95           C  
ATOM   2646  N   THR A 174      -2.507 -15.255  22.337  1.00 98.96           N  
ATOM   2648  CA  THR A 174      -3.307 -14.284  21.580  1.00 98.96           C  
ATOM   2650  C   THR A 174      -2.968 -12.870  22.004  1.00 98.96           C  
ATOM   2651  CB  THR A 174      -4.815 -14.537  21.709  1.00 98.96           C  
ATOM   2653  O   THR A 174      -3.071 -12.585  23.198  1.00 98.96           O  
ATOM   2654  CG2 THR A 174      -5.233 -15.920  21.205  1.00 98.96           C  
ATOM   2658  OG1 THR A 174      -5.172 -14.441  23.072  1.00 98.96           O  
ATOM   2660  N   GLY A 175      -2.608 -12.008  21.064  1.00 98.85           N  
ATOM   2662  CA  GLY A 175      -2.427 -10.573  21.229  1.00 98.85           C  
ATOM   2665  C   GLY A 175      -3.739  -9.788  21.230  1.00 98.85           C  
ATOM   2666  O   GLY A 175      -4.749 -10.213  20.669  1.00 98.85           O  
ATOM   2667  N   GLY A 176      -3.703  -8.635  21.896  1.00 97.52           N  
ATOM   2669  CA  GLY A 176      -4.743  -7.613  21.907  1.00 97.52           C  
ATOM   2672  C   GLY A 176      -4.803  -6.890  20.565  1.00 97.52           C  
ATOM   2673  O   GLY A 176      -5.156  -7.495  19.568  1.00 97.52           O  
ATOM   2674  N   GLY A 177      -4.484  -5.596  20.512  1.00 96.60           N  
ATOM   2676  CA  GLY A 177      -4.560  -4.809  19.274  1.00 96.60           C  
ATOM   2679  C   GLY A 177      -3.290  -4.809  18.422  1.00 96.60           C  
ATOM   2680  O   GLY A 177      -2.317  -5.481  18.750  1.00 96.60           O  
ATOM   2681  N   ILE A 178      -3.283  -4.002  17.360  1.00 97.79           N  
ATOM   2683  CA  ILE A 178      -2.289  -4.039  16.271  1.00 97.79           C  
ATOM   2685  C   ILE A 178      -0.840  -4.022  16.784  1.00 97.79           C  
ATOM   2686  CB  ILE A 178      -2.558  -2.854  15.310  1.00 97.79           C  
ATOM   2688  O   ILE A 178      -0.010  -4.865  16.458  1.00 97.79           O  
ATOM   2689  CG1 ILE A 178      -3.996  -2.902  14.744  1.00 97.79           C  
ATOM   2692  CG2 ILE A 178      -1.555  -2.826  14.154  1.00 97.79           C  
ATOM   2696  CD1 ILE A 178      -4.388  -1.718  13.863  1.00 97.79           C  
ATOM   2700  N   SER A 179      -0.520  -3.076  17.667  1.00 98.56           N  
ATOM   2702  CA  SER A 179       0.839  -2.949  18.216  1.00 98.56           C  
ATOM   2704  C   SER A 179       1.217  -4.040  19.224  1.00 98.56           C  
ATOM   2705  CB  SER A 179       1.000  -1.590  18.879  1.00 98.56           C  
ATOM   2708  O   SER A 179       2.385  -4.153  19.594  1.00 98.56           O  
ATOM   2709  OG  SER A 179       0.079  -1.490  19.950  1.00 98.56           O  
ATOM   2711  N   SER A 180       0.253  -4.825  19.713  1.00 98.74           N  
ATOM   2713  CA  SER A 180       0.500  -5.853  20.734  1.00 98.74           C  
ATOM   2715  C   SER A 180       1.346  -7.009  20.238  1.00 98.74           C  
ATOM   2716  CB  SER A 180      -0.799  -6.361  21.337  1.00 98.74           C  
ATOM   2719  O   SER A 180       1.998  -7.666  21.050  1.00 98.74           O  
ATOM   2720  OG  SER A 180      -1.480  -7.242  20.473  1.00 98.74           O  
ATOM   2722  N   GLY A 181       1.440  -7.166  18.914  1.00 98.77           N  
ATOM   2724  CA  GLY A 181       2.354  -8.109  18.290  1.00 98.77           C  
ATOM   2727  C   GLY A 181       3.813  -7.912  18.716  1.00 98.77           C  
ATOM   2728  O   GLY A 181       4.570  -8.876  18.708  1.00 98.77           O  
ATOM   2729  N   LEU A 182       4.208  -6.707  19.149  1.00 98.82           N  
ATOM   2731  CA  LEU A 182       5.555  -6.441  19.662  1.00 98.82           C  
ATOM   2733  C   LEU A 182       5.796  -7.118  21.020  1.00 98.82           C  
ATOM   2734  CB  LEU A 182       5.783  -4.923  19.760  1.00 98.82           C  
ATOM   2737  O   LEU A 182       6.755  -7.874  21.183  1.00 98.82           O  
ATOM   2738  CG  LEU A 182       5.724  -4.200  18.404  1.00 98.82           C  
ATOM   2740  CD1 LEU A 182       5.527  -2.706  18.611  1.00 98.82           C  
ATOM   2744  CD2 LEU A 182       6.995  -4.398  17.574  1.00 98.82           C  
ATOM   2748  N   ASP A 183       4.897  -6.888  21.979  1.00 98.89           N  
ATOM   2750  CA  ASP A 183       4.971  -7.482  23.318  1.00 98.89           C  
ATOM   2752  C   ASP A 183       4.770  -9.007  23.252  1.00 98.89           C  
ATOM   2753  CB  ASP A 183       3.907  -6.853  24.237  1.00 98.89           C  
ATOM   2756  O   ASP A 183       5.506  -9.773  23.879  1.00 98.89           O  
ATOM   2757  CG  ASP A 183       3.956  -5.324  24.270  1.00 98.89           C  
ATOM   2758  OD1 ASP A 183       5.000  -4.746  24.622  1.00 98.89           O  
ATOM   2759  OD2 ASP A 183       2.950  -4.686  23.893  1.00 98.89           O  
ATOM   2760  N   GLU A 184       3.803  -9.451  22.443  1.00 98.89           N  
ATOM   2762  CA  GLU A 184       3.495 -10.863  22.215  1.00 98.89           C  
ATOM   2764  C   GLU A 184       4.687 -11.603  21.596  1.00 98.89           C  
ATOM   2765  CB  GLU A 184       2.259 -10.970  21.306  1.00 98.89           C  
ATOM   2768  O   GLU A 184       5.088 -12.656  22.099  1.00 98.89           O  
ATOM   2769  CG  GLU A 184       1.814 -12.429  21.106  1.00 98.89           C  
ATOM   2772  CD  GLU A 184       0.654 -12.608  20.112  1.00 98.89           C  
ATOM   2773  OE1 GLU A 184       0.297 -13.788  19.876  1.00 98.89           O  
ATOM   2774  OE2 GLU A 184       0.118 -11.593  19.619  1.00 98.89           O  
ATOM   2775  N   ALA A 185       5.299 -11.056  20.539  1.00 98.92           N  
ATOM   2777  CA  ALA A 185       6.453 -11.683  19.910  1.00 98.92           C  
ATOM   2779  C   ALA A 185       7.640 -11.765  20.879  1.00 98.92           C  
ATOM   2780  CB  ALA A 185       6.806 -10.946  18.616  1.00 98.92           C  
ATOM   2784  O   ALA A 185       8.270 -12.819  20.951  1.00 98.92           O  
ATOM   2785  N   LEU A 186       7.912 -10.738  21.695  1.00 98.92           N  
ATOM   2787  CA  LEU A 186       8.957 -10.813  22.728  1.00 98.92           C  
ATOM   2789  C   LEU A 186       8.676 -11.908  23.771  1.00 98.92           C  
ATOM   2790  CB  LEU A 186       9.120  -9.447  23.415  1.00 98.92           C  
ATOM   2793  O   LEU A 186       9.590 -12.658  24.135  1.00 98.92           O  
ATOM   2794  CG  LEU A 186       9.843  -8.388  22.569  1.00 98.92           C  
ATOM   2796  CD1 LEU A 186       9.810  -7.047  23.297  1.00 98.92           C  
ATOM   2800  CD2 LEU A 186      11.311  -8.754  22.333  1.00 98.92           C  
ATOM   2804  N   ALA A 187       7.424 -12.059  24.211  1.00 98.84           N  
ATOM   2806  CA  ALA A 187       7.023 -13.134  25.119  1.00 98.84           C  
ATOM   2808  C   ALA A 187       7.203 -14.525  24.482  1.00 98.84           C  
ATOM   2809  CB  ALA A 187       5.574 -12.890  25.552  1.00 98.84           C  
ATOM   2813  O   ALA A 187       7.675 -15.462  25.138  1.00 98.84           O  
ATOM   2814  N   ILE A 188       6.895 -14.659  23.188  1.00 98.87           N  
ATOM   2816  CA  ILE A 188       7.141 -15.883  22.422  1.00 98.87           C  
ATOM   2818  C   ILE A 188       8.639 -16.162  22.309  1.00 98.87           C  
ATOM   2819  CB  ILE A 188       6.443 -15.823  21.047  1.00 98.87           C  
ATOM   2821  O   ILE A 188       9.051 -17.276  22.624  1.00 98.87           O  
ATOM   2822  CG1 ILE A 188       4.920 -15.930  21.263  1.00 98.87           C  
ATOM   2825  CG2 ILE A 188       6.928 -16.950  20.116  1.00 98.87           C  
ATOM   2829  CD1 ILE A 188       4.091 -15.827  19.980  1.00 98.87           C  
ATOM   2833  N   VAL A 189       9.468 -15.177  21.941  1.00 98.92           N  
ATOM   2835  CA  VAL A 189      10.934 -15.329  21.876  1.00 98.92           C  
ATOM   2837  C   VAL A 189      11.476 -15.825  23.219  1.00 98.92           C  
ATOM   2838  CB  VAL A 189      11.630 -14.013  21.462  1.00 98.92           C  
ATOM   2840  O   VAL A 189      12.260 -16.778  23.255  1.00 98.92           O  
ATOM   2841  CG1 VAL A 189      13.158 -14.151  21.502  1.00 98.92           C  
ATOM   2845  CG2 VAL A 189      11.295 -13.592  20.025  1.00 98.92           C  
ATOM   2849  N   ALA A 190      11.013 -15.252  24.335  1.00 98.79           N  
ATOM   2851  CA  ALA A 190      11.433 -15.665  25.673  1.00 98.79           C  
ATOM   2853  C   ALA A 190      11.069 -17.127  25.968  1.00 98.79           C  
ATOM   2854  CB  ALA A 190      10.806 -14.719  26.704  1.00 98.79           C  
ATOM   2858  O   ALA A 190      11.860 -17.847  26.582  1.00 98.79           O  
ATOM   2859  N   ARG A 191       9.896 -17.574  25.504  1.00 98.29           N  
ATOM   2861  CA  ARG A 191       9.404 -18.942  25.685  1.00 98.29           C  
ATOM   2863  C   ARG A 191      10.107 -19.964  24.788  1.00 98.29           C  
ATOM   2864  CB  ARG A 191       7.884 -18.939  25.465  1.00 98.29           C  
ATOM   2867  O   ARG A 191      10.362 -21.075  25.249  1.00 98.29           O  
ATOM   2868  CG  ARG A 191       7.282 -20.310  25.775  1.00 98.29           C  
ATOM   2871  CD  ARG A 191       5.762 -20.265  25.687  1.00 98.29           C  
ATOM   2874  NE  ARG A 191       5.211 -21.591  26.013  1.00 98.29           N  
ATOM   2876  NH1 ARG A 191       3.679 -20.962  27.603  1.00 98.29           N  
ATOM   2879  NH2 ARG A 191       3.688 -23.052  26.860  1.00 98.29           N  
ATOM   2882  CZ  ARG A 191       4.210 -21.862  26.828  1.00 98.29           C  
ATOM   2883  N   VAL A 192      10.400 -19.621  23.532  1.00 97.75           N  
ATOM   2885  CA  VAL A 192      10.921 -20.580  22.536  1.00 97.75           C  
ATOM   2887  C   VAL A 192      12.448 -20.598  22.461  1.00 97.75           C  
ATOM   2888  CB  VAL A 192      10.298 -20.379  21.136  1.00 97.75           C  
ATOM   2890  O   VAL A 192      13.040 -21.672  22.339  1.00 97.75           O  
ATOM   2891  CG1 VAL A 192       8.765 -20.424  21.192  1.00 97.75           C  
ATOM   2895  CG2 VAL A 192      10.754 -19.100  20.423  1.00 97.75           C  
ATOM   2899  N   ALA A 193      13.091 -19.430  22.555  1.00 98.22           N  
ATOM   2901  CA  ALA A 193      14.534 -19.263  22.387  1.00 98.22           C  
ATOM   2903  C   ALA A 193      15.261 -18.964  23.709  1.00 98.22           C  
ATOM   2904  CB  ALA A 193      14.767 -18.187  21.321  1.00 98.22           C  
ATOM   2908  O   ALA A 193      16.444 -19.281  23.841  1.00 98.22           O  
ATOM   2909  N   GLY A 194      14.545 -18.430  24.701  1.00 98.60           N  
ATOM   2911  CA  GLY A 194      15.052 -18.137  26.041  1.00 98.60           C  
ATOM   2914  C   GLY A 194      15.124 -16.638  26.336  1.00 98.60           C  
ATOM   2915  O   GLY A 194      15.174 -15.801  25.434  1.00 98.60           O  
ATOM   2916  N   GLN A 195      15.145 -16.295  27.628  1.00 98.44           N  
ATOM   2918  CA  GLN A 195      15.074 -14.901  28.084  1.00 98.44           C  
ATOM   2920  C   GLN A 195      16.231 -14.032  27.577  1.00 98.44           C  
ATOM   2921  CB  GLN A 195      15.042 -14.831  29.616  1.00 98.44           C  
ATOM   2924  O   GLN A 195      16.004 -12.872  27.256  1.00 98.44           O  
ATOM   2925  CG  GLN A 195      13.768 -15.424  30.233  1.00 98.44           C  
ATOM   2928  CD  GLN A 195      13.686 -15.173  31.737  1.00 98.44           C  
ATOM   2929  NE2 GLN A 195      12.816 -15.864  32.438  1.00 98.44           N  
ATOM   2932  OE1 GLN A 195      14.387 -14.355  32.312  1.00 98.44           O  
ATOM   2933  N   ASP A 196      17.448 -14.568  27.468  1.00 98.48           N  
ATOM   2935  CA  ASP A 196      18.604 -13.785  27.007  1.00 98.48           C  
ATOM   2937  C   ASP A 196      18.455 -13.346  25.546  1.00 98.48           C  
ATOM   2938  CB  ASP A 196      19.895 -14.594  27.193  1.00 98.48           C  
ATOM   2941  O   ASP A 196      18.799 -12.217  25.194  1.00 98.48           O  
ATOM   2942  CG  ASP A 196      20.228 -14.858  28.665  1.00 98.48           C  
ATOM   2943  OD1 ASP A 196      19.803 -14.048  29.525  1.00 98.48           O  
ATOM   2944  OD2 ASP A 196      20.877 -15.894  28.915  1.00 98.48           O  
ATOM   2945  N   ILE A 197      17.871 -14.202  24.704  1.00 98.74           N  
ATOM   2947  CA  ILE A 197      17.586 -13.867  23.306  1.00 98.74           C  
ATOM   2949  C   ILE A 197      16.456 -12.844  23.239  1.00 98.74           C  
ATOM   2950  CB  ILE A 197      17.305 -15.140  22.483  1.00 98.74           C  
ATOM   2952  O   ILE A 197      16.571 -11.872  22.505  1.00 98.74           O  
ATOM   2953  CG1 ILE A 197      18.619 -15.951  22.442  1.00 98.74           C  
ATOM   2956  CG2 ILE A 197      16.829 -14.786  21.060  1.00 98.74           C  
ATOM   2960  CD1 ILE A 197      18.511 -17.300  21.752  1.00 98.74           C  
ATOM   2964  N   ALA A 198      15.410 -12.992  24.051  1.00 98.89           N  
ATOM   2966  CA  ALA A 198      14.323 -12.016  24.097  1.00 98.89           C  
ATOM   2968  C   ALA A 198      14.798 -10.628  24.561  1.00 98.89           C  
ATOM   2969  CB  ALA A 198      13.220 -12.588  24.982  1.00 98.89           C  
ATOM   2973  O   ALA A 198      14.451  -9.623  23.947  1.00 98.89           O  
ATOM   2974  N   LYS A 199      15.674 -10.571  25.573  1.00 98.80           N  
ATOM   2976  CA  LYS A 199      16.341  -9.338  26.021  1.00 98.80           C  
ATOM   2978  C   LYS A 199      17.233  -8.727  24.942  1.00 98.80           C  
ATOM   2979  CB  LYS A 199      17.188  -9.647  27.262  1.00 98.80           C  
ATOM   2982  O   LYS A 199      17.314  -7.506  24.838  1.00 98.80           O  
ATOM   2983  CG  LYS A 199      16.326  -9.796  28.518  1.00 98.80           C  
ATOM   2986  CD  LYS A 199      17.201 -10.242  29.690  1.00 98.80           C  
ATOM   2989  CE  LYS A 199      16.325 -10.466  30.923  1.00 98.80           C  
ATOM   2992  NZ  LYS A 199      17.120 -11.032  32.039  1.00 98.80           N  
ATOM   2996  N   HIS A 200      17.920  -9.551  24.150  1.00 98.64           N  
ATOM   2998  CA  HIS A 200      18.694  -9.063  23.011  1.00 98.64           C  
ATOM   3000  C   HIS A 200      17.783  -8.463  21.935  1.00 98.64           C  
ATOM   3001  CB  HIS A 200      19.560 -10.190  22.442  1.00 98.64           C  
ATOM   3004  O   HIS A 200      18.048  -7.359  21.469  1.00 98.64           O  
ATOM   3005  CG  HIS A 200      20.358  -9.746  21.245  1.00 98.64           C  
ATOM   3006  CD2 HIS A 200      20.058  -9.981  19.929  1.00 98.64           C  
ATOM   3008  ND1 HIS A 200      21.487  -8.960  21.270  1.00 98.64           N  
ATOM   3010  CE1 HIS A 200      21.867  -8.740  20.000  1.00 98.64           C  
ATOM   3012  NE2 HIS A 200      21.040  -9.363  19.151  1.00 98.64           N  
ATOM   3013  N   VAL A 201      16.689  -9.147  21.596  1.00 98.81           N  
ATOM   3015  CA  VAL A 201      15.705  -8.684  20.608  1.00 98.81           C  
ATOM   3017  C   VAL A 201      15.049  -7.367  21.050  1.00 98.81           C  
ATOM   3018  CB  VAL A 201      14.671  -9.789  20.324  1.00 98.81           C  
ATOM   3020  O   VAL A 201      14.963  -6.433  20.253  1.00 98.81           O  
ATOM   3021  CG1 VAL A 201      13.551  -9.293  19.415  1.00 98.81           C  
ATOM   3025  CG2 VAL A 201      15.308 -10.985  19.603  1.00 98.81           C  
ATOM   3029  N   GLN A 202      14.654  -7.236  22.321  1.00 98.85           N  
ATOM   3031  CA  GLN A 202      14.108  -5.981  22.848  1.00 98.85           C  
ATOM   3033  C   GLN A 202      15.145  -4.842  22.801  1.00 98.85           C  
ATOM   3034  CB  GLN A 202      13.579  -6.209  24.275  1.00 98.85           C  
ATOM   3037  O   GLN A 202      14.819  -3.720  22.415  1.00 98.85           O  
ATOM   3038  CG  GLN A 202      12.792  -4.982  24.766  1.00 98.85           C  
ATOM   3041  CD  GLN A 202      12.237  -5.105  26.176  1.00 98.85           C  
ATOM   3042  NE2 GLN A 202      12.165  -4.005  26.883  1.00 98.85           N  
ATOM   3045  OE1 GLN A 202      11.820  -6.157  26.633  1.00 98.85           O  
ATOM   3046  N   MET A 203      16.411  -5.127  23.131  1.00 98.55           N  
ATOM   3048  CA  MET A 203      17.494  -4.139  23.091  1.00 98.55           C  
ATOM   3050  C   MET A 203      17.828  -3.678  21.665  1.00 98.55           C  
ATOM   3051  CB  MET A 203      18.739  -4.734  23.768  1.00 98.55           C  
ATOM   3054  O   MET A 203      17.982  -2.480  21.430  1.00 98.55           O  
ATOM   3055  CG  MET A 203      19.904  -3.741  23.880  1.00 98.55           C  
ATOM   3058  SD  MET A 203      19.599  -2.295  24.930  1.00 98.55           S  
ATOM   3059  CE  MET A 203      19.556  -3.062  26.567  1.00 98.55           C  
ATOM   3063  N   ILE A 204      17.955  -4.606  20.712  1.00 98.21           N  
ATOM   3065  CA  ILE A 204      18.370  -4.287  19.336  1.00 98.21           C  
ATOM   3067  C   ILE A 204      17.258  -3.600  18.539  1.00 98.21           C  
ATOM   3068  CB  ILE A 204      18.914  -5.545  18.622  1.00 98.21           C  
ATOM   3070  O   ILE A 204      17.537  -2.798  17.666  1.00 98.21           O  
ATOM   3071  CG1 ILE A 204      19.802  -5.219  17.405  1.00 98.21           C  
ATOM   3074  CG2 ILE A 204      17.786  -6.481  18.168  1.00 98.21           C  
ATOM   3078  CD1 ILE A 204      21.092  -4.470  17.762  1.00 98.21           C  
ATOM   3082  N   THR A 205      15.991  -3.837  18.882  1.00 98.51           N  
ATOM   3084  CA  THR A 205      14.863  -3.058  18.338  1.00 98.51           C  
ATOM   3086  C   THR A 205      14.606  -1.761  19.112  1.00 98.51           C  
ATOM   3087  CB  THR A 205      13.587  -3.901  18.253  1.00 98.51           C  
ATOM   3089  O   THR A 205      13.677  -1.008  18.795  1.00 98.51           O  
ATOM   3090  CG2 THR A 205      13.739  -5.059  17.268  1.00 98.51           C  
ATOM   3094  OG1 THR A 205      13.263  -4.429  19.518  1.00 98.51           O  
ATOM   3096  N   GLN A 206      15.420  -1.496  20.142  1.00 98.45           N  
ATOM   3098  CA  GLN A 206      15.272  -0.406  21.100  1.00 98.45           C  
ATOM   3100  C   GLN A 206      13.832  -0.299  21.625  1.00 98.45           C  
ATOM   3101  CB  GLN A 206      15.832   0.895  20.485  1.00 98.45           C  
ATOM   3104  O   GLN A 206      13.294   0.797  21.691  1.00 98.45           O  
ATOM   3105  CG  GLN A 206      16.150   1.981  21.529  1.00 98.45           C  
ATOM   3108  CD  GLN A 206      16.799   3.227  20.930  1.00 98.45           C  
ATOM   3109  NE2 GLN A 206      16.548   4.404  21.466  1.00 98.45           N  
ATOM   3112  OE1 GLN A 206      17.566   3.176  19.983  1.00 98.45           O  
ATOM   3113  N   TYR A 207      13.157  -1.405  21.938  1.00 98.62           N  
ATOM   3115  CA  TYR A 207      11.752  -1.386  22.353  1.00 98.62           C  
ATOM   3117  C   TYR A 207      11.601  -0.959  23.821  1.00 98.62           C  
ATOM   3118  CB  TYR A 207      11.071  -2.695  21.955  1.00 98.62           C  
ATOM   3121  O   TYR A 207      11.386  -1.760  24.729  1.00 98.62           O  
ATOM   3122  CG  TYR A 207       9.577  -2.718  22.209  1.00 98.62           C  
ATOM   3123  CD1 TYR A 207       9.040  -3.620  23.143  1.00 98.62           C  
ATOM   3125  CD2 TYR A 207       8.721  -1.849  21.507  1.00 98.62           C  
ATOM   3127  CE1 TYR A 207       7.651  -3.695  23.331  1.00 98.62           C  
ATOM   3129  CE2 TYR A 207       7.328  -1.910  21.703  1.00 98.62           C  
ATOM   3131  OH  TYR A 207       5.448  -2.945  22.762  1.00 98.62           O  
ATOM   3133  CZ  TYR A 207       6.789  -2.852  22.602  1.00 98.62           C  
ATOM   3134  N   PHE A 208      11.757   0.353  24.017  1.00 98.39           N  
ATOM   3136  CA  PHE A 208      11.578   1.102  25.264  1.00 98.39           C  
ATOM   3138  C   PHE A 208      10.565   2.233  25.034  1.00 98.39           C  
ATOM   3139  CB  PHE A 208      12.935   1.635  25.744  1.00 98.39           C  
ATOM   3142  O   PHE A 208      10.940   3.401  25.068  1.00 98.39           O  
ATOM   3143  CG  PHE A 208      13.985   0.560  25.870  1.00 98.39           C  
ATOM   3144  CD1 PHE A 208      13.836  -0.448  26.837  1.00 98.39           C  
ATOM   3146  CD2 PHE A 208      15.069   0.524  24.973  1.00 98.39           C  
ATOM   3148  CE1 PHE A 208      14.763  -1.499  26.896  1.00 98.39           C  
ATOM   3150  CE2 PHE A 208      16.007  -0.518  25.044  1.00 98.39           C  
ATOM   3152  CZ  PHE A 208      15.850  -1.532  26.004  1.00 98.39           C  
ATOM   3154  N   PRO A 209       9.328   1.893  24.653  1.00 98.42           N  
ATOM   3155  CA  PRO A 209       8.344   2.840  24.154  1.00 98.42           C  
ATOM   3157  C   PRO A 209       7.957   3.898  25.188  1.00 98.42           C  
ATOM   3158  CB  PRO A 209       7.154   1.980  23.760  1.00 98.42           C  
ATOM   3161  O   PRO A 209       7.968   3.641  26.389  1.00 98.42           O  
ATOM   3162  CG  PRO A 209       7.254   0.769  24.684  1.00 98.42           C  
ATOM   3165  CD  PRO A 209       8.750   0.573  24.795  1.00 98.42           C  
ATOM   3168  N   ASP A 210       7.578   5.071  24.690  1.00 97.73           N  
ATOM   3170  CA  ASP A 210       7.102   6.202  25.492  1.00 97.73           C  
ATOM   3172  C   ASP A 210       5.930   6.870  24.750  1.00 97.73           C  
ATOM   3173  CB  ASP A 210       8.273   7.158  25.775  1.00 97.73           C  
ATOM   3176  O   ASP A 210       6.107   7.902  24.089  1.00 97.73           O  
ATOM   3177  CG  ASP A 210       7.912   8.309  26.723  1.00 97.73           C  
ATOM   3178  OD1 ASP A 210       6.973   8.142  27.531  1.00 97.73           O  
ATOM   3179  OD2 ASP A 210       8.633   9.335  26.663  1.00 97.73           O  
ATOM   3180  N   PRO A 211       4.743   6.226  24.741  1.00 97.65           N  
ATOM   3181  CA  PRO A 211       3.597   6.727  23.998  1.00 97.65           C  
ATOM   3183  C   PRO A 211       3.196   8.129  24.480  1.00 97.65           C  
ATOM   3184  CB  PRO A 211       2.457   5.732  24.219  1.00 97.65           C  
ATOM   3187  O   PRO A 211       3.110   8.367  25.683  1.00 97.65           O  
ATOM   3188  CG  PRO A 211       3.144   4.475  24.734  1.00 97.65           C  
ATOM   3191  CD  PRO A 211       4.406   4.984  25.417  1.00 97.65           C  
ATOM   3194  N   PRO A 212       2.861   9.060  23.571  1.00 97.19           N  
ATOM   3195  CA  PRO A 212       2.646  10.460  23.935  1.00 97.19           C  
ATOM   3197  C   PRO A 212       1.353  10.727  24.719  1.00 97.19           C  
ATOM   3198  CB  PRO A 212       2.659  11.212  22.602  1.00 97.19           C  
ATOM   3201  O   PRO A 212       1.179  11.834  25.236  1.00 97.19           O  
ATOM   3202  CG  PRO A 212       2.198  10.165  21.590  1.00 97.19           C  
ATOM   3205  CD  PRO A 212       2.790   8.872  22.133  1.00 97.19           C  
ATOM   3208  N   PHE A 213       0.418   9.773  24.775  1.00 97.81           N  
ATOM   3210  CA  PHE A 213      -0.868   9.958  25.442  1.00 97.81           C  
ATOM   3212  C   PHE A 213      -1.168   8.834  26.433  1.00 97.81           C  
ATOM   3213  CB  PHE A 213      -1.995  10.098  24.402  1.00 97.81           C  
ATOM   3216  O   PHE A 213      -1.203   7.659  26.079  1.00 97.81           O  
ATOM   3217  CG  PHE A 213      -1.720  11.099  23.293  1.00 97.81           C  
ATOM   3218  CD1 PHE A 213      -1.602  12.471  23.583  1.00 97.81           C  
ATOM   3220  CD2 PHE A 213      -1.532  10.656  21.973  1.00 97.81           C  
ATOM   3222  CE1 PHE A 213      -1.282  13.386  22.563  1.00 97.81           C  
ATOM   3224  CE2 PHE A 213      -1.167  11.559  20.965  1.00 97.81           C  
ATOM   3226  CZ  PHE A 213      -1.047  12.927  21.255  1.00 97.81           C  
ATOM   3228  N   GLU A 214      -1.513   9.210  27.661  1.00 96.43           N  
ATOM   3230  CA  GLU A 214      -2.209   8.317  28.584  1.00 96.43           C  
ATOM   3232  C   GLU A 214      -3.691   8.276  28.203  1.00 96.43           C  
ATOM   3233  CB  GLU A 214      -2.032   8.780  30.031  1.00 96.43           C  
ATOM   3236  O   GLU A 214      -4.376   9.306  28.174  1.00 96.43           O  
ATOM   3237  CG  GLU A 214      -0.578   8.662  30.513  1.00 96.43           C  
ATOM   3240  CD  GLU A 214      -0.415   9.054  31.990  1.00 96.43           C  
ATOM   3241  OE1 GLU A 214       0.728   8.985  32.485  1.00 96.43           O  
ATOM   3242  OE2 GLU A 214      -1.430   9.439  32.622  1.00 96.43           O  
ATOM   3243  N   GLN A 215      -4.197   7.093  27.862  1.00 97.13           N  
ATOM   3245  CA  GLN A 215      -5.589   6.913  27.463  1.00 97.13           C  
ATOM   3247  C   GLN A 215      -6.154   5.626  28.055  1.00 97.13           C  
ATOM   3248  CB  GLN A 215      -5.748   6.899  25.933  1.00 97.13           C  
ATOM   3251  O   GLN A 215      -5.454   4.629  28.211  1.00 97.13           O  
ATOM   3252  CG  GLN A 215      -5.156   8.116  25.207  1.00 97.13           C  
ATOM   3255  CD  GLN A 215      -5.257   7.971  23.695  1.00 97.13           C  
ATOM   3256  NE2 GLN A 215      -6.421   8.108  23.100  1.00 97.13           N  
ATOM   3259  OE1 GLN A 215      -4.294   7.722  23.002  1.00 97.13           O  
ATOM   3260  N   THR A 216      -7.456   5.643  28.316  1.00 96.25           N  
ATOM   3262  CA  THR A 216      -8.198   4.472  28.779  1.00 96.25           C  
ATOM   3264  C   THR A 216      -9.059   3.942  27.644  1.00 96.25           C  
ATOM   3265  CB  THR A 216      -9.056   4.811  30.004  1.00 96.25           C  
ATOM   3267  O   THR A 216      -9.833   4.693  27.046  1.00 96.25           O  
ATOM   3268  CG2 THR A 216      -9.688   3.572  30.635  1.00 96.25           C  
ATOM   3272  OG1 THR A 216      -8.251   5.406  30.993  1.00 96.25           O  
ATOM   3274  N   ILE A 217      -8.948   2.645  27.357  1.00 97.15           N  
ATOM   3276  CA  ILE A 217      -9.813   1.968  26.388  1.00 97.15           C  
ATOM   3278  C   ILE A 217     -11.242   1.935  26.933  1.00 97.15           C  
ATOM   3279  CB  ILE A 217      -9.289   0.551  26.080  1.00 97.15           C  
ATOM   3281  O   ILE A 217     -11.488   1.465  28.047  1.00 97.15           O  
ATOM   3282  CG1 ILE A 217      -7.911   0.620  25.383  1.00 97.15           C  
ATOM   3285  CG2 ILE A 217     -10.282  -0.231  25.202  1.00 97.15           C  
ATOM   3289  CD1 ILE A 217      -7.193  -0.729  25.320  1.00 97.15           C  
ATOM   3293  N   VAL A 218     -12.192   2.405  26.128  1.00 96.24           N  
ATOM   3295  CA  VAL A 218     -13.621   2.241  26.405  1.00 96.24           C  
ATOM   3297  C   VAL A 218     -14.068   0.911  25.793  1.00 96.24           C  
ATOM   3298  CB  VAL A 218     -14.445   3.419  25.860  1.00 96.24           C  
ATOM   3300  O   VAL A 218     -13.919   0.745  24.584  1.00 96.24           O  
ATOM   3301  CG1 VAL A 218     -15.940   3.229  26.152  1.00 96.24           C  
ATOM   3305  CG2 VAL A 218     -14.003   4.736  26.513  1.00 96.24           C  
ATOM   3309  N   PRO A 219     -14.615  -0.039  26.576  1.00 96.97           N  
ATOM   3310  CA  PRO A 219     -15.069  -1.317  26.040  1.00 96.97           C  
ATOM   3312  C   PRO A 219     -16.070  -1.146  24.892  1.00 96.97           C  
ATOM   3313  CB  PRO A 219     -15.696  -2.070  27.221  1.00 96.97           C  
ATOM   3316  O   PRO A 219     -17.037  -0.391  25.010  1.00 96.97           O  
ATOM   3317  CG  PRO A 219     -15.117  -1.403  28.471  1.00 96.97           C  
ATOM   3320  CD  PRO A 219     -14.785   0.017  28.022  1.00 96.97           C  
ATOM   3323  N   ALA A 220     -15.867  -1.881  23.797  1.00 96.62           N  
ATOM   3325  CA  ALA A 220     -16.861  -1.960  22.735  1.00 96.62           C  
ATOM   3327  C   ALA A 220     -18.124  -2.678  23.227  1.00 96.62           C  
ATOM   3328  CB  ALA A 220     -16.255  -2.628  21.501  1.00 96.62           C  
ATOM   3332  O   ALA A 220     -18.063  -3.625  24.008  1.00 96.62           O  
ATOM   3333  N   THR A 221     -19.282  -2.219  22.754  1.00 95.68           N  
ATOM   3335  CA  THR A 221     -20.597  -2.697  23.213  1.00 95.68           C  
ATOM   3337  C   THR A 221     -21.251  -3.698  22.265  1.00 95.68           C  
ATOM   3338  CB  THR A 221     -21.545  -1.512  23.420  1.00 95.68           C  
ATOM   3340  O   THR A 221     -22.232  -4.337  22.631  1.00 95.68           O  
ATOM   3341  CG2 THR A 221     -21.053  -0.575  24.526  1.00 95.68           C  
ATOM   3345  OG1 THR A 221     -21.648  -0.753  22.229  1.00 95.68           O  
ATOM   3347  N   HIS A 222     -20.735  -3.831  21.044  1.00 97.05           N  
ATOM   3349  CA  HIS A 222     -21.251  -4.720  20.010  1.00 97.05           C  
ATOM   3351  C   HIS A 222     -20.110  -5.198  19.114  1.00 97.05           C  
ATOM   3352  CB  HIS A 222     -22.333  -4.003  19.186  1.00 97.05           C  
ATOM   3355  O   HIS A 222     -19.041  -4.591  19.081  1.00 97.05           O  
ATOM   3356  CG  HIS A 222     -21.836  -2.777  18.461  1.00 97.05           C  
ATOM   3357  CD2 HIS A 222     -21.491  -2.685  17.137  1.00 97.05           C  
ATOM   3359  ND1 HIS A 222     -21.634  -1.537  19.025  1.00 97.05           N  
ATOM   3361  CE1 HIS A 222     -21.181  -0.717  18.062  1.00 97.05           C  
ATOM   3363  NE2 HIS A 222     -21.078  -1.369  16.896  1.00 97.05           N  
ATOM   3364  N   CYS A 223     -20.335  -6.298  18.399  1.00 98.07           N  
ATOM   3366  CA  CYS A 223     -19.363  -6.854  17.469  1.00 98.07           C  
ATOM   3368  C   CYS A 223     -19.400  -6.085  16.135  1.00 98.07           C  
ATOM   3369  CB  CYS A 223     -19.697  -8.338  17.266  1.00 98.07           C  
ATOM   3372  O   CYS A 223     -20.423  -6.167  15.452  1.00 98.07           O  
ATOM   3373  SG  CYS A 223     -18.737  -9.132  15.957  1.00 98.07           S  
ATOM   3374  N   PRO A 224     -18.311  -5.427  15.688  1.00 96.73           N  
ATOM   3375  CA  PRO A 224     -18.295  -4.698  14.411  1.00 96.73           C  
ATOM   3377  C   PRO A 224     -18.466  -5.589  13.167  1.00 96.73           C  
ATOM   3378  CB  PRO A 224     -16.947  -3.965  14.375  1.00 96.73           C  
ATOM   3381  O   PRO A 224     -18.700  -5.099  12.061  1.00 96.73           O  
ATOM   3382  CG  PRO A 224     -16.538  -3.860  15.843  1.00 96.73           C  
ATOM   3385  CD  PRO A 224     -17.082  -5.157  16.425  1.00 96.73           C  
ATOM   3388  N   LEU A 225     -18.333  -6.914  13.313  1.00 96.55           N  
ATOM   3390  CA  LEU A 225     -18.574  -7.858  12.219  1.00 96.55           C  
ATOM   3392  C   LEU A 225     -20.062  -8.153  11.995  1.00 96.55           C  
ATOM   3393  CB  LEU A 225     -17.792  -9.165  12.432  1.00 96.55           C  
ATOM   3396  O   LEU A 225     -20.414  -8.606  10.901  1.00 96.55           O  
ATOM   3397  CG  LEU A 225     -16.273  -8.999  12.574  1.00 96.55           C  
ATOM   3399  CD1 LEU A 225     -15.637 -10.376  12.680  1.00 96.55           C  
ATOM   3403  CD2 LEU A 225     -15.662  -8.302  11.362  1.00 96.55           C  
ATOM   3407  N   GLN A 226     -20.924  -7.883  12.975  1.00 86.08           N  
ATOM   3409  CA  GLN A 226     -22.373  -7.984  12.821  1.00 86.08           C  
ATOM   3411  C   GLN A 226     -22.937  -6.650  12.323  1.00 86.08           C  
ATOM   3412  CB  GLN A 226     -23.013  -8.462  14.130  1.00 86.08           C  
ATOM   3415  O   GLN A 226     -22.477  -5.588  12.736  1.00 86.08           O  
ATOM   3416  CG  GLN A 226     -22.625  -9.923  14.410  1.00 86.08           C  
ATOM   3419  CD  GLN A 226     -23.321 -10.492  15.634  1.00 86.08           C  
ATOM   3420  NE2 GLN A 226     -23.421 -11.795  15.751  1.00 86.08           N  
ATOM   3423  OE1 GLN A 226     -23.709  -9.801  16.561  1.00 86.08           O  
ATOM   3424  N   ALA A 227     -23.872  -6.732  11.376  1.00 60.86           N  
ATOM   3426  CA  ALA A 227     -24.603  -5.586  10.836  1.00 60.86           C  
ATOM   3428  C   ALA A 227     -25.896  -5.350  11.624  1.00 60.86           C  
ATOM   3429  CB  ALA A 227     -24.871  -5.815   9.342  1.00 60.86           C  
ATOM   3433  O   ALA A 227     -26.436  -6.355  12.143  1.00 60.86           O  
ATOM   3434  OXT ALA A 227     -26.333  -4.182  11.621  1.00 60.86           O  
TER
ATOM   3435  N   GLY B   1     -24.017  32.582   0.826  1.00 36.23           N  
ATOM   3439  CA  GLY B   1     -23.625  31.269   0.284  1.00 36.23           C  
ATOM   3442  C   GLY B   1     -22.512  30.716   1.141  1.00 36.23           C  
ATOM   3443  O   GLY B   1     -21.620  31.483   1.479  1.00 36.23           O  
ATOM   3444  N   SER B   2     -22.588  29.445   1.540  1.00 46.17           N  
ATOM   3446  CA  SER B   2     -21.506  28.791   2.286  1.00 46.17           C  
ATOM   3448  C   SER B   2     -20.302  28.655   1.357  1.00 46.17           C  
ATOM   3449  CB  SER B   2     -21.959  27.415   2.791  1.00 46.17           C  
ATOM   3452  O   SER B   2     -20.346  27.883   0.399  1.00 46.17           O  
ATOM   3453  OG  SER B   2     -20.941  26.855   3.586  1.00 46.17           O  
ATOM   3455  N   HIS B   3     -19.265  29.461   1.571  1.00 48.33           N  
ATOM   3457  CA  HIS B   3     -17.994  29.273   0.888  1.00 48.33           C  
ATOM   3459  C   HIS B   3     -17.360  28.020   1.494  1.00 48.33           C  
ATOM   3460  CB  HIS B   3     -17.139  30.546   1.028  1.00 48.33           C  
ATOM   3463  O   HIS B   3     -16.652  28.106   2.495  1.00 48.33           O  
ATOM   3464  CG  HIS B   3     -15.935  30.575   0.118  1.00 48.33           C  
ATOM   3465  CD2 HIS B   3     -14.617  30.542   0.492  1.00 48.33           C  
ATOM   3467  ND1 HIS B   3     -15.960  30.704  -1.254  1.00 48.33           N  
ATOM   3469  CE1 HIS B   3     -14.692  30.745  -1.694  1.00 48.33           C  
ATOM   3471  NE2 HIS B   3     -13.839  30.652  -0.665  1.00 48.33           N  
ATOM   3472  N   MET B   4     -17.687  26.839   0.954  1.00 55.56           N  
ATOM   3474  CA  MET B   4     -16.935  25.637   1.297  1.00 55.56           C  
ATOM   3476  C   MET B   4     -15.482  25.919   0.938  1.00 55.56           C  
ATOM   3477  CB  MET B   4     -17.403  24.390   0.539  1.00 55.56           C  
ATOM   3480  O   MET B   4     -15.183  26.190  -0.229  1.00 55.56           O  
ATOM   3481  CG  MET B   4     -18.772  23.862   0.972  1.00 55.56           C  
ATOM   3484  SD  MET B   4     -19.104  22.131   0.518  1.00 55.56           S  
ATOM   3485  CE  MET B   4     -18.182  21.930  -1.038  1.00 55.56           C  
ATOM   3489  N   ALA B   5     -14.603  25.899   1.940  1.00 59.65           N  
ATOM   3491  CA  ALA B   5     -13.173  25.995   1.710  1.00 59.65           C  
ATOM   3493  C   ALA B   5     -12.796  24.972   0.630  1.00 59.65           C  
ATOM   3494  CB  ALA B   5     -12.439  25.745   3.033  1.00 59.65           C  
ATOM   3498  O   ALA B   5     -13.195  23.808   0.717  1.00 59.65           O  
ATOM   3499  N   GLN B   6     -12.091  25.421  -0.414  1.00 66.82           N  
ATOM   3501  CA  GLN B   6     -11.572  24.503  -1.424  1.00 66.82           C  
ATOM   3503  C   GLN B   6     -10.779  23.395  -0.715  1.00 66.82           C  
ATOM   3504  CB  GLN B   6     -10.687  25.239  -2.443  1.00 66.82           C  
ATOM   3507  O   GLN B   6     -10.037  23.697   0.228  1.00 66.82           O  
ATOM   3508  CG  GLN B   6     -11.492  26.008  -3.500  1.00 66.82           C  
ATOM   3511  CD  GLN B   6     -12.239  25.069  -4.443  1.00 66.82           C  
ATOM   3512  NE2 GLN B   6     -13.543  24.950  -4.328  1.00 66.82           N  
ATOM   3515  OE1 GLN B   6     -11.665  24.397  -5.279  1.00 66.82           O  
ATOM   3516  N   PRO B   7     -10.951  22.126  -1.113  1.00 73.26           N  
ATOM   3517  CA  PRO B   7     -10.250  21.027  -0.468  1.00 73.26           C  
ATOM   3519  C   PRO B   7      -8.740  21.274  -0.544  1.00 73.26           C  
ATOM   3520  CB  PRO B   7     -10.705  19.757  -1.195  1.00 73.26           C  
ATOM   3523  O   PRO B   7      -8.206  21.594  -1.607  1.00 73.26           O  
ATOM   3524  CG  PRO B   7     -11.209  20.259  -2.549  1.00 73.26           C  
ATOM   3527  CD  PRO B   7     -11.735  21.657  -2.244  1.00 73.26           C  
ATOM   3530  N   ARG B   8      -8.052  21.160   0.599  1.00 84.34           N  
ATOM   3532  CA  ARG B   8      -6.589  21.287   0.647  1.00 84.34           C  
ATOM   3534  C   ARG B   8      -5.961  20.205  -0.241  1.00 84.34           C  
ATOM   3535  CB  ARG B   8      -6.061  21.186   2.088  1.00 84.34           C  
ATOM   3538  O   ARG B   8      -6.479  19.084  -0.244  1.00 84.34           O  
ATOM   3539  CG  ARG B   8      -6.480  22.393   2.942  1.00 84.34           C  
ATOM   3542  CD  ARG B   8      -5.736  22.429   4.284  1.00 84.34           C  
ATOM   3545  NE  ARG B   8      -6.086  21.291   5.158  1.00 84.34           N  
ATOM   3547  NH1 ARG B   8      -4.339  21.490   6.652  1.00 84.34           N  
ATOM   3550  NH2 ARG B   8      -5.879  19.899   6.933  1.00 84.34           N  
ATOM   3553  CZ  ARG B   8      -5.433  20.907   6.242  1.00 84.34           C  
ATOM   3554  N   PRO B   9      -4.853  20.497  -0.950  1.00 89.58           N  
ATOM   3555  CA  PRO B   9      -4.143  19.470  -1.704  1.00 89.58           C  
ATOM   3557  C   PRO B   9      -3.753  18.324  -0.762  1.00 89.58           C  
ATOM   3558  CB  PRO B   9      -2.911  20.156  -2.300  1.00 89.58           C  
ATOM   3561  O   PRO B   9      -3.542  18.580   0.432  1.00 89.58           O  
ATOM   3562  CG  PRO B   9      -2.649  21.307  -1.329  1.00 89.58           C  
ATOM   3565  CD  PRO B   9      -4.057  21.719  -0.900  1.00 89.58           C  
ATOM   3568  N   PRO B  10      -3.656  17.075  -1.241  1.00 94.78           N  
ATOM   3569  CA  PRO B  10      -3.359  15.967  -0.348  1.00 94.78           C  
ATOM   3571  C   PRO B  10      -2.014  16.154   0.376  1.00 94.78           C  
ATOM   3572  CB  PRO B  10      -3.441  14.694  -1.190  1.00 94.78           C  
ATOM   3575  O   PRO B  10      -1.127  16.885  -0.072  1.00 94.78           O  
ATOM   3576  CG  PRO B  10      -4.199  15.115  -2.452  1.00 94.78           C  
ATOM   3579  CD  PRO B  10      -3.885  16.603  -2.598  1.00 94.78           C  
ATOM   3582  N   PHE B  11      -1.889  15.563   1.559  1.00 97.26           N  
ATOM   3584  CA  PHE B  11      -0.630  15.471   2.291  1.00 97.26           C  
ATOM   3586  C   PHE B  11       0.105  14.222   1.812  1.00 97.26           C  
ATOM   3587  CB  PHE B  11      -0.903  15.427   3.796  1.00 97.26           C  
ATOM   3590  O   PHE B  11      -0.404  13.109   1.939  1.00 97.26           O  
ATOM   3591  CG  PHE B  11       0.345  15.534   4.648  1.00 97.26           C  
ATOM   3592  CD1 PHE B  11       0.848  14.407   5.324  1.00 97.26           C  
ATOM   3594  CD2 PHE B  11       1.003  16.771   4.779  1.00 97.26           C  
ATOM   3596  CE1 PHE B  11       1.992  14.526   6.134  1.00 97.26           C  
ATOM   3598  CE2 PHE B  11       2.127  16.898   5.611  1.00 97.26           C  
ATOM   3600  CZ  PHE B  11       2.625  15.773   6.283  1.00 97.26           C  
ATOM   3602  N   HIS B  12       1.278  14.402   1.220  1.00 97.41           N  
ATOM   3604  CA  HIS B  12       2.014  13.303   0.604  1.00 97.41           C  
ATOM   3606  C   HIS B  12       3.213  12.920   1.464  1.00 97.41           C  
ATOM   3607  CB  HIS B  12       2.404  13.668  -0.826  1.00 97.41           C  
ATOM   3610  O   HIS B  12       4.103  13.738   1.700  1.00 97.41           O  
ATOM   3611  CG  HIS B  12       1.211  13.961  -1.703  1.00 97.41           C  
ATOM   3612  CD2 HIS B  12       0.720  15.185  -2.065  1.00 97.41           C  
ATOM   3614  ND1 HIS B  12       0.402  13.027  -2.297  1.00 97.41           N  
ATOM   3616  CE1 HIS B  12      -0.544  13.656  -3.001  1.00 97.41           C  
ATOM   3618  NE2 HIS B  12      -0.394  14.983  -2.893  1.00 97.41           N  
ATOM   3619  N   ILE B  13       3.221  11.671   1.916  1.00 98.61           N  
ATOM   3621  CA  ILE B  13       4.301  11.067   2.686  1.00 98.61           C  
ATOM   3623  C   ILE B  13       5.107  10.187   1.734  1.00 98.61           C  
ATOM   3624  CB  ILE B  13       3.745  10.281   3.892  1.00 98.61           C  
ATOM   3626  O   ILE B  13       4.547   9.298   1.089  1.00 98.61           O  
ATOM   3627  CG1 ILE B  13       2.812  11.182   4.739  1.00 98.61           C  
ATOM   3630  CG2 ILE B  13       4.917   9.711   4.714  1.00 98.61           C  
ATOM   3634  CD1 ILE B  13       2.155  10.496   5.935  1.00 98.61           C  
ATOM   3638  N   THR B  14       6.409  10.431   1.644  1.00 98.68           N  
ATOM   3640  CA  THR B  14       7.322   9.644   0.811  1.00 98.68           C  
ATOM   3642  C   THR B  14       8.305   8.903   1.706  1.00 98.68           C  
ATOM   3643  CB  THR B  14       8.059  10.530  -0.199  1.00 98.68           C  
ATOM   3645  O   THR B  14       9.021   9.528   2.487  1.00 98.68           O  
ATOM   3646  CG2 THR B  14       9.037   9.738  -1.059  1.00 98.68           C  
ATOM   3650  OG1 THR B  14       7.150  11.142  -1.094  1.00 98.68           O  
ATOM   3652  N   ILE B  15       8.366   7.580   1.557  1.00 98.94           N  
ATOM   3654  CA  ILE B  15       9.331   6.710   2.233  1.00 98.94           C  
ATOM   3656  C   ILE B  15      10.283   6.152   1.164  1.00 98.94           C  
ATOM   3657  CB  ILE B  15       8.617   5.590   3.023  1.00 98.94           C  
ATOM   3659  O   ILE B  15       9.898   5.246   0.420  1.00 98.94           O  
ATOM   3660  CG1 ILE B  15       7.653   6.156   4.091  1.00 98.94           C  
ATOM   3663  CG2 ILE B  15       9.656   4.679   3.706  1.00 98.94           C  
ATOM   3667  CD1 ILE B  15       6.673   5.131   4.667  1.00 98.94           C  
ATOM   3671  N   PRO B  16      11.502   6.696   1.012  1.00 98.93           N  
ATOM   3672  CA  PRO B  16      12.479   6.153   0.084  1.00 98.93           C  
ATOM   3674  C   PRO B  16      13.066   4.844   0.630  1.00 98.93           C  
ATOM   3675  CB  PRO B  16      13.513   7.263  -0.109  1.00 98.93           C  
ATOM   3678  O   PRO B  16      13.863   4.847   1.566  1.00 98.93           O  
ATOM   3679  CG  PRO B  16      13.460   8.039   1.205  1.00 98.93           C  
ATOM   3682  CD  PRO B  16      12.007   7.908   1.637  1.00 98.93           C  
ATOM   3685  N   ILE B  17      12.692   3.717   0.035  1.00 98.95           N  
ATOM   3687  CA  ILE B  17      13.177   2.379   0.391  1.00 98.95           C  
ATOM   3689  C   ILE B  17      14.342   1.941  -0.505  1.00 98.95           C  
ATOM   3690  CB  ILE B  17      12.026   1.347   0.394  1.00 98.95           C  
ATOM   3692  O   ILE B  17      14.569   2.478  -1.592  1.00 98.95           O  
ATOM   3693  CG1 ILE B  17      11.308   1.273  -0.971  1.00 98.95           C  
ATOM   3696  CG2 ILE B  17      11.033   1.671   1.523  1.00 98.95           C  
ATOM   3700  CD1 ILE B  17      10.418   0.034  -1.137  1.00 98.95           C  
ATOM   3704  N   TYR B  18      15.088   0.944  -0.038  1.00 98.92           N  
ATOM   3706  CA  TYR B  18      16.264   0.388  -0.704  1.00 98.92           C  
ATOM   3708  C   TYR B  18      16.449  -1.091  -0.320  1.00 98.92           C  
ATOM   3709  CB  TYR B  18      17.497   1.227  -0.334  1.00 98.92           C  
ATOM   3712  O   TYR B  18      15.908  -1.527   0.698  1.00 98.92           O  
ATOM   3713  CG  TYR B  18      17.659   1.528   1.146  1.00 98.92           C  
ATOM   3714  CD1 TYR B  18      17.066   2.682   1.693  1.00 98.92           C  
ATOM   3716  CD2 TYR B  18      18.405   0.672   1.977  1.00 98.92           C  
ATOM   3718  CE1 TYR B  18      17.254   3.015   3.046  1.00 98.92           C  
ATOM   3720  CE2 TYR B  18      18.606   1.006   3.329  1.00 98.92           C  
ATOM   3722  OH  TYR B  18      18.278   2.513   5.152  1.00 98.92           O  
ATOM   3724  CZ  TYR B  18      18.043   2.184   3.862  1.00 98.92           C  
ATOM   3725  N   PRO B  19      17.185  -1.898  -1.110  1.00 98.70           N  
ATOM   3726  CA  PRO B  19      17.485  -3.276  -0.729  1.00 98.70           C  
ATOM   3728  C   PRO B  19      18.188  -3.331   0.632  1.00 98.70           C  
ATOM   3729  CB  PRO B  19      18.376  -3.833  -1.846  1.00 98.70           C  
ATOM   3732  O   PRO B  19      19.149  -2.604   0.845  1.00 98.70           O  
ATOM   3733  CG  PRO B  19      18.045  -2.949  -3.048  1.00 98.70           C  
ATOM   3736  CD  PRO B  19      17.767  -1.591  -2.409  1.00 98.70           C  
ATOM   3739  N   GLY B  20      17.737  -4.195   1.537  1.00 98.71           N  
ATOM   3741  CA  GLY B  20      18.262  -4.301   2.897  1.00 98.71           C  
ATOM   3744  C   GLY B  20      17.696  -3.280   3.886  1.00 98.71           C  
ATOM   3745  O   GLY B  20      18.227  -3.195   4.985  1.00 98.71           O  
ATOM   3746  N   VAL B  21      16.656  -2.520   3.526  1.00 98.89           N  
ATOM   3748  CA  VAL B  21      15.914  -1.660   4.469  1.00 98.89           C  
ATOM   3750  C   VAL B  21      15.323  -2.482   5.621  1.00 98.89           C  
ATOM   3751  CB  VAL B  21      14.821  -0.863   3.726  1.00 98.89           C  
ATOM   3753  O   VAL B  21      14.928  -3.635   5.413  1.00 98.89           O  
ATOM   3754  CG1 VAL B  21      13.662  -1.726   3.204  1.00 98.89           C  
ATOM   3758  CG2 VAL B  21      14.234   0.266   4.566  1.00 98.89           C  
ATOM   3762  N   ASP B  22      15.241  -1.899   6.813  1.00 98.77           N  
ATOM   3764  CA  ASP B  22      14.575  -2.528   7.956  1.00 98.77           C  
ATOM   3766  C   ASP B  22      13.052  -2.504   7.773  1.00 98.77           C  
ATOM   3767  CB  ASP B  22      15.039  -1.873   9.265  1.00 98.77           C  
ATOM   3770  O   ASP B  22      12.467  -1.501   7.353  1.00 98.77           O  
ATOM   3771  CG  ASP B  22      16.513  -2.178   9.555  1.00 98.77           C  
ATOM   3772  OD1 ASP B  22      16.996  -3.262   9.141  1.00 98.77           O  
ATOM   3773  OD2 ASP B  22      17.188  -1.348  10.184  1.00 98.77           O  
ATOM   3774  N   LEU B  23      12.388  -3.635   8.029  1.00 98.77           N  
ATOM   3776  CA  LEU B  23      10.968  -3.788   7.716  1.00 98.77           C  
ATOM   3778  C   LEU B  23      10.108  -2.917   8.628  1.00 98.77           C  
ATOM   3779  CB  LEU B  23      10.582  -5.273   7.813  1.00 98.77           C  
ATOM   3782  O   LEU B  23       9.213  -2.221   8.141  1.00 98.77           O  
ATOM   3783  CG  LEU B  23       9.077  -5.556   7.673  1.00 98.77           C  
ATOM   3785  CD1 LEU B  23       8.529  -5.195   6.288  1.00 98.77           C  
ATOM   3789  CD2 LEU B  23       8.810  -7.035   7.923  1.00 98.77           C  
ATOM   3793  N   LEU B  24      10.363  -2.943   9.937  1.00 98.82           N  
ATOM   3795  CA  LEU B  24       9.543  -2.202  10.896  1.00 98.82           C  
ATOM   3797  C   LEU B  24       9.729  -0.678  10.779  1.00 98.82           C  
ATOM   3798  CB  LEU B  24       9.797  -2.767  12.298  1.00 98.82           C  
ATOM   3801  O   LEU B  24       8.759   0.053  10.974  1.00 98.82           O  
ATOM   3802  CG  LEU B  24       8.866  -2.231  13.398  1.00 98.82           C  
ATOM   3804  CD1 LEU B  24       7.401  -2.563  13.103  1.00 98.82           C  
ATOM   3808  CD2 LEU B  24       9.186  -2.875  14.751  1.00 98.82           C  
ATOM   3812  N   ASP B  25      10.899  -0.213  10.332  1.00 98.92           N  
ATOM   3814  CA  ASP B  25      11.174   1.196   9.999  1.00 98.92           C  
ATOM   3816  C   ASP B  25      10.277   1.739   8.877  1.00 98.92           C  
ATOM   3817  CB  ASP B  25      12.627   1.334   9.529  1.00 98.92           C  
ATOM   3820  O   ASP B  25      10.059   2.950   8.771  1.00 98.92           O  
ATOM   3821  CG  ASP B  25      13.647   1.379  10.656  1.00 98.92           C  
ATOM   3822  OD1 ASP B  25      13.348   0.883  11.761  1.00 98.92           O  
ATOM   3823  OD2 ASP B  25      14.703   1.989  10.391  1.00 98.92           O  
ATOM   3824  N   VAL B  26       9.761   0.846   8.029  1.00 98.91           N  
ATOM   3826  CA  VAL B  26       8.801   1.157   6.965  1.00 98.91           C  
ATOM   3828  C   VAL B  26       7.374   0.850   7.416  1.00 98.91           C  
ATOM   3829  CB  VAL B  26       9.154   0.381   5.681  1.00 98.91           C  
ATOM   3831  O   VAL B  26       6.469   1.648   7.193  1.00 98.91           O  
ATOM   3832  CG1 VAL B  26       8.161   0.675   4.546  1.00 98.91           C  
ATOM   3836  CG2 VAL B  26      10.558   0.746   5.177  1.00 98.91           C  
ATOM   3840  N   ALA B  27       7.143  -0.295   8.054  1.00 98.80           N  
ATOM   3842  CA  ALA B  27       5.800  -0.765   8.367  1.00 98.80           C  
ATOM   3844  C   ALA B  27       5.121   0.025   9.493  1.00 98.80           C  
ATOM   3845  CB  ALA B  27       5.880  -2.252   8.699  1.00 98.80           C  
ATOM   3849  O   ALA B  27       3.936   0.333   9.380  1.00 98.80           O  
ATOM   3850  N   ALA B  28       5.857   0.398  10.548  1.00 98.76           N  
ATOM   3852  CA  ALA B  28       5.322   1.203  11.644  1.00 98.76           C  
ATOM   3854  C   ALA B  28       4.731   2.543  11.157  1.00 98.76           C  
ATOM   3855  CB  ALA B  28       6.397   1.383  12.725  1.00 98.76           C  
ATOM   3859  O   ALA B  28       3.540   2.777  11.377  1.00 98.76           O  
ATOM   3860  N   PRO B  29       5.477   3.413  10.446  1.00 98.86           N  
ATOM   3861  CA  PRO B  29       4.913   4.668   9.953  1.00 98.86           C  
ATOM   3863  C   PRO B  29       3.815   4.443   8.910  1.00 98.86           C  
ATOM   3864  CB  PRO B  29       6.090   5.450   9.372  1.00 98.86           C  
ATOM   3867  O   PRO B  29       2.842   5.189   8.913  1.00 98.86           O  
ATOM   3868  CG  PRO B  29       7.022   4.333   8.928  1.00 98.86           C  
ATOM   3871  CD  PRO B  29       6.877   3.318  10.051  1.00 98.86           C  
ATOM   3874  N   VAL B  30       3.912   3.428   8.037  1.00 98.87           N  
ATOM   3876  CA  VAL B  30       2.845   3.139   7.062  1.00 98.87           C  
ATOM   3878  C   VAL B  30       1.534   2.809   7.773  1.00 98.87           C  
ATOM   3879  CB  VAL B  30       3.242   2.019   6.080  1.00 98.87           C  
ATOM   3881  O   VAL B  30       0.507   3.395   7.434  1.00 98.87           O  
ATOM   3882  CG1 VAL B  30       2.060   1.560   5.219  1.00 98.87           C  
ATOM   3886  CG2 VAL B  30       4.319   2.499   5.100  1.00 98.87           C  
ATOM   3890  N   GLU B  31       1.557   1.940   8.786  1.00 98.74           N  
ATOM   3892  CA  GLU B  31       0.364   1.574   9.557  1.00 98.74           C  
ATOM   3894  C   GLU B  31      -0.232   2.805  10.257  1.00 98.74           C  
ATOM   3895  CB  GLU B  31       0.740   0.479  10.571  1.00 98.74           C  
ATOM   3898  O   GLU B  31      -1.401   3.144  10.055  1.00 98.74           O  
ATOM   3899  CG  GLU B  31      -0.454  -0.060  11.380  1.00 98.74           C  
ATOM   3902  CD  GLU B  31      -1.394  -0.959  10.560  1.00 98.74           C  
ATOM   3903  OE1 GLU B  31      -2.629  -0.726  10.631  1.00 98.74           O  
ATOM   3904  OE2 GLU B  31      -0.890  -1.877   9.878  1.00 98.74           O  
ATOM   3905  N   LEU B  32       0.581   3.529  11.035  1.00 98.89           N  
ATOM   3907  CA  LEU B  32       0.123   4.689  11.805  1.00 98.89           C  
ATOM   3909  C   LEU B  32      -0.368   5.838  10.917  1.00 98.89           C  
ATOM   3910  CB  LEU B  32       1.259   5.168  12.724  1.00 98.89           C  
ATOM   3913  O   LEU B  32      -1.410   6.439  11.196  1.00 98.89           O  
ATOM   3914  CG  LEU B  32       1.304   4.392  14.057  1.00 98.89           C  
ATOM   3916  CD1 LEU B  32       2.569   3.568  14.229  1.00 98.89           C  
ATOM   3920  CD2 LEU B  32       1.287   5.360  15.228  1.00 98.89           C  
ATOM   3924  N   PHE B  33       0.343   6.151   9.835  1.00 98.89           N  
ATOM   3926  CA  PHE B  33      -0.074   7.211   8.922  1.00 98.89           C  
ATOM   3928  C   PHE B  33      -1.287   6.815   8.078  1.00 98.89           C  
ATOM   3929  CB  PHE B  33       1.093   7.672   8.045  1.00 98.89           C  
ATOM   3932  O   PHE B  33      -2.039   7.700   7.669  1.00 98.89           O  
ATOM   3933  CG  PHE B  33       2.287   8.283   8.764  1.00 98.89           C  
ATOM   3934  CD1 PHE B  33       2.121   9.080   9.915  1.00 98.89           C  
ATOM   3936  CD2 PHE B  33       3.582   8.071   8.253  1.00 98.89           C  
ATOM   3938  CE1 PHE B  33       3.240   9.637  10.558  1.00 98.89           C  
ATOM   3940  CE2 PHE B  33       4.699   8.639   8.889  1.00 98.89           C  
ATOM   3942  CZ  PHE B  33       4.529   9.411  10.048  1.00 98.89           C  
ATOM   3944  N   SER B  34      -1.532   5.522   7.858  1.00 98.74           N  
ATOM   3946  CA  SER B  34      -2.765   5.055   7.211  1.00 98.74           C  
ATOM   3948  C   SER B  34      -3.973   5.244   8.124  1.00 98.74           C  
ATOM   3949  CB  SER B  34      -2.637   3.599   6.774  1.00 98.74           C  
ATOM   3952  O   SER B  34      -4.989   5.781   7.685  1.00 98.74           O  
ATOM   3953  OG  SER B  34      -1.600   3.529   5.826  1.00 98.74           O  
ATOM   3955  N   TRP B  35      -3.842   4.951   9.422  1.00 98.61           N  
ATOM   3957  CA  TRP B  35      -4.879   5.296  10.403  1.00 98.61           C  
ATOM   3959  C   TRP B  35      -5.097   6.810  10.527  1.00 98.61           C  
ATOM   3960  CB  TRP B  35      -4.523   4.687  11.760  1.00 98.61           C  
ATOM   3963  O   TRP B  35      -6.234   7.267  10.666  1.00 98.61           O  
ATOM   3964  CG  TRP B  35      -4.726   3.212  11.848  1.00 98.61           C  
ATOM   3965  CD1 TRP B  35      -3.762   2.280  12.003  1.00 98.61           C  
ATOM   3967  CD2 TRP B  35      -5.984   2.479  11.765  1.00 98.61           C  
ATOM   3968  CE2 TRP B  35      -5.708   1.090  11.924  1.00 98.61           C  
ATOM   3969  CE3 TRP B  35      -7.331   2.852  11.555  1.00 98.61           C  
ATOM   3971  NE1 TRP B  35      -4.334   1.026  12.041  1.00 98.61           N  
ATOM   3973  CH2 TRP B  35      -8.047   0.520  11.659  1.00 98.61           C  
ATOM   3975  CZ2 TRP B  35      -6.720   0.121  11.872  1.00 98.61           C  
ATOM   3977  CZ3 TRP B  35      -8.351   1.883  11.497  1.00 98.61           C  
ATOM   3979  N   MET B  36      -4.034   7.617  10.417  1.00 98.81           N  
ATOM   3981  CA  MET B  36      -4.173   9.073  10.298  1.00 98.81           C  
ATOM   3983  C   MET B  36      -4.957   9.453   9.036  1.00 98.81           C  
ATOM   3984  CB  MET B  36      -2.798   9.755  10.309  1.00 98.81           C  
ATOM   3987  O   MET B  36      -5.848  10.294   9.124  1.00 98.81           O  
ATOM   3988  CG  MET B  36      -2.897  11.280  10.136  1.00 98.81           C  
ATOM   3991  SD  MET B  36      -1.324  12.160   9.934  1.00 98.81           S  
ATOM   3992  CE  MET B  36      -0.792  11.505   8.335  1.00 98.81           C  
ATOM   3996  N   ALA B  37      -4.652   8.860   7.878  1.00 98.56           N  
ATOM   3998  CA  ALA B  37      -5.337   9.143   6.616  1.00 98.56           C  
ATOM   4000  C   ALA B  37      -6.841   8.833   6.696  1.00 98.56           C  
ATOM   4001  CB  ALA B  37      -4.662   8.339   5.496  1.00 98.56           C  
ATOM   4005  O   ALA B  37      -7.663   9.635   6.245  1.00 98.56           O  
ATOM   4006  N   ASP B  38      -7.198   7.720   7.339  1.00 97.68           N  
ATOM   4008  CA  ASP B  38      -8.588   7.323   7.557  1.00 97.68           C  
ATOM   4010  C   ASP B  38      -9.323   8.292   8.489  1.00 97.68           C  
ATOM   4011  CB  ASP B  38      -8.639   5.886   8.105  1.00 97.68           C  
ATOM   4014  O   ASP B  38     -10.481   8.639   8.233  1.00 97.68           O  
ATOM   4015  CG  ASP B  38      -8.383   4.816   7.037  1.00 97.68           C  
ATOM   4016  OD1 ASP B  38      -8.514   5.151   5.836  1.00 97.68           O  
ATOM   4017  OD2 ASP B  38      -8.155   3.655   7.438  1.00 97.68           O  
ATOM   4018  N   ALA B  39      -8.668   8.794   9.538  1.00 98.11           N  
ATOM   4020  CA  ALA B  39      -9.276   9.714  10.500  1.00 98.11           C  
ATOM   4022  C   ALA B  39      -9.271  11.190  10.043  1.00 98.11           C  
ATOM   4023  CB  ALA B  39      -8.560   9.514  11.837  1.00 98.11           C  
ATOM   4027  O   ALA B  39     -10.184  11.952  10.383  1.00 98.11           O  
ATOM   4028  N   TRP B  40      -8.286  11.628   9.250  1.00 97.79           N  
ATOM   4030  CA  TRP B  40      -8.052  13.044   8.936  1.00 97.79           C  
ATOM   4032  C   TRP B  40      -8.889  13.571   7.768  1.00 97.79           C  
ATOM   4033  CB  TRP B  40      -6.558  13.338   8.750  1.00 97.79           C  
ATOM   4036  O   TRP B  40      -8.397  13.924   6.697  1.00 97.79           O  
ATOM   4037  CG  TRP B  40      -6.177  14.793   8.779  1.00 97.79           C  
ATOM   4038  CD1 TRP B  40      -6.827  15.790   9.427  1.00 97.79           C  
ATOM   4040  CD2 TRP B  40      -4.979  15.410   8.224  1.00 97.79           C  
ATOM   4041  CE2 TRP B  40      -4.946  16.780   8.623  1.00 97.79           C  
ATOM   4042  CE3 TRP B  40      -3.881  14.932   7.481  1.00 97.79           C  
ATOM   4044  NE1 TRP B  40      -6.086  16.951   9.378  1.00 97.79           N  
ATOM   4046  CH2 TRP B  40      -2.785  17.111   7.591  1.00 97.79           C  
ATOM   4048  CZ2 TRP B  40      -3.867  17.625   8.326  1.00 97.79           C  
ATOM   4050  CZ3 TRP B  40      -2.801  15.773   7.159  1.00 97.79           C  
ATOM   4052  N   LYS B  41     -10.195  13.733   7.996  1.00 95.52           N  
ATOM   4054  CA  LYS B  41     -11.140  14.176   6.950  1.00 95.52           C  
ATOM   4056  C   LYS B  41     -10.843  15.562   6.356  1.00 95.52           C  
ATOM   4057  CB  LYS B  41     -12.581  14.105   7.484  1.00 95.52           C  
ATOM   4060  O   LYS B  41     -11.311  15.869   5.264  1.00 95.52           O  
ATOM   4061  CG  LYS B  41     -12.993  12.738   8.062  1.00 95.52           C  
ATOM   4064  CD  LYS B  41     -12.670  11.555   7.134  1.00 95.52           C  
ATOM   4067  CE  LYS B  41     -13.235  10.250   7.701  1.00 95.52           C  
ATOM   4070  NZ  LYS B  41     -12.766   9.072   6.929  1.00 95.52           N  
ATOM   4074  N   ALA B  42     -10.064  16.398   7.044  1.00 95.06           N  
ATOM   4076  CA  ALA B  42      -9.719  17.748   6.592  1.00 95.06           C  
ATOM   4078  C   ALA B  42      -8.622  17.795   5.510  1.00 95.06           C  
ATOM   4079  CB  ALA B  42      -9.310  18.571   7.821  1.00 95.06           C  
ATOM   4083  O   ALA B  42      -8.366  18.874   4.958  1.00 95.06           O  
ATOM   4084  N   ARG B  43      -7.908  16.689   5.257  1.00 95.77           N  
ATOM   4086  CA  ARG B  43      -6.885  16.601   4.206  1.00 95.77           C  
ATOM   4088  C   ARG B  43      -6.628  15.141   3.851  1.00 95.77           C  
ATOM   4089  CB  ARG B  43      -5.595  17.285   4.690  1.00 95.77           C  
ATOM   4092  O   ARG B  43      -6.141  14.379   4.678  1.00 95.77           O  
ATOM   4093  CG  ARG B  43      -4.534  17.445   3.600  1.00 95.77           C  
ATOM   4096  CD  ARG B  43      -3.393  18.355   4.080  1.00 95.77           C  
ATOM   4099  NE  ARG B  43      -2.474  18.628   2.969  1.00 95.77           N  
ATOM   4101  NH1 ARG B  43      -0.727  19.717   4.021  1.00 95.77           N  
ATOM   4104  NH2 ARG B  43      -0.659  19.250   1.828  1.00 95.77           N  
ATOM   4107  CZ  ARG B  43      -1.291  19.204   2.960  1.00 95.77           C  
ATOM   4108  N   ALA B  44      -6.912  14.777   2.601  1.00 96.24           N  
ATOM   4110  CA  ALA B  44      -6.536  13.469   2.078  1.00 96.24           C  
ATOM   4112  C   ALA B  44      -5.028  13.251   2.265  1.00 96.24           C  
ATOM   4113  CB  ALA B  44      -6.939  13.379   0.603  1.00 96.24           C  
ATOM   4117  O   ALA B  44      -4.248  14.183   2.079  1.00 96.24           O  
ATOM   4118  N   THR B  45      -4.625  12.037   2.622  1.00 97.23           N  
ATOM   4120  CA  THR B  45      -3.217  11.680   2.813  1.00 97.23           C  
ATOM   4122  C   THR B  45      -2.871  10.508   1.910  1.00 97.23           C  
ATOM   4123  CB  THR B  45      -2.919  11.374   4.286  1.00 97.23           C  
ATOM   4125  O   THR B  45      -3.680   9.600   1.741  1.00 97.23           O  
ATOM   4126  CG2 THR B  45      -1.472  10.946   4.534  1.00 97.23           C  
ATOM   4130  OG1 THR B  45      -3.156  12.537   5.048  1.00 97.23           O  
ATOM   4132  N   THR B  46      -1.679  10.525   1.322  1.00 96.77           N  
ATOM   4134  CA  THR B  46      -1.142   9.383   0.574  1.00 96.77           C  
ATOM   4136  C   THR B  46       0.233   9.025   1.104  1.00 96.77           C  
ATOM   4137  CB  THR B  46      -1.033   9.656  -0.933  1.00 96.77           C  
ATOM   4139  O   THR B  46       1.038   9.928   1.338  1.00 96.77           O  
ATOM   4140  CG2 THR B  46      -2.312  10.198  -1.569  1.00 96.77           C  
ATOM   4144  OG1 THR B  46      -0.007  10.590  -1.162  1.00 96.77           O  
ATOM   4146  N   ILE B  47       0.537   7.736   1.186  1.00 98.44           N  
ATOM   4148  CA  ILE B  47       1.857   7.226   1.556  1.00 98.44           C  
ATOM   4150  C   ILE B  47       2.424   6.504   0.339  1.00 98.44           C  
ATOM   4151  CB  ILE B  47       1.769   6.305   2.789  1.00 98.44           C  
ATOM   4153  O   ILE B  47       1.736   5.699  -0.283  1.00 98.44           O  
ATOM   4154  CG1 ILE B  47       1.022   6.976   3.964  1.00 98.44           C  
ATOM   4157  CG2 ILE B  47       3.186   5.909   3.239  1.00 98.44           C  
ATOM   4161  CD1 ILE B  47       0.470   5.948   4.947  1.00 98.44           C  
ATOM   4165  N   THR B  48       3.647   6.836  -0.056  1.00 97.47           N  
ATOM   4167  CA  THR B  48       4.302   6.257  -1.233  1.00 97.47           C  
ATOM   4169  C   THR B  48       5.668   5.721  -0.841  1.00 97.47           C  
ATOM   4170  CB  THR B  48       4.428   7.306  -2.349  1.00 97.47           C  
ATOM   4172  O   THR B  48       6.512   6.480  -0.364  1.00 97.47           O  
ATOM   4173  CG2 THR B  48       5.046   6.748  -3.627  1.00 97.47           C  
ATOM   4177  OG1 THR B  48       3.141   7.771  -2.694  1.00 97.47           O  
ATOM   4179  N   LEU B  49       5.905   4.430  -1.080  1.00 98.71           N  
ATOM   4181  CA  LEU B  49       7.254   3.881  -1.091  1.00 98.71           C  
ATOM   4183  C   LEU B  49       7.892   4.220  -2.437  1.00 98.71           C  
ATOM   4184  CB  LEU B  49       7.299   2.367  -0.824  1.00 98.71           C  
ATOM   4187  O   LEU B  49       7.424   3.793  -3.498  1.00 98.71           O  
ATOM   4188  CG  LEU B  49       6.475   1.853   0.363  1.00 98.71           C  
ATOM   4190  CD1 LEU B  49       6.788   0.372   0.549  1.00 98.71           C  
ATOM   4194  CD2 LEU B  49       6.799   2.583   1.663  1.00 98.71           C  
ATOM   4198  N   ALA B  50       8.958   5.004  -2.386  1.00 98.34           N  
ATOM   4200  CA  ALA B  50       9.756   5.354  -3.550  1.00 98.34           C  
ATOM   4202  C   ALA B  50      11.066   4.562  -3.532  1.00 98.34           C  
ATOM   4203  CB  ALA B  50       9.970   6.870  -3.577  1.00 98.34           C  
ATOM   4207  O   ALA B  50      11.613   4.309  -2.464  1.00 98.34           O  
ATOM   4208  N   ALA B  51      11.600   4.192  -4.688  1.00 98.69           N  
ATOM   4210  CA  ALA B  51      12.926   3.582  -4.795  1.00 98.69           C  
ATOM   4212  C   ALA B  51      13.660   4.105  -6.033  1.00 98.69           C  
ATOM   4213  CB  ALA B  51      12.764   2.059  -4.821  1.00 98.69           C  
ATOM   4217  O   ALA B  51      13.087   4.823  -6.847  1.00 98.69           O  
ATOM   4218  N   GLU B  52      14.925   3.738  -6.220  1.00 98.01           N  
ATOM   4220  CA  GLU B  52      15.665   4.120  -7.431  1.00 98.01           C  
ATOM   4222  C   GLU B  52      15.009   3.555  -8.705  1.00 98.01           C  
ATOM   4223  CB  GLU B  52      17.120   3.662  -7.271  1.00 98.01           C  
ATOM   4226  O   GLU B  52      14.939   4.229  -9.735  1.00 98.01           O  
ATOM   4227  CG  GLU B  52      18.031   4.238  -8.363  1.00 98.01           C  
ATOM   4230  CD  GLU B  52      19.518   3.936  -8.119  1.00 98.01           C  
ATOM   4231  OE1 GLU B  52      20.273   3.913  -9.114  1.00 98.01           O  
ATOM   4232  OE2 GLU B  52      19.912   3.803  -6.936  1.00 98.01           O  
ATOM   4233  N   HIS B  53      14.447   2.349  -8.604  1.00 97.27           N  
ATOM   4235  CA  HIS B  53      13.730   1.649  -9.667  1.00 97.27           C  
ATOM   4237  C   HIS B  53      12.469   0.972  -9.121  1.00 97.27           C  
ATOM   4238  CB  HIS B  53      14.657   0.600 -10.298  1.00 97.27           C  
ATOM   4241  O   HIS B  53      12.374   0.698  -7.929  1.00 97.27           O  
ATOM   4242  CG  HIS B  53      15.945   1.157 -10.851  1.00 97.27           C  
ATOM   4243  CD2 HIS B  53      17.188   0.603 -10.723  1.00 97.27           C  
ATOM   4245  ND1 HIS B  53      16.097   2.338 -11.543  1.00 97.27           N  
ATOM   4247  CE1 HIS B  53      17.402   2.487 -11.822  1.00 97.27           C  
ATOM   4249  NE2 HIS B  53      18.100   1.440 -11.364  1.00 97.27           N  
ATOM   4250  N   LEU B  54      11.526   0.634 -10.005  1.00 97.39           N  
ATOM   4252  CA  LEU B  54      10.272  -0.038  -9.631  1.00 97.39           C  
ATOM   4254  C   LEU B  54      10.418  -1.541  -9.325  1.00 97.39           C  
ATOM   4255  CB  LEU B  54       9.219   0.200 -10.726  1.00 97.39           C  
ATOM   4258  O   LEU B  54       9.446  -2.195  -8.945  1.00 97.39           O  
ATOM   4259  CG  LEU B  54       8.740   1.657 -10.838  1.00 97.39           C  
ATOM   4261  CD1 LEU B  54       7.758   1.770 -12.001  1.00 97.39           C  
ATOM   4265  CD2 LEU B  54       8.036   2.135  -9.565  1.00 97.39           C  
ATOM   4269  N   THR B  55      11.606  -2.119  -9.514  1.00 97.66           N  
ATOM   4271  CA  THR B  55      11.845  -3.539  -9.241  1.00 97.66           C  
ATOM   4273  C   THR B  55      11.610  -3.839  -7.756  1.00 97.66           C  
ATOM   4274  CB  THR B  55      13.267  -3.951  -9.640  1.00 97.66           C  
ATOM   4276  O   THR B  55      12.164  -3.132  -6.911  1.00 97.66           O  
ATOM   4277  CG2 THR B  55      13.482  -5.463  -9.583  1.00 97.66           C  
ATOM   4281  OG1 THR B  55      13.514  -3.562 -10.974  1.00 97.66           O  
ATOM   4283  N   PRO B  56      10.833  -4.884  -7.412  1.00 98.15           N  
ATOM   4284  CA  PRO B  56      10.673  -5.301  -6.026  1.00 98.15           C  
ATOM   4286  C   PRO B  56      12.024  -5.565  -5.359  1.00 98.15           C  
ATOM   4287  CB  PRO B  56       9.799  -6.555  -6.054  1.00 98.15           C  
ATOM   4290  O   PRO B  56      12.934  -6.126  -5.973  1.00 98.15           O  
ATOM   4291  CG  PRO B  56       9.020  -6.415  -7.358  1.00 98.15           C  
ATOM   4294  CD  PRO B  56      10.006  -5.708  -8.283  1.00 98.15           C  
ATOM   4297  N   LEU B  57      12.136  -5.185  -4.093  1.00 98.68           N  
ATOM   4299  CA  LEU B  57      13.365  -5.289  -3.312  1.00 98.68           C  
ATOM   4301  C   LEU B  57      13.132  -6.066  -2.020  1.00 98.68           C  
ATOM   4302  CB  LEU B  57      13.977  -3.889  -3.130  1.00 98.68           C  
ATOM   4305  O   LEU B  57      11.996  -6.238  -1.578  1.00 98.68           O  
ATOM   4306  CG  LEU B  57      13.129  -2.852  -2.362  1.00 98.68           C  
ATOM   4308  CD1 LEU B  57      13.200  -3.048  -0.844  1.00 98.68           C  
ATOM   4312  CD2 LEU B  57      13.670  -1.463  -2.706  1.00 98.68           C  
ATOM   4316  N   LYS B  58      14.214  -6.573  -1.432  1.00 98.54           N  
ATOM   4318  CA  LYS B  58      14.180  -7.328  -0.179  1.00 98.54           C  
ATOM   4320  C   LYS B  58      14.514  -6.428   1.002  1.00 98.54           C  
ATOM   4321  CB  LYS B  58      15.132  -8.532  -0.265  1.00 98.54           C  
ATOM   4324  O   LYS B  58      15.468  -5.660   0.902  1.00 98.54           O  
ATOM   4325  CG  LYS B  58      14.681  -9.606  -1.271  1.00 98.54           C  
ATOM   4328  CD  LYS B  58      13.305 -10.156  -0.889  1.00 98.54           C  
ATOM   4331  CE  LYS B  58      12.988 -11.490  -1.557  1.00 98.54           C  
ATOM   4334  NZ  LYS B  58      11.802 -12.082  -0.902  1.00 98.54           N  
ATOM   4338  N   THR B  59      13.767  -6.543   2.092  1.00 98.69           N  
ATOM   4340  CA  THR B  59      14.152  -6.006   3.405  1.00 98.69           C  
ATOM   4342  C   THR B  59      15.337  -6.787   3.977  1.00 98.69           C  
ATOM   4343  CB  THR B  59      12.978  -6.073   4.393  1.00 98.69           C  
ATOM   4345  O   THR B  59      15.722  -7.826   3.428  1.00 98.69           O  
ATOM   4346  CG2 THR B  59      11.768  -5.305   3.874  1.00 98.69           C  
ATOM   4350  OG1 THR B  59      12.588  -7.412   4.559  1.00 98.69           O  
ATOM   4352  N   ARG B  60      15.920  -6.305   5.082  1.00 97.62           N  
ATOM   4354  CA  ARG B  60      16.996  -6.998   5.809  1.00 97.62           C  
ATOM   4356  C   ARG B  60      16.616  -8.443   6.168  1.00 97.62           C  
ATOM   4357  CB  ARG B  60      17.326  -6.190   7.080  1.00 97.62           C  
ATOM   4360  O   ARG B  60      17.434  -9.345   6.025  1.00 97.62           O  
ATOM   4361  CG  ARG B  60      18.640  -6.650   7.736  1.00 97.62           C  
ATOM   4364  CD  ARG B  60      18.798  -6.132   9.174  1.00 97.62           C  
ATOM   4367  NE  ARG B  60      17.952  -6.892  10.115  1.00 97.62           N  
ATOM   4369  NH1 ARG B  60      16.597  -5.193  10.931  1.00 97.62           N  
ATOM   4372  NH2 ARG B  60      16.180  -7.259  11.480  1.00 97.62           N  
ATOM   4375  CZ  ARG B  60      16.941  -6.435  10.833  1.00 97.62           C  
ATOM   4376  N   ASP B  61      15.366  -8.661   6.570  1.00 96.59           N  
ATOM   4378  CA  ASP B  61      14.767  -9.949   6.946  1.00 96.59           C  
ATOM   4380  C   ASP B  61      14.277 -10.804   5.754  1.00 96.59           C  
ATOM   4381  CB  ASP B  61      13.620  -9.677   7.930  1.00 96.59           C  
ATOM   4384  O   ASP B  61      13.839 -11.943   5.929  1.00 96.59           O  
ATOM   4385  CG  ASP B  61      12.585  -8.739   7.321  1.00 96.59           C  
ATOM   4386  OD1 ASP B  61      12.904  -7.538   7.189  1.00 96.59           O  
ATOM   4387  OD2 ASP B  61      11.564  -9.225   6.794  1.00 96.59           O  
ATOM   4388  N   GLY B  62      14.387 -10.305   4.519  1.00 96.56           N  
ATOM   4390  CA  GLY B  62      14.094 -11.078   3.308  1.00 96.56           C  
ATOM   4393  C   GLY B  62      12.635 -11.041   2.840  1.00 96.56           C  
ATOM   4394  O   GLY B  62      12.277 -11.751   1.883  1.00 96.56           O  
ATOM   4395  N   LEU B  63      11.795 -10.193   3.429  1.00 97.76           N  
ATOM   4397  CA  LEU B  63      10.459  -9.892   2.921  1.00 97.76           C  
ATOM   4399  C   LEU B  63      10.552  -9.013   1.662  1.00 97.76           C  
ATOM   4400  CB  LEU B  63       9.638  -9.293   4.072  1.00 97.76           C  
ATOM   4403  O   LEU B  63      11.453  -8.190   1.519  1.00 97.76           O  
ATOM   4404  CG  LEU B  63       8.118  -9.300   3.846  1.00 97.76           C  
ATOM   4406  CD1 LEU B  63       7.413  -9.580   5.169  1.00 97.76           C  
ATOM   4410  CD2 LEU B  63       7.612  -7.963   3.312  1.00 97.76           C  
ATOM   4414  N   THR B  64       9.666  -9.233   0.686  1.00 98.19           N  
ATOM   4416  CA  THR B  64       9.652  -8.430  -0.549  1.00 98.19           C  
ATOM   4418  C   THR B  64       8.764  -7.205  -0.371  1.00 98.19           C  
ATOM   4419  CB  THR B  64       9.147  -9.218  -1.767  1.00 98.19           C  
ATOM   4421  O   THR B  64       7.569  -7.364  -0.135  1.00 98.19           O  
ATOM   4422  CG2 THR B  64       9.265  -8.420  -3.064  1.00 98.19           C  
ATOM   4426  OG1 THR B  64       9.880 -10.403  -1.999  1.00 98.19           O  
ATOM   4428  N   LEU B  65       9.318  -6.011  -0.584  1.00 98.55           N  
ATOM   4430  CA  LEU B  65       8.562  -4.771  -0.744  1.00 98.55           C  
ATOM   4432  C   LEU B  65       8.537  -4.358  -2.217  1.00 98.55           C  
ATOM   4433  CB  LEU B  65       9.153  -3.652   0.132  1.00 98.55           C  
ATOM   4436  O   LEU B  65       9.534  -4.491  -2.933  1.00 98.55           O  
ATOM   4437  CG  LEU B  65       9.170  -3.944   1.642  1.00 98.55           C  
ATOM   4439  CD1 LEU B  65       9.802  -2.758   2.371  1.00 98.55           C  
ATOM   4443  CD2 LEU B  65       7.775  -4.171   2.222  1.00 98.55           C  
ATOM   4447  N   THR B  66       7.406  -3.817  -2.659  1.00 98.17           N  
ATOM   4449  CA  THR B  66       7.238  -3.300  -4.023  1.00 98.17           C  
ATOM   4451  C   THR B  66       7.101  -1.778  -3.979  1.00 98.17           C  
ATOM   4452  CB  THR B  66       6.031  -3.936  -4.721  1.00 98.17           C  
ATOM   4454  O   THR B  66       6.073  -1.298  -3.491  1.00 98.17           O  
ATOM   4455  CG2 THR B  66       5.934  -3.520  -6.189  1.00 98.17           C  
ATOM   4459  OG1 THR B  66       6.151  -5.341  -4.713  1.00 98.17           O  
ATOM   4461  N   PRO B  67       8.089  -1.009  -4.477  1.00 98.34           N  
ATOM   4462  CA  PRO B  67       7.966   0.444  -4.579  1.00 98.34           C  
ATOM   4464  C   PRO B  67       6.823   0.831  -5.527  1.00 98.34           C  
ATOM   4465  CB  PRO B  67       9.326   0.943  -5.075  1.00 98.34           C  
ATOM   4468  O   PRO B  67       6.595   0.171  -6.541  1.00 98.34           O  
ATOM   4469  CG  PRO B  67       9.878  -0.260  -5.839  1.00 98.34           C  
ATOM   4472  CD  PRO B  67       9.343  -1.459  -5.072  1.00 98.34           C  
ATOM   4475  N   GLN B  68       6.097   1.903  -5.207  1.00 96.91           N  
ATOM   4477  CA  GLN B  68       5.010   2.414  -6.051  1.00 96.91           C  
ATOM   4479  C   GLN B  68       5.468   3.517  -7.015  1.00 96.91           C  
ATOM   4480  CB  GLN B  68       3.824   2.908  -5.205  1.00 96.91           C  
ATOM   4483  O   GLN B  68       4.752   3.807  -7.973  1.00 96.91           O  
ATOM   4484  CG  GLN B  68       3.186   1.852  -4.280  1.00 96.91           C  
ATOM   4487  CD  GLN B  68       3.762   1.841  -2.867  1.00 96.91           C  
ATOM   4488  NE2 GLN B  68       3.108   1.244  -1.896  1.00 96.91           N  
ATOM   4491  OE1 GLN B  68       4.790   2.417  -2.591  1.00 96.91           O  
ATOM   4492  N   ARG B  69       6.628   4.137  -6.768  1.00 96.14           N  
ATOM   4494  CA  ARG B  69       7.252   5.137  -7.650  1.00 96.14           C  
ATOM   4496  C   ARG B  69       8.759   4.969  -7.700  1.00 96.14           C  
ATOM   4497  CB  ARG B  69       6.912   6.560  -7.196  1.00 96.14           C  
ATOM   4500  O   ARG B  69       9.371   4.525  -6.727  1.00 96.14           O  
ATOM   4501  CG  ARG B  69       5.433   6.872  -7.421  1.00 96.14           C  
ATOM   4504  CD  ARG B  69       5.198   8.363  -7.220  1.00 96.14           C  
ATOM   4507  NE  ARG B  69       3.761   8.664  -7.265  1.00 96.14           N  
ATOM   4509  NH1 ARG B  69       3.940  10.722  -6.308  1.00 96.14           N  
ATOM   4512  NH2 ARG B  69       1.929   9.979  -6.991  1.00 96.14           N  
ATOM   4515  CZ  ARG B  69       3.211   9.784  -6.850  1.00 96.14           C  
ATOM   4516  N   GLN B  70       9.357   5.376  -8.810  1.00 96.85           N  
ATOM   4518  CA  GLN B  70      10.802   5.535  -8.911  1.00 96.85           C  
ATOM   4520  C   GLN B  70      11.212   6.992  -8.673  1.00 96.85           C  
ATOM   4521  CB  GLN B  70      11.344   4.946 -10.219  1.00 96.85           C  
ATOM   4524  O   GLN B  70      10.440   7.914  -8.934  1.00 96.85           O  
ATOM   4525  CG  GLN B  70      10.684   5.510 -11.481  1.00 96.85           C  
ATOM   4528  CD  GLN B  70      11.243   4.844 -12.727  1.00 96.85           C  
ATOM   4529  NE2 GLN B  70      12.256   5.401 -13.353  1.00 96.85           N  
ATOM   4532  OE1 GLN B  70      10.841   3.762 -13.123  1.00 96.85           O  
ATOM   4533  N   PHE B  71      12.438   7.233  -8.206  1.00 96.13           N  
ATOM   4535  CA  PHE B  71      12.935   8.588  -7.922  1.00 96.13           C  
ATOM   4537  C   PHE B  71      12.814   9.534  -9.124  1.00 96.13           C  
ATOM   4538  CB  PHE B  71      14.395   8.509  -7.448  1.00 96.13           C  
ATOM   4541  O   PHE B  71      12.500  10.710  -8.942  1.00 96.13           O  
ATOM   4542  CG  PHE B  71      14.653   7.755  -6.152  1.00 96.13           C  
ATOM   4543  CD1 PHE B  71      13.638   7.555  -5.193  1.00 96.13           C  
ATOM   4545  CD2 PHE B  71      15.948   7.262  -5.895  1.00 96.13           C  
ATOM   4547  CE1 PHE B  71      13.904   6.846  -4.012  1.00 96.13           C  
ATOM   4549  CE2 PHE B  71      16.210   6.540  -4.718  1.00 96.13           C  
ATOM   4551  CZ  PHE B  71      15.187   6.330  -3.778  1.00 96.13           C  
ATOM   4553  N   ALA B  72      12.991   9.019 -10.346  1.00 93.39           N  
ATOM   4555  CA  ALA B  72      12.845   9.796 -11.576  1.00 93.39           C  
ATOM   4557  C   ALA B  72      11.424  10.356 -11.782  1.00 93.39           C  
ATOM   4558  CB  ALA B  72      13.263   8.921 -12.761  1.00 93.39           C  
ATOM   4562  O   ALA B  72      11.296  11.445 -12.334  1.00 93.39           O  
ATOM   4563  N   ASP B  73      10.379   9.675 -11.290  1.00 91.95           N  
ATOM   4565  CA  ASP B  73       8.992  10.139 -11.433  1.00 91.95           C  
ATOM   4567  C   ASP B  73       8.804  11.491 -10.737  1.00 91.95           C  
ATOM   4568  CB  ASP B  73       7.998   9.128 -10.825  1.00 91.95           C  
ATOM   4571  O   ASP B  73       8.105  12.365 -11.232  1.00 91.95           O  
ATOM   4572  CG  ASP B  73       8.060   7.717 -11.411  1.00 91.95           C  
ATOM   4573  OD1 ASP B  73       8.482   7.568 -12.577  1.00 91.95           O  
ATOM   4574  OD2 ASP B  73       7.706   6.777 -10.659  1.00 91.95           O  
ATOM   4575  N   TYR B  74       9.472  11.700  -9.599  1.00 91.22           N  
ATOM   4577  CA  TYR B  74       9.384  12.946  -8.834  1.00 91.22           C  
ATOM   4579  C   TYR B  74      10.069  14.136  -9.517  1.00 91.22           C  
ATOM   4580  CB  TYR B  74       9.976  12.735  -7.440  1.00 91.22           C  
ATOM   4583  O   TYR B  74       9.808  15.278  -9.142  1.00 91.22           O  
ATOM   4584  CG  TYR B  74       9.165  11.840  -6.522  1.00 91.22           C  
ATOM   4585  CD1 TYR B  74       8.375  12.422  -5.512  1.00 91.22           C  
ATOM   4587  CD2 TYR B  74       9.234  10.437  -6.639  1.00 91.22           C  
ATOM   4589  CE1 TYR B  74       7.674  11.609  -4.603  1.00 91.22           C  
ATOM   4591  CE2 TYR B  74       8.525   9.621  -5.738  1.00 91.22           C  
ATOM   4593  OH  TYR B  74       7.087   9.426  -3.823  1.00 91.22           O  
ATOM   4595  CZ  TYR B  74       7.753  10.207  -4.711  1.00 91.22           C  
ATOM   4596  N   ALA B  75      10.949  13.882 -10.487  1.00 85.53           N  
ATOM   4598  CA  ALA B  75      11.632  14.908 -11.268  1.00 85.53           C  
ATOM   4600  C   ALA B  75      10.961  15.163 -12.631  1.00 85.53           C  
ATOM   4601  CB  ALA B  75      13.101  14.494 -11.415  1.00 85.53           C  
ATOM   4605  O   ALA B  75      11.382  16.070 -13.353  1.00 85.53           O  
ATOM   4606  N   ASP B  76       9.939  14.381 -12.998  1.00 81.19           N  
ATOM   4608  CA  ASP B  76       9.281  14.502 -14.295  1.00 81.19           C  
ATOM   4610  C   ASP B  76       8.390  15.751 -14.354  1.00 81.19           C  
ATOM   4611  CB  ASP B  76       8.516  13.220 -14.658  1.00 81.19           C  
ATOM   4614  O   ASP B  76       7.279  15.801 -13.823  1.00 81.19           O  
ATOM   4615  CG  ASP B  76       8.003  13.255 -16.106  1.00 81.19           C  
ATOM   4616  OD1 ASP B  76       8.198  14.292 -16.789  1.00 81.19           O  
ATOM   4617  OD2 ASP B  76       7.403  12.250 -16.538  1.00 81.19           O  
ATOM   4618  N   ALA B  77       8.885  16.774 -15.047  1.00 74.88           N  
ATOM   4620  CA  ALA B  77       8.158  18.017 -15.268  1.00 74.88           C  
ATOM   4622  C   ALA B  77       6.932  17.852 -16.186  1.00 74.88           C  
ATOM   4623  CB  ALA B  77       9.146  19.044 -15.834  1.00 74.88           C  
ATOM   4627  O   ALA B  77       6.029  18.688 -16.139  1.00 74.88           O  
ATOM   4628  N   ALA B  78       6.885  16.811 -17.027  1.00 78.04           N  
ATOM   4630  CA  ALA B  78       5.757  16.554 -17.922  1.00 78.04           C  
ATOM   4632  C   ALA B  78       4.571  15.898 -17.196  1.00 78.04           C  
ATOM   4633  CB  ALA B  78       6.244  15.690 -19.092  1.00 78.04           C  
ATOM   4637  O   ALA B  78       3.424  16.061 -17.616  1.00 78.04           O  
ATOM   4638  N   ALA B  79       4.838  15.194 -16.095  1.00 72.51           N  
ATOM   4640  CA  ALA B  79       3.844  14.542 -15.254  1.00 72.51           C  
ATOM   4642  C   ALA B  79       4.134  14.845 -13.775  1.00 72.51           C  
ATOM   4643  CB  ALA B  79       3.840  13.045 -15.584  1.00 72.51           C  
ATOM   4647  O   ALA B  79       4.528  13.939 -13.035  1.00 72.51           O  
ATOM   4648  N   PRO B  80       3.957  16.111 -13.340  1.00 67.39           N  
ATOM   4649  CA  PRO B  80       4.405  16.558 -12.032  1.00 67.39           C  
ATOM   4651  C   PRO B  80       3.781  15.695 -10.942  1.00 67.39           C  
ATOM   4652  CB  PRO B  80       4.025  18.037 -11.922  1.00 67.39           C  
ATOM   4655  O   PRO B  80       2.567  15.712 -10.710  1.00 67.39           O  
ATOM   4656  CG  PRO B  80       2.909  18.203 -12.952  1.00 67.39           C  
ATOM   4659  CD  PRO B  80       3.290  17.199 -14.038  1.00 67.39           C  
ATOM   4662  N   GLN B  81       4.637  14.921 -10.281  1.00 68.09           N  
ATOM   4664  CA  GLN B  81       4.226  14.145  -9.131  1.00 68.09           C  
ATOM   4666  C   GLN B  81       3.938  15.083  -7.965  1.00 68.09           C  
ATOM   4667  CB  GLN B  81       5.281  13.101  -8.753  1.00 68.09           C  
ATOM   4670  O   GLN B  81       4.522  16.165  -7.856  1.00 68.09           O  
ATOM   4671  CG  GLN B  81       5.440  12.037  -9.843  1.00 68.09           C  
ATOM   4674  CD  GLN B  81       4.175  11.260 -10.178  1.00 68.09           C  
ATOM   4675  NE2 GLN B  81       3.999  10.878 -11.418  1.00 68.09           N  
ATOM   4678  OE1 GLN B  81       3.321  10.992  -9.347  1.00 68.09           O  
ATOM   4679  N   PRO B  82       3.038  14.678  -7.064  1.00 74.98           N  
ATOM   4680  CA  PRO B  82       2.770  15.466  -5.887  1.00 74.98           C  
ATOM   4682  C   PRO B  82       4.033  15.703  -5.055  1.00 74.98           C  
ATOM   4683  CB  PRO B  82       1.724  14.687  -5.117  1.00 74.98           C  
ATOM   4686  O   PRO B  82       4.808  14.781  -4.795  1.00 74.98           O  
ATOM   4687  CG  PRO B  82       1.675  13.289  -5.719  1.00 74.98           C  
ATOM   4690  CD  PRO B  82       2.177  13.513  -7.137  1.00 74.98           C  
ATOM   4693  N   GLN B  83       4.184  16.947  -4.602  1.00 87.73           N  
ATOM   4695  CA  GLN B  83       5.234  17.377  -3.689  1.00 87.73           C  
ATOM   4697  C   GLN B  83       5.217  16.538  -2.408  1.00 87.73           C  
ATOM   4698  CB  GLN B  83       4.998  18.865  -3.392  1.00 87.73           C  
ATOM   4701  O   GLN B  83       4.180  16.424  -1.746  1.00 87.73           O  
ATOM   4702  CG  GLN B  83       5.982  19.496  -2.396  1.00 87.73           C  
ATOM   4705  CD  GLN B  83       5.775  21.007  -2.289  1.00 87.73           C  
ATOM   4706  NE2 GLN B  83       6.663  21.732  -1.661  1.00 87.73           N  
ATOM   4709  OE1 GLN B  83       4.814  21.581  -2.775  1.00 87.73           O  
ATOM   4710  N   THR B  84       6.373  15.988  -2.038  1.00 96.72           N  
ATOM   4712  CA  THR B  84       6.573  15.345  -0.735  1.00 96.72           C  
ATOM   4714  C   THR B  84       6.398  16.388   0.365  1.00 96.72           C  
ATOM   4715  CB  THR B  84       7.970  14.713  -0.644  1.00 96.72           C  
ATOM   4717  O   THR B  84       7.111  17.383   0.383  1.00 96.72           O  
ATOM   4718  CG2 THR B  84       8.204  14.045   0.710  1.00 96.72           C  
ATOM   4722  OG1 THR B  84       8.117  13.711  -1.631  1.00 96.72           O  
ATOM   4724  N   HIS B  85       5.461  16.161   1.283  1.00 98.19           N  
ATOM   4726  CA  HIS B  85       5.245  17.019   2.450  1.00 98.19           C  
ATOM   4728  C   HIS B  85       5.954  16.466   3.694  1.00 98.19           C  
ATOM   4729  CB  HIS B  85       3.748  17.163   2.715  1.00 98.19           C  
ATOM   4732  O   HIS B  85       6.484  17.233   4.491  1.00 98.19           O  
ATOM   4733  CG  HIS B  85       2.968  17.844   1.624  1.00 98.19           C  
ATOM   4734  CD2 HIS B  85       2.600  19.161   1.612  1.00 98.19           C  
ATOM   4736  ND1 HIS B  85       2.499  17.275   0.459  1.00 98.19           N  
ATOM   4738  CE1 HIS B  85       1.826  18.226  -0.210  1.00 98.19           C  
ATOM   4740  NE2 HIS B  85       1.833  19.383   0.465  1.00 98.19           N  
ATOM   4741  N   LEU B  86       6.008  15.139   3.838  1.00 98.88           N  
ATOM   4743  CA  LEU B  86       6.808  14.450   4.847  1.00 98.88           C  
ATOM   4745  C   LEU B  86       7.710  13.431   4.153  1.00 98.88           C  
ATOM   4746  CB  LEU B  86       5.875  13.799   5.878  1.00 98.88           C  
ATOM   4749  O   LEU B  86       7.219  12.487   3.534  1.00 98.88           O  
ATOM   4750  CG  LEU B  86       6.569  12.881   6.903  1.00 98.88           C  
ATOM   4752  CD1 LEU B  86       7.517  13.640   7.827  1.00 98.88           C  
ATOM   4756  CD2 LEU B  86       5.501  12.212   7.764  1.00 98.88           C  
ATOM   4760  N   LEU B  87       9.020  13.627   4.259  1.00 98.93           N  
ATOM   4762  CA  LEU B  87      10.012  12.636   3.855  1.00 98.93           C  
ATOM   4764  C   LEU B  87      10.363  11.787   5.076  1.00 98.93           C  
ATOM   4765  CB  LEU B  87      11.234  13.384   3.293  1.00 98.93           C  
ATOM   4768  O   LEU B  87      10.807  12.361   6.058  1.00 98.93           O  
ATOM   4769  CG  LEU B  87      12.343  12.464   2.754  1.00 98.93           C  
ATOM   4771  CD1 LEU B  87      11.882  11.695   1.513  1.00 98.93           C  
ATOM   4775  CD2 LEU B  87      13.548  13.314   2.360  1.00 98.93           C  
ATOM   4779  N   TRP B  88      10.192  10.467   5.020  1.00 98.95           N  
ATOM   4781  CA  TRP B  88      10.524   9.557   6.122  1.00 98.95           C  
ATOM   4783  C   TRP B  88      11.597   8.561   5.689  1.00 98.95           C  
ATOM   4784  CB  TRP B  88       9.256   8.844   6.596  1.00 98.95           C  
ATOM   4787  O   TRP B  88      11.326   7.672   4.886  1.00 98.95           O  
ATOM   4788  CG  TRP B  88       9.479   7.796   7.647  1.00 98.95           C  
ATOM   4789  CD1 TRP B  88      10.027   6.569   7.470  1.00 98.95           C  
ATOM   4791  CD2 TRP B  88       9.159   7.878   9.065  1.00 98.95           C  
ATOM   4792  CE2 TRP B  88       9.577   6.669   9.694  1.00 98.95           C  
ATOM   4793  CE3 TRP B  88       8.530   8.850   9.874  1.00 98.95           C  
ATOM   4795  NE1 TRP B  88      10.125   5.917   8.680  1.00 98.95           N  
ATOM   4797  CH2 TRP B  88       8.734   7.404  11.827  1.00 98.95           C  
ATOM   4799  CZ2 TRP B  88       9.356   6.416  11.051  1.00 98.95           C  
ATOM   4801  CZ3 TRP B  88       8.333   8.613  11.245  1.00 98.95           C  
ATOM   4803  N   VAL B  89      12.817   8.709   6.200  1.00 98.98           N  
ATOM   4805  CA  VAL B  89      13.981   7.915   5.782  1.00 98.98           C  
ATOM   4807  C   VAL B  89      14.227   6.745   6.750  1.00 98.98           C  
ATOM   4808  CB  VAL B  89      15.223   8.812   5.646  1.00 98.98           C  
ATOM   4810  O   VAL B  89      14.573   6.996   7.904  1.00 98.98           O  
ATOM   4811  CG1 VAL B  89      16.423   8.030   5.104  1.00 98.98           C  
ATOM   4815  CG2 VAL B  89      14.953   9.968   4.673  1.00 98.98           C  
ATOM   4819  N   PRO B  90      14.075   5.481   6.314  1.00 98.96           N  
ATOM   4820  CA  PRO B  90      14.299   4.308   7.161  1.00 98.96           C  
ATOM   4822  C   PRO B  90      15.786   3.924   7.277  1.00 98.96           C  
ATOM   4823  CB  PRO B  90      13.472   3.202   6.501  1.00 98.96           C  
ATOM   4826  O   PRO B  90      16.596   4.254   6.400  1.00 98.96           O  
ATOM   4827  CG  PRO B  90      13.568   3.546   5.016  1.00 98.96           C  
ATOM   4830  CD  PRO B  90      13.571   5.070   5.008  1.00 98.96           C  
ATOM   4833  N   GLY B  91      16.129   3.191   8.338  1.00 98.92           N  
ATOM   4835  CA  GLY B  91      17.386   2.467   8.511  1.00 98.92           C  
ATOM   4838  C   GLY B  91      17.433   1.144   7.742  1.00 98.92           C  
ATOM   4839  O   GLY B  91      16.564   0.834   6.917  1.00 98.92           O  
ATOM   4840  N   GLY B  92      18.506   0.386   7.949  1.00 98.61           N  
ATOM   4842  CA  GLY B  92      18.739  -0.840   7.199  1.00 98.61           C  
ATOM   4845  C   GLY B  92      20.125  -1.443   7.382  1.00 98.61           C  
ATOM   4846  O   GLY B  92      20.930  -1.046   8.224  1.00 98.61           O  
ATOM   4847  N   ALA B  93      20.432  -2.411   6.521  1.00 98.33           N  
ATOM   4849  CA  ALA B  93      21.654  -3.192   6.570  1.00 98.33           C  
ATOM   4851  C   ALA B  93      22.926  -2.307   6.534  1.00 98.33           C  
ATOM   4852  CB  ALA B  93      21.634  -4.205   5.422  1.00 98.33           C  
ATOM   4856  O   ALA B  93      23.116  -1.527   5.590  1.00 98.33           O  
ATOM   4857  N   PRO B  94      23.859  -2.465   7.495  1.00 97.90           N  
ATOM   4858  CA  PRO B  94      25.071  -1.645   7.590  1.00 97.90           C  
ATOM   4860  C   PRO B  94      25.941  -1.610   6.324  1.00 97.90           C  
ATOM   4861  CB  PRO B  94      25.842  -2.252   8.767  1.00 97.90           C  
ATOM   4864  O   PRO B  94      26.558  -0.591   6.004  1.00 97.90           O  
ATOM   4865  CG  PRO B  94      24.726  -2.727   9.689  1.00 97.90           C  
ATOM   4868  CD  PRO B  94      23.700  -3.267   8.706  1.00 97.90           C  
ATOM   4871  N   ASP B  95      26.019  -2.712   5.574  1.00 97.41           N  
ATOM   4873  CA  ASP B  95      26.791  -2.766   4.332  1.00 97.41           C  
ATOM   4875  C   ASP B  95      26.140  -1.978   3.188  1.00 97.41           C  
ATOM   4876  CB  ASP B  95      27.043  -4.224   3.935  1.00 97.41           C  
ATOM   4879  O   ASP B  95      26.859  -1.419   2.353  1.00 97.41           O  
ATOM   4880  CG  ASP B  95      25.773  -4.867   3.386  1.00 97.41           C  
ATOM   4881  OD1 ASP B  95      24.826  -4.984   4.190  1.00 97.41           O  
ATOM   4882  OD2 ASP B  95      25.766  -5.128   2.158  1.00 97.41           O  
ATOM   4883  N   VAL B  96      24.808  -1.888   3.178  1.00 98.27           N  
ATOM   4885  CA  VAL B  96      24.051  -1.066   2.233  1.00 98.27           C  
ATOM   4887  C   VAL B  96      24.143   0.403   2.621  1.00 98.27           C  
ATOM   4888  CB  VAL B  96      22.585  -1.519   2.119  1.00 98.27           C  
ATOM   4890  O   VAL B  96      24.490   1.222   1.768  1.00 98.27           O  
ATOM   4891  CG1 VAL B  96      21.866  -0.605   1.118  1.00 98.27           C  
ATOM   4895  CG2 VAL B  96      22.510  -2.972   1.627  1.00 98.27           C  
ATOM   4899  N   LEU B  97      23.954   0.740   3.900  1.00 98.60           N  
ATOM   4901  CA  LEU B  97      24.115   2.108   4.407  1.00 98.60           C  
ATOM   4903  C   LEU B  97      25.484   2.684   4.032  1.00 98.60           C  
ATOM   4904  CB  LEU B  97      23.943   2.114   5.933  1.00 98.60           C  
ATOM   4907  O   LEU B  97      25.570   3.774   3.469  1.00 98.60           O  
ATOM   4908  CG  LEU B  97      22.517   1.811   6.424  1.00 98.60           C  
ATOM   4910  CD1 LEU B  97      22.559   1.709   7.942  1.00 98.60           C  
ATOM   4914  CD2 LEU B  97      21.531   2.910   6.033  1.00 98.60           C  
ATOM   4918  N   ARG B  98      26.566   1.911   4.217  1.00 98.01           N  
ATOM   4920  CA  ARG B  98      27.929   2.321   3.829  1.00 98.01           C  
ATOM   4922  C   ARG B  98      28.065   2.647   2.337  1.00 98.01           C  
ATOM   4923  CB  ARG B  98      28.911   1.212   4.236  1.00 98.01           C  
ATOM   4926  O   ARG B  98      28.939   3.434   1.971  1.00 98.01           O  
ATOM   4927  CG  ARG B  98      30.383   1.649   4.119  1.00 98.01           C  
ATOM   4930  CD  ARG B  98      31.362   0.502   4.387  1.00 98.01           C  
ATOM   4933  NE  ARG B  98      31.254  -0.010   5.761  1.00 98.01           N  
ATOM   4935  NH1 ARG B  98      30.103  -1.963   5.355  1.00 98.01           N  
ATOM   4938  NH2 ARG B  98      30.737  -1.438   7.430  1.00 98.01           N  
ATOM   4941  CZ  ARG B  98      30.697  -1.135   6.168  1.00 98.01           C  
ATOM   4942  N   LYS B  99      27.274   2.016   1.465  1.00 98.09           N  
ATOM   4944  CA  LYS B  99      27.256   2.312   0.024  1.00 98.09           C  
ATOM   4946  C   LYS B  99      26.440   3.574  -0.248  1.00 98.09           C  
ATOM   4947  CB  LYS B  99      26.722   1.114  -0.778  1.00 98.09           C  
ATOM   4950  O   LYS B  99      26.962   4.480  -0.886  1.00 98.09           O  
ATOM   4951  CG  LYS B  99      27.646  -0.114  -0.723  1.00 98.09           C  
ATOM   4954  CD  LYS B  99      26.905  -1.359  -1.234  1.00 98.09           C  
ATOM   4957  CE  LYS B  99      27.734  -2.630  -1.009  1.00 98.09           C  
ATOM   4960  NZ  LYS B  99      26.879  -3.847  -1.023  1.00 98.09           N  
ATOM   4964  N   LEU B 100      25.222   3.662   0.291  1.00 98.64           N  
ATOM   4966  CA  LEU B 100      24.318   4.802   0.092  1.00 98.64           C  
ATOM   4968  C   LEU B 100      24.906   6.118   0.621  1.00 98.64           C  
ATOM   4969  CB  LEU B 100      22.971   4.510   0.777  1.00 98.64           C  
ATOM   4972  O   LEU B 100      24.818   7.146  -0.042  1.00 98.64           O  
ATOM   4973  CG  LEU B 100      22.160   3.341   0.192  1.00 98.64           C  
ATOM   4975  CD1 LEU B 100      20.883   3.158   1.008  1.00 98.64           C  
ATOM   4979  CD2 LEU B 100      21.768   3.572  -1.268  1.00 98.64           C  
ATOM   4983  N   MET B 101      25.589   6.089   1.767  1.00 98.60           N  
ATOM   4985  CA  MET B 101      26.226   7.270   2.364  1.00 98.60           C  
ATOM   4987  C   MET B 101      27.368   7.861   1.517  1.00 98.60           C  
ATOM   4988  CB  MET B 101      26.758   6.921   3.759  1.00 98.60           C  
ATOM   4991  O   MET B 101      27.815   8.970   1.794  1.00 98.60           O  
ATOM   4992  CG  MET B 101      25.644   6.700   4.786  1.00 98.60           C  
ATOM   4995  SD  MET B 101      26.262   6.134   6.390  1.00 98.60           S  
ATOM   4996  CE  MET B 101      27.033   7.658   7.000  1.00 98.60           C  
ATOM   5000  N   ARG B 102      27.860   7.156   0.486  1.00 97.90           N  
ATOM   5002  CA  ARG B 102      28.912   7.668  -0.414  1.00 97.90           C  
ATOM   5004  C   ARG B 102      28.379   8.598  -1.507  1.00 97.90           C  
ATOM   5005  CB  ARG B 102      29.708   6.512  -1.032  1.00 97.90           C  
ATOM   5008  O   ARG B 102      29.189   9.163  -2.238  1.00 97.90           O  
ATOM   5009  CG  ARG B 102      30.520   5.759   0.023  1.00 97.90           C  
ATOM   5012  CD  ARG B 102      31.193   4.536  -0.602  1.00 97.90           C  
ATOM   5015  NE  ARG B 102      31.887   3.741   0.426  1.00 97.90           N  
ATOM   5017  NH1 ARG B 102      34.012   4.574   0.133  1.00 97.90           N  
ATOM   5020  NH2 ARG B 102      33.646   2.994   1.662  1.00 97.90           N  
ATOM   5023  CZ  ARG B 102      33.173   3.772   0.730  1.00 97.90           C  
ATOM   5024  N   GLY B 103      27.061   8.755  -1.629  1.00 98.14           N  
ATOM   5026  CA  GLY B 103      26.428   9.539  -2.689  1.00 98.14           C  
ATOM   5029  C   GLY B 103      25.605   8.692  -3.652  1.00 98.14           C  
ATOM   5030  O   GLY B 103      25.378   7.503  -3.434  1.00 98.14           O  
ATOM   5031  N   GLY B 104      25.168   9.330  -4.736  1.00 98.12           N  
ATOM   5033  CA  GLY B 104      24.364   8.706  -5.781  1.00 98.12           C  
ATOM   5036  C   GLY B 104      22.866   9.010  -5.668  1.00 98.12           C  
ATOM   5037  O   GLY B 104      22.459   9.843  -4.849  1.00 98.12           O  
ATOM   5038  N   PRO B 105      22.040   8.319  -6.477  1.00 98.22           N  
ATOM   5039  CA  PRO B 105      20.640   8.685  -6.706  1.00 98.22           C  
ATOM   5041  C   PRO B 105      19.794   8.772  -5.438  1.00 98.22           C  
ATOM   5042  CB  PRO B 105      20.097   7.617  -7.662  1.00 98.22           C  
ATOM   5045  O   PRO B 105      18.933   9.642  -5.341  1.00 98.22           O  
ATOM   5046  CG  PRO B 105      21.336   7.221  -8.460  1.00 98.22           C  
ATOM   5049  CD  PRO B 105      22.429   7.254  -7.398  1.00 98.22           C  
ATOM   5052  N   TYR B 106      20.058   7.917  -4.446  1.00 98.71           N  
ATOM   5054  CA  TYR B 106      19.336   7.942  -3.177  1.00 98.71           C  
ATOM   5056  C   TYR B 106      19.559   9.255  -2.410  1.00 98.71           C  
ATOM   5057  CB  TYR B 106      19.717   6.713  -2.345  1.00 98.71           C  
ATOM   5060  O   TYR B 106      18.591   9.932  -2.073  1.00 98.71           O  
ATOM   5061  CG  TYR B 106      18.791   6.485  -1.169  1.00 98.71           C  
ATOM   5062  CD1 TYR B 106      19.017   7.153   0.047  1.00 98.71           C  
ATOM   5064  CD2 TYR B 106      17.680   5.633  -1.307  1.00 98.71           C  
ATOM   5066  CE1 TYR B 106      18.127   6.975   1.119  1.00 98.71           C  
ATOM   5068  CE2 TYR B 106      16.773   5.477  -0.243  1.00 98.71           C  
ATOM   5070  OH  TYR B 106      16.167   6.015   2.040  1.00 98.71           O  
ATOM   5072  CZ  TYR B 106      17.004   6.142   0.981  1.00 98.71           C  
ATOM   5073  N   LEU B 107      20.815   9.671  -2.176  1.00 98.85           N  
ATOM   5075  CA  LEU B 107      21.087  10.929  -1.460  1.00 98.85           C  
ATOM   5077  C   LEU B 107      20.644  12.155  -2.265  1.00 98.85           C  
ATOM   5078  CB  LEU B 107      22.573  11.075  -1.085  1.00 98.85           C  
ATOM   5081  O   LEU B 107      20.190  13.137  -1.678  1.00 98.85           O  
ATOM   5082  CG  LEU B 107      23.155  10.018  -0.131  1.00 98.85           C  
ATOM   5084  CD1 LEU B 107      24.498  10.513   0.411  1.00 98.85           C  
ATOM   5088  CD2 LEU B 107      22.280   9.729   1.090  1.00 98.85           C  
ATOM   5092  N   ASP B 108      20.752  12.108  -3.592  1.00 98.40           N  
ATOM   5094  CA  ASP B 108      20.287  13.197  -4.451  1.00 98.40           C  
ATOM   5096  C   ASP B 108      18.757  13.335  -4.398  1.00 98.40           C  
ATOM   5097  CB  ASP B 108      20.810  12.991  -5.878  1.00 98.40           C  
ATOM   5100  O   ASP B 108      18.243  14.451  -4.291  1.00 98.40           O  
ATOM   5101  CG  ASP B 108      22.341  13.104  -5.970  1.00 98.40           C  
ATOM   5102  OD1 ASP B 108      22.959  13.751  -5.079  1.00 98.40           O  
ATOM   5103  OD2 ASP B 108      22.890  12.551  -6.949  1.00 98.40           O  
ATOM   5104  N   PHE B 109      18.030  12.213  -4.352  1.00 97.95           N  
ATOM   5106  CA  PHE B 109      16.590  12.201  -4.106  1.00 97.95           C  
ATOM   5108  C   PHE B 109      16.240  12.810  -2.744  1.00 97.95           C  
ATOM   5109  CB  PHE B 109      16.047  10.772  -4.220  1.00 97.95           C  
ATOM   5112  O   PHE B 109      15.366  13.676  -2.681  1.00 97.95           O  
ATOM   5113  CG  PHE B 109      14.554  10.686  -3.989  1.00 97.95           C  
ATOM   5114  CD1 PHE B 109      14.037  10.275  -2.744  1.00 97.95           C  
ATOM   5116  CD2 PHE B 109      13.681  11.039  -5.030  1.00 97.95           C  
ATOM   5118  CE1 PHE B 109      12.645  10.186  -2.558  1.00 97.95           C  
ATOM   5120  CE2 PHE B 109      12.296  10.932  -4.847  1.00 97.95           C  
ATOM   5122  CZ  PHE B 109      11.777  10.490  -3.623  1.00 97.95           C  
ATOM   5124  N   LEU B 110      16.946  12.428  -1.667  1.00 98.83           N  
ATOM   5126  CA  LEU B 110      16.714  13.007  -0.338  1.00 98.83           C  
ATOM   5128  C   LEU B 110      16.862  14.532  -0.360  1.00 98.83           C  
ATOM   5129  CB  LEU B 110      17.664  12.428   0.729  1.00 98.83           C  
ATOM   5132  O   LEU B 110      15.985  15.234   0.145  1.00 98.83           O  
ATOM   5133  CG  LEU B 110      17.590  10.919   1.010  1.00 98.83           C  
ATOM   5135  CD1 LEU B 110      18.447  10.609   2.237  1.00 98.83           C  
ATOM   5139  CD2 LEU B 110      16.171  10.418   1.255  1.00 98.83           C  
ATOM   5143  N   LYS B 111      17.935  15.054  -0.970  1.00 98.51           N  
ATOM   5145  CA  LYS B 111      18.178  16.503  -1.083  1.00 98.51           C  
ATOM   5147  C   LYS B 111      17.067  17.202  -1.863  1.00 98.51           C  
ATOM   5148  CB  LYS B 111      19.525  16.767  -1.767  1.00 98.51           C  
ATOM   5151  O   LYS B 111      16.551  18.218  -1.403  1.00 98.51           O  
ATOM   5152  CG  LYS B 111      20.729  16.346  -0.916  1.00 98.51           C  
ATOM   5155  CD  LYS B 111      21.988  16.382  -1.789  1.00 98.51           C  
ATOM   5158  CE  LYS B 111      23.152  15.662  -1.111  1.00 98.51           C  
ATOM   5161  NZ  LYS B 111      24.219  15.378  -2.102  1.00 98.51           N  
ATOM   5165  N   ALA B 112      16.681  16.645  -3.013  1.00 96.99           N  
ATOM   5167  CA  ALA B 112      15.649  17.219  -3.868  1.00 96.99           C  
ATOM   5169  C   ALA B 112      14.285  17.278  -3.163  1.00 96.99           C  
ATOM   5170  CB  ALA B 112      15.586  16.405  -5.168  1.00 96.99           C  
ATOM   5174  O   ALA B 112      13.649  18.329  -3.150  1.00 96.99           O  
ATOM   5175  N   GLN B 113      13.855  16.181  -2.529  1.00 97.15           N  
ATOM   5177  CA  GLN B 113      12.562  16.138  -1.838  1.00 97.15           C  
ATOM   5179  C   GLN B 113      12.549  16.998  -0.572  1.00 97.15           C  
ATOM   5180  CB  GLN B 113      12.178  14.687  -1.505  1.00 97.15           C  
ATOM   5183  O   GLN B 113      11.558  17.671  -0.294  1.00 97.15           O  
ATOM   5184  CG  GLN B 113      11.976  13.791  -2.735  1.00 97.15           C  
ATOM   5187  CD  GLN B 113      11.091  14.425  -3.799  1.00 97.15           C  
ATOM   5188  NE2 GLN B 113      11.617  14.687  -4.977  1.00 97.15           N  
ATOM   5191  OE1 GLN B 113       9.926  14.723  -3.567  1.00 97.15           O  
ATOM   5192  N   SER B 114      13.660  17.038   0.168  1.00 98.10           N  
ATOM   5194  CA  SER B 114      13.771  17.828   1.401  1.00 98.10           C  
ATOM   5196  C   SER B 114      13.636  19.332   1.173  1.00 98.10           C  
ATOM   5197  CB  SER B 114      15.111  17.571   2.081  1.00 98.10           C  
ATOM   5200  O   SER B 114      13.197  20.038   2.075  1.00 98.10           O  
ATOM   5201  OG  SER B 114      15.182  16.227   2.488  1.00 98.10           O  
ATOM   5203  N   ALA B 115      13.984  19.837  -0.016  1.00 95.99           N  
ATOM   5205  CA  ALA B 115      13.897  21.264  -0.330  1.00 95.99           C  
ATOM   5207  C   ALA B 115      12.454  21.802  -0.305  1.00 95.99           C  
ATOM   5208  CB  ALA B 115      14.543  21.488  -1.702  1.00 95.99           C  
ATOM   5212  O   ALA B 115      12.246  22.980  -0.020  1.00 95.99           O  
ATOM   5213  N   GLY B 116      11.470  20.948  -0.605  1.00 94.67           N  
ATOM   5215  CA  GLY B 116      10.049  21.298  -0.614  1.00 94.67           C  
ATOM   5218  C   GLY B 116       9.234  20.673   0.520  1.00 94.67           C  
ATOM   5219  O   GLY B 116       8.033  20.915   0.574  1.00 94.67           O  
ATOM   5220  N   ALA B 117       9.833  19.856   1.386  1.00 98.05           N  
ATOM   5222  CA  ALA B 117       9.090  19.137   2.413  1.00 98.05           C  
ATOM   5224  C   ALA B 117       8.765  20.022   3.627  1.00 98.05           C  
ATOM   5225  CB  ALA B 117       9.855  17.865   2.795  1.00 98.05           C  
ATOM   5229  O   ALA B 117       9.621  20.753   4.131  1.00 98.05           O  
ATOM   5230  N   ASP B 118       7.545  19.886   4.153  1.00 98.04           N  
ATOM   5232  CA  ASP B 118       7.150  20.487   5.431  1.00 98.04           C  
ATOM   5234  C   ASP B 118       7.964  19.874   6.581  1.00 98.04           C  
ATOM   5235  CB  ASP B 118       5.651  20.262   5.716  1.00 98.04           C  
ATOM   5238  O   ASP B 118       8.334  20.573   7.524  1.00 98.04           O  
ATOM   5239  CG  ASP B 118       4.680  20.886   4.707  1.00 98.04           C  
ATOM   5240  OD1 ASP B 118       5.022  21.927   4.108  1.00 98.04           O  
ATOM   5241  OD2 ASP B 118       3.554  20.340   4.580  1.00 98.04           O  
ATOM   5242  N   HIS B 119       8.263  18.572   6.479  1.00 98.80           N  
ATOM   5244  CA  HIS B 119       9.024  17.790   7.446  1.00 98.80           C  
ATOM   5246  C   HIS B 119      10.001  16.828   6.766  1.00 98.80           C  
ATOM   5247  CB  HIS B 119       8.050  17.029   8.357  1.00 98.80           C  
ATOM   5250  O   HIS B 119       9.653  16.124   5.817  1.00 98.80           O  
ATOM   5251  CG  HIS B 119       7.275  17.948   9.259  1.00 98.80           C  
ATOM   5252  CD2 HIS B 119       5.926  18.182   9.263  1.00 98.80           C  
ATOM   5254  ND1 HIS B 119       7.850  18.844  10.119  1.00 98.80           N  
ATOM   5256  CE1 HIS B 119       6.880  19.637  10.585  1.00 98.80           C  
ATOM   5258  NE2 HIS B 119       5.677  19.249  10.142  1.00 98.80           N  
ATOM   5259  N   VAL B 120      11.220  16.770   7.301  1.00 98.93           N  
ATOM   5261  CA  VAL B 120      12.255  15.809   6.908  1.00 98.93           C  
ATOM   5263  C   VAL B 120      12.536  14.940   8.119  1.00 98.93           C  
ATOM   5264  CB  VAL B 120      13.528  16.523   6.420  1.00 98.93           C  
ATOM   5266  O   VAL B 120      13.049  15.436   9.124  1.00 98.93           O  
ATOM   5267  CG1 VAL B 120      14.611  15.516   6.021  1.00 98.93           C  
ATOM   5271  CG2 VAL B 120      13.231  17.412   5.207  1.00 98.93           C  
ATOM   5275  N   SER B 121      12.169  13.667   8.042  1.00 98.95           N  
ATOM   5277  CA  SER B 121      12.300  12.726   9.139  1.00 98.95           C  
ATOM   5279  C   SER B 121      13.099  11.481   8.799  1.00 98.95           C  
ATOM   5280  CB  SER B 121      10.943  12.389   9.776  1.00 98.95           C  
ATOM   5283  O   SER B 121      13.307  11.139   7.632  1.00 98.95           O  
ATOM   5284  OG  SER B 121      10.213  11.437   9.031  1.00 98.95           O  
ATOM   5286  N   SER B 122      13.566  10.802   9.838  1.00 98.96           N  
ATOM   5288  CA  SER B 122      14.234   9.515   9.719  1.00 98.96           C  
ATOM   5290  C   SER B 122      14.062   8.694  10.978  1.00 98.96           C  
ATOM   5291  CB  SER B 122      15.737   9.681   9.496  1.00 98.96           C  
ATOM   5294  O   SER B 122      14.167   9.253  12.059  1.00 98.96           O  
ATOM   5295  OG  SER B 122      16.339  10.351  10.590  1.00 98.96           O  
ATOM   5297  N   VAL B 123      13.985   7.382  10.847  1.00 98.92           N  
ATOM   5299  CA  VAL B 123      14.042   6.441  11.972  1.00 98.92           C  
ATOM   5301  C   VAL B 123      15.336   5.631  11.897  1.00 98.92           C  
ATOM   5302  CB  VAL B 123      12.764   5.586  11.994  1.00 98.92           C  
ATOM   5304  O   VAL B 123      15.923   5.505  10.816  1.00 98.92           O  
ATOM   5305  CG1 VAL B 123      12.606   4.769  10.710  1.00 98.92           C  
ATOM   5309  CG2 VAL B 123      12.678   4.654  13.205  1.00 98.92           C  
ATOM   5313  N   CYS B 124      15.801   5.108  13.034  1.00 98.74           N  
ATOM   5315  CA  CYS B 124      16.961   4.221  13.093  1.00 98.74           C  
ATOM   5317  C   CYS B 124      18.193   4.857  12.421  1.00 98.74           C  
ATOM   5318  CB  CYS B 124      16.511   2.830  12.608  1.00 98.74           C  
ATOM   5321  O   CYS B 124      18.478   6.051  12.582  1.00 98.74           O  
ATOM   5322  SG  CYS B 124      17.137   1.518  13.687  1.00 98.74           S  
ATOM   5324  N   GLU B 125      18.965   4.084  11.670  1.00 98.82           N  
ATOM   5326  CA  GLU B 125      20.137   4.543  10.926  1.00 98.82           C  
ATOM   5328  C   GLU B 125      19.791   5.421   9.714  1.00 98.82           C  
ATOM   5329  CB  GLU B 125      20.996   3.358  10.481  1.00 98.82           C  
ATOM   5332  O   GLU B 125      20.699   5.979   9.091  1.00 98.82           O  
ATOM   5333  CG  GLU B 125      21.498   2.450  11.617  1.00 98.82           C  
ATOM   5336  CD  GLU B 125      20.470   1.424  12.121  1.00 98.82           C  
ATOM   5337  OE1 GLU B 125      20.803   0.714  13.093  1.00 98.82           O  
ATOM   5338  OE2 GLU B 125      19.351   1.404  11.570  1.00 98.82           O  
ATOM   5339  N   GLY B 126      18.508   5.630   9.397  1.00 98.95           N  
ATOM   5341  CA  GLY B 126      18.080   6.571   8.361  1.00 98.95           C  
ATOM   5344  C   GLY B 126      18.604   7.992   8.600  1.00 98.95           C  
ATOM   5345  O   GLY B 126      18.897   8.726   7.651  1.00 98.95           O  
ATOM   5346  N   ALA B 127      18.843   8.360   9.865  1.00 98.96           N  
ATOM   5348  CA  ALA B 127      19.487   9.618  10.232  1.00 98.96           C  
ATOM   5350  C   ALA B 127      20.904   9.754   9.644  1.00 98.96           C  
ATOM   5351  CB  ALA B 127      19.523   9.707  11.758  1.00 98.96           C  
ATOM   5355  O   ALA B 127      21.320  10.856   9.295  1.00 98.96           O  
ATOM   5356  N   LEU B 128      21.640   8.650   9.463  1.00 98.93           N  
ATOM   5358  CA  LEU B 128      22.967   8.664   8.839  1.00 98.93           C  
ATOM   5360  C   LEU B 128      22.895   8.980   7.341  1.00 98.93           C  
ATOM   5361  CB  LEU B 128      23.673   7.315   9.046  1.00 98.93           C  
ATOM   5364  O   LEU B 128      23.815   9.595   6.799  1.00 98.93           O  
ATOM   5365  CG  LEU B 128      23.815   6.849  10.503  1.00 98.93           C  
ATOM   5367  CD1 LEU B 128      24.582   5.531  10.511  1.00 98.93           C  
ATOM   5371  CD2 LEU B 128      24.593   7.848  11.364  1.00 98.93           C  
ATOM   5375  N   LEU B 129      21.803   8.603   6.671  1.00 98.96           N  
ATOM   5377  CA  LEU B 129      21.558   8.952   5.269  1.00 98.96           C  
ATOM   5379  C   LEU B 129      21.208  10.438   5.133  1.00 98.96           C  
ATOM   5380  CB  LEU B 129      20.452   8.052   4.684  1.00 98.96           C  
ATOM   5383  O   LEU B 129      21.753  11.115   4.260  1.00 98.96           O  
ATOM   5384  CG  LEU B 129      20.779   6.548   4.696  1.00 98.96           C  
ATOM   5386  CD1 LEU B 129      19.562   5.722   4.291  1.00 98.96           C  
ATOM   5390  CD2 LEU B 129      21.912   6.219   3.722  1.00 98.96           C  
ATOM   5394  N   LEU B 130      20.374  10.975   6.033  1.00 98.97           N  
ATOM   5396  CA  LEU B 130      20.122  12.419   6.097  1.00 98.97           C  
ATOM   5398  C   LEU B 130      21.401  13.209   6.424  1.00 98.97           C  
ATOM   5399  CB  LEU B 130      19.032  12.734   7.134  1.00 98.97           C  
ATOM   5402  O   LEU B 130      21.659  14.238   5.797  1.00 98.97           O  
ATOM   5403  CG  LEU B 130      17.603  12.276   6.809  1.00 98.97           C  
ATOM   5405  CD1 LEU B 130      16.689  12.739   7.943  1.00 98.97           C  
ATOM   5409  CD2 LEU B 130      17.081  12.921   5.524  1.00 98.97           C  
ATOM   5413  N   ALA B 131      22.224  12.718   7.353  1.00 98.95           N  
ATOM   5415  CA  ALA B 131      23.513  13.310   7.698  1.00 98.95           C  
ATOM   5417  C   ALA B 131      24.474  13.321   6.497  1.00 98.95           C  
ATOM   5418  CB  ALA B 131      24.108  12.539   8.880  1.00 98.95           C  
ATOM   5422  O   ALA B 131      25.009  14.368   6.146  1.00 98.95           O  
ATOM   5423  N   ALA B 132      24.625  12.191   5.796  1.00 98.89           N  
ATOM   5425  CA  ALA B 132      25.447  12.098   4.586  1.00 98.89           C  
ATOM   5427  C   ALA B 132      24.950  13.011   3.449  1.00 98.89           C  
ATOM   5428  CB  ALA B 132      25.487  10.632   4.143  1.00 98.89           C  
ATOM   5432  O   ALA B 132      25.739  13.469   2.622  1.00 98.89           O  
ATOM   5433  N   ALA B 133      23.649  13.308   3.411  1.00 98.88           N  
ATOM   5435  CA  ALA B 133      23.064  14.270   2.484  1.00 98.88           C  
ATOM   5437  C   ALA B 133      23.226  15.746   2.919  1.00 98.88           C  
ATOM   5438  CB  ALA B 133      21.598  13.881   2.261  1.00 98.88           C  
ATOM   5442  O   ALA B 133      22.852  16.627   2.143  1.00 98.88           O  
ATOM   5443  N   GLY B 134      23.770  16.027   4.111  1.00 98.87           N  
ATOM   5445  CA  GLY B 134      23.900  17.374   4.691  1.00 98.87           C  
ATOM   5448  C   GLY B 134      22.585  17.948   5.235  1.00 98.87           C  
ATOM   5449  O   GLY B 134      22.465  19.149   5.460  1.00 98.87           O  
ATOM   5450  N   LEU B 135      21.559  17.111   5.418  1.00 98.94           N  
ATOM   5452  CA  LEU B 135      20.196  17.549   5.748  1.00 98.94           C  
ATOM   5454  C   LEU B 135      19.949  17.752   7.250  1.00 98.94           C  
ATOM   5455  CB  LEU B 135      19.193  16.553   5.142  1.00 98.94           C  
ATOM   5458  O   LEU B 135      18.921  18.334   7.619  1.00 98.94           O  
ATOM   5459  CG  LEU B 135      19.174  16.557   3.604  1.00 98.94           C  
ATOM   5461  CD1 LEU B 135      18.327  15.387   3.113  1.00 98.94           C  
ATOM   5465  CD2 LEU B 135      18.590  17.861   3.055  1.00 98.94           C  
ATOM   5469  N   LEU B 136      20.887  17.295   8.086  1.00 98.95           N  
ATOM   5471  CA  LEU B 136      20.883  17.445   9.545  1.00 98.95           C  
ATOM   5473  C   LEU B 136      21.920  18.460  10.054  1.00 98.95           C  
ATOM   5474  CB  LEU B 136      21.101  16.069  10.197  1.00 98.95           C  
ATOM   5477  O   LEU B 136      21.971  18.715  11.256  1.00 98.95           O  
ATOM   5478  CG  LEU B 136      20.013  15.021   9.930  1.00 98.95           C  
ATOM   5480  CD1 LEU B 136      20.351  13.728  10.668  1.00 98.95           C  
ATOM   5484  CD2 LEU B 136      18.619  15.480  10.364  1.00 98.95           C  
ATOM   5488  N   ASP B 137      22.722  19.063   9.175  1.00 98.86           N  
ATOM   5490  CA  ASP B 137      23.714  20.067   9.568  1.00 98.86           C  
ATOM   5492  C   ASP B 137      23.026  21.264  10.241  1.00 98.86           C  
ATOM   5493  CB  ASP B 137      24.539  20.528   8.354  1.00 98.86           C  
ATOM   5496  O   ASP B 137      22.099  21.864   9.695  1.00 98.86           O  
ATOM   5497  CG  ASP B 137      25.526  19.480   7.823  1.00 98.86           C  
ATOM   5498  OD1 ASP B 137      25.662  18.408   8.455  1.00 98.86           O  
ATOM   5499  OD2 ASP B 137      26.173  19.781   6.797  1.00 98.86           O  
ATOM   5500  N   GLY B 138      23.469  21.606  11.452  1.00 98.86           N  
ATOM   5502  CA  GLY B 138      22.878  22.656  12.281  1.00 98.86           C  
ATOM   5505  C   GLY B 138      21.653  22.227  13.095  1.00 98.86           C  
ATOM   5506  O   GLY B 138      21.146  23.042  13.866  1.00 98.86           O  
ATOM   5507  N   TYR B 139      21.197  20.976  12.975  1.00 98.93           N  
ATOM   5509  CA  TYR B 139      20.049  20.441  13.710  1.00 98.93           C  
ATOM   5511  C   TYR B 139      20.470  19.504  14.843  1.00 98.93           C  
ATOM   5512  CB  TYR B 139      19.073  19.741  12.751  1.00 98.93           C  
ATOM   5515  O   TYR B 139      21.535  18.877  14.829  1.00 98.93           O  
ATOM   5516  CG  TYR B 139      18.406  20.693  11.780  1.00 98.93           C  
ATOM   5517  CD1 TYR B 139      17.234  21.368  12.166  1.00 98.93           C  
ATOM   5519  CD2 TYR B 139      18.988  20.958  10.526  1.00 98.93           C  
ATOM   5521  CE1 TYR B 139      16.656  22.327  11.316  1.00 98.93           C  
ATOM   5523  CE2 TYR B 139      18.417  21.918   9.671  1.00 98.93           C  
ATOM   5525  OH  TYR B 139      16.723  23.578   9.277  1.00 98.93           O  
ATOM   5527  CZ  TYR B 139      17.259  22.614  10.073  1.00 98.93           C  
ATOM   5528  N   ARG B 140      19.590  19.376  15.834  1.00 98.93           N  
ATOM   5530  CA  ARG B 140      19.610  18.284  16.800  1.00 98.93           C  
ATOM   5532  C   ARG B 140      19.006  17.030  16.196  1.00 98.93           C  
ATOM   5533  CB  ARG B 140      18.873  18.654  18.085  1.00 98.93           C  
ATOM   5536  O   ARG B 140      17.920  17.082  15.629  1.00 98.93           O  
ATOM   5537  CG  ARG B 140      19.570  19.781  18.844  1.00 98.93           C  
ATOM   5540  CD  ARG B 140      18.724  20.233  20.031  1.00 98.93           C  
ATOM   5543  NE  ARG B 140      18.571  19.149  21.027  1.00 98.93           N  
ATOM   5545  NH1 ARG B 140      16.490  19.740  21.796  1.00 98.93           N  
ATOM   5548  NH2 ARG B 140      17.488  17.915  22.606  1.00 98.93           N  
ATOM   5551  CZ  ARG B 140      17.521  18.942  21.802  1.00 98.93           C  
ATOM   5552  N   ALA B 141      19.681  15.905  16.386  1.00 98.95           N  
ATOM   5554  CA  ALA B 141      19.243  14.620  15.858  1.00 98.95           C  
ATOM   5556  C   ALA B 141      19.641  13.463  16.781  1.00 98.95           C  
ATOM   5557  CB  ALA B 141      19.832  14.447  14.454  1.00 98.95           C  
ATOM   5561  O   ALA B 141      20.524  13.596  17.630  1.00 98.95           O  
ATOM   5562  N   THR B 142      18.998  12.321  16.592  1.00 98.95           N  
ATOM   5564  CA  THR B 142      19.360  11.026  17.174  1.00 98.95           C  
ATOM   5566  C   THR B 142      19.359   9.962  16.072  1.00 98.95           C  
ATOM   5567  CB  THR B 142      18.433  10.682  18.355  1.00 98.95           C  
ATOM   5569  O   THR B 142      19.063  10.260  14.916  1.00 98.95           O  
ATOM   5570  CG2 THR B 142      16.995  10.388  17.949  1.00 98.95           C  
ATOM   5574  OG1 THR B 142      18.915   9.572  19.065  1.00 98.95           O  
ATOM   5576  N   THR B 143      19.740   8.738  16.417  1.00 98.90           N  
ATOM   5578  CA  THR B 143      19.694   7.550  15.557  1.00 98.90           C  
ATOM   5580  C   THR B 143      19.626   6.307  16.450  1.00 98.90           C  
ATOM   5581  CB  THR B 143      20.919   7.547  14.620  1.00 98.90           C  
ATOM   5583  O   THR B 143      19.544   6.436  17.679  1.00 98.90           O  
ATOM   5584  CG2 THR B 143      22.268   7.396  15.322  1.00 98.90           C  
ATOM   5588  OG1 THR B 143      20.854   6.529  13.652  1.00 98.90           O  
ATOM   5590  N   HIS B 144      19.703   5.108  15.872  1.00 98.83           N  
ATOM   5592  CA  HIS B 144      19.797   3.869  16.633  1.00 98.83           C  
ATOM   5594  C   HIS B 144      20.990   3.928  17.593  1.00 98.83           C  
ATOM   5595  CB  HIS B 144      19.924   2.685  15.674  1.00 98.83           C  
ATOM   5598  O   HIS B 144      22.087   4.340  17.208  1.00 98.83           O  
ATOM   5599  CG  HIS B 144      19.898   1.369  16.405  1.00 98.83           C  
ATOM   5600  CD2 HIS B 144      18.797   0.644  16.765  1.00 98.83           C  
ATOM   5602  ND1 HIS B 144      20.994   0.704  16.894  1.00 98.83           N  
ATOM   5604  CE1 HIS B 144      20.559  -0.374  17.563  1.00 98.83           C  
ATOM   5606  NE2 HIS B 144      19.225  -0.419  17.559  1.00 98.83           N  
ATOM   5607  N   TRP B 145      20.808   3.500  18.844  1.00 98.46           N  
ATOM   5609  CA  TRP B 145      21.820   3.676  19.895  1.00 98.46           C  
ATOM   5611  C   TRP B 145      23.209   3.139  19.509  1.00 98.46           C  
ATOM   5612  CB  TRP B 145      21.333   2.999  21.177  1.00 98.46           C  
ATOM   5615  O   TRP B 145      24.225   3.760  19.830  1.00 98.46           O  
ATOM   5616  CG  TRP B 145      21.315   1.502  21.138  1.00 98.46           C  
ATOM   5617  CD1 TRP B 145      20.272   0.730  20.762  1.00 98.46           C  
ATOM   5619  CD2 TRP B 145      22.413   0.580  21.419  1.00 98.46           C  
ATOM   5620  CE2 TRP B 145      21.959  -0.751  21.178  1.00 98.46           C  
ATOM   5621  CE3 TRP B 145      23.758   0.745  21.819  1.00 98.46           C  
ATOM   5623  NE1 TRP B 145      20.635  -0.601  20.816  1.00 98.46           N  
ATOM   5625  CH2 TRP B 145      24.138  -1.664  21.711  1.00 98.46           C  
ATOM   5627  CZ2 TRP B 145      22.802  -1.862  21.318  1.00 98.46           C  
ATOM   5629  CZ3 TRP B 145      24.612  -0.364  21.960  1.00 98.46           C  
ATOM   5631  N   ALA B 146      23.257   2.021  18.773  1.00 98.28           N  
ATOM   5633  CA  ALA B 146      24.504   1.398  18.331  1.00 98.28           C  
ATOM   5635  C   ALA B 146      25.274   2.246  17.299  1.00 98.28           C  
ATOM   5636  CB  ALA B 146      24.210  -0.009  17.799  1.00 98.28           C  
ATOM   5640  O   ALA B 146      26.477   2.069  17.125  1.00 98.28           O  
ATOM   5641  N   PHE B 147      24.592   3.183  16.639  1.00 98.71           N  
ATOM   5643  CA  PHE B 147      25.114   4.037  15.572  1.00 98.71           C  
ATOM   5645  C   PHE B 147      25.267   5.503  15.990  1.00 98.71           C  
ATOM   5646  CB  PHE B 147      24.227   3.889  14.334  1.00 98.71           C  
ATOM   5649  O   PHE B 147      25.719   6.319  15.187  1.00 98.71           O  
ATOM   5650  CG  PHE B 147      24.334   2.519  13.697  1.00 98.71           C  
ATOM   5651  CD1 PHE B 147      25.217   2.289  12.625  1.00 98.71           C  
ATOM   5653  CD2 PHE B 147      23.550   1.464  14.187  1.00 98.71           C  
ATOM   5655  CE1 PHE B 147      25.324   1.003  12.066  1.00 98.71           C  
ATOM   5657  CE2 PHE B 147      23.658   0.181  13.632  1.00 98.71           C  
ATOM   5659  CZ  PHE B 147      24.550  -0.051  12.579  1.00 98.71           C  
ATOM   5661  N   ILE B 148      24.989   5.850  17.252  1.00 98.77           N  
ATOM   5663  CA  ILE B 148      25.275   7.183  17.803  1.00 98.77           C  
ATOM   5665  C   ILE B 148      26.730   7.616  17.530  1.00 98.77           C  
ATOM   5666  CB  ILE B 148      24.889   7.243  19.300  1.00 98.77           C  
ATOM   5668  O   ILE B 148      26.917   8.737  17.046  1.00 98.77           O  
ATOM   5669  CG1 ILE B 148      23.354   7.241  19.481  1.00 98.77           C  
ATOM   5672  CG2 ILE B 148      25.533   8.433  20.032  1.00 98.77           C  
ATOM   5676  CD1 ILE B 148      22.631   8.544  19.109  1.00 98.77           C  
ATOM   5680  N   PRO B 149      27.760   6.755  17.696  1.00 98.55           N  
ATOM   5681  CA  PRO B 149      29.129   7.119  17.330  1.00 98.55           C  
ATOM   5683  C   PRO B 149      29.325   7.417  15.839  1.00 98.55           C  
ATOM   5684  CB  PRO B 149      29.998   5.937  17.755  1.00 98.55           C  
ATOM   5687  O   PRO B 149      30.235   8.163  15.500  1.00 98.55           O  
ATOM   5688  CG  PRO B 149      29.201   5.296  18.883  1.00 98.55           C  
ATOM   5691  CD  PRO B 149      27.768   5.473  18.397  1.00 98.55           C  
ATOM   5694  N   CYS B 150      28.500   6.860  14.941  1.00 98.75           N  
ATOM   5696  CA  CYS B 150      28.521   7.211  13.519  1.00 98.75           C  
ATOM   5698  C   CYS B 150      27.946   8.611  13.289  1.00 98.75           C  
ATOM   5699  CB  CYS B 150      27.721   6.197  12.690  1.00 98.75           C  
ATOM   5702  O   CYS B 150      28.537   9.403  12.560  1.00 98.75           O  
ATOM   5703  SG  CYS B 150      28.219   4.465  12.811  1.00 98.75           S  
ATOM   5704  N   LEU B 151      26.822   8.942  13.935  1.00 98.80           N  
ATOM   5706  CA  LEU B 151      26.205  10.265  13.807  1.00 98.80           C  
ATOM   5708  C   LEU B 151      27.115  11.367  14.377  1.00 98.80           C  
ATOM   5709  CB  LEU B 151      24.822  10.241  14.478  1.00 98.80           C  
ATOM   5712  O   LEU B 151      27.206  12.452  13.811  1.00 98.80           O  
ATOM   5713  CG  LEU B 151      23.958  11.481  14.175  1.00 98.80           C  
ATOM   5715  CD1 LEU B 151      23.552  11.573  12.703  1.00 98.80           C  
ATOM   5719  CD2 LEU B 151      22.678  11.429  15.010  1.00 98.80           C  
ATOM   5723  N   GLN B 152      27.868  11.063  15.437  1.00 98.56           N  
ATOM   5725  CA  GLN B 152      28.870  11.962  16.025  1.00 98.56           C  
ATOM   5727  C   GLN B 152      30.049  12.292  15.087  1.00 98.56           C  
ATOM   5728  CB  GLN B 152      29.383  11.344  17.336  1.00 98.56           C  
ATOM   5731  O   GLN B 152      30.799  13.224  15.367  1.00 98.56           O  
ATOM   5732  CG  GLN B 152      28.338  11.409  18.462  1.00 98.56           C  
ATOM   5735  CD  GLN B 152      28.768  10.667  19.722  1.00 98.56           C  
ATOM   5736  NE2 GLN B 152      28.228  11.019  20.868  1.00 98.56           N  
ATOM   5739  OE1 GLN B 152      29.575   9.753  19.718  1.00 98.56           O  
ATOM   5740  N   GLN B 153      30.219  11.580  13.965  1.00 98.20           N  
ATOM   5742  CA  GLN B 153      31.245  11.893  12.957  1.00 98.20           C  
ATOM   5744  C   GLN B 153      30.869  13.074  12.057  1.00 98.20           C  
ATOM   5745  CB  GLN B 153      31.575  10.657  12.105  1.00 98.20           C  
ATOM   5748  O   GLN B 153      31.709  13.544  11.292  1.00 98.20           O  
ATOM   5749  CG  GLN B 153      32.101   9.548  13.011  1.00 98.20           C  
ATOM   5752  CD  GLN B 153      32.540   8.280  12.307  1.00 98.20           C  
ATOM   5753  NE2 GLN B 153      33.307   7.491  13.026  1.00 98.20           N  
ATOM   5756  OE1 GLN B 153      32.237   7.984  11.159  1.00 98.20           O  
ATOM   5757  N   PHE B 154      29.633  13.569  12.158  1.00 98.73           N  
ATOM   5759  CA  PHE B 154      29.151  14.755  11.460  1.00 98.73           C  
ATOM   5761  C   PHE B 154      29.182  15.955  12.419  1.00 98.73           C  
ATOM   5762  CB  PHE B 154      27.746  14.475  10.930  1.00 98.73           C  
ATOM   5765  O   PHE B 154      28.224  16.178  13.160  1.00 98.73           O  
ATOM   5766  CG  PHE B 154      27.688  13.372   9.897  1.00 98.73           C  
ATOM   5767  CD1 PHE B 154      27.804  13.684   8.530  1.00 98.73           C  
ATOM   5769  CD2 PHE B 154      27.514  12.032  10.295  1.00 98.73           C  
ATOM   5771  CE1 PHE B 154      27.750  12.662   7.570  1.00 98.73           C  
ATOM   5773  CE2 PHE B 154      27.451  11.010   9.333  1.00 98.73           C  
ATOM   5775  CZ  PHE B 154      27.566  11.326   7.967  1.00 98.73           C  
ATOM   5777  N   PRO B 155      30.265  16.756  12.439  1.00 98.38           N  
ATOM   5778  CA  PRO B 155      30.490  17.762  13.483  1.00 98.38           C  
ATOM   5780  C   PRO B 155      29.475  18.916  13.481  1.00 98.38           C  
ATOM   5781  CB  PRO B 155      31.914  18.273  13.236  1.00 98.38           C  
ATOM   5784  O   PRO B 155      29.391  19.652  14.461  1.00 98.38           O  
ATOM   5785  CG  PRO B 155      32.121  18.047  11.739  1.00 98.38           C  
ATOM   5788  CD  PRO B 155      31.386  16.734  11.510  1.00 98.38           C  
ATOM   5791  N   ALA B 156      28.718  19.094  12.395  1.00 98.82           N  
ATOM   5793  CA  ALA B 156      27.661  20.097  12.302  1.00 98.82           C  
ATOM   5795  C   ALA B 156      26.340  19.654  12.959  1.00 98.82           C  
ATOM   5796  CB  ALA B 156      27.474  20.451  10.823  1.00 98.82           C  
ATOM   5800  O   ALA B 156      25.450  20.484  13.137  1.00 98.82           O  
ATOM   5801  N   ILE B 157      26.195  18.375  13.325  1.00 98.92           N  
ATOM   5803  CA  ILE B 157      24.983  17.824  13.940  1.00 98.92           C  
ATOM   5805  C   ILE B 157      25.119  17.864  15.461  1.00 98.92           C  
ATOM   5806  CB  ILE B 157      24.702  16.388  13.439  1.00 98.92           C  
ATOM   5808  O   ILE B 157      26.086  17.359  16.034  1.00 98.92           O  
ATOM   5809  CG1 ILE B 157      24.622  16.368  11.896  1.00 98.92           C  
ATOM   5812  CG2 ILE B 157      23.402  15.847  14.068  1.00 98.92           C  
ATOM   5816  CD1 ILE B 157      24.302  14.998  11.296  1.00 98.92           C  
ATOM   5820  N   LYS B 158      24.105  18.397  16.150  1.00 98.90           N  
ATOM   5822  CA  LYS B 158      24.020  18.302  17.611  1.00 98.90           C  
ATOM   5824  C   LYS B 158      23.352  16.984  18.000  1.00 98.90           C  
ATOM   5825  CB  LYS B 158      23.342  19.554  18.182  1.00 98.90           C  
ATOM   5828  O   LYS B 158      22.137  16.918  18.178  1.00 98.90           O  
ATOM   5829  CG  LYS B 158      23.275  19.478  19.717  1.00 98.90           C  
ATOM   5832  CD  LYS B 158      22.736  20.770  20.339  1.00 98.90           C  
ATOM   5835  CE  LYS B 158      22.417  20.498  21.813  1.00 98.90           C  
ATOM   5838  NZ  LYS B 158      21.857  21.693  22.487  1.00 98.90           N  
ATOM   5842  N   VAL B 159      24.146  15.933  18.160  1.00 98.85           N  
ATOM   5844  CA  VAL B 159      23.631  14.635  18.615  1.00 98.85           C  
ATOM   5846  C   VAL B 159      22.956  14.792  19.980  1.00 98.85           C  
ATOM   5847  CB  VAL B 159      24.728  13.560  18.633  1.00 98.85           C  
ATOM   5849  O   VAL B 159      23.525  15.377  20.902  1.00 98.85           O  
ATOM   5850  CG1 VAL B 159      24.145  12.190  18.993  1.00 98.85           C  
ATOM   5854  CG2 VAL B 159      25.374  13.459  17.244  1.00 98.85           C  
ATOM   5858  N   ALA B 160      21.707  14.343  20.085  1.00 98.81           N  
ATOM   5860  CA  ALA B 160      20.937  14.432  21.314  1.00 98.81           C  
ATOM   5862  C   ALA B 160      21.557  13.569  22.418  1.00 98.81           C  
ATOM   5863  CB  ALA B 160      19.483  14.055  21.027  1.00 98.81           C  
ATOM   5867  O   ALA B 160      22.121  12.508  22.162  1.00 98.81           O  
ATOM   5868  N   GLU B 161      21.449  14.042  23.656  1.00 98.03           N  
ATOM   5870  CA  GLU B 161      21.907  13.285  24.816  1.00 98.03           C  
ATOM   5872  C   GLU B 161      20.996  12.079  25.076  1.00 98.03           C  
ATOM   5873  CB  GLU B 161      21.974  14.186  26.056  1.00 98.03           C  
ATOM   5876  O   GLU B 161      19.779  12.147  24.884  1.00 98.03           O  
ATOM   5877  CG  GLU B 161      23.017  15.306  25.902  1.00 98.03           C  
ATOM   5880  CD  GLU B 161      23.142  16.193  27.149  1.00 98.03           C  
ATOM   5881  OE1 GLU B 161      24.093  17.005  27.169  1.00 98.03           O  
ATOM   5882  OE2 GLU B 161      22.263  16.112  28.036  1.00 98.03           O  
ATOM   5883  N   GLY B 162      21.595  10.988  25.554  1.00 97.45           N  
ATOM   5885  CA  GLY B 162      20.886   9.744  25.834  1.00 97.45           C  
ATOM   5888  C   GLY B 162      20.451   9.009  24.566  1.00 97.45           C  
ATOM   5889  O   GLY B 162      21.145   9.022  23.553  1.00 97.45           O  
ATOM   5890  N   PHE B 163      19.306   8.333  24.654  1.00 98.18           N  
ATOM   5892  CA  PHE B 163      18.750   7.495  23.585  1.00 98.18           C  
ATOM   5894  C   PHE B 163      17.250   7.771  23.413  1.00 98.18           C  
ATOM   5895  CB  PHE B 163      19.033   6.019  23.896  1.00 98.18           C  
ATOM   5898  O   PHE B 163      16.430   6.871  23.621  1.00 98.18           O  
ATOM   5899  CG  PHE B 163      20.472   5.736  24.251  1.00 98.18           C  
ATOM   5900  CD1 PHE B 163      21.463   5.809  23.257  1.00 98.18           C  
ATOM   5902  CD2 PHE B 163      20.824   5.459  25.586  1.00 98.18           C  
ATOM   5904  CE1 PHE B 163      22.807   5.591  23.594  1.00 98.18           C  
ATOM   5906  CE2 PHE B 163      22.168   5.239  25.924  1.00 98.18           C  
ATOM   5908  CZ  PHE B 163      23.152   5.307  24.924  1.00 98.18           C  
ATOM   5910  N   PRO B 164      16.864   9.027  23.118  1.00 98.49           N  
ATOM   5911  CA  PRO B 164      15.460   9.399  23.039  1.00 98.49           C  
ATOM   5913  C   PRO B 164      14.745   8.592  21.953  1.00 98.49           C  
ATOM   5914  CB  PRO B 164      15.454  10.900  22.740  1.00 98.49           C  
ATOM   5917  O   PRO B 164      15.349   8.191  20.956  1.00 98.49           O  
ATOM   5918  CG  PRO B 164      16.761  11.107  21.975  1.00 98.49           C  
ATOM   5921  CD  PRO B 164      17.710  10.125  22.658  1.00 98.49           C  
ATOM   5924  N   ARG B 165      13.436   8.391  22.131  1.00 98.62           N  
ATOM   5926  CA  ARG B 165      12.583   7.766  21.111  1.00 98.62           C  
ATOM   5928  C   ARG B 165      12.594   8.559  19.822  1.00 98.62           C  
ATOM   5929  CB  ARG B 165      11.147   7.607  21.639  1.00 98.62           C  
ATOM   5932  O   ARG B 165      12.733   7.983  18.754  1.00 98.62           O  
ATOM   5933  CG  ARG B 165      11.072   6.741  22.905  1.00 98.62           C  
ATOM   5936  CD  ARG B 165      11.736   5.382  22.689  1.00 98.62           C  
ATOM   5939  NE  ARG B 165      10.937   4.576  21.760  1.00 98.62           N  
ATOM   5941  NH1 ARG B 165      12.535   3.195  20.972  1.00 98.62           N  
ATOM   5944  NH2 ARG B 165      10.378   2.760  20.566  1.00 98.62           N  
ATOM   5947  CZ  ARG B 165      11.288   3.512  21.095  1.00 98.62           C  
ATOM   5948  N   TYR B 166      12.524   9.875  19.928  1.00 98.88           N  
ATOM   5950  CA  TYR B 166      12.687  10.771  18.801  1.00 98.88           C  
ATOM   5952  C   TYR B 166      13.168  12.145  19.274  1.00 98.88           C  
ATOM   5953  CB  TYR B 166      11.367  10.858  18.017  1.00 98.88           C  
ATOM   5956  O   TYR B 166      13.110  12.484  20.457  1.00 98.88           O  
ATOM   5957  CG  TYR B 166      10.213  11.401  18.835  1.00 98.88           C  
ATOM   5958  CD1 TYR B 166       9.421  10.533  19.612  1.00 98.88           C  
ATOM   5960  CD2 TYR B 166       9.971  12.786  18.857  1.00 98.88           C  
ATOM   5962  CE1 TYR B 166       8.406  11.051  20.438  1.00 98.88           C  
ATOM   5964  CE2 TYR B 166       8.952  13.309  19.674  1.00 98.88           C  
ATOM   5966  OH  TYR B 166       7.203  12.957  21.269  1.00 98.88           O  
ATOM   5968  CZ  TYR B 166       8.176  12.444  20.473  1.00 98.88           C  
ATOM   5969  N   VAL B 167      13.646  12.950  18.333  1.00 98.89           N  
ATOM   5971  CA  VAL B 167      14.058  14.341  18.533  1.00 98.89           C  
ATOM   5973  C   VAL B 167      13.369  15.186  17.478  1.00 98.89           C  
ATOM   5974  CB  VAL B 167      15.586  14.486  18.427  1.00 98.89           C  
ATOM   5976  O   VAL B 167      13.387  14.828  16.306  1.00 98.89           O  
ATOM   5977  CG1 VAL B 167      16.054  15.945  18.541  1.00 98.89           C  
ATOM   5981  CG2 VAL B 167      16.287  13.695  19.535  1.00 98.89           C  
ATOM   5985  N   ILE B 168      12.787  16.312  17.887  1.00 98.85           N  
ATOM   5987  CA  ILE B 168      12.241  17.323  16.978  1.00 98.85           C  
ATOM   5989  C   ILE B 168      13.122  18.569  17.072  1.00 98.85           C  
ATOM   5990  CB  ILE B 168      10.760  17.633  17.304  1.00 98.85           C  
ATOM   5992  O   ILE B 168      13.260  19.144  18.153  1.00 98.85           O  
ATOM   5993  CG1 ILE B 168       9.897  16.351  17.237  1.00 98.85           C  
ATOM   5996  CG2 ILE B 168      10.217  18.717  16.350  1.00 98.85           C  
ATOM   6000  CD1 ILE B 168       8.409  16.537  17.564  1.00 98.85           C  
ATOM   6004  N   ASP B 169      13.669  19.012  15.941  1.00 98.90           N  
ATOM   6006  CA  ASP B 169      14.356  20.296  15.809  1.00 98.90           C  
ATOM   6008  C   ASP B 169      13.887  21.033  14.549  1.00 98.90           C  
ATOM   6009  CB  ASP B 169      15.876  20.109  15.834  1.00 98.90           C  
ATOM   6012  O   ASP B 169      14.183  20.658  13.413  1.00 98.90           O  
ATOM   6013  CG  ASP B 169      16.602  21.438  16.069  1.00 98.90           C  
ATOM   6014  OD1 ASP B 169      15.942  22.500  16.030  1.00 98.90           O  
ATOM   6015  OD2 ASP B 169      17.812  21.377  16.370  1.00 98.90           O  
ATOM   6016  N   GLY B 170      13.077  22.076  14.744  1.00 98.43           N  
ATOM   6018  CA  GLY B 170      12.414  22.776  13.648  1.00 98.43           C  
ATOM   6021  C   GLY B 170      11.492  21.843  12.859  1.00 98.43           C  
ATOM   6022  O   GLY B 170      10.430  21.450  13.350  1.00 98.43           O  
ATOM   6023  N   ASN B 171      11.880  21.534  11.622  1.00 98.63           N  
ATOM   6025  CA  ASN B 171      11.205  20.583  10.740  1.00 98.63           C  
ATOM   6027  C   ASN B 171      11.978  19.267  10.536  1.00 98.63           C  
ATOM   6028  CB  ASN B 171      10.876  21.257   9.401  1.00 98.63           C  
ATOM   6031  O   ASN B 171      11.546  18.451   9.722  1.00 98.63           O  
ATOM   6032  CG  ASN B 171      12.089  21.570   8.551  1.00 98.63           C  
ATOM   6033  ND2 ASN B 171      11.924  21.655   7.252  1.00 98.63           N  
ATOM   6036  OD1 ASN B 171      13.190  21.749   9.055  1.00 98.63           O  
ATOM   6037  N   ARG B 172      13.089  19.063  11.255  1.00 98.91           N  
ATOM   6039  CA  ARG B 172      13.806  17.788  11.314  1.00 98.91           C  
ATOM   6041  C   ARG B 172      13.254  16.960  12.465  1.00 98.91           C  
ATOM   6042  CB  ARG B 172      15.323  18.004  11.447  1.00 98.91           C  
ATOM   6045  O   ARG B 172      13.113  17.472  13.576  1.00 98.91           O  
ATOM   6046  CG  ARG B 172      16.020  18.273  10.106  1.00 98.91           C  
ATOM   6049  CD  ARG B 172      15.467  19.471   9.329  1.00 98.91           C  
ATOM   6052  NE  ARG B 172      16.307  19.739   8.154  1.00 98.91           N  
ATOM   6054  NH1 ARG B 172      15.394  21.746   7.486  1.00 98.91           N  
ATOM   6057  NH2 ARG B 172      17.136  20.900   6.411  1.00 98.91           N  
ATOM   6060  CZ  ARG B 172      16.263  20.790   7.363  1.00 98.91           C  
ATOM   6061  N   ILE B 173      12.906  15.709  12.189  1.00 98.95           N  
ATOM   6063  CA  ILE B 173      12.381  14.774  13.190  1.00 98.95           C  
ATOM   6065  C   ILE B 173      13.149  13.466  13.050  1.00 98.95           C  
ATOM   6066  CB  ILE B 173      10.852  14.585  13.057  1.00 98.95           C  
ATOM   6068  O   ILE B 173      13.131  12.872  11.987  1.00 98.95           O  
ATOM   6069  CG1 ILE B 173      10.133  15.957  13.096  1.00 98.95           C  
ATOM   6072  CG2 ILE B 173      10.362  13.650  14.179  1.00 98.95           C  
ATOM   6076  CD1 ILE B 173       8.617  15.908  12.908  1.00 98.95           C  
ATOM   6080  N   THR B 174      13.880  13.037  14.067  1.00 98.96           N  
ATOM   6082  CA  THR B 174      14.686  11.812  13.964  1.00 98.96           C  
ATOM   6084  C   THR B 174      14.345  10.852  15.084  1.00 98.96           C  
ATOM   6085  CB  THR B 174      16.192  12.101  13.948  1.00 98.96           C  
ATOM   6087  O   THR B 174      14.432  11.257  16.244  1.00 98.96           O  
ATOM   6088  CG2 THR B 174      16.615  12.993  12.779  1.00 98.96           C  
ATOM   6092  OG1 THR B 174      16.535  12.759  15.149  1.00 98.96           O  
ATOM   6094  N   GLY B 175      14.006   9.614  14.759  1.00 98.85           N  
ATOM   6096  CA  GLY B 175      13.819   8.497  15.671  1.00 98.85           C  
ATOM   6099  C   GLY B 175      15.123   7.849  16.132  1.00 98.85           C  
ATOM   6100  O   GLY B 175      16.152   7.917  15.460  1.00 98.85           O  
ATOM   6101  N   GLY B 176      15.062   7.238  17.314  1.00 97.52           N  
ATOM   6103  CA  GLY B 176      16.097   6.395  17.898  1.00 97.52           C  
ATOM   6106  C   GLY B 176      16.220   5.069  17.154  1.00 97.52           C  
ATOM   6107  O   GLY B 176      16.753   5.045  16.059  1.00 97.52           O  
ATOM   6108  N   GLY B 177      15.783   3.962  17.752  1.00 96.60           N  
ATOM   6110  CA  GLY B 177      15.905   2.627  17.152  1.00 96.60           C  
ATOM   6113  C   GLY B 177      14.645   2.133  16.447  1.00 96.60           C  
ATOM   6114  O   GLY B 177      13.646   2.835  16.402  1.00 96.60           O  
ATOM   6115  N   ILE B 178      14.677   0.894  15.960  1.00 97.79           N  
ATOM   6117  CA  ILE B 178      13.679   0.313  15.042  1.00 97.79           C  
ATOM   6119  C   ILE B 178      12.224   0.564  15.480  1.00 97.79           C  
ATOM   6120  CB  ILE B 178      13.967  -1.202  14.896  1.00 97.79           C  
ATOM   6122  O   ILE B 178      11.383   1.055  14.731  1.00 97.79           O  
ATOM   6123  CG1 ILE B 178      15.400  -1.449  14.373  1.00 97.79           C  
ATOM   6126  CG2 ILE B 178      12.958  -1.881  13.968  1.00 97.79           C  
ATOM   6130  CD1 ILE B 178      15.824  -2.914  14.296  1.00 97.79           C  
ATOM   6134  N   SER B 179      11.905   0.272  16.741  1.00 98.56           N  
ATOM   6136  CA  SER B 179      10.541   0.450  17.260  1.00 98.56           C  
ATOM   6138  C   SER B 179      10.143   1.911  17.508  1.00 98.56           C  
ATOM   6139  CB  SER B 179      10.376  -0.333  18.553  1.00 98.56           C  
ATOM   6142  O   SER B 179       8.969   2.194  17.745  1.00 98.56           O  
ATOM   6143  OG  SER B 179      11.280   0.174  19.517  1.00 98.56           O  
ATOM   6145  N   SER B 180      11.091   2.852  17.501  1.00 98.74           N  
ATOM   6147  CA  SER B 180      10.823   4.262  17.803  1.00 98.74           C  
ATOM   6149  C   SER B 180       9.989   4.950  16.743  1.00 98.74           C  
ATOM   6150  CB  SER B 180      12.112   5.030  18.071  1.00 98.74           C  
ATOM   6153  O   SER B 180       9.383   5.978  17.035  1.00 98.74           O  
ATOM   6154  OG  SER B 180      12.701   5.541  16.894  1.00 98.74           O  
ATOM   6156  N   GLY B 181       9.900   4.352  15.551  1.00 98.77           N  
ATOM   6158  CA  GLY B 181       9.000   4.802  14.503  1.00 98.77           C  
ATOM   6161  C   GLY B 181       7.538   4.882  14.958  1.00 98.77           C  
ATOM   6162  O   GLY B 181       6.797   5.708  14.442  1.00 98.77           O  
ATOM   6163  N   LEU B 182       7.123   4.094  15.961  1.00 98.82           N  
ATOM   6165  CA  LEU B 182       5.771   4.146  16.533  1.00 98.82           C  
ATOM   6167  C   LEU B 182       5.534   5.459  17.298  1.00 98.82           C  
ATOM   6168  CB  LEU B 182       5.562   2.933  17.458  1.00 98.82           C  
ATOM   6171  O   LEU B 182       4.584   6.187  17.008  1.00 98.82           O  
ATOM   6172  CG  LEU B 182       5.709   1.568  16.765  1.00 98.82           C  
ATOM   6174  CD1 LEU B 182       5.896   0.466  17.795  1.00 98.82           C  
ATOM   6178  CD2 LEU B 182       4.500   1.200  15.906  1.00 98.82           C  
ATOM   6182  N   ASP B 183       6.427   5.788  18.237  1.00 98.89           N  
ATOM   6184  CA  ASP B 183       6.350   7.015  19.042  1.00 98.89           C  
ATOM   6186  C   ASP B 183       6.548   8.262  18.164  1.00 98.89           C  
ATOM   6187  CB  ASP B 183       7.415   6.991  20.154  1.00 98.89           C  
ATOM   6190  O   ASP B 183       5.812   9.246  18.272  1.00 98.89           O  
ATOM   6191  CG  ASP B 183       7.378   5.726  21.014  1.00 98.89           C  
ATOM   6192  OD1 ASP B 183       6.336   5.422  21.623  1.00 98.89           O  
ATOM   6193  OD2 ASP B 183       8.393   4.996  21.045  1.00 98.89           O  
ATOM   6194  N   GLU B 184       7.520   8.201  17.249  1.00 98.89           N  
ATOM   6196  CA  GLU B 184       7.828   9.263  16.293  1.00 98.89           C  
ATOM   6198  C   GLU B 184       6.646   9.535  15.354  1.00 98.89           C  
ATOM   6199  CB  GLU B 184       9.078   8.863  15.495  1.00 98.89           C  
ATOM   6202  O   GLU B 184       6.253  10.692  15.180  1.00 98.89           O  
ATOM   6203  CG  GLU B 184       9.541   9.972  14.537  1.00 98.89           C  
ATOM   6206  CD  GLU B 184      10.729   9.567  13.651  1.00 98.89           C  
ATOM   6207  OE1 GLU B 184      11.106  10.409  12.801  1.00 98.89           O  
ATOM   6208  OE2 GLU B 184      11.271   8.457  13.847  1.00 98.89           O  
ATOM   6209  N   ALA B 185       6.031   8.492  14.784  1.00 98.92           N  
ATOM   6211  CA  ALA B 185       4.867   8.652  13.922  1.00 98.92           C  
ATOM   6213  C   ALA B 185       3.698   9.287  14.684  1.00 98.92           C  
ATOM   6214  CB  ALA B 185       4.479   7.309  13.294  1.00 98.92           C  
ATOM   6218  O   ALA B 185       3.088  10.218  14.160  1.00 98.92           O  
ATOM   6219  N   LEU B 186       3.417   8.884  15.931  1.00 98.92           N  
ATOM   6221  CA  LEU B 186       2.375   9.529  16.746  1.00 98.92           C  
ATOM   6223  C   LEU B 186       2.666  11.014  17.003  1.00 98.92           C  
ATOM   6224  CB  LEU B 186       2.197   8.794  18.085  1.00 98.92           C  
ATOM   6227  O   LEU B 186       1.758  11.844  16.886  1.00 98.92           O  
ATOM   6228  CG  LEU B 186       1.493   7.435  17.985  1.00 98.92           C  
ATOM   6230  CD1 LEU B 186       1.490   6.737  19.339  1.00 98.92           C  
ATOM   6234  CD2 LEU B 186       0.034   7.577  17.532  1.00 98.92           C  
ATOM   6238  N   ALA B 187       3.918  11.371  17.297  1.00 98.84           N  
ATOM   6240  CA  ALA B 187       4.326  12.764  17.472  1.00 98.84           C  
ATOM   6242  C   ALA B 187       4.152  13.583  16.179  1.00 98.84           C  
ATOM   6243  CB  ALA B 187       5.774  12.785  17.969  1.00 98.84           C  
ATOM   6247  O   ALA B 187       3.680  14.725  16.216  1.00 98.84           O  
ATOM   6248  N   ILE B 188       4.463  12.988  15.023  1.00 98.87           N  
ATOM   6250  CA  ILE B 188       4.226  13.597  13.712  1.00 98.87           C  
ATOM   6252  C   ILE B 188       2.729  13.766  13.455  1.00 98.87           C  
ATOM   6253  CB  ILE B 188       4.931  12.793  12.599  1.00 98.87           C  
ATOM   6255  O   ILE B 188       2.317  14.873  13.111  1.00 98.87           O  
ATOM   6256  CG1 ILE B 188       6.452  13.009  12.726  1.00 98.87           C  
ATOM   6259  CG2 ILE B 188       4.450  13.220  11.199  1.00 98.87           C  
ATOM   6263  CD1 ILE B 188       7.286  12.200  11.732  1.00 98.87           C  
ATOM   6267  N   VAL B 189       1.900  12.739  13.676  1.00 98.92           N  
ATOM   6269  CA  VAL B 189       0.436  12.826  13.522  1.00 98.92           C  
ATOM   6271  C   VAL B 189      -0.121  13.969  14.377  1.00 98.92           C  
ATOM   6272  CB  VAL B 189      -0.256  11.492  13.879  1.00 98.92           C  
ATOM   6274  O   VAL B 189      -0.901  14.787  13.883  1.00 98.92           O  
ATOM   6275  CG1 VAL B 189      -1.784  11.623  13.828  1.00 98.92           C  
ATOM   6279  CG2 VAL B 189       0.094  10.365  12.899  1.00 98.92           C  
ATOM   6283  N   ALA B 190       0.328  14.092  15.630  1.00 98.79           N  
ATOM   6285  CA  ALA B 190      -0.101  15.166  16.526  1.00 98.79           C  
ATOM   6287  C   ALA B 190       0.268  16.553  15.984  1.00 98.79           C  
ATOM   6288  CB  ALA B 190       0.515  14.930  17.910  1.00 98.79           C  
ATOM   6292  O   ALA B 190      -0.524  17.490  16.104  1.00 98.79           O  
ATOM   6293  N   ARG B 191       1.446  16.678  15.362  1.00 98.29           N  
ATOM   6295  CA  ARG B 191       1.944  17.925  14.775  1.00 98.29           C  
ATOM   6297  C   ARG B 191       1.247  18.299  13.465  1.00 98.29           C  
ATOM   6298  CB  ARG B 191       3.463  17.798  14.601  1.00 98.29           C  
ATOM   6301  O   ARG B 191       0.992  19.482  13.251  1.00 98.29           O  
ATOM   6302  CG  ARG B 191       4.073  19.119  14.131  1.00 98.29           C  
ATOM   6305  CD  ARG B 191       5.591  19.014  14.051  1.00 98.29           C  
ATOM   6308  NE  ARG B 191       6.149  20.301  13.605  1.00 98.29           N  
ATOM   6310  NH1 ARG B 191       7.475  20.772  15.422  1.00 98.29           N  
ATOM   6313  NH2 ARG B 191       7.613  22.039  13.603  1.00 98.29           N  
ATOM   6316  CZ  ARG B 191       7.063  21.032  14.215  1.00 98.29           C  
ATOM   6317  N   VAL B 192       0.962  17.331  12.590  1.00 97.75           N  
ATOM   6319  CA  VAL B 192       0.454  17.601  11.229  1.00 97.75           C  
ATOM   6321  C   VAL B 192      -1.071  17.565  11.137  1.00 97.75           C  
ATOM   6322  CB  VAL B 192       1.097  16.683  10.165  1.00 97.75           C  
ATOM   6324  O   VAL B 192      -1.661  18.398  10.445  1.00 97.75           O  
ATOM   6325  CG1 VAL B 192       2.628  16.764  10.207  1.00 97.75           C  
ATOM   6329  CG2 VAL B 192       0.652  15.218  10.245  1.00 97.75           C  
ATOM   6333  N   ALA B 193      -1.716  16.632  11.842  1.00 98.22           N  
ATOM   6335  CA  ALA B 193      -3.158  16.393  11.779  1.00 98.22           C  
ATOM   6337  C   ALA B 193      -3.898  16.853  13.046  1.00 98.22           C  
ATOM   6338  CB  ALA B 193      -3.380  14.910  11.462  1.00 98.22           C  
ATOM   6342  O   ALA B 193      -5.081  17.190  12.974  1.00 98.22           O  
ATOM   6343  N   GLY B 194      -3.193  16.941  14.177  1.00 98.60           N  
ATOM   6345  CA  GLY B 194      -3.712  17.422  15.457  1.00 98.60           C  
ATOM   6348  C   GLY B 194      -3.792  16.325  16.518  1.00 98.60           C  
ATOM   6349  O   GLY B 194      -3.835  15.131  16.215  1.00 98.60           O  
ATOM   6350  N   GLN B 195      -3.827  16.739  17.789  1.00 98.44           N  
ATOM   6352  CA  GLN B 195      -3.766  15.817  18.930  1.00 98.44           C  
ATOM   6354  C   GLN B 195      -4.920  14.808  18.964  1.00 98.44           C  
ATOM   6355  CB  GLN B 195      -3.750  16.590  20.254  1.00 98.44           C  
ATOM   6358  O   GLN B 195      -4.694  13.660  19.326  1.00 98.44           O  
ATOM   6359  CG  GLN B 195      -2.475  17.420  20.464  1.00 98.44           C  
ATOM   6362  CD  GLN B 195      -2.403  18.024  21.866  1.00 98.44           C  
ATOM   6363  NE2 GLN B 195      -1.499  18.948  22.101  1.00 98.44           N  
ATOM   6366  OE1 GLN B 195      -3.143  17.678  22.775  1.00 98.44           O  
ATOM   6367  N   ASP B 196      -6.136  15.196  18.570  1.00 98.48           N  
ATOM   6369  CA  ASP B 196      -7.289  14.285  18.598  1.00 98.48           C  
ATOM   6371  C   ASP B 196      -7.129  13.124  17.611  1.00 98.48           C  
ATOM   6372  CB  ASP B 196      -8.580  15.062  18.305  1.00 98.48           C  
ATOM   6375  O   ASP B 196      -7.471  11.984  17.924  1.00 98.48           O  
ATOM   6376  CG  ASP B 196      -8.920  16.085  19.393  1.00 98.48           C  
ATOM   6377  OD1 ASP B 196      -8.520  15.865  20.562  1.00 98.48           O  
ATOM   6378  OD2 ASP B 196      -9.549  17.101  19.029  1.00 98.48           O  
ATOM   6379  N   ILE B 197      -6.536  13.388  16.443  1.00 98.74           N  
ATOM   6381  CA  ILE B 197      -6.239  12.348  15.454  1.00 98.74           C  
ATOM   6383  C   ILE B 197      -5.110  11.456  15.964  1.00 98.74           C  
ATOM   6384  CB  ILE B 197      -5.945  12.970  14.073  1.00 98.74           C  
ATOM   6386  O   ILE B 197      -5.222  10.240  15.876  1.00 98.74           O  
ATOM   6387  CG1 ILE B 197      -7.253  13.633  13.588  1.00 98.74           C  
ATOM   6390  CG2 ILE B 197      -5.463  11.902  13.074  1.00 98.74           C  
ATOM   6394  CD1 ILE B 197      -7.132  14.391  12.276  1.00 98.74           C  
ATOM   6398  N   ALA B 198      -4.069  12.024  16.573  1.00 98.89           N  
ATOM   6400  CA  ALA B 198      -2.986  11.232  17.152  1.00 98.89           C  
ATOM   6402  C   ALA B 198      -3.471  10.314  18.287  1.00 98.89           C  
ATOM   6403  CB  ALA B 198      -1.892  12.195  17.599  1.00 98.89           C  
ATOM   6407  O   ALA B 198      -3.132   9.134  18.311  1.00 98.89           O  
ATOM   6408  N   LYS B 199      -4.349  10.815  19.166  1.00 98.80           N  
ATOM   6410  CA  LYS B 199      -5.026  10.023  20.206  1.00 98.80           C  
ATOM   6412  C   LYS B 199      -5.909   8.923  19.622  1.00 98.80           C  
ATOM   6413  CB  LYS B 199      -5.883  10.954  21.072  1.00 98.80           C  
ATOM   6416  O   LYS B 199      -5.998   7.841  20.199  1.00 98.80           O  
ATOM   6417  CG  LYS B 199      -5.034  11.765  22.055  1.00 98.80           C  
ATOM   6420  CD  LYS B 199      -5.922  12.774  22.787  1.00 98.80           C  
ATOM   6423  CE  LYS B 199      -5.059  13.642  23.702  1.00 98.80           C  
ATOM   6426  NZ  LYS B 199      -5.865  14.719  24.321  1.00 98.80           N  
ATOM   6430  N   HIS B 200      -6.578   9.180  18.497  1.00 98.64           N  
ATOM   6432  CA  HIS B 200      -7.344   8.153  17.797  1.00 98.64           C  
ATOM   6434  C   HIS B 200      -6.427   7.064  17.228  1.00 98.64           C  
ATOM   6435  CB  HIS B 200      -8.205   8.788  16.701  1.00 98.64           C  
ATOM   6438  O   HIS B 200      -6.701   5.885  17.432  1.00 98.64           O  
ATOM   6439  CG  HIS B 200      -8.999   7.764  15.934  1.00 98.64           C  
ATOM   6440  CD2 HIS B 200      -8.690   7.246  14.704  1.00 98.64           C  
ATOM   6442  ND1 HIS B 200     -10.128   7.113  16.376  1.00 98.64           N  
ATOM   6444  CE1 HIS B 200     -10.497   6.235  15.429  1.00 98.64           C  
ATOM   6446  NE2 HIS B 200      -9.664   6.299  14.383  1.00 98.64           N  
ATOM   6447  N   VAL B 201      -5.319   7.446  16.585  1.00 98.81           N  
ATOM   6449  CA  VAL B 201      -4.339   6.499  16.030  1.00 98.81           C  
ATOM   6451  C   VAL B 201      -3.706   5.643  17.133  1.00 98.81           C  
ATOM   6452  CB  VAL B 201      -3.268   7.226  15.195  1.00 98.81           C  
ATOM   6454  O   VAL B 201      -3.624   4.424  16.983  1.00 98.81           O  
ATOM   6455  CG1 VAL B 201      -2.207   6.246  14.690  1.00 98.81           C  
ATOM   6459  CG2 VAL B 201      -3.878   7.882  13.949  1.00 98.81           C  
ATOM   6463  N   GLN B 202      -3.315   6.235  18.266  1.00 98.85           N  
ATOM   6465  CA  GLN B 202      -2.775   5.475  19.399  1.00 98.85           C  
ATOM   6467  C   GLN B 202      -3.816   4.492  19.966  1.00 98.85           C  
ATOM   6468  CB  GLN B 202      -2.264   6.446  20.476  1.00 98.85           C  
ATOM   6471  O   GLN B 202      -3.493   3.341  20.252  1.00 98.85           O  
ATOM   6472  CG  GLN B 202      -1.486   5.683  21.560  1.00 98.85           C  
ATOM   6475  CD  GLN B 202      -0.934   6.554  22.677  1.00 98.85           C  
ATOM   6476  NE2 GLN B 202      -0.857   6.009  23.867  1.00 98.85           N  
ATOM   6479  OE1 GLN B 202      -0.523   7.689  22.491  1.00 98.85           O  
ATOM   6480  N   MET B 203      -5.081   4.913  20.073  1.00 98.55           N  
ATOM   6482  CA  MET B 203      -6.172   4.062  20.558  1.00 98.55           C  
ATOM   6484  C   MET B 203      -6.493   2.902  19.605  1.00 98.55           C  
ATOM   6485  CB  MET B 203      -7.417   4.930  20.791  1.00 98.55           C  
ATOM   6488  O   MET B 203      -6.655   1.768  20.054  1.00 98.55           O  
ATOM   6489  CG  MET B 203      -8.583   4.152  21.415  1.00 98.55           C  
ATOM   6492  SD  MET B 203      -8.286   3.505  23.083  1.00 98.55           S  
ATOM   6493  CE  MET B 203      -8.225   5.034  24.045  1.00 98.55           C  
ATOM   6497  N   ILE B 204      -6.602   3.164  18.298  1.00 98.21           N  
ATOM   6499  CA  ILE B 204      -7.011   2.147  17.314  1.00 98.21           C  
ATOM   6501  C   ILE B 204      -5.896   1.137  17.028  1.00 98.21           C  
ATOM   6502  CB  ILE B 204      -7.549   2.809  16.025  1.00 98.21           C  
ATOM   6504  O   ILE B 204      -6.169  -0.013  16.729  1.00 98.21           O  
ATOM   6505  CG1 ILE B 204      -8.433   1.870  15.180  1.00 98.21           C  
ATOM   6508  CG2 ILE B 204      -6.416   3.337  15.136  1.00 98.21           C  
ATOM   6512  CD1 ILE B 204      -9.732   1.444  15.876  1.00 98.21           C  
ATOM   6516  N   THR B 205      -4.632   1.524  17.197  1.00 98.51           N  
ATOM   6518  CA  THR B 205      -3.498   0.580  17.167  1.00 98.51           C  
ATOM   6520  C   THR B 205      -3.258  -0.098  18.522  1.00 98.51           C  
ATOM   6521  CB  THR B 205      -2.218   1.261  16.666  1.00 98.51           C  
ATOM   6523  O   THR B 205      -2.340  -0.914  18.667  1.00 98.51           O  
ATOM   6524  CG2 THR B 205      -2.337   1.761  15.227  1.00 98.51           C  
ATOM   6528  OG1 THR B 205      -1.907   2.370  17.477  1.00 98.51           O  
ATOM   6530  N   GLN B 206      -4.074   0.246  19.528  1.00 98.45           N  
ATOM   6532  CA  GLN B 206      -3.937  -0.145  20.927  1.00 98.45           C  
ATOM   6534  C   GLN B 206      -2.501   0.051  21.434  1.00 98.45           C  
ATOM   6535  CB  GLN B 206      -4.499  -1.571  21.123  1.00 98.45           C  
ATOM   6538  O   GLN B 206      -1.966  -0.834  22.086  1.00 98.45           O  
ATOM   6539  CG  GLN B 206      -4.830  -1.912  22.588  1.00 98.45           C  
ATOM   6542  CD  GLN B 206      -5.476  -3.287  22.758  1.00 98.45           C  
ATOM   6543  NE2 GLN B 206      -5.222  -3.994  23.841  1.00 98.45           N  
ATOM   6546  OE1 GLN B 206      -6.233  -3.758  21.928  1.00 98.45           O  
ATOM   6547  N   TYR B 207      -1.823   1.149  21.102  1.00 98.62           N  
ATOM   6549  CA  TYR B 207      -0.421   1.358  21.479  1.00 98.62           C  
ATOM   6551  C   TYR B 207      -0.289   1.800  22.944  1.00 98.62           C  
ATOM   6552  CB  TYR B 207       0.272   2.241  20.443  1.00 98.62           C  
ATOM   6555  O   TYR B 207      -0.084   2.968  23.271  1.00 98.62           O  
ATOM   6556  CG  TYR B 207       1.764   2.399  20.663  1.00 98.62           C  
ATOM   6557  CD1 TYR B 207       2.296   3.665  20.954  1.00 98.62           C  
ATOM   6559  CD2 TYR B 207       2.622   1.287  20.562  1.00 98.62           C  
ATOM   6561  CE1 TYR B 207       3.684   3.833  21.085  1.00 98.62           C  
ATOM   6563  CE2 TYR B 207       4.013   1.447  20.707  1.00 98.62           C  
ATOM   6565  OH  TYR B 207       5.888   2.898  21.044  1.00 98.62           O  
ATOM   6567  CZ  TYR B 207       4.548   2.729  20.947  1.00 98.62           C  
ATOM   6568  N   PHE B 208      -0.445   0.805  23.820  1.00 98.39           N  
ATOM   6570  CA  PHE B 208      -0.276   0.859  25.277  1.00 98.39           C  
ATOM   6572  C   PHE B 208       0.736  -0.213  25.708  1.00 98.39           C  
ATOM   6573  CB  PHE B 208      -1.636   0.668  25.961  1.00 98.39           C  
ATOM   6576  O   PHE B 208       0.358  -1.173  26.373  1.00 98.39           O  
ATOM   6577  CG  PHE B 208      -2.688   1.633  25.473  1.00 98.39           C  
ATOM   6578  CD1 PHE B 208      -2.549   3.004  25.742  1.00 98.39           C  
ATOM   6580  CD2 PHE B 208      -3.761   1.170  24.691  1.00 98.39           C  
ATOM   6582  CE1 PHE B 208      -3.476   3.914  25.214  1.00 98.39           C  
ATOM   6584  CE2 PHE B 208      -4.700   2.079  24.176  1.00 98.39           C  
ATOM   6586  CZ  PHE B 208      -4.553   3.452  24.435  1.00 98.39           C  
ATOM   6588  N   PRO B 209       1.976  -0.137  25.212  1.00 98.42           N  
ATOM   6589  CA  PRO B 209       2.959  -1.203  25.316  1.00 98.42           C  
ATOM   6591  C   PRO B 209       3.338  -1.524  26.764  1.00 98.42           C  
ATOM   6592  CB  PRO B 209       4.154  -0.700  24.522  1.00 98.42           C  
ATOM   6595  O   PRO B 209       3.324  -0.652  27.629  1.00 98.42           O  
ATOM   6596  CG  PRO B 209       4.055   0.819  24.638  1.00 98.42           C  
ATOM   6599  CD  PRO B 209       2.559   1.048  24.617  1.00 98.42           C  
ATOM   6602  N   ASP B 210       3.716  -2.779  26.989  1.00 97.73           N  
ATOM   6604  CA  ASP B 210       4.182  -3.288  28.283  1.00 97.73           C  
ATOM   6606  C   ASP B 210       5.358  -4.251  28.033  1.00 97.73           C  
ATOM   6607  CB  ASP B 210       3.005  -3.937  29.031  1.00 97.73           C  
ATOM   6610  O   ASP B 210       5.182  -5.476  28.042  1.00 97.73           O  
ATOM   6611  CG  ASP B 210       3.356  -4.385  30.456  1.00 97.73           C  
ATOM   6612  OD1 ASP B 210       4.287  -3.799  31.052  1.00 97.73           O  
ATOM   6613  OD2 ASP B 210       2.634  -5.279  30.960  1.00 97.73           O  
ATOM   6614  N   PRO B 211       6.547  -3.714  27.685  1.00 97.65           N  
ATOM   6615  CA  PRO B 211       7.696  -4.535  27.341  1.00 97.65           C  
ATOM   6617  C   PRO B 211       8.086  -5.457  28.506  1.00 97.65           C  
ATOM   6618  CB  PRO B 211       8.840  -3.579  27.003  1.00 97.65           C  
ATOM   6621  O   PRO B 211       8.160  -5.008  29.649  1.00 97.65           O  
ATOM   6622  CG  PRO B 211       8.153  -2.244  26.745  1.00 97.65           C  
ATOM   6625  CD  PRO B 211       6.882  -2.303  27.582  1.00 97.65           C  
ATOM   6628  N   PRO B 212       8.424  -6.730  28.246  1.00 97.19           N  
ATOM   6629  CA  PRO B 212       8.630  -7.711  29.310  1.00 97.19           C  
ATOM   6631  C   PRO B 212       9.913  -7.506  30.130  1.00 97.19           C  
ATOM   6632  CB  PRO B 212       8.632  -9.064  28.594  1.00 97.19           C  
ATOM   6635  O   PRO B 212      10.077  -8.153  31.167  1.00 97.19           O  
ATOM   6636  CG  PRO B 212       9.108  -8.728  27.181  1.00 97.19           C  
ATOM   6639  CD  PRO B 212       8.511  -7.349  26.934  1.00 97.19           C  
ATOM   6642  N   PHE B 213      10.850  -6.668  29.672  1.00 97.81           N  
ATOM   6644  CA  PHE B 213      12.128  -6.459  30.346  1.00 97.81           C  
ATOM   6646  C   PHE B 213      12.424  -4.978  30.577  1.00 97.81           C  
ATOM   6647  CB  PHE B 213      13.266  -7.137  29.561  1.00 97.81           C  
ATOM   6650  O   PHE B 213      12.468  -4.178  29.644  1.00 97.81           O  
ATOM   6651  CG  PHE B 213      12.999  -8.580  29.171  1.00 97.81           C  
ATOM   6652  CD1 PHE B 213      12.874  -9.576  30.157  1.00 97.81           C  
ATOM   6654  CD2 PHE B 213      12.824  -8.923  27.820  1.00 97.81           C  
ATOM   6656  CE1 PHE B 213      12.558 -10.898  29.794  1.00 97.81           C  
ATOM   6658  CE2 PHE B 213      12.464 -10.229  27.459  1.00 97.81           C  
ATOM   6660  CZ  PHE B 213      12.336 -11.222  28.443  1.00 97.81           C  
ATOM   6662  N   GLU B 214      12.757  -4.632  31.817  1.00 96.43           N  
ATOM   6664  CA  GLU B 214      13.449  -3.382  32.118  1.00 96.43           C  
ATOM   6666  C   GLU B 214      14.935  -3.552  31.791  1.00 96.43           C  
ATOM   6667  CB  GLU B 214      13.260  -2.989  33.584  1.00 96.43           C  
ATOM   6670  O   GLU B 214      15.619  -4.428  32.333  1.00 96.43           O  
ATOM   6671  CG  GLU B 214      11.803  -2.625  33.907  1.00 96.43           C  
ATOM   6674  CD  GLU B 214      11.627  -2.147  35.357  1.00 96.43           C  
ATOM   6675  OE1 GLU B 214      10.477  -1.827  35.725  1.00 96.43           O  
ATOM   6676  OE2 GLU B 214      12.637  -2.112  36.102  1.00 96.43           O  
ATOM   6677  N   GLN B 215      15.447  -2.742  30.866  1.00 97.13           N  
ATOM   6679  CA  GLN B 215      16.845  -2.798  30.451  1.00 97.13           C  
ATOM   6681  C   GLN B 215      17.407  -1.392  30.286  1.00 97.13           C  
ATOM   6682  CB  GLN B 215      17.020  -3.599  29.149  1.00 97.13           C  
ATOM   6685  O   GLN B 215      16.699  -0.444  29.958  1.00 97.13           O  
ATOM   6686  CG  GLN B 215      16.440  -5.022  29.184  1.00 97.13           C  
ATOM   6689  CD  GLN B 215      16.553  -5.710  27.832  1.00 97.13           C  
ATOM   6690  NE2 GLN B 215      17.714  -6.172  27.429  1.00 97.13           N  
ATOM   6693  OE1 GLN B 215      15.604  -5.844  27.091  1.00 97.13           O  
ATOM   6694  N   THR B 216      18.716  -1.271  30.476  1.00 96.25           N  
ATOM   6696  CA  THR B 216      19.450  -0.030  30.239  1.00 96.25           C  
ATOM   6698  C   THR B 216      20.328  -0.198  29.009  1.00 96.25           C  
ATOM   6699  CB  THR B 216      20.287   0.357  31.464  1.00 96.25           C  
ATOM   6701  O   THR B 216      21.094  -1.158  28.916  1.00 96.25           O  
ATOM   6702  CG2 THR B 216      20.902   1.747  31.331  1.00 96.25           C  
ATOM   6706  OG1 THR B 216      19.481   0.364  32.621  1.00 96.25           O  
ATOM   6708  N   ILE B 217      20.225   0.739  28.067  1.00 97.15           N  
ATOM   6710  CA  ILE B 217      21.097   0.783  26.892  1.00 97.15           C  
ATOM   6712  C   ILE B 217      22.519   1.107  27.346  1.00 97.15           C  
ATOM   6713  CB  ILE B 217      20.579   1.809  25.864  1.00 97.15           C  
ATOM   6715  O   ILE B 217      22.758   2.109  28.023  1.00 97.15           O  
ATOM   6716  CG1 ILE B 217      19.204   1.375  25.306  1.00 97.15           C  
ATOM   6719  CG2 ILE B 217      21.580   1.991  24.710  1.00 97.15           C  
ATOM   6723  CD1 ILE B 217      18.491   2.474  24.516  1.00 97.15           C  
ATOM   6727  N   VAL B 218      23.472   0.270  26.942  1.00 96.24           N  
ATOM   6729  CA  VAL B 218      24.899   0.557  27.101  1.00 96.24           C  
ATOM   6731  C   VAL B 218      25.356   1.347  25.871  1.00 96.24           C  
ATOM   6732  CB  VAL B 218      25.720  -0.729  27.286  1.00 96.24           C  
ATOM   6734  O   VAL B 218      25.218   0.831  24.764  1.00 96.24           O  
ATOM   6735  CG1 VAL B 218      27.214  -0.412  27.446  1.00 96.24           C  
ATOM   6739  CG2 VAL B 218      25.264  -1.487  28.540  1.00 96.24           C  
ATOM   6743  N   PRO B 219      25.897   2.570  26.022  1.00 96.97           N  
ATOM   6744  CA  PRO B 219      26.355   3.360  24.884  1.00 96.97           C  
ATOM   6746  C   PRO B 219      27.365   2.601  24.015  1.00 96.97           C  
ATOM   6747  CB  PRO B 219      26.976   4.630  25.480  1.00 96.97           C  
ATOM   6750  O   PRO B 219      28.332   2.030  24.527  1.00 96.97           O  
ATOM   6751  CG  PRO B 219      26.375   4.745  26.882  1.00 96.97           C  
ATOM   6754  CD  PRO B 219      26.050   3.306  27.269  1.00 96.97           C  
ATOM   6757  N   ALA B 220      27.173   2.630  22.694  1.00 96.62           N  
ATOM   6759  CA  ALA B 220      28.176   2.128  21.763  1.00 96.62           C  
ATOM   6761  C   ALA B 220      29.438   2.999  21.801  1.00 96.62           C  
ATOM   6762  CB  ALA B 220      27.584   2.028  20.357  1.00 96.62           C  
ATOM   6766  O   ALA B 220      29.374   4.218  21.948  1.00 96.62           O  
ATOM   6767  N   THR B 221      30.598   2.359  21.658  1.00 95.68           N  
ATOM   6769  CA  THR B 221      31.911   3.010  21.797  1.00 95.68           C  
ATOM   6771  C   THR B 221      32.577   3.336  20.464  1.00 95.68           C  
ATOM   6772  CB  THR B 221      32.851   2.126  22.622  1.00 95.68           C  
ATOM   6774  O   THR B 221      33.558   4.073  20.434  1.00 95.68           O  
ATOM   6775  CG2 THR B 221      32.348   1.937  24.054  1.00 95.68           C  
ATOM   6779  OG1 THR B 221      32.962   0.842  22.032  1.00 95.68           O  
ATOM   6781  N   HIS B 222      32.075   2.782  19.363  1.00 97.05           N  
ATOM   6783  CA  HIS B 222      32.606   2.964  18.016  1.00 97.05           C  
ATOM   6785  C   HIS B 222      31.475   2.878  16.993  1.00 97.05           C  
ATOM   6786  CB  HIS B 222      33.691   1.915  17.726  1.00 97.05           C  
ATOM   6789  O   HIS B 222      30.405   2.347  17.284  1.00 97.05           O  
ATOM   6790  CG  HIS B 222      33.196   0.492  17.784  1.00 97.05           C  
ATOM   6791  CD2 HIS B 222      32.865  -0.310  16.722  1.00 97.05           C  
ATOM   6793  ND1 HIS B 222      32.982  -0.239  18.931  1.00 97.05           N  
ATOM   6795  CE1 HIS B 222      32.536  -1.453  18.569  1.00 97.05           C  
ATOM   6797  NE2 HIS B 222      32.449  -1.544  17.235  1.00 97.05           N  
ATOM   6798  N   CYS B 223      31.712   3.415  15.799  1.00 98.07           N  
ATOM   6800  CA  CYS B 223      30.751   3.374  14.706  1.00 98.07           C  
ATOM   6802  C   CYS B 223      30.800   2.004  14.003  1.00 98.07           C  
ATOM   6803  CB  CYS B 223      31.091   4.511  13.733  1.00 98.07           C  
ATOM   6806  O   CYS B 223      31.829   1.706  13.396  1.00 98.07           O  
ATOM   6807  SG  CYS B 223      30.149   4.463  12.193  1.00 98.07           S  
ATOM   6808  N   PRO B 224      29.713   1.205  13.975  1.00 96.73           N  
ATOM   6809  CA  PRO B 224      29.708  -0.099  13.298  1.00 96.73           C  
ATOM   6811  C   PRO B 224      29.896  -0.025  11.771  1.00 96.73           C  
ATOM   6812  CB  PRO B 224      28.359  -0.738  13.651  1.00 96.73           C  
ATOM   6815  O   PRO B 224      30.143  -1.036  11.113  1.00 96.73           O  
ATOM   6816  CG  PRO B 224      27.934  -0.033  14.937  1.00 96.73           C  
ATOM   6819  CD  PRO B 224      28.477   1.374  14.729  1.00 96.73           C  
ATOM   6822  N   LEU B 225      29.763   1.165  11.171  1.00 96.55           N  
ATOM   6824  CA  LEU B 225      30.016   1.363   9.741  1.00 96.55           C  
ATOM   6826  C   LEU B 225      31.504   1.490   9.403  1.00 96.55           C  
ATOM   6827  CB  LEU B 225      29.236   2.574   9.204  1.00 96.55           C  
ATOM   6830  O   LEU B 225      31.866   1.271   8.240  1.00 96.55           O  
ATOM   6831  CG  LEU B 225      27.714   2.510   9.400  1.00 96.55           C  
ATOM   6833  CD1 LEU B 225      27.081   3.721   8.734  1.00 96.55           C  
ATOM   6837  CD2 LEU B 225      27.112   1.263   8.759  1.00 96.55           C  
ATOM   6841  N   GLN B 226      32.358   1.808  10.377  1.00 86.08           N  
ATOM   6843  CA  GLN B 226      33.809   1.816  10.208  1.00 86.08           C  
ATOM   6845  C   GLN B 226      34.376   0.429  10.525  1.00 86.08           C  
ATOM   6846  CB  GLN B 226      34.437   2.930  11.053  1.00 86.08           C  
ATOM   6849  O   GLN B 226      33.932  -0.224  11.465  1.00 86.08           O  
ATOM   6850  CG  GLN B 226      34.056   4.310  10.491  1.00 86.08           C  
ATOM   6853  CD  GLN B 226      34.755   5.452  11.211  1.00 86.08           C  
ATOM   6854  NE2 GLN B 226      34.852   6.612  10.603  1.00 86.08           N  
ATOM   6857  OE1 GLN B 226      35.146   5.373  12.361  1.00 86.08           O  
ATOM   6858  N   ALA B 227      35.302  -0.027   9.679  1.00 60.86           N  
ATOM   6860  CA  ALA B 227      36.041  -1.275   9.860  1.00 60.86           C  
ATOM   6862  C   ALA B 227      37.339  -1.029  10.637  1.00 60.86           C  
ATOM   6863  CB  ALA B 227      36.302  -1.913   8.487  1.00 60.86           C  
ATOM   6867  O   ALA B 227      37.879   0.095  10.499  1.00 60.86           O  
ATOM   6868  OXT ALA B 227      37.781  -1.997  11.286  1.00 60.86           O  
TER
END
