# Supplementary material for: Improving deep learning protein monomer and complex structure prediction using DeepMSA2 with huge metagenomics data
Source: Nat Methods. 2024 Jan 2;21(2):279–89. doi: 10.1038/s41592-023-02130-4 (PMC10864179; doi:10.1038/s41592-023-02130-4)
Supplement: Supplementary file 17 — Statistical source data and structure coordinate files. [file 41592_2023_2130_MOESM17_ESM.zip › Figure6/Fig6B.T1113o.DMFold-Multimer_model.pdb]

PFRMAT TS
TARGET T1113
MODEL   1
PARENT N/A
ATOM      1  N   MET A   1      22.063  -2.623 -55.201  1.00 82.63           N  
ATOM      5  CA  MET A   1      22.084  -1.926 -53.904  1.00 82.63           C  
ATOM      7  C   MET A   1      20.711  -1.397 -53.489  1.00 82.63           C  
ATOM      8  CB  MET A   1      23.103  -0.786 -53.941  1.00 82.63           C  
ATOM     11  O   MET A   1      20.149  -0.578 -54.209  1.00 82.63           O  
ATOM     12  CG  MET A   1      23.375  -0.259 -52.531  1.00 82.63           C  
ATOM     15  SD  MET A   1      24.862   0.767 -52.398  1.00 82.63           S  
ATOM     16  CE  MET A   1      24.427   2.133 -53.502  1.00 82.63           C  
ATOM     20  N   THR A   2      20.212  -1.814 -52.323  1.00 91.67           N  
ATOM     22  CA  THR A   2      19.012  -1.270 -51.654  1.00 91.67           C  
ATOM     24  C   THR A   2      19.434  -0.385 -50.479  1.00 91.67           C  
ATOM     25  CB  THR A   2      18.104  -2.411 -51.159  1.00 91.67           C  
ATOM     27  O   THR A   2      20.273  -0.792 -49.684  1.00 91.67           O  
ATOM     28  CG2 THR A   2      16.824  -1.921 -50.483  1.00 91.67           C  
ATOM     32  OG1 THR A   2      17.708  -3.198 -52.259  1.00 91.67           O  
ATOM     34  N   ALA A   3      18.894   0.829 -50.354  1.00 93.49           N  
ATOM     36  CA  ALA A   3      19.162   1.686 -49.194  1.00 93.49           C  
ATOM     38  C   ALA A   3      18.219   1.337 -48.035  1.00 93.49           C  
ATOM     39  CB  ALA A   3      19.059   3.157 -49.606  1.00 93.49           C  
ATOM     43  O   ALA A   3      17.015   1.215 -48.250  1.00 93.49           O  
ATOM     44  N   VAL A   4      18.762   1.202 -46.826  1.00 95.54           N  
ATOM     46  CA  VAL A   4      18.012   0.850 -45.615  1.00 95.54           C  
ATOM     48  C   VAL A   4      18.375   1.837 -44.514  1.00 95.54           C  
ATOM     49  CB  VAL A   4      18.291  -0.600 -45.169  1.00 95.54           C  
ATOM     51  O   VAL A   4      19.553   2.059 -44.238  1.00 95.54           O  
ATOM     52  CG1 VAL A   4      17.367  -1.001 -44.015  1.00 95.54           C  
ATOM     56  CG2 VAL A   4      18.061  -1.591 -46.318  1.00 95.54           C  
ATOM     60  N   ASN A   5      17.360   2.442 -43.901  1.00 91.19           N  
ATOM     62  CA  ASN A   5      17.538   3.313 -42.742  1.00 91.19           C  
ATOM     64  C   ASN A   5      17.404   2.499 -41.458  1.00 91.19           C  
ATOM     65  CB  ASN A   5      16.517   4.457 -42.780  1.00 91.19           C  
ATOM     68  O   ASN A   5      16.664   1.515 -41.421  1.00 91.19           O  
ATOM     69  CG  ASN A   5      16.700   5.396 -43.956  1.00 91.19           C  
ATOM     70  ND2 ASN A   5      15.626   5.998 -44.409  1.00 91.19           N  
ATOM     73  OD1 ASN A   5      17.774   5.609 -44.501  1.00 91.19           O  
ATOM     74  N   TYR A   6      18.083   2.940 -40.404  1.00 92.53           N  
ATOM     76  CA  TYR A   6      17.938   2.314 -39.097  1.00 92.53           C  
ATOM     78  C   TYR A   6      16.501   2.494 -38.559  1.00 92.53           C  
ATOM     79  CB  TYR A   6      18.986   2.892 -38.146  1.00 92.53           C  
ATOM     82  O   TYR A   6      15.966   3.602 -38.640  1.00 92.53           O  
ATOM     83  CG  TYR A   6      19.128   2.057 -36.899  1.00 92.53           C  
ATOM     84  CD1 TYR A   6      18.555   2.479 -35.685  1.00 92.53           C  
ATOM     86  CD2 TYR A   6      19.808   0.828 -36.976  1.00 92.53           C  
ATOM     88  CE1 TYR A   6      18.666   1.665 -34.542  1.00 92.53           C  
ATOM     90  CE2 TYR A   6      19.919   0.019 -35.835  1.00 92.53           C  
ATOM     92  OH  TYR A   6      19.506  -0.341 -33.515  1.00 92.53           O  
ATOM     94  CZ  TYR A   6      19.352   0.433 -34.618  1.00 92.53           C  
ATOM     95  N   PRO A   7      15.843   1.447 -38.023  1.00 89.48           N  
ATOM     96  CA  PRO A   7      14.414   1.500 -37.700  1.00 89.48           C  
ATOM     98  C   PRO A   7      14.070   2.304 -36.434  1.00 89.48           C  
ATOM     99  CB  PRO A   7      13.978   0.035 -37.587  1.00 89.48           C  
ATOM    102  O   PRO A   7      12.968   2.839 -36.340  1.00 89.48           O  
ATOM    103  CG  PRO A   7      15.260  -0.701 -37.203  1.00 89.48           C  
ATOM    106  CD  PRO A   7      16.345   0.084 -37.922  1.00 89.48           C  
ATOM    109  N   PHE A   8      14.988   2.424 -35.468  1.00 86.63           N  
ATOM    111  CA  PHE A   8      14.737   3.073 -34.168  1.00 86.63           C  
ATOM    113  C   PHE A   8      15.439   4.433 -34.047  1.00 86.63           C  
ATOM    114  CB  PHE A   8      15.083   2.120 -33.015  1.00 86.63           C  
ATOM    117  O   PHE A   8      16.216   4.659 -33.118  1.00 86.63           O  
ATOM    118  CG  PHE A   8      14.406   0.771 -33.099  1.00 86.63           C  
ATOM    119  CD1 PHE A   8      13.035   0.651 -32.802  1.00 86.63           C  
ATOM    121  CD2 PHE A   8      15.142  -0.365 -33.486  1.00 86.63           C  
ATOM    123  CE1 PHE A   8      12.403  -0.601 -32.895  1.00 86.63           C  
ATOM    125  CE2 PHE A   8      14.507  -1.613 -33.587  1.00 86.63           C  
ATOM    127  CZ  PHE A   8      13.138  -1.732 -33.291  1.00 86.63           C  
ATOM    129  N   VAL A   9      15.174   5.326 -35.006  1.00 82.10           N  
ATOM    131  CA  VAL A   9      15.906   6.596 -35.180  1.00 82.10           C  
ATOM    133  C   VAL A   9      15.922   7.450 -33.910  1.00 82.10           C  
ATOM    134  CB  VAL A   9      15.361   7.402 -36.377  1.00 82.10           C  
ATOM    136  O   VAL A   9      16.996   7.854 -33.495  1.00 82.10           O  
ATOM    137  CG1 VAL A   9      16.161   8.688 -36.615  1.00 82.10           C  
ATOM    141  CG2 VAL A   9      15.422   6.579 -37.672  1.00 82.10           C  
ATOM    145  N   ASP A  10      14.794   7.648 -33.223  1.00 86.68           N  
ATOM    147  CA  ASP A  10      14.749   8.552 -32.059  1.00 86.68           C  
ATOM    149  C   ASP A  10      15.640   8.099 -30.890  1.00 86.68           C  
ATOM    150  CB  ASP A  10      13.309   8.667 -31.535  1.00 86.68           C  
ATOM    153  O   ASP A  10      16.302   8.912 -30.246  1.00 86.68           O  
ATOM    154  CG  ASP A  10      12.333   9.379 -32.476  1.00 86.68           C  
ATOM    155  OD1 ASP A  10      12.784   9.971 -33.479  1.00 86.68           O  
ATOM    156  OD2 ASP A  10      11.123   9.306 -32.175  1.00 86.68           O  
ATOM    157  N   THR A  11      15.656   6.795 -30.590  1.00 89.51           N  
ATOM    159  CA  THR A  11      16.543   6.256 -29.541  1.00 89.51           C  
ATOM    161  C   THR A  11      17.991   6.301 -30.009  1.00 89.51           C  
ATOM    162  CB  THR A  11      16.150   4.828 -29.142  1.00 89.51           C  
ATOM    164  O   THR A  11      18.870   6.673 -29.233  1.00 89.51           O  
ATOM    165  CG2 THR A  11      17.065   4.215 -28.081  1.00 89.51           C  
ATOM    169  OG1 THR A  11      14.854   4.851 -28.583  1.00 89.51           O  
ATOM    171  N   MET A  12      18.227   5.980 -31.283  1.00 90.78           N  
ATOM    173  CA  MET A  12      19.566   5.979 -31.847  1.00 90.78           C  
ATOM    175  C   MET A  12      20.177   7.383 -31.896  1.00 90.78           C  
ATOM    176  CB  MET A  12      19.539   5.310 -33.226  1.00 90.78           C  
ATOM    179  O   MET A  12      21.321   7.553 -31.507  1.00 90.78           O  
ATOM    180  CG  MET A  12      20.961   5.037 -33.711  1.00 90.78           C  
ATOM    183  SD  MET A  12      21.948   4.042 -32.557  1.00 90.78           S  
ATOM    184  CE  MET A  12      21.369   2.370 -32.923  1.00 90.78           C  
ATOM    188  N   ASP A  13      19.410   8.412 -32.245  1.00 91.79           N  
ATOM    190  CA  ASP A  13      19.881   9.799 -32.265  1.00 91.79           C  
ATOM    192  C   ASP A  13      20.317  10.278 -30.869  1.00 91.79           C  
ATOM    193  CB  ASP A  13      18.764  10.718 -32.790  1.00 91.79           C  
ATOM    196  O   ASP A  13      21.308  11.002 -30.742  1.00 91.79           O  
ATOM    197  CG  ASP A  13      18.606  10.760 -34.317  1.00 91.79           C  
ATOM    198  OD1 ASP A  13      19.388  10.108 -35.042  1.00 91.79           O  
ATOM    199  OD2 ASP A  13      17.739  11.548 -34.758  1.00 91.79           O  
ATOM    200  N   LYS A  14      19.600   9.876 -29.807  1.00 94.42           N  
ATOM    202  CA  LYS A  14      20.015  10.151 -28.419  1.00 94.42           C  
ATOM    204  C   LYS A  14      21.314   9.423 -28.087  1.00 94.42           C  
ATOM    205  CB  LYS A  14      18.931   9.732 -27.416  1.00 94.42           C  
ATOM    208  O   LYS A  14      22.248  10.033 -27.571  1.00 94.42           O  
ATOM    209  CG  LYS A  14      17.649  10.573 -27.474  1.00 94.42           C  
ATOM    212  CD  LYS A  14      16.673  10.022 -26.426  1.00 94.42           C  
ATOM    215  CE  LYS A  14      15.351  10.788 -26.384  1.00 94.42           C  
ATOM    218  NZ  LYS A  14      14.490  10.269 -25.286  1.00 94.42           N  
ATOM    222  N   PHE A  15      21.378   8.130 -28.396  1.00 96.27           N  
ATOM    224  CA  PHE A  15      22.558   7.302 -28.155  1.00 96.27           C  
ATOM    226  C   PHE A  15      23.785   7.823 -28.899  1.00 96.27           C  
ATOM    227  CB  PHE A  15      22.251   5.863 -28.573  1.00 96.27           C  
ATOM    230  O   PHE A  15      24.863   7.890 -28.316  1.00 96.27           O  
ATOM    231  CG  PHE A  15      21.414   5.034 -27.616  1.00 96.27           C  
ATOM    232  CD1 PHE A  15      20.805   5.590 -26.470  1.00 96.27           C  
ATOM    234  CD2 PHE A  15      21.280   3.657 -27.871  1.00 96.27           C  
ATOM    236  CE1 PHE A  15      20.079   4.772 -25.593  1.00 96.27           C  
ATOM    238  CE2 PHE A  15      20.556   2.838 -26.991  1.00 96.27           C  
ATOM    240  CZ  PHE A  15      19.951   3.398 -25.856  1.00 96.27           C  
ATOM    242  N   ASP A  16      23.621   8.269 -30.137  1.00 93.67           N  
ATOM    244  CA  ASP A  16      24.682   8.833 -30.959  1.00 93.67           C  
ATOM    246  C   ASP A  16      25.232  10.127 -30.375  1.00 93.67           C  
ATOM    247  CB  ASP A  16      24.139   9.126 -32.362  1.00 93.67           C  
ATOM    250  O   ASP A  16      26.446  10.315 -30.354  1.00 93.67           O  
ATOM    251  CG  ASP A  16      23.958   7.880 -33.214  1.00 93.67           C  
ATOM    252  OD1 ASP A  16      24.256   6.769 -32.722  1.00 93.67           O  
ATOM    253  OD2 ASP A  16      23.683   8.068 -34.418  1.00 93.67           O  
ATOM    254  N   LYS A  17      24.360  11.019 -29.890  1.00 94.80           N  
ATOM    256  CA  LYS A  17      24.777  12.271 -29.238  1.00 94.80           C  
ATOM    258  C   LYS A  17      25.550  11.999 -27.956  1.00 94.80           C  
ATOM    259  CB  LYS A  17      23.558  13.144 -28.939  1.00 94.80           C  
ATOM    262  O   LYS A  17      26.639  12.541 -27.780  1.00 94.80           O  
ATOM    263  CG  LYS A  17      23.009  13.780 -30.217  1.00 94.80           C  
ATOM    266  CD  LYS A  17      21.699  14.490 -29.891  1.00 94.80           C  
ATOM    269  CE  LYS A  17      21.105  15.064 -31.173  1.00 94.80           C  
ATOM    272  NZ  LYS A  17      19.800  15.701 -30.894  1.00 94.80           N  
ATOM    276  N   ILE A  18      25.029  11.111 -27.108  1.00 96.75           N  
ATOM    278  CA  ILE A  18      25.703  10.713 -25.868  1.00 96.75           C  
ATOM    280  C   ILE A  18      27.054  10.071 -26.198  1.00 96.75           C  
ATOM    281  CB  ILE A  18      24.795   9.792 -25.026  1.00 96.75           C  
ATOM    283  O   ILE A  18      28.074  10.517 -25.689  1.00 96.75           O  
ATOM    284  CG1 ILE A  18      23.560  10.578 -24.525  1.00 96.75           C  
ATOM    287  CG2 ILE A  18      25.570   9.218 -23.828  1.00 96.75           C  
ATOM    291  CD1 ILE A  18      22.453   9.675 -23.977  1.00 96.75           C  
ATOM    295  N   THR A  19      27.086   9.093 -27.108  1.00 96.02           N  
ATOM    297  CA  THR A  19      28.311   8.370 -27.488  1.00 96.02           C  
ATOM    299  C   THR A  19      29.357   9.309 -28.080  1.00 96.02           C  
ATOM    300  CB  THR A  19      28.025   7.228 -28.475  1.00 96.02           C  
ATOM    302  O   THR A  19      30.515   9.234 -27.692  1.00 96.02           O  
ATOM    303  CG2 THR A  19      29.256   6.361 -28.747  1.00 96.02           C  
ATOM    307  OG1 THR A  19      27.044   6.368 -27.950  1.00 96.02           O  
ATOM    309  N   LYS A  20      28.967  10.248 -28.954  1.00 93.42           N  
ATOM    311  CA  LYS A  20      29.881  11.285 -29.467  1.00 93.42           C  
ATOM    313  C   LYS A  20      30.452  12.156 -28.352  1.00 93.42           C  
ATOM    314  CB  LYS A  20      29.160  12.170 -30.488  1.00 93.42           C  
ATOM    317  O   LYS A  20      31.620  12.517 -28.418  1.00 93.42           O  
ATOM    318  CG  LYS A  20      29.056  11.469 -31.845  1.00 93.42           C  
ATOM    321  CD  LYS A  20      28.154  12.270 -32.783  1.00 93.42           C  
ATOM    324  CE  LYS A  20      28.057  11.523 -34.111  1.00 93.42           C  
ATOM    327  NZ  LYS A  20      27.086  12.170 -35.018  1.00 93.42           N  
ATOM    331  N   GLY A  21      29.655  12.459 -27.328  1.00 93.56           N  
ATOM    333  CA  GLY A  21      30.116  13.189 -26.149  1.00 93.56           C  
ATOM    336  C   GLY A  21      31.115  12.413 -25.283  1.00 93.56           C  
ATOM    337  O   GLY A  21      31.908  13.009 -24.559  1.00 93.56           O  
ATOM    338  N   LEU A  22      31.134  11.084 -25.374  1.00 95.19           N  
ATOM    340  CA  LEU A  22      32.100  10.261 -24.647  1.00 95.19           C  
ATOM    342  C   LEU A  22      33.468  10.200 -25.325  1.00 95.19           C  
ATOM    343  CB  LEU A  22      31.538   8.847 -24.472  1.00 95.19           C  
ATOM    346  O   LEU A  22      34.426   9.758 -24.694  1.00 95.19           O  
ATOM    347  CG  LEU A  22      30.240   8.773 -23.658  1.00 95.19           C  
ATOM    349  CD1 LEU A  22      29.758   7.327 -23.651  1.00 95.19           C  
ATOM    353  CD2 LEU A  22      30.456   9.247 -22.228  1.00 95.19           C  
ATOM    357  N   ILE A  23      33.572  10.601 -26.591  1.00 94.38           N  
ATOM    359  CA  ILE A  23      34.815  10.506 -27.349  1.00 94.38           C  
ATOM    361  C   ILE A  23      35.784  11.591 -26.895  1.00 94.38           C  
ATOM    362  CB  ILE A  23      34.558  10.568 -28.863  1.00 94.38           C  
ATOM    364  O   ILE A  23      35.430  12.768 -26.808  1.00 94.38           O  
ATOM    365  CG1 ILE A  23      33.683   9.375 -29.285  1.00 94.38           C  
ATOM    368  CG2 ILE A  23      35.883  10.537 -29.637  1.00 94.38           C  
ATOM    372  CD1 ILE A  23      33.147   9.530 -30.701  1.00 94.38           C  
ATOM    376  N   PHE A  24      37.027  11.196 -26.646  1.00 92.14           N  
ATOM    378  CA  PHE A  24      38.105  12.115 -26.326  1.00 92.14           C  
ATOM    380  C   PHE A  24      39.424  11.649 -26.937  1.00 92.14           C  
ATOM    381  CB  PHE A  24      38.209  12.296 -24.807  1.00 92.14           C  
ATOM    384  O   PHE A  24      39.653  10.459 -27.140  1.00 92.14           O  
ATOM    385  CG  PHE A  24      38.731  11.088 -24.051  1.00 92.14           C  
ATOM    386  CD1 PHE A  24      37.867  10.032 -23.710  1.00 92.14           C  
ATOM    388  CD2 PHE A  24      40.088  11.025 -23.680  1.00 92.14           C  
ATOM    390  CE1 PHE A  24      38.351   8.937 -22.972  1.00 92.14           C  
ATOM    392  CE2 PHE A  24      40.569   9.932 -22.937  1.00 92.14           C  
ATOM    394  CZ  PHE A  24      39.693   8.899 -22.568  1.00 92.14           C  
ATOM    396  N   GLU A  25      40.310  12.603 -27.194  1.00 91.32           N  
ATOM    398  CA  GLU A  25      41.671  12.324 -27.642  1.00 91.32           C  
ATOM    400  C   GLU A  25      42.579  12.063 -26.439  1.00 91.32           C  
ATOM    401  CB  GLU A  25      42.198  13.503 -28.471  1.00 91.32           C  
ATOM    404  O   GLU A  25      42.642  12.862 -25.498  1.00 91.32           O  
ATOM    405  CG  GLU A  25      41.512  13.618 -29.841  1.00 91.32           C  
ATOM    408  CD  GLU A  25      41.773  12.392 -30.724  1.00 91.32           C  
ATOM    409  OE1 GLU A  25      40.804  11.915 -31.352  1.00 91.32           O  
ATOM    410  OE2 GLU A  25      42.940  11.940 -30.754  1.00 91.32           O  
ATOM    411  N   HIS A  26      43.312  10.958 -26.487  1.00 89.13           N  
ATOM    413  CA  HIS A  26      44.329  10.601 -25.516  1.00 89.13           C  
ATOM    415  C   HIS A  26      45.703  10.637 -26.171  1.00 89.13           C  
ATOM    416  CB  HIS A  26      44.015   9.224 -24.939  1.00 89.13           C  
ATOM    419  O   HIS A  26      45.944   9.967 -27.168  1.00 89.13           O  
ATOM    420  CG  HIS A  26      44.952   8.842 -23.823  1.00 89.13           C  
ATOM    421  CD2 HIS A  26      45.861   7.818 -23.824  1.00 89.13           C  
ATOM    423  ND1 HIS A  26      45.077   9.499 -22.621  1.00 89.13           N  
ATOM    425  CE1 HIS A  26      46.044   8.891 -21.915  1.00 89.13           C  
ATOM    427  NE2 HIS A  26      46.547   7.858 -22.600  1.00 89.13           N  
ATOM    428  N   GLN A  27      46.625  11.415 -25.603  1.00 86.02           N  
ATOM    430  CA  GLN A  27      48.008  11.405 -26.066  1.00 86.02           C  
ATOM    432  C   GLN A  27      48.810  10.359 -25.295  1.00 86.02           C  
ATOM    433  CB  GLN A  27      48.635  12.800 -25.995  1.00 86.02           C  
ATOM    436  O   GLN A  27      49.084  10.544 -24.107  1.00 86.02           O  
ATOM    437  CG  GLN A  27      47.946  13.750 -26.985  1.00 86.02           C  
ATOM    440  CD  GLN A  27      48.829  14.906 -27.439  1.00 86.02           C  
ATOM    441  NE2 GLN A  27      48.435  15.583 -28.495  1.00 86.02           N  
ATOM    444  OE1 GLN A  27      49.866  15.235 -26.881  1.00 86.02           O  
ATOM    445  N   ALA A  28      49.219   9.299 -25.988  1.00 78.00           N  
ATOM    447  CA  ALA A  28      50.070   8.237 -25.468  1.00 78.00           C  
ATOM    449  C   ALA A  28      51.355   8.161 -26.301  1.00 78.00           C  
ATOM    450  CB  ALA A  28      49.296   6.918 -25.471  1.00 78.00           C  
ATOM    454  O   ALA A  28      51.315   8.113 -27.522  1.00 78.00           O  
ATOM    455  N   GLU A  29      52.515   8.217 -25.640  1.00 81.05           N  
ATOM    457  CA  GLU A  29      53.846   8.078 -26.269  1.00 81.05           C  
ATOM    459  C   GLU A  29      54.124   8.981 -27.499  1.00 81.05           C  
ATOM    460  CB  GLU A  29      54.194   6.594 -26.500  1.00 81.05           C  
ATOM    463  O   GLU A  29      55.056   8.740 -28.260  1.00 81.05           O  
ATOM    464  CG  GLU A  29      54.132   5.787 -25.189  1.00 81.05           C  
ATOM    467  CD  GLU A  29      54.787   4.397 -25.266  1.00 81.05           C  
ATOM    468  OE1 GLU A  29      54.983   3.812 -24.173  1.00 81.05           O  
ATOM    469  OE2 GLU A  29      55.172   3.952 -26.368  1.00 81.05           O  
ATOM    470  N   GLY A  30      53.384  10.087 -27.650  1.00 82.25           N  
ATOM    472  CA  GLY A  30      53.513  11.024 -28.772  1.00 82.25           C  
ATOM    475  C   GLY A  30      52.547  10.769 -29.933  1.00 82.25           C  
ATOM    476  O   GLY A  30      52.522  11.571 -30.867  1.00 82.25           O  
ATOM    477  N   GLU A  31      51.733   9.719 -29.858  1.00 84.53           N  
ATOM    479  CA  GLU A  31      50.612   9.456 -30.757  1.00 84.53           C  
ATOM    481  C   GLU A  31      49.295   9.907 -30.106  1.00 84.53           C  
ATOM    482  CB  GLU A  31      50.612   7.982 -31.207  1.00 84.53           C  
ATOM    485  O   GLU A  31      49.174   9.980 -28.879  1.00 84.53           O  
ATOM    486  CG  GLU A  31      51.901   7.665 -31.996  1.00 84.53           C  
ATOM    489  CD  GLU A  31      51.949   6.283 -32.668  1.00 84.53           C  
ATOM    490  OE1 GLU A  31      52.929   6.065 -33.425  1.00 84.53           O  
ATOM    491  OE2 GLU A  31      51.027   5.468 -32.467  1.00 84.53           O  
ATOM    492  N   SER A  32      48.331  10.302 -30.940  1.00 86.00           N  
ATOM    494  CA  SER A  32      46.976  10.644 -30.503  1.00 86.00           C  
ATOM    496  C   SER A  32      46.088   9.451 -30.799  1.00 86.00           C  
ATOM    497  CB  SER A  32      46.452  11.890 -31.223  1.00 86.00           C  
ATOM    500  O   SER A  32      45.997   9.034 -31.953  1.00 86.00           O  
ATOM    501  OG  SER A  32      45.460  12.555 -30.464  1.00 86.00           O  
ATOM    503  N   GLU A  33      45.456   8.912 -29.767  1.00 83.86           N  
ATOM    505  CA  GLU A  33      44.483   7.837 -29.881  1.00 83.86           C  
ATOM    507  C   GLU A  33      43.110   8.352 -29.461  1.00 83.86           C  
ATOM    508  CB  GLU A  33      44.895   6.628 -29.030  1.00 83.86           C  
ATOM    511  O   GLU A  33      42.930   8.915 -28.378  1.00 83.86           O  
ATOM    512  CG  GLU A  33      46.167   5.935 -29.546  1.00 83.86           C  
ATOM    515  CD  GLU A  33      46.506   4.655 -28.759  1.00 83.86           C  
ATOM    516  OE1 GLU A  33      47.398   3.907 -29.216  1.00 83.86           O  
ATOM    517  OE2 GLU A  33      45.881   4.413 -27.699  1.00 83.86           O  
ATOM    518  N   THR A  34      42.119   8.127 -30.314  1.00 87.96           N  
ATOM    520  CA  THR A  34      40.727   8.429 -30.006  1.00 87.96           C  
ATOM    522  C   THR A  34      40.169   7.335 -29.093  1.00 87.96           C  
ATOM    523  CB  THR A  34      39.913   8.556 -31.297  1.00 87.96           C  
ATOM    525  O   THR A  34      40.111   6.163 -29.463  1.00 87.96           O  
ATOM    526  CG2 THR A  34      38.537   9.142 -31.036  1.00 87.96           C  
ATOM    530  OG1 THR A  34      40.556   9.399 -32.226  1.00 87.96           O  
ATOM    532  N   MET A  35      39.745   7.711 -27.888  1.00 91.22           N  
ATOM    534  CA  MET A  35      39.190   6.800 -26.884  1.00 91.22           C  
ATOM    536  C   MET A  35      37.756   7.182 -26.517  1.00 91.22           C  
ATOM    537  CB  MET A  35      40.092   6.751 -25.639  1.00 91.22           C  
ATOM    540  O   MET A  35      37.269   8.265 -26.842  1.00 91.22           O  
ATOM    541  CG  MET A  35      41.504   6.238 -25.948  1.00 91.22           C  
ATOM    544  SD  MET A  35      42.321   5.338 -24.592  1.00 91.22           S  
ATOM    545  CE  MET A  35      42.219   6.510 -23.223  1.00 91.22           C  
ATOM    549  N   ILE A  36      37.073   6.280 -25.812  1.00 93.67           N  
ATOM    551  CA  ILE A  36      35.717   6.491 -25.299  1.00 93.67           C  
ATOM    553  C   ILE A  36      35.756   6.507 -23.777  1.00 93.67           C  
ATOM    554  CB  ILE A  36      34.748   5.438 -25.869  1.00 93.67           C  
ATOM    556  O   ILE A  36      36.296   5.603 -23.139  1.00 93.67           O  
ATOM    557  CG1 ILE A  36      34.610   5.704 -27.378  1.00 93.67           C  
ATOM    560  CG2 ILE A  36      33.368   5.482 -25.184  1.00 93.67           C  
ATOM    564  CD1 ILE A  36      33.734   4.696 -28.109  1.00 93.67           C  
ATOM    568  N   SER A  37      35.172   7.546 -23.190  1.00 94.93           N  
ATOM    570  CA  SER A  37      34.989   7.668 -21.750  1.00 94.93           C  
ATOM    572  C   SER A  37      33.979   6.641 -21.251  1.00 94.93           C  
ATOM    573  CB  SER A  37      34.528   9.080 -21.387  1.00 94.93           C  
ATOM    576  O   SER A  37      32.941   6.406 -21.871  1.00 94.93           O  
ATOM    577  OG  SER A  37      34.345   9.165 -19.985  1.00 94.93           O  
ATOM    579  N   HIS A  38      34.262   6.061 -20.088  1.00 96.66           N  
ATOM    581  CA  HIS A  38      33.346   5.171 -19.376  1.00 96.66           C  
ATOM    583  C   HIS A  38      32.591   5.891 -18.252  1.00 96.66           C  
ATOM    584  CB  HIS A  38      34.088   3.920 -18.902  1.00 96.66           C  
ATOM    587  O   HIS A  38      32.190   5.264 -17.272  1.00 96.66           O  
ATOM    588  CG  HIS A  38      34.578   3.005 -19.994  1.00 96.66           C  
ATOM    589  CD2 HIS A  38      34.320   3.063 -21.340  1.00 96.66           C  
ATOM    591  ND1 HIS A  38      35.353   1.892 -19.777  1.00 96.66           N  
ATOM    593  CE1 HIS A  38      35.564   1.295 -20.961  1.00 96.66           C  
ATOM    595  NE2 HIS A  38      34.934   1.957 -21.937  1.00 96.66           N  
ATOM    596  N   GLU A  39      32.403   7.206 -18.367  1.00 97.07           N  
ATOM    598  CA  GLU A  39      31.611   8.008 -17.435  1.00 97.07           C  
ATOM    600  C   GLU A  39      30.462   8.716 -18.155  1.00 97.07           C  
ATOM    601  CB  GLU A  39      32.482   9.032 -16.691  1.00 97.07           C  
ATOM    604  O   GLU A  39      30.658   9.265 -19.235  1.00 97.07           O  
ATOM    605  CG  GLU A  39      33.626   8.403 -15.881  1.00 97.07           C  
ATOM    608  CD  GLU A  39      34.302   9.379 -14.900  1.00 97.07           C  
ATOM    609  OE1 GLU A  39      35.058   8.878 -14.038  1.00 97.07           O  
ATOM    610  OE2 GLU A  39      34.032  10.606 -14.948  1.00 97.07           O  
ATOM    611  N   LEU A  40      29.273   8.741 -17.547  1.00 97.62           N  
ATOM    613  CA  LEU A  40      28.153   9.576 -17.995  1.00 97.62           C  
ATOM    615  C   LEU A  40      27.871  10.667 -16.964  1.00 97.62           C  
ATOM    616  CB  LEU A  40      26.885   8.741 -18.271  1.00 97.62           C  
ATOM    619  O   LEU A  40      27.999  10.457 -15.756  1.00 97.62           O  
ATOM    620  CG  LEU A  40      27.022   7.774 -19.455  1.00 97.62           C  
ATOM    622  CD1 LEU A  40      25.993   6.641 -19.426  1.00 97.62           C  
ATOM    626  CD2 LEU A  40      26.874   8.510 -20.781  1.00 97.62           C  
ATOM    630  N   SER A  41      27.428  11.817 -17.464  1.00 97.24           N  
ATOM    632  CA  SER A  41      26.978  12.941 -16.649  1.00 97.24           C  
ATOM    634  C   SER A  41      25.482  12.815 -16.375  1.00 97.24           C  
ATOM    635  CB  SER A  41      27.291  14.248 -17.381  1.00 97.24           C  
ATOM    638  O   SER A  41      24.669  12.993 -17.279  1.00 97.24           O  
ATOM    639  OG  SER A  41      28.688  14.475 -17.399  1.00 97.24           O  
ATOM    641  N   ILE A  42      25.108  12.503 -15.135  1.00 97.63           N  
ATOM    643  CA  ILE A  42      23.706  12.376 -14.717  1.00 97.63           C  
ATOM    645  C   ILE A  42      23.264  13.654 -14.010  1.00 97.63           C  
ATOM    646  CB  ILE A  42      23.482  11.118 -13.852  1.00 97.63           C  
ATOM    648  O   ILE A  42      23.907  14.088 -13.059  1.00 97.63           O  
ATOM    649  CG1 ILE A  42      24.053   9.888 -14.601  1.00 97.63           C  
ATOM    652  CG2 ILE A  42      21.981  10.982 -13.523  1.00 97.63           C  
ATOM    656  CD1 ILE A  42      23.539   8.534 -14.118  1.00 97.63           C  
ATOM    660  N   LEU A  43      22.167  14.250 -14.468  1.00 96.17           N  
ATOM    662  CA  LEU A  43      21.541  15.409 -13.840  1.00 96.17           C  
ATOM    664  C   LEU A  43      20.531  14.943 -12.782  1.00 96.17           C  
ATOM    665  CB  LEU A  43      20.882  16.252 -14.945  1.00 96.17           C  
ATOM    668  O   LEU A  43      19.648  14.142 -13.092  1.00 96.17           O  
ATOM    669  CG  LEU A  43      20.343  17.609 -14.461  1.00 96.17           C  
ATOM    671  CD1 LEU A  43      21.484  18.568 -14.120  1.00 96.17           C  
ATOM    675  CD2 LEU A  43      19.507  18.256 -15.566  1.00 96.17           C  
ATOM    679  N   ASP A  44      20.653  15.442 -11.552  1.00 91.86           N  
ATOM    681  CA  ASP A  44      19.642  15.247 -10.508  1.00 91.86           C  
ATOM    683  C   ASP A  44      18.553  16.340 -10.523  1.00 91.86           C  
ATOM    684  CB  ASP A  44      20.311  15.063  -9.131  1.00 91.86           C  
ATOM    687  O   ASP A  44      18.610  17.305 -11.290  1.00 91.86           O  
ATOM    688  CG  ASP A  44      20.897  16.326  -8.485  1.00 91.86           C  
ATOM    689  OD1 ASP A  44      20.584  17.455  -8.921  1.00 91.86           O  
ATOM    690  OD2 ASP A  44      21.675  16.144  -7.518  1.00 91.86           O  
ATOM    691  N   ASN A  45      17.547  16.203  -9.653  1.00 89.35           N  
ATOM    693  CA  ASN A  45      16.425  17.148  -9.582  1.00 89.35           C  
ATOM    695  C   ASN A  45      16.793  18.533  -9.029  1.00 89.35           C  
ATOM    696  CB  ASN A  45      15.285  16.539  -8.749  1.00 89.35           C  
ATOM    699  O   ASN A  45      16.035  19.479  -9.243  1.00 89.35           O  
ATOM    700  CG  ASN A  45      14.454  15.530  -9.513  1.00 89.35           C  
ATOM    701  ND2 ASN A  45      13.383  15.076  -8.914  1.00 89.35           N  
ATOM    704  OD1 ASN A  45      14.751  15.135 -10.626  1.00 89.35           O  
ATOM    705  N   ASP A  46      17.935  18.676  -8.355  1.00 91.51           N  
ATOM    707  CA  ASP A  46      18.441  19.967  -7.876  1.00 91.51           C  
ATOM    709  C   ASP A  46      19.254  20.699  -8.964  1.00 91.51           C  
ATOM    710  CB  ASP A  46      19.253  19.764  -6.584  1.00 91.51           C  
ATOM    713  O   ASP A  46      19.760  21.804  -8.745  1.00 91.51           O  
ATOM    714  CG  ASP A  46      18.409  19.324  -5.380  1.00 91.51           C  
ATOM    715  OD1 ASP A  46      17.284  19.855  -5.217  1.00 91.51           O  
ATOM    716  OD2 ASP A  46      18.933  18.532  -4.563  1.00 91.51           O  
ATOM    717  N   GLY A  47      19.383  20.097 -10.153  1.00 93.21           N  
ATOM    719  CA  GLY A  47      20.168  20.623 -11.264  1.00 93.21           C  
ATOM    722  C   GLY A  47      21.673  20.385 -11.113  1.00 93.21           C  
ATOM    723  O   GLY A  47      22.467  21.016 -11.815  1.00 93.21           O  
ATOM    724  N   VAL A  48      22.088  19.499 -10.205  1.00 94.97           N  
ATOM    726  CA  VAL A  48      23.490  19.127 -10.007  1.00 94.97           C  
ATOM    728  C   VAL A  48      23.852  17.991 -10.958  1.00 94.97           C  
ATOM    729  CB  VAL A  48      23.785  18.758  -8.542  1.00 94.97           C  
ATOM    731  O   VAL A  48      23.135  16.999 -11.088  1.00 94.97           O  
ATOM    732  CG1 VAL A  48      25.262  18.394  -8.326  1.00 94.97           C  
ATOM    736  CG2 VAL A  48      23.446  19.917  -7.592  1.00 94.97           C  
ATOM    740  N   VAL A  49      24.999  18.132 -11.620  1.00 96.45           N  
ATOM    742  CA  VAL A  49      25.548  17.112 -12.519  1.00 96.45           C  
ATOM    744  C   VAL A  49      26.503  16.207 -11.747  1.00 96.45           C  
ATOM    745  CB  VAL A  49      26.243  17.750 -13.733  1.00 96.45           C  
ATOM    747  O   VAL A  49      27.474  16.673 -11.148  1.00 96.45           O  
ATOM    748  CG1 VAL A  49      26.774  16.678 -14.689  1.00 96.45           C  
ATOM    752  CG2 VAL A  49      25.278  18.639 -14.526  1.00 96.45           C  
ATOM    756  N   HIS A  50      26.261  14.902 -11.809  1.00 96.92           N  
ATOM    758  CA  HIS A  50      27.092  13.863 -11.214  1.00 96.92           C  
ATOM    760  C   HIS A  50      27.774  13.057 -12.316  1.00 96.92           C  
ATOM    761  CB  HIS A  50      26.225  12.951 -10.332  1.00 96.92           C  
ATOM    764  O   HIS A  50      27.102  12.333 -13.047  1.00 96.92           O  
ATOM    765  CG  HIS A  50      25.489  13.691  -9.250  1.00 96.92           C  
ATOM    766  CD2 HIS A  50      24.211  14.151  -9.348  1.00 96.92           C  
ATOM    768  ND1 HIS A  50      26.029  14.076  -8.016  1.00 96.92           N  
ATOM    769  CE1 HIS A  50      25.048  14.761  -7.409  1.00 96.92           C  
ATOM    771  NE2 HIS A  50      23.953  14.815  -8.177  1.00 96.92           N  
ATOM    773  N   SER A  51      29.107  13.130 -12.409  1.00 96.41           N  
ATOM    775  CA  SER A  51      29.855  12.153 -13.211  1.00 96.41           C  
ATOM    777  C   SER A  51      29.872  10.810 -12.483  1.00 96.41           C  
ATOM    778  CB  SER A  51      31.289  12.588 -13.544  1.00 96.41           C  
ATOM    781  O   SER A  51      30.283  10.740 -11.309  1.00 96.41           O  
ATOM    782  OG  SER A  51      31.692  11.803 -14.642  1.00 96.41           O  
ATOM    784  N   LEU A  52      29.396   9.769 -13.166  1.00 97.37           N  
ATOM    786  CA  LEU A  52      29.378   8.391 -12.692  1.00 97.37           C  
ATOM    788  C   LEU A  52      29.977   7.459 -13.739  1.00 97.37           C  
ATOM    789  CB  LEU A  52      27.944   7.946 -12.367  1.00 97.37           C  
ATOM    792  O   LEU A  52      29.605   7.494 -14.911  1.00 97.37           O  
ATOM    793  CG  LEU A  52      27.302   8.599 -11.135  1.00 97.37           C  
ATOM    795  CD1 LEU A  52      25.912   7.998 -10.947  1.00 97.37           C  
ATOM    799  CD2 LEU A  52      28.089   8.337  -9.848  1.00 97.37           C  
ATOM    803  N   HIS A  53      30.849   6.566 -13.286  1.00 97.94           N  
ATOM    805  CA  HIS A  53      31.384   5.505 -14.125  1.00 97.94           C  
ATOM    807  C   HIS A  53      30.281   4.501 -14.503  1.00 97.94           C  
ATOM    808  CB  HIS A  53      32.568   4.851 -13.404  1.00 97.94           C  
ATOM    811  O   HIS A  53      29.369   4.245 -13.715  1.00 97.94           O  
ATOM    812  CG  HIS A  53      33.329   3.884 -14.270  1.00 97.94           C  
ATOM    813  CD2 HIS A  53      34.314   4.190 -15.170  1.00 97.94           C  
ATOM    815  ND1 HIS A  53      33.166   2.519 -14.292  1.00 97.94           N  
ATOM    817  CE1 HIS A  53      34.023   2.014 -15.193  1.00 97.94           C  
ATOM    819  NE2 HIS A  53      34.754   2.989 -15.742  1.00 97.94           N  
ATOM    820  N   PHE A  54      30.375   3.860 -15.669  1.00 98.14           N  
ATOM    822  CA  PHE A  54      29.379   2.900 -16.164  1.00 98.14           C  
ATOM    824  C   PHE A  54      29.040   1.798 -15.152  1.00 98.14           C  
ATOM    825  CB  PHE A  54      29.923   2.238 -17.433  1.00 98.14           C  
ATOM    828  O   PHE A  54      27.878   1.416 -15.004  1.00 98.14           O  
ATOM    829  CG  PHE A  54      30.017   3.076 -18.693  1.00 98.14           C  
ATOM    830  CD1 PHE A  54      29.594   4.422 -18.764  1.00 98.14           C  
ATOM    832  CD2 PHE A  54      30.568   2.466 -19.832  1.00 98.14           C  
ATOM    834  CE1 PHE A  54      29.752   5.134 -19.966  1.00 98.14           C  
ATOM    836  CE2 PHE A  54      30.678   3.167 -21.039  1.00 98.14           C  
ATOM    838  CZ  PHE A  54      30.262   4.501 -21.105  1.00 98.14           C  
ATOM    840  N   SER A  55      30.040   1.308 -14.410  1.00 97.07           N  
ATOM    842  CA  SER A  55      29.830   0.316 -13.346  1.00 97.07           C  
ATOM    844  C   SER A  55      29.007   0.858 -12.174  1.00 97.07           C  
ATOM    845  CB  SER A  55      31.162  -0.227 -12.821  1.00 97.07           C  
ATOM    848  O   SER A  55      28.209   0.117 -11.609  1.00 97.07           O  
ATOM    849  OG  SER A  55      31.979   0.816 -12.318  1.00 97.07           O  
ATOM    851  N   GLN A  56      29.153   2.140 -11.827  1.00 97.05           N  
ATOM    853  CA  GLN A  56      28.342   2.791 -10.796  1.00 97.05           C  
ATOM    855  C   GLN A  56      26.894   2.950 -11.268  1.00 97.05           C  
ATOM    856  CB  GLN A  56      28.937   4.161 -10.426  1.00 97.05           C  
ATOM    859  O   GLN A  56      25.975   2.635 -10.522  1.00 97.05           O  
ATOM    860  CG  GLN A  56      30.304   4.064  -9.737  1.00 97.05           C  
ATOM    863  CD  GLN A  56      30.887   5.447  -9.460  1.00 97.05           C  
ATOM    864  NE2 GLN A  56      31.268   5.754  -8.239  1.00 97.05           N  
ATOM    867  OE1 GLN A  56      31.016   6.283 -10.341  1.00 97.05           O  
ATOM    868  N   ILE A  57      26.686   3.370 -12.518  1.00 98.04           N  
ATOM    870  CA  ILE A  57      25.346   3.540 -13.102  1.00 98.04           C  
ATOM    872  C   ILE A  57      24.613   2.201 -13.167  1.00 98.04           C  
ATOM    873  CB  ILE A  57      25.446   4.180 -14.500  1.00 98.04           C  
ATOM    875  O   ILE A  57      23.469   2.097 -12.732  1.00 98.04           O  
ATOM    876  CG1 ILE A  57      26.130   5.554 -14.370  1.00 98.04           C  
ATOM    879  CG2 ILE A  57      24.054   4.310 -15.150  1.00 98.04           C  
ATOM    883  CD1 ILE A  57      26.427   6.228 -15.704  1.00 98.04           C  
ATOM    887  N   THR A  58      25.296   1.167 -13.656  1.00 97.96           N  
ATOM    889  CA  THR A  58      24.737  -0.189 -13.730  1.00 97.96           C  
ATOM    891  C   THR A  58      24.416  -0.712 -12.332  1.00 97.96           C  
ATOM    892  CB  THR A  58      25.690  -1.142 -14.461  1.00 97.96           C  
ATOM    894  O   THR A  58      23.311  -1.181 -12.102  1.00 97.96           O  
ATOM    895  CG2 THR A  58      25.042  -2.491 -14.756  1.00 97.96           C  
ATOM    899  OG1 THR A  58      26.086  -0.591 -15.699  1.00 97.96           O  
ATOM    901  N   SER A  59      25.321  -0.536 -11.359  1.00 97.17           N  
ATOM    903  CA  SER A  59      25.083  -0.939  -9.966  1.00 97.17           C  
ATOM    905  C   SER A  59      23.887  -0.214  -9.335  1.00 97.17           C  
ATOM    906  CB  SER A  59      26.356  -0.712  -9.145  1.00 97.17           C  
ATOM    909  O   SER A  59      23.084  -0.851  -8.651  1.00 97.17           O  
ATOM    910  OG  SER A  59      26.213  -1.129  -7.800  1.00 97.17           O  
ATOM    912  N   LEU A  60      23.714   1.087  -9.602  1.00 97.60           N  
ATOM    914  CA  LEU A  60      22.555   1.864  -9.154  1.00 97.60           C  
ATOM    916  C   LEU A  60      21.248   1.319  -9.750  1.00 97.60           C  
ATOM    917  CB  LEU A  60      22.780   3.347  -9.514  1.00 97.60           C  
ATOM    920  O   LEU A  60      20.319   1.008  -9.004  1.00 97.60           O  
ATOM    921  CG  LEU A  60      21.594   4.275  -9.189  1.00 97.60           C  
ATOM    923  CD1 LEU A  60      21.304   4.317  -7.690  1.00 97.60           C  
ATOM    927  CD2 LEU A  60      21.901   5.696  -9.662  1.00 97.60           C  
ATOM    931  N   ILE A  61      21.191   1.157 -11.076  1.00 98.22           N  
ATOM    933  CA  ILE A  61      20.016   0.630 -11.789  1.00 98.22           C  
ATOM    935  C   ILE A  61      19.677  -0.786 -11.309  1.00 98.22           C  
ATOM    936  CB  ILE A  61      20.258   0.669 -13.318  1.00 98.22           C  
ATOM    938  O   ILE A  61      18.520  -1.082 -11.006  1.00 98.22           O  
ATOM    939  CG1 ILE A  61      20.229   2.134 -13.816  1.00 98.22           C  
ATOM    942  CG2 ILE A  61      19.217  -0.185 -14.069  1.00 98.22           C  
ATOM    946  CD1 ILE A  61      20.650   2.312 -15.281  1.00 98.22           C  
ATOM    950  N   ASP A  62      20.676  -1.657 -11.201  1.00 97.96           N  
ATOM    952  CA  ASP A  62      20.497  -3.035 -10.748  1.00 97.96           C  
ATOM    954  C   ASP A  62      20.021  -3.094  -9.294  1.00 97.96           C  
ATOM    955  CB  ASP A  62      21.816  -3.803 -10.900  1.00 97.96           C  
ATOM    958  O   ASP A  62      19.245  -3.978  -8.936  1.00 97.96           O  
ATOM    959  CG  ASP A  62      22.165  -4.197 -12.336  1.00 97.96           C  
ATOM    960  OD1 ASP A  62      21.260  -4.165 -13.203  1.00 97.96           O  
ATOM    961  OD2 ASP A  62      23.334  -4.607 -12.519  1.00 97.96           O  
ATOM    962  N   THR A  63      20.439  -2.143  -8.454  1.00 97.45           N  
ATOM    964  CA  THR A  63      19.973  -2.064  -7.066  1.00 97.45           C  
ATOM    966  C   THR A  63      18.506  -1.645  -6.999  1.00 97.45           C  
ATOM    967  CB  THR A  63      20.849  -1.134  -6.220  1.00 97.45           C  
ATOM    969  O   THR A  63      17.716  -2.302  -6.326  1.00 97.45           O  
ATOM    970  CG2 THR A  63      20.407  -1.111  -4.758  1.00 97.45           C  
ATOM    974  OG1 THR A  63      22.177  -1.605  -6.224  1.00 97.45           O  
ATOM    976  N   ILE A  64      18.116  -0.601  -7.741  1.00 97.59           N  
ATOM    978  CA  ILE A  64      16.721  -0.130  -7.783  1.00 97.59           C  
ATOM    980  C   ILE A  64      15.802  -1.224  -8.347  1.00 97.59           C  
ATOM    981  CB  ILE A  64      16.616   1.195  -8.577  1.00 97.59           C  
ATOM    983  O   ILE A  64      14.742  -1.503  -7.787  1.00 97.59           O  
ATOM    984  CG1 ILE A  64      17.370   2.325  -7.836  1.00 97.59           C  
ATOM    987  CG2 ILE A  64      15.139   1.593  -8.778  1.00 97.59           C  
ATOM    991  CD1 ILE A  64      17.553   3.605  -8.662  1.00 97.59           C  
ATOM    995  N   THR A  65      16.228  -1.896  -9.420  1.00 97.22           N  
ATOM    997  CA  THR A  65      15.420  -2.905 -10.126  1.00 97.22           C  
ATOM    999  C   THR A  65      15.491  -4.316  -9.535  1.00 97.22           C  
ATOM   1000  CB  THR A  65      15.740  -2.946 -11.627  1.00 97.22           C  
ATOM   1002  O   THR A  65      14.819  -5.215 -10.045  1.00 97.22           O  
ATOM   1003  CG2 THR A  65      15.464  -1.616 -12.325  1.00 97.22           C  
ATOM   1007  OG1 THR A  65      17.083  -3.288 -11.871  1.00 97.22           O  
ATOM   1009  N   GLY A  66      16.269  -4.538  -8.470  1.00 97.14           N  
ATOM   1011  CA  GLY A  66      16.352  -5.836  -7.793  1.00 97.14           C  
ATOM   1014  C   GLY A  66      17.222  -6.883  -8.495  1.00 97.14           C  
ATOM   1015  O   GLY A  66      17.089  -8.070  -8.213  1.00 97.14           O  
ATOM   1016  N   LYS A  67      18.086  -6.466  -9.426  1.00 96.98           N  
ATOM   1018  CA  LYS A  67      18.953  -7.339 -10.238  1.00 96.98           C  
ATOM   1020  C   LYS A  67      20.395  -7.414  -9.744  1.00 96.98           C  
ATOM   1021  CB  LYS A  67      18.938  -6.862 -11.693  1.00 96.98           C  
ATOM   1024  O   LYS A  67      21.159  -8.242 -10.233  1.00 96.98           O  
ATOM   1025  CG  LYS A  67      17.552  -6.998 -12.328  1.00 96.98           C  
ATOM   1028  CD  LYS A  67      17.637  -6.502 -13.769  1.00 96.98           C  
ATOM   1031  CE  LYS A  67      16.262  -6.576 -14.424  1.00 96.98           C  
ATOM   1034  NZ  LYS A  67      16.335  -6.005 -15.786  1.00 96.98           N  
ATOM   1038  N   HIS A  68      20.788  -6.554  -8.804  1.00 97.24           N  
ATOM   1040  CA  HIS A  68      22.166  -6.531  -8.331  1.00 97.24           C  
ATOM   1042  C   HIS A  68      22.493  -7.840  -7.586  1.00 97.24           C  
ATOM   1043  CB  HIS A  68      22.426  -5.284  -7.478  1.00 97.24           C  
ATOM   1046  O   HIS A  68      21.734  -8.218  -6.693  1.00 97.24           O  
ATOM   1047  CG  HIS A  68      23.884  -5.105  -7.163  1.00 97.24           C  
ATOM   1048  CD2 HIS A  68      24.784  -4.375  -7.887  1.00 97.24           C  
ATOM   1050  ND1 HIS A  68      24.562  -5.648  -6.104  1.00 97.24           N  
ATOM   1052  CE1 HIS A  68      25.841  -5.249  -6.178  1.00 97.24           C  
ATOM   1054  NE2 HIS A  68      26.028  -4.464  -7.250  1.00 97.24           N  
ATOM   1055  N   PRO A  69      23.629  -8.513  -7.863  1.00 96.45           N  
ATOM   1056  CA  PRO A  69      23.921  -9.833  -7.289  1.00 96.45           C  
ATOM   1058  C   PRO A  69      23.937  -9.875  -5.756  1.00 96.45           C  
ATOM   1059  CB  PRO A  69      25.291 -10.218  -7.853  1.00 96.45           C  
ATOM   1062  O   PRO A  69      23.628 -10.894  -5.147  1.00 96.45           O  
ATOM   1063  CG  PRO A  69      25.344  -9.484  -9.190  1.00 96.45           C  
ATOM   1066  CD  PRO A  69      24.591  -8.188  -8.908  1.00 96.45           C  
ATOM   1069  N   SER A  70      24.269  -8.761  -5.094  1.00 96.24           N  
ATOM   1071  CA  SER A  70      24.241  -8.697  -3.625  1.00 96.24           C  
ATOM   1073  C   SER A  70      22.836  -8.818  -3.024  1.00 96.24           C  
ATOM   1074  CB  SER A  70      24.901  -7.420  -3.098  1.00 96.24           C  
ATOM   1077  O   SER A  70      22.734  -9.059  -1.824  1.00 96.24           O  
ATOM   1078  OG  SER A  70      24.136  -6.282  -3.443  1.00 96.24           O  
ATOM   1080  N   LEU A  71      21.776  -8.655  -3.825  1.00 96.94           N  
ATOM   1082  CA  LEU A  71      20.378  -8.730  -3.386  1.00 96.94           C  
ATOM   1084  C   LEU A  71      19.842 -10.167  -3.324  1.00 96.94           C  
ATOM   1085  CB  LEU A  71      19.495  -7.850  -4.287  1.00 96.94           C  
ATOM   1088  O   LEU A  71      18.724 -10.399  -2.865  1.00 96.94           O  
ATOM   1089  CG  LEU A  71      19.988  -6.404  -4.454  1.00 96.94           C  
ATOM   1091  CD1 LEU A  71      19.009  -5.633  -5.331  1.00 96.94           C  
ATOM   1095  CD2 LEU A  71      20.148  -5.658  -3.134  1.00 96.94           C  
ATOM   1099  N   GLU A  72      20.641 -11.142  -3.765  1.00 96.35           N  
ATOM   1101  CA  GLU A  72      20.381 -12.568  -3.544  1.00 96.35           C  
ATOM   1103  C   GLU A  72      20.785 -13.013  -2.127  1.00 96.35           C  
ATOM   1104  CB  GLU A  72      21.132 -13.402  -4.593  1.00 96.35           C  
ATOM   1107  O   GLU A  72      20.431 -14.108  -1.684  1.00 96.35           O  
ATOM   1108  CG  GLU A  72      20.703 -13.087  -6.037  1.00 96.35           C  
ATOM   1111  CD  GLU A  72      21.348 -14.025  -7.074  1.00 96.35           C  
ATOM   1112  OE1 GLU A  72      20.871 -14.012  -8.231  1.00 96.35           O  
ATOM   1113  OE2 GLU A  72      22.304 -14.755  -6.720  1.00 96.35           O  
ATOM   1114  N   LEU A  73      21.529 -12.179  -1.389  1.00 96.44           N  
ATOM   1116  CA  LEU A  73      21.928 -12.481  -0.019  1.00 96.44           C  
ATOM   1118  C   LEU A  73      20.738 -12.348   0.946  1.00 96.44           C  
ATOM   1119  CB  LEU A  73      23.078 -11.565   0.432  1.00 96.44           C  
ATOM   1122  O   LEU A  73      19.985 -11.375   0.869  1.00 96.44           O  
ATOM   1123  CG  LEU A  73      24.392 -11.732  -0.348  1.00 96.44           C  
ATOM   1125  CD1 LEU A  73      25.401 -10.690   0.141  1.00 96.44           C  
ATOM   1129  CD2 LEU A  73      25.010 -13.121  -0.148  1.00 96.44           C  
ATOM   1133  N   PRO A  74      20.626 -13.240   1.949  1.00 96.23           N  
ATOM   1134  CA  PRO A  74      19.723 -13.036   3.074  1.00 96.23           C  
ATOM   1136  C   PRO A  74      19.952 -11.666   3.747  1.00 96.23           C  
ATOM   1137  CB  PRO A  74      20.013 -14.187   4.038  1.00 96.23           C  
ATOM   1140  O   PRO A  74      21.109 -11.241   3.858  1.00 96.23           O  
ATOM   1141  CG  PRO A  74      20.545 -15.292   3.132  1.00 96.23           C  
ATOM   1144  CD  PRO A  74      21.311 -14.516   2.065  1.00 96.23           C  
ATOM   1147  N   PRO A  75      18.902 -10.991   4.259  1.00 97.45           N  
ATOM   1148  CA  PRO A  75      18.983  -9.617   4.769  1.00 97.45           C  
ATOM   1150  C   PRO A  75      20.128  -9.351   5.759  1.00 97.45           C  
ATOM   1151  CB  PRO A  75      17.622  -9.372   5.431  1.00 97.45           C  
ATOM   1154  O   PRO A  75      20.830  -8.347   5.658  1.00 97.45           O  
ATOM   1155  CG  PRO A  75      16.669 -10.227   4.603  1.00 97.45           C  
ATOM   1158  CD  PRO A  75      17.514 -11.447   4.252  1.00 97.45           C  
ATOM   1161  N   GLN A  76      20.373 -10.271   6.691  1.00 96.32           N  
ATOM   1163  CA  GLN A  76      21.459 -10.172   7.661  1.00 96.32           C  
ATOM   1165  C   GLN A  76      22.846 -10.203   7.006  1.00 96.32           C  
ATOM   1166  CB  GLN A  76      21.311 -11.251   8.754  1.00 96.32           C  
ATOM   1169  O   GLN A  76      23.721  -9.432   7.393  1.00 96.32           O  
ATOM   1170  CG  GLN A  76      21.615 -12.727   8.415  1.00 96.32           C  
ATOM   1173  CD  GLN A  76      20.577 -13.458   7.565  1.00 96.32           C  
ATOM   1174  NE2 GLN A  76      20.608 -14.769   7.526  1.00 96.32           N  
ATOM   1177  OE1 GLN A  76      19.735 -12.889   6.899  1.00 96.32           O  
ATOM   1178  N   LEU A  77      23.056 -11.061   6.000  1.00 96.90           N  
ATOM   1180  CA  LEU A  77      24.333 -11.148   5.285  1.00 96.90           C  
ATOM   1182  C   LEU A  77      24.536  -9.947   4.365  1.00 96.90           C  
ATOM   1183  CB  LEU A  77      24.424 -12.459   4.481  1.00 96.90           C  
ATOM   1186  O   LEU A  77      25.660  -9.454   4.255  1.00 96.90           O  
ATOM   1187  CG  LEU A  77      24.538 -13.740   5.324  1.00 96.90           C  
ATOM   1189  CD1 LEU A  77      24.736 -14.942   4.403  1.00 96.90           C  
ATOM   1193  CD2 LEU A  77      25.719 -13.709   6.299  1.00 96.90           C  
ATOM   1197  N   PHE A  78      23.456  -9.441   3.766  1.00 97.82           N  
ATOM   1199  CA  PHE A  78      23.474  -8.181   3.034  1.00 97.82           C  
ATOM   1201  C   PHE A  78      23.967  -7.040   3.936  1.00 97.82           C  
ATOM   1202  CB  PHE A  78      22.087  -7.905   2.441  1.00 97.82           C  
ATOM   1205  O   PHE A  78      24.973  -6.414   3.613  1.00 97.82           O  
ATOM   1206  CG  PHE A  78      21.974  -6.533   1.812  1.00 97.82           C  
ATOM   1207  CD1 PHE A  78      21.389  -5.473   2.531  1.00 97.82           C  
ATOM   1209  CD2 PHE A  78      22.467  -6.314   0.513  1.00 97.82           C  
ATOM   1211  CE1 PHE A  78      21.315  -4.191   1.960  1.00 97.82           C  
ATOM   1213  CE2 PHE A  78      22.387  -5.033  -0.060  1.00 97.82           C  
ATOM   1215  CZ  PHE A  78      21.820  -3.973   0.668  1.00 97.82           C  
ATOM   1217  N   LEU A  79      23.352  -6.823   5.106  1.00 98.14           N  
ATOM   1219  CA  LEU A  79      23.763  -5.754   6.026  1.00 98.14           C  
ATOM   1221  C   LEU A  79      25.203  -5.920   6.530  1.00 98.14           C  
ATOM   1222  CB  LEU A  79      22.796  -5.670   7.219  1.00 98.14           C  
ATOM   1225  O   LEU A  79      25.954  -4.948   6.538  1.00 98.14           O  
ATOM   1226  CG  LEU A  79      21.364  -5.220   6.878  1.00 98.14           C  
ATOM   1228  CD1 LEU A  79      20.555  -5.155   8.171  1.00 98.14           C  
ATOM   1232  CD2 LEU A  79      21.312  -3.846   6.214  1.00 98.14           C  
ATOM   1236  N   ILE A  80      25.606  -7.142   6.900  1.00 97.11           N  
ATOM   1238  CA  ILE A  80      26.982  -7.435   7.337  1.00 97.11           C  
ATOM   1240  C   ILE A  80      27.994  -7.069   6.249  1.00 97.11           C  
ATOM   1241  CB  ILE A  80      27.114  -8.918   7.763  1.00 97.11           C  
ATOM   1243  O   ILE A  80      29.017  -6.458   6.553  1.00 97.11           O  
ATOM   1244  CG1 ILE A  80      26.360  -9.144   9.089  1.00 97.11           C  
ATOM   1247  CG2 ILE A  80      28.585  -9.352   7.941  1.00 97.11           C  
ATOM   1251  CD1 ILE A  80      26.095 -10.620   9.410  1.00 97.11           C  
ATOM   1255  N   THR A  81      27.698  -7.410   4.993  1.00 95.92           N  
ATOM   1257  CA  THR A  81      28.593  -7.156   3.858  1.00 95.92           C  
ATOM   1259  C   THR A  81      28.630  -5.673   3.495  1.00 95.92           C  
ATOM   1260  CB  THR A  81      28.179  -7.993   2.640  1.00 95.92           C  
ATOM   1262  O   THR A  81      29.707  -5.109   3.342  1.00 95.92           O  
ATOM   1263  CG2 THR A  81      29.180  -7.886   1.490  1.00 95.92           C  
ATOM   1267  OG1 THR A  81      28.103  -9.357   2.989  1.00 95.92           O  
ATOM   1269  N   GLN A  82      27.470  -5.020   3.391  1.00 95.33           N  
ATOM   1271  CA  GLN A  82      27.369  -3.618   2.969  1.00 95.33           C  
ATOM   1273  C   GLN A  82      27.974  -2.643   3.987  1.00 95.33           C  
ATOM   1274  CB  GLN A  82      25.893  -3.271   2.725  1.00 95.33           C  
ATOM   1277  O   GLN A  82      28.617  -1.668   3.606  1.00 95.33           O  
ATOM   1278  CG  GLN A  82      25.283  -3.958   1.498  1.00 95.33           C  
ATOM   1281  CD  GLN A  82      26.015  -3.665   0.197  1.00 95.33           C  
ATOM   1282  NE2 GLN A  82      26.251  -4.657  -0.633  1.00 95.33           N  
ATOM   1285  OE1 GLN A  82      26.408  -2.555  -0.101  1.00 95.33           O  
ATOM   1286  N   TYR A  83      27.801  -2.915   5.283  1.00 96.86           N  
ATOM   1288  CA  TYR A  83      28.347  -2.083   6.359  1.00 96.86           C  
ATOM   1290  C   TYR A  83      29.710  -2.551   6.875  1.00 96.86           C  
ATOM   1291  CB  TYR A  83      27.311  -1.946   7.481  1.00 96.86           C  
ATOM   1294  O   TYR A  83      30.222  -1.952   7.819  1.00 96.86           O  
ATOM   1295  CG  TYR A  83      26.275  -0.892   7.176  1.00 96.86           C  
ATOM   1296  CD1 TYR A  83      26.494   0.417   7.636  1.00 96.86           C  
ATOM   1298  CD2 TYR A  83      25.134  -1.194   6.408  1.00 96.86           C  
ATOM   1300  CE1 TYR A  83      25.570   1.429   7.345  1.00 96.86           C  
ATOM   1302  CE2 TYR A  83      24.207  -0.177   6.104  1.00 96.86           C  
ATOM   1304  OH  TYR A  83      23.548   2.132   6.292  1.00 96.86           O  
ATOM   1306  CZ  TYR A  83      24.425   1.138   6.574  1.00 96.86           C  
ATOM   1307  N   LEU A  84      30.297  -3.594   6.274  1.00 95.70           N  
ATOM   1309  CA  LEU A  84      31.575  -4.177   6.696  1.00 95.70           C  
ATOM   1311  C   LEU A  84      31.599  -4.450   8.210  1.00 95.70           C  
ATOM   1312  CB  LEU A  84      32.744  -3.287   6.228  1.00 95.70           C  
ATOM   1315  O   LEU A  84      32.478  -3.982   8.933  1.00 95.70           O  
ATOM   1316  CG  LEU A  84      32.817  -3.033   4.713  1.00 95.70           C  
ATOM   1318  CD1 LEU A  84      33.955  -2.053   4.422  1.00 95.70           C  
ATOM   1322  CD2 LEU A  84      33.077  -4.314   3.923  1.00 95.70           C  
ATOM   1326  N   LEU A  85      30.593  -5.177   8.711  1.00 96.42           N  
ATOM   1328  CA  LEU A  85      30.450  -5.483  10.140  1.00 96.42           C  
ATOM   1330  C   LEU A  85      31.466  -6.556  10.575  1.00 96.42           C  
ATOM   1331  CB  LEU A  85      28.992  -5.860  10.482  1.00 96.42           C  
ATOM   1334  O   LEU A  85      31.094  -7.691  10.881  1.00 96.42           O  
ATOM   1335  CG  LEU A  85      27.920  -4.812  10.131  1.00 96.42           C  
ATOM   1337  CD1 LEU A  85      26.546  -5.286  10.613  1.00 96.42           C  
ATOM   1341  CD2 LEU A  85      28.190  -3.459  10.787  1.00 96.42           C  
ATOM   1345  N   GLU A  86      32.753  -6.197  10.596  1.00 92.67           N  
ATOM   1347  CA  GLU A  86      33.869  -7.111  10.885  1.00 92.67           C  
ATOM   1349  C   GLU A  86      33.709  -7.812  12.245  1.00 92.67           C  
ATOM   1350  CB  GLU A  86      35.219  -6.374  10.804  1.00 92.67           C  
ATOM   1353  O   GLU A  86      33.967  -9.010  12.335  1.00 92.67           O  
ATOM   1354  CG  GLU A  86      35.615  -5.887   9.393  1.00 92.67           C  
ATOM   1357  CD  GLU A  86      35.834  -6.995   8.333  1.00 92.67           C  
ATOM   1358  OE1 GLU A  86      35.658  -6.720   7.127  1.00 92.67           O  
ATOM   1359  OE2 GLU A  86      36.196  -8.151   8.660  1.00 92.67           O  
ATOM   1360  N   ASP A  87      33.155  -7.143  13.266  1.00 93.32           N  
ATOM   1362  CA  ASP A  87      32.839  -7.758  14.568  1.00 93.32           C  
ATOM   1364  C   ASP A  87      31.972  -9.026  14.427  1.00 93.32           C  
ATOM   1365  CB  ASP A  87      32.061  -6.761  15.451  1.00 93.32           C  
ATOM   1368  O   ASP A  87      32.197 -10.030  15.108  1.00 93.32           O  
ATOM   1369  CG  ASP A  87      32.866  -5.595  16.039  1.00 93.32           C  
ATOM   1370  OD1 ASP A  87      34.101  -5.566  15.872  1.00 93.32           O  
ATOM   1371  OD2 ASP A  87      32.212  -4.745  16.689  1.00 93.32           O  
ATOM   1372  N   LEU A  88      30.972  -9.006  13.535  1.00 95.31           N  
ATOM   1374  CA  LEU A  88      30.105 -10.164  13.294  1.00 95.31           C  
ATOM   1376  C   LEU A  88      30.813 -11.248  12.488  1.00 95.31           C  
ATOM   1377  CB  LEU A  88      28.803  -9.734  12.597  1.00 95.31           C  
ATOM   1380  O   LEU A  88      30.611 -12.434  12.752  1.00 95.31           O  
ATOM   1381  CG  LEU A  88      27.820  -8.994  13.517  1.00 95.31           C  
ATOM   1383  CD1 LEU A  88      26.563  -8.619  12.733  1.00 95.31           C  
ATOM   1387  CD2 LEU A  88      27.382  -9.853  14.706  1.00 95.31           C  
ATOM   1391  N   LYS A  89      31.674 -10.855  11.550  1.00 93.07           N  
ATOM   1393  CA  LYS A  89      32.487 -11.789  10.771  1.00 93.07           C  
ATOM   1395  C   LYS A  89      33.481 -12.538  11.662  1.00 93.07           C  
ATOM   1396  CB  LYS A  89      33.153 -10.989   9.657  1.00 93.07           C  
ATOM   1399  O   LYS A  89      33.508 -13.766  11.631  1.00 93.07           O  
ATOM   1400  CG  LYS A  89      33.948 -11.851   8.673  1.00 93.07           C  
ATOM   1403  CD  LYS A  89      34.442 -10.901   7.583  1.00 93.07           C  
ATOM   1406  CE  LYS A  89      35.691 -11.394   6.869  1.00 93.07           C  
ATOM   1409  NZ  LYS A  89      36.432 -10.195   6.408  1.00 93.07           N  
ATOM   1413  N   GLU A  90      34.190 -11.840  12.548  1.00 94.28           N  
ATOM   1415  CA  GLU A  90      35.118 -12.445  13.513  1.00 94.28           C  
ATOM   1417  C   GLU A  90      34.424 -13.404  14.491  1.00 94.28           C  
ATOM   1418  CB  GLU A  90      35.757 -11.360  14.383  1.00 94.28           C  
ATOM   1421  O   GLU A  90      34.984 -14.422  14.909  1.00 94.28           O  
ATOM   1422  CG  GLU A  90      36.804 -10.479  13.692  1.00 94.28           C  
ATOM   1425  CD  GLU A  90      37.533  -9.584  14.712  1.00 94.28           C  
ATOM   1426  OE1 GLU A  90      38.298  -8.699  14.271  1.00 94.28           O  
ATOM   1427  OE2 GLU A  90      37.413  -9.859  15.941  1.00 94.28           O  
ATOM   1428  N   VAL A  91      33.206 -13.074  14.924  1.00 93.24           N  
ATOM   1430  CA  VAL A  91      32.434 -13.947  15.817  1.00 93.24           C  
ATOM   1432  C   VAL A  91      31.919 -15.177  15.059  1.00 93.24           C  
ATOM   1433  CB  VAL A  91      31.345 -13.137  16.546  1.00 93.24           C  
ATOM   1435  O   VAL A  91      31.917 -16.273  15.628  1.00 93.24           O  
ATOM   1436  CG1 VAL A  91      30.424 -14.013  17.398  1.00 93.24           C  
ATOM   1440  CG2 VAL A  91      31.992 -12.145  17.525  1.00 93.24           C  
ATOM   1444  N   GLY A  92      31.601 -15.032  13.770  1.00 93.11           N  
ATOM   1446  CA  GLY A  92      31.319 -16.140  12.855  1.00 93.11           C  
ATOM   1449  C   GLY A  92      32.491 -17.114  12.709  1.00 93.11           C  
ATOM   1450  O   GLY A  92      32.312 -18.324  12.842  1.00 93.11           O  
ATOM   1451  N   GLU A  93      33.713 -16.599  12.551  1.00 93.95           N  
ATOM   1453  CA  GLU A  93      34.941 -17.413  12.506  1.00 93.95           C  
ATOM   1455  C   GLU A  93      35.179 -18.200  13.807  1.00 93.95           C  
ATOM   1456  CB  GLU A  93      36.148 -16.507  12.225  1.00 93.95           C  
ATOM   1459  O   GLU A  93      35.738 -19.298  13.789  1.00 93.95           O  
ATOM   1460  CG  GLU A  93      36.143 -15.932  10.799  1.00 93.95           C  
ATOM   1463  CD  GLU A  93      37.288 -14.936  10.550  1.00 93.95           C  
ATOM   1464  OE1 GLU A  93      37.359 -14.429   9.406  1.00 93.95           O  
ATOM   1465  OE2 GLU A  93      38.091 -14.708  11.486  1.00 93.95           O  
ATOM   1466  N   LYS A  94      34.684 -17.690  14.943  1.00 95.08           N  
ATOM   1468  CA  LYS A  94      34.686 -18.375  16.250  1.00 95.08           C  
ATOM   1470  C   LYS A  94      33.527 -19.368  16.414  1.00 95.08           C  
ATOM   1471  CB  LYS A  94      34.740 -17.337  17.385  1.00 95.08           C  
ATOM   1474  O   LYS A  94      33.277 -19.822  17.528  1.00 95.08           O  
ATOM   1475  CG  LYS A  94      36.067 -16.562  17.385  1.00 95.08           C  
ATOM   1478  CD  LYS A  94      35.995 -15.297  18.250  1.00 95.08           C  
ATOM   1481  CE  LYS A  94      37.284 -14.489  18.029  1.00 95.08           C  
ATOM   1484  NZ  LYS A  94      37.116 -13.031  18.273  1.00 95.08           N  
ATOM   1488  N   GLY A  95      32.815 -19.696  15.335  1.00 96.07           N  
ATOM   1490  CA  GLY A  95      31.767 -20.714  15.301  1.00 96.07           C  
ATOM   1493  C   GLY A  95      30.389 -20.239  15.751  1.00 96.07           C  
ATOM   1494  O   GLY A  95      29.530 -21.079  16.004  1.00 96.07           O  
ATOM   1495  N   PHE A  96      30.153 -18.934  15.882  1.00 97.17           N  
ATOM   1497  CA  PHE A  96      28.824 -18.420  16.210  1.00 97.17           C  
ATOM   1499  C   PHE A  96      27.984 -18.192  14.955  1.00 97.17           C  
ATOM   1500  CB  PHE A  96      28.924 -17.148  17.046  1.00 97.17           C  
ATOM   1503  O   PHE A  96      28.482 -17.752  13.926  1.00 97.17           O  
ATOM   1504  CG  PHE A  96      29.386 -17.346  18.478  1.00 97.17           C  
ATOM   1505  CD1 PHE A  96      28.451 -17.318  19.531  1.00 97.17           C  
ATOM   1507  CD2 PHE A  96      30.747 -17.570  18.764  1.00 97.17           C  
ATOM   1509  CE1 PHE A  96      28.869 -17.532  20.857  1.00 97.17           C  
ATOM   1511  CE2 PHE A  96      31.165 -17.792  20.088  1.00 97.17           C  
ATOM   1513  CZ  PHE A  96      30.225 -17.777  21.135  1.00 97.17           C  
ATOM   1515  N   VAL A  97      26.685 -18.450  15.063  1.00 96.20           N  
ATOM   1517  CA  VAL A  97      25.699 -18.222  14.005  1.00 96.20           C  
ATOM   1519  C   VAL A  97      24.566 -17.352  14.535  1.00 96.20           C  
ATOM   1520  CB  VAL A  97      25.174 -19.548  13.419  1.00 96.20           C  
ATOM   1522  O   VAL A  97      24.226 -17.420  15.719  1.00 96.20           O  
ATOM   1523  CG1 VAL A  97      26.311 -20.347  12.769  1.00 96.20           C  
ATOM   1527  CG2 VAL A  97      24.484 -20.443  14.455  1.00 96.20           C  
ATOM   1531  N   ILE A  98      23.983 -16.524  13.667  1.00 96.54           N  
ATOM   1533  CA  ILE A  98      22.803 -15.723  14.011  1.00 96.54           C  
ATOM   1535  C   ILE A  98      21.597 -16.662  14.070  1.00 96.54           C  
ATOM   1536  CB  ILE A  98      22.600 -14.556  13.020  1.00 96.54           C  
ATOM   1538  O   ILE A  98      21.257 -17.306  13.081  1.00 96.54           O  
ATOM   1539  CG1 ILE A  98      23.810 -13.595  13.070  1.00 96.54           C  
ATOM   1542  CG2 ILE A  98      21.304 -13.798  13.356  1.00 96.54           C  
ATOM   1546  CD1 ILE A  98      23.767 -12.448  12.057  1.00 96.54           C  
ATOM   1550  N   THR A  99      20.962 -16.737  15.237  1.00 96.58           N  
ATOM   1552  CA  THR A  99      19.782 -17.588  15.483  1.00 96.58           C  
ATOM   1554  C   THR A  99      18.476 -16.813  15.527  1.00 96.58           C  
ATOM   1555  CB  THR A  99      19.923 -18.389  16.784  1.00 96.58           C  
ATOM   1557  O   THR A  99      17.408 -17.402  15.428  1.00 96.58           O  
ATOM   1558  CG2 THR A  99      21.059 -19.401  16.684  1.00 96.58           C  
ATOM   1562  OG1 THR A  99      20.188 -17.571  17.910  1.00 96.58           O  
ATOM   1564  N   GLU A 100      18.558 -15.500  15.689  1.00 97.46           N  
ATOM   1566  CA  GLU A 100      17.427 -14.584  15.679  1.00 97.46           C  
ATOM   1568  C   GLU A 100      17.973 -13.195  15.374  1.00 97.46           C  
ATOM   1569  CB  GLU A 100      16.725 -14.614  17.043  1.00 97.46           C  
ATOM   1572  O   GLU A 100      19.050 -12.839  15.863  1.00 97.46           O  
ATOM   1573  CG  GLU A 100      15.593 -13.587  17.156  1.00 97.46           C  
ATOM   1576  CD  GLU A 100      14.760 -13.816  18.421  1.00 97.46           C  
ATOM   1577  OE1 GLU A 100      13.515 -13.812  18.297  1.00 97.46           O  
ATOM   1578  OE2 GLU A 100      15.357 -14.004  19.503  1.00 97.46           O  
ATOM   1579  N   TYR A 101      17.259 -12.412  14.572  1.00 98.09           N  
ATOM   1581  CA  TYR A 101      17.601 -11.012  14.374  1.00 98.09           C  
ATOM   1583  C   TYR A 101      16.384 -10.145  14.074  1.00 98.09           C  
ATOM   1584  CB  TYR A 101      18.682 -10.859  13.296  1.00 98.09           C  
ATOM   1587  O   TYR A 101      15.347 -10.615  13.609  1.00 98.09           O  
ATOM   1588  CG  TYR A 101      18.245 -11.200  11.884  1.00 98.09           C  
ATOM   1589  CD1 TYR A 101      18.428 -12.500  11.377  1.00 98.09           C  
ATOM   1591  CD2 TYR A 101      17.666 -10.207  11.072  1.00 98.09           C  
ATOM   1593  CE1 TYR A 101      18.056 -12.799  10.055  1.00 98.09           C  
ATOM   1595  CE2 TYR A 101      17.281 -10.505   9.752  1.00 98.09           C  
ATOM   1597  OH  TYR A 101      17.109 -12.120   7.975  1.00 98.09           O  
ATOM   1599  CZ  TYR A 101      17.476 -11.806   9.242  1.00 98.09           C  
ATOM   1600  N   PHE A 102      16.558  -8.854  14.328  1.00 98.18           N  
ATOM   1602  CA  PHE A 102      15.619  -7.788  14.039  1.00 98.18           C  
ATOM   1604  C   PHE A 102      16.332  -6.710  13.226  1.00 98.18           C  
ATOM   1605  CB  PHE A 102      15.048  -7.192  15.329  1.00 98.18           C  
ATOM   1608  O   PHE A 102      17.478  -6.354  13.527  1.00 98.18           O  
ATOM   1609  CG  PHE A 102      14.348  -8.186  16.234  1.00 98.18           C  
ATOM   1610  CD1 PHE A 102      12.945  -8.282  16.218  1.00 98.18           C  
ATOM   1612  CD2 PHE A 102      15.097  -9.020  17.088  1.00 98.18           C  
ATOM   1614  CE1 PHE A 102      12.295  -9.203  17.057  1.00 98.18           C  
ATOM   1616  CE2 PHE A 102      14.447  -9.957  17.908  1.00 98.18           C  
ATOM   1618  CZ  PHE A 102      13.046 -10.047  17.893  1.00 98.18           C  
ATOM   1620  N   ILE A 103      15.641  -6.182  12.224  1.00 98.36           N  
ATOM   1622  CA  ILE A 103      16.043  -4.994  11.480  1.00 98.36           C  
ATOM   1624  C   ILE A 103      14.922  -3.973  11.646  1.00 98.36           C  
ATOM   1625  CB  ILE A 103      16.330  -5.313   9.996  1.00 98.36           C  
ATOM   1627  O   ILE A 103      13.844  -4.159  11.089  1.00 98.36           O  
ATOM   1628  CG1 ILE A 103      17.380  -6.437   9.834  1.00 98.36           C  
ATOM   1631  CG2 ILE A 103      16.824  -4.026   9.308  1.00 98.36           C  
ATOM   1635  CD1 ILE A 103      17.476  -7.007   8.413  1.00 98.36           C  
ATOM   1639  N   ASP A 104      15.173  -2.921  12.422  1.00 98.03           N  
ATOM   1641  CA  ASP A 104      14.272  -1.772  12.528  1.00 98.03           C  
ATOM   1643  C   ASP A 104      14.715  -0.725  11.497  1.00 98.03           C  
ATOM   1644  CB  ASP A 104      14.274  -1.176  13.950  1.00 98.03           C  
ATOM   1647  O   ASP A 104      15.804  -0.160  11.627  1.00 98.03           O  
ATOM   1648  CG  ASP A 104      13.996  -2.166  15.091  1.00 98.03           C  
ATOM   1649  OD1 ASP A 104      13.092  -3.022  14.980  1.00 98.03           O  
ATOM   1650  OD2 ASP A 104      14.659  -2.063  16.153  1.00 98.03           O  
ATOM   1651  N   VAL A 105      13.910  -0.478  10.465  1.00 97.98           N  
ATOM   1653  CA  VAL A 105      14.172   0.552   9.449  1.00 97.98           C  
ATOM   1655  C   VAL A 105      13.506   1.851   9.879  1.00 97.98           C  
ATOM   1656  CB  VAL A 105      13.685   0.103   8.059  1.00 97.98           C  
ATOM   1658  O   VAL A 105      12.309   1.857  10.138  1.00 97.98           O  
ATOM   1659  CG1 VAL A 105      13.871   1.200   7.002  1.00 97.98           C  
ATOM   1663  CG2 VAL A 105      14.494  -1.121   7.614  1.00 97.98           C  
ATOM   1667  N   LEU A 106      14.278   2.941   9.953  1.00 96.52           N  
ATOM   1669  CA  LEU A 106      13.856   4.245  10.477  1.00 96.52           C  
ATOM   1671  C   LEU A 106      14.119   5.356   9.431  1.00 96.52           C  
ATOM   1672  CB  LEU A 106      14.602   4.521  11.802  1.00 96.52           C  
ATOM   1675  O   LEU A 106      15.155   6.038   9.509  1.00 96.52           O  
ATOM   1676  CG  LEU A 106      14.454   3.455  12.903  1.00 96.52           C  
ATOM   1678  CD1 LEU A 106      15.395   3.801  14.063  1.00 96.52           C  
ATOM   1682  CD2 LEU A 106      13.032   3.364  13.447  1.00 96.52           C  
ATOM   1686  N   PRO A 107      13.211   5.566   8.456  1.00 93.73           N  
ATOM   1687  CA  PRO A 107      13.426   6.496   7.342  1.00 93.73           C  
ATOM   1689  C   PRO A 107      13.719   7.939   7.779  1.00 93.73           C  
ATOM   1690  CB  PRO A 107      12.164   6.419   6.478  1.00 93.73           C  
ATOM   1693  O   PRO A 107      14.693   8.530   7.314  1.00 93.73           O  
ATOM   1694  CG  PRO A 107      11.604   5.033   6.781  1.00 93.73           C  
ATOM   1697  CD  PRO A 107      11.974   4.819   8.246  1.00 93.73           C  
ATOM   1700  N   THR A 108      12.981   8.469   8.767  1.00 90.79           N  
ATOM   1702  CA  THR A 108      13.125   9.846   9.295  1.00 90.79           C  
ATOM   1704  C   THR A 108      14.548  10.189   9.772  1.00 90.79           C  
ATOM   1705  CB  THR A 108      12.115  10.062  10.443  1.00 90.79           C  
ATOM   1707  O   THR A 108      14.906  11.361   9.880  1.00 90.79           O  
ATOM   1708  CG2 THR A 108      12.002  11.509  10.932  1.00 90.79           C  
ATOM   1712  OG1 THR A 108      10.830   9.704   9.997  1.00 90.79           O  
ATOM   1714  N   GLY A 109      15.394   9.189  10.050  1.00 89.18           N  
ATOM   1716  CA  GLY A 109      16.789   9.373  10.459  1.00 89.18           C  
ATOM   1719  C   GLY A 109      17.840   8.887   9.460  1.00 89.18           C  
ATOM   1720  O   GLY A 109      19.019   8.910   9.810  1.00 89.18           O  
ATOM   1721  N   ASN A 110      17.449   8.408   8.270  1.00 93.93           N  
ATOM   1723  CA  ASN A 110      18.315   7.638   7.365  1.00 93.93           C  
ATOM   1725  C   ASN A 110      19.124   6.585   8.137  1.00 93.93           C  
ATOM   1726  CB  ASN A 110      19.202   8.576   6.526  1.00 93.93           C  
ATOM   1729  O   ASN A 110      20.361   6.561   8.092  1.00 93.93           O  
ATOM   1730  CG  ASN A 110      18.400   9.428   5.570  1.00 93.93           C  
ATOM   1731  ND2 ASN A 110      18.743  10.684   5.419  1.00 93.93           N  
ATOM   1734  OD1 ASN A 110      17.467   8.990   4.930  1.00 93.93           O  
ATOM   1735  N   LYS A 111      18.427   5.776   8.939  1.00 96.84           N  
ATOM   1737  CA  LYS A 111      19.047   4.831   9.867  1.00 96.84           C  
ATOM   1739  C   LYS A 111      18.312   3.496   9.876  1.00 96.84           C  
ATOM   1740  CB  LYS A 111      19.138   5.494  11.253  1.00 96.84           C  
ATOM   1743  O   LYS A 111      17.100   3.441   9.705  1.00 96.84           O  
ATOM   1744  CG  LYS A 111      19.634   4.539  12.343  1.00 96.84           C  
ATOM   1747  CD  LYS A 111      19.936   5.262  13.651  1.00 96.84           C  
ATOM   1750  CE  LYS A 111      19.967   4.201  14.747  1.00 96.84           C  
ATOM   1753  NZ  LYS A 111      20.460   4.759  16.023  1.00 96.84           N  
ATOM   1757  N   ALA A 112      19.055   2.434  10.158  1.00 98.21           N  
ATOM   1759  CA  ALA A 112      18.493   1.163  10.590  1.00 98.21           C  
ATOM   1761  C   ALA A 112      19.139   0.702  11.906  1.00 98.21           C  
ATOM   1762  CB  ALA A 112      18.621   0.138   9.459  1.00 98.21           C  
ATOM   1766  O   ALA A 112      20.272   1.072  12.226  1.00 98.21           O  
ATOM   1767  N   ILE A 113      18.425  -0.102  12.687  1.00 98.58           N  
ATOM   1769  CA  ILE A 113      18.976  -0.812  13.845  1.00 98.58           C  
ATOM   1771  C   ILE A 113      18.977  -2.297  13.518  1.00 98.58           C  
ATOM   1772  CB  ILE A 113      18.218  -0.500  15.154  1.00 98.58           C  
ATOM   1774  O   ILE A 113      17.926  -2.887  13.299  1.00 98.58           O  
ATOM   1775  CG1 ILE A 113      18.238   1.021  15.429  1.00 98.58           C  
ATOM   1778  CG2 ILE A 113      18.849  -1.286  16.324  1.00 98.58           C  
ATOM   1782  CD1 ILE A 113      17.402   1.455  16.638  1.00 98.58           C  
ATOM   1786  N   PHE A 114      20.162  -2.901  13.503  1.00 98.69           N  
ATOM   1788  CA  PHE A 114      20.335  -4.330  13.291  1.00 98.69           C  
ATOM   1790  C   PHE A 114      20.777  -4.982  14.596  1.00 98.69           C  
ATOM   1791  CB  PHE A 114      21.325  -4.558  12.144  1.00 98.69           C  
ATOM   1794  O   PHE A 114      21.885  -4.735  15.077  1.00 98.69           O  
ATOM   1795  CG  PHE A 114      21.642  -6.015  11.868  1.00 98.69           C  
ATOM   1796  CD1 PHE A 114      22.975  -6.405  11.640  1.00 98.69           C  
ATOM   1798  CD2 PHE A 114      20.618  -6.981  11.824  1.00 98.69           C  
ATOM   1800  CE1 PHE A 114      23.284  -7.752  11.390  1.00 98.69           C  
ATOM   1802  CE2 PHE A 114      20.928  -8.327  11.568  1.00 98.69           C  
ATOM   1804  CZ  PHE A 114      22.262  -8.713  11.369  1.00 98.69           C  
ATOM   1806  N   ARG A 115      19.910  -5.801  15.191  1.00 98.55           N  
ATOM   1808  CA  ARG A 115      20.177  -6.489  16.461  1.00 98.55           C  
ATOM   1810  C   ARG A 115      19.808  -7.955  16.382  1.00 98.55           C  
ATOM   1811  CB  ARG A 115      19.468  -5.781  17.629  1.00 98.55           C  
ATOM   1814  O   ARG A 115      18.977  -8.334  15.567  1.00 98.55           O  
ATOM   1815  CG  ARG A 115      17.934  -5.815  17.555  1.00 98.55           C  
ATOM   1818  CD  ARG A 115      17.307  -5.203  18.816  1.00 98.55           C  
ATOM   1821  NE  ARG A 115      15.834  -5.141  18.695  1.00 98.55           N  
ATOM   1823  NH1 ARG A 115      15.601  -2.855  18.578  1.00 98.55           N  
ATOM   1826  NH2 ARG A 115      13.921  -4.142  17.963  1.00 98.55           N  
ATOM   1829  CZ  ARG A 115      15.124  -4.055  18.444  1.00 98.55           C  
ATOM   1830  N   GLY A 116      20.377  -8.774  17.249  1.00 98.05           N  
ATOM   1832  CA  GLY A 116      20.030 -10.184  17.278  1.00 98.05           C  
ATOM   1835  C   GLY A 116      20.883 -11.007  18.218  1.00 98.05           C  
ATOM   1836  O   GLY A 116      21.799 -10.506  18.875  1.00 98.05           O  
ATOM   1837  N   THR A 117      20.588 -12.299  18.208  1.00 98.05           N  
ATOM   1839  CA  THR A 117      21.186 -13.288  19.092  1.00 98.05           C  
ATOM   1841  C   THR A 117      22.067 -14.248  18.304  1.00 98.05           C  
ATOM   1842  CB  THR A 117      20.107 -14.052  19.858  1.00 98.05           C  
ATOM   1844  O   THR A 117      21.642 -14.895  17.341  1.00 98.05           O  
ATOM   1845  CG2 THR A 117      20.706 -15.016  20.877  1.00 98.05           C  
ATOM   1849  OG1 THR A 117      19.251 -13.177  20.545  1.00 98.05           O  
ATOM   1851  N   LEU A 118      23.304 -14.383  18.767  1.00 97.58           N  
ATOM   1853  CA  LEU A 118      24.309 -15.318  18.287  1.00 97.58           C  
ATOM   1855  C   LEU A 118      24.389 -16.517  19.233  1.00 97.58           C  
ATOM   1856  CB  LEU A 118      25.661 -14.592  18.216  1.00 97.58           C  
ATOM   1859  O   LEU A 118      24.550 -16.356  20.445  1.00 97.58           O  
ATOM   1860  CG  LEU A 118      25.738 -13.498  17.138  1.00 97.58           C  
ATOM   1862  CD1 LEU A 118      26.831 -12.497  17.507  1.00 97.58           C  
ATOM   1866  CD2 LEU A 118      26.063 -14.085  15.768  1.00 97.58           C  
ATOM   1870  N   ALA A 119      24.369 -17.725  18.682  1.00 97.68           N  
ATOM   1872  CA  ALA A 119      24.654 -18.951  19.421  1.00 97.68           C  
ATOM   1874  C   ALA A 119      25.867 -19.646  18.806  1.00 97.68           C  
ATOM   1875  CB  ALA A 119      23.415 -19.842  19.424  1.00 97.68           C  
ATOM   1879  O   ALA A 119      26.059 -19.611  17.593  1.00 97.68           O  
ATOM   1880  N   HIS A 120      26.701 -20.271  19.635  1.00 97.86           N  
ATOM   1882  CA  HIS A 120      27.767 -21.107  19.103  1.00 97.86           C  
ATOM   1884  C   HIS A 120      27.135 -22.319  18.418  1.00 97.86           C  
ATOM   1885  CB  HIS A 120      28.748 -21.495  20.208  1.00 97.86           C  
ATOM   1888  O   HIS A 120      26.208 -22.917  18.952  1.00 97.86           O  
ATOM   1889  CG  HIS A 120      29.976 -22.178  19.662  1.00 97.86           C  
ATOM   1890  CD2 HIS A 120      31.105 -21.581  19.170  1.00 97.86           C  
ATOM   1892  ND1 HIS A 120      30.166 -23.531  19.557  1.00 97.86           N  
ATOM   1894  CE1 HIS A 120      31.381 -23.754  19.038  1.00 97.86           C  
ATOM   1896  NE2 HIS A 120      31.990 -22.592  18.781  1.00 97.86           N  
ATOM   1897  N   LYS A 121      27.641 -22.713  17.258  1.00 96.89           N  
ATOM   1899  CA  LYS A 121      27.123 -23.824  16.453  1.00 96.89           C  
ATOM   1901  C   LYS A 121      26.954 -25.140  17.224  1.00 96.89           C  
ATOM   1902  CB  LYS A 121      28.052 -23.975  15.248  1.00 96.89           C  
ATOM   1905  O   LYS A 121      26.057 -25.914  16.919  1.00 96.89           O  
ATOM   1906  CG  LYS A 121      29.495 -24.360  15.615  1.00 96.89           C  
ATOM   1909  CD  LYS A 121      30.365 -24.287  14.363  1.00 96.89           C  
ATOM   1912  CE  LYS A 121      31.757 -24.853  14.649  1.00 96.89           C  
ATOM   1915  NZ  LYS A 121      32.356 -25.373  13.401  1.00 96.89           N  
ATOM   1919  N   SER A 122      27.760 -25.359  18.266  1.00 97.42           N  
ATOM   1921  CA  SER A 122      27.633 -26.522  19.153  1.00 97.42           C  
ATOM   1923  C   SER A 122      26.470 -26.458  20.143  1.00 97.42           C  
ATOM   1924  CB  SER A 122      28.939 -26.800  19.897  1.00 97.42           C  
ATOM   1927  O   SER A 122      26.165 -27.463  20.765  1.00 97.42           O  
ATOM   1928  OG  SER A 122      29.187 -25.765  20.832  1.00 97.42           O  
ATOM   1930  N   THR A 123      25.813 -25.312  20.313  1.00 97.60           N  
ATOM   1932  CA  THR A 123      24.629 -25.156  21.176  1.00 97.60           C  
ATOM   1934  C   THR A 123      23.329 -25.001  20.391  1.00 97.60           C  
ATOM   1935  CB  THR A 123      24.789 -23.998  22.176  1.00 97.60           C  
ATOM   1937  O   THR A 123      22.265 -24.874  20.996  1.00 97.60           O  
ATOM   1938  CG2 THR A 123      26.052 -24.142  23.017  1.00 97.60           C  
ATOM   1942  OG1 THR A 123      24.883 -22.729  21.574  1.00 97.60           O  
ATOM   1944  N   VAL A 124      23.392 -25.014  19.055  1.00 95.48           N  
ATOM   1946  CA  VAL A 124      22.223 -24.890  18.178  1.00 95.48           C  
ATOM   1948  C   VAL A 124      21.702 -26.276  17.830  1.00 95.48           C  
ATOM   1949  CB  VAL A 124      22.558 -24.084  16.910  1.00 95.48           C  
ATOM   1951  O   VAL A 124      22.352 -27.019  17.099  1.00 95.48           O  
ATOM   1952  CG1 VAL A 124      21.339 -23.941  15.989  1.00 95.48           C  
ATOM   1956  CG2 VAL A 124      23.006 -22.667  17.283  1.00 95.48           C  
ATOM   1960  N   ASP A 125      20.524 -26.616  18.347  1.00 91.90           N  
ATOM   1962  CA  ASP A 125      19.861 -27.873  18.006  1.00 91.90           C  
ATOM   1964  C   ASP A 125      19.593 -27.954  16.492  1.00 91.90           C  
ATOM   1965  CB  ASP A 125      18.579 -28.035  18.837  1.00 91.90           C  
ATOM   1968  O   ASP A 125      19.258 -26.960  15.845  1.00 91.90           O  
ATOM   1969  CG  ASP A 125      17.993 -29.453  18.784  1.00 91.90           C  
ATOM   1970  OD1 ASP A 125      18.640 -30.348  18.191  1.00 91.90           O  
ATOM   1971  OD2 ASP A 125      16.906 -29.635  19.374  1.00 91.90           O  
ATOM   1972  N   GLY A 126      19.796 -29.136  15.917  1.00 89.91           N  
ATOM   1974  CA  GLY A 126      19.739 -29.380  14.475  1.00 89.91           C  
ATOM   1977  C   GLY A 126      20.975 -28.940  13.679  1.00 89.91           C  
ATOM   1978  O   GLY A 126      21.095 -29.318  12.513  1.00 89.91           O  
ATOM   1979  N   HIS A 127      21.922 -28.199  14.267  1.00 93.69           N  
ATOM   1981  CA  HIS A 127      23.180 -27.888  13.587  1.00 93.69           C  
ATOM   1983  C   HIS A 127      24.088 -29.137  13.530  1.00 93.69           C  
ATOM   1984  CB  HIS A 127      23.875 -26.691  14.249  1.00 93.69           C  
ATOM   1987  O   HIS A 127      24.169 -29.873  14.515  1.00 93.69           O  
ATOM   1988  CG  HIS A 127      25.032 -26.168  13.435  1.00 93.69           C  
ATOM   1989  CD2 HIS A 127      24.996 -25.186  12.483  1.00 93.69           C  
ATOM   1991  ND1 HIS A 127      26.312 -26.664  13.453  1.00 93.69           N  
ATOM   1993  CE1 HIS A 127      27.022 -26.041  12.496  1.00 93.69           C  
ATOM   1995  NE2 HIS A 127      26.267 -25.106  11.900  1.00 93.69           N  
ATOM   1996  N   PRO A 128      24.834 -29.380  12.434  1.00 94.98           N  
ATOM   1997  CA  PRO A 128      25.726 -30.543  12.317  1.00 94.98           C  
ATOM   1999  C   PRO A 128      26.769 -30.679  13.438  1.00 94.98           C  
ATOM   2000  CB  PRO A 128      26.412 -30.372  10.959  1.00 94.98           C  
ATOM   2003  O   PRO A 128      27.113 -31.787  13.834  1.00 94.98           O  
ATOM   2004  CG  PRO A 128      25.378 -29.613  10.133  1.00 94.98           C  
ATOM   2007  CD  PRO A 128      24.724 -28.691  11.154  1.00 94.98           C  
ATOM   2010  N   ASP A 129      27.249 -29.547  13.954  1.00 95.55           N  
ATOM   2012  CA  ASP A 129      28.233 -29.474  15.046  1.00 95.55           C  
ATOM   2014  C   ASP A 129      27.606 -29.455  16.456  1.00 95.55           C  
ATOM   2015  CB  ASP A 129      29.158 -28.258  14.846  1.00 95.55           C  
ATOM   2018  O   ASP A 129      28.314 -29.153  17.420  1.00 95.55           O  
ATOM   2019  CG  ASP A 129      30.039 -28.317  13.598  1.00 95.55           C  
ATOM   2020  OD1 ASP A 129      30.421 -29.419  13.165  1.00 95.55           O  
ATOM   2021  OD2 ASP A 129      30.404 -27.218  13.114  1.00 95.55           O  
ATOM   2022  N   PHE A 130      26.298 -29.711  16.594  1.00 96.45           N  
ATOM   2024  CA  PHE A 130      25.606 -29.701  17.884  1.00 96.45           C  
ATOM   2026  C   PHE A 130      26.247 -30.680  18.877  1.00 96.45           C  
ATOM   2027  CB  PHE A 130      24.116 -30.011  17.701  1.00 96.45           C  
ATOM   2030  O   PHE A 130      26.393 -31.872  18.606  1.00 96.45           O  
ATOM   2031  CG  PHE A 130      23.336 -30.068  19.004  1.00 96.45           C  
ATOM   2032  CD1 PHE A 130      22.847 -31.297  19.486  1.00 96.45           C  
ATOM   2034  CD2 PHE A 130      23.115 -28.894  19.747  1.00 96.45           C  
ATOM   2036  CE1 PHE A 130      22.125 -31.347  20.692  1.00 96.45           C  
ATOM   2038  CE2 PHE A 130      22.394 -28.943  20.954  1.00 96.45           C  
ATOM   2040  CZ  PHE A 130      21.895 -30.170  21.424  1.00 96.45           C  
ATOM   2042  N   ASP A 131      26.587 -30.170  20.059  1.00 96.70           N  
ATOM   2044  CA  ASP A 131      27.091 -30.938  21.188  1.00 96.70           C  
ATOM   2046  C   ASP A 131      26.181 -30.674  22.397  1.00 96.70           C  
ATOM   2047  CB  ASP A 131      28.551 -30.569  21.477  1.00 96.70           C  
ATOM   2050  O   ASP A 131      26.223 -29.582  22.971  1.00 96.70           O  
ATOM   2051  CG  ASP A 131      29.129 -31.266  22.717  1.00 96.70           C  
ATOM   2052  OD1 ASP A 131      28.432 -32.079  23.374  1.00 96.70           O  
ATOM   2053  OD2 ASP A 131      30.280 -30.941  23.065  1.00 96.70           O  
ATOM   2054  N   PRO A 132      25.385 -31.663  22.842  1.00 94.79           N  
ATOM   2055  CA  PRO A 132      24.471 -31.493  23.968  1.00 94.79           C  
ATOM   2057  C   PRO A 132      25.185 -31.190  25.296  1.00 94.79           C  
ATOM   2058  CB  PRO A 132      23.678 -32.802  24.031  1.00 94.79           C  
ATOM   2061  O   PRO A 132      24.534 -30.786  26.257  1.00 94.79           O  
ATOM   2062  CG  PRO A 132      24.613 -33.833  23.400  1.00 94.79           C  
ATOM   2065  CD  PRO A 132      25.342 -33.026  22.335  1.00 94.79           C  
ATOM   2068  N   SER A 133      26.507 -31.387  25.376  1.00 96.40           N  
ATOM   2070  CA  SER A 133      27.321 -31.017  26.537  1.00 96.40           C  
ATOM   2072  C   SER A 133      27.862 -29.582  26.482  1.00 96.40           C  
ATOM   2073  CB  SER A 133      28.444 -32.038  26.726  1.00 96.40           C  
ATOM   2076  O   SER A 133      28.400 -29.084  27.476  1.00 96.40           O  
ATOM   2077  OG  SER A 133      29.512 -31.876  25.818  1.00 96.40           O  
ATOM   2079  N   SER A 134      27.702 -28.890  25.352  1.00 95.73           N  
ATOM   2081  CA  SER A 134      28.196 -27.532  25.164  1.00 95.73           C  
ATOM   2083  C   SER A 134      27.412 -26.526  26.008  1.00 95.73           C  
ATOM   2084  CB  SER A 134      28.154 -27.157  23.688  1.00 95.73           C  
ATOM   2087  O   SER A 134      26.195 -26.395  25.906  1.00 95.73           O  
ATOM   2088  OG  SER A 134      28.620 -25.829  23.523  1.00 95.73           O  
ATOM   2090  N   THR A 135      28.139 -25.747  26.808  1.00 93.96           N  
ATOM   2092  CA  THR A 135      27.584 -24.727  27.717  1.00 93.96           C  
ATOM   2094  C   THR A 135      27.941 -23.299  27.299  1.00 93.96           C  
ATOM   2095  CB  THR A 135      28.005 -25.003  29.166  1.00 93.96           C  
ATOM   2097  O   THR A 135      27.809 -22.361  28.087  1.00 93.96           O  
ATOM   2098  CG2 THR A 135      27.428 -26.316  29.694  1.00 93.96           C  
ATOM   2102  OG1 THR A 135      29.407 -25.115  29.261  1.00 93.96           O  
ATOM   2104  N   ILE A 136      28.405 -23.115  26.059  1.00 95.79           N  
ATOM   2106  CA  ILE A 136      28.804 -21.804  25.538  1.00 95.79           C  
ATOM   2108  C   ILE A 136      27.587 -20.873  25.519  1.00 95.79           C  
ATOM   2109  CB  ILE A 136      29.474 -21.919  24.151  1.00 95.79           C  
ATOM   2111  O   ILE A 136      26.571 -21.160  24.884  1.00 95.79           O  
ATOM   2112  CG1 ILE A 136      30.732 -22.816  24.232  1.00 95.79           C  
ATOM   2115  CG2 ILE A 136      29.849 -20.514  23.636  1.00 95.79           C  
ATOM   2119  CD1 ILE A 136      31.342 -23.168  22.870  1.00 95.79           C  
ATOM   2123  N   SER A 137      27.700 -19.740  26.209  1.00 96.34           N  
ATOM   2125  CA  SER A 137      26.617 -18.766  26.312  1.00 96.34           C  
ATOM   2127  C   SER A 137      26.327 -18.103  24.970  1.00 96.34           C  
ATOM   2128  CB  SER A 137      26.945 -17.703  27.365  1.00 96.34           C  
ATOM   2131  O   SER A 137      27.243 -17.775  24.208  1.00 96.34           O  
ATOM   2132  OG  SER A 137      28.154 -17.043  27.044  1.00 96.34           O  
ATOM   2134  N   LYS A 138      25.044 -17.824  24.730  1.00 96.66           N  
ATOM   2136  CA  LYS A 138      24.617 -16.934  23.648  1.00 96.66           C  
ATOM   2138  C   LYS A 138      25.209 -15.534  23.837  1.00 96.66           C  
ATOM   2139  CB  LYS A 138      23.084 -16.883  23.561  1.00 96.66           C  
ATOM   2142  O   LYS A 138      25.584 -15.150  24.949  1.00 96.66           O  
ATOM   2143  CG  LYS A 138      22.462 -18.254  23.238  1.00 96.66           C  
ATOM   2146  CD  LYS A 138      20.955 -18.101  23.007  1.00 96.66           C  
ATOM   2149  CE  LYS A 138      20.281 -19.427  22.645  1.00 96.66           C  
ATOM   2152  NZ  LYS A 138      18.877 -19.198  22.213  1.00 96.66           N  
ATOM   2156  N   LYS A 139      25.311 -14.786  22.744  1.00 95.95           N  
ATOM   2158  CA  LYS A 139      25.731 -13.383  22.730  1.00 95.95           C  
ATOM   2160  C   LYS A 139      24.673 -12.559  22.022  1.00 95.95           C  
ATOM   2161  CB  LYS A 139      27.080 -13.222  22.020  1.00 95.95           C  
ATOM   2164  O   LYS A 139      24.084 -13.029  21.058  1.00 95.95           O  
ATOM   2165  CG  LYS A 139      28.228 -13.937  22.738  1.00 95.95           C  
ATOM   2168  CD  LYS A 139      29.513 -13.727  21.936  1.00 95.95           C  
ATOM   2171  CE  LYS A 139      30.688 -14.410  22.632  1.00 95.95           C  
ATOM   2174  NZ  LYS A 139      31.913 -14.260  21.816  1.00 95.95           N  
ATOM   2178  N   GLU A 140      24.514 -11.321  22.453  1.00 97.44           N  
ATOM   2180  CA  GLU A 140      23.691 -10.345  21.749  1.00 97.44           C  
ATOM   2182  C   GLU A 140      24.590  -9.385  20.972  1.00 97.44           C  
ATOM   2183  CB  GLU A 140      22.788  -9.586  22.733  1.00 97.44           C  
ATOM   2186  O   GLU A 140      25.704  -9.072  21.404  1.00 97.44           O  
ATOM   2187  CG  GLU A 140      21.892 -10.497  23.590  1.00 97.44           C  
ATOM   2190  CD  GLU A 140      21.058 -11.489  22.768  1.00 97.44           C  
ATOM   2191  OE1 GLU A 140      20.936 -12.648  23.220  1.00 97.44           O  
ATOM   2192  OE2 GLU A 140      20.582 -11.118  21.675  1.00 97.44           O  
ATOM   2193  N   PHE A 141      24.093  -8.898  19.841  1.00 97.41           N  
ATOM   2195  CA  PHE A 141      24.691  -7.788  19.112  1.00 97.41           C  
ATOM   2197  C   PHE A 141      23.631  -6.738  18.799  1.00 97.41           C  
ATOM   2198  CB  PHE A 141      25.389  -8.286  17.842  1.00 97.41           C  
ATOM   2201  O   PHE A 141      22.440  -7.032  18.708  1.00 97.41           O  
ATOM   2202  CG  PHE A 141      24.436  -8.742  16.757  1.00 97.41           C  
ATOM   2203  CD1 PHE A 141      24.047 -10.089  16.680  1.00 97.41           C  
ATOM   2205  CD2 PHE A 141      23.911  -7.812  15.839  1.00 97.41           C  
ATOM   2207  CE1 PHE A 141      23.158 -10.514  15.678  1.00 97.41           C  
ATOM   2209  CE2 PHE A 141      23.013  -8.233  14.846  1.00 97.41           C  
ATOM   2211  CZ  PHE A 141      22.642  -9.584  14.759  1.00 97.41           C  
ATOM   2213  N   GLU A 142      24.076  -5.501  18.611  1.00 98.16           N  
ATOM   2215  CA  GLU A 142      23.214  -4.397  18.209  1.00 98.16           C  
ATOM   2217  C   GLU A 142      24.059  -3.323  17.527  1.00 98.16           C  
ATOM   2218  CB  GLU A 142      22.502  -3.842  19.448  1.00 98.16           C  
ATOM   2221  O   GLU A 142      24.962  -2.749  18.147  1.00 98.16           O  
ATOM   2222  CG  GLU A 142      21.535  -2.695  19.124  1.00 98.16           C  
ATOM   2225  CD  GLU A 142      20.878  -2.131  20.388  1.00 98.16           C  
ATOM   2226  OE1 GLU A 142      19.928  -1.337  20.238  1.00 98.16           O  
ATOM   2227  OE2 GLU A 142      21.419  -2.388  21.492  1.00 98.16           O  
ATOM   2228  N   PHE A 143      23.740  -3.032  16.272  1.00 98.18           N  
ATOM   2230  CA  PHE A 143      24.370  -1.998  15.466  1.00 98.18           C  
ATOM   2232  C   PHE A 143      23.350  -0.933  15.072  1.00 98.18           C  
ATOM   2233  CB  PHE A 143      25.056  -2.601  14.237  1.00 98.18           C  
ATOM   2236  O   PHE A 143      22.244  -1.234  14.634  1.00 98.18           O  
ATOM   2237  CG  PHE A 143      26.167  -3.570  14.584  1.00 98.18           C  
ATOM   2238  CD1 PHE A 143      27.455  -3.095  14.891  1.00 98.18           C  
ATOM   2240  CD2 PHE A 143      25.901  -4.948  14.636  1.00 98.18           C  
ATOM   2242  CE1 PHE A 143      28.478  -3.994  15.243  1.00 98.18           C  
ATOM   2244  CE2 PHE A 143      26.914  -5.842  15.019  1.00 98.18           C  
ATOM   2246  CZ  PHE A 143      28.204  -5.369  15.312  1.00 98.18           C  
ATOM   2248  N   SER A 144      23.752   0.326  15.206  1.00 98.06           N  
ATOM   2250  CA  SER A 144      23.060   1.482  14.644  1.00 98.06           C  
ATOM   2252  C   SER A 144      23.713   1.813  13.310  1.00 98.06           C  
ATOM   2253  CB  SER A 144      23.178   2.644  15.631  1.00 98.06           C  
ATOM   2256  O   SER A 144      24.801   2.390  13.298  1.00 98.06           O  
ATOM   2257  OG  SER A 144      22.871   3.891  15.038  1.00 98.06           O  
ATOM   2259  N   LEU A 145      23.056   1.457  12.212  1.00 97.75           N  
ATOM   2261  CA  LEU A 145      23.538   1.651  10.850  1.00 97.75           C  
ATOM   2263  C   LEU A 145      23.131   3.044  10.363  1.00 97.75           C  
ATOM   2264  CB  LEU A 145      22.961   0.540   9.953  1.00 97.75           C  
ATOM   2267  O   LEU A 145      21.956   3.292  10.098  1.00 97.75           O  
ATOM   2268  CG  LEU A 145      23.175  -0.903  10.447  1.00 97.75           C  
ATOM   2270  CD1 LEU A 145      22.634  -1.881   9.408  1.00 97.75           C  
ATOM   2274  CD2 LEU A 145      24.646  -1.234  10.705  1.00 97.75           C  
ATOM   2278  N   ASN A 146      24.088   3.965  10.293  1.00 95.90           N  
ATOM   2280  CA  ASN A 146      23.858   5.326   9.809  1.00 95.90           C  
ATOM   2282  C   ASN A 146      23.948   5.381   8.274  1.00 95.90           C  
ATOM   2283  CB  ASN A 146      24.873   6.266  10.471  1.00 95.90           C  
ATOM   2286  O   ASN A 146      24.462   4.457   7.642  1.00 95.90           O  
ATOM   2287  CG  ASN A 146      24.823   6.296  11.987  1.00 95.90           C  
ATOM   2288  ND2 ASN A 146      25.961   6.526  12.600  1.00 95.90           N  
ATOM   2291  OD1 ASN A 146      23.800   6.147  12.642  1.00 95.90           O  
ATOM   2292  N   GLN A 147      23.459   6.468   7.667  1.00 93.99           N  
ATOM   2294  CA  GLN A 147      23.406   6.617   6.204  1.00 93.99           C  
ATOM   2296  C   GLN A 147      22.665   5.446   5.531  1.00 93.99           C  
ATOM   2297  CB  GLN A 147      24.803   6.873   5.594  1.00 93.99           C  
ATOM   2300  O   GLN A 147      23.063   4.963   4.477  1.00 93.99           O  
ATOM   2301  CG  GLN A 147      25.497   8.155   6.078  1.00 93.99           C  
ATOM   2304  CD  GLN A 147      26.096   8.060   7.478  1.00 93.99           C  
ATOM   2305  NE2 GLN A 147      26.065   9.130   8.243  1.00 93.99           N  
ATOM   2308  OE1 GLN A 147      26.615   7.046   7.919  1.00 93.99           O  
ATOM   2309  N   PHE A 148      21.589   4.971   6.160  1.00 96.26           N  
ATOM   2311  CA  PHE A 148      20.664   3.990   5.601  1.00 96.26           C  
ATOM   2313  C   PHE A 148      19.667   4.716   4.689  1.00 96.26           C  
ATOM   2314  CB  PHE A 148      20.010   3.190   6.734  1.00 96.26           C  
ATOM   2317  O   PHE A 148      18.527   4.997   5.066  1.00 96.26           O  
ATOM   2318  CG  PHE A 148      19.495   1.851   6.267  1.00 96.26           C  
ATOM   2319  CD1 PHE A 148      18.155   1.687   5.874  1.00 96.26           C  
ATOM   2321  CD2 PHE A 148      20.388   0.769   6.183  1.00 96.26           C  
ATOM   2323  CE1 PHE A 148      17.719   0.442   5.385  1.00 96.26           C  
ATOM   2325  CE2 PHE A 148      19.960  -0.464   5.670  1.00 96.26           C  
ATOM   2327  CZ  PHE A 148      18.627  -0.623   5.264  1.00 96.26           C  
ATOM   2329  N   SER A 149      20.171   5.138   3.529  1.00 94.36           N  
ATOM   2331  CA  SER A 149      19.445   5.985   2.586  1.00 94.36           C  
ATOM   2333  C   SER A 149      18.295   5.238   1.902  1.00 94.36           C  
ATOM   2334  CB  SER A 149      20.432   6.581   1.578  1.00 94.36           C  
ATOM   2337  O   SER A 149      18.085   4.044   2.131  1.00 94.36           O  
ATOM   2338  OG  SER A 149      20.623   5.721   0.479  1.00 94.36           O  
ATOM   2340  N   ILE A 150      17.546   5.932   1.046  1.00 95.08           N  
ATOM   2342  CA  ILE A 150      16.431   5.328   0.306  1.00 95.08           C  
ATOM   2344  C   ILE A 150      16.916   4.161  -0.560  1.00 95.08           C  
ATOM   2345  CB  ILE A 150      15.701   6.414  -0.510  1.00 95.08           C  
ATOM   2347  O   ILE A 150      16.262   3.121  -0.608  1.00 95.08           O  
ATOM   2348  CG1 ILE A 150      15.057   7.399   0.495  1.00 95.08           C  
ATOM   2351  CG2 ILE A 150      14.668   5.774  -1.451  1.00 95.08           C  
ATOM   2355  CD1 ILE A 150      14.290   8.556  -0.137  1.00 95.08           C  
ATOM   2359  N   LEU A 151      18.106   4.269  -1.161  1.00 96.15           N  
ATOM   2361  CA  LEU A 151      18.672   3.179  -1.952  1.00 96.15           C  
ATOM   2363  C   LEU A 151      18.915   1.917  -1.103  1.00 96.15           C  
ATOM   2364  CB  LEU A 151      19.950   3.675  -2.649  1.00 96.15           C  
ATOM   2367  O   LEU A 151      18.633   0.810  -1.553  1.00 96.15           O  
ATOM   2368  CG  LEU A 151      20.526   2.637  -3.628  1.00 96.15           C  
ATOM   2370  CD1 LEU A 151      19.599   2.408  -4.824  1.00 96.15           C  
ATOM   2374  CD2 LEU A 151      21.863   3.118  -4.167  1.00 96.15           C  
ATOM   2378  N   GLN A 152      19.373   2.067   0.143  1.00 96.32           N  
ATOM   2380  CA  GLN A 152      19.611   0.955   1.070  1.00 96.32           C  
ATOM   2382  C   GLN A 152      18.294   0.331   1.521  1.00 96.32           C  
ATOM   2383  CB  GLN A 152      20.387   1.396   2.328  1.00 96.32           C  
ATOM   2386  O   GLN A 152      18.237  -0.883   1.710  1.00 96.32           O  
ATOM   2387  CG  GLN A 152      21.896   1.597   2.152  1.00 96.32           C  
ATOM   2390  CD  GLN A 152      22.245   2.895   1.453  1.00 96.32           C  
ATOM   2391  NE2 GLN A 152      23.107   3.716   1.982  1.00 96.32           N  
ATOM   2394  OE1 GLN A 152      21.762   3.218   0.397  1.00 96.32           O  
ATOM   2395  N   GLN A 153      17.245   1.141   1.682  1.00 96.74           N  
ATOM   2397  CA  GLN A 153      15.903   0.654   1.999  1.00 96.74           C  
ATOM   2399  C   GLN A 153      15.352  -0.207   0.856  1.00 96.74           C  
ATOM   2400  CB  GLN A 153      14.968   1.829   2.316  1.00 96.74           C  
ATOM   2403  O   GLN A 153      14.911  -1.326   1.113  1.00 96.74           O  
ATOM   2404  CG  GLN A 153      15.377   2.589   3.588  1.00 96.74           C  
ATOM   2407  CD  GLN A 153      14.562   3.860   3.770  1.00 96.74           C  
ATOM   2408  NE2 GLN A 153      15.170   4.965   4.143  1.00 96.74           N  
ATOM   2411  OE1 GLN A 153      13.360   3.876   3.576  1.00 96.74           O  
ATOM   2412  N   ILE A 154      15.482   0.252  -0.395  1.00 97.00           N  
ATOM   2414  CA  ILE A 154      15.106  -0.517  -1.594  1.00 97.00           C  
ATOM   2416  C   ILE A 154      15.934  -1.802  -1.698  1.00 97.00           C  
ATOM   2417  CB  ILE A 154      15.294   0.334  -2.867  1.00 97.00           C  
ATOM   2419  O   ILE A 154      15.396  -2.885  -1.905  1.00 97.00           O  
ATOM   2420  CG1 ILE A 154      14.391   1.582  -2.860  1.00 97.00           C  
ATOM   2423  CG2 ILE A 154      15.025  -0.494  -4.137  1.00 97.00           C  
ATOM   2427  CD1 ILE A 154      14.901   2.638  -3.840  1.00 97.00           C  
ATOM   2431  N   ALA A 155      17.251  -1.707  -1.521  1.00 97.67           N  
ATOM   2433  CA  ALA A 155      18.134  -2.866  -1.571  1.00 97.67           C  
ATOM   2435  C   ALA A 155      17.745  -3.916  -0.516  1.00 97.67           C  
ATOM   2436  CB  ALA A 155      19.570  -2.373  -1.378  1.00 97.67           C  
ATOM   2440  O   ALA A 155      17.583  -5.094  -0.828  1.00 97.67           O  
ATOM   2441  N   LEU A 156      17.520  -3.488   0.729  1.00 98.08           N  
ATOM   2443  CA  LEU A 156      17.076  -4.376   1.800  1.00 98.08           C  
ATOM   2445  C   LEU A 156      15.705  -4.994   1.497  1.00 98.08           C  
ATOM   2446  CB  LEU A 156      17.057  -3.586   3.119  1.00 98.08           C  
ATOM   2449  O   LEU A 156      15.502  -6.177   1.777  1.00 98.08           O  
ATOM   2450  CG  LEU A 156      16.525  -4.393   4.315  1.00 98.08           C  
ATOM   2452  CD1 LEU A 156      17.431  -5.577   4.655  1.00 98.08           C  
ATOM   2456  CD2 LEU A 156      16.414  -3.516   5.559  1.00 98.08           C  
ATOM   2460  N   SER A 157      14.776  -4.226   0.932  1.00 97.30           N  
ATOM   2462  CA  SER A 157      13.433  -4.713   0.624  1.00 97.30           C  
ATOM   2464  C   SER A 157      13.448  -5.788  -0.470  1.00 97.30           C  
ATOM   2465  CB  SER A 157      12.513  -3.530   0.319  1.00 97.30           C  
ATOM   2468  O   SER A 157      12.732  -6.784  -0.350  1.00 97.30           O  
ATOM   2469  OG  SER A 157      12.671  -3.016  -0.983  1.00 97.30           O  
ATOM   2471  N   HIS A 158      14.360  -5.692  -1.448  1.00 97.73           N  
ATOM   2473  CA  HIS A 158      14.656  -6.781  -2.390  1.00 97.73           C  
ATOM   2475  C   HIS A 158      15.210  -8.031  -1.689  1.00 97.73           C  
ATOM   2476  CB  HIS A 158      15.616  -6.301  -3.487  1.00 97.73           C  
ATOM   2479  O   HIS A 158      14.709  -9.128  -1.936  1.00 97.73           O  
ATOM   2480  CG  HIS A 158      14.982  -5.372  -4.492  1.00 97.73           C  
ATOM   2481  CD2 HIS A 158      15.354  -4.088  -4.756  1.00 97.73           C  
ATOM   2483  ND1 HIS A 158      13.956  -5.723  -5.367  1.00 97.73           N  
ATOM   2484  CE1 HIS A 158      13.702  -4.628  -6.101  1.00 97.73           C  
ATOM   2486  NE2 HIS A 158      14.531  -3.632  -5.761  1.00 97.73           N  
ATOM   2488  N   CYS A 159      16.173  -7.890  -0.768  1.00 97.75           N  
ATOM   2490  CA  CYS A 159      16.708  -9.025   0.001  1.00 97.75           C  
ATOM   2492  C   CYS A 159      15.617  -9.732   0.827  1.00 97.75           C  
ATOM   2493  CB  CYS A 159      17.824  -8.551   0.945  1.00 97.75           C  
ATOM   2496  O   CYS A 159      15.587 -10.960   0.904  1.00 97.75           O  
ATOM   2497  SG  CYS A 159      19.205  -7.831   0.019  1.00 97.75           S  
ATOM   2499  N   ILE A 160      14.708  -8.968   1.446  1.00 96.97           N  
ATOM   2501  CA  ILE A 160      13.570  -9.514   2.207  1.00 96.97           C  
ATOM   2503  C   ILE A 160      12.598 -10.229   1.263  1.00 96.97           C  
ATOM   2504  CB  ILE A 160      12.875  -8.405   3.034  1.00 96.97           C  
ATOM   2506  O   ILE A 160      12.192 -11.356   1.548  1.00 96.97           O  
ATOM   2507  CG1 ILE A 160      13.806  -7.923   4.171  1.00 96.97           C  
ATOM   2510  CG2 ILE A 160      11.541  -8.902   3.630  1.00 96.97           C  
ATOM   2514  CD1 ILE A 160      13.320  -6.656   4.887  1.00 96.97           C  
ATOM   2518  N   ALA A 161      12.262  -9.619   0.123  1.00 95.96           N  
ATOM   2520  CA  ALA A 161      11.357 -10.200  -0.865  1.00 95.96           C  
ATOM   2522  C   ALA A 161      11.885 -11.503  -1.484  1.00 95.96           C  
ATOM   2523  CB  ALA A 161      11.072  -9.145  -1.938  1.00 95.96           C  
ATOM   2527  O   ALA A 161      11.098 -12.376  -1.841  1.00 95.96           O  
ATOM   2528  N   ASN A 162      13.206 -11.652  -1.585  1.00 95.15           N  
ATOM   2530  CA  ASN A 162      13.852 -12.860  -2.095  1.00 95.15           C  
ATOM   2532  C   ASN A 162      13.989 -13.972  -1.038  1.00 95.15           C  
ATOM   2533  CB  ASN A 162      15.210 -12.460  -2.697  1.00 95.15           C  
ATOM   2536  O   ASN A 162      14.307 -15.106  -1.389  1.00 95.15           O  
ATOM   2537  CG  ASN A 162      15.096 -11.613  -3.956  1.00 95.15           C  
ATOM   2538  ND2 ASN A 162      16.167 -10.946  -4.321  1.00 95.15           N  
ATOM   2541  OD1 ASN A 162      14.072 -11.553  -4.638  1.00 95.15           O  
ATOM   2542  N   LEU A 163      13.742 -13.680   0.246  1.00 93.30           N  
ATOM   2544  CA  LEU A 163      13.888 -14.655   1.330  1.00 93.30           C  
ATOM   2546  C   LEU A 163      12.788 -15.726   1.317  1.00 93.30           C  
ATOM   2547  CB  LEU A 163      13.884 -13.896   2.667  1.00 93.30           C  
ATOM   2550  O   LEU A 163      13.048 -16.888   1.627  1.00 93.30           O  
ATOM   2551  CG  LEU A 163      14.312 -14.750   3.871  1.00 93.30           C  
ATOM   2553  CD1 LEU A 163      15.793 -15.135   3.812  1.00 93.30           C  
ATOM   2557  CD2 LEU A 163      14.089 -13.945   5.145  1.00 93.30           C  
ATOM   2561  N   HIS A 164      11.555 -15.324   1.004  1.00 88.47           N  
ATOM   2563  CA  HIS A 164      10.392 -16.204   0.960  1.00 88.47           C  
ATOM   2565  C   HIS A 164       9.338 -15.640   0.005  1.00 88.47           C  
ATOM   2566  CB  HIS A 164       9.808 -16.379   2.374  1.00 88.47           C  
ATOM   2569  O   HIS A 164       9.182 -14.426  -0.098  1.00 88.47           O  
ATOM   2570  CG  HIS A 164       9.325 -17.784   2.620  1.00 88.47           C  
ATOM   2571  CD2 HIS A 164      10.103 -18.836   3.020  1.00 88.47           C  
ATOM   2573  ND1 HIS A 164       8.041 -18.259   2.478  1.00 88.47           N  
ATOM   2575  CE1 HIS A 164       8.050 -19.567   2.783  1.00 88.47           C  
ATOM   2577  NE2 HIS A 164       9.287 -19.968   3.121  1.00 88.47           N  
ATOM   2578  N   GLU A 165       8.563 -16.506  -0.649  1.00 91.01           N  
ATOM   2580  CA  GLU A 165       7.527 -16.081  -1.608  1.00 91.01           C  
ATOM   2582  C   GLU A 165       6.467 -15.172  -0.965  1.00 91.01           C  
ATOM   2583  CB  GLU A 165       6.891 -17.343  -2.207  1.00 91.01           C  
ATOM   2586  O   GLU A 165       6.016 -14.199  -1.565  1.00 91.01           O  
ATOM   2587  CG  GLU A 165       5.895 -17.032  -3.335  1.00 91.01           C  
ATOM   2590  CD  GLU A 165       5.327 -18.295  -4.004  1.00 91.01           C  
ATOM   2591  OE1 GLU A 165       4.576 -18.129  -4.993  1.00 91.01           O  
ATOM   2592  OE2 GLU A 165       5.639 -19.418  -3.543  1.00 91.01           O  
ATOM   2593  N   GLU A 166       6.136 -15.428   0.301  1.00 89.28           N  
ATOM   2595  CA  GLU A 166       5.225 -14.609   1.110  1.00 89.28           C  
ATOM   2597  C   GLU A 166       5.729 -13.165   1.317  1.00 89.28           C  
ATOM   2598  CB  GLU A 166       5.047 -15.301   2.467  1.00 89.28           C  
ATOM   2601  O   GLU A 166       4.932 -12.269   1.583  1.00 89.28           O  
ATOM   2602  CG  GLU A 166       4.283 -16.635   2.392  1.00 89.28           C  
ATOM   2605  CD  GLU A 166       4.219 -17.378   3.740  1.00 89.28           C  
ATOM   2606  OE1 GLU A 166       3.599 -18.464   3.766  1.00 89.28           O  
ATOM   2607  OE2 GLU A 166       4.829 -16.897   4.720  1.00 89.28           O  
ATOM   2608  N   CYS A 167       7.033 -12.917   1.150  1.00 90.26           N  
ATOM   2610  CA  CYS A 167       7.636 -11.587   1.214  1.00 90.26           C  
ATOM   2612  C   CYS A 167       7.669 -10.870  -0.144  1.00 90.26           C  
ATOM   2613  CB  CYS A 167       9.059 -11.682   1.777  1.00 90.26           C  
ATOM   2616  O   CYS A 167       8.141  -9.738  -0.203  1.00 90.26           O  
ATOM   2617  SG  CYS A 167       9.078 -12.290   3.479  1.00 90.26           S  
ATOM   2619  N   ALA A 168       7.201 -11.471  -1.243  1.00 92.03           N  
ATOM   2621  CA  ALA A 168       7.352 -10.887  -2.581  1.00 92.03           C  
ATOM   2623  C   ALA A 168       6.750  -9.472  -2.705  1.00 92.03           C  
ATOM   2624  CB  ALA A 168       6.725 -11.839  -3.605  1.00 92.03           C  
ATOM   2628  O   ALA A 168       7.287  -8.640  -3.434  1.00 92.03           O  
ATOM   2629  N   GLY A 169       5.679  -9.185  -1.955  1.00 90.08           N  
ATOM   2631  CA  GLY A 169       5.048  -7.860  -1.895  1.00 90.08           C  
ATOM   2634  C   GLY A 169       5.900  -6.770  -1.236  1.00 90.08           C  
ATOM   2635  O   GLY A 169       5.557  -5.601  -1.331  1.00 90.08           O  
ATOM   2636  N   PHE A 170       7.016  -7.126  -0.593  1.00 92.60           N  
ATOM   2638  CA  PHE A 170       7.965  -6.179  -0.004  1.00 92.60           C  
ATOM   2640  C   PHE A 170       8.920  -5.562  -1.032  1.00 92.60           C  
ATOM   2641  CB  PHE A 170       8.755  -6.899   1.102  1.00 92.60           C  
ATOM   2644  O   PHE A 170       9.692  -4.663  -0.709  1.00 92.60           O  
ATOM   2645  CG  PHE A 170       8.769  -6.120   2.382  1.00 92.60           C  
ATOM   2646  CD1 PHE A 170       9.871  -5.324   2.725  1.00 92.60           C  
ATOM   2648  CD2 PHE A 170       7.635  -6.160   3.206  1.00 92.60           C  
ATOM   2650  CE1 PHE A 170       9.825  -4.545   3.888  1.00 92.60           C  
ATOM   2652  CE2 PHE A 170       7.598  -5.389   4.372  1.00 92.60           C  
ATOM   2654  CZ  PHE A 170       8.688  -4.568   4.712  1.00 92.60           C  
ATOM   2656  N   ARG A 171       8.932  -6.091  -2.258  1.00 93.31           N  
ATOM   2658  CA  ARG A 171       9.911  -5.732  -3.278  1.00 93.31           C  
ATOM   2660  C   ARG A 171       9.805  -4.250  -3.636  1.00 93.31           C  
ATOM   2661  CB  ARG A 171       9.694  -6.628  -4.504  1.00 93.31           C  
ATOM   2664  O   ARG A 171       8.785  -3.813  -4.156  1.00 93.31           O  
ATOM   2665  CG  ARG A 171      10.834  -6.406  -5.494  1.00 93.31           C  
ATOM   2668  CD  ARG A 171      10.790  -7.336  -6.704  1.00 93.31           C  
ATOM   2671  NE  ARG A 171      11.251  -8.690  -6.342  1.00 93.31           N  
ATOM   2673  NH1 ARG A 171       9.596  -9.913  -7.354  1.00 93.31           N  
ATOM   2676  NH2 ARG A 171      11.233 -10.958  -6.234  1.00 93.31           N  
ATOM   2679  CZ  ARG A 171      10.691  -9.845  -6.646  1.00 93.31           C  
ATOM   2680  N   GLY A 172      10.892  -3.511  -3.433  1.00 91.48           N  
ATOM   2682  CA  GLY A 172      10.949  -2.095  -3.775  1.00 91.48           C  
ATOM   2685  C   GLY A 172      10.304  -1.170  -2.743  1.00 91.48           C  
ATOM   2686  O   GLY A 172      10.183   0.009  -3.036  1.00 91.48           O  
ATOM   2687  N   THR A 173       9.929  -1.648  -1.551  1.00 92.91           N  
ATOM   2689  CA  THR A 173       9.457  -0.783  -0.456  1.00 92.91           C  
ATOM   2691  C   THR A 173      10.577   0.131   0.047  1.00 92.91           C  
ATOM   2692  CB  THR A 173       8.897  -1.615   0.710  1.00 92.91           C  
ATOM   2694  O   THR A 173      11.707  -0.321   0.262  1.00 92.91           O  
ATOM   2695  CG2 THR A 173       8.301  -0.770   1.839  1.00 92.91           C  
ATOM   2699  OG1 THR A 173       7.854  -2.433   0.243  1.00 92.91           O  
ATOM   2701  N   PHE A 174      10.255   1.403   0.275  1.00 94.47           N  
ATOM   2703  CA  PHE A 174      11.111   2.428   0.879  1.00 94.47           C  
ATOM   2705  C   PHE A 174      10.246   3.500   1.553  1.00 94.47           C  
ATOM   2706  CB  PHE A 174      12.008   3.068  -0.189  1.00 94.47           C  
ATOM   2709  O   PHE A 174       9.036   3.509   1.368  1.00 94.47           O  
ATOM   2710  CG  PHE A 174      11.256   3.853  -1.253  1.00 94.47           C  
ATOM   2711  CD1 PHE A 174      10.683   3.169  -2.334  1.00 94.47           C  
ATOM   2713  CD2 PHE A 174      11.075   5.243  -1.146  1.00 94.47           C  
ATOM   2715  CE1 PHE A 174       9.890   3.842  -3.275  1.00 94.47           C  
ATOM   2717  CE2 PHE A 174      10.302   5.930  -2.100  1.00 94.47           C  
ATOM   2719  CZ  PHE A 174       9.704   5.228  -3.161  1.00 94.47           C  
ATOM   2721  N   ASP A 175      10.870   4.377   2.338  1.00 92.45           N  
ATOM   2723  CA  ASP A 175      10.228   5.471   3.086  1.00 92.45           C  
ATOM   2725  C   ASP A 175       9.086   5.024   4.018  1.00 92.45           C  
ATOM   2726  CB  ASP A 175       9.874   6.652   2.164  1.00 92.45           C  
ATOM   2729  O   ASP A 175       8.178   5.776   4.357  1.00 92.45           O  
ATOM   2730  CG  ASP A 175       9.838   7.997   2.900  1.00 92.45           C  
ATOM   2731  OD1 ASP A 175      10.623   8.153   3.870  1.00 92.45           O  
ATOM   2732  OD2 ASP A 175       9.144   8.913   2.410  1.00 92.45           O  
ATOM   2733  N   VAL A 176       9.159   3.772   4.472  1.00 92.77           N  
ATOM   2735  CA  VAL A 176       8.220   3.176   5.423  1.00 92.77           C  
ATOM   2737  C   VAL A 176       8.992   2.667   6.634  1.00 92.77           C  
ATOM   2738  CB  VAL A 176       7.382   2.070   4.756  1.00 92.77           C  
ATOM   2740  O   VAL A 176      10.018   1.997   6.501  1.00 92.77           O  
ATOM   2741  CG1 VAL A 176       6.427   1.433   5.766  1.00 92.77           C  
ATOM   2745  CG2 VAL A 176       6.514   2.603   3.612  1.00 92.77           C  
ATOM   2749  N   GLU A 177       8.495   2.982   7.829  1.00 96.15           N  
ATOM   2751  CA  GLU A 177       9.042   2.472   9.083  1.00 96.15           C  
ATOM   2753  C   GLU A 177       8.493   1.069   9.375  1.00 96.15           C  
ATOM   2754  CB  GLU A 177       8.756   3.461  10.223  1.00 96.15           C  
ATOM   2757  O   GLU A 177       7.280   0.842   9.404  1.00 96.15           O  
ATOM   2758  CG  GLU A 177       9.570   3.110  11.474  1.00 96.15           C  
ATOM   2761  CD  GLU A 177       9.276   4.021  12.666  1.00 96.15           C  
ATOM   2762  OE1 GLU A 177       8.929   3.468  13.738  1.00 96.15           O  
ATOM   2763  OE2 GLU A 177       9.452   5.252  12.530  1.00 96.15           O  
ATOM   2764  N   TYR A 178       9.390   0.108   9.592  1.00 96.35           N  
ATOM   2766  CA  TYR A 178       9.012  -1.260   9.935  1.00 96.35           C  
ATOM   2768  C   TYR A 178      10.110  -1.982  10.718  1.00 96.35           C  
ATOM   2769  CB  TYR A 178       8.641  -2.051   8.665  1.00 96.35           C  
ATOM   2772  O   TYR A 178      11.298  -1.673  10.611  1.00 96.35           O  
ATOM   2773  CG  TYR A 178       9.792  -2.309   7.708  1.00 96.35           C  
ATOM   2774  CD1 TYR A 178      10.090  -1.372   6.701  1.00 96.35           C  
ATOM   2776  CD2 TYR A 178      10.567  -3.479   7.827  1.00 96.35           C  
ATOM   2778  CE1 TYR A 178      11.164  -1.593   5.819  1.00 96.35           C  
ATOM   2780  CE2 TYR A 178      11.648  -3.702   6.953  1.00 96.35           C  
ATOM   2782  OH  TYR A 178      12.963  -3.002   5.076  1.00 96.35           O  
ATOM   2784  CZ  TYR A 178      11.948  -2.758   5.949  1.00 96.35           C  
ATOM   2785  N   THR A 179       9.703  -3.013  11.454  1.00 97.52           N  
ATOM   2787  CA  THR A 179      10.591  -4.017  12.041  1.00 97.52           C  
ATOM   2789  C   THR A 179      10.432  -5.325  11.281  1.00 97.52           C  
ATOM   2790  CB  THR A 179      10.297  -4.234  13.530  1.00 97.52           C  
ATOM   2792  O   THR A 179       9.356  -5.924  11.279  1.00 97.52           O  
ATOM   2793  CG2 THR A 179      11.165  -5.334  14.144  1.00 97.52           C  
ATOM   2797  OG1 THR A 179      10.531  -3.069  14.279  1.00 97.52           O  
ATOM   2799  N   PHE A 180      11.515  -5.804  10.676  1.00 97.30           N  
ATOM   2801  CA  PHE A 180      11.617  -7.173  10.180  1.00 97.30           C  
ATOM   2803  C   PHE A 180      12.239  -8.057  11.262  1.00 97.30           C  
ATOM   2804  CB  PHE A 180      12.422  -7.191   8.878  1.00 97.30           C  
ATOM   2807  O   PHE A 180      13.355  -7.797  11.709  1.00 97.30           O  
ATOM   2808  CG  PHE A 180      12.634  -8.583   8.325  1.00 97.30           C  
ATOM   2809  CD1 PHE A 180      13.870  -9.230   8.479  1.00 97.30           C  
ATOM   2811  CD2 PHE A 180      11.580  -9.258   7.687  1.00 97.30           C  
ATOM   2813  CE1 PHE A 180      14.037 -10.531   7.978  1.00 97.30           C  
ATOM   2815  CE2 PHE A 180      11.747 -10.554   7.180  1.00 97.30           C  
ATOM   2817  CZ  PHE A 180      12.985 -11.193   7.329  1.00 97.30           C  
ATOM   2819  N   HIS A 181      11.528  -9.097  11.686  1.00 97.83           N  
ATOM   2821  CA  HIS A 181      11.978 -10.095  12.654  1.00 97.83           C  
ATOM   2823  C   HIS A 181      12.155 -11.437  11.956  1.00 97.83           C  
ATOM   2824  CB  HIS A 181      10.958 -10.197  13.795  1.00 97.83           C  
ATOM   2827  O   HIS A 181      11.249 -11.904  11.269  1.00 97.83           O  
ATOM   2828  CG  HIS A 181      11.220 -11.298  14.799  1.00 97.83           C  
ATOM   2829  CD2 HIS A 181      12.435 -11.749  15.230  1.00 97.83           C  
ATOM   2831  ND1 HIS A 181      10.219 -11.966  15.506  1.00 97.83           N  
ATOM   2832  CE1 HIS A 181      10.853 -12.804  16.337  1.00 97.83           C  
ATOM   2834  NE2 HIS A 181      12.178 -12.696  16.193  1.00 97.83           N  
ATOM   2836  N   TRP A 182      13.305 -12.073  12.154  1.00 96.54           N  
ATOM   2838  CA  TRP A 182      13.598 -13.381  11.588  1.00 96.54           C  
ATOM   2840  C   TRP A 182      14.115 -14.357  12.636  1.00 96.54           C  
ATOM   2841  CB  TRP A 182      14.601 -13.227  10.452  1.00 96.54           C  
ATOM   2844  O   TRP A 182      14.971 -14.035  13.463  1.00 96.54           O  
ATOM   2845  CG  TRP A 182      14.920 -14.498   9.729  1.00 96.54           C  
ATOM   2846  CD1 TRP A 182      14.286 -14.943   8.624  1.00 96.54           C  
ATOM   2848  CD2 TRP A 182      15.899 -15.529  10.069  1.00 96.54           C  
ATOM   2849  CE2 TRP A 182      15.813 -16.568   9.098  1.00 96.54           C  
ATOM   2850  CE3 TRP A 182      16.836 -15.700  11.114  1.00 96.54           C  
ATOM   2852  NE1 TRP A 182      14.812 -16.161   8.242  1.00 96.54           N  
ATOM   2854  CH2 TRP A 182      17.562 -17.839  10.184  1.00 96.54           C  
ATOM   2856  CZ2 TRP A 182      16.626 -17.709   9.144  1.00 96.54           C  
ATOM   2858  CZ3 TRP A 182      17.664 -16.837  11.168  1.00 96.54           C  
ATOM   2860  N   THR A 183      13.637 -15.591  12.515  1.00 93.72           N  
ATOM   2862  CA  THR A 183      14.146 -16.791  13.174  1.00 93.72           C  
ATOM   2864  C   THR A 183      14.217 -17.925  12.139  1.00 93.72           C  
ATOM   2865  CB  THR A 183      13.240 -17.219  14.341  1.00 93.72           C  
ATOM   2867  O   THR A 183      13.524 -17.867  11.121  1.00 93.72           O  
ATOM   2868  CG2 THR A 183      12.945 -16.103  15.340  1.00 93.72           C  
ATOM   2872  OG1 THR A 183      12.010 -17.706  13.855  1.00 93.72           O  
ATOM   2874  N   PRO A 184      14.957 -19.014  12.399  1.00 87.46           N  
ATOM   2875  CA  PRO A 184      14.981 -20.185  11.524  1.00 87.46           C  
ATOM   2877  C   PRO A 184      13.612 -20.825  11.253  1.00 87.46           C  
ATOM   2878  CB  PRO A 184      15.896 -21.185  12.237  1.00 87.46           C  
ATOM   2881  O   PRO A 184      13.481 -21.586  10.300  1.00 87.46           O  
ATOM   2882  CG  PRO A 184      16.852 -20.301  13.030  1.00 87.46           C  
ATOM   2885  CD  PRO A 184      15.983 -19.113  13.418  1.00 87.46           C  
ATOM   2888  N   PHE A 185      12.609 -20.560  12.096  1.00 87.08           N  
ATOM   2890  CA  PHE A 185      11.293 -21.203  12.026  1.00 87.08           C  
ATOM   2892  C   PHE A 185      10.185 -20.282  11.514  1.00 87.08           C  
ATOM   2893  CB  PHE A 185      10.933 -21.731  13.419  1.00 87.08           C  
ATOM   2896  O   PHE A 185       9.110 -20.763  11.169  1.00 87.08           O  
ATOM   2897  CG  PHE A 185      11.986 -22.637  14.021  1.00 87.08           C  
ATOM   2898  CD1 PHE A 185      12.219 -23.907  13.464  1.00 87.08           C  
ATOM   2900  CD2 PHE A 185      12.762 -22.197  15.111  1.00 87.08           C  
ATOM   2902  CE1 PHE A 185      13.217 -24.739  13.998  1.00 87.08           C  
ATOM   2904  CE2 PHE A 185      13.760 -23.030  15.645  1.00 87.08           C  
ATOM   2906  CZ  PHE A 185      13.987 -24.301  15.090  1.00 87.08           C  
ATOM   2908  N   ALA A 186      10.414 -18.971  11.522  1.00 90.83           N  
ATOM   2910  CA  ALA A 186       9.416 -17.974  11.172  1.00 90.83           C  
ATOM   2912  C   ALA A 186      10.071 -16.619  10.912  1.00 90.83           C  
ATOM   2913  CB  ALA A 186       8.411 -17.840  12.327  1.00 90.83           C  
ATOM   2917  O   ALA A 186      11.089 -16.279  11.519  1.00 90.83           O  
ATOM   2918  N   PHE A 187       9.414 -15.809  10.092  1.00 91.63           N  
ATOM   2920  CA  PHE A 187       9.691 -14.388   9.962  1.00 91.63           C  
ATOM   2922  C   PHE A 187       8.399 -13.591  10.161  1.00 91.63           C  
ATOM   2923  CB  PHE A 187      10.366 -14.104   8.614  1.00 91.63           C  
ATOM   2926  O   PHE A 187       7.292 -14.118  10.040  1.00 91.63           O  
ATOM   2927  CG  PHE A 187       9.473 -14.397   7.428  1.00 91.63           C  
ATOM   2928  CD1 PHE A 187       9.469 -15.681   6.849  1.00 91.63           C  
ATOM   2930  CD2 PHE A 187       8.578 -13.413   6.970  1.00 91.63           C  
ATOM   2932  CE1 PHE A 187       8.541 -15.992   5.841  1.00 91.63           C  
ATOM   2934  CE2 PHE A 187       7.641 -13.729   5.975  1.00 91.63           C  
ATOM   2936  CZ  PHE A 187       7.619 -15.020   5.426  1.00 91.63           C  
ATOM   2938  N   ASN A 188       8.540 -12.315  10.492  1.00 92.74           N  
ATOM   2940  CA  ASN A 188       7.432 -11.387  10.629  1.00 92.74           C  
ATOM   2942  C   ASN A 188       7.887  -9.989  10.205  1.00 92.74           C  
ATOM   2943  CB  ASN A 188       6.944 -11.416  12.087  1.00 92.74           C  
ATOM   2946  O   ASN A 188       9.016  -9.591  10.489  1.00 92.74           O  
ATOM   2947  CG  ASN A 188       5.683 -10.599  12.278  1.00 92.74           C  
ATOM   2948  ND2 ASN A 188       4.529 -11.216  12.216  1.00 92.74           N  
ATOM   2951  OD1 ASN A 188       5.710  -9.397  12.455  1.00 92.74           O  
ATOM   2952  N   VAL A 189       6.998  -9.240   9.558  1.00 92.11           N  
ATOM   2954  CA  VAL A 189       7.164  -7.797   9.397  1.00 92.11           C  
ATOM   2956  C   VAL A 189       6.069  -7.093  10.179  1.00 92.11           C  
ATOM   2957  CB  VAL A 189       7.117  -7.334   7.933  1.00 92.11           C  
ATOM   2959  O   VAL A 189       4.887  -7.391  10.003  1.00 92.11           O  
ATOM   2960  CG1 VAL A 189       7.353  -5.817   7.923  1.00 92.11           C  
ATOM   2964  CG2 VAL A 189       8.184  -7.979   7.048  1.00 92.11           C  
ATOM   2968  N   LYS A 190       6.465  -6.112  10.987  1.00 93.28           N  
ATOM   2970  CA  LYS A 190       5.551  -5.187  11.642  1.00 93.28           C  
ATOM   2972  C   LYS A 190       5.816  -3.768  11.152  1.00 93.28           C  
ATOM   2973  CB  LYS A 190       5.709  -5.329  13.156  1.00 93.28           C  
ATOM   2976  O   LYS A 190       6.886  -3.228  11.412  1.00 93.28           O  
ATOM   2977  CG  LYS A 190       4.668  -4.460  13.864  1.00 93.28           C  
ATOM   2980  CD  LYS A 190       4.824  -4.527  15.380  1.00 93.28           C  
ATOM   2983  CE  LYS A 190       3.795  -3.560  15.962  1.00 93.28           C  
ATOM   2986  NZ  LYS A 190       3.970  -3.391  17.420  1.00 93.28           N  
ATOM   2990  N   PHE A 191       4.832  -3.174  10.492  1.00 91.08           N  
ATOM   2992  CA  PHE A 191       4.836  -1.756  10.138  1.00 91.08           C  
ATOM   2994  C   PHE A 191       4.480  -0.895  11.355  1.00 91.08           C  
ATOM   2995  CB  PHE A 191       3.866  -1.540   8.974  1.00 91.08           C  
ATOM   2998  O   PHE A 191       3.686  -1.321  12.203  1.00 91.08           O  
ATOM   2999  CG  PHE A 191       4.304  -2.245   7.705  1.00 91.08           C  
ATOM   3000  CD1 PHE A 191       5.261  -1.630   6.885  1.00 91.08           C  
ATOM   3002  CD2 PHE A 191       3.777  -3.499   7.342  1.00 91.08           C  
ATOM   3004  CE1 PHE A 191       5.647  -2.220   5.670  1.00 91.08           C  
ATOM   3006  CE2 PHE A 191       4.168  -4.100   6.130  1.00 91.08           C  
ATOM   3008  CZ  PHE A 191       5.074  -3.441   5.280  1.00 91.08           C  
ATOM   3010  N   SER A 192       5.085   0.287  11.453  1.00 85.21           N  
ATOM   3012  CA  SER A 192       4.665   1.307  12.421  1.00 85.21           C  
ATOM   3014  C   SER A 192       3.355   1.969  11.951  1.00 85.21           C  
ATOM   3015  CB  SER A 192       5.790   2.325  12.654  1.00 85.21           C  
ATOM   3018  O   SER A 192       3.123   2.071  10.747  1.00 85.21           O  
ATOM   3019  OG  SER A 192       6.909   1.690  13.265  1.00 85.21           O  
ATOM   3021  N   GLU A 193       2.484   2.341  12.900  1.00 67.46           N  
ATOM   3023  CA  GLU A 193       1.194   3.030  12.650  1.00 67.46           C  
ATOM   3025  C   GLU A 193       1.362   4.513  12.292  1.00 67.46           C  
ATOM   3026  CB  GLU A 193       0.253   2.915  13.873  1.00 67.46           C  
ATOM   3029  O   GLU A 193       2.278   5.153  12.862  1.00 67.46           O  
ATOM   3030  CG  GLU A 193      -0.359   1.521  14.100  1.00 67.46           C  
ATOM   3033  CD  GLU A 193      -1.323   1.440  15.313  1.00 67.46           C  
ATOM   3034  OE1 GLU A 193      -1.999   0.390  15.453  1.00 67.46           O  
ATOM   3035  OE2 GLU A 193      -1.360   2.366  16.161  1.00 67.46           O  
ATOM   3036  OXT GLU A 193       0.501   4.993  11.522  1.00 67.46           O  
TER
ATOM   3037  N   MET B   1      24.873  -1.381  21.861  1.00 82.63           N  
ATOM   3041  CA  MET B   1      24.729  -0.751  20.538  1.00 82.63           C  
ATOM   3043  C   MET B   1      26.023  -0.084  20.076  1.00 82.63           C  
ATOM   3044  CB  MET B   1      23.581   0.259  20.557  1.00 82.63           C  
ATOM   3047  O   MET B   1      26.499   0.818  20.758  1.00 82.63           O  
ATOM   3048  CG  MET B   1      23.267   0.754  19.143  1.00 82.63           C  
ATOM   3051  SD  MET B   1      21.694   1.639  18.989  1.00 82.63           S  
ATOM   3052  CE  MET B   1      21.997   3.059  20.068  1.00 82.63           C  
ATOM   3056  N   THR B   2      26.551  -0.491  18.920  1.00 91.67           N  
ATOM   3058  CA  THR B   2      27.690   0.148  18.228  1.00 91.67           C  
ATOM   3060  C   THR B   2      27.177   0.960  17.038  1.00 91.67           C  
ATOM   3061  CB  THR B   2      28.700  -0.914  17.756  1.00 91.67           C  
ATOM   3063  O   THR B   2      26.384   0.453  16.250  1.00 91.67           O  
ATOM   3064  CG2 THR B   2      29.930  -0.321  17.069  1.00 91.67           C  
ATOM   3068  OG1 THR B   2      29.164  -1.639  18.871  1.00 91.67           O  
ATOM   3070  N   ALA B   3      27.587   2.221  16.892  1.00 93.49           N  
ATOM   3072  CA  ALA B   3      27.240   3.021  15.714  1.00 93.49           C  
ATOM   3074  C   ALA B   3      28.215   2.730  14.566  1.00 93.49           C  
ATOM   3075  CB  ALA B   3      27.209   4.506  16.089  1.00 93.49           C  
ATOM   3079  O   ALA B   3      29.424   2.733  14.781  1.00 93.49           O  
ATOM   3080  N   VAL B   4      27.687   2.501  13.363  1.00 95.54           N  
ATOM   3082  CA  VAL B   4      28.471   2.177  12.165  1.00 95.54           C  
ATOM   3084  C   VAL B   4      28.028   3.090  11.030  1.00 95.54           C  
ATOM   3085  CB  VAL B   4      28.326   0.693  11.770  1.00 95.54           C  
ATOM   3087  O   VAL B   4      26.836   3.204  10.749  1.00 95.54           O  
ATOM   3088  CG1 VAL B   4      29.282   0.340  10.626  1.00 95.54           C  
ATOM   3092  CG2 VAL B   4      28.648  -0.231  12.951  1.00 95.54           C  
ATOM   3096  N   ASN B   5      28.990   3.753  10.393  1.00 91.19           N  
ATOM   3098  CA  ASN B   5      28.744   4.570   9.208  1.00 91.19           C  
ATOM   3100  C   ASN B   5      28.947   3.731   7.949  1.00 91.19           C  
ATOM   3101  CB  ASN B   5      29.664   5.795   9.212  1.00 91.19           C  
ATOM   3104  O   ASN B   5      29.763   2.809   7.940  1.00 91.19           O  
ATOM   3105  CG  ASN B   5      29.401   6.747  10.363  1.00 91.19           C  
ATOM   3106  ND2 ASN B   5      30.426   7.424  10.825  1.00 91.19           N  
ATOM   3109  OD1 ASN B   5      28.303   6.907  10.881  1.00 91.19           O  
ATOM   3110  N   TYR B   6      28.236   4.082   6.881  1.00 92.53           N  
ATOM   3112  CA  TYR B   6      28.433   3.428   5.593  1.00 92.53           C  
ATOM   3114  C   TYR B   6      29.847   3.717   5.041  1.00 92.53           C  
ATOM   3115  CB  TYR B   6      27.337   3.881   4.629  1.00 92.53           C  
ATOM   3118  O   TYR B   6      30.276   4.872   5.076  1.00 92.53           O  
ATOM   3119  CG  TYR B   6      27.254   2.998   3.410  1.00 92.53           C  
ATOM   3120  CD1 TYR B   6      27.778   3.424   2.175  1.00 92.53           C  
ATOM   3122  CD2 TYR B   6      26.669   1.725   3.533  1.00 92.53           C  
ATOM   3124  CE1 TYR B   6      27.709   2.574   1.056  1.00 92.53           C  
ATOM   3126  CE2 TYR B   6      26.602   0.877   2.417  1.00 92.53           C  
ATOM   3128  OH  TYR B   6      27.014   0.479   0.104  1.00 92.53           O  
ATOM   3130  CZ  TYR B   6      27.119   1.297   1.179  1.00 92.53           C  
ATOM   3131  N   PRO B   7      30.594   2.717   4.536  1.00 89.48           N  
ATOM   3132  CA  PRO B   7      32.013   2.887   4.203  1.00 89.48           C  
ATOM   3134  C   PRO B   7      32.279   3.685   2.914  1.00 89.48           C  
ATOM   3135  CB  PRO B   7      32.574   1.463   4.122  1.00 89.48           C  
ATOM   3138  O   PRO B   7      33.324   4.321   2.802  1.00 89.48           O  
ATOM   3139  CG  PRO B   7      31.358   0.613   3.758  1.00 89.48           C  
ATOM   3142  CD  PRO B   7      30.214   1.313   4.473  1.00 89.48           C  
ATOM   3145  N   PHE B   8      31.354   3.689   1.947  1.00 86.63           N  
ATOM   3147  CA  PHE B   8      31.539   4.327   0.631  1.00 86.63           C  
ATOM   3149  C   PHE B   8      30.718   5.615   0.483  1.00 86.63           C  
ATOM   3150  CB  PHE B   8      31.264   3.319  -0.495  1.00 86.63           C  
ATOM   3153  O   PHE B   8      29.912   5.744  -0.441  1.00 86.63           O  
ATOM   3154  CG  PHE B   8      32.058   2.036  -0.390  1.00 86.63           C  
ATOM   3155  CD1 PHE B   8      33.434   2.032  -0.687  1.00 86.63           C  
ATOM   3157  CD2 PHE B   8      31.425   0.847   0.016  1.00 86.63           C  
ATOM   3159  CE1 PHE B   8      34.174   0.843  -0.575  1.00 86.63           C  
ATOM   3161  CE2 PHE B   8      32.167  -0.340   0.135  1.00 86.63           C  
ATOM   3163  CZ  PHE B   8      33.541  -0.342  -0.161  1.00 86.63           C  
ATOM   3165  N   VAL B   9      30.908   6.554   1.415  1.00 82.10           N  
ATOM   3167  CA  VAL B   9      30.064   7.756   1.565  1.00 82.10           C  
ATOM   3169  C   VAL B   9      29.949   8.566   0.271  1.00 82.10           C  
ATOM   3170  CB  VAL B   9      30.547   8.645   2.729  1.00 82.10           C  
ATOM   3172  O   VAL B   9      28.836   8.813  -0.164  1.00 82.10           O  
ATOM   3173  CG1 VAL B   9      29.637   9.861   2.935  1.00 82.10           C  
ATOM   3177  CG2 VAL B   9      30.569   7.861   4.048  1.00 82.10           C  
ATOM   3181  N   ASP B  10      31.049   8.887  -0.416  1.00 86.68           N  
ATOM   3183  CA  ASP B  10      30.992   9.761  -1.603  1.00 86.68           C  
ATOM   3185  C   ASP B  10      30.150   9.183  -2.753  1.00 86.68           C  
ATOM   3186  CB  ASP B  10      32.411  10.014  -2.139  1.00 86.68           C  
ATOM   3189  O   ASP B  10      29.394   9.901  -3.409  1.00 86.68           O  
ATOM   3190  CG  ASP B  10      33.310  10.839  -1.217  1.00 86.68           C  
ATOM   3191  OD1 ASP B  10      32.796  11.438  -0.250  1.00 86.68           O  
ATOM   3192  OD2 ASP B  10      34.528  10.845  -1.495  1.00 86.68           O  
ATOM   3193  N   THR B  11      30.271   7.877  -3.019  1.00 89.51           N  
ATOM   3195  CA  THR B  11      29.446   7.216  -4.047  1.00 89.51           C  
ATOM   3197  C   THR B  11      27.999   7.123  -3.579  1.00 89.51           C  
ATOM   3198  CB  THR B  11      29.986   5.823  -4.398  1.00 89.51           C  
ATOM   3200  O   THR B  11      27.083   7.381  -4.358  1.00 89.51           O  
ATOM   3201  CG2 THR B  11      29.147   5.089  -5.446  1.00 89.51           C  
ATOM   3205  OG1 THR B  11      31.280   5.956  -4.948  1.00 89.51           O  
ATOM   3207  N   MET B  12      27.797   6.808  -2.300  1.00 90.78           N  
ATOM   3209  CA  MET B  12      26.468   6.675  -1.725  1.00 90.78           C  
ATOM   3211  C   MET B  12      25.708   8.007  -1.680  1.00 90.78           C  
ATOM   3212  CB  MET B  12      26.591   6.031  -0.339  1.00 90.78           C  
ATOM   3215  O   MET B  12      24.518   8.028  -1.963  1.00 90.78           O  
ATOM   3216  CG  MET B  12      25.218   5.716   0.251  1.00 90.78           C  
ATOM   3219  SD  MET B  12      24.149   4.730  -0.835  1.00 90.78           S  
ATOM   3220  CE  MET B  12      24.762   3.057  -0.521  1.00 90.78           C  
ATOM   3224  N   ASP B  13      26.382   9.124  -1.416  1.00 91.79           N  
ATOM   3226  CA  ASP B  13      25.776  10.457  -1.416  1.00 91.79           C  
ATOM   3228  C   ASP B  13      25.300  10.860  -2.818  1.00 91.79           C  
ATOM   3229  CB  ASP B  13      26.792  11.490  -0.895  1.00 91.79           C  
ATOM   3232  O   ASP B  13      24.216  11.427  -2.965  1.00 91.79           O  
ATOM   3233  CG  ASP B  13      26.955  11.533   0.631  1.00 91.79           C  
ATOM   3234  OD1 ASP B  13      26.263  10.777   1.349  1.00 91.79           O  
ATOM   3235  OD2 ASP B  13      27.737  12.404   1.077  1.00 91.79           O  
ATOM   3236  N   LYS B  14      26.076  10.545  -3.869  1.00 94.42           N  
ATOM   3238  CA  LYS B  14      25.636  10.741  -5.263  1.00 94.42           C  
ATOM   3240  C   LYS B  14      24.412   9.878  -5.571  1.00 94.42           C  
ATOM   3241  CB  LYS B  14      26.754  10.397  -6.257  1.00 94.42           C  
ATOM   3244  O   LYS B  14      23.432  10.371  -6.121  1.00 94.42           O  
ATOM   3245  CG  LYS B  14      27.951  11.357  -6.226  1.00 94.42           C  
ATOM   3248  CD  LYS B  14      28.978  10.873  -7.259  1.00 94.42           C  
ATOM   3251  CE  LYS B  14      30.227  11.750  -7.317  1.00 94.42           C  
ATOM   3254  NZ  LYS B  14      31.132  11.285  -8.404  1.00 94.42           N  
ATOM   3258  N   PHE B  15      24.467   8.600  -5.201  1.00 96.27           N  
ATOM   3260  CA  PHE B  15      23.372   7.661  -5.424  1.00 96.27           C  
ATOM   3262  C   PHE B  15      22.099   8.071  -4.690  1.00 96.27           C  
ATOM   3263  CB  PHE B  15      23.811   6.264  -4.985  1.00 96.27           C  
ATOM   3266  O   PHE B  15      21.028   8.027  -5.286  1.00 96.27           O  
ATOM   3267  CG  PHE B  15      24.718   5.494  -5.925  1.00 96.27           C  
ATOM   3268  CD1 PHE B  15      25.279   6.078  -7.081  1.00 96.27           C  
ATOM   3270  CD2 PHE B  15      24.975   4.139  -5.643  1.00 96.27           C  
ATOM   3272  CE1 PHE B  15      26.083   5.312  -7.938  1.00 96.27           C  
ATOM   3274  CE2 PHE B  15      25.774   3.372  -6.503  1.00 96.27           C  
ATOM   3276  CZ  PHE B  15      26.334   3.961  -7.645  1.00 96.27           C  
ATOM   3278  N   ASP B  16      22.198   8.513  -3.438  1.00 93.67           N  
ATOM   3280  CA  ASP B  16      21.058   8.981  -2.653  1.00 93.67           C  
ATOM   3282  C   ASP B  16      20.417  10.225  -3.281  1.00 93.67           C  
ATOM   3283  CB  ASP B  16      21.509   9.244  -1.211  1.00 93.67           C  
ATOM   3286  O   ASP B  16      19.200  10.272  -3.424  1.00 93.67           O  
ATOM   3287  CG  ASP B  16      20.352   9.691  -0.313  1.00 93.67           C  
ATOM   3288  OD1 ASP B  16      19.285   9.042  -0.321  1.00 93.67           O  
ATOM   3289  OD2 ASP B  16      20.518  10.689   0.428  1.00 93.67           O  
ATOM   3290  N   LYS B  17      21.216  11.196  -3.746  1.00 94.80           N  
ATOM   3292  CA  LYS B  17      20.699  12.380  -4.457  1.00 94.80           C  
ATOM   3294  C   LYS B  17      19.967  12.015  -5.744  1.00 94.80           C  
ATOM   3295  CB  LYS B  17      21.836  13.351  -4.779  1.00 94.80           C  
ATOM   3298  O   LYS B  17      18.847  12.473  -5.952  1.00 94.80           O  
ATOM   3299  CG  LYS B  17      22.311  14.079  -3.522  1.00 94.80           C  
ATOM   3302  CD  LYS B  17      23.529  14.926  -3.879  1.00 94.80           C  
ATOM   3305  CE  LYS B  17      24.043  15.611  -2.618  1.00 94.80           C  
ATOM   3308  NZ  LYS B  17      25.234  16.429  -2.931  1.00 94.80           N  
ATOM   3312  N   ILE B  18      20.570  11.158  -6.572  1.00 96.75           N  
ATOM   3314  CA  ILE B  18      19.937  10.690  -7.810  1.00 96.75           C  
ATOM   3316  C   ILE B  18      18.644   9.945  -7.472  1.00 96.75           C  
ATOM   3317  CB  ILE B  18      20.914   9.840  -8.652  1.00 96.75           C  
ATOM   3319  O   ILE B  18      17.597  10.311  -7.988  1.00 96.75           O  
ATOM   3320  CG1 ILE B  18      22.068  10.729  -9.170  1.00 96.75           C  
ATOM   3323  CG2 ILE B  18      20.186   9.180  -9.842  1.00 96.75           C  
ATOM   3327  CD1 ILE B  18      23.254   9.923  -9.706  1.00 96.75           C  
ATOM   3331  N   THR B  19      18.689   8.972  -6.555  1.00 96.02           N  
ATOM   3333  CA  THR B  19      17.528   8.149  -6.166  1.00 96.02           C  
ATOM   3335  C   THR B  19      16.397   9.010  -5.609  1.00 96.02           C  
ATOM   3336  CB  THR B  19      17.906   7.079  -5.127  1.00 96.02           C  
ATOM   3338  O   THR B  19      15.256   8.837  -6.021  1.00 96.02           O  
ATOM   3339  CG2 THR B  19      16.792   6.063  -4.850  1.00 96.02           C  
ATOM   3343  OG1 THR B  19      19.010   6.327  -5.575  1.00 96.02           O  
ATOM   3345  N   LYS B  20      16.691   9.988  -4.740  1.00 93.42           N  
ATOM   3347  CA  LYS B  20      15.699  10.957  -4.247  1.00 93.42           C  
ATOM   3349  C   LYS B  20      15.048  11.745  -5.376  1.00 93.42           C  
ATOM   3350  CB  LYS B  20      16.356  11.925  -3.258  1.00 93.42           C  
ATOM   3353  O   LYS B  20      13.849  11.991  -5.324  1.00 93.42           O  
ATOM   3354  CG  LYS B  20      16.491  11.278  -1.880  1.00 93.42           C  
ATOM   3357  CD  LYS B  20      17.345  12.149  -0.962  1.00 93.42           C  
ATOM   3360  CE  LYS B  20      17.338  11.505   0.420  1.00 93.42           C  
ATOM   3363  NZ  LYS B  20      18.397  12.073   1.272  1.00 93.42           N  
ATOM   3367  N   GLY B  21      15.814  12.098  -6.408  1.00 93.56           N  
ATOM   3369  CA  GLY B  21      15.290  12.746  -7.608  1.00 93.56           C  
ATOM   3372  C   GLY B  21      14.356  11.861  -8.446  1.00 93.56           C  
ATOM   3373  O   GLY B  21      13.535  12.369  -9.203  1.00 93.56           O  
ATOM   3374  N   LEU B  22      14.425  10.540  -8.295  1.00 95.19           N  
ATOM   3376  CA  LEU B  22      13.532   9.618  -9.001  1.00 95.19           C  
ATOM   3378  C   LEU B  22      12.197   9.424  -8.300  1.00 95.19           C  
ATOM   3379  CB  LEU B  22      14.225   8.266  -9.203  1.00 95.19           C  
ATOM   3382  O   LEU B  22      11.287   8.861  -8.902  1.00 95.19           O  
ATOM   3383  CG  LEU B  22      15.573   8.366  -9.920  1.00 95.19           C  
ATOM   3385  CD1 LEU B  22      16.153   6.970 -10.079  1.00 95.19           C  
ATOM   3389  CD2 LEU B  22      15.454   9.048 -11.277  1.00 95.19           C  
ATOM   3393  N   ILE B  23      12.075   9.854  -7.048  1.00 94.38           N  
ATOM   3395  CA  ILE B  23      10.851   9.678  -6.280  1.00 94.38           C  
ATOM   3397  C   ILE B  23       9.797  10.657  -6.778  1.00 94.38           C  
ATOM   3398  CB  ILE B  23      11.111   9.825  -4.775  1.00 94.38           C  
ATOM   3400  O   ILE B  23      10.038  11.859  -6.892  1.00 94.38           O  
ATOM   3401  CG1 ILE B  23      12.097   8.734  -4.322  1.00 94.38           C  
ATOM   3404  CG2 ILE B  23       9.794   9.700  -3.997  1.00 94.38           C  
ATOM   3408  CD1 ILE B  23      12.606   8.977  -2.909  1.00 94.38           C  
ATOM   3412  N   PHE B  24       8.604  10.138  -7.035  1.00 92.14           N  
ATOM   3414  CA  PHE B  24       7.445  10.940  -7.384  1.00 92.14           C  
ATOM   3416  C   PHE B  24       6.189  10.369  -6.734  1.00 92.14           C  
ATOM   3417  CB  PHE B  24       7.317  11.045  -8.910  1.00 92.14           C  
ATOM   3420  O   PHE B  24       6.100   9.173  -6.461  1.00 92.14           O  
ATOM   3421  CG  PHE B  24       6.910   9.763  -9.613  1.00 92.14           C  
ATOM   3422  CD1 PHE B  24       7.865   8.770  -9.901  1.00 92.14           C  
ATOM   3424  CD2 PHE B  24       5.569   9.569  -9.995  1.00 92.14           C  
ATOM   3426  CE1 PHE B  24       7.482   7.600 -10.581  1.00 92.14           C  
ATOM   3428  CE2 PHE B  24       5.191   8.405 -10.684  1.00 92.14           C  
ATOM   3430  CZ  PHE B  24       6.151   7.424 -10.985  1.00 92.14           C  
ATOM   3432  N   GLU B  25       5.202  11.228  -6.500  1.00 91.32           N  
ATOM   3434  CA  GLU B  25       3.885  10.776  -6.063  1.00 91.32           C  
ATOM   3436  C   GLU B  25       3.007  10.431  -7.261  1.00 91.32           C  
ATOM   3437  CB  GLU B  25       3.199  11.795  -5.151  1.00 91.32           C  
ATOM   3440  O   GLU B  25       2.887  11.197  -8.223  1.00 91.32           O  
ATOM   3441  CG  GLU B  25       3.916  11.897  -3.796  1.00 91.32           C  
ATOM   3444  CD  GLU B  25       3.011  12.343  -2.636  1.00 91.32           C  
ATOM   3445  OE1 GLU B  25       3.550  12.461  -1.518  1.00 91.32           O  
ATOM   3446  OE2 GLU B  25       1.794  12.582  -2.845  1.00 91.32           O  
ATOM   3447  N   HIS B  26       2.368   9.273  -7.180  1.00 89.13           N  
ATOM   3449  CA  HIS B  26       1.383   8.805  -8.127  1.00 89.13           C  
ATOM   3451  C   HIS B  26       0.023   8.731  -7.448  1.00 89.13           C  
ATOM   3452  CB  HIS B  26       1.816   7.446  -8.664  1.00 89.13           C  
ATOM   3455  O   HIS B  26      -0.145   8.050  -6.443  1.00 89.13           O  
ATOM   3456  CG  HIS B  26       0.898   6.947  -9.746  1.00 89.13           C  
ATOM   3457  CD2 HIS B  26       0.082   5.848  -9.691  1.00 89.13           C  
ATOM   3459  ND1 HIS B  26       0.729   7.526 -10.982  1.00 89.13           N  
ATOM   3461  CE1 HIS B  26      -0.176   6.799 -11.657  1.00 89.13           C  
ATOM   3463  NE2 HIS B  26      -0.593   5.764 -10.919  1.00 89.13           N  
ATOM   3464  N   GLN B  27      -0.963   9.423  -8.014  1.00 86.02           N  
ATOM   3466  CA  GLN B  27      -2.336   9.300  -7.541  1.00 86.02           C  
ATOM   3468  C   GLN B  27      -3.043   8.175  -8.291  1.00 86.02           C  
ATOM   3469  CB  GLN B  27      -3.078  10.637  -7.631  1.00 86.02           C  
ATOM   3472  O   GLN B  27      -3.336   8.313  -9.482  1.00 86.02           O  
ATOM   3473  CG  GLN B  27      -2.437  11.663  -6.686  1.00 86.02           C  
ATOM   3476  CD  GLN B  27      -3.412  12.713  -6.170  1.00 86.02           C  
ATOM   3477  NE2 GLN B  27      -3.036  13.420  -5.128  1.00 86.02           N  
ATOM   3480  OE1 GLN B  27      -4.508  12.930  -6.671  1.00 86.02           O  
ATOM   3481  N   ALA B  28      -3.344   7.092  -7.579  1.00 78.00           N  
ATOM   3483  CA  ALA B  28      -4.101   5.951  -8.075  1.00 78.00           C  
ATOM   3485  C   ALA B  28      -5.365   5.774  -7.229  1.00 78.00           C  
ATOM   3486  CB  ALA B  28      -3.215   4.704  -8.063  1.00 78.00           C  
ATOM   3490  O   ALA B  28      -5.311   5.757  -6.008  1.00 78.00           O  
ATOM   3491  N   GLU B  29      -6.530   5.705  -7.879  1.00 81.05           N  
ATOM   3493  CA  GLU B  29      -7.834   5.452  -7.232  1.00 81.05           C  
ATOM   3495  C   GLU B  29      -8.188   6.357  -6.025  1.00 81.05           C  
ATOM   3496  CB  GLU B  29      -8.027   3.948  -6.957  1.00 81.05           C  
ATOM   3499  O   GLU B  29      -9.083   6.045  -5.244  1.00 81.05           O  
ATOM   3500  CG  GLU B  29      -7.884   3.115  -8.246  1.00 81.05           C  
ATOM   3503  CD  GLU B  29      -8.389   1.665  -8.126  1.00 81.05           C  
ATOM   3504  OE1 GLU B  29      -8.537   1.037  -9.202  1.00 81.05           O  
ATOM   3505  OE2 GLU B  29      -8.711   1.211  -7.007  1.00 81.05           O  
ATOM   3506  N   GLY B  30      -7.561   7.534  -5.914  1.00 82.25           N  
ATOM   3508  CA  GLY B  30      -7.775   8.486  -4.815  1.00 82.25           C  
ATOM   3511  C   GLY B  30      -6.797   8.342  -3.645  1.00 82.25           C  
ATOM   3512  O   GLY B  30      -6.850   9.160  -2.728  1.00 82.25           O  
ATOM   3513  N   GLU B  31      -5.893   7.367  -3.695  1.00 84.53           N  
ATOM   3515  CA  GLU B  31      -4.754   7.231  -2.789  1.00 84.53           C  
ATOM   3517  C   GLU B  31      -3.489   7.794  -3.454  1.00 84.53           C  
ATOM   3518  CB  GLU B  31      -4.607   5.772  -2.316  1.00 84.53           C  
ATOM   3521  O   GLU B  31      -3.366   7.814  -4.684  1.00 84.53           O  
ATOM   3522  CG  GLU B  31      -5.861   5.340  -1.527  1.00 84.53           C  
ATOM   3525  CD  GLU B  31      -5.772   3.971  -0.833  1.00 84.53           C  
ATOM   3526  OE1 GLU B  31      -6.722   3.671  -0.067  1.00 84.53           O  
ATOM   3527  OE2 GLU B  31      -4.777   3.245  -1.030  1.00 84.53           O  
ATOM   3528  N   SER B  32      -2.579   8.333  -2.640  1.00 86.00           N  
ATOM   3530  CA  SER B  32      -1.261   8.763  -3.110  1.00 86.00           C  
ATOM   3532  C   SER B  32      -0.256   7.679  -2.765  1.00 86.00           C  
ATOM   3533  CB  SER B  32      -0.822  10.107  -2.514  1.00 86.00           C  
ATOM   3536  O   SER B  32      -0.107   7.334  -1.594  1.00 86.00           O  
ATOM   3537  OG  SER B  32       0.096  10.687  -3.418  1.00 86.00           O  
ATOM   3539  N   GLU B  33       0.422   7.159  -3.777  1.00 83.86           N  
ATOM   3541  CA  GLU B  33       1.497   6.192  -3.624  1.00 83.86           C  
ATOM   3543  C   GLU B  33       2.816   6.823  -4.056  1.00 83.86           C  
ATOM   3544  CB  GLU B  33       1.212   4.917  -4.426  1.00 83.86           C  
ATOM   3547  O   GLU B  33       2.926   7.455  -5.111  1.00 83.86           O  
ATOM   3548  CG  GLU B  33       0.027   4.114  -3.863  1.00 83.86           C  
ATOM   3551  CD  GLU B  33      -0.175   2.772  -4.589  1.00 83.86           C  
ATOM   3552  OE1 GLU B  33      -0.967   1.948  -4.082  1.00 83.86           O  
ATOM   3553  OE2 GLU B  33       0.461   2.558  -5.648  1.00 83.86           O  
ATOM   3554  N   THR B  34       3.847   6.645  -3.239  1.00 87.96           N  
ATOM   3556  CA  THR B  34       5.200   7.075  -3.571  1.00 87.96           C  
ATOM   3558  C   THR B  34       5.852   6.023  -4.464  1.00 87.96           C  
ATOM   3559  CB  THR B  34       6.011   7.319  -2.295  1.00 87.96           C  
ATOM   3561  O   THR B  34       6.009   4.869  -4.071  1.00 87.96           O  
ATOM   3562  CG2 THR B  34       7.312   8.044  -2.593  1.00 87.96           C  
ATOM   3566  OG1 THR B  34       5.293   8.141  -1.405  1.00 87.96           O  
ATOM   3568  N   MET B  35       6.244   6.417  -5.673  1.00 91.22           N  
ATOM   3570  CA  MET B  35       6.874   5.543  -6.659  1.00 91.22           C  
ATOM   3572  C   MET B  35       8.263   6.051  -7.041  1.00 91.22           C  
ATOM   3573  CB  MET B  35       5.978   5.405  -7.898  1.00 91.22           C  
ATOM   3576  O   MET B  35       8.639   7.186  -6.748  1.00 91.22           O  
ATOM   3577  CG  MET B  35       4.634   4.733  -7.593  1.00 91.22           C  
ATOM   3580  SD  MET B  35       3.903   3.837  -8.997  1.00 91.22           S  
ATOM   3581  CE  MET B  35       3.720   5.136 -10.237  1.00 91.22           C  
ATOM   3585  N   ILE B  36       9.028   5.199  -7.721  1.00 93.67           N  
ATOM   3587  CA  ILE B  36      10.352   5.528  -8.251  1.00 93.67           C  
ATOM   3589  C   ILE B  36      10.306   5.497  -9.772  1.00 93.67           C  
ATOM   3590  CB  ILE B  36      11.423   4.592  -7.659  1.00 93.67           C  
ATOM   3592  O   ILE B  36       9.845   4.532 -10.380  1.00 93.67           O  
ATOM   3593  CG1 ILE B  36      11.559   4.940  -6.166  1.00 93.67           C  
ATOM   3596  CG2 ILE B  36      12.778   4.731  -8.375  1.00 93.67           C  
ATOM   3600  CD1 ILE B  36      12.510   4.029  -5.405  1.00 93.67           C  
ATOM   3604  N   SER B  37      10.790   6.569 -10.391  1.00 94.93           N  
ATOM   3606  CA  SER B  37      10.958   6.669 -11.833  1.00 94.93           C  
ATOM   3608  C   SER B  37      12.060   5.728 -12.308  1.00 94.93           C  
ATOM   3609  CB  SER B  37      11.290   8.106 -12.235  1.00 94.93           C  
ATOM   3612  O   SER B  37      13.113   5.607 -11.683  1.00 94.93           O  
ATOM   3613  OG  SER B  37      11.438   8.173 -13.642  1.00 94.93           O  
ATOM   3615  N   HIS B  38      11.835   5.094 -13.455  1.00 96.66           N  
ATOM   3617  CA  HIS B  38      12.832   4.272 -14.140  1.00 96.66           C  
ATOM   3619  C   HIS B  38      13.516   5.027 -15.286  1.00 96.66           C  
ATOM   3620  CB  HIS B  38      12.209   2.943 -14.574  1.00 96.66           C  
ATOM   3623  O   HIS B  38      13.959   4.412 -16.255  1.00 96.66           O  
ATOM   3624  CG  HIS B  38      11.803   2.021 -13.453  1.00 96.66           C  
ATOM   3625  CD2 HIS B  38      12.054   2.143 -12.109  1.00 96.66           C  
ATOM   3627  ND1 HIS B  38      11.132   0.836 -13.632  1.00 96.66           N  
ATOM   3629  CE1 HIS B  38      10.976   0.258 -12.431  1.00 96.66           C  
ATOM   3631  NE2 HIS B  38      11.543   1.006 -11.477  1.00 96.66           N  
ATOM   3632  N   GLU B  39      13.597   6.353 -15.202  1.00 97.07           N  
ATOM   3634  CA  GLU B  39      14.312   7.196 -16.161  1.00 97.07           C  
ATOM   3636  C   GLU B  39      15.396   8.021 -15.465  1.00 97.07           C  
ATOM   3637  CB  GLU B  39      13.351   8.117 -16.931  1.00 97.07           C  
ATOM   3640  O   GLU B  39      15.156   8.575 -14.396  1.00 97.07           O  
ATOM   3641  CG  GLU B  39      12.252   7.367 -17.701  1.00 97.07           C  
ATOM   3644  CD  GLU B  39      11.486   8.249 -18.707  1.00 97.07           C  
ATOM   3645  OE1 GLU B  39      10.764   7.657 -19.539  1.00 97.07           O  
ATOM   3646  OE2 GLU B  39      11.655   9.494 -18.705  1.00 97.07           O  
ATOM   3647  N   LEU B  40      16.579   8.139 -16.078  1.00 97.62           N  
ATOM   3649  CA  LEU B  40      17.614   9.089 -15.656  1.00 97.62           C  
ATOM   3651  C   LEU B  40      17.769  10.188 -16.705  1.00 97.62           C  
ATOM   3652  CB  LEU B  40      18.975   8.411 -15.377  1.00 97.62           C  
ATOM   3655  O   LEU B  40      17.660   9.944 -17.909  1.00 97.62           O  
ATOM   3656  CG  LEU B  40      18.946   7.271 -14.347  1.00 97.62           C  
ATOM   3658  CD1 LEU B  40      20.291   6.571 -14.160  1.00 97.62           C  
ATOM   3662  CD2 LEU B  40      18.534   7.790 -12.977  1.00 97.62           C  
ATOM   3666  N   SER B  41      18.091  11.390 -16.234  1.00 97.24           N  
ATOM   3668  CA  SER B  41      18.444  12.526 -17.081  1.00 97.24           C  
ATOM   3670  C   SER B  41      19.947  12.524 -17.349  1.00 97.24           C  
ATOM   3671  CB  SER B  41      18.009  13.823 -16.398  1.00 97.24           C  
ATOM   3674  O   SER B  41      20.738  12.787 -16.447  1.00 97.24           O  
ATOM   3675  OG  SER B  41      16.600  13.922 -16.427  1.00 97.24           O  
ATOM   3677  N   ILE B  42      20.350  12.225 -18.582  1.00 97.63           N  
ATOM   3679  CA  ILE B  42      21.759  12.212 -19.001  1.00 97.63           C  
ATOM   3681  C   ILE B  42      22.076  13.506 -19.748  1.00 97.63           C  
ATOM   3682  CB  ILE B  42      22.084  10.948 -19.827  1.00 97.63           C  
ATOM   3684  O   ILE B  42      21.397  13.848 -20.712  1.00 97.63           O  
ATOM   3685  CG1 ILE B  42      21.762   9.701 -18.967  1.00 97.63           C  
ATOM   3688  CG2 ILE B  42      23.558  10.975 -20.284  1.00 97.63           C  
ATOM   3692  CD1 ILE B  42      22.254   8.365 -19.525  1.00 97.63           C  
ATOM   3696  N   LEU B  43      23.109  14.219 -19.309  1.00 96.17           N  
ATOM   3698  CA  LEU B  43      23.622  15.418 -19.963  1.00 96.17           C  
ATOM   3700  C   LEU B  43      24.678  15.030 -21.007  1.00 96.17           C  
ATOM   3701  CB  LEU B  43      24.189  16.350 -18.878  1.00 96.17           C  
ATOM   3704  O   LEU B  43      25.641  14.337 -20.674  1.00 96.17           O  
ATOM   3705  CG  LEU B  43      24.618  17.733 -19.398  1.00 96.17           C  
ATOM   3707  CD1 LEU B  43      23.406  18.575 -19.796  1.00 96.17           C  
ATOM   3711  CD2 LEU B  43      25.369  18.487 -18.302  1.00 96.17           C  
ATOM   3715  N   ASP B  44      24.508  15.478 -22.250  1.00 91.86           N  
ATOM   3717  CA  ASP B  44      25.534  15.349 -23.290  1.00 91.86           C  
ATOM   3719  C   ASP B  44      26.515  16.540 -23.309  1.00 91.86           C  
ATOM   3720  CB  ASP B  44      24.888  15.059 -24.659  1.00 91.86           C  
ATOM   3723  O   ASP B  44      26.366  17.519 -22.572  1.00 91.86           O  
ATOM   3724  CG  ASP B  44      24.189  16.242 -25.345  1.00 91.86           C  
ATOM   3725  OD1 ASP B  44      24.400  17.408 -24.950  1.00 91.86           O  
ATOM   3726  OD2 ASP B  44      23.435  15.957 -26.307  1.00 91.86           O  
ATOM   3727  N   ASN B  45      27.533  16.470 -24.172  1.00 89.35           N  
ATOM   3729  CA  ASN B  45      28.561  17.514 -24.274  1.00 89.35           C  
ATOM   3731  C   ASN B  45      28.065  18.839 -24.873  1.00 89.35           C  
ATOM   3732  CB  ASN B  45      29.755  16.991 -25.087  1.00 89.35           C  
ATOM   3735  O   ASN B  45      28.728  19.860 -24.692  1.00 89.35           O  
ATOM   3736  CG  ASN B  45      30.667  16.076 -24.297  1.00 89.35           C  
ATOM   3737  ND2 ASN B  45      31.779  15.710 -24.881  1.00 89.35           N  
ATOM   3740  OD1 ASN B  45      30.399  15.676 -23.179  1.00 89.35           O  
ATOM   3741  N   ASP B  46      26.918  18.848 -25.556  1.00 91.51           N  
ATOM   3743  CA  ASP B  46      26.295  20.067 -26.083  1.00 91.51           C  
ATOM   3745  C   ASP B  46      25.412  20.758 -25.021  1.00 91.51           C  
ATOM   3746  CB  ASP B  46      25.513  19.741 -27.368  1.00 91.51           C  
ATOM   3749  O   ASP B  46      24.803  21.799 -25.281  1.00 91.51           O  
ATOM   3750  CG  ASP B  46      26.403  19.335 -28.551  1.00 91.51           C  
ATOM   3751  OD1 ASP B  46      27.464  19.973 -28.743  1.00 91.51           O  
ATOM   3752  OD2 ASP B  46      25.971  18.452 -29.329  1.00 91.51           O  
ATOM   3753  N   GLY B  47      25.341  20.194 -23.808  1.00 93.21           N  
ATOM   3755  CA  GLY B  47      24.510  20.685 -22.715  1.00 93.21           C  
ATOM   3758  C   GLY B  47      23.034  20.297 -22.851  1.00 93.21           C  
ATOM   3759  O   GLY B  47      22.184  20.879 -22.173  1.00 93.21           O  
ATOM   3760  N   VAL B  48      22.707  19.339 -23.722  1.00 94.97           N  
ATOM   3762  CA  VAL B  48      21.347  18.832 -23.906  1.00 94.97           C  
ATOM   3764  C   VAL B  48      21.092  17.694 -22.923  1.00 94.97           C  
ATOM   3765  CB  VAL B  48      21.089  18.397 -25.359  1.00 94.97           C  
ATOM   3767  O   VAL B  48      21.894  16.774 -22.773  1.00 94.97           O  
ATOM   3768  CG1 VAL B  48      19.652  17.893 -25.562  1.00 94.97           C  
ATOM   3772  CG2 VAL B  48      21.321  19.554 -26.342  1.00 94.97           C  
ATOM   3776  N   VAL B  49      19.940  17.752 -22.257  1.00 96.45           N  
ATOM   3778  CA  VAL B  49      19.486  16.709 -21.333  1.00 96.45           C  
ATOM   3780  C   VAL B  49      18.621  15.700 -22.082  1.00 96.45           C  
ATOM   3781  CB  VAL B  49      18.731  17.309 -20.135  1.00 96.45           C  
ATOM   3783  O   VAL B  49      17.613  16.061 -22.695  1.00 96.45           O  
ATOM   3784  CG1 VAL B  49      18.294  16.214 -19.157  1.00 96.45           C  
ATOM   3788  CG2 VAL B  49      19.609  18.301 -19.361  1.00 96.45           C  
ATOM   3792  N   HIS B  50      18.980  14.425 -21.988  1.00 96.92           N  
ATOM   3794  CA  HIS B  50      18.242  13.300 -22.550  1.00 96.92           C  
ATOM   3796  C   HIS B  50      17.637  12.468 -21.422  1.00 96.92           C  
ATOM   3797  CB  HIS B  50      19.180  12.445 -23.415  1.00 96.92           C  
ATOM   3800  O   HIS B  50      18.374  11.846 -20.660  1.00 96.92           O  
ATOM   3801  CG  HIS B  50      19.845  13.221 -24.519  1.00 96.92           C  
ATOM   3802  CD2 HIS B  50      21.079  13.791 -24.439  1.00 96.92           C  
ATOM   3804  ND1 HIS B  50      19.268  13.535 -25.756  1.00 96.92           N  
ATOM   3805  CE1 HIS B  50      20.183  14.290 -26.382  1.00 96.92           C  
ATOM   3807  NE2 HIS B  50      21.273  14.454 -25.622  1.00 96.92           N  
ATOM   3809  N   SER B  51      16.303  12.406 -21.339  1.00 96.41           N  
ATOM   3811  CA  SER B  51      15.652  11.383 -20.508  1.00 96.41           C  
ATOM   3813  C   SER B  51      15.762  10.028 -21.202  1.00 96.41           C  
ATOM   3814  CB  SER B  51      14.186  11.689 -20.177  1.00 96.41           C  
ATOM   3817  O   SER B  51      15.368   9.893 -22.377  1.00 96.41           O  
ATOM   3818  OG  SER B  51      13.865  10.905 -19.051  1.00 96.41           O  
ATOM   3820  N   LEU B  52      16.327   9.055 -20.491  1.00 97.37           N  
ATOM   3822  CA  LEU B  52      16.481   7.675 -20.934  1.00 97.37           C  
ATOM   3824  C   LEU B  52      15.982   6.717 -19.861  1.00 97.37           C  
ATOM   3825  CB  LEU B  52      17.951   7.385 -21.286  1.00 97.37           C  
ATOM   3828  O   LEU B  52      16.352   6.817 -18.692  1.00 97.37           O  
ATOM   3829  CG  LEU B  52      18.442   8.047 -22.584  1.00 97.37           C  
ATOM   3831  CD1 LEU B  52      19.914   7.714 -22.798  1.00 97.37           C  
ATOM   3835  CD2 LEU B  52      17.690   7.547 -23.821  1.00 97.37           C  
ATOM   3839  N   HIS B  53      15.181   5.743 -20.286  1.00 97.94           N  
ATOM   3841  CA  HIS B  53      14.742   4.663 -19.418  1.00 97.94           C  
ATOM   3843  C   HIS B  53      15.932   3.779 -19.019  1.00 97.94           C  
ATOM   3844  CB  HIS B  53      13.630   3.876 -20.122  1.00 97.94           C  
ATOM   3847  O   HIS B  53      16.860   3.590 -19.807  1.00 97.94           O  
ATOM   3848  CG  HIS B  53      12.962   2.863 -19.229  1.00 97.94           C  
ATOM   3849  CD2 HIS B  53      11.965   3.107 -18.323  1.00 97.94           C  
ATOM   3851  ND1 HIS B  53      13.233   1.515 -19.186  1.00 97.94           N  
ATOM   3853  CE1 HIS B  53      12.427   0.962 -18.265  1.00 97.94           C  
ATOM   3855  NE2 HIS B  53      11.628   1.886 -17.722  1.00 97.94           N  
ATOM   3856  N   PHE B  54      15.898   3.167 -17.835  1.00 98.14           N  
ATOM   3858  CA  PHE B  54      16.978   2.316 -17.321  1.00 98.14           C  
ATOM   3860  C   PHE B  54      17.418   1.248 -18.326  1.00 98.14           C  
ATOM   3861  CB  PHE B  54      16.503   1.634 -16.035  1.00 98.14           C  
ATOM   3864  O   PHE B  54      18.609   1.063 -18.549  1.00 98.14           O  
ATOM   3865  CG  PHE B  54      16.333   2.496 -14.799  1.00 98.14           C  
ATOM   3866  CD1 PHE B  54      16.678   3.866 -14.758  1.00 98.14           C  
ATOM   3868  CD2 PHE B  54      15.812   1.881 -13.647  1.00 98.14           C  
ATOM   3870  CE1 PHE B  54      16.493   4.597 -13.571  1.00 98.14           C  
ATOM   3872  CE2 PHE B  54      15.662   2.605 -12.457  1.00 98.14           C  
ATOM   3874  CZ  PHE B  54      16.012   3.960 -12.419  1.00 98.14           C  
ATOM   3876  N   SER B  55      16.468   0.604 -19.011  1.00 97.07           N  
ATOM   3878  CA  SER B  55      16.779  -0.389 -20.049  1.00 97.07           C  
ATOM   3880  C   SER B  55      17.542   0.193 -21.245  1.00 97.07           C  
ATOM   3881  CB  SER B  55      15.496  -1.065 -20.543  1.00 97.07           C  
ATOM   3884  O   SER B  55      18.358  -0.508 -21.834  1.00 97.07           O  
ATOM   3885  OG  SER B  55      14.610  -0.119 -21.117  1.00 97.07           O  
ATOM   3887  N   GLN B  56      17.299   1.456 -21.610  1.00 97.05           N  
ATOM   3889  CA  GLN B  56      18.050   2.143 -22.663  1.00 97.05           C  
ATOM   3891  C   GLN B  56      19.476   2.449 -22.193  1.00 97.05           C  
ATOM   3892  CB  GLN B  56      17.336   3.440 -23.081  1.00 97.05           C  
ATOM   3895  O   GLN B  56      20.422   2.220 -22.937  1.00 97.05           O  
ATOM   3896  CG  GLN B  56      15.982   3.203 -23.759  1.00 97.05           C  
ATOM   3899  CD  GLN B  56      15.276   4.518 -24.076  1.00 97.05           C  
ATOM   3900  NE2 GLN B  56      14.890   4.764 -25.309  1.00 97.05           N  
ATOM   3903  OE1 GLN B  56      15.052   5.355 -23.216  1.00 97.05           O  
ATOM   3904  N   ILE B  57      19.639   2.904 -20.949  1.00 98.04           N  
ATOM   3906  CA  ILE B  57      20.953   3.215 -20.368  1.00 98.04           C  
ATOM   3908  C   ILE B  57      21.809   1.952 -20.265  1.00 98.04           C  
ATOM   3909  CB  ILE B  57      20.791   3.898 -18.994  1.00 98.04           C  
ATOM   3911  O   ILE B  57      22.948   1.948 -20.728  1.00 98.04           O  
ATOM   3912  CG1 ILE B  57      19.982   5.202 -19.162  1.00 98.04           C  
ATOM   3915  CG2 ILE B  57      22.165   4.178 -18.357  1.00 98.04           C  
ATOM   3919  CD1 ILE B  57      19.633   5.886 -17.845  1.00 98.04           C  
ATOM   3923  N   THR B  58      21.253   0.866 -19.722  1.00 97.96           N  
ATOM   3925  CA  THR B  58      21.945  -0.427 -19.651  1.00 97.96           C  
ATOM   3927  C   THR B  58      22.291  -0.938 -21.048  1.00 97.96           C  
ATOM   3928  CB  THR B  58      21.101  -1.460 -18.893  1.00 97.96           C  
ATOM   3930  O   THR B  58      23.431  -1.312 -21.280  1.00 97.96           O  
ATOM   3931  CG2 THR B  58      21.832  -2.779 -18.671  1.00 97.96           C  
ATOM   3935  OG1 THR B  58      20.762  -0.978 -17.614  1.00 97.96           O  
ATOM   3937  N   SER B  59      21.365  -0.865 -22.014  1.00 97.17           N  
ATOM   3939  CA  SER B  59      21.636  -1.282 -23.398  1.00 97.17           C  
ATOM   3941  C   SER B  59      22.763  -0.469 -24.054  1.00 97.17           C  
ATOM   3942  CB  SER B  59      20.350  -1.198 -24.224  1.00 97.17           C  
ATOM   3945  O   SER B  59      23.624  -1.050 -24.716  1.00 97.17           O  
ATOM   3946  OG  SER B  59      20.545  -1.631 -25.557  1.00 97.17           O  
ATOM   3948  N   LEU B  60      22.812   0.851 -23.829  1.00 97.60           N  
ATOM   3950  CA  LEU B  60      23.894   1.720 -24.301  1.00 97.60           C  
ATOM   3952  C   LEU B  60      25.246   1.315 -23.690  1.00 97.60           C  
ATOM   3953  CB  LEU B  60      23.531   3.184 -23.981  1.00 97.60           C  
ATOM   3956  O   LEU B  60      26.204   1.076 -24.425  1.00 97.60           O  
ATOM   3957  CG  LEU B  60      24.625   4.211 -24.329  1.00 97.60           C  
ATOM   3959  CD1 LEU B  60      24.920   4.240 -25.827  1.00 97.60           C  
ATOM   3963  CD2 LEU B  60      24.181   5.609 -23.899  1.00 97.60           C  
ATOM   3967  N   ILE B  61      25.314   1.194 -22.360  1.00 98.22           N  
ATOM   3969  CA  ILE B  61      26.533   0.801 -21.633  1.00 98.22           C  
ATOM   3971  C   ILE B  61      27.008  -0.588 -22.074  1.00 98.22           C  
ATOM   3972  CB  ILE B  61      26.282   0.858 -20.106  1.00 98.22           C  
ATOM   3974  O   ILE B  61      28.191  -0.781 -22.365  1.00 98.22           O  
ATOM   3975  CG1 ILE B  61      26.171   2.331 -19.648  1.00 98.22           C  
ATOM   3978  CG2 ILE B  61      27.394   0.125 -19.330  1.00 98.22           C  
ATOM   3982  CD1 ILE B  61      25.732   2.505 -18.187  1.00 98.22           C  
ATOM   3986  N   ASP B  62      26.098  -1.555 -22.160  1.00 97.96           N  
ATOM   3988  CA  ASP B  62      26.407  -2.920 -22.572  1.00 97.96           C  
ATOM   3990  C   ASP B  62      26.889  -2.975 -24.024  1.00 97.96           C  
ATOM   3991  CB  ASP B  62      25.165  -3.805 -22.397  1.00 97.96           C  
ATOM   3994  O   ASP B  62      27.749  -3.789 -24.358  1.00 97.96           O  
ATOM   3995  CG  ASP B  62      24.870  -4.210 -20.953  1.00 97.96           C  
ATOM   3996  OD1 ASP B  62      25.781  -4.090 -20.100  1.00 97.96           O  
ATOM   3997  OD2 ASP B  62      23.746  -4.720 -20.749  1.00 97.96           O  
ATOM   3998  N   THR B  63      26.384  -2.093 -24.891  1.00 97.45           N  
ATOM   4000  CA  THR B  63      26.843  -2.006 -26.281  1.00 97.45           C  
ATOM   4002  C   THR B  63      28.264  -1.453 -26.358  1.00 97.45           C  
ATOM   4003  CB  THR B  63      25.883  -1.185 -27.148  1.00 97.45           C  
ATOM   4005  O   THR B  63      29.117  -2.056 -27.007  1.00 97.45           O  
ATOM   4006  CG2 THR B  63      26.319  -1.161 -28.611  1.00 97.45           C  
ATOM   4010  OG1 THR B  63      24.608  -1.781 -27.125  1.00 97.45           O  
ATOM   4012  N   ILE B  64      28.552  -0.355 -25.648  1.00 97.59           N  
ATOM   4014  CA  ILE B  64      29.894   0.246 -25.618  1.00 97.59           C  
ATOM   4016  C   ILE B  64      30.913  -0.739 -25.023  1.00 97.59           C  
ATOM   4017  CB  ILE B  64      29.871   1.596 -24.858  1.00 97.59           C  
ATOM   4019  O   ILE B  64      31.998  -0.926 -25.571  1.00 97.59           O  
ATOM   4020  CG1 ILE B  64      29.017   2.631 -25.632  1.00 97.59           C  
ATOM   4023  CG2 ILE B  64      31.302   2.138 -24.666  1.00 97.59           C  
ATOM   4027  CD1 ILE B  64      28.718   3.912 -24.842  1.00 97.59           C  
ATOM   4031  N   THR B  65      30.548  -1.423 -23.936  1.00 97.22           N  
ATOM   4033  CA  THR B  65      31.449  -2.329 -23.202  1.00 97.22           C  
ATOM   4035  C   THR B  65      31.514  -3.757 -23.753  1.00 97.22           C  
ATOM   4036  CB  THR B  65      31.133  -2.359 -21.700  1.00 97.22           C  
ATOM   4038  O   THR B  65      32.265  -4.573 -23.217  1.00 97.22           O  
ATOM   4039  CG2 THR B  65      31.283  -0.989 -21.042  1.00 97.22           C  
ATOM   4043  OG1 THR B  65      29.829  -2.818 -21.441  1.00 97.22           O  
ATOM   4045  N   GLY B  66      30.765  -4.080 -24.812  1.00 97.14           N  
ATOM   4047  CA  GLY B  66      30.802  -5.398 -25.454  1.00 97.14           C  
ATOM   4050  C   GLY B  66      30.034  -6.501 -24.718  1.00 97.14           C  
ATOM   4051  O   GLY B  66      30.277  -7.678 -24.968  1.00 97.14           O  
ATOM   4052  N   LYS B  67      29.136  -6.140 -23.797  1.00 96.98           N  
ATOM   4054  CA  LYS B  67      28.353  -7.066 -22.960  1.00 96.98           C  
ATOM   4056  C   LYS B  67      26.927  -7.294 -23.455  1.00 96.98           C  
ATOM   4057  CB  LYS B  67      28.311  -6.543 -21.522  1.00 96.98           C  
ATOM   4060  O   LYS B  67      26.247  -8.182 -22.948  1.00 96.98           O  
ATOM   4061  CG  LYS B  67      29.699  -6.517 -20.878  1.00 96.98           C  
ATOM   4064  CD  LYS B  67      29.553  -5.980 -19.458  1.00 96.98           C  
ATOM   4067  CE  LYS B  67      30.921  -5.905 -18.790  1.00 96.98           C  
ATOM   4070  NZ  LYS B  67      30.777  -5.290 -17.454  1.00 96.98           N  
ATOM   4074  N   HIS B  68      26.454  -6.499 -24.416  1.00 97.24           N  
ATOM   4076  CA  HIS B  68      25.082  -6.627 -24.893  1.00 97.24           C  
ATOM   4078  C   HIS B  68      24.891  -7.986 -25.592  1.00 97.24           C  
ATOM   4079  CB  HIS B  68      24.705  -5.443 -25.792  1.00 97.24           C  
ATOM   4082  O   HIS B  68      25.683  -8.313 -26.479  1.00 97.24           O  
ATOM   4083  CG  HIS B  68      23.235  -5.412 -26.105  1.00 97.24           C  
ATOM   4084  CD2 HIS B  68      22.273  -4.770 -25.377  1.00 97.24           C  
ATOM   4086  ND1 HIS B  68      22.605  -6.013 -27.166  1.00 97.24           N  
ATOM   4088  CE1 HIS B  68      21.296  -5.735 -27.084  1.00 97.24           C  
ATOM   4090  NE2 HIS B  68      21.040  -4.977 -26.008  1.00 97.24           N  
ATOM   4091  N   PRO B  69      23.833  -8.765 -25.285  1.00 96.45           N  
ATOM   4092  CA  PRO B  69      23.680 -10.127 -25.812  1.00 96.45           C  
ATOM   4094  C   PRO B  69      23.671 -10.220 -27.343  1.00 96.45           C  
ATOM   4095  CB  PRO B  69      22.356 -10.632 -25.234  1.00 96.45           C  
ATOM   4098  O   PRO B  69      24.094 -11.215 -27.922  1.00 96.45           O  
ATOM   4099  CG  PRO B  69      22.225  -9.863 -23.922  1.00 96.45           C  
ATOM   4102  CD  PRO B  69      22.843  -8.507 -24.247  1.00 96.45           C  
ATOM   4105  N   SER B  70      23.224  -9.167 -28.037  1.00 96.24           N  
ATOM   4107  CA  SER B  70      23.241  -9.150 -29.506  1.00 96.24           C  
ATOM   4109  C   SER B  70      24.648  -9.155 -30.112  1.00 96.24           C  
ATOM   4110  CB  SER B  70      22.471  -7.948 -30.053  1.00 96.24           C  
ATOM   4113  O   SER B  70      24.764  -9.380 -31.313  1.00 96.24           O  
ATOM   4114  OG  SER B  70      23.175  -6.745 -29.810  1.00 96.24           O  
ATOM   4116  N   LEU B  71      25.690  -8.864 -29.326  1.00 96.94           N  
ATOM   4118  CA  LEU B  71      27.084  -8.804 -29.778  1.00 96.94           C  
ATOM   4120  C   LEU B  71      27.763 -10.182 -29.802  1.00 96.94           C  
ATOM   4121  CB  LEU B  71      27.878  -7.815 -28.908  1.00 96.94           C  
ATOM   4124  O   LEU B  71      28.898 -10.309 -30.261  1.00 96.94           O  
ATOM   4125  CG  LEU B  71      27.240  -6.425 -28.765  1.00 96.94           C  
ATOM   4127  CD1 LEU B  71      28.126  -5.546 -27.891  1.00 96.94           C  
ATOM   4131  CD2 LEU B  71      27.025  -5.715 -30.097  1.00 96.94           C  
ATOM   4135  N   GLU B  72      27.069 -11.219 -29.330  1.00 96.35           N  
ATOM   4137  CA  GLU B  72      27.468 -12.618 -29.515  1.00 96.35           C  
ATOM   4139  C   GLU B  72      27.100 -13.141 -30.915  1.00 96.35           C  
ATOM   4140  CB  GLU B  72      26.809 -13.491 -28.436  1.00 96.35           C  
ATOM   4143  O   GLU B  72      27.559 -14.207 -31.330  1.00 96.35           O  
ATOM   4144  CG  GLU B  72      27.210 -13.093 -27.005  1.00 96.35           C  
ATOM   4147  CD  GLU B  72      26.668 -14.061 -25.939  1.00 96.35           C  
ATOM   4148  OE1 GLU B  72      27.147 -13.967 -24.786  1.00 96.35           O  
ATOM   4149  OE2 GLU B  72      25.789 -14.893 -26.265  1.00 96.35           O  
ATOM   4150  N   LEU B  73      26.270 -12.406 -31.666  1.00 96.44           N  
ATOM   4152  CA  LEU B  73      25.899 -12.782 -33.025  1.00 96.44           C  
ATOM   4154  C   LEU B  73      27.074 -12.569 -33.995  1.00 96.44           C  
ATOM   4155  CB  LEU B  73      24.670 -11.987 -33.497  1.00 96.44           C  
ATOM   4158  O   LEU B  73      27.745 -11.538 -33.934  1.00 96.44           O  
ATOM   4159  CG  LEU B  73      23.378 -12.254 -32.706  1.00 96.44           C  
ATOM   4161  CD1 LEU B  73      22.276 -11.322 -33.220  1.00 96.44           C  
ATOM   4165  CD2 LEU B  73      22.890 -13.697 -32.863  1.00 96.44           C  
ATOM   4169  N   PRO B  74      27.266 -13.470 -34.978  1.00 96.23           N  
ATOM   4170  CA  PRO B  74      28.155 -13.210 -36.103  1.00 96.23           C  
ATOM   4172  C   PRO B  74      27.800 -11.888 -36.815  1.00 96.23           C  
ATOM   4173  CB  PRO B  74      27.981 -14.405 -37.043  1.00 96.23           C  
ATOM   4176  O   PRO B  74      26.606 -11.587 -36.946  1.00 96.23           O  
ATOM   4177  CG  PRO B  74      27.531 -15.531 -36.117  1.00 96.23           C  
ATOM   4180  CD  PRO B  74      26.692 -14.801 -35.070  1.00 96.23           C  
ATOM   4183  N   PRO B  75      28.783 -11.133 -37.347  1.00 97.45           N  
ATOM   4184  CA  PRO B  75      28.573  -9.791 -37.903  1.00 97.45           C  
ATOM   4186  C   PRO B  75      27.411  -9.675 -38.901  1.00 97.45           C  
ATOM   4187  CB  PRO B  75      29.904  -9.435 -38.572  1.00 97.45           C  
ATOM   4190  O   PRO B  75      26.607  -8.747 -38.829  1.00 97.45           O  
ATOM   4191  CG  PRO B  75      30.933 -10.171 -37.721  1.00 97.45           C  
ATOM   4194  CD  PRO B  75      30.207 -11.454 -37.332  1.00 97.45           C  
ATOM   4197  N   GLN B  76      27.260 -10.646 -39.803  1.00 96.32           N  
ATOM   4199  CA  GLN B  76      26.169 -10.666 -40.775  1.00 96.32           C  
ATOM   4201  C   GLN B  76      24.787 -10.802 -40.122  1.00 96.32           C  
ATOM   4202  CB  GLN B  76      26.409 -11.752 -41.842  1.00 96.32           C  
ATOM   4205  O   GLN B  76      23.841 -10.144 -40.549  1.00 96.32           O  
ATOM   4206  CG  GLN B  76      26.243 -13.236 -41.452  1.00 96.32           C  
ATOM   4209  CD  GLN B  76      27.357 -13.852 -40.607  1.00 96.32           C  
ATOM   4210  NE2 GLN B  76      27.363 -15.154 -40.443  1.00 96.32           N  
ATOM   4213  OE1 GLN B  76      28.248 -13.209 -40.082  1.00 96.32           O  
ATOM   4214  N   LEU B  77      24.657 -11.633 -39.080  1.00 96.90           N  
ATOM   4216  CA  LEU B  77      23.391 -11.819 -38.366  1.00 96.90           C  
ATOM   4218  C   LEU B  77      23.075 -10.614 -37.482  1.00 96.90           C  
ATOM   4219  CB  LEU B  77      23.418 -13.109 -37.529  1.00 96.90           C  
ATOM   4222  O   LEU B  77      21.907 -10.230 -37.383  1.00 96.90           O  
ATOM   4223  CG  LEU B  77      23.412 -14.416 -38.341  1.00 96.90           C  
ATOM   4225  CD1 LEU B  77      23.329 -15.611 -37.389  1.00 96.90           C  
ATOM   4229  CD2 LEU B  77      22.229 -14.515 -39.308  1.00 96.90           C  
ATOM   4233  N   PHE B  78      24.103  -9.989 -36.902  1.00 97.82           N  
ATOM   4235  CA  PHE B  78      23.966  -8.717 -36.205  1.00 97.82           C  
ATOM   4237  C   PHE B  78      23.366  -7.655 -37.137  1.00 97.82           C  
ATOM   4238  CB  PHE B  78      25.321  -8.291 -35.625  1.00 97.82           C  
ATOM   4241  O   PHE B  78      22.302  -7.125 -36.834  1.00 97.82           O  
ATOM   4242  CG  PHE B  78      25.298  -6.899 -35.027  1.00 97.82           C  
ATOM   4243  CD1 PHE B  78      25.805  -5.807 -35.760  1.00 97.82           C  
ATOM   4245  CD2 PHE B  78      24.751  -6.694 -33.747  1.00 97.82           C  
ATOM   4247  CE1 PHE B  78      25.752  -4.512 -35.218  1.00 97.82           C  
ATOM   4249  CE2 PHE B  78      24.701  -5.397 -33.205  1.00 97.82           C  
ATOM   4251  CZ  PHE B  78      25.193  -4.308 -33.946  1.00 97.82           C  
ATOM   4253  N   LEU B  79      23.959  -7.417 -38.314  1.00 98.14           N  
ATOM   4255  CA  LEU B  79      23.447  -6.420 -39.264  1.00 98.14           C  
ATOM   4257  C   LEU B  79      22.029  -6.738 -39.757  1.00 98.14           C  
ATOM   4258  CB  LEU B  79      24.403  -6.282 -40.461  1.00 98.14           C  
ATOM   4261  O   LEU B  79      21.189  -5.841 -39.795  1.00 98.14           O  
ATOM   4262  CG  LEU B  79      25.787  -5.691 -40.136  1.00 98.14           C  
ATOM   4264  CD1 LEU B  79      26.582  -5.575 -41.434  1.00 98.14           C  
ATOM   4268  CD2 LEU B  79      25.710  -4.305 -39.500  1.00 98.14           C  
ATOM   4272  N   ILE B  80      21.740  -8.003 -40.088  1.00 97.11           N  
ATOM   4274  CA  ILE B  80      20.397  -8.437 -40.513  1.00 97.11           C  
ATOM   4276  C   ILE B  80      19.352  -8.131 -39.438  1.00 97.11           C  
ATOM   4277  CB  ILE B  80      20.400  -9.939 -40.888  1.00 97.11           C  
ATOM   4279  O   ILE B  80      18.277  -7.629 -39.760  1.00 97.11           O  
ATOM   4280  CG1 ILE B  80      21.162 -10.144 -42.214  1.00 97.11           C  
ATOM   4283  CG2 ILE B  80      18.975 -10.512 -41.036  1.00 97.11           C  
ATOM   4287  CD1 ILE B  80      21.573 -11.598 -42.476  1.00 97.11           C  
ATOM   4291  N   THR B  81      19.674  -8.409 -38.174  1.00 95.92           N  
ATOM   4293  CA  THR B  81      18.754  -8.210 -37.048  1.00 95.92           C  
ATOM   4295  C   THR B  81      18.577  -6.727 -36.731  1.00 95.92           C  
ATOM   4296  CB  THR B  81      19.241  -8.967 -35.804  1.00 95.92           C  
ATOM   4298  O   THR B  81      17.449  -6.260 -36.615  1.00 95.92           O  
ATOM   4299  CG2 THR B  81      18.228  -8.924 -34.661  1.00 95.92           C  
ATOM   4303  OG1 THR B  81      19.450 -10.324 -36.122  1.00 95.92           O  
ATOM   4305  N   GLN B  82      19.671  -5.967 -36.634  1.00 95.33           N  
ATOM   4307  CA  GLN B  82      19.639  -4.552 -36.252  1.00 95.33           C  
ATOM   4309  C   GLN B  82      18.947  -3.665 -37.293  1.00 95.33           C  
ATOM   4310  CB  GLN B  82      21.076  -4.061 -36.025  1.00 95.33           C  
ATOM   4313  O   GLN B  82      18.213  -2.746 -36.938  1.00 95.33           O  
ATOM   4314  CG  GLN B  82      21.746  -4.665 -34.785  1.00 95.33           C  
ATOM   4317  CD  GLN B  82      21.015  -4.384 -33.479  1.00 95.33           C  
ATOM   4318  NE2 GLN B  82      21.052  -5.294 -32.532  1.00 95.33           N  
ATOM   4321  OE1 GLN B  82      20.396  -3.358 -33.277  1.00 95.33           O  
ATOM   4322  N   TYR B  83      19.145  -3.952 -38.581  1.00 96.86           N  
ATOM   4324  CA  TYR B  83      18.524  -3.202 -39.677  1.00 96.86           C  
ATOM   4326  C   TYR B  83      17.211  -3.808 -40.178  1.00 96.86           C  
ATOM   4327  CB  TYR B  83      19.542  -3.001 -40.804  1.00 96.86           C  
ATOM   4330  O   TYR B  83      16.643  -3.283 -41.134  1.00 96.86           O  
ATOM   4331  CG  TYR B  83      20.471  -1.843 -40.534  1.00 96.86           C  
ATOM   4332  CD1 TYR B  83      20.127  -0.577 -41.035  1.00 96.86           C  
ATOM   4334  CD2 TYR B  83      21.635  -2.011 -39.759  1.00 96.86           C  
ATOM   4336  CE1 TYR B  83      20.952   0.527 -40.781  1.00 96.86           C  
ATOM   4338  CE2 TYR B  83      22.462  -0.900 -39.492  1.00 96.86           C  
ATOM   4340  OH  TYR B  83      22.901   1.453 -39.763  1.00 96.86           O  
ATOM   4342  CZ  TYR B  83      22.119   0.372 -40.005  1.00 96.86           C  
ATOM   4343  N   LEU B  84      16.726  -4.887 -39.551  1.00 95.70           N  
ATOM   4345  CA  LEU B  84      15.511  -5.600 -39.956  1.00 95.70           C  
ATOM   4347  C   LEU B  84      15.515  -5.912 -41.462  1.00 95.70           C  
ATOM   4348  CB  LEU B  84      14.260  -4.818 -39.504  1.00 95.70           C  
ATOM   4351  O   LEU B  84      14.599  -5.544 -42.196  1.00 95.70           O  
ATOM   4352  CG  LEU B  84      14.179  -4.512 -38.000  1.00 95.70           C  
ATOM   4354  CD1 LEU B  84      12.966  -3.618 -37.731  1.00 95.70           C  
ATOM   4358  CD2 LEU B  84      14.034  -5.777 -37.156  1.00 95.70           C  
ATOM   4362  N   LEU B  85      16.584  -6.556 -41.945  1.00 96.42           N  
ATOM   4364  CA  LEU B  85      16.757  -6.886 -43.365  1.00 96.42           C  
ATOM   4366  C   LEU B  85      15.843  -8.057 -43.772  1.00 96.42           C  
ATOM   4367  CB  LEU B  85      18.245  -7.141 -43.696  1.00 96.42           C  
ATOM   4370  O   LEU B  85      16.315  -9.163 -44.046  1.00 96.42           O  
ATOM   4371  CG  LEU B  85      19.215  -5.987 -43.378  1.00 96.42           C  
ATOM   4373  CD1 LEU B  85      20.627  -6.347 -43.851  1.00 96.42           C  
ATOM   4377  CD2 LEU B  85      18.821  -4.686 -44.071  1.00 96.42           C  
ATOM   4381  N   GLU B  86      14.530  -7.814 -43.806  1.00 92.67           N  
ATOM   4383  CA  GLU B  86      13.495  -8.828 -44.066  1.00 92.67           C  
ATOM   4385  C   GLU B  86      13.722  -9.563 -45.399  1.00 92.67           C  
ATOM   4386  CB  GLU B  86      12.092  -8.195 -44.022  1.00 92.67           C  
ATOM   4389  O   GLU B  86      13.583 -10.782 -45.444  1.00 92.67           O  
ATOM   4390  CG  GLU B  86      11.651  -7.683 -42.633  1.00 92.67           C  
ATOM   4393  CD  GLU B  86      11.524  -8.766 -41.535  1.00 92.67           C  
ATOM   4394  OE1 GLU B  86      11.660  -8.430 -40.338  1.00 92.67           O  
ATOM   4395  OE2 GLU B  86      11.279  -9.958 -41.836  1.00 92.67           O  
ATOM   4396  N   ASP B  87      14.208  -8.881 -46.446  1.00 93.32           N  
ATOM   4398  CA  ASP B  87      14.576  -9.508 -47.728  1.00 93.32           C  
ATOM   4400  C   ASP B  87      15.557 -10.684 -47.549  1.00 93.32           C  
ATOM   4401  CB  ASP B  87      15.254  -8.472 -48.649  1.00 93.32           C  
ATOM   4404  O   ASP B  87      15.428 -11.726 -48.198  1.00 93.32           O  
ATOM   4405  CG  ASP B  87      14.339  -7.413 -49.275  1.00 93.32           C  
ATOM   4406  OD1 ASP B  87      13.107  -7.500 -49.109  1.00 93.32           O  
ATOM   4407  OD2 ASP B  87      14.907  -6.528 -49.959  1.00 93.32           O  
ATOM   4408  N   LEU B  88      16.551 -10.543 -46.662  1.00 95.31           N  
ATOM   4410  CA  LEU B  88      17.523 -11.607 -46.388  1.00 95.31           C  
ATOM   4412  C   LEU B  88      16.920 -12.726 -45.546  1.00 95.31           C  
ATOM   4413  CB  LEU B  88      18.782 -11.039 -45.708  1.00 95.31           C  
ATOM   4416  O   LEU B  88      17.228 -13.898 -45.780  1.00 95.31           O  
ATOM   4417  CG  LEU B  88      19.689 -10.233 -46.647  1.00 95.31           C  
ATOM   4419  CD1 LEU B  88      20.906  -9.725 -45.876  1.00 95.31           C  
ATOM   4423  CD2 LEU B  88      20.206 -11.076 -47.816  1.00 95.31           C  
ATOM   4427  N   LYS B  89      16.034 -12.388 -44.611  1.00 93.07           N  
ATOM   4429  CA  LYS B  89      15.314 -13.369 -43.800  1.00 93.07           C  
ATOM   4431  C   LYS B  89      14.396 -14.237 -44.668  1.00 93.07           C  
ATOM   4432  CB  LYS B  89      14.566 -12.605 -42.714  1.00 93.07           C  
ATOM   4435  O   LYS B  89      14.486 -15.461 -44.602  1.00 93.07           O  
ATOM   4436  CG  LYS B  89      13.885 -13.516 -41.687  1.00 93.07           C  
ATOM   4439  CD  LYS B  89      13.188 -12.575 -40.710  1.00 93.07           C  
ATOM   4442  CE  LYS B  89      12.146 -13.241 -39.825  1.00 93.07           C  
ATOM   4445  NZ  LYS B  89      11.277 -12.158 -39.309  1.00 93.07           N  
ATOM   4449  N   GLU B  90      13.620 -13.633 -45.567  1.00 94.28           N  
ATOM   4451  CA  GLU B  90      12.750 -14.352 -46.509  1.00 94.28           C  
ATOM   4453  C   GLU B  90      13.529 -15.270 -47.463  1.00 94.28           C  
ATOM   4454  CB  GLU B  90      12.009 -13.359 -47.410  1.00 94.28           C  
ATOM   4457  O   GLU B  90      13.068 -16.350 -47.846  1.00 94.28           O  
ATOM   4458  CG  GLU B  90      10.885 -12.557 -46.743  1.00 94.28           C  
ATOM   4461  CD  GLU B  90      10.069 -11.773 -47.788  1.00 94.28           C  
ATOM   4462  OE1 GLU B  90       9.222 -10.954 -47.373  1.00 94.28           O  
ATOM   4463  OE2 GLU B  90      10.212 -12.077 -49.008  1.00 94.28           O  
ATOM   4464  N   VAL B  91      14.710 -14.839 -47.913  1.00 93.24           N  
ATOM   4466  CA  VAL B  91      15.559 -15.662 -48.784  1.00 93.24           C  
ATOM   4468  C   VAL B  91      16.188 -16.817 -47.994  1.00 93.24           C  
ATOM   4469  CB  VAL B  91      16.567 -14.777 -49.539  1.00 93.24           C  
ATOM   4471  O   VAL B  91      16.291 -17.923 -48.530  1.00 93.24           O  
ATOM   4472  CG1 VAL B  91      17.572 -15.589 -50.359  1.00 93.24           C  
ATOM   4476  CG2 VAL B  91      15.833 -13.884 -50.550  1.00 93.24           C  
ATOM   4480  N   GLY B  92      16.497 -16.604 -46.712  1.00 93.11           N  
ATOM   4482  CA  GLY B  92      16.884 -17.653 -45.767  1.00 93.11           C  
ATOM   4485  C   GLY B  92      15.810 -18.729 -45.589  1.00 93.11           C  
ATOM   4486  O   GLY B  92      16.101 -19.921 -45.691  1.00 93.11           O  
ATOM   4487  N   GLU B  93      14.546 -18.327 -45.443  1.00 93.95           N  
ATOM   4489  CA  GLU B  93      13.399 -19.249 -45.369  1.00 93.95           C  
ATOM   4491  C   GLU B  93      13.231 -20.092 -46.646  1.00 93.95           C  
ATOM   4492  CB  GLU B  93      12.114 -18.454 -45.104  1.00 93.95           C  
ATOM   4495  O   GLU B  93      12.776 -21.234 -46.596  1.00 93.95           O  
ATOM   4496  CG  GLU B  93      12.070 -17.843 -43.694  1.00 93.95           C  
ATOM   4499  CD  GLU B  93      10.839 -16.953 -43.462  1.00 93.95           C  
ATOM   4500  OE1 GLU B  93      10.720 -16.433 -42.327  1.00 93.95           O  
ATOM   4501  OE2 GLU B  93      10.018 -16.820 -44.399  1.00 93.95           O  
ATOM   4502  N   LYS B  94      13.678 -19.572 -47.798  1.00 95.08           N  
ATOM   4504  CA  LYS B  94      13.734 -20.293 -49.086  1.00 95.08           C  
ATOM   4506  C   LYS B  94      14.978 -21.185 -49.225  1.00 95.08           C  
ATOM   4507  CB  LYS B  94      13.587 -19.297 -50.251  1.00 95.08           C  
ATOM   4510  O   LYS B  94      15.260 -21.651 -50.325  1.00 95.08           O  
ATOM   4511  CG  LYS B  94      12.195 -18.646 -50.272  1.00 95.08           C  
ATOM   4514  CD  LYS B  94      12.151 -17.405 -51.175  1.00 95.08           C  
ATOM   4517  CE  LYS B  94      10.794 -16.713 -50.978  1.00 95.08           C  
ATOM   4520  NZ  LYS B  94      10.830 -15.252 -51.258  1.00 95.08           N  
ATOM   4524  N   GLY B  95      15.720 -21.414 -48.142  1.00 96.07           N  
ATOM   4526  CA  GLY B  95      16.856 -22.334 -48.082  1.00 96.07           C  
ATOM   4529  C   GLY B  95      18.188 -21.755 -48.553  1.00 96.07           C  
ATOM   4530  O   GLY B  95      19.118 -22.521 -48.789  1.00 96.07           O  
ATOM   4531  N   PHE B  96      18.305 -20.438 -48.720  1.00 97.17           N  
ATOM   4533  CA  PHE B  96      19.579 -19.810 -49.066  1.00 97.17           C  
ATOM   4535  C   PHE B  96      20.392 -19.470 -47.816  1.00 97.17           C  
ATOM   4536  CB  PHE B  96      19.359 -18.576 -49.935  1.00 97.17           C  
ATOM   4539  O   PHE B  96      19.851 -19.055 -46.798  1.00 97.17           O  
ATOM   4540  CG  PHE B  96      18.919 -18.857 -51.361  1.00 97.17           C  
ATOM   4541  CD1 PHE B  96      19.848 -18.773 -52.415  1.00 97.17           C  
ATOM   4543  CD2 PHE B  96      17.585 -19.215 -51.638  1.00 97.17           C  
ATOM   4545  CE1 PHE B  96      19.453 -19.063 -53.733  1.00 97.17           C  
ATOM   4547  CE2 PHE B  96      17.189 -19.512 -52.954  1.00 97.17           C  
ATOM   4549  CZ  PHE B  96      18.125 -19.440 -54.002  1.00 97.17           C  
ATOM   4551  N   VAL B  97      21.709 -19.607 -47.919  1.00 96.20           N  
ATOM   4553  CA  VAL B  97      22.666 -19.253 -46.869  1.00 96.20           C  
ATOM   4555  C   VAL B  97      23.719 -18.306 -47.430  1.00 96.20           C  
ATOM   4556  CB  VAL B  97      23.306 -20.504 -46.233  1.00 96.20           C  
ATOM   4558  O   VAL B  97      24.063 -18.387 -48.611  1.00 96.20           O  
ATOM   4559  CG1 VAL B  97      22.245 -21.376 -45.549  1.00 96.20           C  
ATOM   4563  CG2 VAL B  97      24.074 -21.373 -47.238  1.00 96.20           C  
ATOM   4567  N   ILE B  98      24.226 -17.399 -46.593  1.00 96.54           N  
ATOM   4569  CA  ILE B  98      25.326 -16.504 -46.967  1.00 96.54           C  
ATOM   4571  C   ILE B  98      26.615 -17.326 -47.004  1.00 96.54           C  
ATOM   4572  CB  ILE B  98      25.424 -15.297 -46.005  1.00 96.54           C  
ATOM   4574  O   ILE B  98      27.015 -17.894 -45.990  1.00 96.54           O  
ATOM   4575  CG1 ILE B  98      24.134 -14.447 -46.076  1.00 96.54           C  
ATOM   4578  CG2 ILE B  98      26.649 -14.434 -46.360  1.00 96.54           C  
ATOM   4582  CD1 ILE B  98      24.071 -13.279 -45.087  1.00 96.54           C  
ATOM   4586  N   THR B  99      27.257 -17.395 -48.169  1.00 96.58           N  
ATOM   4588  CA  THR B  99      28.523 -18.126 -48.363  1.00 96.58           C  
ATOM   4590  C   THR B  99      29.739 -17.216 -48.419  1.00 96.58           C  
ATOM   4591  CB  THR B  99      28.500 -18.970 -49.643  1.00 96.58           C  
ATOM   4593  O   THR B  99      30.862 -17.690 -48.325  1.00 96.58           O  
ATOM   4594  CG2 THR B  99      27.465 -20.087 -49.553  1.00 96.58           C  
ATOM   4598  OG1 THR B  99      28.197 -18.191 -50.787  1.00 96.58           O  
ATOM   4600  N   GLU B 100      29.526 -15.925 -48.627  1.00 97.46           N  
ATOM   4602  CA  GLU B 100      30.565 -14.904 -48.651  1.00 97.46           C  
ATOM   4604  C   GLU B 100      29.899 -13.559 -48.391  1.00 97.46           C  
ATOM   4605  CB  GLU B 100      31.268 -14.912 -50.016  1.00 97.46           C  
ATOM   4608  O   GLU B 100      28.798 -13.314 -48.894  1.00 97.46           O  
ATOM   4609  CG  GLU B 100      32.304 -13.792 -50.163  1.00 97.46           C  
ATOM   4612  CD  GLU B 100      33.158 -13.980 -51.422  1.00 97.46           C  
ATOM   4613  OE1 GLU B 100      34.390 -13.789 -51.312  1.00 97.46           O  
ATOM   4614  OE2 GLU B 100      32.592 -14.329 -52.480  1.00 97.46           O  
ATOM   4615  N   TYR B 101      30.539 -12.693 -47.614  1.00 98.09           N  
ATOM   4617  CA  TYR B 101      30.069 -11.325 -47.456  1.00 98.09           C  
ATOM   4619  C   TYR B 101      31.203 -10.342 -47.186  1.00 98.09           C  
ATOM   4620  CB  TYR B 101      28.983 -11.248 -46.374  1.00 98.09           C  
ATOM   4623  O   TYR B 101      32.282 -10.701 -46.719  1.00 98.09           O  
ATOM   4624  CG  TYR B 101      29.462 -11.492 -44.956  1.00 98.09           C  
ATOM   4625  CD1 TYR B 101      29.388 -12.778 -44.388  1.00 98.09           C  
ATOM   4627  CD2 TYR B 101      29.969 -10.420 -44.199  1.00 98.09           C  
ATOM   4629  CE1 TYR B 101      29.787 -12.984 -43.053  1.00 98.09           C  
ATOM   4631  CE2 TYR B 101      30.389 -10.627 -42.874  1.00 98.09           C  
ATOM   4633  OH  TYR B 101      30.655 -12.089 -41.003  1.00 98.09           O  
ATOM   4635  CZ  TYR B 101      30.289 -11.906 -42.295  1.00 98.09           C  
ATOM   4636  N   PHE B 102      30.908  -9.079 -47.469  1.00 98.18           N  
ATOM   4638  CA  PHE B 102      31.746  -7.924 -47.216  1.00 98.18           C  
ATOM   4640  C   PHE B 102      30.937  -6.888 -46.441  1.00 98.18           C  
ATOM   4641  CB  PHE B 102      32.259  -7.320 -48.529  1.00 98.18           C  
ATOM   4644  O   PHE B 102      29.765  -6.646 -46.755  1.00 98.18           O  
ATOM   4645  CG  PHE B 102      33.042  -8.275 -49.407  1.00 98.18           C  
ATOM   4646  CD1 PHE B 102      34.448  -8.240 -49.404  1.00 98.18           C  
ATOM   4648  CD2 PHE B 102      32.366  -9.202 -50.227  1.00 98.18           C  
ATOM   4650  CE1 PHE B 102      35.174  -9.125 -50.221  1.00 98.18           C  
ATOM   4652  CE2 PHE B 102      33.094 -10.102 -51.023  1.00 98.18           C  
ATOM   4654  CZ  PHE B 102      34.496 -10.061 -51.022  1.00 98.18           C  
ATOM   4656  N   ILE B 103      31.573  -6.266 -45.457  1.00 98.36           N  
ATOM   4658  CA  ILE B 103      31.058  -5.098 -44.751  1.00 98.36           C  
ATOM   4660  C   ILE B 103      32.078  -3.981 -44.952  1.00 98.36           C  
ATOM   4661  CB  ILE B 103      30.799  -5.395 -43.256  1.00 98.36           C  
ATOM   4663  O   ILE B 103      33.173  -4.052 -44.401  1.00 98.36           O  
ATOM   4664  CG1 ILE B 103      29.861  -6.609 -43.058  1.00 98.36           C  
ATOM   4667  CG2 ILE B 103      30.182  -4.140 -42.609  1.00 98.36           C  
ATOM   4671  CD1 ILE B 103      29.828  -7.147 -41.623  1.00 98.36           C  
ATOM   4675  N   ASP B 104      31.724  -2.977 -45.751  1.00 98.03           N  
ATOM   4677  CA  ASP B 104      32.513  -1.751 -45.891  1.00 98.03           C  
ATOM   4679  C   ASP B 104      31.972  -0.724 -44.887  1.00 98.03           C  
ATOM   4680  CB  ASP B 104      32.454  -1.198 -47.329  1.00 98.03           C  
ATOM   4683  O   ASP B 104      30.832  -0.271 -45.026  1.00 98.03           O  
ATOM   4684  CG  ASP B 104      32.861  -2.176 -48.442  1.00 98.03           C  
ATOM   4685  OD1 ASP B 104      33.873  -2.895 -48.312  1.00 98.03           O  
ATOM   4686  OD2 ASP B 104      32.188  -2.201 -49.505  1.00 98.03           O  
ATOM   4687  N   VAL B 105      32.754  -0.368 -43.871  1.00 97.98           N  
ATOM   4689  CA  VAL B 105      32.398   0.660 -42.881  1.00 97.98           C  
ATOM   4691  C   VAL B 105      32.931   2.006 -43.351  1.00 97.98           C  
ATOM   4692  CB  VAL B 105      32.940   0.299 -41.486  1.00 97.98           C  
ATOM   4694  O   VAL B 105      34.122   2.124 -43.611  1.00 97.98           O  
ATOM   4695  CG1 VAL B 105      32.648   1.399 -40.458  1.00 97.98           C  
ATOM   4699  CG2 VAL B 105      32.269  -0.992 -41.000  1.00 97.98           C  
ATOM   4703  N   LEU B 106      32.057   3.013 -43.453  1.00 96.52           N  
ATOM   4705  CA  LEU B 106      32.353   4.336 -44.015  1.00 96.52           C  
ATOM   4707  C   LEU B 106      31.982   5.450 -43.007  1.00 96.52           C  
ATOM   4708  CB  LEU B 106      31.589   4.502 -45.347  1.00 96.52           C  
ATOM   4711  O   LEU B 106      30.887   6.030 -43.101  1.00 96.52           O  
ATOM   4712  CG  LEU B 106      31.851   3.426 -46.419  1.00 96.52           C  
ATOM   4714  CD1 LEU B 106      30.886   3.645 -47.590  1.00 96.52           C  
ATOM   4718  CD2 LEU B 106      33.278   3.467 -46.956  1.00 96.52           C  
ATOM   4722  N   PRO B 107      32.866   5.779 -42.040  1.00 93.73           N  
ATOM   4723  CA  PRO B 107      32.558   6.722 -40.960  1.00 93.73           C  
ATOM   4725  C   PRO B 107      32.140   8.116 -41.447  1.00 93.73           C  
ATOM   4726  CB  PRO B 107      33.817   6.789 -40.091  1.00 93.73           C  
ATOM   4729  O   PRO B 107      31.138   8.650 -40.973  1.00 93.73           O  
ATOM   4730  CG  PRO B 107      34.506   5.453 -40.345  1.00 93.73           C  
ATOM   4733  CD  PRO B 107      34.166   5.159 -41.803  1.00 93.73           C  
ATOM   4736  N   THR B 108      32.809   8.670 -42.470  1.00 90.79           N  
ATOM   4738  CA  THR B 108      32.534  10.021 -43.014  1.00 90.79           C  
ATOM   4740  C   THR B 108      31.087  10.210 -43.506  1.00 90.79           C  
ATOM   4741  CB  THR B 108      33.521  10.348 -44.153  1.00 90.79           C  
ATOM   4743  O   THR B 108      30.624  11.340 -43.650  1.00 90.79           O  
ATOM   4744  CG2 THR B 108      33.536  11.813 -44.592  1.00 90.79           C  
ATOM   4748  OG1 THR B 108      34.839  10.042 -43.768  1.00 90.79           O  
ATOM   4750  N   GLY B 109      30.334   9.127 -43.740  1.00 89.18           N  
ATOM   4752  CA  GLY B 109      28.925   9.170 -44.141  1.00 89.18           C  
ATOM   4755  C   GLY B 109      27.930   8.633 -43.110  1.00 89.18           C  
ATOM   4756  O   GLY B 109      26.748   8.556 -43.442  1.00 89.18           O  
ATOM   4757  N   ASN B 110      28.372   8.226 -41.912  1.00 93.93           N  
ATOM   4759  CA  ASN B 110      27.587   7.398 -40.982  1.00 93.93           C  
ATOM   4761  C   ASN B 110      26.882   6.252 -41.726  1.00 93.93           C  
ATOM   4762  CB  ASN B 110      26.609   8.257 -40.161  1.00 93.93           C  
ATOM   4765  O   ASN B 110      25.652   6.119 -41.687  1.00 93.93           O  
ATOM   4766  CG  ASN B 110      27.313   9.242 -39.256  1.00 93.93           C  
ATOM   4767  ND2 ASN B 110      26.883  10.481 -39.237  1.00 93.93           N  
ATOM   4770  OD1 ASN B 110      28.243   8.931 -38.541  1.00 93.93           O  
ATOM   4771  N   LYS B 111      27.655   5.486 -42.503  1.00 96.84           N  
ATOM   4773  CA  LYS B 111      27.128   4.463 -43.404  1.00 96.84           C  
ATOM   4775  C   LYS B 111      27.986   3.204 -43.377  1.00 96.84           C  
ATOM   4776  CB  LYS B 111      26.980   5.078 -44.808  1.00 96.84           C  
ATOM   4779  O   LYS B 111      29.198   3.270 -43.202  1.00 96.84           O  
ATOM   4780  CG  LYS B 111      26.585   4.049 -45.873  1.00 96.84           C  
ATOM   4783  CD  LYS B 111      26.219   4.701 -47.203  1.00 96.84           C  
ATOM   4786  CE  LYS B 111      26.290   3.606 -48.265  1.00 96.84           C  
ATOM   4789  NZ  LYS B 111      25.748   4.071 -49.556  1.00 96.84           N  
ATOM   4793  N   ALA B 112      27.349   2.068 -43.630  1.00 98.21           N  
ATOM   4795  CA  ALA B 112      28.029   0.842 -44.026  1.00 98.21           C  
ATOM   4797  C   ALA B 112      27.432   0.288 -45.328  1.00 98.21           C  
ATOM   4798  CB  ALA B 112      27.992  -0.159 -42.866  1.00 98.21           C  
ATOM   4802  O   ALA B 112      26.272   0.549 -45.664  1.00 98.21           O  
ATOM   4803  N   ILE B 113      28.215  -0.479 -46.081  1.00 98.58           N  
ATOM   4805  CA  ILE B 113      27.730  -1.271 -47.215  1.00 98.58           C  
ATOM   4807  C   ILE B 113      27.872  -2.739 -46.845  1.00 98.58           C  
ATOM   4808  CB  ILE B 113      28.452  -0.928 -48.535  1.00 98.58           C  
ATOM   4810  O   ILE B 113      28.974  -3.217 -46.606  1.00 98.58           O  
ATOM   4811  CG1 ILE B 113      28.293   0.578 -48.854  1.00 98.58           C  
ATOM   4814  CG2 ILE B 113      27.896  -1.800 -49.681  1.00 98.58           C  
ATOM   4818  CD1 ILE B 113      29.081   1.044 -50.084  1.00 98.58           C  
ATOM   4822  N   PHE B 114      26.751  -3.455 -46.818  1.00 98.69           N  
ATOM   4824  CA  PHE B 114      26.717  -4.888 -46.563  1.00 98.69           C  
ATOM   4826  C   PHE B 114      26.340  -5.617 -47.848  1.00 98.69           C  
ATOM   4827  CB  PHE B 114      25.752  -5.176 -45.410  1.00 98.69           C  
ATOM   4830  O   PHE B 114      25.216  -5.487 -48.339  1.00 98.69           O  
ATOM   4831  CG  PHE B 114      25.578  -6.649 -45.091  1.00 98.69           C  
ATOM   4832  CD1 PHE B 114      24.290  -7.165 -44.858  1.00 98.69           C  
ATOM   4834  CD2 PHE B 114      26.695  -7.506 -45.014  1.00 98.69           C  
ATOM   4836  CE1 PHE B 114      24.117  -8.528 -44.573  1.00 98.69           C  
ATOM   4838  CE2 PHE B 114      26.521  -8.867 -44.719  1.00 98.69           C  
ATOM   4840  CZ  PHE B 114      25.230  -9.380 -44.518  1.00 98.69           C  
ATOM   4842  N   ARG B 115      27.279  -6.371 -48.416  1.00 98.55           N  
ATOM   4844  CA  ARG B 115      27.081  -7.116 -49.667  1.00 98.55           C  
ATOM   4846  C   ARG B 115      27.588  -8.537 -49.547  1.00 98.55           C  
ATOM   4847  CB  ARG B 115      27.723  -6.376 -50.853  1.00 98.55           C  
ATOM   4850  O   ARG B 115      28.453  -8.812 -48.724  1.00 98.55           O  
ATOM   4851  CG  ARG B 115      29.252  -6.267 -50.778  1.00 98.55           C  
ATOM   4854  CD  ARG B 115      29.822  -5.637 -52.057  1.00 98.55           C  
ATOM   4857  NE  ARG B 115      31.281  -5.432 -51.937  1.00 98.55           N  
ATOM   4859  NH1 ARG B 115      31.306  -3.129 -51.945  1.00 98.55           N  
ATOM   4862  NH2 ARG B 115      33.086  -4.226 -51.247  1.00 98.55           N  
ATOM   4865  CZ  ARG B 115      31.886  -4.274 -51.742  1.00 98.55           C  
ATOM   4866  N   GLY B 116      27.101  -9.430 -50.389  1.00 98.05           N  
ATOM   4868  CA  GLY B 116      27.577 -10.802 -50.378  1.00 98.05           C  
ATOM   4871  C   GLY B 116      26.808 -11.723 -51.300  1.00 98.05           C  
ATOM   4872  O   GLY B 116      25.855 -11.325 -51.974  1.00 98.05           O  
ATOM   4873  N   THR B 117      27.220 -12.983 -51.256  1.00 98.05           N  
ATOM   4875  CA  THR B 117      26.698 -14.051 -52.093  1.00 98.05           C  
ATOM   4877  C   THR B 117      25.894 -15.036 -51.255  1.00 98.05           C  
ATOM   4878  CB  THR B 117      27.832 -14.763 -52.832  1.00 98.05           C  
ATOM   4880  O   THR B 117      26.329 -15.520 -50.208  1.00 98.05           O  
ATOM   4881  CG2 THR B 117      27.316 -15.811 -53.813  1.00 98.05           C  
ATOM   4885  OG1 THR B 117      28.623 -13.852 -53.551  1.00 98.05           O  
ATOM   4887  N   LEU B 118      24.711 -15.367 -51.760  1.00 97.58           N  
ATOM   4889  CA  LEU B 118      23.796 -16.367 -51.235  1.00 97.58           C  
ATOM   4891  C   LEU B 118      23.817 -17.597 -52.143  1.00 97.58           C  
ATOM   4892  CB  LEU B 118      22.384 -15.764 -51.175  1.00 97.58           C  
ATOM   4895  O   LEU B 118      23.641 -17.487 -53.360  1.00 97.58           O  
ATOM   4896  CG  LEU B 118      22.213 -14.650 -50.130  1.00 97.58           C  
ATOM   4898  CD1 LEU B 118      21.030 -13.766 -50.517  1.00 97.58           C  
ATOM   4902  CD2 LEU B 118      21.950 -15.223 -48.740  1.00 97.58           C  
ATOM   4906  N   ALA B 119      23.943 -18.780 -51.556  1.00 97.68           N  
ATOM   4908  CA  ALA B 119      23.788 -20.048 -52.259  1.00 97.68           C  
ATOM   4910  C   ALA B 119      22.649 -20.847 -51.629  1.00 97.68           C  
ATOM   4911  CB  ALA B 119      25.116 -20.802 -52.236  1.00 97.68           C  
ATOM   4915  O   ALA B 119      22.462 -20.819 -50.414  1.00 97.68           O  
ATOM   4916  N   HIS B 120      21.871 -21.560 -52.444  1.00 97.86           N  
ATOM   4918  CA  HIS B 120      20.883 -22.476 -51.886  1.00 97.86           C  
ATOM   4920  C   HIS B 120      21.625 -23.613 -51.184  1.00 97.86           C  
ATOM   4921  CB  HIS B 120      19.925 -22.969 -52.969  1.00 97.86           C  
ATOM   4924  O   HIS B 120      22.591 -24.141 -51.728  1.00 97.86           O  
ATOM   4925  CG  HIS B 120      18.773 -23.751 -52.392  1.00 97.86           C  
ATOM   4926  CD2 HIS B 120      17.596 -23.252 -51.902  1.00 97.86           C  
ATOM   4928  ND1 HIS B 120      18.714 -25.114 -52.248  1.00 97.86           N  
ATOM   4930  CE1 HIS B 120      17.533 -25.438 -51.705  1.00 97.86           C  
ATOM   4932  NE2 HIS B 120      16.818 -24.333 -51.472  1.00 97.86           N  
ATOM   4933  N   LYS B 121      21.173 -24.012 -50.000  1.00 96.89           N  
ATOM   4935  CA  LYS B 121      21.795 -25.048 -49.166  1.00 96.89           C  
ATOM   4937  C   LYS B 121      22.087 -26.362 -49.900  1.00 96.89           C  
ATOM   4938  CB  LYS B 121      20.889 -25.252 -47.950  1.00 96.89           C  
ATOM   4941  O   LYS B 121      23.085 -27.009 -49.618  1.00 96.89           O  
ATOM   4942  CG  LYS B 121      19.486 -25.784 -48.294  1.00 96.89           C  
ATOM   4945  CD  LYS B 121      18.618 -25.762 -47.039  1.00 96.89           C  
ATOM   4948  CE  LYS B 121      17.279 -26.454 -47.306  1.00 96.89           C  
ATOM   4951  NZ  LYS B 121      16.728 -26.987 -46.042  1.00 96.89           N  
ATOM   4955  N   SER B 122      21.280 -26.709 -50.906  1.00 97.42           N  
ATOM   4957  CA  SER B 122      21.511 -27.882 -51.764  1.00 97.42           C  
ATOM   4959  C   SER B 122      22.668 -27.746 -52.753  1.00 97.42           C  
ATOM   4960  CB  SER B 122      20.240 -28.267 -52.515  1.00 97.42           C  
ATOM   4963  O   SER B 122      23.055 -28.724 -53.373  1.00 97.42           O  
ATOM   4964  OG  SER B 122      19.930 -27.259 -53.462  1.00 97.42           O  
ATOM   4966  N   THR B 123      23.217 -26.550 -52.925  1.00 97.60           N  
ATOM   4968  CA  THR B 123      24.343 -26.258 -53.828  1.00 97.60           C  
ATOM   4970  C   THR B 123      25.647 -25.995 -53.074  1.00 97.60           C  
ATOM   4971  CB  THR B 123      24.024 -25.071 -54.751  1.00 97.60           C  
ATOM   4973  O   THR B 123      26.686 -25.793 -53.699  1.00 97.60           O  
ATOM   4974  CG2 THR B 123      22.735 -25.286 -55.543  1.00 97.60           C  
ATOM   4978  OG1 THR B 123      23.885 -23.859 -54.037  1.00 97.60           O  
ATOM   4980  N   VAL B 124      25.600 -25.973 -51.738  1.00 95.48           N  
ATOM   4982  CA  VAL B 124      26.758 -25.707 -50.880  1.00 95.48           C  
ATOM   4984  C   VAL B 124      27.408 -27.028 -50.506  1.00 95.48           C  
ATOM   4985  CB  VAL B 124      26.353 -24.908 -49.628  1.00 95.48           C  
ATOM   4987  O   VAL B 124      26.833 -27.811 -49.754  1.00 95.48           O  
ATOM   4988  CG1 VAL B 124      27.558 -24.623 -48.722  1.00 95.48           C  
ATOM   4992  CG2 VAL B 124      25.757 -23.554 -50.027  1.00 95.48           C  
ATOM   4996  N   ASP B 125      28.608 -27.269 -51.029  1.00 91.90           N  
ATOM   4998  CA  ASP B 125      29.387 -28.452 -50.670  1.00 91.90           C  
ATOM   5000  C   ASP B 125      29.670 -28.476 -49.157  1.00 91.90           C  
ATOM   5001  CB  ASP B 125      30.672 -28.506 -51.509  1.00 91.90           C  
ATOM   5004  O   ASP B 125      29.924 -27.444 -48.534  1.00 91.90           O  
ATOM   5005  CG  ASP B 125      31.388 -29.862 -51.438  1.00 91.90           C  
ATOM   5006  OD1 ASP B 125      30.847 -30.796 -50.800  1.00 91.90           O  
ATOM   5007  OD2 ASP B 125      32.470 -29.960 -52.059  1.00 91.90           O  
ATOM   5008  N   GLY B 126      29.569 -29.658 -48.554  1.00 89.91           N  
ATOM   5010  CA  GLY B 126      29.657 -29.866 -47.108  1.00 89.91           C  
ATOM   5013  C   GLY B 126      28.392 -29.526 -46.310  1.00 89.91           C  
ATOM   5014  O   GLY B 126      28.316 -29.890 -45.136  1.00 89.91           O  
ATOM   5015  N   HIS B 127      27.377 -28.889 -46.903  1.00 93.69           N  
ATOM   5017  CA  HIS B 127      26.100 -28.680 -46.216  1.00 93.69           C  
ATOM   5019  C   HIS B 127      25.307 -30.004 -46.130  1.00 93.69           C  
ATOM   5020  CB  HIS B 127      25.299 -27.560 -46.895  1.00 93.69           C  
ATOM   5023  O   HIS B 127      25.284 -30.759 -47.103  1.00 93.69           O  
ATOM   5024  CG  HIS B 127      24.096 -27.134 -46.090  1.00 93.69           C  
ATOM   5025  CD2 HIS B 127      24.033 -26.128 -45.165  1.00 93.69           C  
ATOM   5027  ND1 HIS B 127      22.871 -27.753 -46.096  1.00 93.69           N  
ATOM   5029  CE1 HIS B 127      22.101 -27.178 -45.155  1.00 93.69           C  
ATOM   5031  NE2 HIS B 127      22.759 -26.159 -44.584  1.00 93.69           N  
ATOM   5032  N   PRO B 128      24.594 -30.295 -45.023  1.00 94.98           N  
ATOM   5033  CA  PRO B 128      23.816 -31.535 -44.876  1.00 94.98           C  
ATOM   5035  C   PRO B 128      22.784 -31.794 -45.985  1.00 94.98           C  
ATOM   5036  CB  PRO B 128      23.125 -31.402 -43.517  1.00 94.98           C  
ATOM   5039  O   PRO B 128      22.547 -32.938 -46.357  1.00 94.98           O  
ATOM   5040  CG  PRO B 128      24.088 -30.532 -42.714  1.00 94.98           C  
ATOM   5043  CD  PRO B 128      24.645 -29.573 -43.758  1.00 94.98           C  
ATOM   5046  N   ASP B 129      22.192 -30.725 -46.519  1.00 95.55           N  
ATOM   5048  CA  ASP B 129      21.199 -30.769 -47.604  1.00 95.55           C  
ATOM   5050  C   ASP B 129      21.812 -30.733 -49.020  1.00 95.55           C  
ATOM   5051  CB  ASP B 129      20.173 -29.633 -47.430  1.00 95.55           C  
ATOM   5054  O   ASP B 129      21.072 -30.534 -49.985  1.00 95.55           O  
ATOM   5055  CG  ASP B 129      19.308 -29.732 -46.172  1.00 95.55           C  
ATOM   5056  OD1 ASP B 129      19.051 -30.848 -45.687  1.00 95.55           O  
ATOM   5057  OD2 ASP B 129      18.829 -28.658 -45.733  1.00 95.55           O  
ATOM   5058  N   PHE B 130      23.139 -30.860 -49.162  1.00 96.45           N  
ATOM   5060  CA  PHE B 130      23.819 -30.819 -50.459  1.00 96.45           C  
ATOM   5062  C   PHE B 130      23.267 -31.880 -51.421  1.00 96.45           C  
ATOM   5063  CB  PHE B 130      25.334 -30.978 -50.279  1.00 96.45           C  
ATOM   5066  O   PHE B 130      23.227 -33.072 -51.114  1.00 96.45           O  
ATOM   5067  CG  PHE B 130      26.109 -30.999 -51.587  1.00 96.45           C  
ATOM   5068  CD1 PHE B 130      26.699 -32.192 -52.044  1.00 96.45           C  
ATOM   5070  CD2 PHE B 130      26.224 -29.828 -52.359  1.00 96.45           C  
ATOM   5072  CE1 PHE B 130      27.414 -32.210 -53.255  1.00 96.45           C  
ATOM   5074  CE2 PHE B 130      26.935 -29.844 -53.571  1.00 96.45           C  
ATOM   5076  CZ  PHE B 130      27.534 -31.035 -54.019  1.00 96.45           C  
ATOM   5078  N   ASP B 131      22.882 -31.437 -52.614  1.00 96.70           N  
ATOM   5080  CA  ASP B 131      22.437 -32.275 -53.716  1.00 96.70           C  
ATOM   5082  C   ASP B 131      23.302 -31.952 -54.943  1.00 96.70           C  
ATOM   5083  CB  ASP B 131      20.943 -32.053 -53.983  1.00 96.70           C  
ATOM   5086  O   ASP B 131      23.148 -30.882 -55.539  1.00 96.70           O  
ATOM   5087  CG  ASP B 131      20.418 -32.790 -55.221  1.00 96.70           C  
ATOM   5088  OD1 ASP B 131      21.166 -33.571 -55.861  1.00 96.70           O  
ATOM   5089  OD2 ASP B 131      19.255 -32.528 -55.583  1.00 96.70           O  
ATOM   5090  N   PRO B 132      24.188 -32.868 -55.372  1.00 94.79           N  
ATOM   5091  CA  PRO B 132      25.075 -32.637 -56.510  1.00 94.79           C  
ATOM   5093  C   PRO B 132      24.328 -32.445 -57.838  1.00 94.79           C  
ATOM   5094  CB  PRO B 132      25.996 -33.861 -56.545  1.00 94.79           C  
ATOM   5097  O   PRO B 132      24.930 -32.007 -58.816  1.00 94.79           O  
ATOM   5098  CG  PRO B 132      25.174 -34.962 -55.879  1.00 94.79           C  
ATOM   5101  CD  PRO B 132      24.373 -34.205 -54.830  1.00 94.79           C  
ATOM   5104  N   SER B 133      23.031 -32.772 -57.901  1.00 96.40           N  
ATOM   5106  CA  SER B 133      22.179 -32.507 -59.063  1.00 96.40           C  
ATOM   5108  C   SER B 133      21.523 -31.122 -59.042  1.00 96.40           C  
ATOM   5109  CB  SER B 133      21.144 -33.625 -59.214  1.00 96.40           C  
ATOM   5112  O   SER B 133      20.915 -30.709 -60.032  1.00 96.40           O  
ATOM   5113  OG  SER B 133      20.076 -33.539 -58.296  1.00 96.40           O  
ATOM   5115  N   SER B 134      21.655 -30.377 -57.941  1.00 95.73           N  
ATOM   5117  CA  SER B 134      21.037 -29.069 -57.784  1.00 95.73           C  
ATOM   5119  C   SER B 134      21.703 -28.016 -58.668  1.00 95.73           C  
ATOM   5120  CB  SER B 134      21.074 -28.633 -56.324  1.00 95.73           C  
ATOM   5123  O   SER B 134      22.900 -27.755 -58.582  1.00 95.73           O  
ATOM   5124  OG  SER B 134      20.194 -27.533 -56.162  1.00 95.73           O  
ATOM   5126  N   THR B 135      20.896 -27.352 -59.495  1.00 93.96           N  
ATOM   5128  CA  THR B 135      21.343 -26.297 -60.418  1.00 93.96           C  
ATOM   5130  C   THR B 135      20.821 -24.915 -60.029  1.00 93.96           C  
ATOM   5131  CB  THR B 135      20.964 -26.637 -61.865  1.00 93.96           C  
ATOM   5133  O   THR B 135      20.678 -24.040 -60.885  1.00 93.96           O  
ATOM   5134  CG2 THR B 135      21.530 -27.978 -62.325  1.00 93.96           C  
ATOM   5138  OG1 THR B 135      19.559 -26.672 -61.993  1.00 93.96           O  
ATOM   5140  N   ILE B 136      20.451 -24.715 -58.760  1.00 95.79           N  
ATOM   5142  CA  ILE B 136      19.914 -23.433 -58.294  1.00 95.79           C  
ATOM   5144  C   ILE B 136      21.033 -22.390 -58.342  1.00 95.79           C  
ATOM   5145  CB  ILE B 136      19.263 -23.553 -56.897  1.00 95.79           C  
ATOM   5147  O   ILE B 136      22.100 -22.573 -57.763  1.00 95.79           O  
ATOM   5148  CG1 ILE B 136      18.083 -24.553 -56.945  1.00 95.79           C  
ATOM   5151  CG2 ILE B 136      18.772 -22.168 -56.430  1.00 95.79           C  
ATOM   5155  CD1 ILE B 136      17.512 -24.914 -55.570  1.00 95.79           C  
ATOM   5159  N   SER B 137      20.798 -21.282 -59.041  1.00 96.34           N  
ATOM   5161  CA  SER B 137      21.799 -20.228 -59.172  1.00 96.34           C  
ATOM   5163  C   SER B 137      22.030 -19.508 -57.846  1.00 96.34           C  
ATOM   5164  CB  SER B 137      21.390 -19.226 -60.255  1.00 96.34           C  
ATOM   5167  O   SER B 137      21.082 -19.222 -57.106  1.00 96.34           O  
ATOM   5168  OG  SER B 137      20.146 -18.637 -59.932  1.00 96.34           O  
ATOM   5170  N   LYS B 138      23.286 -19.127 -57.604  1.00 96.66           N  
ATOM   5172  CA  LYS B 138      23.634 -18.169 -56.554  1.00 96.66           C  
ATOM   5174  C   LYS B 138      22.918 -16.833 -56.783  1.00 96.66           C  
ATOM   5175  CB  LYS B 138      25.156 -17.976 -56.481  1.00 96.66           C  
ATOM   5178  O   LYS B 138      22.514 -16.514 -57.904  1.00 96.66           O  
ATOM   5179  CG  LYS B 138      25.890 -19.268 -56.087  1.00 96.66           C  
ATOM   5182  CD  LYS B 138      27.391 -18.997 -55.940  1.00 96.66           C  
ATOM   5185  CE  LYS B 138      28.146 -20.241 -55.463  1.00 96.66           C  
ATOM   5188  NZ  LYS B 138      29.560 -19.910 -55.153  1.00 96.66           N  
ATOM   5192  N   LYS B 139      22.747 -16.069 -55.710  1.00 95.95           N  
ATOM   5194  CA  LYS B 139      22.201 -14.711 -55.734  1.00 95.95           C  
ATOM   5196  C   LYS B 139      23.182 -13.774 -55.058  1.00 95.95           C  
ATOM   5197  CB  LYS B 139      20.846 -14.654 -55.020  1.00 95.95           C  
ATOM   5200  O   LYS B 139      23.826 -14.165 -54.094  1.00 95.95           O  
ATOM   5201  CG  LYS B 139      19.766 -15.492 -55.712  1.00 95.95           C  
ATOM   5204  CD  LYS B 139      18.471 -15.379 -54.909  1.00 95.95           C  
ATOM   5207  CE  LYS B 139      17.363 -16.187 -55.581  1.00 95.95           C  
ATOM   5210  NZ  LYS B 139      16.129 -16.128 -54.767  1.00 95.95           N  
ATOM   5214  N   GLU B 140      23.218 -12.537 -55.516  1.00 97.44           N  
ATOM   5216  CA  GLU B 140      23.949 -11.470 -54.841  1.00 97.44           C  
ATOM   5218  C   GLU B 140      22.965 -10.572 -54.095  1.00 97.44           C  
ATOM   5219  CB  GLU B 140      24.784 -10.664 -55.847  1.00 97.44           C  
ATOM   5222  O   GLU B 140      21.825 -10.381 -54.535  1.00 97.44           O  
ATOM   5223  CG  GLU B 140      25.761 -11.513 -56.676  1.00 97.44           C  
ATOM   5226  CD  GLU B 140      26.683 -12.399 -55.827  1.00 97.44           C  
ATOM   5227  OE1 GLU B 140      26.914 -13.554 -56.245  1.00 97.44           O  
ATOM   5228  OE2 GLU B 140      27.125 -11.951 -54.750  1.00 97.44           O  
ATOM   5229  N   PHE B 141      23.414  -9.999 -52.986  1.00 97.41           N  
ATOM   5231  CA  PHE B 141      22.712  -8.929 -52.289  1.00 97.41           C  
ATOM   5233  C   PHE B 141      23.671  -7.776 -52.005  1.00 97.41           C  
ATOM   5234  CB  PHE B 141      22.059  -9.453 -51.006  1.00 97.41           C  
ATOM   5237  O   PHE B 141      24.884  -7.954 -51.911  1.00 97.41           O  
ATOM   5238  CG  PHE B 141      23.048  -9.784 -49.907  1.00 97.41           C  
ATOM   5239  CD1 PHE B 141      23.566 -11.085 -49.790  1.00 97.41           C  
ATOM   5241  CD2 PHE B 141      23.479  -8.783 -49.017  1.00 97.41           C  
ATOM   5243  CE1 PHE B 141      24.489 -11.393 -48.776  1.00 97.41           C  
ATOM   5245  CE2 PHE B 141      24.411  -9.085 -48.012  1.00 97.41           C  
ATOM   5247  CZ  PHE B 141      24.910 -10.391 -47.885  1.00 97.41           C  
ATOM   5249  N   GLU B 142      23.113  -6.581 -51.849  1.00 98.16           N  
ATOM   5251  CA  GLU B 142      23.871  -5.390 -51.489  1.00 98.16           C  
ATOM   5253  C   GLU B 142      22.930  -4.374 -50.842  1.00 98.16           C  
ATOM   5254  CB  GLU B 142      24.519  -4.817 -52.753  1.00 98.16           C  
ATOM   5257  O   GLU B 142      21.985  -3.898 -51.484  1.00 98.16           O  
ATOM   5258  CG  GLU B 142      25.378  -3.573 -52.488  1.00 98.16           C  
ATOM   5261  CD  GLU B 142      25.931  -2.983 -53.787  1.00 98.16           C  
ATOM   5262  OE1 GLU B 142      26.857  -2.152 -53.697  1.00 98.16           O  
ATOM   5263  OE2 GLU B 142      25.327  -3.260 -54.854  1.00 98.16           O  
ATOM   5264  N   PHE B 143      23.211  -4.017 -49.595  1.00 98.18           N  
ATOM   5266  CA  PHE B 143      22.487  -3.022 -48.822  1.00 98.18           C  
ATOM   5268  C   PHE B 143      23.402  -1.855 -48.459  1.00 98.18           C  
ATOM   5269  CB  PHE B 143      21.855  -3.649 -47.574  1.00 98.18           C  
ATOM   5272  O   PHE B 143      24.533  -2.040 -48.019  1.00 98.18           O  
ATOM   5273  CG  PHE B 143      20.837  -4.724 -47.894  1.00 98.18           C  
ATOM   5274  CD1 PHE B 143      19.512  -4.377 -48.217  1.00 98.18           C  
ATOM   5276  CD2 PHE B 143      21.225  -6.074 -47.903  1.00 98.18           C  
ATOM   5278  CE1 PHE B 143      18.575  -5.374 -48.542  1.00 98.18           C  
ATOM   5280  CE2 PHE B 143      20.298  -7.067 -48.261  1.00 98.18           C  
ATOM   5282  CZ  PHE B 143      18.972  -6.721 -48.570  1.00 98.18           C  
ATOM   5284  N   SER B 144      22.885  -0.642 -48.620  1.00 98.06           N  
ATOM   5286  CA  SER B 144      23.464   0.589 -48.090  1.00 98.06           C  
ATOM   5288  C   SER B 144      22.778   0.895 -46.766  1.00 98.06           C  
ATOM   5289  CB  SER B 144      23.241   1.708 -49.107  1.00 98.06           C  
ATOM   5292  O   SER B 144      21.640   1.364 -46.771  1.00 98.06           O  
ATOM   5293  OG  SER B 144      23.432   2.995 -48.551  1.00 98.06           O  
ATOM   5295  N   LEU B 145      23.463   0.637 -45.658  1.00 97.75           N  
ATOM   5297  CA  LEU B 145      22.964   0.827 -44.302  1.00 97.75           C  
ATOM   5299  C   LEU B 145      23.244   2.264 -43.856  1.00 97.75           C  
ATOM   5300  CB  LEU B 145      23.638  -0.203 -43.376  1.00 97.75           C  
ATOM   5303  O   LEU B 145      24.393   2.627 -43.611  1.00 97.75           O  
ATOM   5304  CG  LEU B 145      23.538  -1.673 -43.825  1.00 97.75           C  
ATOM   5306  CD1 LEU B 145      24.181  -2.575 -42.774  1.00 97.75           C  
ATOM   5310  CD2 LEU B 145      22.096  -2.134 -44.044  1.00 97.75           C  
ATOM   5314  N   ASN B 146      22.208   3.096 -43.801  1.00 95.90           N  
ATOM   5316  CA  ASN B 146      22.312   4.488 -43.361  1.00 95.90           C  
ATOM   5318  C   ASN B 146      22.197   4.584 -41.830  1.00 95.90           C  
ATOM   5319  CB  ASN B 146      21.226   5.312 -44.064  1.00 95.90           C  
ATOM   5322  O   ASN B 146      21.757   3.638 -41.176  1.00 95.90           O  
ATOM   5323  CG  ASN B 146      21.279   5.282 -45.579  1.00 95.90           C  
ATOM   5324  ND2 ASN B 146      20.128   5.372 -46.203  1.00 95.90           N  
ATOM   5327  OD1 ASN B 146      22.315   5.209 -46.228  1.00 95.90           O  
ATOM   5328  N   GLN B 147      22.580   5.728 -41.251  1.00 93.99           N  
ATOM   5330  CA  GLN B 147      22.607   5.918 -39.790  1.00 93.99           C  
ATOM   5332  C   GLN B 147      23.459   4.841 -39.087  1.00 93.99           C  
ATOM   5333  CB  GLN B 147      21.186   6.053 -39.195  1.00 93.99           C  
ATOM   5336  O   GLN B 147      23.114   4.343 -38.020  1.00 93.99           O  
ATOM   5337  CG  GLN B 147      20.386   7.266 -39.696  1.00 93.99           C  
ATOM   5340  CD  GLN B 147      19.837   7.124 -41.113  1.00 93.99           C  
ATOM   5341  NE2 GLN B 147      19.824   8.188 -41.886  1.00 93.99           N  
ATOM   5344  OE1 GLN B 147      19.396   6.077 -41.564  1.00 93.99           O  
ATOM   5345  N   PHE B 148      24.575   4.459 -39.714  1.00 96.26           N  
ATOM   5347  CA  PHE B 148      25.587   3.573 -39.147  1.00 96.26           C  
ATOM   5349  C   PHE B 148      26.554   4.402 -38.298  1.00 96.26           C  
ATOM   5350  CB  PHE B 148      26.276   2.781 -40.263  1.00 96.26           C  
ATOM   5353  O   PHE B 148      27.646   4.784 -38.727  1.00 96.26           O  
ATOM   5354  CG  PHE B 148      26.930   1.524 -39.742  1.00 96.26           C  
ATOM   5355  CD1 PHE B 148      28.280   1.518 -39.347  1.00 96.26           C  
ATOM   5357  CD2 PHE B 148      26.153   0.362 -39.603  1.00 96.26           C  
ATOM   5359  CE1 PHE B 148      28.841   0.349 -38.803  1.00 96.26           C  
ATOM   5361  CE2 PHE B 148      26.706  -0.795 -39.037  1.00 96.26           C  
ATOM   5363  CZ  PHE B 148      28.048  -0.796 -38.631  1.00 96.26           C  
ATOM   5365  N   SER B 149      26.070   4.794 -37.126  1.00 94.36           N  
ATOM   5367  CA  SER B 149      26.752   5.725 -36.241  1.00 94.36           C  
ATOM   5369  C   SER B 149      27.964   5.110 -35.545  1.00 94.36           C  
ATOM   5370  CB  SER B 149      25.747   6.206 -35.214  1.00 94.36           C  
ATOM   5373  O   SER B 149      28.300   3.942 -35.741  1.00 94.36           O  
ATOM   5374  OG  SER B 149      25.600   5.241 -34.206  1.00 94.36           O  
ATOM   5376  N   ILE B 150      28.611   5.899 -34.689  1.00 95.08           N  
ATOM   5378  CA  ILE B 150      29.735   5.439 -33.871  1.00 95.08           C  
ATOM   5380  C   ILE B 150      29.318   4.276 -32.964  1.00 95.08           C  
ATOM   5381  CB  ILE B 150      30.325   6.626 -33.083  1.00 95.08           C  
ATOM   5383  O   ILE B 150      30.065   3.307 -32.853  1.00 95.08           O  
ATOM   5384  CG1 ILE B 150      30.908   7.633 -34.104  1.00 95.08           C  
ATOM   5387  CG2 ILE B 150      31.372   6.124 -32.078  1.00 95.08           C  
ATOM   5391  CD1 ILE B 150      31.515   8.890 -33.492  1.00 95.08           C  
ATOM   5395  N   LEU B 151      28.111   4.303 -32.386  1.00 96.15           N  
ATOM   5397  CA  LEU B 151      27.643   3.194 -31.555  1.00 96.15           C  
ATOM   5399  C   LEU B 151      27.517   1.895 -32.371  1.00 96.15           C  
ATOM   5400  CB  LEU B 151      26.329   3.594 -30.866  1.00 96.15           C  
ATOM   5403  O   LEU B 151      27.922   0.833 -31.902  1.00 96.15           O  
ATOM   5404  CG  LEU B 151      25.847   2.529 -29.863  1.00 96.15           C  
ATOM   5406  CD1 LEU B 151      26.797   2.407 -28.666  1.00 96.15           C  
ATOM   5410  CD2 LEU B 151      24.474   2.895 -29.321  1.00 96.15           C  
ATOM   5414  N   GLN B 152      27.042   1.977 -33.616  1.00 96.32           N  
ATOM   5416  CA  GLN B 152      26.897   0.831 -34.519  1.00 96.32           C  
ATOM   5418  C   GLN B 152      28.267   0.300 -34.944  1.00 96.32           C  
ATOM   5419  CB  GLN B 152      26.094   1.197 -35.787  1.00 96.32           C  
ATOM   5422  O   GLN B 152      28.437  -0.912 -35.074  1.00 96.32           O  
ATOM   5423  CG  GLN B 152      24.566   1.286 -35.637  1.00 96.32           C  
ATOM   5426  CD  GLN B 152      24.106   2.500 -34.850  1.00 96.32           C  
ATOM   5427  NE2 GLN B 152      23.278   3.365 -35.371  1.00 96.32           N  
ATOM   5430  OE1 GLN B 152      24.477   2.699 -33.720  1.00 96.32           O  
ATOM   5431  N   GLN B 153      29.245   1.189 -35.139  1.00 96.74           N  
ATOM   5433  CA  GLN B 153      30.629   0.817 -35.433  1.00 96.74           C  
ATOM   5435  C   GLN B 153      31.255   0.048 -34.264  1.00 96.74           C  
ATOM   5436  CB  GLN B 153      31.452   2.067 -35.777  1.00 96.74           C  
ATOM   5439  O   GLN B 153      31.810  -1.026 -34.487  1.00 96.74           O  
ATOM   5440  CG  GLN B 153      31.029   2.709 -37.107  1.00 96.74           C  
ATOM   5443  CD  GLN B 153      31.670   4.074 -37.301  1.00 96.74           C  
ATOM   5444  NE2 GLN B 153      30.931   5.079 -37.721  1.00 96.74           N  
ATOM   5447  OE1 GLN B 153      32.851   4.258 -37.075  1.00 96.74           O  
ATOM   5448  N   ILE B 154      31.080   0.529 -33.027  1.00 97.00           N  
ATOM   5450  CA  ILE B 154      31.534  -0.163 -31.808  1.00 97.00           C  
ATOM   5452  C   ILE B 154      30.832  -1.518 -31.662  1.00 97.00           C  
ATOM   5453  CB  ILE B 154      31.269   0.707 -30.560  1.00 97.00           C  
ATOM   5455  O   ILE B 154      31.471  -2.539 -31.421  1.00 97.00           O  
ATOM   5456  CG1 ILE B 154      32.070   2.022 -30.607  1.00 97.00           C  
ATOM   5459  CG2 ILE B 154      31.604  -0.054 -29.264  1.00 97.00           C  
ATOM   5463  CD1 ILE B 154      31.472   3.071 -29.668  1.00 97.00           C  
ATOM   5467  N   ALA B 155      29.512  -1.556 -31.844  1.00 97.67           N  
ATOM   5469  CA  ALA B 155      28.741  -2.791 -31.755  1.00 97.67           C  
ATOM   5471  C   ALA B 155      29.219  -3.832 -32.785  1.00 97.67           C  
ATOM   5472  CB  ALA B 155      27.267  -2.436 -31.950  1.00 97.67           C  
ATOM   5476  O   ALA B 155      29.458  -4.994 -32.450  1.00 97.67           O  
ATOM   5477  N   LEU B 156      29.421  -3.414 -34.037  1.00 98.08           N  
ATOM   5479  CA  LEU B 156      29.947  -4.285 -35.084  1.00 98.08           C  
ATOM   5481  C   LEU B 156      31.368  -4.766 -34.764  1.00 98.08           C  
ATOM   5482  CB  LEU B 156      29.894  -3.535 -36.425  1.00 98.08           C  
ATOM   5485  O   LEU B 156      31.671  -5.938 -34.982  1.00 98.08           O  
ATOM   5486  CG  LEU B 156      30.503  -4.325 -37.596  1.00 98.08           C  
ATOM   5488  CD1 LEU B 156      29.714  -5.600 -37.900  1.00 98.08           C  
ATOM   5492  CD2 LEU B 156      30.538  -3.477 -38.864  1.00 98.08           C  
ATOM   5496  N   SER B 157      32.228  -3.893 -34.238  1.00 97.30           N  
ATOM   5498  CA  SER B 157      33.611  -4.246 -33.919  1.00 97.30           C  
ATOM   5500  C   SER B 157      33.696  -5.279 -32.788  1.00 97.30           C  
ATOM   5501  CB  SER B 157      34.421  -2.976 -33.661  1.00 97.30           C  
ATOM   5504  O   SER B 157      34.497  -6.210 -32.875  1.00 97.30           O  
ATOM   5505  OG  SER B 157      34.204  -2.420 -32.384  1.00 97.30           O  
ATOM   5507  N   HIS B 158      32.782  -5.229 -31.809  1.00 97.73           N  
ATOM   5509  CA  HIS B 158      32.590  -6.310 -30.828  1.00 97.73           C  
ATOM   5511  C   HIS B 158      32.155  -7.630 -31.483  1.00 97.73           C  
ATOM   5512  CB  HIS B 158      31.584  -5.886 -29.749  1.00 97.73           C  
ATOM   5515  O   HIS B 158      32.735  -8.672 -31.177  1.00 97.73           O  
ATOM   5516  CG  HIS B 158      32.129  -4.878 -28.767  1.00 97.73           C  
ATOM   5517  CD2 HIS B 158      31.638  -3.628 -28.534  1.00 97.73           C  
ATOM   5519  ND1 HIS B 158      33.185  -5.111 -27.889  1.00 97.73           N  
ATOM   5520  CE1 HIS B 158      33.335  -3.979 -27.182  1.00 97.73           C  
ATOM   5522  NE2 HIS B 158      32.416  -3.074 -27.542  1.00 97.73           N  
ATOM   5524  N   CYS B 159      31.201  -7.606 -32.422  1.00 97.75           N  
ATOM   5526  CA  CYS B 159      30.764  -8.815 -33.140  1.00 97.75           C  
ATOM   5528  C   CYS B 159      31.913  -9.452 -33.942  1.00 97.75           C  
ATOM   5529  CB  CYS B 159      29.606  -8.487 -34.098  1.00 97.75           C  
ATOM   5532  O   CYS B 159      32.069 -10.672 -33.954  1.00 97.75           O  
ATOM   5533  SG  CYS B 159      28.165  -7.816 -33.227  1.00 97.75           S  
ATOM   5535  N   ILE B 160      32.738  -8.629 -34.604  1.00 96.97           N  
ATOM   5537  CA  ILE B 160      33.922  -9.086 -35.348  1.00 96.97           C  
ATOM   5539  C   ILE B 160      34.957  -9.679 -34.387  1.00 96.97           C  
ATOM   5540  CB  ILE B 160      34.508  -7.934 -36.201  1.00 96.97           C  
ATOM   5542  O   ILE B 160      35.464 -10.773 -34.637  1.00 96.97           O  
ATOM   5543  CG1 ILE B 160      33.543  -7.586 -37.359  1.00 96.97           C  
ATOM   5546  CG2 ILE B 160      35.896  -8.307 -36.761  1.00 96.97           C  
ATOM   5550  CD1 ILE B 160      33.897  -6.292 -38.103  1.00 96.97           C  
ATOM   5554  N   ALA B 161      35.234  -9.003 -33.269  1.00 95.96           N  
ATOM   5556  CA  ALA B 161      36.193  -9.463 -32.269  1.00 95.96           C  
ATOM   5558  C   ALA B 161      35.792 -10.788 -31.603  1.00 95.96           C  
ATOM   5559  CB  ALA B 161      36.382  -8.349 -31.235  1.00 95.96           C  
ATOM   5563  O   ALA B 161      36.659 -11.569 -31.218  1.00 95.96           O  
ATOM   5564  N   ASN B 162      34.491 -11.060 -31.494  1.00 95.15           N  
ATOM   5566  CA  ASN B 162      33.968 -12.308 -30.939  1.00 95.15           C  
ATOM   5568  C   ASN B 162      33.939 -13.465 -31.957  1.00 95.15           C  
ATOM   5569  CB  ASN B 162      32.579 -12.022 -30.343  1.00 95.15           C  
ATOM   5572  O   ASN B 162      33.733 -14.611 -31.559  1.00 95.15           O  
ATOM   5573  CG  ASN B 162      32.612 -11.134 -29.106  1.00 95.15           C  
ATOM   5574  ND2 ASN B 162      31.480 -10.569 -28.754  1.00 95.15           N  
ATOM   5577  OD1 ASN B 162      33.626 -10.955 -28.430  1.00 95.15           O  
ATOM   5578  N   LEU B 163      34.153 -13.200 -33.253  1.00 93.30           N  
ATOM   5580  CA  LEU B 163      34.101 -14.227 -34.297  1.00 93.30           C  
ATOM   5582  C   LEU B 163      35.291 -15.197 -34.227  1.00 93.30           C  
ATOM   5583  CB  LEU B 163      34.034 -13.527 -35.665  1.00 93.30           C  
ATOM   5586  O   LEU B 163      35.118 -16.402 -34.393  1.00 93.30           O  
ATOM   5587  CG  LEU B 163      33.713 -14.476 -36.831  1.00 93.30           C  
ATOM   5589  CD1 LEU B 163      32.261 -14.965 -36.798  1.00 93.30           C  
ATOM   5593  CD2 LEU B 163      33.931 -13.739 -38.148  1.00 93.30           C  
ATOM   5597  N   HIS B 164      36.492 -14.663 -33.995  1.00 88.47           N  
ATOM   5599  CA  HIS B 164      37.741 -15.416 -33.878  1.00 88.47           C  
ATOM   5601  C   HIS B 164      38.712 -14.701 -32.939  1.00 88.47           C  
ATOM   5602  CB  HIS B 164      38.394 -15.597 -35.261  1.00 88.47           C  
ATOM   5605  O   HIS B 164      38.749 -13.476 -32.892  1.00 88.47           O  
ATOM   5606  CG  HIS B 164      37.799 -16.729 -36.055  1.00 88.47           C  
ATOM   5607  CD2 HIS B 164      36.967 -16.630 -37.137  1.00 88.47           C  
ATOM   5609  ND1 HIS B 164      37.999 -18.070 -35.821  1.00 88.47           N  
ATOM   5611  CE1 HIS B 164      37.296 -18.760 -36.734  1.00 88.47           C  
ATOM   5613  NE2 HIS B 164      36.657 -17.926 -37.570  1.00 88.47           N  
ATOM   5614  N   GLU B 165      39.560 -15.463 -32.245  1.00 91.01           N  
ATOM   5616  CA  GLU B 165      40.569 -14.917 -31.325  1.00 91.01           C  
ATOM   5618  C   GLU B 165      41.546 -13.954 -32.022  1.00 91.01           C  
ATOM   5619  CB  GLU B 165      41.309 -16.099 -30.686  1.00 91.01           C  
ATOM   5622  O   GLU B 165      41.914 -12.924 -31.463  1.00 91.01           O  
ATOM   5623  CG  GLU B 165      42.288 -15.670 -29.580  1.00 91.01           C  
ATOM   5626  CD  GLU B 165      42.953 -16.861 -28.868  1.00 91.01           C  
ATOM   5627  OE1 GLU B 165      43.682 -16.604 -27.883  1.00 91.01           O  
ATOM   5628  OE2 GLU B 165      42.731 -18.020 -29.291  1.00 91.01           O  
ATOM   5629  N   GLU B 166      41.892 -14.230 -33.281  1.00 89.28           N  
ATOM   5631  CA  GLU B 166      42.721 -13.357 -34.123  1.00 89.28           C  
ATOM   5633  C   GLU B 166      42.082 -11.973 -34.371  1.00 89.28           C  
ATOM   5634  CB  GLU B 166      42.959 -14.072 -35.459  1.00 89.28           C  
ATOM   5637  O   GLU B 166      42.793 -11.011 -34.653  1.00 89.28           O  
ATOM   5638  CG  GLU B 166      43.864 -15.311 -35.350  1.00 89.28           C  
ATOM   5641  CD  GLU B 166      44.018 -16.078 -36.678  1.00 89.28           C  
ATOM   5642  OE1 GLU B 166      44.756 -17.091 -36.672  1.00 89.28           O  
ATOM   5643  OE2 GLU B 166      43.398 -15.674 -37.687  1.00 89.28           O  
ATOM   5644  N   CYS B 167      40.759 -11.845 -34.213  1.00 90.26           N  
ATOM   5646  CA  CYS B 167      40.035 -10.578 -34.311  1.00 90.26           C  
ATOM   5648  C   CYS B 167      39.934  -9.831 -32.975  1.00 90.26           C  
ATOM   5649  CB  CYS B 167      38.627 -10.818 -34.870  1.00 90.26           C  
ATOM   5652  O   CYS B 167      39.361  -8.747 -32.948  1.00 90.26           O  
ATOM   5653  SG  CYS B 167      38.658 -11.478 -36.552  1.00 90.26           S  
ATOM   5655  N   ALA B 168      40.456 -10.350 -31.858  1.00 92.03           N  
ATOM   5657  CA  ALA B 168      40.249  -9.738 -30.540  1.00 92.03           C  
ATOM   5659  C   ALA B 168      40.707  -8.266 -30.469  1.00 92.03           C  
ATOM   5660  CB  ALA B 168      40.967 -10.588 -29.488  1.00 92.03           C  
ATOM   5664  O   ALA B 168      40.100  -7.469 -29.754  1.00 92.03           O  
ATOM   5665  N   GLY B 169      41.732  -7.895 -31.246  1.00 90.08           N  
ATOM   5667  CA  GLY B 169      42.229  -6.519 -31.355  1.00 90.08           C  
ATOM   5670  C   GLY B 169      41.266  -5.529 -32.024  1.00 90.08           C  
ATOM   5671  O   GLY B 169      41.473  -4.330 -31.905  1.00 90.08           O  
ATOM   5672  N   PHE B 170      40.204  -6.002 -32.686  1.00 92.60           N  
ATOM   5674  CA  PHE B 170      39.157  -5.152 -33.272  1.00 92.60           C  
ATOM   5676  C   PHE B 170      38.170  -4.608 -32.233  1.00 92.60           C  
ATOM   5677  CB  PHE B 170      38.402  -5.946 -34.357  1.00 92.60           C  
ATOM   5680  O   PHE B 170      37.313  -3.786 -32.552  1.00 92.60           O  
ATOM   5681  CG  PHE B 170      38.556  -5.339 -35.725  1.00 92.60           C  
ATOM   5682  CD1 PHE B 170      37.576  -4.461 -36.213  1.00 92.60           C  
ATOM   5684  CD2 PHE B 170      39.717  -5.601 -36.473  1.00 92.60           C  
ATOM   5686  CE1 PHE B 170      37.782  -3.804 -37.433  1.00 92.60           C  
ATOM   5688  CE2 PHE B 170      39.915  -4.952 -37.701  1.00 92.60           C  
ATOM   5690  CZ  PHE B 170      38.961  -4.025 -38.157  1.00 92.60           C  
ATOM   5692  N   ARG B 171      38.220  -5.110 -30.996  1.00 93.31           N  
ATOM   5694  CA  ARG B 171      37.218  -4.813 -29.978  1.00 93.31           C  
ATOM   5696  C   ARG B 171      37.178  -3.316 -29.668  1.00 93.31           C  
ATOM   5697  CB  ARG B 171      37.520  -5.647 -28.727  1.00 93.31           C  
ATOM   5700  O   ARG B 171      38.151  -2.761 -29.173  1.00 93.31           O  
ATOM   5701  CG  ARG B 171      36.363  -5.504 -27.741  1.00 93.31           C  
ATOM   5704  CD  ARG B 171      36.493  -6.399 -26.510  1.00 93.31           C  
ATOM   5707  NE  ARG B 171      36.147  -7.795 -26.838  1.00 93.31           N  
ATOM   5709  NH1 ARG B 171      37.760  -8.851 -25.602  1.00 93.31           N  
ATOM   5712  NH2 ARG B 171      36.296 -10.060 -26.794  1.00 93.31           N  
ATOM   5715  CZ  ARG B 171      36.736  -8.893 -26.410  1.00 93.31           C  
ATOM   5716  N   GLY B 172      36.022  -2.693 -29.891  1.00 91.48           N  
ATOM   5718  CA  GLY B 172      35.824  -1.278 -29.597  1.00 91.48           C  
ATOM   5721  C   GLY B 172      36.399  -0.328 -30.648  1.00 91.48           C  
ATOM   5722  O   GLY B 172      36.437   0.863 -30.382  1.00 91.48           O  
ATOM   5723  N   THR B 173      36.814  -0.802 -31.829  1.00 92.91           N  
ATOM   5725  CA  THR B 173      37.203   0.076 -32.945  1.00 92.91           C  
ATOM   5727  C   THR B 173      35.998   0.861 -33.475  1.00 92.91           C  
ATOM   5728  CB  THR B 173      37.845  -0.732 -34.088  1.00 92.91           C  
ATOM   5730  O   THR B 173      34.915   0.297 -33.661  1.00 92.91           O  
ATOM   5731  CG2 THR B 173      38.377   0.139 -35.227  1.00 92.91           C  
ATOM   5735  OG1 THR B 173      38.938  -1.481 -33.614  1.00 92.91           O  
ATOM   5737  N   PHE B 174      36.198   2.151 -33.751  1.00 94.47           N  
ATOM   5739  CA  PHE B 174      35.246   3.072 -34.381  1.00 94.47           C  
ATOM   5741  C   PHE B 174      36.006   4.206 -35.082  1.00 94.47           C  
ATOM   5742  CB  PHE B 174      34.291   3.650 -33.328  1.00 94.47           C  
ATOM   5745  O   PHE B 174      37.210   4.330 -34.905  1.00 94.47           O  
ATOM   5746  CG  PHE B 174      34.963   4.527 -32.284  1.00 94.47           C  
ATOM   5747  CD1 PHE B 174      35.594   3.931 -31.183  1.00 94.47           C  
ATOM   5749  CD2 PHE B 174      35.018   5.925 -32.432  1.00 94.47           C  
ATOM   5751  CE1 PHE B 174      36.324   4.701 -30.267  1.00 94.47           C  
ATOM   5753  CE2 PHE B 174      35.727   6.708 -31.503  1.00 94.47           C  
ATOM   5755  CZ  PHE B 174      36.385   6.094 -30.423  1.00 94.47           C  
ATOM   5757  N   ASP B 175      35.300   5.007 -35.884  1.00 92.45           N  
ATOM   5759  CA  ASP B 175      35.832   6.137 -36.666  1.00 92.45           C  
ATOM   5761  C   ASP B 175      37.011   5.782 -37.589  1.00 92.45           C  
ATOM   5762  CB  ASP B 175      36.063   7.380 -35.787  1.00 92.45           C  
ATOM   5765  O   ASP B 175      37.827   6.617 -37.965  1.00 92.45           O  
ATOM   5766  CG  ASP B 175      35.955   8.697 -36.572  1.00 92.45           C  
ATOM   5767  OD1 ASP B 175      35.153   8.739 -37.539  1.00 92.45           O  
ATOM   5768  OD2 ASP B 175      36.548   9.701 -36.122  1.00 92.45           O  
ATOM   5769  N   VAL B 176      37.074   4.514 -37.998  1.00 92.77           N  
ATOM   5771  CA  VAL B 176      38.067   3.988 -38.934  1.00 92.77           C  
ATOM   5773  C   VAL B 176      37.348   3.370 -40.128  1.00 92.77           C  
ATOM   5774  CB  VAL B 176      39.010   2.991 -38.237  1.00 92.77           C  
ATOM   5776  O   VAL B 176      36.388   2.612 -39.969  1.00 92.77           O  
ATOM   5777  CG1 VAL B 176      40.024   2.417 -39.227  1.00 92.77           C  
ATOM   5781  CG2 VAL B 176      39.823   3.646 -37.114  1.00 92.77           C  
ATOM   5785  N   GLU B 177      37.811   3.690 -41.334  1.00 96.15           N  
ATOM   5787  CA  GLU B 177      37.315   3.087 -42.569  1.00 96.15           C  
ATOM   5789  C   GLU B 177      37.997   1.734 -42.814  1.00 96.15           C  
ATOM   5790  CB  GLU B 177      37.507   4.057 -43.745  1.00 96.15           C  
ATOM   5793  O   GLU B 177      39.227   1.626 -42.835  1.00 96.15           O  
ATOM   5794  CG  GLU B 177      36.722   3.587 -44.975  1.00 96.15           C  
ATOM   5797  CD  GLU B 177      36.942   4.465 -46.208  1.00 96.15           C  
ATOM   5798  OE1 GLU B 177      37.347   3.901 -47.253  1.00 96.15           O  
ATOM   5799  OE2 GLU B 177      36.657   5.680 -46.127  1.00 96.15           O  
ATOM   5800  N   TYR B 178      37.199   0.683 -42.996  1.00 96.35           N  
ATOM   5802  CA  TYR B 178      37.709  -0.652 -43.291  1.00 96.35           C  
ATOM   5804  C   TYR B 178      36.690  -1.505 -44.049  1.00 96.35           C  
ATOM   5805  CB  TYR B 178      38.156  -1.360 -41.996  1.00 96.35           C  
ATOM   5808  O   TYR B 178      35.478  -1.293 -43.973  1.00 96.35           O  
ATOM   5809  CG  TYR B 178      37.040  -1.698 -41.024  1.00 96.35           C  
ATOM   5810  CD1 TYR B 178      36.656  -0.762 -40.045  1.00 96.35           C  
ATOM   5812  CD2 TYR B 178      36.384  -2.942 -41.096  1.00 96.35           C  
ATOM   5814  CE1 TYR B 178      35.623  -1.062 -39.138  1.00 96.35           C  
ATOM   5816  CE2 TYR B 178      35.345  -3.245 -40.195  1.00 96.35           C  
ATOM   5818  OH  TYR B 178      33.995  -2.626 -38.315  1.00 96.35           O  
ATOM   5820  CZ  TYR B 178      34.968  -2.310 -39.210  1.00 96.35           C  
ATOM   5821  N   THR B 179      37.198  -2.531 -44.726  1.00 97.52           N  
ATOM   5823  CA  THR B 179      36.410  -3.615 -45.313  1.00 97.52           C  
ATOM   5825  C   THR B 179      36.681  -4.901 -44.546  1.00 97.52           C  
ATOM   5826  CB  THR B 179      36.724  -3.808 -46.803  1.00 97.52           C  
ATOM   5828  O   THR B 179      37.802  -5.412 -44.548  1.00 97.52           O  
ATOM   5829  CG2 THR B 179      35.943  -4.971 -47.421  1.00 97.52           C  
ATOM   5833  OG1 THR B 179      36.392  -2.669 -47.554  1.00 97.52           O  
ATOM   5835  N   PHE B 180      35.644  -5.449 -43.917  1.00 97.30           N  
ATOM   5837  CA  PHE B 180      35.650  -6.800 -43.365  1.00 97.30           C  
ATOM   5839  C   PHE B 180      35.133  -7.775 -44.426  1.00 97.30           C  
ATOM   5840  CB  PHE B 180      34.804  -6.824 -42.087  1.00 97.30           C  
ATOM   5843  O   PHE B 180      34.006  -7.634 -44.896  1.00 97.30           O  
ATOM   5844  CG  PHE B 180      34.734  -8.190 -41.442  1.00 97.30           C  
ATOM   5845  CD1 PHE B 180      33.654  -9.048 -41.702  1.00 97.30           C  
ATOM   5847  CD2 PHE B 180      35.765  -8.613 -40.590  1.00 97.30           C  
ATOM   5849  CE1 PHE B 180      33.629 -10.326 -41.121  1.00 97.30           C  
ATOM   5851  CE2 PHE B 180      35.777  -9.916 -40.068  1.00 97.30           C  
ATOM   5853  CZ  PHE B 180      34.701 -10.775 -40.333  1.00 97.30           C  
ATOM   5855  N   HIS B 181      35.943  -8.757 -44.814  1.00 97.83           N  
ATOM   5857  CA  HIS B 181      35.592  -9.817 -45.762  1.00 97.83           C  
ATOM   5859  C   HIS B 181      35.545 -11.155 -45.039  1.00 97.83           C  
ATOM   5860  CB  HIS B 181      36.614  -9.847 -46.906  1.00 97.83           C  
ATOM   5863  O   HIS B 181      36.495 -11.525 -44.352  1.00 97.83           O  
ATOM   5864  CG  HIS B 181      36.461 -10.993 -47.882  1.00 97.83           C  
ATOM   5865  CD2 HIS B 181      35.295 -11.579 -48.289  1.00 97.83           C  
ATOM   5867  ND1 HIS B 181      37.519 -11.569 -48.588  1.00 97.83           N  
ATOM   5868  CE1 HIS B 181      36.969 -12.489 -49.391  1.00 97.83           C  
ATOM   5870  NE2 HIS B 181      35.641 -12.516 -49.236  1.00 97.83           N  
ATOM   5872  N   TRP B 182      34.459 -11.902 -45.219  1.00 96.54           N  
ATOM   5874  CA  TRP B 182      34.289 -13.218 -44.621  1.00 96.54           C  
ATOM   5876  C   TRP B 182      33.863 -14.266 -45.638  1.00 96.54           C  
ATOM   5877  CB  TRP B 182      33.281 -13.125 -43.483  1.00 96.54           C  
ATOM   5880  O   TRP B 182      32.976 -14.052 -46.468  1.00 96.54           O  
ATOM   5881  CG  TRP B 182      33.075 -14.397 -42.724  1.00 96.54           C  
ATOM   5882  CD1 TRP B 182      33.746 -14.753 -41.609  1.00 96.54           C  
ATOM   5884  CD2 TRP B 182      32.194 -15.519 -43.034  1.00 96.54           C  
ATOM   5885  CE2 TRP B 182      32.381 -16.525 -42.040  1.00 96.54           C  
ATOM   5886  CE3 TRP B 182      31.271 -15.798 -44.067  1.00 96.54           C  
ATOM   5888  NE1 TRP B 182      33.342 -16.008 -41.199  1.00 96.54           N  
ATOM   5890  CH2 TRP B 182      30.753 -17.975 -43.091  1.00 96.54           C  
ATOM   5892  CZ2 TRP B 182      31.678 -17.736 -42.059  1.00 96.54           C  
ATOM   5894  CZ3 TRP B 182      30.552 -17.008 -44.093  1.00 96.54           C  
ATOM   5896  N   THR B 183      34.453 -15.446 -45.487  1.00 93.72           N  
ATOM   5898  CA  THR B 183      34.059 -16.707 -46.112  1.00 93.72           C  
ATOM   5900  C   THR B 183      34.095 -17.815 -45.048  1.00 93.72           C  
ATOM   5901  CB  THR B 183      35.001 -17.080 -47.270  1.00 93.72           C  
ATOM   5903  O   THR B 183      34.779 -17.668 -44.035  1.00 93.72           O  
ATOM   5904  CG2 THR B 183      35.192 -15.969 -48.300  1.00 93.72           C  
ATOM   5908  OG1 THR B 183      36.270 -17.438 -46.774  1.00 93.72           O  
ATOM   5910  N   PRO B 184      33.459 -18.976 -45.278  1.00 87.46           N  
ATOM   5911  CA  PRO B 184      33.544 -20.123 -44.374  1.00 87.46           C  
ATOM   5913  C   PRO B 184      34.966 -20.627 -44.087  1.00 87.46           C  
ATOM   5914  CB  PRO B 184      32.729 -21.222 -45.060  1.00 87.46           C  
ATOM   5917  O   PRO B 184      35.161 -21.361 -43.123  1.00 87.46           O  
ATOM   5918  CG  PRO B 184      31.693 -20.452 -45.872  1.00 87.46           C  
ATOM   5921  CD  PRO B 184      32.445 -19.195 -46.289  1.00 87.46           C  
ATOM   5924  N   PHE B 185      35.944 -20.284 -44.929  1.00 87.08           N  
ATOM   5926  CA  PHE B 185      37.314 -20.801 -44.842  1.00 87.08           C  
ATOM   5928  C   PHE B 185      38.330 -19.768 -44.355  1.00 87.08           C  
ATOM   5929  CB  PHE B 185      37.726 -21.330 -46.221  1.00 87.08           C  
ATOM   5932  O   PHE B 185      39.445 -20.139 -43.999  1.00 87.08           O  
ATOM   5933  CG  PHE B 185      36.767 -22.351 -46.796  1.00 87.08           C  
ATOM   5934  CD1 PHE B 185      36.658 -23.622 -46.203  1.00 87.08           C  
ATOM   5936  CD2 PHE B 185      35.957 -22.021 -47.899  1.00 87.08           C  
ATOM   5938  CE1 PHE B 185      35.749 -24.564 -46.715  1.00 87.08           C  
ATOM   5940  CE2 PHE B 185      35.047 -22.964 -48.411  1.00 87.08           C  
ATOM   5942  CZ  PHE B 185      34.945 -24.236 -47.820  1.00 87.08           C  
ATOM   5944  N   ALA B 186      37.979 -18.485 -44.395  1.00 90.83           N  
ATOM   5946  CA  ALA B 186      38.876 -17.390 -44.066  1.00 90.83           C  
ATOM   5948  C   ALA B 186      38.094 -16.096 -43.848  1.00 90.83           C  
ATOM   5949  CB  ALA B 186      39.875 -17.193 -45.217  1.00 90.83           C  
ATOM   5953  O   ALA B 186      37.056 -15.870 -44.473  1.00 90.83           O  
ATOM   5954  N   PHE B 187      38.665 -15.208 -43.045  1.00 91.63           N  
ATOM   5956  CA  PHE B 187      38.266 -13.812 -42.968  1.00 91.63           C  
ATOM   5958  C   PHE B 187      39.486 -12.919 -43.209  1.00 91.63           C  
ATOM   5959  CB  PHE B 187      37.573 -13.536 -41.626  1.00 91.63           C  
ATOM   5962  O   PHE B 187      40.635 -13.343 -43.068  1.00 91.63           O  
ATOM   5963  CG  PHE B 187      38.492 -13.708 -40.437  1.00 91.63           C  
ATOM   5964  CD1 PHE B 187      38.619 -14.967 -39.819  1.00 91.63           C  
ATOM   5966  CD2 PHE B 187      39.290 -12.629 -40.012  1.00 91.63           C  
ATOM   5968  CE1 PHE B 187      39.576 -15.158 -38.811  1.00 91.63           C  
ATOM   5970  CE2 PHE B 187      40.254 -12.826 -39.012  1.00 91.63           C  
ATOM   5972  CZ  PHE B 187      40.402 -14.092 -38.427  1.00 91.63           C  
ATOM   5974  N   ASN B 188      39.239 -11.678 -43.604  1.00 92.74           N  
ATOM   5976  CA  ASN B 188      40.263 -10.664 -43.776  1.00 92.74           C  
ATOM   5978  C   ASN B 188      39.691  -9.301 -43.400  1.00 92.74           C  
ATOM   5979  CB  ASN B 188      40.759 -10.688 -45.231  1.00 92.74           C  
ATOM   5982  O   ASN B 188      38.517  -9.027 -43.654  1.00 92.74           O  
ATOM   5983  CG  ASN B 188      41.936  -9.755 -45.434  1.00 92.74           C  
ATOM   5984  ND2 ASN B 188      43.143 -10.247 -45.300  1.00 92.74           N  
ATOM   5987  OD1 ASN B 188      41.796  -8.571 -45.674  1.00 92.74           O  
ATOM   5988  N   VAL B 189      40.531  -8.442 -42.831  1.00 92.11           N  
ATOM   5990  CA  VAL B 189      40.193  -7.035 -42.643  1.00 92.11           C  
ATOM   5992  C   VAL B 189      41.213  -6.172 -43.352  1.00 92.11           C  
ATOM   5993  CB  VAL B 189      40.059  -6.628 -41.169  1.00 92.11           C  
ATOM   5995  O   VAL B 189      42.416  -6.327 -43.146  1.00 92.11           O  
ATOM   5996  CG1 VAL B 189      39.348  -5.268 -41.121  1.00 92.11           C  
ATOM   6000  CG2 VAL B 189      39.281  -7.685 -40.376  1.00 92.11           C  
ATOM   6004  N   LYS B 190      40.721  -5.252 -44.177  1.00 93.28           N  
ATOM   6006  CA  LYS B 190      41.538  -4.274 -44.881  1.00 93.28           C  
ATOM   6008  C   LYS B 190      41.137  -2.872 -44.447  1.00 93.28           C  
ATOM   6009  CB  LYS B 190      41.383  -4.492 -46.389  1.00 93.28           C  
ATOM   6012  O   LYS B 190      40.024  -2.445 -44.732  1.00 93.28           O  
ATOM   6013  CG  LYS B 190      42.346  -3.570 -47.141  1.00 93.28           C  
ATOM   6016  CD  LYS B 190      42.163  -3.680 -48.651  1.00 93.28           C  
ATOM   6019  CE  LYS B 190      43.132  -2.680 -49.280  1.00 93.28           C  
ATOM   6022  NZ  LYS B 190      42.887  -2.522 -50.728  1.00 93.28           N  
ATOM   6026  N   PHE B 191      42.056  -2.169 -43.799  1.00 91.08           N  
ATOM   6028  CA  PHE B 191      41.914  -0.750 -43.490  1.00 91.08           C  
ATOM   6030  C   PHE B 191      42.190   0.100 -44.735  1.00 91.08           C  
ATOM   6031  CB  PHE B 191      42.851  -0.408 -42.330  1.00 91.08           C  
ATOM   6034  O   PHE B 191      43.023  -0.277 -45.570  1.00 91.08           O  
ATOM   6035  CG  PHE B 191      42.473  -1.120 -41.044  1.00 91.08           C  
ATOM   6036  CD1 PHE B 191      41.465  -0.573 -40.239  1.00 91.08           C  
ATOM   6038  CD2 PHE B 191      43.098  -2.321 -40.658  1.00 91.08           C  
ATOM   6040  CE1 PHE B 191      41.109  -1.182 -39.024  1.00 91.08           C  
ATOM   6042  CE2 PHE B 191      42.737  -2.943 -39.448  1.00 91.08           C  
ATOM   6044  CZ  PHE B 191      41.763  -2.357 -38.620  1.00 91.08           C  
ATOM   6046  N   SER B 192      41.474   1.213 -44.874  1.00 85.21           N  
ATOM   6048  CA  SER B 192      41.801   2.237 -45.873  1.00 85.21           C  
ATOM   6050  C   SER B 192      43.042   3.033 -45.422  1.00 85.21           C  
ATOM   6051  CB  SER B 192      40.584   3.133 -46.141  1.00 85.21           C  
ATOM   6054  O   SER B 192      43.260   3.190 -44.222  1.00 85.21           O  
ATOM   6055  OG  SER B 192      39.533   2.370 -46.727  1.00 85.21           O  
ATOM   6057  N   GLU B 193      43.878   3.459 -46.380  1.00 67.46           N  
ATOM   6059  CA  GLU B 193      45.101   4.267 -46.147  1.00 67.46           C  
ATOM   6061  C   GLU B 193      44.803   5.735 -45.813  1.00 67.46           C  
ATOM   6062  CB  GLU B 193      46.047   4.218 -47.370  1.00 67.46           C  
ATOM   6065  O   GLU B 193      43.833   6.283 -46.391  1.00 67.46           O  
ATOM   6066  CG  GLU B 193      46.794   2.886 -47.571  1.00 67.46           C  
ATOM   6069  CD  GLU B 193      47.765   2.878 -48.781  1.00 67.46           C  
ATOM   6070  OE1 GLU B 193      48.543   1.897 -48.898  1.00 67.46           O  
ATOM   6071  OE2 GLU B 193      47.715   3.787 -49.646  1.00 67.46           O  
ATOM   6072  OXT GLU B 193      45.620   6.302 -45.054  1.00 67.46           O  
TER
END
