# Supplementary material for: Improving deep learning protein monomer and complex structure prediction using DeepMSA2 with huge metagenomics data
Source: Nat Methods. 2024 Jan 2;21(2):279–89. doi: 10.1038/s41592-023-02130-4 (PMC10864179; doi:10.1038/s41592-023-02130-4)
Supplement: Supplementary file 17 — Statistical source data and structure coordinate files. [file 41592_2023_2130_MOESM17_ESM.zip › Figure6/Fig6B.T1123o.DMFold-Multimer_model.pdb]

PFRMAT TS
TARGET T1123
MODEL   1
PARENT N/A
ATOM      1  N   MET A   1      -7.349 -60.945 -38.150  1.00 25.44           N  
ATOM      5  CA  MET A   1      -8.585 -61.586 -37.648  1.00 25.44           C  
ATOM      7  C   MET A   1      -8.635 -61.622 -36.130  1.00 25.44           C  
ATOM      8  CB  MET A   1      -8.855 -62.980 -38.236  1.00 25.44           C  
ATOM     11  O   MET A   1      -9.507 -60.970 -35.589  1.00 25.44           O  
ATOM     12  CG  MET A   1      -9.646 -62.883 -39.543  1.00 25.44           C  
ATOM     15  SD  MET A   1     -10.200 -64.498 -40.133  1.00 25.44           S  
ATOM     16  CE  MET A   1     -11.296 -63.998 -41.488  1.00 25.44           C  
ATOM     20  N   HIS A   2      -7.766 -62.361 -35.434  1.00 21.56           N  
ATOM     22  CA  HIS A   2      -7.929 -62.608 -33.993  1.00 21.56           C  
ATOM     24  C   HIS A   2      -7.776 -61.333 -33.133  1.00 21.56           C  
ATOM     25  CB  HIS A   2      -6.948 -63.712 -33.567  1.00 21.56           C  
ATOM     28  O   HIS A   2      -6.664 -60.863 -32.905  1.00 21.56           O  
ATOM     29  CG  HIS A   2      -7.377 -65.103 -33.967  1.00 21.56           C  
ATOM     30  CD2 HIS A   2      -7.620 -65.577 -35.229  1.00 21.56           C  
ATOM     32  ND1 HIS A   2      -7.620 -66.144 -33.097  1.00 21.56           N  
ATOM     34  CE1 HIS A   2      -8.010 -67.208 -33.818  1.00 21.56           C  
ATOM     36  NE2 HIS A   2      -8.029 -66.904 -35.126  1.00 21.56           N  
ATOM     37  N   HIS A   3      -8.896 -60.794 -32.642  1.00 29.93           N  
ATOM     39  CA  HIS A   3      -8.952 -59.681 -31.687  1.00 29.93           C  
ATOM     41  C   HIS A   3      -8.806 -60.227 -30.253  1.00 29.93           C  
ATOM     42  CB  HIS A   3     -10.282 -58.920 -31.870  1.00 29.93           C  
ATOM     45  O   HIS A   3      -9.766 -60.746 -29.692  1.00 29.93           O  
ATOM     46  CG  HIS A   3     -10.385 -58.109 -33.143  1.00 29.93           C  
ATOM     47  CD2 HIS A   3     -10.871 -58.528 -34.353  1.00 29.93           C  
ATOM     49  ND1 HIS A   3     -10.073 -56.775 -33.280  1.00 29.93           N  
ATOM     51  CE1 HIS A   3     -10.349 -56.407 -34.544  1.00 29.93           C  
ATOM     53  NE2 HIS A   3     -10.817 -57.451 -35.245  1.00 29.93           N  
ATOM     54  N   HIS A   4      -7.601 -60.174 -29.671  1.00 24.47           N  
ATOM     56  CA  HIS A   4      -7.328 -60.785 -28.359  1.00 24.47           C  
ATOM     58  C   HIS A   4      -7.794 -59.955 -27.147  1.00 24.47           C  
ATOM     59  CB  HIS A   4      -5.859 -61.231 -28.249  1.00 24.47           C  
ATOM     62  O   HIS A   4      -7.868 -58.732 -27.188  1.00 24.47           O  
ATOM     63  CG  HIS A   4      -5.710 -62.701 -28.555  1.00 24.47           C  
ATOM     64  CD2 HIS A   4      -6.030 -63.305 -29.738  1.00 24.47           C  
ATOM     66  ND1 HIS A   4      -5.362 -63.701 -27.673  1.00 24.47           N  
ATOM     68  CE1 HIS A   4      -5.473 -64.877 -28.317  1.00 24.47           C  
ATOM     70  NE2 HIS A   4      -5.884 -64.686 -29.582  1.00 24.47           N  
ATOM     71  N   HIS A   5      -8.086 -60.664 -26.050  1.00 23.54           N  
ATOM     73  CA  HIS A   5      -8.949 -60.231 -24.939  1.00 23.54           C  
ATOM     75  C   HIS A   5      -8.371 -59.270 -23.878  1.00 23.54           C  
ATOM     76  CB  HIS A   5      -9.371 -61.510 -24.178  1.00 23.54           C  
ATOM     79  O   HIS A   5      -9.110 -58.925 -22.961  1.00 23.54           O  
ATOM     80  CG  HIS A   5     -10.341 -62.447 -24.844  1.00 23.54           C  
ATOM     81  CD2 HIS A   5     -10.964 -62.315 -26.057  1.00 23.54           C  
ATOM     83  ND1 HIS A   5     -10.871 -63.564 -24.237  1.00 23.54           N  
ATOM     85  CE1 HIS A   5     -11.787 -64.093 -25.062  1.00 23.54           C  
ATOM     87  NE2 HIS A   5     -11.867 -63.374 -26.190  1.00 23.54           N  
ATOM     88  N   HIS A   6      -7.066 -58.962 -23.864  1.00 22.84           N  
ATOM     90  CA  HIS A   6      -6.336 -58.784 -22.590  1.00 22.84           C  
ATOM     92  C   HIS A   6      -6.984 -57.842 -21.550  1.00 22.84           C  
ATOM     93  CB  HIS A   6      -4.852 -58.469 -22.828  1.00 22.84           C  
ATOM     96  O   HIS A   6      -7.083 -56.633 -21.720  1.00 22.84           O  
ATOM     97  CG  HIS A   6      -4.017 -59.720 -22.721  1.00 22.84           C  
ATOM     98  CD2 HIS A   6      -4.065 -60.792 -23.570  1.00 22.84           C  
ATOM    100  ND1 HIS A   6      -3.182 -60.064 -21.679  1.00 22.84           N  
ATOM    102  CE1 HIS A   6      -2.735 -61.312 -21.907  1.00 22.84           C  
ATOM    104  NE2 HIS A   6      -3.255 -61.800 -23.045  1.00 22.84           N  
ATOM    105  N   HIS A   7      -7.374 -58.450 -20.426  1.00 21.95           N  
ATOM    107  CA  HIS A   7      -8.453 -58.007 -19.535  1.00 21.95           C  
ATOM    109  C   HIS A   7      -8.131 -56.852 -18.570  1.00 21.95           C  
ATOM    110  CB  HIS A   7      -8.895 -59.247 -18.718  1.00 21.95           C  
ATOM    113  O   HIS A   7      -8.971 -56.550 -17.732  1.00 21.95           O  
ATOM    114  CG  HIS A   7     -10.297 -59.715 -18.995  1.00 21.95           C  
ATOM    115  CD2 HIS A   7     -10.707 -60.430 -20.086  1.00 21.95           C  
ATOM    117  ND1 HIS A   7     -11.383 -59.592 -18.155  1.00 21.95           N  
ATOM    119  CE1 HIS A   7     -12.416 -60.233 -18.727  1.00 21.95           C  
ATOM    121  NE2 HIS A   7     -12.050 -60.768 -19.904  1.00 21.95           N  
ATOM    122  N   HIS A   8      -6.912 -56.300 -18.575  1.00 22.18           N  
ATOM    124  CA  HIS A   8      -6.259 -55.742 -17.376  1.00 22.18           C  
ATOM    126  C   HIS A   8      -7.133 -54.798 -16.523  1.00 22.18           C  
ATOM    127  CB  HIS A   8      -4.913 -55.099 -17.752  1.00 22.18           C  
ATOM    130  O   HIS A   8      -7.232 -53.598 -16.775  1.00 22.18           O  
ATOM    131  CG  HIS A   8      -3.811 -56.122 -17.859  1.00 22.18           C  
ATOM    132  CD2 HIS A   8      -3.658 -57.059 -18.845  1.00 22.18           C  
ATOM    134  ND1 HIS A   8      -2.819 -56.345 -16.932  1.00 22.18           N  
ATOM    136  CE1 HIS A   8      -2.089 -57.395 -17.350  1.00 22.18           C  
ATOM    138  NE2 HIS A   8      -2.569 -57.871 -18.513  1.00 22.18           N  
ATOM    139  N   HIS A   9      -7.707 -55.365 -15.456  1.00 21.77           N  
ATOM    141  CA  HIS A   9      -8.500 -54.666 -14.451  1.00 21.77           C  
ATOM    143  C   HIS A   9      -7.597 -53.748 -13.614  1.00 21.77           C  
ATOM    144  CB  HIS A   9      -9.224 -55.686 -13.549  1.00 21.77           C  
ATOM    147  O   HIS A   9      -7.133 -54.124 -12.535  1.00 21.77           O  
ATOM    148  CG  HIS A   9     -10.512 -56.268 -14.076  1.00 21.77           C  
ATOM    149  CD2 HIS A   9     -10.675 -57.129 -15.127  1.00 21.77           C  
ATOM    151  ND1 HIS A   9     -11.741 -56.132 -13.473  1.00 21.77           N  
ATOM    153  CE1 HIS A   9     -12.627 -56.871 -14.164  1.00 21.77           C  
ATOM    155  NE2 HIS A   9     -12.022 -57.505 -15.184  1.00 21.77           N  
ATOM    156  N   HIS A  10      -7.367 -52.523 -14.085  1.00 22.44           N  
ATOM    158  CA  HIS A  10      -6.840 -51.451 -13.245  1.00 22.44           C  
ATOM    160  C   HIS A  10      -7.918 -51.023 -12.243  1.00 22.44           C  
ATOM    161  CB  HIS A  10      -6.315 -50.293 -14.107  1.00 22.44           C  
ATOM    164  O   HIS A  10      -8.668 -50.077 -12.476  1.00 22.44           O  
ATOM    165  CG  HIS A  10      -4.902 -50.536 -14.566  1.00 22.44           C  
ATOM    166  CD2 HIS A  10      -4.503 -51.271 -15.651  1.00 22.44           C  
ATOM    168  ND1 HIS A  10      -3.763 -50.128 -13.910  1.00 22.44           N  
ATOM    170  CE1 HIS A  10      -2.703 -50.602 -14.584  1.00 22.44           C  
ATOM    172  NE2 HIS A  10      -3.104 -51.310 -15.652  1.00 22.44           N  
ATOM    173  N   HIS A  11      -8.009 -51.753 -11.129  1.00 20.52           N  
ATOM    175  CA  HIS A  11      -8.831 -51.358  -9.992  1.00 20.52           C  
ATOM    177  C   HIS A  11      -8.314 -50.026  -9.447  1.00 20.52           C  
ATOM    178  CB  HIS A  11      -8.846 -52.461  -8.920  1.00 20.52           C  
ATOM    181  O   HIS A  11      -7.254 -49.957  -8.828  1.00 20.52           O  
ATOM    182  CG  HIS A  11      -9.882 -53.516  -9.208  1.00 20.52           C  
ATOM    183  CD2 HIS A  11      -9.738 -54.612 -10.014  1.00 20.52           C  
ATOM    185  ND1 HIS A  11     -11.185 -53.509  -8.766  1.00 20.52           N  
ATOM    187  CE1 HIS A  11     -11.814 -54.567  -9.302  1.00 20.52           C  
ATOM    189  NE2 HIS A  11     -10.980 -55.260 -10.094  1.00 20.52           N  
ATOM    190  N   SER A  12      -9.072 -48.962  -9.695  1.00 21.71           N  
ATOM    192  CA  SER A  12      -8.869 -47.664  -9.068  1.00 21.71           C  
ATOM    194  C   SER A  12      -9.222 -47.788  -7.588  1.00 21.71           C  
ATOM    195  CB  SER A  12      -9.731 -46.612  -9.781  1.00 21.71           C  
ATOM    198  O   SER A  12     -10.394 -47.685  -7.220  1.00 21.71           O  
ATOM    199  OG  SER A  12     -11.086 -47.022  -9.815  1.00 21.71           O  
ATOM    201  N   GLU A  13      -8.225 -48.078  -6.751  1.00 22.63           N  
ATOM    203  CA  GLU A  13      -8.394 -48.154  -5.302  1.00 22.63           C  
ATOM    205  C   GLU A  13      -8.857 -46.796  -4.767  1.00 22.63           C  
ATOM    206  CB  GLU A  13      -7.105 -48.627  -4.609  1.00 22.63           C  
ATOM    209  O   GLU A  13      -8.083 -45.852  -4.610  1.00 22.63           O  
ATOM    210  CG  GLU A  13      -6.777 -50.090  -4.950  1.00 22.63           C  
ATOM    213  CD  GLU A  13      -5.667 -50.667  -4.057  1.00 22.63           C  
ATOM    214  OE1 GLU A  13      -5.797 -51.856  -3.686  1.00 22.63           O  
ATOM    215  OE2 GLU A  13      -4.705 -49.927  -3.757  1.00 22.63           O  
ATOM    216  N   THR A  14     -10.160 -46.683  -4.517  1.00 23.09           N  
ATOM    218  CA  THR A  14     -10.751 -45.510  -3.884  1.00 23.09           C  
ATOM    220  C   THR A  14     -10.267 -45.469  -2.442  1.00 23.09           C  
ATOM    221  CB  THR A  14     -12.286 -45.565  -3.949  1.00 23.09           C  
ATOM    223  O   THR A  14     -10.772 -46.210  -1.600  1.00 23.09           O  
ATOM    224  CG2 THR A  14     -12.947 -44.305  -3.390  1.00 23.09           C  
ATOM    228  OG1 THR A  14     -12.701 -45.672  -5.290  1.00 23.09           O  
ATOM    230  N   THR A  15      -9.276 -44.624  -2.156  1.00 24.25           N  
ATOM    232  CA  THR A  15      -8.696 -44.469  -0.816  1.00 24.25           C  
ATOM    234  C   THR A  15      -9.718 -43.865   0.144  1.00 24.25           C  
ATOM    235  CB  THR A  15      -7.408 -43.627  -0.856  1.00 24.25           C  
ATOM    237  O   THR A  15      -9.742 -42.656   0.371  1.00 24.25           O  
ATOM    238  CG2 THR A  15      -6.604 -43.747   0.440  1.00 24.25           C  
ATOM    242  OG1 THR A  15      -6.575 -44.084  -1.891  1.00 24.25           O  
ATOM    244  N   TYR A  16     -10.580 -44.712   0.710  1.00 21.31           N  
ATOM    246  CA  TYR A  16     -11.530 -44.347   1.755  1.00 21.31           C  
ATOM    248  C   TYR A  16     -10.758 -43.881   2.993  1.00 21.31           C  
ATOM    249  CB  TYR A  16     -12.462 -45.529   2.077  1.00 21.31           C  
ATOM    252  O   TYR A  16     -10.342 -44.681   3.833  1.00 21.31           O  
ATOM    253  CG  TYR A  16     -13.549 -45.780   1.047  1.00 21.31           C  
ATOM    254  CD1 TYR A  16     -14.758 -45.059   1.113  1.00 21.31           C  
ATOM    256  CD2 TYR A  16     -13.366 -46.745   0.037  1.00 21.31           C  
ATOM    258  CE1 TYR A  16     -15.775 -45.295   0.168  1.00 21.31           C  
ATOM    260  CE2 TYR A  16     -14.377 -46.980  -0.914  1.00 21.31           C  
ATOM    262  OH  TYR A  16     -16.568 -46.479  -1.759  1.00 21.31           O  
ATOM    264  CZ  TYR A  16     -15.585 -46.254  -0.847  1.00 21.31           C  
ATOM    265  N   THR A  17     -10.573 -42.568   3.112  1.00 26.36           N  
ATOM    267  CA  THR A  17     -10.032 -41.900   4.296  1.00 26.36           C  
ATOM    269  C   THR A  17     -11.056 -41.985   5.424  1.00 26.36           C  
ATOM    270  CB  THR A  17      -9.630 -40.448   3.979  1.00 26.36           C  
ATOM    272  O   THR A  17     -11.806 -41.047   5.687  1.00 26.36           O  
ATOM    273  CG2 THR A  17      -8.302 -40.402   3.225  1.00 26.36           C  
ATOM    277  OG1 THR A  17     -10.580 -39.817   3.151  1.00 26.36           O  
ATOM    279  N   GLY A  18     -11.112 -43.159   6.060  1.00 26.38           N  
ATOM    281  CA  GLY A  18     -12.083 -43.478   7.100  1.00 26.38           C  
ATOM    284  C   GLY A  18     -12.130 -42.375   8.163  1.00 26.38           C  
ATOM    285  O   GLY A  18     -11.073 -42.020   8.701  1.00 26.38           O  
ATOM    286  N   PRO A  19     -13.314 -41.806   8.462  1.00 24.51           N  
ATOM    287  CA  PRO A  19     -13.429 -40.766   9.470  1.00 24.51           C  
ATOM    289  C   PRO A  19     -12.944 -41.349  10.794  1.00 24.51           C  
ATOM    290  CB  PRO A  19     -14.906 -40.361   9.495  1.00 24.51           C  
ATOM    293  O   PRO A  19     -13.455 -42.370  11.254  1.00 24.51           O  
ATOM    294  CG  PRO A  19     -15.630 -41.604   8.978  1.00 24.51           C  
ATOM    297  CD  PRO A  19     -14.634 -42.190   7.978  1.00 24.51           C  
ATOM    300  N   ARG A  20     -11.919 -40.731  11.391  1.00 20.23           N  
ATOM    302  CA  ARG A  20     -11.383 -41.195  12.672  1.00 20.23           C  
ATOM    304  C   ARG A  20     -12.481 -41.063  13.718  1.00 20.23           C  
ATOM    305  CB  ARG A  20     -10.135 -40.400  13.088  1.00 20.23           C  
ATOM    308  O   ARG A  20     -12.800 -39.944  14.115  1.00 20.23           O  
ATOM    309  CG  ARG A  20      -8.900 -40.764  12.254  1.00 20.23           C  
ATOM    312  CD  ARG A  20      -7.668 -40.044  12.817  1.00 20.23           C  
ATOM    315  NE  ARG A  20      -6.438 -40.435  12.102  1.00 20.23           N  
ATOM    317  NH1 ARG A  20      -4.934 -39.422  13.513  1.00 20.23           N  
ATOM    320  NH2 ARG A  20      -4.191 -40.568  11.753  1.00 20.23           N  
ATOM    323  CZ  ARG A  20      -5.199 -40.140  12.458  1.00 20.23           C  
ATOM    324  N   SER A  21     -13.032 -42.194  14.154  1.00 23.59           N  
ATOM    326  CA  SER A  21     -13.936 -42.259  15.297  1.00 23.59           C  
ATOM    328  C   SER A  21     -13.259 -41.572  16.473  1.00 23.59           C  
ATOM    329  CB  SER A  21     -14.259 -43.711  15.665  1.00 23.59           C  
ATOM    332  O   SER A  21     -12.266 -42.073  17.003  1.00 23.59           O  
ATOM    333  OG  SER A  21     -14.852 -44.364  14.559  1.00 23.59           O  
ATOM    335  N   ILE A  22     -13.766 -40.398  16.843  1.00 22.60           N  
ATOM    337  CA  ILE A  22     -13.307 -39.685  18.025  1.00 22.60           C  
ATOM    339  C   ILE A  22     -13.864 -40.488  19.195  1.00 22.60           C  
ATOM    340  CB  ILE A  22     -13.755 -38.201  18.045  1.00 22.60           C  
ATOM    342  O   ILE A  22     -15.037 -40.357  19.536  1.00 22.60           O  
ATOM    343  CG1 ILE A  22     -13.601 -37.503  16.671  1.00 22.60           C  
ATOM    346  CG2 ILE A  22     -12.931 -37.478  19.128  1.00 22.60           C  
ATOM    350  CD1 ILE A  22     -14.119 -36.058  16.649  1.00 22.60           C  
ATOM    354  N   VAL A  23     -13.056 -41.401  19.732  1.00 24.66           N  
ATOM    356  CA  VAL A  23     -13.426 -42.182  20.911  1.00 24.66           C  
ATOM    358  C   VAL A  23     -13.399 -41.221  22.089  1.00 24.66           C  
ATOM    359  CB  VAL A  23     -12.517 -43.411  21.123  1.00 24.66           C  
ATOM    361  O   VAL A  23     -12.363 -41.032  22.723  1.00 24.66           O  
ATOM    362  CG1 VAL A  23     -12.970 -44.233  22.339  1.00 24.66           C  
ATOM    366  CG2 VAL A  23     -12.553 -44.344  19.904  1.00 24.66           C  
ATOM    370  N   THR A  24     -14.535 -40.568  22.334  1.00 25.75           N  
ATOM    372  CA  THR A  24     -14.792 -39.866  23.587  1.00 25.75           C  
ATOM    374  C   THR A  24     -14.539 -40.877  24.702  1.00 25.75           C  
ATOM    375  CB  THR A  24     -16.246 -39.374  23.670  1.00 25.75           C  
ATOM    377  O   THR A  24     -15.196 -41.922  24.698  1.00 25.75           O  
ATOM    378  CG2 THR A  24     -16.423 -38.327  24.767  1.00 25.75           C  
ATOM    382  OG1 THR A  24     -16.643 -38.764  22.462  1.00 25.75           O  
ATOM    384  N   PRO A  25     -13.565 -40.651  25.600  1.00 26.96           N  
ATOM    385  CA  PRO A  25     -13.316 -41.593  26.676  1.00 26.96           C  
ATOM    387  C   PRO A  25     -14.575 -41.697  27.536  1.00 26.96           C  
ATOM    388  CB  PRO A  25     -12.109 -41.040  27.443  1.00 26.96           C  
ATOM    391  O   PRO A  25     -15.250 -40.693  27.777  1.00 26.96           O  
ATOM    392  CG  PRO A  25     -12.169 -39.537  27.164  1.00 26.96           C  
ATOM    395  CD  PRO A  25     -12.730 -39.468  25.745  1.00 26.96           C  
ATOM    398  N   GLU A  26     -14.892 -42.902  28.008  1.00 28.95           N  
ATOM    400  CA  GLU A  26     -15.960 -43.098  28.987  1.00 28.95           C  
ATOM    402  C   GLU A  26     -15.508 -42.522  30.337  1.00 28.95           C  
ATOM    403  CB  GLU A  26     -16.385 -44.576  29.074  1.00 28.95           C  
ATOM    406  O   GLU A  26     -15.020 -43.231  31.217  1.00 28.95           O  
ATOM    407  CG  GLU A  26     -17.100 -45.055  27.799  1.00 28.95           C  
ATOM    410  CD  GLU A  26     -17.701 -46.466  27.937  1.00 28.95           C  
ATOM    411  OE1 GLU A  26     -18.773 -46.698  27.333  1.00 28.95           O  
ATOM    412  OE2 GLU A  26     -17.077 -47.314  28.616  1.00 28.95           O  
ATOM    413  N   THR A  27     -15.654 -41.202  30.495  1.00 30.25           N  
ATOM    415  CA  THR A  27     -15.640 -40.543  31.805  1.00 30.25           C  
ATOM    417  C   THR A  27     -16.604 -41.313  32.706  1.00 30.25           C  
ATOM    418  CB  THR A  27     -16.123 -39.088  31.705  1.00 30.25           C  
ATOM    420  O   THR A  27     -17.736 -41.547  32.273  1.00 30.25           O  
ATOM    421  CG2 THR A  27     -15.966 -38.328  33.023  1.00 30.25           C  
ATOM    425  OG1 THR A  27     -15.360 -38.395  30.748  1.00 30.25           O  
ATOM    427  N   PRO A  28     -16.224 -41.720  33.933  1.00 29.24           N  
ATOM    428  CA  PRO A  28     -17.097 -42.549  34.741  1.00 29.24           C  
ATOM    430  C   PRO A  28     -18.347 -41.756  35.091  1.00 29.24           C  
ATOM    431  CB  PRO A  28     -16.309 -42.984  35.982  1.00 29.24           C  
ATOM    434  O   PRO A  28     -18.324 -40.868  35.945  1.00 29.24           O  
ATOM    435  CG  PRO A  28     -14.870 -42.634  35.643  1.00 29.24           C  
ATOM    438  CD  PRO A  28     -14.964 -41.507  34.615  1.00 29.24           C  
ATOM    441  N   ILE A  29     -19.461 -42.108  34.452  1.00 31.65           N  
ATOM    443  CA  ILE A  29     -20.791 -41.636  34.827  1.00 31.65           C  
ATOM    445  C   ILE A  29     -21.208 -42.416  36.078  1.00 31.65           C  
ATOM    446  CB  ILE A  29     -21.797 -41.698  33.649  1.00 31.65           C  
ATOM    448  O   ILE A  29     -22.180 -43.170  36.090  1.00 31.65           O  
ATOM    449  CG1 ILE A  29     -21.199 -41.093  32.355  1.00 31.65           C  
ATOM    452  CG2 ILE A  29     -23.097 -40.955  34.030  1.00 31.65           C  
ATOM    456  CD1 ILE A  29     -22.157 -41.052  31.158  1.00 31.65           C  
ATOM    460  N   GLY A  30     -20.447 -42.231  37.162  1.00 30.27           N  
ATOM    462  CA  GLY A  30     -20.982 -42.428  38.497  1.00 30.27           C  
ATOM    465  C   GLY A  30     -22.237 -41.559  38.576  1.00 30.27           C  
ATOM    466  O   GLY A  30     -22.138 -40.369  38.262  1.00 30.27           O  
ATOM    467  N   PRO A  31     -23.416 -42.118  38.903  1.00 32.54           N  
ATOM    468  CA  PRO A  31     -24.678 -41.393  38.839  1.00 32.54           C  
ATOM    470  C   PRO A  31     -24.760 -40.404  40.005  1.00 32.54           C  
ATOM    471  CB  PRO A  31     -25.769 -42.469  38.816  1.00 32.54           C  
ATOM    474  O   PRO A  31     -25.475 -40.606  40.983  1.00 32.54           O  
ATOM    475  CG  PRO A  31     -25.133 -43.618  39.597  1.00 32.54           C  
ATOM    478  CD  PRO A  31     -23.659 -43.521  39.206  1.00 32.54           C  
ATOM    481  N   SER A  32     -24.002 -39.314  39.886  1.00 33.52           N  
ATOM    483  CA  SER A  32     -23.977 -38.159  40.778  1.00 33.52           C  
ATOM    485  C   SER A  32     -25.228 -37.307  40.549  1.00 33.52           C  
ATOM    486  CB  SER A  32     -22.668 -37.378  40.597  1.00 33.52           C  
ATOM    489  O   SER A  32     -25.166 -36.094  40.365  1.00 33.52           O  
ATOM    490  OG  SER A  32     -22.455 -36.512  41.695  1.00 33.52           O  
ATOM    492  N   SER A  33     -26.393 -37.958  40.580  1.00 33.98           N  
ATOM    494  CA  SER A  33     -27.718 -37.348  40.630  1.00 33.98           C  
ATOM    496  C   SER A  33     -27.993 -36.773  42.024  1.00 33.98           C  
ATOM    497  CB  SER A  33     -28.778 -38.367  40.190  1.00 33.98           C  
ATOM    500  O   SER A  33     -29.091 -36.915  42.566  1.00 33.98           O  
ATOM    501  OG  SER A  33     -28.794 -39.468  41.081  1.00 33.98           O  
ATOM    503  N   TYR A  34     -26.985 -36.130  42.622  1.00 35.73           N  
ATOM    505  CA  TYR A  34     -27.238 -35.118  43.630  1.00 35.73           C  
ATOM    507  C   TYR A  34     -28.080 -34.048  42.935  1.00 35.73           C  
ATOM    508  CB  TYR A  34     -25.924 -34.521  44.154  1.00 35.73           C  
ATOM    511  O   TYR A  34     -27.609 -33.482  41.945  1.00 35.73           O  
ATOM    512  CG  TYR A  34     -25.245 -35.387  45.194  1.00 35.73           C  
ATOM    513  CD1 TYR A  34     -25.669 -35.318  46.536  1.00 35.73           C  
ATOM    515  CD2 TYR A  34     -24.218 -36.274  44.824  1.00 35.73           C  
ATOM    517  CE1 TYR A  34     -25.071 -36.143  47.507  1.00 35.73           C  
ATOM    519  CE2 TYR A  34     -23.615 -37.099  45.791  1.00 35.73           C  
ATOM    521  OH  TYR A  34     -23.471 -37.836  48.073  1.00 35.73           O  
ATOM    523  CZ  TYR A  34     -24.045 -37.036  47.135  1.00 35.73           C  
ATOM    524  N   PRO A  35     -29.316 -33.777  43.390  1.00 39.19           N  
ATOM    525  CA  PRO A  35     -30.094 -32.694  42.817  1.00 39.19           C  
ATOM    527  C   PRO A  35     -29.288 -31.420  43.044  1.00 39.19           C  
ATOM    528  CB  PRO A  35     -31.433 -32.712  43.562  1.00 39.19           C  
ATOM    531  O   PRO A  35     -29.026 -31.063  44.195  1.00 39.19           O  
ATOM    532  CG  PRO A  35     -31.095 -33.350  44.911  1.00 39.19           C  
ATOM    535  CD  PRO A  35     -29.980 -34.333  44.560  1.00 39.19           C  
ATOM    538  N   MET A  36     -28.835 -30.776  41.964  1.00 44.11           N  
ATOM    540  CA  MET A  36     -28.000 -29.582  42.070  1.00 44.11           C  
ATOM    542  C   MET A  36     -28.871 -28.437  42.580  1.00 44.11           C  
ATOM    543  CB  MET A  36     -27.307 -29.229  40.743  1.00 44.11           C  
ATOM    546  O   MET A  36     -29.423 -27.659  41.804  1.00 44.11           O  
ATOM    547  CG  MET A  36     -26.405 -30.339  40.187  1.00 44.11           C  
ATOM    550  SD  MET A  36     -25.396 -29.801  38.775  1.00 44.11           S  
ATOM    551  CE  MET A  36     -25.405 -31.301  37.757  1.00 44.11           C  
ATOM    555  N   THR A  37     -29.020 -28.341  43.904  1.00 48.68           N  
ATOM    557  CA  THR A  37     -29.608 -27.173  44.552  1.00 48.68           C  
ATOM    559  C   THR A  37     -28.764 -25.988  44.106  1.00 48.68           C  
ATOM    560  CB  THR A  37     -29.605 -27.281  46.087  1.00 48.68           C  
ATOM    562  O   THR A  37     -27.555 -25.997  44.379  1.00 48.68           O  
ATOM    563  CG2 THR A  37     -30.571 -28.358  46.575  1.00 48.68           C  
ATOM    567  OG1 THR A  37     -28.340 -27.616  46.612  1.00 48.68           O  
ATOM    569  N   PRO A  38     -29.320 -24.999  43.384  1.00 50.77           N  
ATOM    570  CA  PRO A  38     -28.465 -24.114  42.604  1.00 50.77           C  
ATOM    572  C   PRO A  38     -27.579 -23.207  43.484  1.00 50.77           C  
ATOM    573  CB  PRO A  38     -29.384 -23.445  41.571  1.00 50.77           C  
ATOM    576  O   PRO A  38     -26.573 -22.708  43.006  1.00 50.77           O  
ATOM    577  CG  PRO A  38     -30.808 -23.621  42.117  1.00 50.77           C  
ATOM    580  CD  PRO A  38     -30.718 -24.871  42.988  1.00 50.77           C  
ATOM    583  N   SER A  39     -27.843 -23.137  44.799  1.00 54.80           N  
ATOM    585  CA  SER A  39     -26.965 -22.640  45.880  1.00 54.80           C  
ATOM    587  C   SER A  39     -25.656 -23.422  46.108  1.00 54.80           C  
ATOM    588  CB  SER A  39     -27.781 -22.617  47.179  1.00 54.80           C  
ATOM    591  O   SER A  39     -24.926 -23.158  47.065  1.00 54.80           O  
ATOM    592  OG  SER A  39     -28.385 -23.884  47.411  1.00 54.80           O  
ATOM    594  N   SER A  40     -25.349 -24.403  45.262  1.00 58.78           N  
ATOM    596  CA  SER A  40     -24.101 -25.178  45.284  1.00 58.78           C  
ATOM    598  C   SER A  40     -23.445 -25.335  43.909  1.00 58.78           C  
ATOM    599  CB  SER A  40     -24.342 -26.537  45.952  1.00 58.78           C  
ATOM    602  O   SER A  40     -22.416 -26.008  43.808  1.00 58.78           O  
ATOM    603  OG  SER A  40     -25.317 -27.318  45.289  1.00 58.78           O  
ATOM    605  N   LEU A  41     -24.026 -24.717  42.873  1.00 63.80           N  
ATOM    607  CA  LEU A  41     -23.608 -24.885  41.488  1.00 63.80           C  
ATOM    609  C   LEU A  41     -22.465 -23.936  41.114  1.00 63.80           C  
ATOM    610  CB  LEU A  41     -24.825 -24.700  40.557  1.00 63.80           C  
ATOM    613  O   LEU A  41     -22.514 -22.726  41.337  1.00 63.80           O  
ATOM    614  CG  LEU A  41     -24.483 -24.926  39.071  1.00 63.80           C  
ATOM    616  CD1 LEU A  41     -24.174 -26.394  38.776  1.00 63.80           C  
ATOM    620  CD2 LEU A  41     -25.636 -24.477  38.175  1.00 63.80           C  
ATOM    624  N   VAL A  42     -21.463 -24.484  40.439  1.00 69.17           N  
ATOM    626  CA  VAL A  42     -20.405 -23.725  39.776  1.00 69.17           C  
ATOM    628  C   VAL A  42     -20.419 -24.103  38.298  1.00 69.17           C  
ATOM    629  CB  VAL A  42     -19.063 -24.016  40.465  1.00 69.17           C  
ATOM    631  O   VAL A  42     -20.564 -25.276  37.962  1.00 69.17           O  
ATOM    632  CG1 VAL A  42     -17.892 -23.333  39.756  1.00 69.17           C  
ATOM    636  CG2 VAL A  42     -19.082 -23.519  41.914  1.00 69.17           C  
ATOM    640  N   LEU A  43     -20.284 -23.126  37.401  1.00 73.34           N  
ATOM    642  CA  LEU A  43     -20.258 -23.387  35.964  1.00 73.34           C  
ATOM    644  C   LEU A  43     -18.958 -22.872  35.346  1.00 73.34           C  
ATOM    645  CB  LEU A  43     -21.484 -22.740  35.304  1.00 73.34           C  
ATOM    648  O   LEU A  43     -18.586 -21.711  35.529  1.00 73.34           O  
ATOM    649  CG  LEU A  43     -21.863 -23.398  33.966  1.00 73.34           C  
ATOM    651  CD1 LEU A  43     -22.893 -24.496  34.194  1.00 73.34           C  
ATOM    655  CD2 LEU A  43     -22.450 -22.380  32.994  1.00 73.34           C  
ATOM    659  N   MET A  44     -18.303 -23.690  34.527  1.00 73.99           N  
ATOM    661  CA  MET A  44     -17.453 -23.131  33.478  1.00 73.99           C  
ATOM    663  C   MET A  44     -18.358 -22.671  32.359  1.00 73.99           C  
ATOM    664  CB  MET A  44     -16.455 -24.126  32.881  1.00 73.99           C  
ATOM    667  O   MET A  44     -19.164 -23.454  31.863  1.00 73.99           O  
ATOM    668  CG  MET A  44     -15.226 -24.351  33.744  1.00 73.99           C  
ATOM    671  SD  MET A  44     -15.594 -25.101  35.339  1.00 73.99           S  
ATOM    672  CE  MET A  44     -15.464 -23.647  36.404  1.00 73.99           C  
ATOM    676  N   ALA A  45     -18.135 -21.454  31.888  1.00 75.61           N  
ATOM    678  CA  ALA A  45     -18.523 -21.072  30.546  1.00 75.61           C  
ATOM    680  C   ALA A  45     -17.267 -20.542  29.842  1.00 75.61           C  
ATOM    681  CB  ALA A  45     -19.727 -20.132  30.608  1.00 75.61           C  
ATOM    685  O   ALA A  45     -16.560 -19.659  30.330  1.00 75.61           O  
ATOM    686  N   GLY A  46     -16.923 -21.184  28.733  1.00 72.05           N  
ATOM    688  CA  GLY A  46     -15.758 -20.885  27.915  1.00 72.05           C  
ATOM    691  C   GLY A  46     -16.183 -20.438  26.527  1.00 72.05           C  
ATOM    692  O   GLY A  46     -17.246 -20.839  26.048  1.00 72.05           O  
ATOM    693  N   TYR A  47     -15.314 -19.668  25.870  1.00 71.56           N  
ATOM    695  CA  TYR A  47     -15.531 -19.173  24.512  1.00 71.56           C  
ATOM    697  C   TYR A  47     -16.801 -18.315  24.400  1.00 71.56           C  
ATOM    698  CB  TYR A  47     -15.492 -20.336  23.506  1.00 71.56           C  
ATOM    701  O   TYR A  47     -17.645 -18.537  23.531  1.00 71.56           O  
ATOM    702  CG  TYR A  47     -14.208 -21.142  23.451  1.00 71.56           C  
ATOM    703  CD1 TYR A  47     -13.318 -20.938  22.384  1.00 71.56           C  
ATOM    705  CD2 TYR A  47     -13.933 -22.140  24.410  1.00 71.56           C  
ATOM    707  CE1 TYR A  47     -12.139 -21.697  22.288  1.00 71.56           C  
ATOM    709  CE2 TYR A  47     -12.765 -22.920  24.305  1.00 71.56           C  
ATOM    711  OH  TYR A  47     -10.738 -23.431  23.110  1.00 71.56           O  
ATOM    713  CZ  TYR A  47     -11.861 -22.687  23.249  1.00 71.56           C  
ATOM    714  N   PHE A  48     -16.942 -17.322  25.282  1.00 77.23           N  
ATOM    716  CA  PHE A  48     -18.024 -16.347  25.147  1.00 77.23           C  
ATOM    718  C   PHE A  48     -17.877 -15.573  23.845  1.00 77.23           C  
ATOM    719  CB  PHE A  48     -18.048 -15.349  26.303  1.00 77.23           C  
ATOM    722  O   PHE A  48     -16.819 -14.996  23.590  1.00 77.23           O  
ATOM    723  CG  PHE A  48     -18.256 -15.986  27.648  1.00 77.23           C  
ATOM    724  CD1 PHE A  48     -19.548 -16.346  28.072  1.00 77.23           C  
ATOM    726  CD2 PHE A  48     -17.147 -16.203  28.478  1.00 77.23           C  
ATOM    728  CE1 PHE A  48     -19.733 -16.874  29.361  1.00 77.23           C  
ATOM    730  CE2 PHE A  48     -17.336 -16.733  29.758  1.00 77.23           C  
ATOM    732  CZ  PHE A  48     -18.627 -17.041  30.210  1.00 77.23           C  
ATOM    734  N   SER A  49     -18.940 -15.507  23.046  1.00 77.78           N  
ATOM    736  CA  SER A  49     -18.977 -14.612  21.888  1.00 77.78           C  
ATOM    738  C   SER A  49     -20.250 -13.773  21.847  1.00 77.78           C  
ATOM    739  CB  SER A  49     -18.685 -15.347  20.576  1.00 77.78           C  
ATOM    742  O   SER A  49     -21.369 -14.267  22.003  1.00 77.78           O  
ATOM    743  OG  SER A  49     -19.555 -16.434  20.337  1.00 77.78           O  
ATOM    745  N   GLY A  50     -20.057 -12.469  21.666  1.00 76.46           N  
ATOM    747  CA  GLY A  50     -21.104 -11.505  21.358  1.00 76.46           C  
ATOM    750  C   GLY A  50     -21.153 -11.183  19.859  1.00 76.46           C  
ATOM    751  O   GLY A  50     -20.334 -11.680  19.080  1.00 76.46           O  
ATOM    752  N   PRO A  51     -22.102 -10.331  19.440  1.00 78.47           N  
ATOM    753  CA  PRO A  51     -22.092  -9.739  18.112  1.00 78.47           C  
ATOM    755  C   PRO A  51     -20.897  -8.783  17.990  1.00 78.47           C  
ATOM    756  CB  PRO A  51     -23.437  -9.017  17.991  1.00 78.47           C  
ATOM    759  O   PRO A  51     -20.612  -8.007  18.901  1.00 78.47           O  
ATOM    760  CG  PRO A  51     -23.737  -8.600  19.430  1.00 78.47           C  
ATOM    763  CD  PRO A  51     -23.136  -9.729  20.264  1.00 78.47           C  
ATOM    766  N   GLU A  52     -20.208  -8.818  16.854  1.00 71.19           N  
ATOM    768  CA  GLU A  52     -19.134  -7.875  16.539  1.00 71.19           C  
ATOM    770  C   GLU A  52     -19.720  -6.471  16.303  1.00 71.19           C  
ATOM    771  CB  GLU A  52     -18.377  -8.431  15.327  1.00 71.19           C  
ATOM    774  O   GLU A  52     -20.686  -6.321  15.551  1.00 71.19           O  
ATOM    775  CG  GLU A  52     -17.121  -7.644  14.932  1.00 71.19           C  
ATOM    778  CD  GLU A  52     -16.254  -8.434  13.931  1.00 71.19           C  
ATOM    779  OE1 GLU A  52     -15.041  -8.148  13.873  1.00 71.19           O  
ATOM    780  OE2 GLU A  52     -16.786  -9.367  13.281  1.00 71.19           O  
ATOM    781  N   ILE A  53     -19.168  -5.446  16.968  1.00 69.69           N  
ATOM    783  CA  ILE A  53     -19.691  -4.067  16.882  1.00 69.69           C  
ATOM    785  C   ILE A  53     -18.767  -3.091  16.152  1.00 69.69           C  
ATOM    786  CB  ILE A  53     -20.123  -3.507  18.255  1.00 69.69           C  
ATOM    788  O   ILE A  53     -19.256  -2.109  15.599  1.00 69.69           O  
ATOM    789  CG1 ILE A  53     -18.957  -3.421  19.265  1.00 69.69           C  
ATOM    792  CG2 ILE A  53     -21.310  -4.321  18.792  1.00 69.69           C  
ATOM    796  CD1 ILE A  53     -19.296  -2.626  20.532  1.00 69.69           C  
ATOM    800  N   SER A  54     -17.456  -3.322  16.116  1.00 64.25           N  
ATOM    802  CA  SER A  54     -16.532  -2.538  15.284  1.00 64.25           C  
ATOM    804  C   SER A  54     -15.198  -3.256  15.137  1.00 64.25           C  
ATOM    805  CB  SER A  54     -16.281  -1.143  15.888  1.00 64.25           C  
ATOM    808  O   SER A  54     -14.842  -4.055  15.997  1.00 64.25           O  
ATOM    809  OG  SER A  54     -15.484  -1.202  17.057  1.00 64.25           O  
ATOM    811  N   ASP A  55     -14.414  -2.855  14.141  1.00 62.20           N  
ATOM    813  CA  ASP A  55     -13.030  -3.278  13.897  1.00 62.20           C  
ATOM    815  C   ASP A  55     -12.104  -3.139  15.125  1.00 62.20           C  
ATOM    816  CB  ASP A  55     -12.425  -2.389  12.786  1.00 62.20           C  
ATOM    819  O   ASP A  55     -11.041  -3.753  15.170  1.00 62.20           O  
ATOM    820  CG  ASP A  55     -13.222  -2.198  11.486  1.00 62.20           C  
ATOM    821  OD1 ASP A  55     -14.452  -2.442  11.468  1.00 62.20           O  
ATOM    822  OD2 ASP A  55     -12.586  -1.693  10.533  1.00 62.20           O  
ATOM    823  N   ASN A  56     -12.477  -2.303  16.105  1.00 59.12           N  
ATOM    825  CA  ASN A  56     -11.724  -2.071  17.341  1.00 59.12           C  
ATOM    827  C   ASN A  56     -12.320  -2.801  18.559  1.00 59.12           C  
ATOM    828  CB  ASN A  56     -11.628  -0.557  17.616  1.00 59.12           C  
ATOM    831  O   ASN A  56     -11.810  -2.629  19.660  1.00 59.12           O  
ATOM    832  CG  ASN A  56     -11.212   0.265  16.412  1.00 59.12           C  
ATOM    833  ND2 ASN A  56     -12.085   1.123  15.937  1.00 59.12           N  
ATOM    836  OD1 ASN A  56     -10.118   0.167  15.878  1.00 59.12           O  
ATOM    837  N   PHE A  57     -13.411  -3.558  18.396  1.00 62.31           N  
ATOM    839  CA  PHE A  57     -14.141  -4.248  19.467  1.00 62.31           C  
ATOM    841  C   PHE A  57     -14.523  -5.663  19.004  1.00 62.31           C  
ATOM    842  CB  PHE A  57     -15.346  -3.400  19.930  1.00 62.31           C  
ATOM    845  O   PHE A  57     -15.620  -5.909  18.492  1.00 62.31           O  
ATOM    846  CG  PHE A  57     -15.251  -2.930  21.365  1.00 62.31           C  
ATOM    847  CD1 PHE A  57     -16.119  -3.451  22.343  1.00 62.31           C  
ATOM    849  CD2 PHE A  57     -14.253  -2.012  21.740  1.00 62.31           C  
ATOM    851  CE1 PHE A  57     -15.988  -3.047  23.682  1.00 62.31           C  
ATOM    853  CE2 PHE A  57     -14.100  -1.641  23.085  1.00 62.31           C  
ATOM    855  CZ  PHE A  57     -14.981  -2.143  24.055  1.00 62.31           C  
ATOM    857  N   GLY A  58     -13.572  -6.586  19.161  1.00 61.54           N  
ATOM    859  CA  GLY A  58     -13.706  -7.971  18.719  1.00 61.54           C  
ATOM    862  C   GLY A  58     -14.808  -8.745  19.450  1.00 61.54           C  
ATOM    863  O   GLY A  58     -15.164  -8.459  20.593  1.00 61.54           O  
ATOM    864  N   LYS A  59     -15.327  -9.789  18.794  1.00 65.59           N  
ATOM    866  CA  LYS A  59     -16.466 -10.611  19.255  1.00 65.59           C  
ATOM    868  C   LYS A  59     -16.321 -11.268  20.641  1.00 65.59           C  
ATOM    869  CB  LYS A  59     -16.762 -11.674  18.184  1.00 65.59           C  
ATOM    872  O   LYS A  59     -17.315 -11.756  21.174  1.00 65.59           O  
ATOM    873  CG  LYS A  59     -15.650 -12.734  18.115  1.00 65.59           C  
ATOM    876  CD  LYS A  59     -15.912 -13.757  17.011  1.00 65.59           C  
ATOM    879  CE  LYS A  59     -14.822 -14.823  17.127  1.00 65.59           C  
ATOM    882  NZ  LYS A  59     -15.019 -15.930  16.165  1.00 65.59           N  
ATOM    886  N   TYR A  60     -15.114 -11.321  21.211  1.00 63.89           N  
ATOM    888  CA  TYR A  60     -14.836 -11.865  22.550  1.00 63.89           C  
ATOM    890  C   TYR A  60     -14.924 -10.808  23.664  1.00 63.89           C  
ATOM    891  CB  TYR A  60     -13.477 -12.575  22.562  1.00 63.89           C  
ATOM    894  O   TYR A  60     -14.511 -11.060  24.796  1.00 63.89           O  
ATOM    895  CG  TYR A  60     -13.285 -13.622  21.486  1.00 63.89           C  
ATOM    896  CD1 TYR A  60     -14.121 -14.755  21.433  1.00 63.89           C  
ATOM    898  CD2 TYR A  60     -12.243 -13.474  20.553  1.00 63.89           C  
ATOM    900  CE1 TYR A  60     -13.904 -15.753  20.465  1.00 63.89           C  
ATOM    902  CE2 TYR A  60     -12.012 -14.472  19.591  1.00 63.89           C  
ATOM    904  OH  TYR A  60     -12.613 -16.559  18.601  1.00 63.89           O  
ATOM    906  CZ  TYR A  60     -12.837 -15.614  19.553  1.00 63.89           C  
ATOM    907  N   MET A  61     -15.471  -9.630  23.351  1.00 65.67           N  
ATOM    909  CA  MET A  61     -15.687  -8.536  24.287  1.00 65.67           C  
ATOM    911  C   MET A  61     -17.191  -8.310  24.514  1.00 65.67           C  
ATOM    912  CB  MET A  61     -14.947  -7.311  23.757  1.00 65.67           C  
ATOM    915  O   MET A  61     -17.854  -7.666  23.696  1.00 65.67           O  
ATOM    916  CG  MET A  61     -14.991  -6.174  24.770  1.00 65.67           C  
ATOM    919  SD  MET A  61     -13.502  -5.138  24.819  1.00 65.67           S  
ATOM    920  CE  MET A  61     -13.084  -5.025  23.060  1.00 65.67           C  
ATOM    924  N   PRO A  62     -17.760  -8.865  25.599  1.00 67.17           N  
ATOM    925  CA  PRO A  62     -19.186  -8.770  25.878  1.00 67.17           C  
ATOM    927  C   PRO A  62     -19.634  -7.334  26.140  1.00 67.17           C  
ATOM    928  CB  PRO A  62     -19.450  -9.709  27.059  1.00 67.17           C  
ATOM    931  O   PRO A  62     -18.887  -6.500  26.651  1.00 67.17           O  
ATOM    932  CG  PRO A  62     -18.348 -10.746  26.859  1.00 67.17           C  
ATOM    935  CD  PRO A  62     -17.177  -9.854  26.487  1.00 67.17           C  
ATOM    938  N   LEU A  63     -20.886  -7.057  25.790  1.00 79.96           N  
ATOM    940  CA  LEU A  63     -21.452  -5.715  25.766  1.00 79.96           C  
ATOM    942  C   LEU A  63     -22.854  -5.693  26.366  1.00 79.96           C  
ATOM    943  CB  LEU A  63     -21.388  -5.163  24.330  1.00 79.96           C  
ATOM    946  O   LEU A  63     -23.569  -6.700  26.378  1.00 79.96           O  
ATOM    947  CG  LEU A  63     -22.194  -5.963  23.283  1.00 79.96           C  
ATOM    949  CD1 LEU A  63     -23.623  -5.447  23.119  1.00 79.96           C  
ATOM    953  CD2 LEU A  63     -21.527  -5.843  21.920  1.00 79.96           C  
ATOM    957  N   LEU A  64     -23.233  -4.526  26.866  1.00 86.88           N  
ATOM    959  CA  LEU A  64     -24.568  -4.221  27.350  1.00 86.88           C  
ATOM    961  C   LEU A  64     -25.341  -3.496  26.241  1.00 86.88           C  
ATOM    962  CB  LEU A  64     -24.424  -3.390  28.638  1.00 86.88           C  
ATOM    965  O   LEU A  64     -24.759  -2.775  25.433  1.00 86.88           O  
ATOM    966  CG  LEU A  64     -23.905  -4.178  29.854  1.00 86.88           C  
ATOM    968  CD1 LEU A  64     -23.570  -3.228  31.004  1.00 86.88           C  
ATOM    972  CD2 LEU A  64     -24.934  -5.174  30.380  1.00 86.88           C  
ATOM    976  N   PHE A  65     -26.655  -3.679  26.173  1.00 91.52           N  
ATOM    978  CA  PHE A  65     -27.494  -3.043  25.167  1.00 91.52           C  
ATOM    980  C   PHE A  65     -28.895  -2.704  25.678  1.00 91.52           C  
ATOM    981  CB  PHE A  65     -27.529  -3.882  23.876  1.00 91.52           C  
ATOM    984  O   PHE A  65     -29.496  -3.435  26.462  1.00 91.52           O  
ATOM    985  CG  PHE A  65     -28.062  -5.310  23.953  1.00 91.52           C  
ATOM    986  CD1 PHE A  65     -27.186  -6.393  23.756  1.00 91.52           C  
ATOM    988  CD2 PHE A  65     -29.435  -5.572  24.121  1.00 91.52           C  
ATOM    990  CE1 PHE A  65     -27.664  -7.712  23.724  1.00 91.52           C  
ATOM    992  CE2 PHE A  65     -29.911  -6.896  24.104  1.00 91.52           C  
ATOM    994  CZ  PHE A  65     -29.029  -7.969  23.909  1.00 91.52           C  
ATOM    996  N   GLN A  66     -29.455  -1.617  25.154  1.00 93.23           N  
ATOM    998  CA  GLN A  66     -30.867  -1.271  25.278  1.00 93.23           C  
ATOM   1000  C   GLN A  66     -31.514  -1.452  23.902  1.00 93.23           C  
ATOM   1001  CB  GLN A  66     -30.981   0.158  25.840  1.00 93.23           C  
ATOM   1004  O   GLN A  66     -31.266  -0.671  22.984  1.00 93.23           O  
ATOM   1005  CG  GLN A  66     -32.419   0.637  26.092  1.00 93.23           C  
ATOM   1008  CD  GLN A  66     -33.175  -0.120  27.183  1.00 93.23           C  
ATOM   1009  NE2 GLN A  66     -34.405   0.254  27.452  1.00 93.23           N  
ATOM   1012  OE1 GLN A  66     -32.719  -1.069  27.798  1.00 93.23           O  
ATOM   1013  N   GLN A  67     -32.311  -2.511  23.730  1.00 94.49           N  
ATOM   1015  CA  GLN A  67     -32.936  -2.817  22.436  1.00 94.49           C  
ATOM   1017  C   GLN A  67     -33.968  -1.748  22.068  1.00 94.49           C  
ATOM   1018  CB  GLN A  67     -33.646  -4.179  22.434  1.00 94.49           C  
ATOM   1021  O   GLN A  67     -34.824  -1.415  22.892  1.00 94.49           O  
ATOM   1022  CG  GLN A  67     -32.845  -5.363  22.969  1.00 94.49           C  
ATOM   1025  CD  GLN A  67     -33.704  -6.622  23.026  1.00 94.49           C  
ATOM   1026  NE2 GLN A  67     -33.688  -7.315  24.134  1.00 94.49           N  
ATOM   1029  OE1 GLN A  67     -34.440  -6.985  22.118  1.00 94.49           O  
ATOM   1030  N   ASN A  68     -33.971  -1.279  20.821  1.00 92.50           N  
ATOM   1032  CA  ASN A  68     -34.949  -0.289  20.365  1.00 92.50           C  
ATOM   1034  C   ASN A  68     -36.331  -0.959  20.221  1.00 92.50           C  
ATOM   1035  CB  ASN A  68     -34.410   0.414  19.097  1.00 92.50           C  
ATOM   1038  O   ASN A  68     -37.304  -0.555  20.863  1.00 92.50           O  
ATOM   1039  CG  ASN A  68     -33.151   1.231  19.383  1.00 92.50           C  
ATOM   1040  ND2 ASN A  68     -32.493   1.785  18.397  1.00 92.50           N  
ATOM   1043  OD1 ASN A  68     -32.728   1.400  20.510  1.00 92.50           O  
ATOM   1044  N   THR A  69     -36.396  -2.085  19.509  1.00 90.42           N  
ATOM   1046  CA  THR A  69     -37.569  -2.979  19.448  1.00 90.42           C  
ATOM   1048  C   THR A  69     -37.455  -4.132  20.456  1.00 90.42           C  
ATOM   1049  CB  THR A  69     -37.774  -3.512  18.021  1.00 90.42           C  
ATOM   1051  O   THR A  69     -36.394  -4.375  21.018  1.00 90.42           O  
ATOM   1052  CG2 THR A  69     -38.097  -2.385  17.040  1.00 90.42           C  
ATOM   1056  OG1 THR A  69     -36.609  -4.152  17.562  1.00 90.42           O  
ATOM   1058  N   SER A  70     -38.549  -4.840  20.747  1.00 90.94           N  
ATOM   1060  CA  SER A  70     -38.542  -5.993  21.669  1.00 90.94           C  
ATOM   1062  C   SER A  70     -38.177  -7.291  20.937  1.00 90.94           C  
ATOM   1063  CB  SER A  70     -39.887  -6.109  22.398  1.00 90.94           C  
ATOM   1066  O   SER A  70     -39.024  -8.170  20.785  1.00 90.94           O  
ATOM   1067  OG  SER A  70     -40.133  -4.939  23.159  1.00 90.94           O  
ATOM   1069  N   LYS A  71     -36.938  -7.391  20.437  1.00 96.87           N  
ATOM   1071  CA  LYS A  71     -36.479  -8.532  19.626  1.00 96.87           C  
ATOM   1073  C   LYS A  71     -36.264  -9.786  20.466  1.00 96.87           C  
ATOM   1074  CB  LYS A  71     -35.188  -8.151  18.879  1.00 96.87           C  
ATOM   1077  O   LYS A  71     -36.793 -10.841  20.123  1.00 96.87           O  
ATOM   1078  CG  LYS A  71     -34.759  -9.222  17.857  1.00 96.87           C  
ATOM   1081  CD  LYS A  71     -35.555  -9.109  16.556  1.00 96.87           C  
ATOM   1084  CE  LYS A  71     -35.092 -10.194  15.586  1.00 96.87           C  
ATOM   1087  NZ  LYS A  71     -35.898 -10.163  14.351  1.00 96.87           N  
ATOM   1091  N   VAL A  72     -35.498  -9.656  21.552  1.00 97.08           N  
ATOM   1093  CA  VAL A  72     -35.148 -10.740  22.479  1.00 97.08           C  
ATOM   1095  C   VAL A  72     -35.771 -10.436  23.837  1.00 97.08           C  
ATOM   1096  CB  VAL A  72     -33.620 -10.928  22.605  1.00 97.08           C  
ATOM   1098  O   VAL A  72     -35.387  -9.468  24.497  1.00 97.08           O  
ATOM   1099  CG1 VAL A  72     -33.310 -12.233  23.347  1.00 97.08           C  
ATOM   1103  CG2 VAL A  72     -32.907 -10.966  21.247  1.00 97.08           C  
ATOM   1107  N   THR A  73     -36.743 -11.236  24.277  1.00 96.38           N  
ATOM   1109  CA  THR A  73     -37.432 -10.999  25.556  1.00 96.38           C  
ATOM   1111  C   THR A  73     -37.388 -12.209  26.467  1.00 96.38           C  
ATOM   1112  CB  THR A  73     -38.893 -10.538  25.399  1.00 96.38           C  
ATOM   1114  O   THR A  73     -37.802 -13.291  26.056  1.00 96.38           O  
ATOM   1115  CG2 THR A  73     -39.027  -9.254  24.583  1.00 96.38           C  
ATOM   1119  OG1 THR A  73     -39.698 -11.528  24.783  1.00 96.38           O  
ATOM   1121  N   PHE A  74     -37.001 -12.010  27.725  1.00 93.87           N  
ATOM   1123  CA  PHE A  74     -37.365 -12.937  28.791  1.00 93.87           C  
ATOM   1125  C   PHE A  74     -38.857 -12.774  29.101  1.00 93.87           C  
ATOM   1126  CB  PHE A  74     -36.502 -12.678  30.030  1.00 93.87           C  
ATOM   1129  O   PHE A  74     -39.361 -11.646  29.141  1.00 93.87           O  
ATOM   1130  CG  PHE A  74     -36.834 -13.570  31.207  1.00 93.87           C  
ATOM   1131  CD1 PHE A  74     -37.353 -13.019  32.394  1.00 93.87           C  
ATOM   1133  CD2 PHE A  74     -36.607 -14.956  31.118  1.00 93.87           C  
ATOM   1135  CE1 PHE A  74     -37.637 -13.850  33.491  1.00 93.87           C  
ATOM   1137  CE2 PHE A  74     -36.885 -15.783  32.218  1.00 93.87           C  
ATOM   1139  CZ  PHE A  74     -37.386 -15.229  33.407  1.00 93.87           C  
ATOM   1141  N   ARG A  75     -39.573 -13.882  29.303  1.00 92.95           N  
ATOM   1143  CA  ARG A  75     -40.974 -13.863  29.742  1.00 92.95           C  
ATOM   1145  C   ARG A  75     -41.221 -14.874  30.840  1.00 92.95           C  
ATOM   1146  CB  ARG A  75     -41.968 -14.120  28.602  1.00 92.95           C  
ATOM   1149  O   ARG A  75     -40.743 -16.008  30.764  1.00 92.95           O  
ATOM   1150  CG  ARG A  75     -41.711 -13.251  27.375  1.00 92.95           C  
ATOM   1153  CD  ARG A  75     -42.803 -13.439  26.323  1.00 92.95           C  
ATOM   1156  NE  ARG A  75     -42.461 -12.649  25.136  1.00 92.95           N  
ATOM   1158  NH1 ARG A  75     -44.307 -13.079  23.833  1.00 92.95           N  
ATOM   1161  NH2 ARG A  75     -42.722 -11.649  23.155  1.00 92.95           N  
ATOM   1164  CZ  ARG A  75     -43.176 -12.471  24.050  1.00 92.95           C  
ATOM   1165  N   SER A  76     -42.025 -14.466  31.813  1.00 87.30           N  
ATOM   1167  CA  SER A  76     -42.517 -15.345  32.863  1.00 87.30           C  
ATOM   1169  C   SER A  76     -43.725 -14.748  33.578  1.00 87.30           C  
ATOM   1170  CB  SER A  76     -41.405 -15.596  33.859  1.00 87.30           C  
ATOM   1173  O   SER A  76     -43.761 -13.549  33.861  1.00 87.30           O  
ATOM   1174  OG  SER A  76     -41.812 -16.662  34.679  1.00 87.30           O  
ATOM   1176  N   GLY A  77     -44.742 -15.573  33.833  1.00 82.70           N  
ATOM   1178  CA  GLY A  77     -46.060 -15.094  34.250  1.00 82.70           C  
ATOM   1181  C   GLY A  77     -46.596 -14.035  33.276  1.00 82.70           C  
ATOM   1182  O   GLY A  77     -46.600 -14.236  32.063  1.00 82.70           O  
ATOM   1183  N   SER A  78     -47.007 -12.889  33.814  1.00 87.97           N  
ATOM   1185  CA  SER A  78     -47.418 -11.700  33.054  1.00 87.97           C  
ATOM   1187  C   SER A  78     -46.252 -10.797  32.614  1.00 87.97           C  
ATOM   1188  CB  SER A  78     -48.398 -10.889  33.908  1.00 87.97           C  
ATOM   1191  O   SER A  78     -46.465  -9.862  31.841  1.00 87.97           O  
ATOM   1192  OG  SER A  78     -47.856 -10.706  35.205  1.00 87.97           O  
ATOM   1194  N   HIS A  79     -45.024 -11.041  33.079  1.00 90.06           N  
ATOM   1196  CA  HIS A  79     -43.879 -10.175  32.805  1.00 90.06           C  
ATOM   1198  C   HIS A  79     -43.242 -10.513  31.450  1.00 90.06           C  
ATOM   1199  CB  HIS A  79     -42.866 -10.245  33.959  1.00 90.06           C  
ATOM   1202  O   HIS A  79     -42.936 -11.668  31.158  1.00 90.06           O  
ATOM   1203  CG  HIS A  79     -43.455  -9.892  35.304  1.00 90.06           C  
ATOM   1204  CD2 HIS A  79     -44.054 -10.759  36.179  1.00 90.06           C  
ATOM   1206  ND1 HIS A  79     -43.503  -8.642  35.881  1.00 90.06           N  
ATOM   1208  CE1 HIS A  79     -44.113  -8.758  37.073  1.00 90.06           C  
ATOM   1210  NE2 HIS A  79     -44.476 -10.029  37.293  1.00 90.06           N  
ATOM   1211  N   THR A  80     -43.005  -9.491  30.624  1.00 92.25           N  
ATOM   1213  CA  THR A  80     -42.239  -9.571  29.367  1.00 92.25           C  
ATOM   1215  C   THR A  80     -41.202  -8.457  29.361  1.00 92.25           C  
ATOM   1216  CB  THR A  80     -43.159  -9.465  28.142  1.00 92.25           C  
ATOM   1218  O   THR A  80     -41.549  -7.286  29.489  1.00 92.25           O  
ATOM   1219  CG2 THR A  80     -42.407  -9.344  26.814  1.00 92.25           C  
ATOM   1223  OG1 THR A  80     -43.935 -10.636  28.055  1.00 92.25           O  
ATOM   1225  N   ILE A  81     -39.926  -8.828  29.270  1.00 90.93           N  
ATOM   1227  CA  ILE A  81     -38.791  -7.971  29.636  1.00 90.93           C  
ATOM   1229  C   ILE A  81     -37.754  -8.026  28.523  1.00 90.93           C  
ATOM   1230  CB  ILE A  81     -38.201  -8.463  30.976  1.00 90.93           C  
ATOM   1232  O   ILE A  81     -37.395  -9.111  28.063  1.00 90.93           O  
ATOM   1233  CG1 ILE A  81     -39.250  -8.370  32.105  1.00 90.93           C  
ATOM   1236  CG2 ILE A  81     -36.943  -7.674  31.387  1.00 90.93           C  
ATOM   1240  CD1 ILE A  81     -39.031  -9.437  33.164  1.00 90.93           C  
ATOM   1244  N   LYS A  82     -37.257  -6.865  28.086  1.00 92.59           N  
ATOM   1246  CA  LYS A  82     -36.137  -6.798  27.141  1.00 92.59           C  
ATOM   1248  C   LYS A  82     -34.876  -7.332  27.822  1.00 92.59           C  
ATOM   1249  CB  LYS A  82     -35.930  -5.356  26.640  1.00 92.59           C  
ATOM   1252  O   LYS A  82     -34.495  -6.858  28.887  1.00 92.59           O  
ATOM   1253  CG  LYS A  82     -36.994  -4.925  25.614  1.00 92.59           C  
ATOM   1256  CD  LYS A  82     -36.791  -3.461  25.190  1.00 92.59           C  
ATOM   1259  CE  LYS A  82     -37.683  -3.097  23.993  1.00 92.59           C  
ATOM   1262  NZ  LYS A  82     -37.459  -1.696  23.551  1.00 92.59           N  
ATOM   1266  N   ILE A  83     -34.227  -8.304  27.187  1.00 93.94           N  
ATOM   1268  CA  ILE A  83     -32.854  -8.693  27.524  1.00 93.94           C  
ATOM   1270  C   ILE A  83     -31.919  -7.491  27.312  1.00 93.94           C  
ATOM   1271  CB  ILE A  83     -32.464  -9.922  26.671  1.00 93.94           C  
ATOM   1273  O   ILE A  83     -32.137  -6.715  26.378  1.00 93.94           O  
ATOM   1274  CG1 ILE A  83     -33.267 -11.186  27.054  1.00 93.94           C  
ATOM   1277  CG2 ILE A  83     -30.965 -10.225  26.730  1.00 93.94           C  
ATOM   1281  CD1 ILE A  83     -33.281 -11.532  28.547  1.00 93.94           C  
ATOM   1285  N   VAL A  84     -30.891  -7.348  28.153  1.00 91.86           N  
ATOM   1287  CA  VAL A  84     -29.895  -6.261  28.074  1.00 91.86           C  
ATOM   1289  C   VAL A  84     -28.489  -6.727  27.693  1.00 91.86           C  
ATOM   1290  CB  VAL A  84     -29.832  -5.430  29.365  1.00 91.86           C  
ATOM   1292  O   VAL A  84     -27.600  -5.914  27.479  1.00 91.86           O  
ATOM   1293  CG1 VAL A  84     -31.213  -4.931  29.813  1.00 91.86           C  
ATOM   1297  CG2 VAL A  84     -29.162  -6.185  30.523  1.00 91.86           C  
ATOM   1301  N   SER A  85     -28.250  -8.034  27.648  1.00 91.48           N  
ATOM   1303  CA  SER A  85     -27.059  -8.624  27.035  1.00 91.48           C  
ATOM   1305  C   SER A  85     -27.337 -10.074  26.680  1.00 91.48           C  
ATOM   1306  CB  SER A  85     -25.848  -8.566  27.957  1.00 91.48           C  
ATOM   1309  O   SER A  85     -28.103 -10.743  27.377  1.00 91.48           O  
ATOM   1310  OG  SER A  85     -24.708  -8.988  27.239  1.00 91.48           O  
ATOM   1312  N   MET A  86     -26.717 -10.558  25.610  1.00 92.35           N  
ATOM   1314  CA  MET A  86     -26.776 -11.950  25.185  1.00 92.35           C  
ATOM   1316  C   MET A  86     -25.426 -12.352  24.586  1.00 92.35           C  
ATOM   1317  CB  MET A  86     -27.948 -12.137  24.209  1.00 92.35           C  
ATOM   1320  O   MET A  86     -24.926 -11.667  23.692  1.00 92.35           O  
ATOM   1321  CG  MET A  86     -28.023 -13.548  23.620  1.00 92.35           C  
ATOM   1324  SD  MET A  86     -29.537 -13.839  22.668  1.00 92.35           S  
ATOM   1325  CE  MET A  86     -29.059 -15.374  21.834  1.00 92.35           C  
ATOM   1329  N   VAL A  87     -24.860 -13.463  25.057  1.00 88.85           N  
ATOM   1331  CA  VAL A  87     -23.597 -14.036  24.560  1.00 88.85           C  
ATOM   1333  C   VAL A  87     -23.729 -15.544  24.381  1.00 88.85           C  
ATOM   1334  CB  VAL A  87     -22.387 -13.713  25.461  1.00 88.85           C  
ATOM   1336  O   VAL A  87     -24.364 -16.215  25.194  1.00 88.85           O  
ATOM   1337  CG1 VAL A  87     -22.067 -12.216  25.449  1.00 88.85           C  
ATOM   1341  CG2 VAL A  87     -22.557 -14.153  26.921  1.00 88.85           C  
ATOM   1345  N   LEU A  88     -23.142 -16.080  23.315  1.00 88.89           N  
ATOM   1347  CA  LEU A  88     -23.064 -17.521  23.068  1.00 88.89           C  
ATOM   1349  C   LEU A  88     -22.018 -18.159  23.989  1.00 88.89           C  
ATOM   1350  CB  LEU A  88     -22.738 -17.778  21.586  1.00 88.89           C  
ATOM   1353  O   LEU A  88     -21.091 -17.475  24.426  1.00 88.89           O  
ATOM   1354  CG  LEU A  88     -23.662 -17.064  20.582  1.00 88.89           C  
ATOM   1356  CD1 LEU A  88     -23.256 -17.418  19.153  1.00 88.89           C  
ATOM   1360  CD2 LEU A  88     -25.133 -17.439  20.766  1.00 88.89           C  
ATOM   1364  N   VAL A  89     -22.170 -19.452  24.284  1.00 83.36           N  
ATOM   1366  CA  VAL A  89     -21.260 -20.222  25.148  1.00 83.36           C  
ATOM   1368  C   VAL A  89     -20.895 -21.532  24.444  1.00 83.36           C  
ATOM   1369  CB  VAL A  89     -21.914 -20.471  26.528  1.00 83.36           C  
ATOM   1371  O   VAL A  89     -21.659 -22.498  24.498  1.00 83.36           O  
ATOM   1372  CG1 VAL A  89     -21.025 -21.326  27.439  1.00 83.36           C  
ATOM   1376  CG2 VAL A  89     -22.191 -19.156  27.274  1.00 83.36           C  
ATOM   1380  N   ASP A  90     -19.732 -21.585  23.784  1.00 79.50           N  
ATOM   1382  CA  ASP A  90     -19.342 -22.781  23.014  1.00 79.50           C  
ATOM   1384  C   ASP A  90     -18.849 -23.933  23.909  1.00 79.50           C  
ATOM   1385  CB  ASP A  90     -18.249 -22.502  21.964  1.00 79.50           C  
ATOM   1388  O   ASP A  90     -18.838 -25.091  23.477  1.00 79.50           O  
ATOM   1389  CG  ASP A  90     -18.488 -21.354  20.976  1.00 79.50           C  
ATOM   1390  OD1 ASP A  90     -19.660 -20.972  20.769  1.00 79.50           O  
ATOM   1391  OD2 ASP A  90     -17.474 -20.929  20.374  1.00 79.50           O  
ATOM   1392  N   ARG A  91     -18.385 -23.651  25.136  1.00 76.98           N  
ATOM   1394  CA  ARG A  91     -17.925 -24.669  26.098  1.00 76.98           C  
ATOM   1396  C   ARG A  91     -18.533 -24.451  27.467  1.00 76.98           C  
ATOM   1397  CB  ARG A  91     -16.396 -24.682  26.226  1.00 76.98           C  
ATOM   1400  O   ARG A  91     -18.574 -23.328  27.958  1.00 76.98           O  
ATOM   1401  CG  ARG A  91     -15.655 -25.066  24.947  1.00 76.98           C  
ATOM   1404  CD  ARG A  91     -15.934 -26.509  24.510  1.00 76.98           C  
ATOM   1407  NE  ARG A  91     -15.244 -26.775  23.240  1.00 76.98           N  
ATOM   1409  NH1 ARG A  91     -16.904 -26.061  21.799  1.00 76.98           N  
ATOM   1412  NH2 ARG A  91     -14.892 -26.549  21.012  1.00 76.98           N  
ATOM   1415  CZ  ARG A  91     -15.692 -26.470  22.034  1.00 76.98           C  
ATOM   1416  N   LEU A  92     -18.943 -25.542  28.101  1.00 80.07           N  
ATOM   1418  CA  LEU A  92     -19.647 -25.516  29.371  1.00 80.07           C  
ATOM   1420  C   LEU A  92     -19.283 -26.749  30.205  1.00 80.07           C  
ATOM   1421  CB  LEU A  92     -21.146 -25.381  29.044  1.00 80.07           C  
ATOM   1424  O   LEU A  92     -19.206 -27.848  29.661  1.00 80.07           O  
ATOM   1425  CG  LEU A  92     -22.063 -25.243  30.268  1.00 80.07           C  
ATOM   1427  CD1 LEU A  92     -23.297 -24.426  29.896  1.00 80.07           C  
ATOM   1431  CD2 LEU A  92     -22.560 -26.603  30.747  1.00 80.07           C  
ATOM   1435  N   MET A  93     -19.083 -26.569  31.512  1.00 77.52           N  
ATOM   1437  CA  MET A  93     -19.023 -27.671  32.483  1.00 77.52           C  
ATOM   1439  C   MET A  93     -19.838 -27.327  33.721  1.00 77.52           C  
ATOM   1440  CB  MET A  93     -17.596 -28.014  32.938  1.00 77.52           C  
ATOM   1443  O   MET A  93     -19.770 -26.200  34.212  1.00 77.52           O  
ATOM   1444  CG  MET A  93     -16.685 -28.495  31.814  1.00 77.52           C  
ATOM   1447  SD  MET A  93     -15.175 -29.285  32.424  1.00 77.52           S  
ATOM   1448  CE  MET A  93     -14.280 -27.879  33.126  1.00 77.52           C  
ATOM   1452  N   TRP A  94     -20.547 -28.319  34.246  1.00 77.43           N  
ATOM   1454  CA  TRP A  94     -21.240 -28.260  35.527  1.00 77.43           C  
ATOM   1456  C   TRP A  94     -20.297 -28.799  36.609  1.00 77.43           C  
ATOM   1457  CB  TRP A  94     -22.526 -29.094  35.418  1.00 77.43           C  
ATOM   1460  O   TRP A  94     -19.842 -29.936  36.502  1.00 77.43           O  
ATOM   1461  CG  TRP A  94     -23.412 -28.795  34.243  1.00 77.43           C  
ATOM   1462  CD1 TRP A  94     -23.405 -29.475  33.073  1.00 77.43           C  
ATOM   1464  CD2 TRP A  94     -24.463 -27.791  34.110  1.00 77.43           C  
ATOM   1465  CE2 TRP A  94     -25.030 -27.901  32.805  1.00 77.43           C  
ATOM   1466  CE3 TRP A  94     -25.024 -26.824  34.967  1.00 77.43           C  
ATOM   1468  NE1 TRP A  94     -24.342 -28.937  32.215  1.00 77.43           N  
ATOM   1470  CH2 TRP A  94     -26.600 -26.122  33.248  1.00 77.43           C  
ATOM   1472  CZ2 TRP A  94     -26.071 -27.075  32.364  1.00 77.43           C  
ATOM   1474  CZ3 TRP A  94     -26.079 -25.996  34.545  1.00 77.43           C  
ATOM   1476  N   LEU A  95     -19.989 -28.006  37.634  1.00 75.33           N  
ATOM   1478  CA  LEU A  95     -19.185 -28.411  38.790  1.00 75.33           C  
ATOM   1480  C   LEU A  95     -19.962 -28.201  40.098  1.00 75.33           C  
ATOM   1481  CB  LEU A  95     -17.862 -27.621  38.882  1.00 75.33           C  
ATOM   1484  O   LEU A  95     -20.858 -27.356  40.182  1.00 75.33           O  
ATOM   1485  CG  LEU A  95     -16.905 -27.550  37.682  1.00 75.33           C  
ATOM   1487  CD1 LEU A  95     -15.604 -26.901  38.169  1.00 75.33           C  
ATOM   1491  CD2 LEU A  95     -16.521 -28.897  37.085  1.00 75.33           C  
ATOM   1495  N   ASP A  96     -19.557 -28.902  41.156  1.00 71.88           N  
ATOM   1497  CA  ASP A  96     -19.858 -28.475  42.523  1.00 71.88           C  
ATOM   1499  C   ASP A  96     -18.862 -27.400  43.017  1.00 71.88           C  
ATOM   1500  CB  ASP A  96     -19.999 -29.692  43.469  1.00 71.88           C  
ATOM   1503  O   ASP A  96     -17.817 -27.128  42.417  1.00 71.88           O  
ATOM   1504  CG  ASP A  96     -18.698 -30.312  43.994  1.00 71.88           C  
ATOM   1505  OD1 ASP A  96     -17.600 -29.883  43.587  1.00 71.88           O  
ATOM   1506  OD2 ASP A  96     -18.761 -31.171  44.901  1.00 71.88           O  
ATOM   1507  N   LYS A  97     -19.155 -26.811  44.179  1.00 68.94           N  
ATOM   1509  CA  LYS A  97     -18.252 -25.889  44.899  1.00 68.94           C  
ATOM   1511  C   LYS A  97     -16.860 -26.462  45.230  1.00 68.94           C  
ATOM   1512  CB  LYS A  97     -18.969 -25.400  46.166  1.00 68.94           C  
ATOM   1515  O   LYS A  97     -15.941 -25.715  45.550  1.00 68.94           O  
ATOM   1516  CG  LYS A  97     -19.118 -26.515  47.214  1.00 68.94           C  
ATOM   1519  CD  LYS A  97     -20.067 -26.101  48.340  1.00 68.94           C  
ATOM   1522  CE  LYS A  97     -20.183 -27.269  49.323  1.00 68.94           C  
ATOM   1525  NZ  LYS A  97     -21.255 -27.037  50.320  1.00 68.94           N  
ATOM   1529  N   HIS A  98     -16.685 -27.781  45.195  1.00 69.53           N  
ATOM   1531  CA  HIS A  98     -15.409 -28.457  45.437  1.00 69.53           C  
ATOM   1533  C   HIS A  98     -14.625 -28.739  44.146  1.00 69.53           C  
ATOM   1534  CB  HIS A  98     -15.651 -29.715  46.283  1.00 69.53           C  
ATOM   1537  O   HIS A  98     -13.513 -29.254  44.241  1.00 69.53           O  
ATOM   1538  CG  HIS A  98     -16.300 -29.416  47.611  1.00 69.53           C  
ATOM   1539  CD2 HIS A  98     -17.517 -29.864  48.051  1.00 69.53           C  
ATOM   1541  ND1 HIS A  98     -15.794 -28.589  48.584  1.00 69.53           N  
ATOM   1543  CE1 HIS A  98     -16.667 -28.559  49.601  1.00 69.53           C  
ATOM   1545  NE2 HIS A  98     -17.747 -29.304  49.320  1.00 69.53           N  
ATOM   1546  N   PHE A  99     -15.149 -28.300  42.993  1.00 72.56           N  
ATOM   1548  CA  PHE A  99     -14.640 -28.510  41.636  1.00 72.56           C  
ATOM   1550  C   PHE A  99     -14.801 -29.957  41.119  1.00 72.56           C  
ATOM   1551  CB  PHE A  99     -13.226 -27.916  41.428  1.00 72.56           C  
ATOM   1554  O   PHE A  99     -14.181 -30.330  40.127  1.00 72.56           O  
ATOM   1555  CG  PHE A  99     -13.037 -26.404  41.498  1.00 72.56           C  
ATOM   1556  CD1 PHE A  99     -12.369 -25.749  40.443  1.00 72.56           C  
ATOM   1558  CD2 PHE A  99     -13.417 -25.655  42.631  1.00 72.56           C  
ATOM   1560  CE1 PHE A  99     -12.071 -24.378  40.521  1.00 72.56           C  
ATOM   1562  CE2 PHE A  99     -13.128 -24.282  42.701  1.00 72.56           C  
ATOM   1564  CZ  PHE A  99     -12.445 -23.648  41.653  1.00 72.56           C  
ATOM   1566  N   ASN A 100     -15.664 -30.774  41.731  1.00 73.43           N  
ATOM   1568  CA  ASN A 100     -16.033 -32.074  41.167  1.00 73.43           C  
ATOM   1570  C   ASN A 100     -16.930 -31.860  39.940  1.00 73.43           C  
ATOM   1571  CB  ASN A 100     -16.758 -32.932  42.216  1.00 73.43           C  
ATOM   1574  O   ASN A 100     -17.965 -31.199  40.046  1.00 73.43           O  
ATOM   1575  CG  ASN A 100     -15.938 -33.178  43.465  1.00 73.43           C  
ATOM   1576  ND2 ASN A 100     -16.427 -32.786  44.615  1.00 73.43           N  
ATOM   1579  OD1 ASN A 100     -14.862 -33.752  43.436  1.00 73.43           O  
ATOM   1580  N   GLN A 101     -16.559 -32.426  38.791  1.00 74.31           N  
ATOM   1582  CA  GLN A 101     -17.345 -32.308  37.564  1.00 74.31           C  
ATOM   1584  C   GLN A 101     -18.576 -33.225  37.583  1.00 74.31           C  
ATOM   1585  CB  GLN A 101     -16.443 -32.553  36.341  1.00 74.31           C  
ATOM   1588  O   GLN A 101     -18.468 -34.438  37.768  1.00 74.31           O  
ATOM   1589  CG  GLN A 101     -17.191 -32.339  35.013  1.00 74.31           C  
ATOM   1592  CD  GLN A 101     -16.308 -32.486  33.778  1.00 74.31           C  
ATOM   1593  NE2 GLN A 101     -16.852 -32.277  32.600  1.00 74.31           N  
ATOM   1596  OE1 GLN A 101     -15.133 -32.802  33.826  1.00 74.31           O  
ATOM   1597  N   TYR A 102     -19.744 -32.648  37.308  1.00 70.71           N  
ATOM   1599  CA  TYR A 102     -20.934 -33.396  36.928  1.00 70.71           C  
ATOM   1601  C   TYR A 102     -20.905 -33.683  35.423  1.00 70.71           C  
ATOM   1602  CB  TYR A 102     -22.204 -32.636  37.316  1.00 70.71           C  
ATOM   1605  O   TYR A 102     -20.645 -32.806  34.598  1.00 70.71           O  
ATOM   1606  CG  TYR A 102     -22.393 -32.406  38.802  1.00 70.71           C  
ATOM   1607  CD1 TYR A 102     -22.963 -33.414  39.602  1.00 70.71           C  
ATOM   1609  CD2 TYR A 102     -22.078 -31.154  39.367  1.00 70.71           C  
ATOM   1611  CE1 TYR A 102     -23.220 -33.175  40.964  1.00 70.71           C  
ATOM   1613  CE2 TYR A 102     -22.346 -30.907  40.725  1.00 70.71           C  
ATOM   1615  OH  TYR A 102     -23.182 -31.678  42.837  1.00 70.71           O  
ATOM   1617  CZ  TYR A 102     -22.913 -31.918  41.527  1.00 70.71           C  
ATOM   1618  N   THR A 103     -21.199 -34.928  35.063  1.00 66.48           N  
ATOM   1620  CA  THR A 103     -21.232 -35.414  33.674  1.00 66.48           C  
ATOM   1622  C   THR A 103     -22.466 -34.953  32.895  1.00 66.48           C  
ATOM   1623  CB  THR A 103     -21.172 -36.949  33.676  1.00 66.48           C  
ATOM   1625  O   THR A 103     -22.409 -34.868  31.671  1.00 66.48           O  
ATOM   1626  CG2 THR A 103     -19.762 -37.452  33.991  1.00 66.48           C  
ATOM   1630  OG1 THR A 103     -22.017 -37.467  34.685  1.00 66.48           O  
ATOM   1632  N   ASN A 104     -23.557 -34.620  33.592  1.00 65.44           N  
ATOM   1634  CA  ASN A 104     -24.850 -34.254  33.013  1.00 65.44           C  
ATOM   1636  C   ASN A 104     -25.272 -32.825  33.395  1.00 65.44           C  
ATOM   1637  CB  ASN A 104     -25.911 -35.277  33.468  1.00 65.44           C  
ATOM   1640  O   ASN A 104     -24.856 -32.290  34.422  1.00 65.44           O  
ATOM   1641  CG  ASN A 104     -25.720 -36.678  32.911  1.00 65.44           C  
ATOM   1642  ND2 ASN A 104     -26.367 -37.655  33.499  1.00 65.44           N  
ATOM   1645  OD1 ASN A 104     -25.034 -36.926  31.937  1.00 65.44           O  
ATOM   1646  N   GLU A 105     -26.162 -32.247  32.584  1.00 66.85           N  
ATOM   1648  CA  GLU A 105     -26.981 -31.089  32.968  1.00 66.85           C  
ATOM   1650  C   GLU A 105     -27.837 -31.424  34.207  1.00 66.85           C  
ATOM   1651  CB  GLU A 105     -27.856 -30.695  31.757  1.00 66.85           C  
ATOM   1654  O   GLU A 105     -28.354 -32.541  34.288  1.00 66.85           O  
ATOM   1655  CG  GLU A 105     -28.872 -29.567  32.004  1.00 66.85           C  
ATOM   1658  CD  GLU A 105     -29.653 -29.213  30.725  1.00 66.85           C  
ATOM   1659  OE1 GLU A 105     -30.875 -29.465  30.638  1.00 66.85           O  
ATOM   1660  OE2 GLU A 105     -29.034 -28.718  29.757  1.00 66.85           O  
ATOM   1661  N   PRO A 106     -28.017 -30.497  35.168  1.00 63.11           N  
ATOM   1662  CA  PRO A 106     -28.946 -30.695  36.271  1.00 63.11           C  
ATOM   1664  C   PRO A 106     -30.396 -30.779  35.788  1.00 63.11           C  
ATOM   1665  CB  PRO A 106     -28.736 -29.511  37.212  1.00 63.11           C  
ATOM   1668  O   PRO A 106     -30.934 -29.837  35.202  1.00 63.11           O  
ATOM   1669  CG  PRO A 106     -28.140 -28.421  36.323  1.00 63.11           C  
ATOM   1672  CD  PRO A 106     -27.344 -29.215  35.294  1.00 63.11           C  
ATOM   1675  N   ASP A 107     -31.046 -31.898  36.099  1.00 60.99           N  
ATOM   1677  CA  ASP A 107     -32.453 -32.124  35.782  1.00 60.99           C  
ATOM   1679  C   ASP A 107     -33.385 -31.089  36.444  1.00 60.99           C  
ATOM   1680  CB  ASP A 107     -32.864 -33.548  36.189  1.00 60.99           C  
ATOM   1683  O   ASP A 107     -33.157 -30.596  37.551  1.00 60.99           O  
ATOM   1684  CG  ASP A 107     -32.299 -34.621  35.253  1.00 60.99           C  
ATOM   1685  OD1 ASP A 107     -32.555 -34.500  34.034  1.00 60.99           O  
ATOM   1686  OD2 ASP A 107     -31.682 -35.575  35.777  1.00 60.99           O  
ATOM   1687  N   GLY A 108     -34.493 -30.785  35.763  1.00 59.04           N  
ATOM   1689  CA  GLY A 108     -35.607 -29.984  36.289  1.00 59.04           C  
ATOM   1692  C   GLY A 108     -35.420 -28.464  36.234  1.00 59.04           C  
ATOM   1693  O   GLY A 108     -36.325 -27.775  35.774  1.00 59.04           O  
ATOM   1694  N   VAL A 109     -34.251 -27.936  36.614  1.00 61.23           N  
ATOM   1696  CA  VAL A 109     -34.030 -26.481  36.814  1.00 61.23           C  
ATOM   1698  C   VAL A 109     -34.190 -25.604  35.557  1.00 61.23           C  
ATOM   1699  CB  VAL A 109     -32.664 -26.206  37.481  1.00 61.23           C  
ATOM   1701  O   VAL A 109     -34.385 -24.393  35.671  1.00 61.23           O  
ATOM   1702  CG1 VAL A 109     -32.674 -26.615  38.958  1.00 61.23           C  
ATOM   1706  CG2 VAL A 109     -31.501 -26.930  36.795  1.00 61.23           C  
ATOM   1710  N   PHE A 110     -34.151 -26.182  34.350  1.00 70.44           N  
ATOM   1712  CA  PHE A 110     -34.394 -25.455  33.099  1.00 70.44           C  
ATOM   1714  C   PHE A 110     -35.896 -25.233  32.816  1.00 70.44           C  
ATOM   1715  CB  PHE A 110     -33.688 -26.148  31.922  1.00 70.44           C  
ATOM   1718  O   PHE A 110     -36.587 -26.089  32.239  1.00 70.44           O  
ATOM   1719  CG  PHE A 110     -32.286 -25.650  31.644  1.00 70.44           C  
ATOM   1720  CD1 PHE A 110     -32.094 -24.413  30.999  1.00 70.44           C  
ATOM   1722  CD2 PHE A 110     -31.174 -26.443  31.971  1.00 70.44           C  
ATOM   1724  CE1 PHE A 110     -30.797 -23.965  30.687  1.00 70.44           C  
ATOM   1726  CE2 PHE A 110     -29.882 -26.003  31.639  1.00 70.44           C  
ATOM   1728  CZ  PHE A 110     -29.688 -24.766  31.002  1.00 70.44           C  
ATOM   1730  N   GLY A 111     -36.363 -24.014  33.098  1.00 69.42           N  
ATOM   1732  CA  GLY A 111     -37.666 -23.474  32.693  1.00 69.42           C  
ATOM   1735  C   GLY A 111     -38.572 -23.002  33.837  1.00 69.42           C  
ATOM   1736  O   GLY A 111     -39.538 -22.293  33.561  1.00 69.42           O  
ATOM   1737  N   ASP A 112     -38.255 -23.336  35.094  1.00 71.74           N  
ATOM   1739  CA  ASP A 112     -39.084 -23.045  36.282  1.00 71.74           C  
ATOM   1741  C   ASP A 112     -39.444 -21.562  36.448  1.00 71.74           C  
ATOM   1742  CB  ASP A 112     -38.307 -23.478  37.545  1.00 71.74           C  
ATOM   1745  O   ASP A 112     -40.527 -21.209  36.924  1.00 71.74           O  
ATOM   1746  CG  ASP A 112     -38.501 -24.942  37.944  1.00 71.74           C  
ATOM   1747  OD1 ASP A 112     -39.480 -25.553  37.460  1.00 71.74           O  
ATOM   1748  OD2 ASP A 112     -37.703 -25.395  38.790  1.00 71.74           O  
ATOM   1749  N   VAL A 113     -38.515 -20.686  36.073  1.00 75.43           N  
ATOM   1751  CA  VAL A 113     -38.589 -19.248  36.354  1.00 75.43           C  
ATOM   1753  C   VAL A 113     -38.961 -18.441  35.113  1.00 75.43           C  
ATOM   1754  CB  VAL A 113     -37.271 -18.770  36.982  1.00 75.43           C  
ATOM   1756  O   VAL A 113     -39.336 -17.280  35.245  1.00 75.43           O  
ATOM   1757  CG1 VAL A 113     -37.383 -17.360  37.584  1.00 75.43           C  
ATOM   1761  CG2 VAL A 113     -36.802 -19.717  38.096  1.00 75.43           C  
ATOM   1765  N   GLY A 114     -38.926 -19.034  33.914  1.00 84.73           N  
ATOM   1767  CA  GLY A 114     -39.311 -18.383  32.661  1.00 84.73           C  
ATOM   1770  C   GLY A 114     -38.635 -18.965  31.420  1.00 84.73           C  
ATOM   1771  O   GLY A 114     -37.989 -20.012  31.461  1.00 84.73           O  
ATOM   1772  N   ASN A 115     -38.797 -18.276  30.287  1.00 92.02           N  
ATOM   1774  CA  ASN A 115     -38.207 -18.657  28.999  1.00 92.02           C  
ATOM   1776  C   ASN A 115     -37.736 -17.414  28.219  1.00 92.02           C  
ATOM   1777  CB  ASN A 115     -39.220 -19.472  28.172  1.00 92.02           C  
ATOM   1780  O   ASN A 115     -38.251 -16.311  28.423  1.00 92.02           O  
ATOM   1781  CG  ASN A 115     -39.641 -20.792  28.796  1.00 92.02           C  
ATOM   1782  ND2 ASN A 115     -40.612 -20.780  29.680  1.00 92.02           N  
ATOM   1785  OD1 ASN A 115     -39.152 -21.858  28.463  1.00 92.02           O  
ATOM   1786  N   VAL A 116     -36.786 -17.596  27.298  1.00 95.57           N  
ATOM   1788  CA  VAL A 116     -36.344 -16.562  26.347  1.00 95.57           C  
ATOM   1790  C   VAL A 116     -37.048 -16.746  25.007  1.00 95.57           C  
ATOM   1791  CB  VAL A 116     -34.812 -16.528  26.184  1.00 95.57           C  
ATOM   1793  O   VAL A 116     -37.137 -17.847  24.461  1.00 95.57           O  
ATOM   1794  CG1 VAL A 116     -34.345 -15.556  25.089  1.00 95.57           C  
ATOM   1798  CG2 VAL A 116     -34.157 -16.075  27.490  1.00 95.57           C  
ATOM   1802  N   PHE A 117     -37.524 -15.624  24.475  1.00 97.26           N  
ATOM   1804  CA  PHE A 117     -38.235 -15.522  23.213  1.00 97.26           C  
ATOM   1806  C   PHE A 117     -37.459 -14.641  22.230  1.00 97.26           C  
ATOM   1807  CB  PHE A 117     -39.638 -14.938  23.444  1.00 97.26           C  
ATOM   1810  O   PHE A 117     -36.931 -13.602  22.630  1.00 97.26           O  
ATOM   1811  CG  PHE A 117     -40.616 -15.793  24.231  1.00 97.26           C  
ATOM   1812  CD1 PHE A 117     -41.768 -16.290  23.598  1.00 97.26           C  
ATOM   1814  CD2 PHE A 117     -40.418 -16.057  25.601  1.00 97.26           C  
ATOM   1816  CE1 PHE A 117     -42.714 -17.042  24.314  1.00 97.26           C  
ATOM   1818  CE2 PHE A 117     -41.345 -16.839  26.310  1.00 97.26           C  
ATOM   1820  CZ  PHE A 117     -42.496 -17.329  25.672  1.00 97.26           C  
ATOM   1822  N   VAL A 118     -37.464 -15.012  20.950  1.00 97.38           N  
ATOM   1824  CA  VAL A 118     -36.964 -14.193  19.830  1.00 97.38           C  
ATOM   1826  C   VAL A 118     -38.108 -14.020  18.833  1.00 97.38           C  
ATOM   1827  CB  VAL A 118     -35.707 -14.811  19.178  1.00 97.38           C  
ATOM   1829  O   VAL A 118     -38.779 -14.989  18.498  1.00 97.38           O  
ATOM   1830  CG1 VAL A 118     -35.235 -14.014  17.953  1.00 97.38           C  
ATOM   1834  CG2 VAL A 118     -34.536 -14.831  20.170  1.00 97.38           C  
ATOM   1838  N   ASP A 119     -38.396 -12.782  18.416  1.00 95.75           N  
ATOM   1840  CA  ASP A 119     -39.531 -12.445  17.527  1.00 95.75           C  
ATOM   1842  C   ASP A 119     -40.913 -12.948  18.013  1.00 95.75           C  
ATOM   1843  CB  ASP A 119     -39.224 -12.829  16.065  1.00 95.75           C  
ATOM   1846  O   ASP A 119     -41.846 -13.113  17.229  1.00 95.75           O  
ATOM   1847  CG  ASP A 119     -38.159 -11.933  15.445  1.00 95.75           C  
ATOM   1848  OD1 ASP A 119     -38.299 -10.687  15.506  1.00 95.75           O  
ATOM   1849  OD2 ASP A 119     -37.163 -12.444  14.886  1.00 95.75           O  
ATOM   1850  N   ASN A 120     -41.083 -13.110  19.332  1.00 94.41           N  
ATOM   1852  CA  ASN A 120     -42.235 -13.736  20.011  1.00 94.41           C  
ATOM   1854  C   ASN A 120     -42.333 -15.268  19.914  1.00 94.41           C  
ATOM   1855  CB  ASN A 120     -43.592 -13.089  19.646  1.00 94.41           C  
ATOM   1858  O   ASN A 120     -43.246 -15.825  20.525  1.00 94.41           O  
ATOM   1859  CG  ASN A 120     -43.610 -11.582  19.694  1.00 94.41           C  
ATOM   1860  ND2 ASN A 120     -43.319 -10.931  18.596  1.00 94.41           N  
ATOM   1863  OD1 ASN A 120     -43.875 -10.992  20.731  1.00 94.41           O  
ATOM   1864  N   ASP A 121     -41.409 -15.962  19.247  1.00 96.90           N  
ATOM   1866  CA  ASP A 121     -41.301 -17.419  19.364  1.00 96.90           C  
ATOM   1868  C   ASP A 121     -40.525 -17.798  20.638  1.00 96.90           C  
ATOM   1869  CB  ASP A 121     -40.661 -18.026  18.106  1.00 96.90           C  
ATOM   1872  O   ASP A 121     -39.521 -17.162  20.964  1.00 96.90           O  
ATOM   1873  CG  ASP A 121     -40.678 -19.557  18.158  1.00 96.90           C  
ATOM   1874  OD1 ASP A 121     -41.530 -20.137  18.873  1.00 96.90           O  
ATOM   1875  OD2 ASP A 121     -39.810 -20.213  17.544  1.00 96.90           O  
ATOM   1876  N   ASN A 122     -40.973 -18.826  21.364  1.00 95.99           N  
ATOM   1878  CA  ASN A 122     -40.246 -19.363  22.518  1.00 95.99           C  
ATOM   1880  C   ASN A 122     -39.078 -20.217  22.011  1.00 95.99           C  
ATOM   1881  CB  ASN A 122     -41.200 -20.167  23.426  1.00 95.99           C  
ATOM   1884  O   ASN A 122     -39.307 -21.267  21.403  1.00 95.99           O  
ATOM   1885  CG  ASN A 122     -40.514 -20.682  24.685  1.00 95.99           C  
ATOM   1886  ND2 ASN A 122     -41.245 -21.276  25.600  1.00 95.99           N  
ATOM   1889  OD1 ASN A 122     -39.317 -20.581  24.873  1.00 95.99           O  
ATOM   1890  N   VAL A 123     -37.841 -19.780  22.255  1.00 95.34           N  
ATOM   1892  CA  VAL A 123     -36.635 -20.404  21.687  1.00 95.34           C  
ATOM   1894  C   VAL A 123     -35.755 -21.112  22.712  1.00 95.34           C  
ATOM   1895  CB  VAL A 123     -35.789 -19.391  20.899  1.00 95.34           C  
ATOM   1897  O   VAL A 123     -35.001 -22.006  22.330  1.00 95.34           O  
ATOM   1898  CG1 VAL A 123     -36.514 -18.879  19.652  1.00 95.34           C  
ATOM   1902  CG2 VAL A 123     -35.330 -18.187  21.730  1.00 95.34           C  
ATOM   1906  N   ALA A 124     -35.820 -20.742  23.993  1.00 93.71           N  
ATOM   1908  CA  ALA A 124     -34.951 -21.320  25.014  1.00 93.71           C  
ATOM   1910  C   ALA A 124     -35.584 -21.335  26.408  1.00 93.71           C  
ATOM   1911  CB  ALA A 124     -33.619 -20.565  25.035  1.00 93.71           C  
ATOM   1915  O   ALA A 124     -36.162 -20.348  26.867  1.00 93.71           O  
ATOM   1916  N   LYS A 125     -35.371 -22.449  27.111  1.00 88.46           N  
ATOM   1918  CA  LYS A 125     -35.540 -22.530  28.565  1.00 88.46           C  
ATOM   1920  C   LYS A 125     -34.360 -21.840  29.242  1.00 88.46           C  
ATOM   1921  CB  LYS A 125     -35.579 -23.999  28.995  1.00 88.46           C  
ATOM   1924  O   LYS A 125     -33.258 -21.843  28.689  1.00 88.46           O  
ATOM   1925  CG  LYS A 125     -36.889 -24.710  28.630  1.00 88.46           C  
ATOM   1928  CD  LYS A 125     -36.711 -26.217  28.870  1.00 88.46           C  
ATOM   1931  CE  LYS A 125     -38.036 -26.918  29.191  1.00 88.46           C  
ATOM   1934  NZ  LYS A 125     -37.853 -27.844  30.341  1.00 88.46           N  
ATOM   1938  N   VAL A 126     -34.568 -21.334  30.456  1.00 82.19           N  
ATOM   1940  CA  VAL A 126     -33.484 -20.807  31.298  1.00 82.19           C  
ATOM   1942  C   VAL A 126     -33.383 -21.561  32.618  1.00 82.19           C  
ATOM   1943  CB  VAL A 126     -33.600 -19.289  31.546  1.00 82.19           C  
ATOM   1945  O   VAL A 126     -34.407 -21.962  33.171  1.00 82.19           O  
ATOM   1946  CG1 VAL A 126     -33.840 -18.521  30.245  1.00 82.19           C  
ATOM   1950  CG2 VAL A 126     -34.721 -18.891  32.506  1.00 82.19           C  
ATOM   1954  N   ILE A 127     -32.171 -21.680  33.154  1.00 72.96           N  
ATOM   1956  CA  ILE A 127     -31.992 -21.655  34.607  1.00 72.96           C  
ATOM   1958  C   ILE A 127     -31.934 -20.171  34.976  1.00 72.96           C  
ATOM   1959  CB  ILE A 127     -30.723 -22.410  35.067  1.00 72.96           C  
ATOM   1961  O   ILE A 127     -31.058 -19.447  34.490  1.00 72.96           O  
ATOM   1962  CG1 ILE A 127     -30.729 -23.872  34.569  1.00 72.96           C  
ATOM   1965  CG2 ILE A 127     -30.637 -22.374  36.605  1.00 72.96           C  
ATOM   1969  CD1 ILE A 127     -29.469 -24.664  34.939  1.00 72.96           C  
ATOM   1973  N   THR A 128     -32.870 -19.699  35.805  1.00 56.24           N  
ATOM   1975  CA  THR A 128     -32.746 -18.365  36.407  1.00 56.24           C  
ATOM   1977  C   THR A 128     -32.014 -18.467  37.721  1.00 56.24           C  
ATOM   1978  CB  THR A 128     -34.045 -17.588  36.561  1.00 56.24           C  
ATOM   1980  O   THR A 128     -32.146 -19.413  38.494  1.00 56.24           O  
ATOM   1981  CG2 THR A 128     -33.858 -16.172  37.107  1.00 56.24           C  
ATOM   1985  OG1 THR A 128     -34.651 -17.415  35.305  1.00 56.24           O  
ATOM   1987  N   MET A 129     -31.116 -17.512  37.864  1.00 51.47           N  
ATOM   1989  CA  MET A 129     -29.850 -17.781  38.496  1.00 51.47           C  
ATOM   1991  C   MET A 129     -29.287 -16.424  38.930  1.00 51.47           C  
ATOM   1992  CB  MET A 129     -29.043 -18.569  37.454  1.00 51.47           C  
ATOM   1995  O   MET A 129     -28.249 -15.931  38.490  1.00 51.47           O  
ATOM   1996  CG  MET A 129     -28.227 -19.664  38.124  1.00 51.47           C  
ATOM   1999  SD  MET A 129     -26.627 -19.947  37.312  1.00 51.47           S  
ATOM   2000  CE  MET A 129     -23.966 -17.390  38.219  1.00 51.47           C  
ATOM   2004  N   SER A 130     -30.124 -15.744  39.701  1.00 48.20           N  
ATOM   2006  CA  SER A 130     -30.045 -14.337  40.039  1.00 48.20           C  
ATOM   2008  C   SER A 130     -28.885 -14.056  40.977  1.00 48.20           C  
ATOM   2009  CB  SER A 130     -31.384 -13.921  40.686  1.00 48.20           C  
ATOM   2012  O   SER A 130     -28.948 -14.419  42.140  1.00 48.20           O  
ATOM   2013  OG  SER A 130     -32.012 -14.990  41.391  1.00 48.20           O  
ATOM   2015  N   GLY A 131     -27.897 -13.278  40.538  1.00 46.38           N  
ATOM   2017  CA  GLY A 131     -27.273 -12.377  41.502  1.00 46.38           C  
ATOM   2020  C   GLY A 131     -28.344 -11.420  42.051  1.00 46.38           C  
ATOM   2021  O   GLY A 131     -29.366 -11.176  41.403  1.00 46.38           O  
ATOM   2022  N   SER A 132     -28.111 -10.850  43.228  1.00 43.46           N  
ATOM   2024  CA  SER A 132     -28.916  -9.765  43.798  1.00 43.46           C  
ATOM   2026  C   SER A 132     -28.078  -8.975  44.802  1.00 43.46           C  
ATOM   2027  CB  SER A 132     -30.187 -10.330  44.439  1.00 43.46           C  
ATOM   2030  O   SER A 132     -27.226  -9.536  45.485  1.00 43.46           O  
ATOM   2031  OG  SER A 132     -30.968  -9.310  45.023  1.00 43.46           O  
ATOM   2033  N   SER A 133     -28.305  -7.668  44.901  1.00 42.30           N  
ATOM   2035  CA  SER A 133     -27.761  -6.835  45.975  1.00 42.30           C  
ATOM   2037  C   SER A 133     -28.930  -6.092  46.594  1.00 42.30           C  
ATOM   2038  CB  SER A 133     -26.659  -5.879  45.490  1.00 42.30           C  
ATOM   2041  O   SER A 133     -29.518  -5.252  45.925  1.00 42.30           O  
ATOM   2042  OG  SER A 133     -27.141  -4.810  44.690  1.00 42.30           O  
ATOM   2044  N   ALA A 134     -29.276  -6.403  47.841  1.00 41.47           N  
ATOM   2046  CA  ALA A 134     -30.436  -5.810  48.505  1.00 41.47           C  
ATOM   2048  C   ALA A 134     -30.308  -4.306  48.817  1.00 41.47           C  
ATOM   2049  CB  ALA A 134     -30.751  -6.595  49.786  1.00 41.47           C  
ATOM   2053  O   ALA A 134     -31.292  -3.599  48.616  1.00 41.47           O  
ATOM   2054  N   PRO A 135     -29.168  -3.774  49.322  1.00 43.62           N  
ATOM   2055  CA  PRO A 135     -29.152  -2.406  49.851  1.00 43.62           C  
ATOM   2057  C   PRO A 135     -29.226  -1.328  48.762  1.00 43.62           C  
ATOM   2058  CB  PRO A 135     -27.876  -2.302  50.689  1.00 43.62           C  
ATOM   2061  O   PRO A 135     -29.639  -0.204  49.036  1.00 43.62           O  
ATOM   2062  CG  PRO A 135     -26.940  -3.323  50.050  1.00 43.62           C  
ATOM   2065  CD  PRO A 135     -27.894  -4.429  49.606  1.00 43.62           C  
ATOM   2068  N   ALA A 136     -28.863  -1.665  47.523  1.00 51.93           N  
ATOM   2070  CA  ALA A 136     -29.222  -0.867  46.363  1.00 51.93           C  
ATOM   2072  C   ALA A 136     -30.503  -1.437  45.747  1.00 51.93           C  
ATOM   2073  CB  ALA A 136     -28.058  -0.864  45.364  1.00 51.93           C  
ATOM   2077  O   ALA A 136     -30.544  -2.612  45.397  1.00 51.93           O  
ATOM   2078  N   ASN A 137     -31.493  -0.587  45.478  1.00 61.89           N  
ATOM   2080  CA  ASN A 137     -32.613  -0.923  44.591  1.00 61.89           C  
ATOM   2082  C   ASN A 137     -32.132  -0.997  43.122  1.00 61.89           C  
ATOM   2083  CB  ASN A 137     -33.755   0.103  44.775  1.00 61.89           C  
ATOM   2086  O   ASN A 137     -32.665  -0.280  42.285  1.00 61.89           O  
ATOM   2087  CG  ASN A 137     -34.448   0.063  46.123  1.00 61.89           C  
ATOM   2088  ND2 ASN A 137     -35.125   1.123  46.492  1.00 61.89           N  
ATOM   2091  OD1 ASN A 137     -34.416  -0.904  46.855  1.00 61.89           O  
ATOM   2092  N   ARG A 138     -31.067  -1.765  42.826  1.00 70.40           N  
ATOM   2094  CA  ARG A 138     -30.475  -2.034  41.501  1.00 70.40           C  
ATOM   2096  C   ARG A 138     -29.676  -3.338  41.490  1.00 70.40           C  
ATOM   2097  CB  ARG A 138     -29.565  -0.886  41.013  1.00 70.40           C  
ATOM   2100  O   ARG A 138     -28.929  -3.613  42.425  1.00 70.40           O  
ATOM   2101  CG  ARG A 138     -30.348   0.368  40.600  1.00 70.40           C  
ATOM   2104  CD  ARG A 138     -29.603   1.275  39.617  1.00 70.40           C  
ATOM   2107  NE  ARG A 138     -30.515   1.778  38.563  1.00 70.40           N  
ATOM   2109  NH1 ARG A 138     -29.330   3.642  37.945  1.00 70.40           N  
ATOM   2112  NH2 ARG A 138     -31.209   3.109  36.869  1.00 70.40           N  
ATOM   2115  CZ  ARG A 138     -30.350   2.840  37.802  1.00 70.40           C  
ATOM   2116  N   GLY A 139     -29.769  -4.095  40.398  1.00 75.19           N  
ATOM   2118  CA  GLY A 139     -28.985  -5.312  40.211  1.00 75.19           C  
ATOM   2121  C   GLY A 139     -29.009  -5.906  38.809  1.00 75.19           C  
ATOM   2122  O   GLY A 139     -29.416  -5.235  37.870  1.00 75.19           O  
ATOM   2123  N   ALA A 140     -28.545  -7.149  38.660  1.00 77.51           N  
ATOM   2125  CA  ALA A 140     -28.507  -7.893  37.402  1.00 77.51           C  
ATOM   2127  C   ALA A 140     -28.865  -9.381  37.591  1.00 77.51           C  
ATOM   2128  CB  ALA A 140     -27.119  -7.727  36.768  1.00 77.51           C  
ATOM   2132  O   ALA A 140     -28.240 -10.105  38.362  1.00 77.51           O  
ATOM   2133  N   THR A 141     -29.838  -9.874  36.831  1.00 80.19           N  
ATOM   2135  CA  THR A 141     -30.193 -11.294  36.780  1.00 80.19           C  
ATOM   2137  C   THR A 141     -29.495 -11.936  35.590  1.00 80.19           C  
ATOM   2138  CB  THR A 141     -31.711 -11.477  36.691  1.00 80.19           C  
ATOM   2140  O   THR A 141     -29.846 -11.674  34.439  1.00 80.19           O  
ATOM   2141  CG2 THR A 141     -32.128 -12.944  36.759  1.00 80.19           C  
ATOM   2145  OG1 THR A 141     -32.322 -10.817  37.774  1.00 80.19           O  
ATOM   2147  N   LEU A 142     -28.508 -12.786  35.871  1.00 80.60           N  
ATOM   2149  CA  LEU A 142     -27.873 -13.642  34.874  1.00 80.60           C  
ATOM   2151  C   LEU A 142     -28.728 -14.907  34.691  1.00 80.60           C  
ATOM   2152  CB  LEU A 142     -26.418 -13.967  35.277  1.00 80.60           C  
ATOM   2155  O   LEU A 142     -29.296 -15.438  35.648  1.00 80.60           O  
ATOM   2156  CG  LEU A 142     -25.405 -12.808  35.130  1.00 80.60           C  
ATOM   2158  CD1 LEU A 142     -25.579 -11.680  36.152  1.00 80.60           C  
ATOM   2162  CD2 LEU A 142     -23.984 -13.352  35.289  1.00 80.60           C  
ATOM   2166  N   MET A 143     -28.832 -15.381  33.452  1.00 83.39           N  
ATOM   2168  CA  MET A 143     -29.619 -16.556  33.080  1.00 83.39           C  
ATOM   2170  C   MET A 143     -28.849 -17.394  32.063  1.00 83.39           C  
ATOM   2171  CB  MET A 143     -30.963 -16.097  32.489  1.00 83.39           C  
ATOM   2174  O   MET A 143     -28.560 -16.927  30.959  1.00 83.39           O  
ATOM   2175  CG  MET A 143     -31.983 -15.779  33.582  1.00 83.39           C  
ATOM   2178  SD  MET A 143     -33.488 -14.939  33.026  1.00 83.39           S  
ATOM   2179  CE  MET A 143     -32.888 -13.232  32.870  1.00 83.39           C  
ATOM   2183  N   LEU A 144     -28.546 -18.642  32.422  1.00 84.54           N  
ATOM   2185  CA  LEU A 144     -28.058 -19.633  31.468  1.00 84.54           C  
ATOM   2187  C   LEU A 144     -29.251 -20.177  30.676  1.00 84.54           C  
ATOM   2188  CB  LEU A 144     -27.300 -20.742  32.212  1.00 84.54           C  
ATOM   2191  O   LEU A 144     -30.251 -20.595  31.257  1.00 84.54           O  
ATOM   2192  CG  LEU A 144     -26.783 -21.854  31.278  1.00 84.54           C  
ATOM   2194  CD1 LEU A 144     -25.674 -21.372  30.339  1.00 84.54           C  
ATOM   2198  CD2 LEU A 144     -26.253 -23.003  32.121  1.00 84.54           C  
ATOM   2202  N   CYS A 145     -29.137 -20.177  29.354  1.00 89.11           N  
ATOM   2204  CA  CYS A 145     -30.185 -20.559  28.417  1.00 89.11           C  
ATOM   2206  C   CYS A 145     -29.745 -21.770  27.591  1.00 89.11           C  
ATOM   2207  CB  CYS A 145     -30.487 -19.377  27.487  1.00 89.11           C  
ATOM   2210  O   CYS A 145     -28.594 -21.836  27.156  1.00 89.11           O  
ATOM   2211  SG  CYS A 145     -30.838 -17.864  28.422  1.00 89.11           S  
ATOM   2213  N   ARG A 146     -30.676 -22.686  27.306  1.00 89.57           N  
ATOM   2215  CA  ARG A 146     -30.475 -23.798  26.363  1.00 89.57           C  
ATOM   2217  C   ARG A 146     -31.497 -23.715  25.235  1.00 89.57           C  
ATOM   2218  CB  ARG A 146     -30.501 -25.139  27.121  1.00 89.57           C  
ATOM   2221  O   ARG A 146     -32.707 -23.698  25.487  1.00 89.57           O  
ATOM   2222  CG  ARG A 146     -30.295 -26.342  26.186  1.00 89.57           C  
ATOM   2225  CD  ARG A 146     -30.133 -27.637  26.988  1.00 89.57           C  
ATOM   2228  NE  ARG A 146     -30.268 -28.833  26.133  1.00 89.57           N  
ATOM   2230  NH1 ARG A 146     -29.832 -30.391  27.772  1.00 89.57           N  
ATOM   2233  NH2 ARG A 146     -30.320 -31.047  25.703  1.00 89.57           N  
ATOM   2236  CZ  ARG A 146     -30.132 -30.077  26.548  1.00 89.57           C  
ATOM   2237  N   ALA A 147     -31.015 -23.659  23.994  1.00 94.63           N  
ATOM   2239  CA  ALA A 147     -31.856 -23.555  22.804  1.00 94.63           C  
ATOM   2241  C   ALA A 147     -32.731 -24.813  22.628  1.00 94.63           C  
ATOM   2242  CB  ALA A 147     -30.950 -23.293  21.595  1.00 94.63           C  
ATOM   2246  O   ALA A 147     -32.227 -25.915  22.420  1.00 94.63           O  
ATOM   2247  N   THR A 148     -34.057 -24.664  22.684  1.00 94.91           N  
ATOM   2249  CA  THR A 148     -35.013 -25.783  22.539  1.00 94.91           C  
ATOM   2251  C   THR A 148     -35.265 -26.164  21.079  1.00 94.91           C  
ATOM   2252  CB  THR A 148     -36.356 -25.468  23.217  1.00 94.91           C  
ATOM   2254  O   THR A 148     -35.767 -27.253  20.795  1.00 94.91           O  
ATOM   2255  CG2 THR A 148     -36.216 -25.233  24.720  1.00 94.91           C  
ATOM   2259  OG1 THR A 148     -36.942 -24.321  22.649  1.00 94.91           O  
ATOM   2261  N   LYS A 149     -34.881 -25.285  20.149  1.00 97.48           N  
ATOM   2263  CA  LYS A 149     -34.992 -25.406  18.690  1.00 97.48           C  
ATOM   2265  C   LYS A 149     -33.825 -24.678  18.012  1.00 97.48           C  
ATOM   2266  CB  LYS A 149     -36.349 -24.826  18.245  1.00 97.48           C  
ATOM   2269  O   LYS A 149     -33.117 -23.918  18.666  1.00 97.48           O  
ATOM   2270  CG  LYS A 149     -36.461 -23.313  18.532  1.00 97.48           C  
ATOM   2273  CD  LYS A 149     -37.827 -22.720  18.186  1.00 97.48           C  
ATOM   2276  CE  LYS A 149     -38.950 -23.336  19.027  1.00 97.48           C  
ATOM   2279  NZ  LYS A 149     -40.128 -22.447  19.033  1.00 97.48           N  
ATOM   2283  N   ASN A 150     -33.667 -24.866  16.704  1.00 97.50           N  
ATOM   2285  CA  ASN A 150     -32.762 -24.038  15.904  1.00 97.50           C  
ATOM   2287  C   ASN A 150     -33.312 -22.604  15.821  1.00 97.50           C  
ATOM   2288  CB  ASN A 150     -32.606 -24.634  14.491  1.00 97.50           C  
ATOM   2291  O   ASN A 150     -34.432 -22.404  15.348  1.00 97.50           O  
ATOM   2292  CG  ASN A 150     -31.933 -25.992  14.451  1.00 97.50           C  
ATOM   2293  ND2 ASN A 150     -32.092 -26.726  13.377  1.00 97.50           N  
ATOM   2296  OD1 ASN A 150     -31.268 -26.428  15.371  1.00 97.50           O  
ATOM   2297  N   ILE A 151     -32.516 -21.622  16.235  1.00 97.43           N  
ATOM   2299  CA  ILE A 151     -32.804 -20.193  16.088  1.00 97.43           C  
ATOM   2301  C   ILE A 151     -32.115 -19.724  14.806  1.00 97.43           C  
ATOM   2302  CB  ILE A 151     -32.333 -19.386  17.324  1.00 97.43           C  
ATOM   2304  O   ILE A 151     -30.924 -19.968  14.620  1.00 97.43           O  
ATOM   2305  CG1 ILE A 151     -32.691 -20.101  18.652  1.00 97.43           C  
ATOM   2308  CG2 ILE A 151     -32.935 -17.969  17.271  1.00 97.43           C  
ATOM   2312  CD1 ILE A 151     -32.234 -19.392  19.934  1.00 97.43           C  
ATOM   2316  N   GLN A 152     -32.847 -19.074  13.903  1.00 96.95           N  
ATOM   2318  CA  GLN A 152     -32.264 -18.509  12.680  1.00 96.95           C  
ATOM   2320  C   GLN A 152     -31.412 -17.274  12.996  1.00 96.95           C  
ATOM   2321  CB  GLN A 152     -33.377 -18.161  11.676  1.00 96.95           C  
ATOM   2324  O   GLN A 152     -31.638 -16.620  14.011  1.00 96.95           O  
ATOM   2325  CG  GLN A 152     -34.178 -19.392  11.219  1.00 96.95           C  
ATOM   2328  CD  GLN A 152     -33.312 -20.456  10.549  1.00 96.95           C  
ATOM   2329  NE2 GLN A 152     -33.667 -21.717  10.650  1.00 96.95           N  
ATOM   2332  OE1 GLN A 152     -32.300 -20.187   9.924  1.00 96.95           O  
ATOM   2333  N   THR A 153     -30.468 -16.929  12.113  1.00 96.57           N  
ATOM   2335  CA  THR A 153     -29.711 -15.665  12.183  1.00 96.57           C  
ATOM   2337  C   THR A 153     -30.675 -14.490  12.348  1.00 96.57           C  
ATOM   2338  CB  THR A 153     -28.893 -15.460  10.898  1.00 96.57           C  
ATOM   2340  O   THR A 153     -31.579 -14.312  11.528  1.00 96.57           O  
ATOM   2341  CG2 THR A 153     -28.039 -14.191  10.880  1.00 96.57           C  
ATOM   2345  OG1 THR A 153     -28.001 -16.538  10.718  1.00 96.57           O  
ATOM   2347  N   PHE A 154     -30.487 -13.681  13.390  1.00 96.61           N  
ATOM   2349  CA  PHE A 154     -31.396 -12.586  13.731  1.00 96.61           C  
ATOM   2351  C   PHE A 154     -30.633 -11.307  14.069  1.00 96.61           C  
ATOM   2352  CB  PHE A 154     -32.359 -13.012  14.853  1.00 96.61           C  
ATOM   2355  O   PHE A 154     -29.499 -11.338  14.540  1.00 96.61           O  
ATOM   2356  CG  PHE A 154     -31.742 -13.179  16.232  1.00 96.61           C  
ATOM   2357  CD1 PHE A 154     -31.209 -14.422  16.626  1.00 96.61           C  
ATOM   2359  CD2 PHE A 154     -31.716 -12.098  17.135  1.00 96.61           C  
ATOM   2361  CE1 PHE A 154     -30.656 -14.587  17.907  1.00 96.61           C  
ATOM   2363  CE2 PHE A 154     -31.157 -12.262  18.414  1.00 96.61           C  
ATOM   2365  CZ  PHE A 154     -30.628 -13.505  18.801  1.00 96.61           C  
ATOM   2367  N   ASN A 155     -31.265 -10.159  13.834  1.00 95.58           N  
ATOM   2369  CA  ASN A 155     -30.694  -8.855  14.150  1.00 95.58           C  
ATOM   2371  C   ASN A 155     -31.733  -7.894  14.741  1.00 95.58           C  
ATOM   2372  CB  ASN A 155     -29.977  -8.288  12.912  1.00 95.58           C  
ATOM   2375  O   ASN A 155     -32.944  -8.127  14.652  1.00 95.58           O  
ATOM   2376  CG  ASN A 155     -30.892  -8.052  11.726  1.00 95.58           C  
ATOM   2377  ND2 ASN A 155     -30.620  -8.675  10.605  1.00 95.58           N  
ATOM   2380  OD1 ASN A 155     -31.868  -7.327  11.789  1.00 95.58           O  
ATOM   2381  N   PHE A 156     -31.237  -6.840  15.387  1.00 95.53           N  
ATOM   2383  CA  PHE A 156     -32.028  -5.743  15.938  1.00 95.53           C  
ATOM   2385  C   PHE A 156     -31.171  -4.490  16.128  1.00 95.53           C  
ATOM   2386  CB  PHE A 156     -32.662  -6.158  17.274  1.00 95.53           C  
ATOM   2389  O   PHE A 156     -29.968  -4.582  16.363  1.00 95.53           O  
ATOM   2390  CG  PHE A 156     -31.701  -6.650  18.347  1.00 95.53           C  
ATOM   2391  CD1 PHE A 156     -31.245  -7.985  18.347  1.00 95.53           C  
ATOM   2393  CD2 PHE A 156     -31.256  -5.770  19.351  1.00 95.53           C  
ATOM   2395  CE1 PHE A 156     -30.372  -8.439  19.350  1.00 95.53           C  
ATOM   2397  CE2 PHE A 156     -30.365  -6.222  20.342  1.00 95.53           C  
ATOM   2399  CZ  PHE A 156     -29.932  -7.556  20.349  1.00 95.53           C  
ATOM   2401  N   ALA A 157     -31.800  -3.317  16.067  1.00 95.57           N  
ATOM   2403  CA  ALA A 157     -31.160  -2.066  16.458  1.00 95.57           C  
ATOM   2405  C   ALA A 157     -31.219  -1.886  17.984  1.00 95.57           C  
ATOM   2406  CB  ALA A 157     -31.812  -0.902  15.708  1.00 95.57           C  
ATOM   2410  O   ALA A 157     -32.267  -2.109  18.606  1.00 95.57           O  
ATOM   2411  N   ALA A 158     -30.111  -1.459  18.579  1.00 93.29           N  
ATOM   2413  CA  ALA A 158     -29.996  -1.163  20.001  1.00 93.29           C  
ATOM   2415  C   ALA A 158     -29.024  -0.003  20.245  1.00 93.29           C  
ATOM   2416  CB  ALA A 158     -29.510  -2.429  20.716  1.00 93.29           C  
ATOM   2420  O   ALA A 158     -28.141   0.261  19.432  1.00 93.29           O  
ATOM   2421  N   THR A 159     -29.142   0.660  21.389  1.00 91.75           N  
ATOM   2423  CA  THR A 159     -28.025   1.445  21.929  1.00 91.75           C  
ATOM   2425  C   THR A 159     -27.091   0.507  22.684  1.00 91.75           C  
ATOM   2426  CB  THR A 159     -28.529   2.587  22.809  1.00 91.75           C  
ATOM   2428  O   THR A 159     -27.549  -0.267  23.525  1.00 91.75           O  
ATOM   2429  CG2 THR A 159     -27.393   3.390  23.422  1.00 91.75           C  
ATOM   2433  OG1 THR A 159     -29.249   3.492  22.002  1.00 91.75           O  
ATOM   2435  N   VAL A 160     -25.799   0.555  22.368  1.00 88.02           N  
ATOM   2437  CA  VAL A 160     -24.741  -0.269  22.965  1.00 88.02           C  
ATOM   2439  C   VAL A 160     -24.039   0.511  24.072  1.00 88.02           C  
ATOM   2440  CB  VAL A 160     -23.740  -0.741  21.890  1.00 88.02           C  
ATOM   2442  O   VAL A 160     -23.727   1.692  23.911  1.00 88.02           O  
ATOM   2443  CG1 VAL A 160     -22.556  -1.514  22.484  1.00 88.02           C  
ATOM   2447  CG2 VAL A 160     -24.439  -1.664  20.886  1.00 88.02           C  
ATOM   2451  N   TYR A 161     -23.759  -0.176  25.174  1.00 83.94           N  
ATOM   2453  CA  TYR A 161     -23.078   0.330  26.356  1.00 83.94           C  
ATOM   2455  C   TYR A 161     -21.947  -0.621  26.755  1.00 83.94           C  
ATOM   2456  CB  TYR A 161     -24.057   0.457  27.532  1.00 83.94           C  
ATOM   2459  O   TYR A 161     -22.079  -1.839  26.626  1.00 83.94           O  
ATOM   2460  CG  TYR A 161     -25.281   1.321  27.311  1.00 83.94           C  
ATOM   2461  CD1 TYR A 161     -25.319   2.632  27.820  1.00 83.94           C  
ATOM   2463  CD2 TYR A 161     -26.400   0.801  26.631  1.00 83.94           C  
ATOM   2465  CE1 TYR A 161     -26.432   3.456  27.584  1.00 83.94           C  
ATOM   2467  CE2 TYR A 161     -27.530   1.612  26.421  1.00 83.94           C  
ATOM   2469  OH  TYR A 161     -28.599   3.752  26.605  1.00 83.94           O  
ATOM   2471  CZ  TYR A 161     -27.540   2.947  26.875  1.00 83.94           C  
ATOM   2472  N   ILE A 162     -20.865  -0.074  27.308  1.00 79.14           N  
ATOM   2474  CA  ILE A 162     -19.766  -0.867  27.873  1.00 79.14           C  
ATOM   2476  C   ILE A 162     -19.770  -0.721  29.404  1.00 79.14           C  
ATOM   2477  CB  ILE A 162     -18.421  -0.486  27.214  1.00 79.14           C  
ATOM   2479  O   ILE A 162     -19.857   0.407  29.902  1.00 79.14           O  
ATOM   2480  CG1 ILE A 162     -18.426  -0.733  25.686  1.00 79.14           C  
ATOM   2483  CG2 ILE A 162     -17.233  -1.231  27.844  1.00 79.14           C  
ATOM   2487  CD1 ILE A 162     -18.875  -2.125  25.214  1.00 79.14           C  
ATOM   2491  N   PRO A 163     -19.698  -1.829  30.169  1.00 73.95           N  
ATOM   2492  CA  PRO A 163     -19.477  -1.764  31.609  1.00 73.95           C  
ATOM   2494  C   PRO A 163     -18.048  -1.295  31.914  1.00 73.95           C  
ATOM   2495  CB  PRO A 163     -19.743  -3.178  32.129  1.00 73.95           C  
ATOM   2498  O   PRO A 163     -17.079  -1.825  31.380  1.00 73.95           O  
ATOM   2499  CG  PRO A 163     -19.446  -4.083  30.937  1.00 73.95           C  
ATOM   2502  CD  PRO A 163     -19.780  -3.217  29.725  1.00 73.95           C  
ATOM   2505  N   ALA A 164     -17.912  -0.319  32.804  1.00 69.37           N  
ATOM   2507  CA  ALA A 164     -16.647   0.253  33.248  1.00 69.37           C  
ATOM   2509  C   ALA A 164     -16.556   0.189  34.781  1.00 69.37           C  
ATOM   2510  CB  ALA A 164     -16.571   1.685  32.704  1.00 69.37           C  
ATOM   2514  O   ALA A 164     -17.565   0.306  35.474  1.00 69.37           O  
ATOM   2515  N   TYR A 165     -15.353   0.030  35.332  1.00 66.73           N  
ATOM   2517  CA  TYR A 165     -15.134  -0.013  36.781  1.00 66.73           C  
ATOM   2519  C   TYR A 165     -14.515   1.297  37.232  1.00 66.73           C  
ATOM   2520  CB  TYR A 165     -14.260  -1.199  37.189  1.00 66.73           C  
ATOM   2523  O   TYR A 165     -13.425   1.658  36.793  1.00 66.73           O  
ATOM   2524  CG  TYR A 165     -14.955  -2.536  37.091  1.00 66.73           C  
ATOM   2525  CD1 TYR A 165     -15.506  -3.121  38.246  1.00 66.73           C  
ATOM   2527  CD2 TYR A 165     -15.051  -3.199  35.852  1.00 66.73           C  
ATOM   2529  CE1 TYR A 165     -16.124  -4.381  38.166  1.00 66.73           C  
ATOM   2531  CE2 TYR A 165     -15.666  -4.459  35.771  1.00 66.73           C  
ATOM   2533  OH  TYR A 165     -16.748  -6.294  36.819  1.00 66.73           O  
ATOM   2535  CZ  TYR A 165     -16.191  -5.061  36.929  1.00 66.73           C  
ATOM   2536  N   LYS A 166     -15.206   1.997  38.127  1.00 70.39           N  
ATOM   2538  CA  LYS A 166     -14.874   3.349  38.562  1.00 70.39           C  
ATOM   2540  C   LYS A 166     -14.672   3.360  40.073  1.00 70.39           C  
ATOM   2541  CB  LYS A 166     -16.012   4.258  38.075  1.00 70.39           C  
ATOM   2544  O   LYS A 166     -15.588   3.043  40.831  1.00 70.39           O  
ATOM   2545  CG  LYS A 166     -15.981   5.702  38.596  1.00 70.39           C  
ATOM   2548  CD  LYS A 166     -17.236   6.422  38.081  1.00 70.39           C  
ATOM   2551  CE  LYS A 166     -17.480   7.736  38.825  1.00 70.39           C  
ATOM   2554  NZ  LYS A 166     -18.881   8.180  38.620  1.00 70.39           N  
ATOM   2558  N   VAL A 167     -13.476   3.763  40.503  1.00 66.68           N  
ATOM   2560  CA  VAL A 167     -13.229   4.149  41.897  1.00 66.68           C  
ATOM   2562  C   VAL A 167     -13.924   5.488  42.150  1.00 66.68           C  
ATOM   2563  CB  VAL A 167     -11.722   4.231  42.222  1.00 66.68           C  
ATOM   2565  O   VAL A 167     -13.860   6.400  41.323  1.00 66.68           O  
ATOM   2566  CG1 VAL A 167     -11.479   4.577  43.697  1.00 66.68           C  
ATOM   2570  CG2 VAL A 167     -11.008   2.903  41.933  1.00 66.68           C  
ATOM   2574  N   LYS A 168     -14.591   5.606  43.293  1.00 71.71           N  
ATOM   2576  CA  LYS A 168     -15.239   6.828  43.784  1.00 71.71           C  
ATOM   2578  C   LYS A 168     -14.957   6.991  45.281  1.00 71.71           C  
ATOM   2579  CB  LYS A 168     -16.751   6.781  43.458  1.00 71.71           C  
ATOM   2582  O   LYS A 168     -14.338   6.134  45.911  1.00 71.71           O  
ATOM   2583  CG  LYS A 168     -17.444   5.633  44.202  1.00 71.71           C  
ATOM   2586  CD  LYS A 168     -18.979   5.663  44.165  1.00 71.71           C  
ATOM   2589  CE  LYS A 168     -19.320   4.664  45.266  1.00 71.71           C  
ATOM   2592  NZ  LYS A 168     -20.724   4.228  45.378  1.00 71.71           N  
ATOM   2596  N   ASP A 169     -15.441   8.079  45.856  1.00 69.06           N  
ATOM   2598  CA  ASP A 169     -15.536   8.243  47.304  1.00 69.06           C  
ATOM   2600  C   ASP A 169     -16.835   7.605  47.834  1.00 69.06           C  
ATOM   2601  CB  ASP A 169     -15.375   9.729  47.646  1.00 69.06           C  
ATOM   2604  O   ASP A 169     -17.859   7.565  47.143  1.00 69.06           O  
ATOM   2605  CG  ASP A 169     -13.955  10.181  47.292  1.00 69.06           C  
ATOM   2606  OD1 ASP A 169     -13.049  10.005  48.133  1.00 69.06           O  
ATOM   2607  OD2 ASP A 169     -13.688  10.571  46.132  1.00 69.06           O  
ATOM   2608  N   GLY A 170     -16.781   7.078  49.056  1.00 60.65           N  
ATOM   2610  CA  GLY A 170     -17.879   6.414  49.757  1.00 60.65           C  
ATOM   2613  C   GLY A 170     -17.797   6.654  51.268  1.00 60.65           C  
ATOM   2614  O   GLY A 170     -16.830   7.221  51.768  1.00 60.65           O  
ATOM   2615  N   ALA A 171     -18.818   6.228  52.018  1.00 60.87           N  
ATOM   2617  CA  ALA A 171     -18.950   6.578  53.439  1.00 60.87           C  
ATOM   2619  C   ALA A 171     -17.759   6.128  54.315  1.00 60.87           C  
ATOM   2620  CB  ALA A 171     -20.272   5.995  53.952  1.00 60.87           C  
ATOM   2624  O   ALA A 171     -17.417   6.807  55.279  1.00 60.87           O  
ATOM   2625  N   GLY A 172     -17.115   5.011  53.959  1.00 56.87           N  
ATOM   2627  CA  GLY A 172     -15.932   4.471  54.636  1.00 56.87           C  
ATOM   2630  C   GLY A 172     -14.586   4.788  53.961  1.00 56.87           C  
ATOM   2631  O   GLY A 172     -13.618   4.075  54.210  1.00 56.87           O  
ATOM   2632  N   GLY A 173     -14.511   5.797  53.082  1.00 62.52           N  
ATOM   2634  CA  GLY A 173     -13.284   6.186  52.373  1.00 62.52           C  
ATOM   2637  C   GLY A 173     -13.438   6.105  50.855  1.00 62.52           C  
ATOM   2638  O   GLY A 173     -14.233   6.837  50.272  1.00 62.52           O  
ATOM   2639  N   LYS A 174     -12.673   5.228  50.196  1.00 63.50           N  
ATOM   2641  CA  LYS A 174     -12.876   4.908  48.775  1.00 63.50           C  
ATOM   2643  C   LYS A 174     -13.838   3.729  48.611  1.00 63.50           C  
ATOM   2644  CB  LYS A 174     -11.530   4.687  48.061  1.00 63.50           C  
ATOM   2647  O   LYS A 174     -13.968   2.887  49.498  1.00 63.50           O  
ATOM   2648  CG  LYS A 174     -10.621   5.923  47.962  1.00 63.50           C  
ATOM   2651  CD  LYS A 174     -11.291   7.098  47.234  1.00 63.50           C  
ATOM   2654  CE  LYS A 174     -10.287   8.228  46.987  1.00 63.50           C  
ATOM   2657  NZ  LYS A 174     -10.983   9.458  46.531  1.00 63.50           N  
ATOM   2661  N   ASP A 175     -14.511   3.693  47.468  1.00 66.67           N  
ATOM   2663  CA  ASP A 175     -15.512   2.696  47.077  1.00 66.67           C  
ATOM   2665  C   ASP A 175     -15.393   2.423  45.560  1.00 66.67           C  
ATOM   2666  CB  ASP A 175     -16.901   3.224  47.506  1.00 66.67           C  
ATOM   2669  O   ASP A 175     -14.780   3.208  44.829  1.00 66.67           O  
ATOM   2670  CG  ASP A 175     -18.057   2.243  47.277  1.00 66.67           C  
ATOM   2671  OD1 ASP A 175     -17.766   1.043  47.138  1.00 66.67           O  
ATOM   2672  OD2 ASP A 175     -19.219   2.709  47.168  1.00 66.67           O  
ATOM   2673  N   VAL A 176     -15.960   1.320  45.063  1.00 64.95           N  
ATOM   2675  CA  VAL A 176     -15.940   0.953  43.637  1.00 64.95           C  
ATOM   2677  C   VAL A 176     -17.364   0.735  43.133  1.00 64.95           C  
ATOM   2678  CB  VAL A 176     -15.025  -0.260  43.349  1.00 64.95           C  
ATOM   2680  O   VAL A 176     -18.210   0.135  43.798  1.00 64.95           O  
ATOM   2681  CG1 VAL A 176     -14.875  -0.533  41.841  1.00 64.95           C  
ATOM   2685  CG2 VAL A 176     -13.605  -0.030  43.885  1.00 64.95           C  
ATOM   2689  N   VAL A 177     -17.631   1.208  41.919  1.00 72.35           N  
ATOM   2691  CA  VAL A 177     -18.890   0.981  41.198  1.00 72.35           C  
ATOM   2693  C   VAL A 177     -18.632   0.491  39.783  1.00 72.35           C  
ATOM   2694  CB  VAL A 177     -19.792   2.231  41.171  1.00 72.35           C  
ATOM   2696  O   VAL A 177     -17.630   0.830  39.151  1.00 72.35           O  
ATOM   2697  CG1 VAL A 177     -20.367   2.514  42.561  1.00 72.35           C  
ATOM   2701  CG2 VAL A 177     -19.074   3.483  40.656  1.00 72.35           C  
ATOM   2705  N   LEU A 178     -19.588  -0.279  39.278  1.00 73.82           N  
ATOM   2707  CA  LEU A 178     -19.751  -0.555  37.859  1.00 73.82           C  
ATOM   2709  C   LEU A 178     -20.579   0.576  37.254  1.00 73.82           C  
ATOM   2710  CB  LEU A 178     -20.426  -1.929  37.705  1.00 73.82           C  
ATOM   2713  O   LEU A 178     -21.763   0.689  37.551  1.00 73.82           O  
ATOM   2714  CG  LEU A 178     -19.473  -2.972  37.102  1.00 73.82           C  
ATOM   2716  CD1 LEU A 178     -19.624  -4.285  37.855  1.00 73.82           C  
ATOM   2720  CD2 LEU A 178     -19.777  -3.185  35.622  1.00 73.82           C  
ATOM   2724  N   ASN A 179     -19.955   1.421  36.442  1.00 76.10           N  
ATOM   2726  CA  ASN A 179     -20.608   2.485  35.687  1.00 76.10           C  
ATOM   2728  C   ASN A 179     -20.847   1.997  34.250  1.00 76.10           C  
ATOM   2729  CB  ASN A 179     -19.724   3.743  35.772  1.00 76.10           C  
ATOM   2732  O   ASN A 179     -19.942   1.446  33.626  1.00 76.10           O  
ATOM   2733  CG  ASN A 179     -20.353   4.945  35.090  1.00 76.10           C  
ATOM   2734  ND2 ASN A 179     -20.872   5.899  35.827  1.00 76.10           N  
ATOM   2737  OD1 ASN A 179     -20.372   5.064  33.881  1.00 76.10           O  
ATOM   2738  N   VAL A 180     -22.059   2.166  33.731  1.00 76.11           N  
ATOM   2740  CA  VAL A 180     -22.431   1.750  32.374  1.00 76.11           C  
ATOM   2742  C   VAL A 180     -22.544   2.992  31.488  1.00 76.11           C  
ATOM   2743  CB  VAL A 180     -23.719   0.907  32.408  1.00 76.11           C  
ATOM   2745  O   VAL A 180     -23.385   3.860  31.730  1.00 76.11           O  
ATOM   2746  CG1 VAL A 180     -24.117   0.435  31.009  1.00 76.11           C  
ATOM   2750  CG2 VAL A 180     -23.556  -0.339  33.293  1.00 76.11           C  
ATOM   2754  N   ALA A 181     -21.686   3.072  30.469  1.00 75.73           N  
ATOM   2756  CA  ALA A 181     -21.555   4.237  29.591  1.00 75.73           C  
ATOM   2758  C   ALA A 181     -21.918   3.890  28.140  1.00 75.73           C  
ATOM   2759  CB  ALA A 181     -20.121   4.769  29.707  1.00 75.73           C  
ATOM   2763  O   ALA A 181     -21.493   2.847  27.632  1.00 75.73           O  
ATOM   2764  N   GLN A 182     -22.686   4.756  27.465  1.00 78.37           N  
ATOM   2766  CA  GLN A 182     -23.024   4.575  26.051  1.00 78.37           C  
ATOM   2768  C   GLN A 182     -21.766   4.595  25.170  1.00 78.37           C  
ATOM   2769  CB  GLN A 182     -24.042   5.639  25.610  1.00 78.37           C  
ATOM   2772  O   GLN A 182     -20.922   5.487  25.262  1.00 78.37           O  
ATOM   2773  CG  GLN A 182     -24.480   5.490  24.145  1.00 78.37           C  
ATOM   2776  CD  GLN A 182     -25.480   6.569  23.744  1.00 78.37           C  
ATOM   2777  NE2 GLN A 182     -25.021   7.753  23.407  1.00 78.37           N  
ATOM   2780  OE1 GLN A 182     -26.681   6.379  23.685  1.00 78.37           O  
ATOM   2781  N   TRP A 183     -21.694   3.619  24.269  1.00 78.47           N  
ATOM   2783  CA  TRP A 183     -20.668   3.490  23.237  1.00 78.47           C  
ATOM   2785  C   TRP A 183     -21.179   4.005  21.889  1.00 78.47           C  
ATOM   2786  CB  TRP A 183     -20.263   2.015  23.173  1.00 78.47           C  
ATOM   2789  O   TRP A 183     -20.570   4.880  21.280  1.00 78.47           O  
ATOM   2790  CG  TRP A 183     -19.177   1.682  22.202  1.00 78.47           C  
ATOM   2791  CD1 TRP A 183     -19.352   1.379  20.896  1.00 78.47           C  
ATOM   2793  CD2 TRP A 183     -17.741   1.584  22.446  1.00 78.47           C  
ATOM   2794  CE2 TRP A 183     -17.100   1.245  21.216  1.00 78.47           C  
ATOM   2795  CE3 TRP A 183     -16.919   1.731  23.586  1.00 78.47           C  
ATOM   2797  NE1 TRP A 183     -18.129   1.144  20.305  1.00 78.47           N  
ATOM   2799  CH2 TRP A 183     -14.929   1.209  22.272  1.00 78.47           C  
ATOM   2801  CZ2 TRP A 183     -15.715   1.073  21.116  1.00 78.47           C  
ATOM   2803  CZ3 TRP A 183     -15.528   1.527  23.505  1.00 78.47           C  
ATOM   2805  N   GLU A 184     -22.329   3.493  21.440  1.00 82.05           N  
ATOM   2807  CA  GLU A 184     -22.905   3.787  20.126  1.00 82.05           C  
ATOM   2809  C   GLU A 184     -24.430   3.630  20.164  1.00 82.05           C  
ATOM   2810  CB  GLU A 184     -22.276   2.836  19.099  1.00 82.05           C  
ATOM   2813  O   GLU A 184     -24.952   2.619  20.637  1.00 82.05           O  
ATOM   2814  CG  GLU A 184     -22.688   3.082  17.640  1.00 82.05           C  
ATOM   2817  CD  GLU A 184     -22.037   2.054  16.699  1.00 82.05           C  
ATOM   2818  OE1 GLU A 184     -22.276   2.091  15.470  1.00 82.05           O  
ATOM   2819  OE2 GLU A 184     -21.333   1.135  17.181  1.00 82.05           O  
ATOM   2820  N   ALA A 185     -25.158   4.625  19.661  1.00 85.44           N  
ATOM   2822  CA  ALA A 185     -26.617   4.600  19.604  1.00 85.44           C  
ATOM   2824  C   ALA A 185     -27.124   3.964  18.299  1.00 85.44           C  
ATOM   2825  CB  ALA A 185     -27.146   6.023  19.807  1.00 85.44           C  
ATOM   2829  O   ALA A 185     -26.566   4.197  17.230  1.00 85.44           O  
ATOM   2830  N   ASN A 186     -28.232   3.217  18.378  1.00 90.30           N  
ATOM   2832  CA  ASN A 186     -28.915   2.616  17.220  1.00 90.30           C  
ATOM   2834  C   ASN A 186     -28.023   1.698  16.342  1.00 90.30           C  
ATOM   2835  CB  ASN A 186     -29.654   3.733  16.454  1.00 90.30           C  
ATOM   2838  O   ASN A 186     -28.209   1.608  15.127  1.00 90.30           O  
ATOM   2839  CG  ASN A 186     -30.658   3.211  15.442  1.00 90.30           C  
ATOM   2840  ND2 ASN A 186     -30.423   3.412  14.169  1.00 90.30           N  
ATOM   2843  OD1 ASN A 186     -31.672   2.625  15.789  1.00 90.30           O  
ATOM   2844  N   LYS A 187     -27.078   0.980  16.954  1.00 90.75           N  
ATOM   2846  CA  LYS A 187     -26.252  -0.032  16.290  1.00 90.75           C  
ATOM   2848  C   LYS A 187     -27.066  -1.298  16.019  1.00 90.75           C  
ATOM   2849  CB  LYS A 187     -25.001  -0.295  17.151  1.00 90.75           C  
ATOM   2852  O   LYS A 187     -27.738  -1.818  16.909  1.00 90.75           O  
ATOM   2853  CG  LYS A 187     -23.961  -1.269  16.565  1.00 90.75           C  
ATOM   2856  CD  LYS A 187     -23.638  -1.012  15.081  1.00 90.75           C  
ATOM   2859  CE  LYS A 187     -22.222  -1.446  14.695  1.00 90.75           C  
ATOM   2862  NZ  LYS A 187     -21.241  -0.393  15.031  1.00 90.75           N  
ATOM   2866  N   THR A 188     -26.994  -1.813  14.794  1.00 93.21           N  
ATOM   2868  CA  THR A 188     -27.548  -3.126  14.439  1.00 93.21           C  
ATOM   2870  C   THR A 188     -26.661  -4.234  15.000  1.00 93.21           C  
ATOM   2871  CB  THR A 188     -27.695  -3.291  12.921  1.00 93.21           C  
ATOM   2873  O   THR A 188     -25.567  -4.468  14.490  1.00 93.21           O  
ATOM   2874  CG2 THR A 188     -28.384  -4.601  12.535  1.00 93.21           C  
ATOM   2878  OG1 THR A 188     -28.500  -2.253  12.413  1.00 93.21           O  
ATOM   2880  N   LEU A 189     -27.145  -4.941  16.019  1.00 92.37           N  
ATOM   2882  CA  LEU A 189     -26.529  -6.166  16.522  1.00 92.37           C  
ATOM   2884  C   LEU A 189     -27.054  -7.354  15.714  1.00 92.37           C  
ATOM   2885  CB  LEU A 189     -26.824  -6.321  18.025  1.00 92.37           C  
ATOM   2888  O   LEU A 189     -28.266  -7.477  15.528  1.00 92.37           O  
ATOM   2889  CG  LEU A 189     -26.324  -5.160  18.908  1.00 92.37           C  
ATOM   2891  CD1 LEU A 189     -26.552  -5.497  20.380  1.00 92.37           C  
ATOM   2895  CD2 LEU A 189     -24.836  -4.870  18.712  1.00 92.37           C  
ATOM   2899  N   THR A 190     -26.160  -8.226  15.241  1.00 93.09           N  
ATOM   2901  CA  THR A 190     -26.513  -9.435  14.477  1.00 93.09           C  
ATOM   2903  C   THR A 190     -25.959 -10.672  15.169  1.00 93.09           C  
ATOM   2904  CB  THR A 190     -26.004  -9.370  13.028  1.00 93.09           C  
ATOM   2906  O   THR A 190     -24.752 -10.790  15.358  1.00 93.09           O  
ATOM   2907  CG2 THR A 190     -26.427 -10.585  12.199  1.00 93.09           C  
ATOM   2911  OG1 THR A 190     -26.549  -8.237  12.388  1.00 93.09           O  
ATOM   2913  N   TYR A 191     -26.844 -11.602  15.512  1.00 93.52           N  
ATOM   2915  CA  TYR A 191     -26.506 -12.906  16.070  1.00 93.52           C  
ATOM   2917  C   TYR A 191     -26.575 -13.970  14.966  1.00 93.52           C  
ATOM   2918  CB  TYR A 191     -27.456 -13.233  17.227  1.00 93.52           C  
ATOM   2921  O   TYR A 191     -27.540 -13.970  14.192  1.00 93.52           O  
ATOM   2922  CG  TYR A 191     -27.161 -12.433  18.480  1.00 93.52           C  
ATOM   2923  CD1 TYR A 191     -26.359 -12.996  19.492  1.00 93.52           C  
ATOM   2925  CD2 TYR A 191     -27.630 -11.110  18.607  1.00 93.52           C  
ATOM   2927  CE1 TYR A 191     -26.022 -12.239  20.628  1.00 93.52           C  
ATOM   2929  CE2 TYR A 191     -27.284 -10.345  19.738  1.00 93.52           C  
ATOM   2931  OH  TYR A 191     -26.128 -10.161  21.823  1.00 93.52           O  
ATOM   2933  CZ  TYR A 191     -26.483 -10.910  20.750  1.00 93.52           C  
ATOM   2934  N   PRO A 192     -25.586 -14.879  14.872  1.00 92.68           N  
ATOM   2935  CA  PRO A 192     -25.636 -15.998  13.936  1.00 92.68           C  
ATOM   2937  C   PRO A 192     -26.762 -16.972  14.310  1.00 92.68           C  
ATOM   2938  CB  PRO A 192     -24.254 -16.656  14.029  1.00 92.68           C  
ATOM   2941  O   PRO A 192     -27.319 -16.907  15.406  1.00 92.68           O  
ATOM   2942  CG  PRO A 192     -23.863 -16.409  15.485  1.00 92.68           C  
ATOM   2945  CD  PRO A 192     -24.433 -15.017  15.756  1.00 92.68           C  
ATOM   2948  N   ALA A 193     -27.085 -17.899  13.409  1.00 95.71           N  
ATOM   2950  CA  ALA A 193     -27.994 -18.994  13.724  1.00 95.71           C  
ATOM   2952  C   ALA A 193     -27.457 -19.830  14.903  1.00 95.71           C  
ATOM   2953  CB  ALA A 193     -28.217 -19.844  12.467  1.00 95.71           C  
ATOM   2957  O   ALA A 193     -26.285 -20.204  14.923  1.00 95.71           O  
ATOM   2958  N   ILE A 194     -28.329 -20.136  15.865  1.00 95.71           N  
ATOM   2960  CA  ILE A 194     -28.004 -20.880  17.089  1.00 95.71           C  
ATOM   2962  C   ILE A 194     -28.643 -22.270  16.967  1.00 95.71           C  
ATOM   2963  CB  ILE A 194     -28.474 -20.123  18.356  1.00 95.71           C  
ATOM   2965  O   ILE A 194     -29.876 -22.364  16.952  1.00 95.71           O  
ATOM   2966  CG1 ILE A 194     -27.906 -18.685  18.397  1.00 95.71           C  
ATOM   2969  CG2 ILE A 194     -28.078 -20.905  19.621  1.00 95.71           C  
ATOM   2973  CD1 ILE A 194     -28.440 -17.808  19.535  1.00 95.71           C  
ATOM   2977  N   PRO A 195     -27.860 -23.358  16.851  1.00 96.07           N  
ATOM   2978  CA  PRO A 195     -28.408 -24.709  16.795  1.00 96.07           C  
ATOM   2980  C   PRO A 195     -29.183 -25.081  18.065  1.00 96.07           C  
ATOM   2981  CB  PRO A 195     -27.210 -25.644  16.577  1.00 96.07           C  
ATOM   2984  O   PRO A 195     -28.871 -24.618  19.165  1.00 96.07           O  
ATOM   2985  CG  PRO A 195     -26.140 -24.734  15.975  1.00 96.07           C  
ATOM   2988  CD  PRO A 195     -26.421 -23.386  16.633  1.00 96.07           C  
ATOM   2991  N   LYS A 196     -30.153 -25.990  17.932  1.00 96.17           N  
ATOM   2993  CA  LYS A 196     -30.792 -26.656  19.073  1.00 96.17           C  
ATOM   2995  C   LYS A 196     -29.725 -27.254  20.004  1.00 96.17           C  
ATOM   2996  CB  LYS A 196     -31.761 -27.731  18.552  1.00 96.17           C  
ATOM   2999  O   LYS A 196     -28.677 -27.697  19.546  1.00 96.17           O  
ATOM   3000  CG  LYS A 196     -32.587 -28.334  19.694  1.00 96.17           C  
ATOM   3003  CD  LYS A 196     -33.544 -29.439  19.232  1.00 96.17           C  
ATOM   3006  CE  LYS A 196     -34.187 -30.118  20.451  1.00 96.17           C  
ATOM   3009  NZ  LYS A 196     -33.224 -30.986  21.180  1.00 96.17           N  
ATOM   3013  N   ASP A 197     -30.010 -27.253  21.304  1.00 90.00           N  
ATOM   3015  CA  ASP A 197     -29.142 -27.720  22.393  1.00 90.00           C  
ATOM   3017  C   ASP A 197     -27.836 -26.921  22.582  1.00 90.00           C  
ATOM   3018  CB  ASP A 197     -28.946 -29.248  22.331  1.00 90.00           C  
ATOM   3021  O   ASP A 197     -27.048 -27.246  23.466  1.00 90.00           O  
ATOM   3022  CG  ASP A 197     -30.280 -29.996  22.322  1.00 90.00           C  
ATOM   3023  OD1 ASP A 197     -31.045 -29.894  23.309  1.00 90.00           O  
ATOM   3024  OD2 ASP A 197     -30.617 -30.674  21.327  1.00 90.00           O  
ATOM   3025  N   THR A 198     -27.637 -25.825  21.838  1.00 91.44           N  
ATOM   3027  CA  THR A 198     -26.564 -24.854  22.108  1.00 91.44           C  
ATOM   3029  C   THR A 198     -26.902 -24.007  23.334  1.00 91.44           C  
ATOM   3030  CB  THR A 198     -26.307 -23.952  20.892  1.00 91.44           C  
ATOM   3032  O   THR A 198     -28.063 -23.630  23.545  1.00 91.44           O  
ATOM   3033  CG2 THR A 198     -25.120 -23.002  21.042  1.00 91.44           C  
ATOM   3037  OG1 THR A 198     -26.039 -24.754  19.770  1.00 91.44           O  
ATOM   3039  N   TYR A 199     -25.879 -23.676  24.124  1.00 89.34           N  
ATOM   3041  CA  TYR A 199     -26.001 -22.793  25.279  1.00 89.34           C  
ATOM   3043  C   TYR A 199     -25.679 -21.341  24.929  1.00 89.34           C  
ATOM   3044  CB  TYR A 199     -25.128 -23.273  26.440  1.00 89.34           C  
ATOM   3047  O   TYR A 199     -24.816 -21.032  24.105  1.00 89.34           O  
ATOM   3048  CG  TYR A 199     -25.490 -24.649  26.954  1.00 89.34           C  
ATOM   3049  CD1 TYR A 199     -26.529 -24.815  27.894  1.00 89.34           C  
ATOM   3051  CD2 TYR A 199     -24.760 -25.765  26.503  1.00 89.34           C  
ATOM   3053  CE1 TYR A 199     -26.816 -26.098  28.404  1.00 89.34           C  
ATOM   3055  CE2 TYR A 199     -25.047 -27.046  27.004  1.00 89.34           C  
ATOM   3057  OH  TYR A 199     -26.307 -28.445  28.469  1.00 89.34           O  
ATOM   3059  CZ  TYR A 199     -26.067 -27.210  27.964  1.00 89.34           C  
ATOM   3060  N   PHE A 200     -26.366 -20.435  25.608  1.00 91.36           N  
ATOM   3062  CA  PHE A 200     -26.061 -19.012  25.612  1.00 91.36           C  
ATOM   3064  C   PHE A 200     -26.443 -18.425  26.969  1.00 91.36           C  
ATOM   3065  CB  PHE A 200     -26.763 -18.319  24.431  1.00 91.36           C  
ATOM   3068  O   PHE A 200     -27.227 -19.013  27.714  1.00 91.36           O  
ATOM   3069  CG  PHE A 200     -28.278 -18.392  24.397  1.00 91.36           C  
ATOM   3070  CD1 PHE A 200     -28.923 -19.478  23.775  1.00 91.36           C  
ATOM   3072  CD2 PHE A 200     -29.039 -17.327  24.912  1.00 91.36           C  
ATOM   3074  CE1 PHE A 200     -30.322 -19.484  23.641  1.00 91.36           C  
ATOM   3076  CE2 PHE A 200     -30.438 -17.330  24.770  1.00 91.36           C  
ATOM   3078  CZ  PHE A 200     -31.078 -18.401  24.124  1.00 91.36           C  
ATOM   3080  N   MET A 201     -25.901 -17.266  27.313  1.00 87.28           N  
ATOM   3082  CA  MET A 201     -26.311 -16.518  28.496  1.00 87.28           C  
ATOM   3084  C   MET A 201     -27.076 -15.269  28.090  1.00 87.28           C  
ATOM   3085  CB  MET A 201     -25.104 -16.173  29.367  1.00 87.28           C  
ATOM   3088  O   MET A 201     -26.756 -14.642  27.079  1.00 87.28           O  
ATOM   3089  CG  MET A 201     -24.582 -17.419  30.086  1.00 87.28           C  
ATOM   3092  SD  MET A 201     -23.123 -17.128  31.113  1.00 87.28           S  
ATOM   3093  CE  MET A 201     -23.779 -15.905  32.274  1.00 87.28           C  
ATOM   3097  N   VAL A 202     -28.054 -14.888  28.911  1.00 89.43           N  
ATOM   3099  CA  VAL A 202     -28.717 -13.584  28.835  1.00 89.43           C  
ATOM   3101  C   VAL A 202     -28.675 -12.871  30.182  1.00 89.43           C  
ATOM   3102  CB  VAL A 202     -30.153 -13.656  28.285  1.00 89.43           C  
ATOM   3104  O   VAL A 202     -28.546 -13.501  31.234  1.00 89.43           O  
ATOM   3105  CG1 VAL A 202     -30.218 -14.334  26.916  1.00 89.43           C  
ATOM   3109  CG2 VAL A 202     -31.133 -14.340  29.240  1.00 89.43           C  
ATOM   3113  N   VAL A 203     -28.806 -11.548  30.143  1.00 86.08           N  
ATOM   3115  CA  VAL A 203     -28.877 -10.689  31.331  1.00 86.08           C  
ATOM   3117  C   VAL A 203     -30.117  -9.796  31.256  1.00 86.08           C  
ATOM   3118  CB  VAL A 203     -27.583  -9.858  31.496  1.00 86.08           C  
ATOM   3120  O   VAL A 203     -30.453  -9.287  30.185  1.00 86.08           O  
ATOM   3121  CG1 VAL A 203     -27.551  -9.093  32.826  1.00 86.08           C  
ATOM   3125  CG2 VAL A 203     -26.329 -10.745  31.454  1.00 86.08           C  
ATOM   3129  N   THR A 204     -30.770  -9.564  32.393  1.00 86.20           N  
ATOM   3131  CA  THR A 204     -31.671  -8.418  32.643  1.00 86.20           C  
ATOM   3133  C   THR A 204     -31.142  -7.642  33.856  1.00 86.20           C  
ATOM   3134  CB  THR A 204     -33.133  -8.845  32.840  1.00 86.20           C  
ATOM   3136  O   THR A 204     -30.444  -8.231  34.680  1.00 86.20           O  
ATOM   3137  CG2 THR A 204     -33.702  -9.585  31.632  1.00 86.20           C  
ATOM   3141  OG1 THR A 204     -33.288  -9.693  33.949  1.00 86.20           O  
ATOM   3143  N   MET A 205     -31.368  -6.326  33.974  1.00 82.49           N  
ATOM   3145  CA  MET A 205     -30.732  -5.536  35.047  1.00 82.49           C  
ATOM   3147  C   MET A 205     -31.509  -4.283  35.478  1.00 82.49           C  
ATOM   3148  CB  MET A 205     -29.265  -5.227  34.662  1.00 82.49           C  
ATOM   3151  O   MET A 205     -32.641  -4.070  35.056  1.00 82.49           O  
ATOM   3152  CG  MET A 205     -29.022  -4.022  33.746  1.00 82.49           C  
ATOM   3155  SD  MET A 205     -27.264  -3.615  33.490  1.00 82.49           S  
ATOM   3156  CE  MET A 205     -26.434  -5.228  33.449  1.00 82.49           C  
ATOM   3160  N   GLY A 206     -30.891  -3.472  36.337  1.00 74.72           N  
ATOM   3162  CA  GLY A 206     -31.388  -2.192  36.836  1.00 74.72           C  
ATOM   3165  C   GLY A 206     -32.237  -2.324  38.099  1.00 74.72           C  
ATOM   3166  O   GLY A 206     -32.071  -3.277  38.853  1.00 74.72           O  
ATOM   3167  N   GLY A 207     -33.056  -1.314  38.390  1.00 73.33           N  
ATOM   3169  CA  GLY A 207     -33.671  -1.081  39.700  1.00 73.33           C  
ATOM   3172  C   GLY A 207     -35.130  -1.448  39.888  1.00 73.33           C  
ATOM   3173  O   GLY A 207     -35.566  -1.612  41.025  1.00 73.33           O  
ATOM   3174  N   ALA A 208     -35.876  -1.642  38.805  1.00 78.84           N  
ATOM   3176  CA  ALA A 208     -37.119  -2.391  38.903  1.00 78.84           C  
ATOM   3178  C   ALA A 208     -36.788  -3.882  39.088  1.00 78.84           C  
ATOM   3179  CB  ALA A 208     -37.984  -2.092  37.675  1.00 78.84           C  
ATOM   3183  O   ALA A 208     -35.832  -4.391  38.492  1.00 78.84           O  
ATOM   3184  N   SER A 209     -37.565  -4.578  39.915  1.00 81.43           N  
ATOM   3186  CA  SER A 209     -37.503  -6.032  40.051  1.00 81.43           C  
ATOM   3188  C   SER A 209     -38.866  -6.620  40.415  1.00 81.43           C  
ATOM   3189  CB  SER A 209     -36.431  -6.451  41.070  1.00 81.43           C  
ATOM   3192  O   SER A 209     -39.816  -5.903  40.741  1.00 81.43           O  
ATOM   3193  OG  SER A 209     -36.812  -6.108  42.387  1.00 81.43           O  
ATOM   3195  N   PHE A 210     -38.972  -7.940  40.317  1.00 82.69           N  
ATOM   3197  CA  PHE A 210     -40.145  -8.726  40.691  1.00 82.69           C  
ATOM   3199  C   PHE A 210     -39.699 -10.139  41.092  1.00 82.69           C  
ATOM   3200  CB  PHE A 210     -41.156  -8.753  39.528  1.00 82.69           C  
ATOM   3203  O   PHE A 210     -38.626 -10.599  40.693  1.00 82.69           O  
ATOM   3204  CG  PHE A 210     -40.637  -9.433  38.276  1.00 82.69           C  
ATOM   3205  CD1 PHE A 210     -39.662  -8.799  37.485  1.00 82.69           C  
ATOM   3207  CD2 PHE A 210     -41.057 -10.735  37.951  1.00 82.69           C  
ATOM   3209  CE1 PHE A 210     -39.069  -9.486  36.419  1.00 82.69           C  
ATOM   3211  CE2 PHE A 210     -40.485 -11.402  36.855  1.00 82.69           C  
ATOM   3213  CZ  PHE A 210     -39.486 -10.785  36.094  1.00 82.69           C  
ATOM   3215  N   THR A 211     -40.524 -10.834  41.873  1.00 78.74           N  
ATOM   3217  CA  THR A 211     -40.244 -12.202  42.334  1.00 78.74           C  
ATOM   3219  C   THR A 211     -41.087 -13.207  41.560  1.00 78.74           C  
ATOM   3220  CB  THR A 211     -40.493 -12.345  43.843  1.00 78.74           C  
ATOM   3222  O   THR A 211     -42.294 -13.014  41.422  1.00 78.74           O  
ATOM   3223  CG2 THR A 211     -40.101 -13.717  44.392  1.00 78.74           C  
ATOM   3227  OG1 THR A 211     -39.717 -11.394  44.535  1.00 78.74           O  
ATOM   3229  N   ILE A 212     -40.483 -14.309  41.099  1.00 74.76           N  
ATOM   3231  CA  ILE A 212     -41.209 -15.468  40.556  1.00 74.76           C  
ATOM   3233  C   ILE A 212     -40.766 -16.749  41.246  1.00 74.76           C  
ATOM   3234  CB  ILE A 212     -41.123 -15.540  39.017  1.00 74.76           C  
ATOM   3236  O   ILE A 212     -39.577 -17.055  41.342  1.00 74.76           O  
ATOM   3237  CG1 ILE A 212     -42.076 -14.450  38.477  1.00 74.76           C  
ATOM   3240  CG2 ILE A 212     -41.484 -16.937  38.468  1.00 74.76           C  
ATOM   3244  CD1 ILE A 212     -42.291 -14.484  36.971  1.00 74.76           C  
ATOM   3248  N   GLN A 213     -41.757 -17.504  41.724  1.00 74.05           N  
ATOM   3250  CA  GLN A 213     -41.586 -18.535  42.743  1.00 74.05           C  
ATOM   3252  C   GLN A 213     -40.807 -17.974  43.944  1.00 74.05           C  
ATOM   3253  CB  GLN A 213     -40.975 -19.829  42.172  1.00 74.05           C  
ATOM   3256  O   GLN A 213     -41.385 -17.297  44.787  1.00 74.05           O  
ATOM   3257  CG  GLN A 213     -41.668 -20.442  40.943  1.00 74.05           C  
ATOM   3260  CD  GLN A 213     -41.101 -21.832  40.643  1.00 74.05           C  
ATOM   3261  NE2 GLN A 213     -41.205 -22.341  39.439  1.00 74.05           N  
ATOM   3264  OE1 GLN A 213     -40.556 -22.495  41.510  1.00 74.05           O  
ATOM   3265  N   ARG A 214     -39.494 -18.217  43.978  1.00 70.00           N  
ATOM   3267  CA  ARG A 214     -38.555 -17.756  45.003  1.00 70.00           C  
ATOM   3269  C   ARG A 214     -37.518 -16.773  44.457  1.00 70.00           C  
ATOM   3270  CB  ARG A 214     -37.846 -18.973  45.626  1.00 70.00           C  
ATOM   3273  O   ARG A 214     -36.844 -16.142  45.251  1.00 70.00           O  
ATOM   3274  CG  ARG A 214     -38.802 -20.087  46.077  1.00 70.00           C  
ATOM   3277  CD  ARG A 214     -38.027 -21.225  46.744  1.00 70.00           C  
ATOM   3280  NE  ARG A 214     -38.803 -22.480  46.706  1.00 70.00           N  
ATOM   3282  NH1 ARG A 214     -37.852 -23.497  48.527  1.00 70.00           N  
ATOM   3285  NH2 ARG A 214     -39.379 -24.588  47.315  1.00 70.00           N  
ATOM   3288  CZ  ARG A 214     -38.674 -23.510  47.517  1.00 70.00           C  
ATOM   3289  N   TYR A 215     -37.354 -16.655  43.141  1.00 74.32           N  
ATOM   3291  CA  TYR A 215     -36.226 -15.970  42.502  1.00 74.32           C  
ATOM   3293  C   TYR A 215     -36.529 -14.492  42.240  1.00 74.32           C  
ATOM   3294  CB  TYR A 215     -35.893 -16.667  41.177  1.00 74.32           C  
ATOM   3297  O   TYR A 215     -37.627 -14.164  41.785  1.00 74.32           O  
ATOM   3298  CG  TYR A 215     -35.544 -18.139  41.296  1.00 74.32           C  
ATOM   3299  CD1 TYR A 215     -34.196 -18.535  41.383  1.00 74.32           C  
ATOM   3301  CD2 TYR A 215     -36.564 -19.112  41.270  1.00 74.32           C  
ATOM   3303  CE1 TYR A 215     -33.870 -19.904  41.409  1.00 74.32           C  
ATOM   3305  CE2 TYR A 215     -36.240 -20.483  41.307  1.00 74.32           C  
ATOM   3307  OH  TYR A 215     -34.556 -22.198  41.367  1.00 74.32           O  
ATOM   3309  CZ  TYR A 215     -34.886 -20.880  41.362  1.00 74.32           C  
ATOM   3310  N   VAL A 216     -35.547 -13.615  42.462  1.00 77.02           N  
ATOM   3312  CA  VAL A 216     -35.647 -12.177  42.149  1.00 77.02           C  
ATOM   3314  C   VAL A 216     -35.132 -11.905  40.735  1.00 77.02           C  
ATOM   3315  CB  VAL A 216     -34.888 -11.319  43.182  1.00 77.02           C  
ATOM   3317  O   VAL A 216     -33.995 -12.240  40.402  1.00 77.02           O  
ATOM   3318  CG1 VAL A 216     -35.005  -9.817  42.873  1.00 77.02           C  
ATOM   3322  CG2 VAL A 216     -35.438 -11.550  44.596  1.00 77.02           C  
ATOM   3326  N   VAL A 217     -35.944 -11.252  39.903  1.00 81.74           N  
ATOM   3328  CA  VAL A 217     -35.569 -10.865  38.537  1.00 81.74           C  
ATOM   3330  C   VAL A 217     -35.605  -9.346  38.382  1.00 81.74           C  
ATOM   3331  CB  VAL A 217     -36.435 -11.580  37.488  1.00 81.74           C  
ATOM   3333  O   VAL A 217     -36.643  -8.723  38.594  1.00 81.74           O  
ATOM   3334  CG1 VAL A 217     -35.974 -11.229  36.063  1.00 81.74           C  
ATOM   3338  CG2 VAL A 217     -36.375 -13.107  37.640  1.00 81.74           C  
ATOM   3342  N   TYR A 218     -34.480  -8.746  37.990  1.00 81.65           N  
ATOM   3344  CA  TYR A 218     -34.370  -7.310  37.694  1.00 81.65           C  
ATOM   3346  C   TYR A 218     -34.833  -6.996  36.264  1.00 81.65           C  
ATOM   3347  CB  TYR A 218     -32.932  -6.840  37.935  1.00 81.65           C  
ATOM   3350  O   TYR A 218     -34.608  -7.800  35.355  1.00 81.65           O  
ATOM   3351  CG  TYR A 218     -32.486  -6.928  39.382  1.00 81.65           C  
ATOM   3352  CD1 TYR A 218     -32.820  -5.898  40.282  1.00 81.65           C  
ATOM   3354  CD2 TYR A 218     -31.723  -8.024  39.827  1.00 81.65           C  
ATOM   3356  CE1 TYR A 218     -32.336  -5.921  41.604  1.00 81.65           C  
ATOM   3358  CE2 TYR A 218     -31.257  -8.064  41.152  1.00 81.65           C  
ATOM   3360  OH  TYR A 218     -30.938  -6.954  43.258  1.00 81.65           O  
ATOM   3362  CZ  TYR A 218     -31.526  -6.993  42.034  1.00 81.65           C  
ATOM   3363  N   ASN A 219     -35.497  -5.855  36.048  1.00 79.83           N  
ATOM   3365  CA  ASN A 219     -36.183  -5.540  34.786  1.00 79.83           C  
ATOM   3367  C   ASN A 219     -36.305  -4.044  34.426  1.00 79.83           C  
ATOM   3368  CB  ASN A 219     -37.555  -6.237  34.764  1.00 79.83           C  
ATOM   3371  O   ASN A 219     -37.268  -3.645  33.766  1.00 79.83           O  
ATOM   3372  CG  ASN A 219     -38.565  -5.715  35.772  1.00 79.83           C  
ATOM   3373  ND2 ASN A 219     -39.825  -6.028  35.597  1.00 79.83           N  
ATOM   3376  OD1 ASN A 219     -38.269  -5.052  36.744  1.00 79.83           O  
ATOM   3377  N   GLU A 220     -35.337  -3.215  34.807  1.00 77.59           N  
ATOM   3379  CA  GLU A 220     -35.184  -1.887  34.197  1.00 77.59           C  
ATOM   3381  C   GLU A 220     -34.579  -2.005  32.781  1.00 77.59           C  
ATOM   3382  CB  GLU A 220     -34.311  -0.990  35.093  1.00 77.59           C  
ATOM   3385  O   GLU A 220     -34.044  -3.043  32.382  1.00 77.59           O  
ATOM   3386  CG  GLU A 220     -34.747   0.481  35.162  1.00 77.59           C  
ATOM   3389  CD  GLU A 220     -33.746   1.372  35.929  1.00 77.59           C  
ATOM   3390  OE1 GLU A 220     -33.744   2.599  35.720  1.00 77.59           O  
ATOM   3391  OE2 GLU A 220     -32.946   0.879  36.764  1.00 77.59           O  
ATOM   3392  N   GLY A 221     -34.636  -0.913  32.018  1.00 74.82           N  
ATOM   3394  CA  GLY A 221     -33.749  -0.736  30.870  1.00 74.82           C  
ATOM   3397  C   GLY A 221     -32.359  -0.269  31.304  1.00 74.82           C  
ATOM   3398  O   GLY A 221     -32.170   0.193  32.429  1.00 74.82           O  
ATOM   3399  N   ILE A 222     -31.397  -0.323  30.386  1.00 79.86           N  
ATOM   3401  CA  ILE A 222     -30.122   0.385  30.552  1.00 79.86           C  
ATOM   3403  C   ILE A 222     -30.277   1.824  30.054  1.00 79.86           C  
ATOM   3404  CB  ILE A 222     -28.959  -0.380  29.888  1.00 79.86           C  
ATOM   3406  O   ILE A 222     -30.946   2.078  29.052  1.00 79.86           O  
ATOM   3407  CG1 ILE A 222     -28.839  -1.745  30.601  1.00 79.86           C  
ATOM   3410  CG2 ILE A 222     -27.640   0.413  29.965  1.00 79.86           C  
ATOM   3414  CD1 ILE A 222     -27.664  -2.592  30.133  1.00 79.86           C  
ATOM   3418  N   GLY A 223     -29.644   2.752  30.769  1.00 72.26           N  
ATOM   3420  CA  GLY A 223     -29.504   4.156  30.400  1.00 72.26           C  
ATOM   3423  C   GLY A 223     -28.174   4.713  30.907  1.00 72.26           C  
ATOM   3424  O   GLY A 223     -27.512   4.086  31.739  1.00 72.26           O  
ATOM   3425  N   ASP A 224     -27.782   5.879  30.399  1.00 68.83           N  
ATOM   3427  CA  ASP A 224     -26.520   6.521  30.772  1.00 68.83           C  
ATOM   3429  C   ASP A 224     -26.440   6.837  32.270  1.00 68.83           C  
ATOM   3430  CB  ASP A 224     -26.305   7.801  29.955  1.00 68.83           C  
ATOM   3433  O   ASP A 224     -27.410   7.273  32.892  1.00 68.83           O  
ATOM   3434  CG  ASP A 224     -25.865   7.473  28.534  1.00 68.83           C  
ATOM   3435  OD1 ASP A 224     -24.831   6.774  28.410  1.00 68.83           O  
ATOM   3436  OD2 ASP A 224     -26.578   7.889  27.597  1.00 68.83           O  
ATOM   3437  N   GLY A 225     -25.258   6.624  32.854  1.00 67.78           N  
ATOM   3439  CA  GLY A 225     -25.034   6.861  34.281  1.00 67.78           C  
ATOM   3442  C   GLY A 225     -25.672   5.812  35.197  1.00 67.78           C  
ATOM   3443  O   GLY A 225     -25.750   6.032  36.406  1.00 67.78           O  
ATOM   3444  N   LEU A 226     -26.103   4.663  34.663  1.00 72.75           N  
ATOM   3446  CA  LEU A 226     -26.392   3.479  35.469  1.00 72.75           C  
ATOM   3448  C   LEU A 226     -25.121   3.067  36.230  1.00 72.75           C  
ATOM   3449  CB  LEU A 226     -26.955   2.367  34.558  1.00 72.75           C  
ATOM   3452  O   LEU A 226     -24.174   2.546  35.646  1.00 72.75           O  
ATOM   3453  CG  LEU A 226     -26.990   0.950  35.168  1.00 72.75           C  
ATOM   3455  CD1 LEU A 226     -27.851   0.867  36.428  1.00 72.75           C  
ATOM   3459  CD2 LEU A 226     -27.571  -0.034  34.156  1.00 72.75           C  
ATOM   3463  N   GLU A 227     -25.121   3.296  37.544  1.00 74.72           N  
ATOM   3465  CA  GLU A 227     -24.126   2.749  38.465  1.00 74.72           C  
ATOM   3467  C   GLU A 227     -24.704   1.579  39.275  1.00 74.72           C  
ATOM   3468  CB  GLU A 227     -23.482   3.836  39.351  1.00 74.72           C  
ATOM   3471  O   GLU A 227     -25.831   1.638  39.777  1.00 74.72           O  
ATOM   3472  CG  GLU A 227     -22.651   4.817  38.503  1.00 74.72           C  
ATOM   3475  CD  GLU A 227     -21.691   5.730  39.286  1.00 74.72           C  
ATOM   3476  OE1 GLU A 227     -20.780   6.291  38.622  1.00 74.72           O  
ATOM   3477  OE2 GLU A 227     -21.807   5.877  40.521  1.00 74.72           O  
ATOM   3478  N   LEU A 228     -23.907   0.517  39.400  1.00 72.15           N  
ATOM   3480  CA  LEU A 228     -24.145  -0.668  40.224  1.00 72.15           C  
ATOM   3482  C   LEU A 228     -23.049  -0.768  41.305  1.00 72.15           C  
ATOM   3483  CB  LEU A 228     -24.130  -1.929  39.332  1.00 72.15           C  
ATOM   3486  O   LEU A 228     -21.879  -0.520  40.995  1.00 72.15           O  
ATOM   3487  CG  LEU A 228     -25.243  -2.038  38.271  1.00 72.15           C  
ATOM   3489  CD1 LEU A 228     -25.041  -3.312  37.447  1.00 72.15           C  
ATOM   3493  CD2 LEU A 228     -26.632  -2.103  38.907  1.00 72.15           C  
ATOM   3497  N   PRO A 229     -23.363  -1.172  42.554  1.00 67.79           N  
ATOM   3498  CA  PRO A 229     -22.344  -1.492  43.562  1.00 67.79           C  
ATOM   3500  C   PRO A 229     -21.337  -2.535  43.055  1.00 67.79           C  
ATOM   3501  CB  PRO A 229     -23.125  -2.038  44.767  1.00 67.79           C  
ATOM   3504  O   PRO A 229     -21.750  -3.511  42.428  1.00 67.79           O  
ATOM   3505  CG  PRO A 229     -24.511  -1.413  44.624  1.00 67.79           C  
ATOM   3508  CD  PRO A 229     -24.703  -1.299  43.113  1.00 67.79           C  
ATOM   3511  N   ALA A 230     -20.039  -2.416  43.361  1.00 65.66           N  
ATOM   3513  CA  ALA A 230     -19.033  -3.371  42.867  1.00 65.66           C  
ATOM   3515  C   ALA A 230     -19.144  -4.812  43.414  1.00 65.66           C  
ATOM   3516  CB  ALA A 230     -17.625  -2.803  43.033  1.00 65.66           C  
ATOM   3520  O   ALA A 230     -18.407  -5.677  42.954  1.00 65.66           O  
ATOM   3521  N   PHE A 231     -20.128  -5.133  44.260  1.00 64.21           N  
ATOM   3523  CA  PHE A 231     -20.576  -6.520  44.463  1.00 64.21           C  
ATOM   3525  C   PHE A 231     -21.014  -7.176  43.136  1.00 64.21           C  
ATOM   3526  CB  PHE A 231     -21.728  -6.521  45.475  1.00 64.21           C  
ATOM   3529  O   PHE A 231     -20.702  -8.336  42.869  1.00 64.21           O  
ATOM   3530  CG  PHE A 231     -22.390  -7.874  45.630  1.00 64.21           C  
ATOM   3531  CD1 PHE A 231     -23.547  -8.175  44.886  1.00 64.21           C  
ATOM   3533  CD2 PHE A 231     -21.822  -8.854  46.466  1.00 64.21           C  
ATOM   3535  CE1 PHE A 231     -24.145  -9.440  45.000  1.00 64.21           C  
ATOM   3537  CE2 PHE A 231     -22.421 -10.122  46.574  1.00 64.21           C  
ATOM   3539  CZ  PHE A 231     -23.591 -10.410  45.853  1.00 64.21           C  
ATOM   3541  N   TRP A 232     -21.649  -6.404  42.248  1.00 65.82           N  
ATOM   3543  CA  TRP A 232     -21.937  -6.801  40.863  1.00 65.82           C  
ATOM   3545  C   TRP A 232     -20.690  -7.000  40.015  1.00 65.82           C  
ATOM   3546  CB  TRP A 232     -22.841  -5.748  40.229  1.00 65.82           C  
ATOM   3549  O   TRP A 232     -20.747  -7.651  38.972  1.00 65.82           O  
ATOM   3550  CG  TRP A 232     -24.171  -5.757  40.884  1.00 65.82           C  
ATOM   3551  CD1 TRP A 232     -24.667  -4.847  41.748  1.00 65.82           C  
ATOM   3553  CD2 TRP A 232     -25.127  -6.842  40.836  1.00 65.82           C  
ATOM   3554  CE2 TRP A 232     -26.215  -6.512  41.686  1.00 65.82           C  
ATOM   3555  CE3 TRP A 232     -25.156  -8.082  40.169  1.00 65.82           C  
ATOM   3557  NE1 TRP A 232     -25.897  -5.278  42.202  1.00 65.82           N  
ATOM   3559  CH2 TRP A 232     -27.364  -8.532  41.072  1.00 65.82           C  
ATOM   3561  CZ2 TRP A 232     -27.328  -7.343  41.809  1.00 65.82           C  
ATOM   3563  CZ3 TRP A 232     -26.262  -8.930  40.300  1.00 65.82           C  
ATOM   3565  N   GLY A 233     -19.561  -6.489  40.506  1.00 66.18           N  
ATOM   3567  CA  GLY A 233     -18.239  -6.707  39.967  1.00 66.18           C  
ATOM   3570  C   GLY A 233     -17.941  -8.174  39.759  1.00 66.18           C  
ATOM   3571  O   GLY A 233     -17.456  -8.479  38.685  1.00 66.18           O  
ATOM   3572  N   LYS A 234     -18.332  -9.065  40.678  1.00 67.02           N  
ATOM   3574  CA  LYS A 234     -18.178 -10.522  40.557  1.00 67.02           C  
ATOM   3576  C   LYS A 234     -18.830 -11.065  39.283  1.00 67.02           C  
ATOM   3577  CB  LYS A 234     -18.758 -11.157  41.834  1.00 67.02           C  
ATOM   3580  O   LYS A 234     -18.150 -11.574  38.395  1.00 67.02           O  
ATOM   3581  CG  LYS A 234     -18.813 -12.691  41.803  1.00 67.02           C  
ATOM   3584  CD  LYS A 234     -19.400 -13.208  43.120  1.00 67.02           C  
ATOM   3587  CE  LYS A 234     -19.600 -14.720  43.041  1.00 67.02           C  
ATOM   3590  NZ  LYS A 234     -20.211 -15.226  44.283  1.00 67.02           N  
ATOM   3594  N   TYR A 235     -20.151 -10.937  39.184  1.00 65.41           N  
ATOM   3596  CA  TYR A 235     -20.934 -11.539  38.101  1.00 65.41           C  
ATOM   3598  C   TYR A 235     -20.632 -10.895  36.744  1.00 65.41           C  
ATOM   3599  CB  TYR A 235     -22.425 -11.427  38.443  1.00 65.41           C  
ATOM   3602  O   TYR A 235     -20.599 -11.580  35.721  1.00 65.41           O  
ATOM   3603  CG  TYR A 235     -22.773 -12.010  39.798  1.00 65.41           C  
ATOM   3604  CD1 TYR A 235     -22.785 -13.407  39.974  1.00 65.41           C  
ATOM   3606  CD2 TYR A 235     -23.013 -11.158  40.897  1.00 65.41           C  
ATOM   3608  CE1 TYR A 235     -23.034 -13.954  41.246  1.00 65.41           C  
ATOM   3610  CE2 TYR A 235     -23.256 -11.705  42.170  1.00 65.41           C  
ATOM   3612  OH  TYR A 235     -23.451 -13.653  43.571  1.00 65.41           O  
ATOM   3614  CZ  TYR A 235     -23.266 -13.105  42.346  1.00 65.41           C  
ATOM   3615  N   LEU A 236     -20.373  -9.583  36.731  1.00 68.22           N  
ATOM   3617  CA  LEU A 236     -20.071  -8.854  35.505  1.00 68.22           C  
ATOM   3619  C   LEU A 236     -18.584  -8.951  35.107  1.00 68.22           C  
ATOM   3620  CB  LEU A 236     -20.641  -7.421  35.583  1.00 68.22           C  
ATOM   3623  O   LEU A 236     -18.313  -8.977  33.918  1.00 68.22           O  
ATOM   3624  CG  LEU A 236     -22.170  -7.342  35.825  1.00 68.22           C  
ATOM   3626  CD1 LEU A 236     -22.656  -5.892  35.845  1.00 68.22           C  
ATOM   3630  CD2 LEU A 236     -23.007  -8.041  34.750  1.00 68.22           C  
ATOM   3634  N   SER A 237     -17.615  -9.146  36.010  1.00 64.23           N  
ATOM   3636  CA  SER A 237     -16.227  -9.451  35.599  1.00 64.23           C  
ATOM   3638  C   SER A 237     -16.103 -10.865  35.041  1.00 64.23           C  
ATOM   3639  CB  SER A 237     -15.214  -9.300  36.742  1.00 64.23           C  
ATOM   3642  O   SER A 237     -15.329 -11.095  34.117  1.00 64.23           O  
ATOM   3643  OG  SER A 237     -15.462 -10.217  37.794  1.00 64.23           O  
ATOM   3645  N   GLN A 238     -16.864 -11.812  35.609  1.00 65.36           N  
ATOM   3647  CA  GLN A 238     -16.923 -13.187  35.120  1.00 65.36           C  
ATOM   3649  C   GLN A 238     -17.523 -13.236  33.710  1.00 65.36           C  
ATOM   3650  CB  GLN A 238     -17.726 -14.061  36.100  1.00 65.36           C  
ATOM   3653  O   GLN A 238     -16.945 -13.872  32.835  1.00 65.36           O  
ATOM   3654  CG  GLN A 238     -16.935 -14.392  37.378  1.00 65.36           C  
ATOM   3657  CD  GLN A 238     -17.747 -15.182  38.407  1.00 65.36           C  
ATOM   3658  NE2 GLN A 238     -17.100 -15.874  39.319  1.00 65.36           N  
ATOM   3661  OE1 GLN A 238     -18.971 -15.203  38.433  1.00 65.36           O  
ATOM   3662  N   LEU A 239     -18.641 -12.543  33.460  1.00 66.04           N  
ATOM   3664  CA  LEU A 239     -19.273 -12.569  32.138  1.00 66.04           C  
ATOM   3666  C   LEU A 239     -18.616 -11.628  31.114  1.00 66.04           C  
ATOM   3667  CB  LEU A 239     -20.786 -12.327  32.290  1.00 66.04           C  
ATOM   3670  O   LEU A 239     -18.571 -11.985  29.947  1.00 66.04           O  
ATOM   3671  CG  LEU A 239     -21.583 -12.552  30.987  1.00 66.04           C  
ATOM   3673  CD1 LEU A 239     -21.416 -13.982  30.472  1.00 66.04           C  
ATOM   3677  CD2 LEU A 239     -23.069 -12.299  31.246  1.00 66.04           C  
ATOM   3681  N   TYR A 240     -18.101 -10.461  31.517  1.00 62.11           N  
ATOM   3683  CA  TYR A 240     -17.573  -9.410  30.627  1.00 62.11           C  
ATOM   3685  C   TYR A 240     -16.042  -9.317  30.688  1.00 62.11           C  
ATOM   3686  CB  TYR A 240     -18.256  -8.043  30.864  1.00 62.11           C  
ATOM   3689  O   TYR A 240     -15.471  -8.230  30.654  1.00 62.11           O  
ATOM   3690  CG  TYR A 240     -19.768  -8.019  30.709  1.00 62.11           C  
ATOM   3691  CD1 TYR A 240     -20.362  -7.330  29.635  1.00 62.11           C  
ATOM   3693  CD2 TYR A 240     -20.590  -8.677  31.641  1.00 62.11           C  
ATOM   3695  CE1 TYR A 240     -21.759  -7.355  29.466  1.00 62.11           C  
ATOM   3697  CE2 TYR A 240     -21.980  -8.713  31.476  1.00 62.11           C  
ATOM   3699  OH  TYR A 240     -23.907  -8.129  30.223  1.00 62.11           O  
ATOM   3701  CZ  TYR A 240     -22.565  -8.063  30.378  1.00 62.11           C  
ATOM   3702  N   GLY A 241     -15.358 -10.459  30.791  1.00 58.73           N  
ATOM   3704  CA  GLY A 241     -13.899 -10.491  30.717  1.00 58.73           C  
ATOM   3707  C   GLY A 241     -13.406 -10.012  29.349  1.00 58.73           C  
ATOM   3708  O   GLY A 241     -13.616 -10.687  28.340  1.00 58.73           O  
ATOM   3709  N   PHE A 242     -12.786  -8.832  29.313  1.00 55.50           N  
ATOM   3711  CA  PHE A 242     -12.483  -8.116  28.073  1.00 55.50           C  
ATOM   3713  C   PHE A 242     -11.359  -8.794  27.284  1.00 55.50           C  
ATOM   3714  CB  PHE A 242     -12.121  -6.653  28.388  1.00 55.50           C  
ATOM   3717  O   PHE A 242     -10.185  -8.654  27.625  1.00 55.50           O  
ATOM   3718  CG  PHE A 242     -13.187  -5.877  29.137  1.00 55.50           C  
ATOM   3719  CD1 PHE A 242     -14.266  -5.303  28.443  1.00 55.50           C  
ATOM   3721  CD2 PHE A 242     -13.108  -5.735  30.535  1.00 55.50           C  
ATOM   3723  CE1 PHE A 242     -15.268  -4.604  29.135  1.00 55.50           C  
ATOM   3725  CE2 PHE A 242     -14.098  -5.017  31.228  1.00 55.50           C  
ATOM   3727  CZ  PHE A 242     -15.181  -4.462  30.529  1.00 55.50           C  
ATOM   3729  N   SER A 243     -11.701  -9.490  26.199  1.00 58.56           N  
ATOM   3731  CA  SER A 243     -10.723  -9.981  25.231  1.00 58.56           C  
ATOM   3733  C   SER A 243     -11.007  -9.418  23.845  1.00 58.56           C  
ATOM   3734  CB  SER A 243     -10.709 -11.500  25.189  1.00 58.56           C  
ATOM   3737  O   SER A 243     -12.138  -9.450  23.365  1.00 58.56           O  
ATOM   3738  OG  SER A 243      -9.582 -11.897  24.433  1.00 58.56           O  
ATOM   3740  N   TRP A 244      -9.962  -8.929  23.181  1.00 55.76           N  
ATOM   3742  CA  TRP A 244     -10.032  -8.486  21.788  1.00 55.76           C  
ATOM   3744  C   TRP A 244     -10.006  -9.674  20.819  1.00 55.76           C  
ATOM   3745  CB  TRP A 244      -8.875  -7.512  21.509  1.00 55.76           C  
ATOM   3748  O   TRP A 244     -10.913  -9.852  20.008  1.00 55.76           O  
ATOM   3749  CG  TRP A 244      -9.237  -6.064  21.560  1.00 55.76           C  
ATOM   3750  CD1 TRP A 244      -9.267  -5.258  20.476  1.00 55.76           C  
ATOM   3752  CD2 TRP A 244      -9.604  -5.218  22.698  1.00 55.76           C  
ATOM   3753  CE2 TRP A 244      -9.839  -3.896  22.209  1.00 55.76           C  
ATOM   3754  CE3 TRP A 244      -9.772  -5.418  24.087  1.00 55.76           C  
ATOM   3756  NE1 TRP A 244      -9.645  -3.990  20.854  1.00 55.76           N  
ATOM   3758  CH2 TRP A 244     -10.386  -3.070  24.404  1.00 55.76           C  
ATOM   3760  CZ2 TRP A 244     -10.208  -2.830  23.036  1.00 55.76           C  
ATOM   3762  CZ3 TRP A 244     -10.173  -4.360  24.927  1.00 55.76           C  
ATOM   3764  N   SER A 245      -8.949 -10.486  20.898  1.00 55.44           N  
ATOM   3766  CA  SER A 245      -8.482 -11.314  19.779  1.00 55.44           C  
ATOM   3768  C   SER A 245      -8.559 -12.825  20.019  1.00 55.44           C  
ATOM   3769  CB  SER A 245      -7.051 -10.885  19.437  1.00 55.44           C  
ATOM   3772  O   SER A 245      -8.763 -13.576  19.064  1.00 55.44           O  
ATOM   3773  OG  SER A 245      -6.240 -10.896  20.603  1.00 55.44           O  
ATOM   3775  N   SER A 246      -8.453 -13.292  21.267  1.00 58.54           N  
ATOM   3777  CA  SER A 246      -8.562 -14.713  21.627  1.00 58.54           C  
ATOM   3779  C   SER A 246      -9.798 -14.997  22.492  1.00 58.54           C  
ATOM   3780  CB  SER A 246      -7.270 -15.206  22.291  1.00 58.54           C  
ATOM   3783  O   SER A 246     -10.246 -14.110  23.221  1.00 58.54           O  
ATOM   3784  OG  SER A 246      -6.993 -14.513  23.488  1.00 58.54           O  
ATOM   3786  N   PRO A 247     -10.368 -16.217  22.453  1.00 57.34           N  
ATOM   3787  CA  PRO A 247     -11.516 -16.568  23.282  1.00 57.34           C  
ATOM   3789  C   PRO A 247     -11.269 -16.300  24.767  1.00 57.34           C  
ATOM   3790  CB  PRO A 247     -11.791 -18.049  23.019  1.00 57.34           C  
ATOM   3793  O   PRO A 247     -10.252 -16.722  25.328  1.00 57.34           O  
ATOM   3794  CG  PRO A 247     -11.208 -18.275  21.627  1.00 57.34           C  
ATOM   3797  CD  PRO A 247     -10.014 -17.327  21.586  1.00 57.34           C  
ATOM   3800  N   THR A 248     -12.208 -15.616  25.416  1.00 59.99           N  
ATOM   3802  CA  THR A 248     -12.244 -15.527  26.875  1.00 59.99           C  
ATOM   3804  C   THR A 248     -12.926 -16.761  27.445  1.00 59.99           C  
ATOM   3805  CB  THR A 248     -12.925 -14.255  27.416  1.00 59.99           C  
ATOM   3807  O   THR A 248     -13.899 -17.283  26.893  1.00 59.99           O  
ATOM   3808  CG2 THR A 248     -12.068 -13.653  28.529  1.00 59.99           C  
ATOM   3812  OG1 THR A 248     -13.069 -13.283  26.412  1.00 59.99           O  
ATOM   3814  N   TYR A 249     -12.428 -17.210  28.586  1.00 63.15           N  
ATOM   3816  CA  TYR A 249     -13.043 -18.255  29.386  1.00 63.15           C  
ATOM   3818  C   TYR A 249     -13.255 -17.690  30.788  1.00 63.15           C  
ATOM   3819  CB  TYR A 249     -12.157 -19.506  29.457  1.00 63.15           C  
ATOM   3822  O   TYR A 249     -12.414 -16.926  31.273  1.00 63.15           O  
ATOM   3823  CG  TYR A 249     -11.565 -20.129  28.192  1.00 63.15           C  
ATOM   3824  CD1 TYR A 249     -11.786 -21.497  27.946  1.00 63.15           C  
ATOM   3826  CD2 TYR A 249     -10.622 -19.443  27.396  1.00 63.15           C  
ATOM   3828  CE1 TYR A 249     -11.000 -22.198  27.013  1.00 63.15           C  
ATOM   3830  CE2 TYR A 249      -9.826 -20.135  26.465  1.00 63.15           C  
ATOM   3832  OH  TYR A 249      -9.142 -22.205  25.487  1.00 63.15           O  
ATOM   3834  CZ  TYR A 249      -9.990 -21.524  26.299  1.00 63.15           C  
ATOM   3835  N   ALA A 250     -14.339 -18.090  31.449  1.00 61.98           N  
ATOM   3837  CA  ALA A 250     -14.600 -17.740  32.836  1.00 61.98           C  
ATOM   3839  C   ALA A 250     -15.099 -18.949  33.630  1.00 61.98           C  
ATOM   3840  CB  ALA A 250     -15.589 -16.575  32.912  1.00 61.98           C  
ATOM   3844  O   ALA A 250     -15.627 -19.927  33.099  1.00 61.98           O  
ATOM   3845  N   CYS A 251     -14.948 -18.843  34.943  1.00 64.12           N  
ATOM   3847  CA  CYS A 251     -15.822 -19.556  35.853  1.00 64.12           C  
ATOM   3849  C   CYS A 251     -16.924 -18.561  36.206  1.00 64.12           C  
ATOM   3850  CB  CYS A 251     -15.018 -20.015  37.066  1.00 64.12           C  
ATOM   3853  O   CYS A 251     -16.609 -17.447  36.624  1.00 64.12           O  
ATOM   3854  SG  CYS A 251     -16.134 -20.955  38.130  1.00 64.12           S  
ATOM   3856  N   VAL A 252     -18.180 -18.934  35.998  1.00 62.91           N  
ATOM   3858  CA  VAL A 252     -19.336 -18.127  36.382  1.00 62.91           C  
ATOM   3860  C   VAL A 252     -19.985 -18.856  37.555  1.00 62.91           C  
ATOM   3861  CB  VAL A 252     -20.284 -17.872  35.198  1.00 62.91           C  
ATOM   3863  O   VAL A 252     -20.384 -20.016  37.458  1.00 62.91           O  
ATOM   3864  CG1 VAL A 252     -21.316 -16.808  35.581  1.00 62.91           C  
ATOM   3868  CG2 VAL A 252     -19.560 -17.362  33.943  1.00 62.91           C  
ATOM   3872  N   THR A 253     -19.969 -18.214  38.717  1.00 62.70           N  
ATOM   3874  CA  THR A 253     -20.192 -18.885  40.012  1.00 62.70           C  
ATOM   3876  C   THR A 253     -21.576 -18.614  40.533  1.00 62.70           C  
ATOM   3877  CB  THR A 253     -19.212 -18.386  41.066  1.00 62.70           C  
ATOM   3879  O   THR A 253     -21.956 -17.440  40.603  1.00 62.70           O  
ATOM   3880  CG2 THR A 253     -17.809 -18.843  40.734  1.00 62.70           C  
ATOM   3884  OG1 THR A 253     -19.200 -16.977  41.085  1.00 62.70           O  
ATOM   3886  N   TRP A 254     -22.302 -19.660  40.920  1.00 61.13           N  
ATOM   3888  CA  TRP A 254     -23.739 -19.544  41.033  1.00 61.13           C  
ATOM   3890  C   TRP A 254     -24.314 -19.676  42.437  1.00 61.13           C  
ATOM   3891  CB  TRP A 254     -24.419 -20.349  39.935  1.00 61.13           C  
ATOM   3894  O   TRP A 254     -24.187 -20.666  43.150  1.00 61.13           O  
ATOM   3895  CG  TRP A 254     -24.825 -19.432  38.830  1.00 61.13           C  
ATOM   3896  CD1 TRP A 254     -25.909 -18.346  39.012  1.00 61.13           C  
ATOM   3898  CD2 TRP A 254     -24.314 -19.361  37.144  1.00 61.13           C  
ATOM   3899  CE2 TRP A 254     -25.231 -18.163  36.446  1.00 61.13           C  
ATOM   3900  CE3 TRP A 254     -23.386 -19.970  36.293  1.00 61.13           C  
ATOM   3902  NE1 TRP A 254     -26.181 -17.561  37.614  1.00 61.13           N  
ATOM   3904  CH2 TRP A 254     -24.176 -18.656  34.338  1.00 61.13           C  
ATOM   3906  CZ2 TRP A 254     -25.112 -17.913  35.077  1.00 61.13           C  
ATOM   3908  CZ3 TRP A 254     -23.325 -19.608  34.934  1.00 61.13           C  
ATOM   3910  N   GLU A 255     -24.966 -18.578  42.793  1.00 58.64           N  
ATOM   3912  CA  GLU A 255     -25.588 -18.268  44.064  1.00 58.64           C  
ATOM   3914  C   GLU A 255     -26.947 -17.652  43.679  1.00 58.64           C  
ATOM   3915  CB  GLU A 255     -24.655 -17.301  44.821  1.00 58.64           C  
ATOM   3918  O   GLU A 255     -27.029 -16.446  43.454  1.00 58.64           O  
ATOM   3919  CG  GLU A 255     -23.402 -18.010  45.380  1.00 58.64           C  
ATOM   3922  CD  GLU A 255     -22.191 -17.078  45.520  1.00 58.64           C  
ATOM   3923  OE1 GLU A 255     -21.038 -17.544  45.337  1.00 58.64           O  
ATOM   3924  OE2 GLU A 255     -22.352 -15.852  45.720  1.00 58.64           O  
ATOM   3925  N   PRO A 256     -27.980 -18.481  43.425  1.00 57.62           N  
ATOM   3926  CA  PRO A 256     -29.297 -18.054  42.965  1.00 57.62           C  
ATOM   3928  C   PRO A 256     -30.030 -17.340  44.095  1.00 57.62           C  
ATOM   3929  CB  PRO A 256     -30.026 -19.348  42.578  1.00 57.62           C  
ATOM   3932  O   PRO A 256     -30.638 -17.982  44.946  1.00 57.62           O  
ATOM   3933  CG  PRO A 256     -29.424 -20.347  43.564  1.00 57.62           C  
ATOM   3936  CD  PRO A 256     -27.968 -19.916  43.598  1.00 57.62           C  
ATOM   3939  N   ILE A 257     -29.994 -16.015  44.101  1.00 60.96           N  
ATOM   3941  CA  ILE A 257     -30.545 -15.272  45.220  1.00 60.96           C  
ATOM   3943  C   ILE A 257     -32.068 -15.313  45.204  1.00 60.96           C  
ATOM   3944  CB  ILE A 257     -29.931 -13.877  45.397  1.00 60.96           C  
ATOM   3946  O   ILE A 257     -32.726 -14.858  44.252  1.00 60.96           O  
ATOM   3947  CG1 ILE A 257     -28.396 -14.039  45.548  1.00 60.96           C  
ATOM   3950  CG2 ILE A 257     -30.582 -13.248  46.644  1.00 60.96           C  
ATOM   3954  CD1 ILE A 257     -27.624 -12.851  46.125  1.00 60.96           C  
ATOM   3958  N   TYR A 258     -32.599 -15.859  46.293  1.00 62.57           N  
ATOM   3960  CA  TYR A 258     -34.022 -15.959  46.559  1.00 62.57           C  
ATOM   3962  C   TYR A 258     -34.542 -14.711  47.290  1.00 62.57           C  
ATOM   3963  CB  TYR A 258     -34.316 -17.248  47.343  1.00 62.57           C  
ATOM   3966  O   TYR A 258     -33.823 -14.056  48.037  1.00 62.57           O  
ATOM   3967  CG  TYR A 258     -33.733 -18.521  46.743  1.00 62.57           C  
ATOM   3968  CD1 TYR A 258     -34.226 -19.043  45.529  1.00 62.57           C  
ATOM   3970  CD2 TYR A 258     -32.668 -19.170  47.394  1.00 62.57           C  
ATOM   3972  CE1 TYR A 258     -33.670 -20.222  44.989  1.00 62.57           C  
ATOM   3974  CE2 TYR A 258     -32.089 -20.326  46.847  1.00 62.57           C  
ATOM   3976  OH  TYR A 258     -32.032 -21.984  45.130  1.00 62.57           O  
ATOM   3978  CZ  TYR A 258     -32.592 -20.856  45.643  1.00 62.57           C  
ATOM   3979  N   ALA A 259     -35.829 -14.404  47.138  1.00 64.28           N  
ATOM   3981  CA  ALA A 259     -36.501 -13.293  47.820  1.00 64.28           C  
ATOM   3983  C   ALA A 259     -36.593 -13.468  49.353  1.00 64.28           C  
ATOM   3984  CB  ALA A 259     -37.887 -13.136  47.189  1.00 64.28           C  
ATOM   3988  O   ALA A 259     -36.911 -12.516  50.059  1.00 64.28           O  
ATOM   3989  N   GLU A 260     -36.319 -14.675  49.854  1.00 63.18           N  
ATOM   3991  CA  GLU A 260     -36.247 -15.017  51.280  1.00 63.18           C  
ATOM   3993  C   GLU A 260     -34.802 -15.012  51.825  1.00 63.18           C  
ATOM   3994  CB  GLU A 260     -36.915 -16.390  51.503  1.00 63.18           C  
ATOM   3997  O   GLU A 260     -34.605 -15.149  53.033  1.00 63.18           O  
ATOM   3998  CG  GLU A 260     -38.431 -16.377  51.222  1.00 63.18           C  
ATOM   4001  CD  GLU A 260     -39.092 -17.769  51.291  1.00 63.18           C  
ATOM   4002  OE1 GLU A 260     -40.275 -17.857  50.892  1.00 63.18           O  
ATOM   4003  OE2 GLU A 260     -38.424 -18.750  51.691  1.00 63.18           O  
ATOM   4004  N   GLU A 261     -33.777 -14.850  50.977  1.00 58.51           N  
ATOM   4006  CA  GLU A 261     -32.385 -14.797  51.435  1.00 58.51           C  
ATOM   4008  C   GLU A 261     -32.000 -13.403  51.939  1.00 58.51           C  
ATOM   4009  CB  GLU A 261     -31.402 -15.274  50.356  1.00 58.51           C  
ATOM   4012  O   GLU A 261     -32.036 -12.406  51.216  1.00 58.51           O  
ATOM   4013  CG  GLU A 261     -31.276 -16.804  50.365  1.00 58.51           C  
ATOM   4016  CD  GLU A 261     -30.305 -17.301  49.290  1.00 58.51           C  
ATOM   4017  OE1 GLU A 261     -29.524 -18.236  49.584  1.00 58.51           O  
ATOM   4018  OE2 GLU A 261     -30.407 -16.782  48.159  1.00 58.51           O  
ATOM   4019  N   GLY A 262     -31.541 -13.351  53.192  1.00 53.91           N  
ATOM   4021  CA  GLY A 262     -30.870 -12.180  53.742  1.00 53.91           C  
ATOM   4024  C   GLY A 262     -29.529 -11.960  53.045  1.00 53.91           C  
ATOM   4025  O   GLY A 262     -28.553 -12.651  53.331  1.00 53.91           O  
ATOM   4026  N   ILE A 263     -29.480 -10.994  52.128  1.00 46.85           N  
ATOM   4028  CA  ILE A 263     -28.267 -10.682  51.367  1.00 46.85           C  
ATOM   4030  C   ILE A 263     -27.218 -10.068  52.311  1.00 46.85           C  
ATOM   4031  CB  ILE A 263     -28.581  -9.782  50.154  1.00 46.85           C  
ATOM   4033  O   ILE A 263     -27.554  -9.130  53.039  1.00 46.85           O  
ATOM   4034  CG1 ILE A 263     -29.687 -10.468  49.315  1.00 46.85           C  
ATOM   4037  CG2 ILE A 263     -27.303  -9.519  49.333  1.00 46.85           C  
ATOM   4041  CD1 ILE A 263     -29.952  -9.879  47.933  1.00 46.85           C  
ATOM   4045  N   PRO A 264     -25.955 -10.544  52.311  1.00 45.78           N  
ATOM   4046  CA  PRO A 264     -24.914 -10.000  53.177  1.00 45.78           C  
ATOM   4048  C   PRO A 264     -24.709  -8.501  52.945  1.00 45.78           C  
ATOM   4049  CB  PRO A 264     -23.648 -10.816  52.881  1.00 45.78           C  
ATOM   4052  O   PRO A 264     -24.211  -8.087  51.896  1.00 45.78           O  
ATOM   4053  CG  PRO A 264     -24.205 -12.148  52.384  1.00 45.78           C  
ATOM   4056  CD  PRO A 264     -25.461 -11.729  51.625  1.00 45.78           C  
ATOM   4059  N   HIS A 265     -25.084  -7.693  53.936  1.00 37.44           N  
ATOM   4061  CA  HIS A 265     -24.824  -6.261  53.916  1.00 37.44           C  
ATOM   4063  C   HIS A 265     -23.315  -5.986  53.976  1.00 37.44           C  
ATOM   4064  CB  HIS A 265     -25.579  -5.553  55.050  1.00 37.44           C  
ATOM   4067  O   HIS A 265     -22.589  -6.566  54.787  1.00 37.44           O  
ATOM   4068  CG  HIS A 265     -27.060  -5.412  54.790  1.00 37.44           C  
ATOM   4069  CD2 HIS A 265     -28.065  -6.220  55.254  1.00 37.44           C  
ATOM   4071  ND1 HIS A 265     -27.652  -4.418  54.045  1.00 37.44           N  
ATOM   4073  CE1 HIS A 265     -28.981  -4.619  54.064  1.00 37.44           C  
ATOM   4075  NE2 HIS A 265     -29.281  -5.702  54.795  1.00 37.44           N  
ATOM   4076  N   ARG A 266     -22.887  -5.074  53.108  1.00 36.42           N  
ATOM   4078  CA  ARG A 266     -21.652  -4.294  53.157  1.00 36.42           C  
ATOM   4080  C   ARG A 266     -22.056  -2.831  53.014  1.00 36.42           C  
ATOM   4081  CB  ARG A 266     -20.686  -4.718  52.041  1.00 36.42           C  
ATOM   4084  O   ARG A 266     -23.068  -2.603  52.307  1.00 36.42           O  
ATOM   4085  CG  ARG A 266     -19.967  -6.028  52.376  1.00 36.42           C  
ATOM   4088  CD  ARG A 266     -18.991  -6.404  51.253  1.00 36.42           C  
ATOM   4091  NE  ARG A 266     -18.051  -7.460  51.681  1.00 36.42           N  
ATOM   4093  NH1 ARG A 266     -16.398  -6.092  52.539  1.00 36.42           N  
ATOM   4096  NH2 ARG A 266     -16.344  -8.250  52.965  1.00 36.42           N  
ATOM   4099  CZ  ARG A 266     -16.944  -7.259  52.377  1.00 36.42           C  
ATOM   4100  OXT ARG A 266     -21.383  -2.001  53.650  1.00 36.42           O  
TER
ATOM   4101  N   MET B   1     -16.754 -45.743 112.314  1.00 25.44           N  
ATOM   4105  CA  MET B   1     -17.099 -47.039 111.679  1.00 25.44           C  
ATOM   4107  C   MET B   1     -16.605 -47.049 110.237  1.00 25.44           C  
ATOM   4108  CB  MET B   1     -18.609 -47.316 111.745  1.00 25.44           C  
ATOM   4111  O   MET B   1     -16.232 -45.994 109.737  1.00 25.44           O  
ATOM   4112  CG  MET B   1     -18.987 -47.975 113.074  1.00 25.44           C  
ATOM   4115  SD  MET B   1     -20.753 -48.344 113.179  1.00 25.44           S  
ATOM   4116  CE  MET B   1     -20.778 -49.473 114.598  1.00 25.44           C  
ATOM   4120  N   HIS B   2     -16.572 -48.217 109.590  1.00 21.56           N  
ATOM   4122  CA  HIS B   2     -16.065 -48.396 108.225  1.00 21.56           C  
ATOM   4124  C   HIS B   2     -17.075 -47.888 107.176  1.00 21.56           C  
ATOM   4125  CB  HIS B   2     -15.743 -49.888 108.000  1.00 21.56           C  
ATOM   4128  O   HIS B   2     -17.864 -48.665 106.645  1.00 21.56           O  
ATOM   4129  CG  HIS B   2     -14.516 -50.413 108.704  1.00 21.56           C  
ATOM   4130  CD2 HIS B   2     -14.228 -50.360 110.041  1.00 21.56           C  
ATOM   4132  ND1 HIS B   2     -13.494 -51.112 108.103  1.00 21.56           N  
ATOM   4134  CE1 HIS B   2     -12.608 -51.456 109.054  1.00 21.56           C  
ATOM   4136  NE2 HIS B   2     -13.013 -51.008 110.253  1.00 21.56           N  
ATOM   4137  N   HIS B   3     -17.058 -46.591 106.857  1.00 29.93           N  
ATOM   4139  CA  HIS B   3     -17.800 -46.078 105.700  1.00 29.93           C  
ATOM   4141  C   HIS B   3     -17.068 -46.454 104.406  1.00 29.93           C  
ATOM   4142  CB  HIS B   3     -18.058 -44.568 105.824  1.00 29.93           C  
ATOM   4145  O   HIS B   3     -16.130 -45.781 103.987  1.00 29.93           O  
ATOM   4146  CG  HIS B   3     -19.279 -44.280 106.658  1.00 29.93           C  
ATOM   4147  CD2 HIS B   3     -19.345 -44.252 108.023  1.00 29.93           C  
ATOM   4149  ND1 HIS B   3     -20.559 -44.085 106.188  1.00 29.93           N  
ATOM   4151  CE1 HIS B   3     -21.374 -43.944 107.246  1.00 29.93           C  
ATOM   4153  NE2 HIS B   3     -20.678 -44.048 108.391  1.00 29.93           N  
ATOM   4154  N   HIS B   4     -17.499 -47.549 103.778  1.00 24.47           N  
ATOM   4156  CA  HIS B   4     -17.033 -47.952 102.451  1.00 24.47           C  
ATOM   4158  C   HIS B   4     -17.554 -46.963 101.398  1.00 24.47           C  
ATOM   4159  CB  HIS B   4     -17.480 -49.395 102.147  1.00 24.47           C  
ATOM   4162  O   HIS B   4     -18.663 -47.111 100.884  1.00 24.47           O  
ATOM   4163  CG  HIS B   4     -16.581 -50.463 102.719  1.00 24.47           C  
ATOM   4164  CD2 HIS B   4     -16.102 -50.550 103.998  1.00 24.47           C  
ATOM   4166  ND1 HIS B   4     -16.072 -51.539 102.026  1.00 24.47           N  
ATOM   4168  CE1 HIS B   4     -15.300 -52.249 102.866  1.00 24.47           C  
ATOM   4170  NE2 HIS B   4     -15.279 -51.679 104.083  1.00 24.47           N  
ATOM   4171  N   HIS B   5     -16.754 -45.950 101.058  1.00 23.54           N  
ATOM   4173  CA  HIS B   5     -17.011 -45.113  99.887  1.00 23.54           C  
ATOM   4175  C   HIS B   5     -16.822 -45.943  98.611  1.00 23.54           C  
ATOM   4176  CB  HIS B   5     -16.113 -43.863  99.906  1.00 23.54           C  
ATOM   4179  O   HIS B   5     -15.705 -46.145  98.138  1.00 23.54           O  
ATOM   4180  CG  HIS B   5     -16.555 -42.764 100.846  1.00 23.54           C  
ATOM   4181  CD2 HIS B   5     -17.684 -42.723 101.625  1.00 23.54           C  
ATOM   4183  ND1 HIS B   5     -15.919 -41.554 101.006  1.00 23.54           N  
ATOM   4185  CE1 HIS B   5     -16.643 -40.807 101.856  1.00 23.54           C  
ATOM   4187  NE2 HIS B   5     -17.729 -41.481 102.265  1.00 23.54           N  
ATOM   4188  N   HIS B   6     -17.930 -46.436  98.055  1.00 22.84           N  
ATOM   4190  CA  HIS B   6     -17.951 -47.067  96.739  1.00 22.84           C  
ATOM   4192  C   HIS B   6     -17.628 -46.017  95.668  1.00 22.84           C  
ATOM   4193  CB  HIS B   6     -19.314 -47.739  96.495  1.00 22.84           C  
ATOM   4196  O   HIS B   6     -18.488 -45.236  95.264  1.00 22.84           O  
ATOM   4197  CG  HIS B   6     -19.406 -49.144  97.037  1.00 22.84           C  
ATOM   4198  CD2 HIS B   6     -19.024 -49.586  98.276  1.00 22.84           C  
ATOM   4200  ND1 HIS B   6     -19.858 -50.243  96.342  1.00 22.84           N  
ATOM   4202  CE1 HIS B   6     -19.743 -51.318  97.138  1.00 22.84           C  
ATOM   4204  NE2 HIS B   6     -19.229 -50.969  98.328  1.00 22.84           N  
ATOM   4205  N   HIS B   7     -16.380 -46.002  95.199  1.00 21.95           N  
ATOM   4207  CA  HIS B   7     -15.984 -45.218  94.034  1.00 21.95           C  
ATOM   4209  C   HIS B   7     -16.654 -45.797  92.781  1.00 21.95           C  
ATOM   4210  CB  HIS B   7     -14.450 -45.174  93.914  1.00 21.95           C  
ATOM   4213  O   HIS B   7     -16.164 -46.750  92.178  1.00 21.95           O  
ATOM   4214  CG  HIS B   7     -13.826 -44.059  94.718  1.00 21.95           C  
ATOM   4215  CD2 HIS B   7     -13.802 -43.928  96.080  1.00 21.95           C  
ATOM   4217  ND1 HIS B   7     -13.200 -42.950  94.196  1.00 21.95           N  
ATOM   4219  CE1 HIS B   7     -12.811 -42.171  95.218  1.00 21.95           C  
ATOM   4221  NE2 HIS B   7     -13.161 -42.723  96.389  1.00 21.95           N  
ATOM   4222  N   HIS B   8     -17.789 -45.214  92.390  1.00 22.18           N  
ATOM   4224  CA  HIS B   8     -18.437 -45.501  91.113  1.00 22.18           C  
ATOM   4226  C   HIS B   8     -17.549 -45.005  89.965  1.00 22.18           C  
ATOM   4227  CB  HIS B   8     -19.845 -44.880  91.076  1.00 22.18           C  
ATOM   4230  O   HIS B   8     -17.621 -43.847  89.553  1.00 22.18           O  
ATOM   4231  CG  HIS B   8     -20.900 -45.769  91.683  1.00 22.18           C  
ATOM   4232  CD2 HIS B   8     -21.100 -46.033  93.012  1.00 22.18           C  
ATOM   4234  ND1 HIS B   8     -21.838 -46.495  90.984  1.00 22.18           N  
ATOM   4236  CE1 HIS B   8     -22.582 -47.179  91.869  1.00 22.18           C  
ATOM   4238  NE2 HIS B   8     -22.161 -46.937  93.120  1.00 22.18           N  
ATOM   4239  N   HIS B   9     -16.704 -45.896  89.443  1.00 21.77           N  
ATOM   4241  CA  HIS B   9     -15.989 -45.678  88.191  1.00 21.77           C  
ATOM   4243  C   HIS B   9     -17.004 -45.601  87.047  1.00 21.77           C  
ATOM   4244  CB  HIS B   9     -14.942 -46.784  87.972  1.00 21.77           C  
ATOM   4247  O   HIS B   9     -17.437 -46.617  86.506  1.00 21.77           O  
ATOM   4248  CG  HIS B   9     -13.626 -46.487  88.643  1.00 21.77           C  
ATOM   4249  CD2 HIS B   9     -13.355 -46.514  89.986  1.00 21.77           C  
ATOM   4251  ND1 HIS B   9     -12.471 -46.092  88.007  1.00 21.77           N  
ATOM   4253  CE1 HIS B   9     -11.528 -45.886  88.942  1.00 21.77           C  
ATOM   4255  NE2 HIS B   9     -12.024 -46.121  90.166  1.00 21.77           N  
ATOM   4256  N   HIS B  10     -17.402 -44.380  86.687  1.00 22.44           N  
ATOM   4258  CA  HIS B  10     -18.185 -44.138  85.484  1.00 22.44           C  
ATOM   4260  C   HIS B  10     -17.346 -44.517  84.263  1.00 22.44           C  
ATOM   4261  CB  HIS B  10     -18.658 -42.676  85.429  1.00 22.44           C  
ATOM   4264  O   HIS B  10     -16.424 -43.798  83.880  1.00 22.44           O  
ATOM   4265  CG  HIS B  10     -20.000 -42.478  86.084  1.00 22.44           C  
ATOM   4266  CD2 HIS B  10     -20.265 -42.426  87.426  1.00 22.44           C  
ATOM   4268  ND1 HIS B  10     -21.206 -42.374  85.428  1.00 22.44           N  
ATOM   4270  CE1 HIS B  10     -22.174 -42.256  86.351  1.00 22.44           C  
ATOM   4272  NE2 HIS B  10     -21.648 -42.290  87.585  1.00 22.44           N  
ATOM   4273  N   HIS B  11     -17.688 -45.647  83.643  1.00 20.52           N  
ATOM   4275  CA  HIS B  11     -17.210 -46.004  82.314  1.00 20.52           C  
ATOM   4277  C   HIS B  11     -17.825 -45.032  81.303  1.00 20.52           C  
ATOM   4278  CB  HIS B  11     -17.548 -47.472  82.009  1.00 20.52           C  
ATOM   4281  O   HIS B  11     -18.900 -45.267  80.758  1.00 20.52           O  
ATOM   4282  CG  HIS B  11     -16.591 -48.448  82.647  1.00 20.52           C  
ATOM   4283  CD2 HIS B  11     -16.526 -48.808  83.968  1.00 20.52           C  
ATOM   4285  ND1 HIS B  11     -15.605 -49.148  81.990  1.00 20.52           N  
ATOM   4287  CE1 HIS B  11     -14.962 -49.909  82.890  1.00 20.52           C  
ATOM   4289  NE2 HIS B  11     -15.483 -49.731  84.114  1.00 20.52           N  
ATOM   4290  N   SER B  12     -17.153 -43.902  81.082  1.00 21.71           N  
ATOM   4292  CA  SER B  12     -17.446 -43.014  79.964  1.00 21.71           C  
ATOM   4294  C   SER B  12     -17.054 -43.732  78.675  1.00 21.71           C  
ATOM   4295  CB  SER B  12     -16.696 -41.685  80.129  1.00 21.71           C  
ATOM   4298  O   SER B  12     -15.879 -43.742  78.301  1.00 21.71           O  
ATOM   4299  OG  SER B  12     -15.307 -41.905  80.280  1.00 21.71           O  
ATOM   4301  N   GLU B  13     -18.021 -44.377  78.025  1.00 22.63           N  
ATOM   4303  CA  GLU B  13     -17.823 -45.007  76.723  1.00 22.63           C  
ATOM   4305  C   GLU B  13     -17.518 -43.923  75.686  1.00 22.63           C  
ATOM   4306  CB  GLU B  13     -19.039 -45.863  76.328  1.00 22.63           C  
ATOM   4309  O   GLU B  13     -18.411 -43.272  75.145  1.00 22.63           O  
ATOM   4310  CG  GLU B  13     -19.205 -47.073  77.261  1.00 22.63           C  
ATOM   4313  CD  GLU B  13     -20.258 -48.070  76.751  1.00 22.63           C  
ATOM   4314  OE1 GLU B  13     -19.998 -49.287  76.887  1.00 22.63           O  
ATOM   4315  OE2 GLU B  13     -21.308 -47.614  76.245  1.00 22.63           O  
ATOM   4316  N   THR B  14     -16.227 -43.683  75.448  1.00 23.09           N  
ATOM   4318  CA  THR B  14     -15.753 -42.746  74.432  1.00 23.09           C  
ATOM   4320  C   THR B  14     -16.217 -43.242  73.069  1.00 23.09           C  
ATOM   4321  CB  THR B  14     -14.221 -42.613  74.466  1.00 23.09           C  
ATOM   4323  O   THR B  14     -15.596 -44.122  72.475  1.00 23.09           O  
ATOM   4324  CG2 THR B  14     -13.704 -41.526  73.523  1.00 23.09           C  
ATOM   4328  OG1 THR B  14     -13.798 -42.249  75.758  1.00 23.09           O  
ATOM   4330  N   THR B  15     -17.324 -42.687  72.575  1.00 24.25           N  
ATOM   4332  CA  THR B  15     -17.885 -43.009  71.261  1.00 24.25           C  
ATOM   4334  C   THR B  15     -16.934 -42.519  70.175  1.00 24.25           C  
ATOM   4335  CB  THR B  15     -19.290 -42.409  71.095  1.00 24.25           C  
ATOM   4337  O   THR B  15     -17.063 -41.404  69.670  1.00 24.25           O  
ATOM   4338  CG2 THR B  15     -19.988 -42.887  69.821  1.00 24.25           C  
ATOM   4342  OG1 THR B  15     -20.097 -42.825  72.167  1.00 24.25           O  
ATOM   4344  N   TYR B  16     -15.949 -43.351  69.829  1.00 21.31           N  
ATOM   4346  CA  TYR B  16     -15.000 -43.095  68.753  1.00 21.31           C  
ATOM   4348  C   TYR B  16     -15.746 -43.055  67.419  1.00 21.31           C  
ATOM   4349  CB  TYR B  16     -13.875 -44.145  68.759  1.00 21.31           C  
ATOM   4352  O   TYR B  16     -15.924 -44.069  66.745  1.00 21.31           O  
ATOM   4353  CG  TYR B  16     -12.800 -43.902  69.804  1.00 21.31           C  
ATOM   4354  CD1 TYR B  16     -11.744 -43.010  69.524  1.00 21.31           C  
ATOM   4356  CD2 TYR B  16     -12.847 -44.562  71.046  1.00 21.31           C  
ATOM   4358  CE1 TYR B  16     -10.743 -42.772  70.487  1.00 21.31           C  
ATOM   4360  CE2 TYR B  16     -11.852 -44.323  72.012  1.00 21.31           C  
ATOM   4362  OH  TYR B  16      -9.849 -43.192  72.679  1.00 21.31           O  
ATOM   4364  CZ  TYR B  16     -10.800 -43.427  71.737  1.00 21.31           C  
ATOM   4365  N   THR B  17     -16.183 -41.855  67.030  1.00 26.36           N  
ATOM   4367  CA  THR B  17     -16.732 -41.565  65.707  1.00 26.36           C  
ATOM   4369  C   THR B  17     -15.616 -41.725  64.681  1.00 26.36           C  
ATOM   4370  CB  THR B  17     -17.342 -40.153  65.645  1.00 26.36           C  
ATOM   4372  O   THR B  17     -14.915 -40.765  64.360  1.00 26.36           O  
ATOM   4373  CG2 THR B  17     -18.576 -40.016  66.534  1.00 26.36           C  
ATOM   4377  OG1 THR B  17     -16.409 -39.185  66.061  1.00 26.36           O  
ATOM   4379  N   GLY B  18     -15.415 -42.961  64.217  1.00 26.38           N  
ATOM   4381  CA  GLY B  18     -14.385 -43.292  63.240  1.00 26.38           C  
ATOM   4384  C   GLY B  18     -14.486 -42.347  62.041  1.00 26.38           C  
ATOM   4385  O   GLY B  18     -15.582 -42.220  61.479  1.00 26.38           O  
ATOM   4386  N   PRO B  19     -13.400 -41.645  61.663  1.00 24.51           N  
ATOM   4387  CA  PRO B  19     -13.444 -40.720  60.544  1.00 24.51           C  
ATOM   4389  C   PRO B  19     -13.836 -41.515  59.303  1.00 24.51           C  
ATOM   4390  CB  PRO B  19     -12.046 -40.100  60.450  1.00 24.51           C  
ATOM   4393  O   PRO B  19     -13.168 -42.485  58.947  1.00 24.51           O  
ATOM   4394  CG  PRO B  19     -11.142 -41.151  61.098  1.00 24.51           C  
ATOM   4397  CD  PRO B  19     -12.041 -41.762  62.172  1.00 24.51           C  
ATOM   4400  N   ARG B  20     -14.954 -41.142  58.671  1.00 20.23           N  
ATOM   4402  CA  ARG B  20     -15.399 -41.808  57.446  1.00 20.23           C  
ATOM   4404  C   ARG B  20     -14.318 -41.608  56.396  1.00 20.23           C  
ATOM   4405  CB  ARG B  20     -16.745 -41.251  56.952  1.00 20.23           C  
ATOM   4408  O   ARG B  20     -14.129 -40.481  55.943  1.00 20.23           O  
ATOM   4409  CG  ARG B  20     -17.924 -41.679  57.836  1.00 20.23           C  
ATOM   4412  CD  ARG B  20     -19.240 -41.191  57.216  1.00 20.23           C  
ATOM   4415  NE  ARG B  20     -20.410 -41.642  57.993  1.00 20.23           N  
ATOM   4417  NH1 ARG B  20     -22.035 -40.933  56.532  1.00 20.23           N  
ATOM   4420  NH2 ARG B  20     -22.623 -41.977  58.412  1.00 20.23           N  
ATOM   4423  CZ  ARG B  20     -21.679 -41.515  57.643  1.00 20.23           C  
ATOM   4424  N   SER B  21     -13.629 -42.688  56.026  1.00 23.59           N  
ATOM   4426  CA  SER B  21     -12.708 -42.695  54.896  1.00 23.59           C  
ATOM   4428  C   SER B  21     -13.459 -42.173  53.681  1.00 23.59           C  
ATOM   4429  CB  SER B  21     -12.184 -44.107  54.613  1.00 23.59           C  
ATOM   4432  O   SER B  21     -14.361 -42.840  53.171  1.00 23.59           O  
ATOM   4433  OG  SER B  21     -11.512 -44.603  55.753  1.00 23.59           O  
ATOM   4435  N   ILE B  22     -13.128 -40.953  53.263  1.00 22.60           N  
ATOM   4437  CA  ILE B  22     -13.686 -40.364  52.055  1.00 22.60           C  
ATOM   4439  C   ILE B  22     -13.048 -41.155  50.921  1.00 22.60           C  
ATOM   4440  CB  ILE B  22     -13.421 -38.841  51.945  1.00 22.60           C  
ATOM   4442  O   ILE B  22     -11.876 -40.952  50.609  1.00 22.60           O  
ATOM   4443  CG1 ILE B  22     -13.539 -38.095  53.297  1.00 22.60           C  
ATOM   4446  CG2 ILE B  22     -14.411 -38.272  50.911  1.00 22.60           C  
ATOM   4450  CD1 ILE B  22     -13.212 -36.598  53.211  1.00 22.60           C  
ATOM   4454  N   VAL B  23     -13.776 -42.134  50.385  1.00 24.66           N  
ATOM   4456  CA  VAL B  23     -13.317 -42.909  49.235  1.00 24.66           C  
ATOM   4458  C   VAL B  23     -13.385 -41.972  48.040  1.00 24.66           C  
ATOM   4459  CB  VAL B  23     -14.126 -44.206  49.026  1.00 24.66           C  
ATOM   4461  O   VAL B  23     -14.423 -41.857  47.390  1.00 24.66           O  
ATOM   4462  CG1 VAL B  23     -13.586 -45.009  47.835  1.00 24.66           C  
ATOM   4466  CG2 VAL B  23     -14.049 -45.111  50.264  1.00 24.66           C  
ATOM   4470  N   THR B  24     -12.291 -41.248  47.807  1.00 25.75           N  
ATOM   4472  CA  THR B  24     -12.073 -40.510  46.567  1.00 25.75           C  
ATOM   4474  C   THR B  24     -12.266 -41.514  45.433  1.00 25.75           C  
ATOM   4475  CB  THR B  24     -10.651 -39.930  46.494  1.00 25.75           C  
ATOM   4477  O   THR B  24     -11.556 -42.523  45.425  1.00 25.75           O  
ATOM   4478  CG2 THR B  24     -10.562 -38.800  45.472  1.00 25.75           C  
ATOM   4482  OG1 THR B  24     -10.258 -39.384  47.734  1.00 25.75           O  
ATOM   4484  N   PRO B  25     -13.242 -41.322  44.530  1.00 26.96           N  
ATOM   4485  CA  PRO B  25     -13.423 -42.250  43.427  1.00 26.96           C  
ATOM   4487  C   PRO B  25     -12.146 -42.267  42.588  1.00 26.96           C  
ATOM   4488  CB  PRO B  25     -14.644 -41.744  42.652  1.00 26.96           C  
ATOM   4491  O   PRO B  25     -11.508 -41.227  42.404  1.00 26.96           O  
ATOM   4492  CG  PRO B  25     -14.669 -40.247  42.967  1.00 26.96           C  
ATOM   4495  CD  PRO B  25     -14.138 -40.183  44.399  1.00 26.96           C  
ATOM   4498  N   GLU B  26     -11.772 -43.437  42.073  1.00 28.95           N  
ATOM   4500  CA  GLU B  26     -10.679 -43.547  41.109  1.00 28.95           C  
ATOM   4502  C   GLU B  26     -11.126 -42.924  39.780  1.00 28.95           C  
ATOM   4503  CB  GLU B  26     -10.205 -45.004  40.955  1.00 28.95           C  
ATOM   4506  O   GLU B  26     -11.585 -43.609  38.865  1.00 28.95           O  
ATOM   4507  CG  GLU B  26      -9.499 -45.526  42.219  1.00 28.95           C  
ATOM   4510  CD  GLU B  26      -8.851 -46.907  42.015  1.00 28.95           C  
ATOM   4511  OE1 GLU B  26      -7.757 -47.121  42.587  1.00 28.95           O  
ATOM   4512  OE2 GLU B  26      -9.461 -47.750  41.319  1.00 28.95           O  
ATOM   4513  N   THR B  27     -11.012 -41.596  39.679  1.00 30.25           N  
ATOM   4515  CA  THR B  27     -11.035 -40.888  38.397  1.00 30.25           C  
ATOM   4517  C   THR B  27     -10.014 -41.576  37.496  1.00 30.25           C  
ATOM   4518  CB  THR B  27     -10.640 -39.412  38.560  1.00 30.25           C  
ATOM   4520  O   THR B  27      -8.848 -41.650  37.893  1.00 30.25           O  
ATOM   4521  CG2 THR B  27     -10.795 -38.624  37.259  1.00 30.25           C  
ATOM   4525  OG1 THR B  27     -11.475 -38.792  39.507  1.00 30.25           O  
ATOM   4527  N   PRO B  28     -10.402 -42.118  36.329  1.00 29.24           N  
ATOM   4528  CA  PRO B  28      -9.523 -42.953  35.534  1.00 29.24           C  
ATOM   4530  C   PRO B  28      -8.338 -42.119  35.080  1.00 29.24           C  
ATOM   4531  CB  PRO B  28     -10.365 -43.497  34.374  1.00 29.24           C  
ATOM   4534  O   PRO B  28      -8.455 -41.265  34.200  1.00 29.24           O  
ATOM   4535  CG  PRO B  28     -11.504 -42.492  34.264  1.00 29.24           C  
ATOM   4538  CD  PRO B  28     -11.712 -42.085  35.722  1.00 29.24           C  
ATOM   4541  N   ILE B  29      -7.184 -42.400  35.685  1.00 31.65           N  
ATOM   4543  CA  ILE B  29      -5.895 -41.830  35.314  1.00 31.65           C  
ATOM   4545  C   ILE B  29      -5.450 -42.518  34.019  1.00 31.65           C  
ATOM   4546  CB  ILE B  29      -4.860 -41.908  36.466  1.00 31.65           C  
ATOM   4548  O   ILE B  29      -4.467 -43.258  33.970  1.00 31.65           O  
ATOM   4549  CG1 ILE B  29      -5.460 -41.441  37.816  1.00 31.65           C  
ATOM   4552  CG2 ILE B  29      -3.630 -41.054  36.097  1.00 31.65           C  
ATOM   4556  CD1 ILE B  29      -4.480 -41.445  38.997  1.00 31.65           C  
ATOM   4560  N   GLY B  30      -6.201 -42.274  32.941  1.00 30.27           N  
ATOM   4562  CA  GLY B  30      -5.654 -42.387  31.602  1.00 30.27           C  
ATOM   4565  C   GLY B  30      -4.399 -41.513  31.584  1.00 30.27           C  
ATOM   4566  O   GLY B  30      -4.498 -40.347  31.976  1.00 30.27           O  
ATOM   4567  N   PRO B  31      -3.220 -42.046  31.212  1.00 32.54           N  
ATOM   4568  CA  PRO B  31      -1.955 -41.327  31.318  1.00 32.54           C  
ATOM   4570  C   PRO B  31      -1.872 -40.260  30.223  1.00 32.54           C  
ATOM   4571  CB  PRO B  31      -0.866 -42.404  31.262  1.00 32.54           C  
ATOM   4574  O   PRO B  31      -1.118 -40.366  29.260  1.00 32.54           O  
ATOM   4575  CG  PRO B  31      -1.507 -43.490  30.399  1.00 32.54           C  
ATOM   4578  CD  PRO B  31      -2.978 -43.423  30.809  1.00 32.54           C  
ATOM   4581  N   SER B  32      -2.664 -39.200  30.392  1.00 33.52           N  
ATOM   4583  CA  SER B  32      -2.685 -37.984  29.587  1.00 33.52           C  
ATOM   4585  C   SER B  32      -1.475 -37.113  29.932  1.00 33.52           C  
ATOM   4586  CB  SER B  32      -4.028 -37.262  29.757  1.00 33.52           C  
ATOM   4589  O   SER B  32      -1.574 -35.903  30.113  1.00 33.52           O  
ATOM   4590  OG  SER B  32      -4.239 -36.356  28.692  1.00 33.52           O  
ATOM   4592  N   SER B  33      -0.294 -37.737  29.985  1.00 33.98           N  
ATOM   4594  CA  SER B  33       1.010 -37.082  29.960  1.00 33.98           C  
ATOM   4596  C   SER B  33       1.308 -36.565  28.548  1.00 33.98           C  
ATOM   4597  CB  SER B  33       2.096 -38.032  30.483  1.00 33.98           C  
ATOM   4600  O   SER B  33       2.409 -36.734  28.021  1.00 33.98           O  
ATOM   4601  OG  SER B  33       2.254 -39.125  29.600  1.00 33.98           O  
ATOM   4603  N   TYR B  34       0.311 -35.941  27.911  1.00 35.73           N  
ATOM   4605  CA  TYR B  34       0.591 -34.964  26.878  1.00 35.73           C  
ATOM   4607  C   TYR B  34       1.443 -33.891  27.556  1.00 35.73           C  
ATOM   4608  CB  TYR B  34      -0.708 -34.364  26.321  1.00 35.73           C  
ATOM   4611  O   TYR B  34       0.988 -33.325  28.553  1.00 35.73           O  
ATOM   4612  CG  TYR B  34      -1.347 -35.229  25.255  1.00 35.73           C  
ATOM   4613  CD1 TYR B  34      -0.862 -35.165  23.935  1.00 35.73           C  
ATOM   4615  CD2 TYR B  34      -2.389 -36.116  25.583  1.00 35.73           C  
ATOM   4617  CE1 TYR B  34      -1.409 -35.997  22.940  1.00 35.73           C  
ATOM   4619  CE2 TYR B  34      -2.943 -36.947  24.590  1.00 35.73           C  
ATOM   4621  OH  TYR B  34      -2.970 -37.706  22.313  1.00 35.73           O  
ATOM   4623  CZ  TYR B  34      -2.451 -36.894  23.270  1.00 35.73           C  
ATOM   4624  N   PRO B  35       2.667 -33.615  27.074  1.00 39.19           N  
ATOM   4625  CA  PRO B  35       3.448 -32.517  27.616  1.00 39.19           C  
ATOM   4627  C   PRO B  35       2.619 -31.258  27.389  1.00 39.19           C  
ATOM   4628  CB  PRO B  35       4.772 -32.531  26.843  1.00 39.19           C  
ATOM   4631  O   PRO B  35       2.384 -30.888  26.236  1.00 39.19           O  
ATOM   4632  CG  PRO B  35       4.416 -33.199  25.514  1.00 39.19           C  
ATOM   4635  CD  PRO B  35       3.313 -34.183  25.899  1.00 39.19           C  
ATOM   4638  N   MET B  36       2.103 -30.659  28.467  1.00 44.11           N  
ATOM   4640  CA  MET B  36       1.201 -29.516  28.364  1.00 44.11           C  
ATOM   4642  C   MET B  36       2.006 -28.350  27.804  1.00 44.11           C  
ATOM   4643  CB  MET B  36       0.544 -29.160  29.710  1.00 44.11           C  
ATOM   4646  O   MET B  36       2.688 -27.632  28.537  1.00 44.11           O  
ATOM   4647  CG  MET B  36      -0.327 -30.283  30.288  1.00 44.11           C  
ATOM   4650  SD  MET B  36      -1.307 -29.762  31.725  1.00 44.11           S  
ATOM   4651  CE  MET B  36      -1.341 -31.296  32.688  1.00 44.11           C  
ATOM   4655  N   THR B  37       1.975 -28.189  26.479  1.00 48.68           N  
ATOM   4657  CA  THR B  37       2.603 -27.048  25.829  1.00 48.68           C  
ATOM   4659  C   THR B  37       1.953 -25.812  26.427  1.00 48.68           C  
ATOM   4660  CB  THR B  37       2.453 -27.053  24.303  1.00 48.68           C  
ATOM   4662  O   THR B  37       0.723 -25.755  26.434  1.00 48.68           O  
ATOM   4663  CG2 THR B  37       3.213 -28.222  23.678  1.00 48.68           C  
ATOM   4667  OG1 THR B  37       1.118 -27.173  23.873  1.00 48.68           O  
ATOM   4669  N   PRO B  38       2.711 -24.837  26.956  1.00 50.77           N  
ATOM   4670  CA  PRO B  38       2.087 -23.767  27.726  1.00 50.77           C  
ATOM   4672  C   PRO B  38       1.004 -22.990  26.941  1.00 50.77           C  
ATOM   4673  CB  PRO B  38       3.274 -22.943  28.239  1.00 50.77           C  
ATOM   4676  O   PRO B  38       0.059 -22.504  27.545  1.00 50.77           O  
ATOM   4677  CG  PRO B  38       4.376 -23.978  28.419  1.00 50.77           C  
ATOM   4680  CD  PRO B  38       4.150 -24.871  27.204  1.00 50.77           C  
ATOM   4683  N   SER B  39       1.067 -22.986  25.601  1.00 54.80           N  
ATOM   4685  CA  SER B  39       0.076 -22.459  24.643  1.00 54.80           C  
ATOM   4687  C   SER B  39      -1.227 -23.270  24.467  1.00 54.80           C  
ATOM   4688  CB  SER B  39       0.768 -22.329  23.281  1.00 54.80           C  
ATOM   4691  O   SER B  39      -2.062 -22.918  23.631  1.00 54.80           O  
ATOM   4692  OG  SER B  39       1.401 -23.554  22.928  1.00 54.80           O  
ATOM   4694  N   SER B  40      -1.419 -24.370  25.198  1.00 58.78           N  
ATOM   4696  CA  SER B  40      -2.652 -25.177  25.187  1.00 58.78           C  
ATOM   4698  C   SER B  40      -3.296 -25.341  26.564  1.00 58.78           C  
ATOM   4699  CB  SER B  40      -2.394 -26.543  24.535  1.00 58.78           C  
ATOM   4702  O   SER B  40      -4.294 -26.057  26.675  1.00 58.78           O  
ATOM   4703  OG  SER B  40      -1.464 -27.325  25.260  1.00 58.78           O  
ATOM   4705  N   LEU B  41      -2.721 -24.718  27.600  1.00 63.80           N  
ATOM   4707  CA  LEU B  41      -3.156 -24.872  28.982  1.00 63.80           C  
ATOM   4709  C   LEU B  41      -4.291 -23.901  29.325  1.00 63.80           C  
ATOM   4710  CB  LEU B  41      -1.948 -24.704  29.927  1.00 63.80           C  
ATOM   4713  O   LEU B  41      -4.165 -22.679  29.223  1.00 63.80           O  
ATOM   4714  CG  LEU B  41      -2.310 -24.958  31.405  1.00 63.80           C  
ATOM   4716  CD1 LEU B  41      -2.519 -26.443  31.705  1.00 63.80           C  
ATOM   4720  CD2 LEU B  41      -1.216 -24.430  32.332  1.00 63.80           C  
ATOM   4724  N   VAL B  42      -5.372 -24.456  29.854  1.00 69.17           N  
ATOM   4726  CA  VAL B  42      -6.372 -23.712  30.616  1.00 69.17           C  
ATOM   4728  C   VAL B  42      -6.259 -24.181  32.061  1.00 69.17           C  
ATOM   4729  CB  VAL B  42      -7.766 -23.950  30.018  1.00 69.17           C  
ATOM   4731  O   VAL B  42      -6.069 -25.371  32.300  1.00 69.17           O  
ATOM   4732  CG1 VAL B  42      -8.842 -23.258  30.853  1.00 69.17           C  
ATOM   4736  CG2 VAL B  42      -7.856 -23.403  28.588  1.00 69.17           C  
ATOM   4740  N   LEU B  43      -6.368 -23.294  33.051  1.00 73.34           N  
ATOM   4742  CA  LEU B  43      -6.480 -23.762  34.431  1.00 73.34           C  
ATOM   4744  C   LEU B  43      -7.571 -23.021  35.200  1.00 73.34           C  
ATOM   4745  CB  LEU B  43      -5.081 -23.950  35.071  1.00 73.34           C  
ATOM   4748  O   LEU B  43      -7.698 -21.796  35.221  1.00 73.34           O  
ATOM   4749  CG  LEU B  43      -4.948 -23.930  36.606  1.00 73.34           C  
ATOM   4751  CD1 LEU B  43      -3.618 -24.590  36.939  1.00 73.34           C  
ATOM   4755  CD2 LEU B  43      -4.908 -22.549  37.260  1.00 73.34           C  
ATOM   4759  N   MET B  44      -8.423 -23.831  35.811  1.00 73.99           N  
ATOM   4761  CA  MET B  44      -9.383 -23.380  36.798  1.00 73.99           C  
ATOM   4763  C   MET B  44      -8.597 -22.944  38.019  1.00 73.99           C  
ATOM   4764  CB  MET B  44     -10.311 -24.546  37.172  1.00 73.99           C  
ATOM   4767  O   MET B  44      -7.791 -23.720  38.526  1.00 73.99           O  
ATOM   4768  CG  MET B  44     -11.782 -24.253  36.908  1.00 73.99           C  
ATOM   4771  SD  MET B  44     -12.313 -24.845  35.294  1.00 73.99           S  
ATOM   4772  CE  MET B  44     -11.662 -23.587  34.182  1.00 73.99           C  
ATOM   4776  N   ALA B  45      -8.879 -21.755  38.530  1.00 75.61           N  
ATOM   4778  CA  ALA B  45      -8.462 -21.362  39.861  1.00 75.61           C  
ATOM   4780  C   ALA B  45      -9.650 -20.722  40.586  1.00 75.61           C  
ATOM   4781  CB  ALA B  45      -7.211 -20.486  39.757  1.00 75.61           C  
ATOM   4785  O   ALA B  45     -10.563 -20.151  39.987  1.00 75.61           O  
ATOM   4786  N   GLY B  46      -9.701 -20.854  41.900  1.00 72.05           N  
ATOM   4788  CA  GLY B  46     -10.761 -20.230  42.672  1.00 72.05           C  
ATOM   4791  C   GLY B  46     -10.528 -20.335  44.155  1.00 72.05           C  
ATOM   4792  O   GLY B  46      -9.553 -20.934  44.608  1.00 72.05           O  
ATOM   4793  N   TYR B  47     -11.431 -19.688  44.891  1.00 71.56           N  
ATOM   4795  CA  TYR B  47     -11.165 -19.271  46.259  1.00 71.56           C  
ATOM   4797  C   TYR B  47      -9.898 -18.401  46.326  1.00 71.56           C  
ATOM   4798  CB  TYR B  47     -11.185 -20.478  47.207  1.00 71.56           C  
ATOM   4801  O   TYR B  47      -9.074 -18.537  47.227  1.00 71.56           O  
ATOM   4802  CG  TYR B  47     -12.492 -21.253  47.259  1.00 71.56           C  
ATOM   4803  CD1 TYR B  47     -13.365 -21.048  48.341  1.00 71.56           C  
ATOM   4805  CD2 TYR B  47     -12.818 -22.207  46.270  1.00 71.56           C  
ATOM   4807  CE1 TYR B  47     -14.567 -21.770  48.434  1.00 71.56           C  
ATOM   4809  CE2 TYR B  47     -14.014 -22.948  46.369  1.00 71.56           C  
ATOM   4811  OH  TYR B  47     -16.028 -23.450  47.589  1.00 71.56           O  
ATOM   4813  CZ  TYR B  47     -14.889 -22.728  47.452  1.00 71.56           C  
ATOM   4814  N   PHE B  48      -9.748 -17.491  45.354  1.00 77.23           N  
ATOM   4816  CA  PHE B  48      -8.683 -16.493  45.380  1.00 77.23           C  
ATOM   4818  C   PHE B  48      -8.802 -15.656  46.647  1.00 77.23           C  
ATOM   4819  CB  PHE B  48      -8.754 -15.561  44.169  1.00 77.23           C  
ATOM   4822  O   PHE B  48      -9.861 -15.078  46.892  1.00 77.23           O  
ATOM   4823  CG  PHE B  48      -8.498 -16.235  42.844  1.00 77.23           C  
ATOM   4824  CD1 PHE B  48      -7.178 -16.469  42.414  1.00 77.23           C  
ATOM   4826  CD2 PHE B  48      -9.582 -16.591  42.025  1.00 77.23           C  
ATOM   4828  CE1 PHE B  48      -6.942 -17.013  41.141  1.00 77.23           C  
ATOM   4830  CE2 PHE B  48      -9.341 -17.146  40.760  1.00 77.23           C  
ATOM   4832  CZ  PHE B  48      -8.027 -17.323  40.305  1.00 77.23           C  
ATOM   4834  N   SER B  49      -7.736 -15.562  47.439  1.00 77.78           N  
ATOM   4836  CA  SER B  49      -7.717 -14.669  48.599  1.00 77.78           C  
ATOM   4838  C   SER B  49      -6.436 -13.846  48.676  1.00 77.78           C  
ATOM   4839  CB  SER B  49      -8.046 -15.409  49.901  1.00 77.78           C  
ATOM   4842  O   SER B  49      -5.320 -14.349  48.530  1.00 77.78           O  
ATOM   4843  OG  SER B  49      -7.200 -16.512  50.152  1.00 77.78           O  
ATOM   4845  N   GLY B  50      -6.617 -12.543  48.867  1.00 76.46           N  
ATOM   4847  CA  GLY B  50      -5.561 -11.588  49.171  1.00 76.46           C  
ATOM   4850  C   GLY B  50      -5.505 -11.257  50.667  1.00 76.46           C  
ATOM   4851  O   GLY B  50      -6.300 -11.774  51.457  1.00 76.46           O  
ATOM   4852  N   PRO B  51      -4.579 -10.375  51.071  1.00 78.47           N  
ATOM   4853  CA  PRO B  51      -4.597  -9.765  52.391  1.00 78.47           C  
ATOM   4855  C   PRO B  51      -5.823  -8.849  52.517  1.00 78.47           C  
ATOM   4856  CB  PRO B  51      -3.278  -8.991  52.486  1.00 78.47           C  
ATOM   4859  O   PRO B  51      -6.181  -8.140  51.578  1.00 78.47           O  
ATOM   4860  CG  PRO B  51      -3.017  -8.579  51.038  1.00 78.47           C  
ATOM   4863  CD  PRO B  51      -3.576  -9.746  50.229  1.00 78.47           C  
ATOM   4866  N   GLU B  52      -6.455  -8.841  53.685  1.00 71.19           N  
ATOM   4868  CA  GLU B  52      -7.531  -7.897  54.000  1.00 71.19           C  
ATOM   4870  C   GLU B  52      -6.943  -6.493  54.215  1.00 71.19           C  
ATOM   4871  CB  GLU B  52      -8.294  -8.445  55.214  1.00 71.19           C  
ATOM   4874  O   GLU B  52      -5.934  -6.345  54.910  1.00 71.19           O  
ATOM   4875  CG  GLU B  52      -9.610  -7.721  55.528  1.00 71.19           C  
ATOM   4878  CD  GLU B  52     -10.579  -8.705  56.203  1.00 71.19           C  
ATOM   4879  OE1 GLU B  52     -11.651  -8.963  55.598  1.00 71.19           O  
ATOM   4880  OE2 GLU B  52     -10.189  -9.308  57.228  1.00 71.19           O  
ATOM   4881  N   ILE B  53      -7.531  -5.466  53.585  1.00 69.69           N  
ATOM   4883  CA  ILE B  53      -6.991  -4.089  53.621  1.00 69.69           C  
ATOM   4885  C   ILE B  53      -7.896  -3.080  54.325  1.00 69.69           C  
ATOM   4886  CB  ILE B  53      -6.577  -3.580  52.224  1.00 69.69           C  
ATOM   4888  O   ILE B  53      -7.393  -2.100  54.870  1.00 69.69           O  
ATOM   4889  CG1 ILE B  53      -7.742  -3.568  51.208  1.00 69.69           C  
ATOM   4892  CG2 ILE B  53      -5.375  -4.393  51.728  1.00 69.69           C  
ATOM   4896  CD1 ILE B  53      -7.430  -2.774  49.934  1.00 69.69           C  
ATOM   4900  N   SER B  54      -9.205  -3.293  54.362  1.00 64.25           N  
ATOM   4902  CA  SER B  54     -10.128  -2.520  55.194  1.00 64.25           C  
ATOM   4904  C   SER B  54     -11.427  -3.291  55.357  1.00 64.25           C  
ATOM   4905  CB  SER B  54     -10.413  -1.133  54.589  1.00 64.25           C  
ATOM   4908  O   SER B  54     -11.731  -4.163  54.548  1.00 64.25           O  
ATOM   4909  OG  SER B  54     -11.102  -1.202  53.354  1.00 64.25           O  
ATOM   4911  N   ASP B  55     -12.229  -2.930  56.354  1.00 62.20           N  
ATOM   4913  CA  ASP B  55     -13.518  -3.576  56.631  1.00 62.20           C  
ATOM   4915  C   ASP B  55     -14.446  -3.547  55.389  1.00 62.20           C  
ATOM   4916  CB  ASP B  55     -14.155  -2.869  57.847  1.00 62.20           C  
ATOM   4919  O   ASP B  55     -15.135  -4.519  55.057  1.00 62.20           O  
ATOM   4920  CG  ASP B  55     -13.175  -2.593  59.006  1.00 62.20           C  
ATOM   4921  OD1 ASP B  55     -12.215  -3.376  59.177  1.00 62.20           O  
ATOM   4922  OD2 ASP B  55     -13.337  -1.540  59.657  1.00 62.20           O  
ATOM   4923  N   ASN B  56     -14.365  -2.455  54.614  1.00 59.12           N  
ATOM   4925  CA  ASN B  56     -15.057  -2.294  53.335  1.00 59.12           C  
ATOM   4927  C   ASN B  56     -14.531  -3.259  52.255  1.00 59.12           C  
ATOM   4928  CB  ASN B  56     -14.903  -0.842  52.843  1.00 59.12           C  
ATOM   4931  O   ASN B  56     -15.311  -3.741  51.440  1.00 59.12           O  
ATOM   4932  CG  ASN B  56     -15.326   0.200  53.862  1.00 59.12           C  
ATOM   4933  ND2 ASN B  56     -14.616   1.298  53.932  1.00 59.12           N  
ATOM   4936  OD1 ASN B  56     -16.258   0.045  54.623  1.00 59.12           O  
ATOM   4937  N   PHE B  57     -13.225  -3.555  52.238  1.00 62.31           N  
ATOM   4939  CA  PHE B  57     -12.541  -4.409  51.259  1.00 62.31           C  
ATOM   4941  C   PHE B  57     -12.186  -5.779  51.848  1.00 62.31           C  
ATOM   4942  CB  PHE B  57     -11.317  -3.682  50.676  1.00 62.31           C  
ATOM   4945  O   PHE B  57     -11.057  -6.043  52.268  1.00 62.31           O  
ATOM   4946  CG  PHE B  57     -11.555  -3.080  49.312  1.00 62.31           C  
ATOM   4947  CD1 PHE B  57     -10.765  -3.492  48.221  1.00 62.31           C  
ATOM   4949  CD2 PHE B  57     -12.573  -2.128  49.122  1.00 62.31           C  
ATOM   4951  CE1 PHE B  57     -10.956  -2.912  46.959  1.00 62.31           C  
ATOM   4953  CE2 PHE B  57     -12.786  -1.577  47.848  1.00 62.31           C  
ATOM   4955  CZ  PHE B  57     -11.954  -1.943  46.776  1.00 62.31           C  
ATOM   4957  N   GLY B  58     -13.170  -6.679  51.807  1.00 61.54           N  
ATOM   4959  CA  GLY B  58     -12.952  -8.081  52.144  1.00 61.54           C  
ATOM   4962  C   GLY B  58     -11.881  -8.735  51.267  1.00 61.54           C  
ATOM   4963  O   GLY B  58     -11.756  -8.425  50.080  1.00 61.54           O  
ATOM   4964  N   LYS B  59     -11.173  -9.706  51.852  1.00 65.59           N  
ATOM   4966  CA  LYS B  59     -10.063 -10.513  51.287  1.00 65.59           C  
ATOM   4968  C   LYS B  59     -10.251 -11.139  49.889  1.00 65.59           C  
ATOM   4969  CB  LYS B  59      -9.747 -11.618  52.311  1.00 65.59           C  
ATOM   4972  O   LYS B  59      -9.324 -11.768  49.383  1.00 65.59           O  
ATOM   4973  CG  LYS B  59     -10.870 -12.669  52.391  1.00 65.59           C  
ATOM   4976  CD  LYS B  59     -10.620 -13.662  53.526  1.00 65.59           C  
ATOM   4979  CE  LYS B  59     -11.740 -14.704  53.491  1.00 65.59           C  
ATOM   4982  NZ  LYS B  59     -11.613 -15.682  54.594  1.00 65.59           N  
ATOM   4986  N   TYR B  60     -11.435 -11.030  49.291  1.00 63.89           N  
ATOM   4988  CA  TYR B  60     -11.781 -11.558  47.970  1.00 63.89           C  
ATOM   4990  C   TYR B  60     -11.685 -10.514  46.842  1.00 63.89           C  
ATOM   4991  CB  TYR B  60     -13.172 -12.200  48.049  1.00 63.89           C  
ATOM   4994  O   TYR B  60     -11.781 -10.890  45.674  1.00 63.89           O  
ATOM   4995  CG  TYR B  60     -13.280 -13.327  49.063  1.00 63.89           C  
ATOM   4996  CD1 TYR B  60     -12.494 -14.480  48.900  1.00 63.89           C  
ATOM   4998  CD2 TYR B  60     -14.184 -13.246  50.141  1.00 63.89           C  
ATOM   5000  CE1 TYR B  60     -12.606 -15.562  49.790  1.00 63.89           C  
ATOM   5002  CE2 TYR B  60     -14.316 -14.330  51.033  1.00 63.89           C  
ATOM   5004  OH  TYR B  60     -13.635 -16.538  51.713  1.00 63.89           O  
ATOM   5006  CZ  TYR B  60     -13.532 -15.491  50.852  1.00 63.89           C  
ATOM   5007  N   MET B  61     -11.437  -9.234  47.161  1.00 65.67           N  
ATOM   5009  CA  MET B  61     -10.983  -8.246  46.178  1.00 65.67           C  
ATOM   5011  C   MET B  61      -9.451  -8.270  46.107  1.00 65.67           C  
ATOM   5012  CB  MET B  61     -11.491  -6.831  46.491  1.00 65.67           C  
ATOM   5015  O   MET B  61      -8.790  -7.732  46.998  1.00 65.67           O  
ATOM   5016  CG  MET B  61     -12.960  -6.666  46.093  1.00 65.67           C  
ATOM   5019  SD  MET B  61     -13.548  -4.953  46.081  1.00 65.67           S  
ATOM   5020  CE  MET B  61     -12.888  -4.294  44.533  1.00 65.67           C  
ATOM   5024  N   PRO B  62      -8.856  -8.885  45.071  1.00 67.17           N  
ATOM   5025  CA  PRO B  62      -7.422  -8.813  44.862  1.00 67.17           C  
ATOM   5027  C   PRO B  62      -7.015  -7.404  44.429  1.00 67.17           C  
ATOM   5028  CB  PRO B  62      -7.109  -9.873  43.816  1.00 67.17           C  
ATOM   5031  O   PRO B  62      -7.806  -6.610  43.917  1.00 67.17           O  
ATOM   5032  CG  PRO B  62      -8.368  -9.846  42.972  1.00 67.17           C  
ATOM   5035  CD  PRO B  62      -9.477  -9.622  43.983  1.00 67.17           C  
ATOM   5038  N   LEU B  63      -5.747  -7.103  44.665  1.00 79.96           N  
ATOM   5040  CA  LEU B  63      -5.219  -5.749  44.661  1.00 79.96           C  
ATOM   5042  C   LEU B  63      -3.831  -5.704  44.030  1.00 79.96           C  
ATOM   5043  CB  LEU B  63      -5.280  -5.189  46.097  1.00 79.96           C  
ATOM   5046  O   LEU B  63      -3.151  -6.725  43.891  1.00 79.96           O  
ATOM   5047  CG  LEU B  63      -4.671  -6.067  47.214  1.00 79.96           C  
ATOM   5049  CD1 LEU B  63      -3.145  -6.096  47.202  1.00 79.96           C  
ATOM   5053  CD2 LEU B  63      -5.087  -5.520  48.568  1.00 79.96           C  
ATOM   5057  N   LEU B  64      -3.433  -4.507  43.631  1.00 86.88           N  
ATOM   5059  CA  LEU B  64      -2.107  -4.204  43.123  1.00 86.88           C  
ATOM   5061  C   LEU B  64      -1.325  -3.478  44.224  1.00 86.88           C  
ATOM   5062  CB  LEU B  64      -2.280  -3.386  41.834  1.00 86.88           C  
ATOM   5065  O   LEU B  64      -1.903  -2.743  45.024  1.00 86.88           O  
ATOM   5066  CG  LEU B  64      -2.776  -4.200  40.623  1.00 86.88           C  
ATOM   5068  CD1 LEU B  64      -3.110  -3.267  39.460  1.00 86.88           C  
ATOM   5072  CD2 LEU B  64      -1.735  -5.193  40.115  1.00 86.88           C  
ATOM   5076  N   PHE B  65      -0.014  -3.682  44.303  1.00 91.52           N  
ATOM   5078  CA  PHE B  65       0.826  -3.044  45.308  1.00 91.52           C  
ATOM   5080  C   PHE B  65       2.237  -2.732  44.810  1.00 91.52           C  
ATOM   5081  CB  PHE B  65       0.843  -3.866  46.611  1.00 91.52           C  
ATOM   5084  O   PHE B  65       2.832  -3.471  44.032  1.00 91.52           O  
ATOM   5085  CG  PHE B  65       1.347  -5.303  46.546  1.00 91.52           C  
ATOM   5086  CD1 PHE B  65       0.439  -6.361  46.718  1.00 91.52           C  
ATOM   5088  CD2 PHE B  65       2.717  -5.598  46.403  1.00 91.52           C  
ATOM   5090  CE1 PHE B  65       0.881  -7.693  46.753  1.00 91.52           C  
ATOM   5092  CE2 PHE B  65       3.158  -6.936  46.424  1.00 91.52           C  
ATOM   5094  CZ  PHE B  65       2.243  -7.986  46.594  1.00 91.52           C  
ATOM   5096  N   GLN B  66       2.807  -1.654  45.344  1.00 93.23           N  
ATOM   5098  CA  GLN B  66       4.224  -1.332  45.235  1.00 93.23           C  
ATOM   5100  C   GLN B  66       4.852  -1.514  46.619  1.00 93.23           C  
ATOM   5101  CB  GLN B  66       4.370   0.090  44.665  1.00 93.23           C  
ATOM   5104  O   GLN B  66       4.602  -0.727  47.531  1.00 93.23           O  
ATOM   5105  CG  GLN B  66       5.819   0.537  44.425  1.00 93.23           C  
ATOM   5108  CD  GLN B  66       6.562  -0.245  43.343  1.00 93.23           C  
ATOM   5109  NE2 GLN B  66       7.813   0.075  43.100  1.00 93.23           N  
ATOM   5112  OE1 GLN B  66       6.076  -1.165  42.707  1.00 93.23           O  
ATOM   5113  N   GLN B  67       5.633  -2.582  46.802  1.00 94.49           N  
ATOM   5115  CA  GLN B  67       6.249  -2.886  48.102  1.00 94.49           C  
ATOM   5117  C   GLN B  67       7.290  -1.825  48.468  1.00 94.49           C  
ATOM   5118  CB  GLN B  67       6.945  -4.255  48.112  1.00 94.49           C  
ATOM   5121  O   GLN B  67       8.152  -1.500  47.642  1.00 94.49           O  
ATOM   5122  CG  GLN B  67       6.134  -5.433  47.581  1.00 94.49           C  
ATOM   5125  CD  GLN B  67       6.979  -6.701  47.536  1.00 94.49           C  
ATOM   5126  NE2 GLN B  67       6.956  -7.402  46.434  1.00 94.49           N  
ATOM   5129  OE1 GLN B  67       7.713  -7.063  48.445  1.00 94.49           O  
ATOM   5130  N   ASN B  68       7.298  -1.356  49.714  1.00 92.50           N  
ATOM   5132  CA  ASN B  68       8.283  -0.373  50.171  1.00 92.50           C  
ATOM   5134  C   ASN B  68       9.660  -1.053  50.314  1.00 92.50           C  
ATOM   5135  CB  ASN B  68       7.752   0.320  51.448  1.00 92.50           C  
ATOM   5138  O   ASN B  68      10.636  -0.657  49.670  1.00 92.50           O  
ATOM   5139  CG  ASN B  68       6.490   1.139  51.180  1.00 92.50           C  
ATOM   5140  ND2 ASN B  68       5.849   1.696  52.176  1.00 92.50           N  
ATOM   5143  OD1 ASN B  68       6.051   1.309  50.059  1.00 92.50           O  
ATOM   5144  N   THR B  69       9.718  -2.179  51.028  1.00 90.42           N  
ATOM   5146  CA  THR B  69      10.883  -3.081  51.089  1.00 90.42           C  
ATOM   5148  C   THR B  69      10.763  -4.227  50.075  1.00 90.42           C  
ATOM   5149  CB  THR B  69      11.078  -3.619  52.515  1.00 90.42           C  
ATOM   5151  O   THR B  69       9.706  -4.453  49.498  1.00 90.42           O  
ATOM   5152  CG2 THR B  69      11.406  -2.500  53.502  1.00 90.42           C  
ATOM   5156  OG1 THR B  69       9.904  -4.250  52.967  1.00 90.42           O  
ATOM   5158  N   SER B  70      11.850  -4.949  49.794  1.00 90.94           N  
ATOM   5160  CA  SER B  70      11.840  -6.099  48.869  1.00 90.94           C  
ATOM   5162  C   SER B  70      11.463  -7.395  49.598  1.00 90.94           C  
ATOM   5163  CB  SER B  70      13.187  -6.221  48.146  1.00 90.94           C  
ATOM   5166  O   SER B  70      12.302  -8.283  49.746  1.00 90.94           O  
ATOM   5167  OG  SER B  70      13.445  -5.051  47.387  1.00 90.94           O  
ATOM   5169  N   LYS B  71      10.224  -7.484  50.102  1.00 96.87           N  
ATOM   5171  CA  LYS B  71       9.757  -8.623  50.913  1.00 96.87           C  
ATOM   5173  C   LYS B  71       9.530  -9.874  50.070  1.00 96.87           C  
ATOM   5174  CB  LYS B  71       8.471  -8.233  51.662  1.00 96.87           C  
ATOM   5177  O   LYS B  71      10.055 -10.932  50.409  1.00 96.87           O  
ATOM   5178  CG  LYS B  71       8.037  -9.297  52.687  1.00 96.87           C  
ATOM   5181  CD  LYS B  71       8.834  -9.186  53.987  1.00 96.87           C  
ATOM   5184  CE  LYS B  71       8.367 -10.268  54.958  1.00 96.87           C  
ATOM   5187  NZ  LYS B  71       9.178 -10.244  56.192  1.00 96.87           N  
ATOM   5191  N   VAL B  72       8.760  -9.736  48.988  1.00 97.08           N  
ATOM   5193  CA  VAL B  72       8.410 -10.815  48.053  1.00 97.08           C  
ATOM   5195  C   VAL B  72       9.045 -10.506  46.702  1.00 97.08           C  
ATOM   5196  CB  VAL B  72       6.881 -10.991  47.912  1.00 97.08           C  
ATOM   5198  O   VAL B  72       8.679  -9.527  46.047  1.00 97.08           O  
ATOM   5199  CG1 VAL B  72       6.573 -12.300  47.173  1.00 97.08           C  
ATOM   5203  CG2 VAL B  72       6.153 -11.019  49.259  1.00 97.08           C  
ATOM   5207  N   THR B  73      10.005 -11.316  46.260  1.00 96.38           N  
ATOM   5209  CA  THR B  73      10.712 -11.076  44.991  1.00 96.38           C  
ATOM   5211  C   THR B  73      10.667 -12.274  44.066  1.00 96.38           C  
ATOM   5212  CB  THR B  73      12.172 -10.620  45.173  1.00 96.38           C  
ATOM   5214  O   THR B  73      10.997 -13.380  44.487  1.00 96.38           O  
ATOM   5215  CG2 THR B  73      12.288  -9.308  45.945  1.00 96.38           C  
ATOM   5219  OG1 THR B  73      12.959 -11.584  45.848  1.00 96.38           O  
ATOM   5221  N   PHE B  74      10.353 -12.044  42.793  1.00 93.87           N  
ATOM   5223  CA  PHE B  74      10.689 -12.990  41.734  1.00 93.87           C  
ATOM   5225  C   PHE B  74      12.176 -12.858  41.402  1.00 93.87           C  
ATOM   5226  CB  PHE B  74       9.833 -12.715  40.497  1.00 93.87           C  
ATOM   5229  O   PHE B  74      12.685 -11.734  41.319  1.00 93.87           O  
ATOM   5230  CG  PHE B  74      10.147 -13.642  39.345  1.00 93.87           C  
ATOM   5231  CD1 PHE B  74      10.842 -13.167  38.217  1.00 93.87           C  
ATOM   5233  CD2 PHE B  74       9.753 -14.991  39.414  1.00 93.87           C  
ATOM   5235  CE1 PHE B  74      11.084 -14.022  37.130  1.00 93.87           C  
ATOM   5237  CE2 PHE B  74      10.015 -15.849  38.336  1.00 93.87           C  
ATOM   5239  CZ  PHE B  74      10.648 -15.355  37.185  1.00 93.87           C  
ATOM   5241  N   ARG B  75      12.879 -13.978  41.204  1.00 92.95           N  
ATOM   5243  CA  ARG B  75      14.280 -13.967  40.756  1.00 92.95           C  
ATOM   5245  C   ARG B  75      14.525 -14.968  39.650  1.00 92.95           C  
ATOM   5246  CB  ARG B  75      15.273 -14.228  41.895  1.00 92.95           C  
ATOM   5249  O   ARG B  75      14.043 -16.102  39.715  1.00 92.95           O  
ATOM   5250  CG  ARG B  75      15.022 -13.343  43.112  1.00 92.95           C  
ATOM   5253  CD  ARG B  75      16.102 -13.533  44.173  1.00 92.95           C  
ATOM   5256  NE  ARG B  75      15.752 -12.737  45.354  1.00 92.95           N  
ATOM   5258  NH1 ARG B  75      17.572 -13.200  46.686  1.00 92.95           N  
ATOM   5261  NH2 ARG B  75      16.002 -11.740  47.338  1.00 92.95           N  
ATOM   5264  CZ  ARG B  75      16.455 -12.571  46.450  1.00 92.95           C  
ATOM   5265  N   SER B  76      15.340 -14.552  38.687  1.00 87.30           N  
ATOM   5267  CA  SER B  76      15.836 -15.418  37.627  1.00 87.30           C  
ATOM   5269  C   SER B  76      17.052 -14.827  36.924  1.00 87.30           C  
ATOM   5270  CB  SER B  76      14.740 -15.628  36.611  1.00 87.30           C  
ATOM   5273  O   SER B  76      17.092 -13.631  36.634  1.00 87.30           O  
ATOM   5274  OG  SER B  76      15.146 -16.689  35.784  1.00 87.30           O  
ATOM   5276  N   GLY B  77      18.064 -15.660  36.673  1.00 82.70           N  
ATOM   5278  CA  GLY B  77      19.384 -15.190  36.256  1.00 82.70           C  
ATOM   5281  C   GLY B  77      19.918 -14.132  37.228  1.00 82.70           C  
ATOM   5282  O   GLY B  77      19.936 -14.341  38.440  1.00 82.70           O  
ATOM   5283  N   SER B  78      20.312 -12.977  36.693  1.00 87.97           N  
ATOM   5285  CA  SER B  78      20.705 -11.786  37.458  1.00 87.97           C  
ATOM   5287  C   SER B  78      19.528 -10.891  37.879  1.00 87.97           C  
ATOM   5288  CB  SER B  78      21.689 -10.970  36.614  1.00 87.97           C  
ATOM   5291  O   SER B  78      19.718  -9.968  38.673  1.00 87.97           O  
ATOM   5292  OG  SER B  78      21.149 -10.775  35.317  1.00 87.97           O  
ATOM   5294  N   HIS B  79      18.314 -11.126  37.372  1.00 90.06           N  
ATOM   5296  CA  HIS B  79      17.160 -10.268  37.628  1.00 90.06           C  
ATOM   5298  C   HIS B  79      16.503 -10.598  38.972  1.00 90.06           C  
ATOM   5299  CB  HIS B  79      16.155 -10.351  36.469  1.00 90.06           C  
ATOM   5302  O   HIS B  79      16.213 -11.753  39.282  1.00 90.06           O  
ATOM   5303  CG  HIS B  79      16.746  -9.956  35.138  1.00 90.06           C  
ATOM   5304  CD2 HIS B  79      17.298 -10.802  34.214  1.00 90.06           C  
ATOM   5306  ND1 HIS B  79      16.847  -8.681  34.629  1.00 90.06           N  
ATOM   5308  CE1 HIS B  79      17.443  -8.760  33.427  1.00 90.06           C  
ATOM   5310  NE2 HIS B  79      17.748 -10.032  33.138  1.00 90.06           N  
ATOM   5311  N   THR B  80      16.217  -9.561  39.760  1.00 92.25           N  
ATOM   5313  CA  THR B  80      15.391  -9.622  40.974  1.00 92.25           C  
ATOM   5315  C   THR B  80      14.322  -8.538  40.875  1.00 92.25           C  
ATOM   5316  CB  THR B  80      16.254  -9.448  42.234  1.00 92.25           C  
ATOM   5318  O   THR B  80      14.652  -7.355  40.835  1.00 92.25           O  
ATOM   5319  CG2 THR B  80      15.445  -9.351  43.530  1.00 92.25           C  
ATOM   5323  OG1 THR B  80      17.094 -10.570  42.378  1.00 92.25           O  
ATOM   5325  N   ILE B  81      13.050  -8.936  40.821  1.00 90.93           N  
ATOM   5327  CA  ILE B  81      11.893  -8.038  40.692  1.00 90.93           C  
ATOM   5329  C   ILE B  81      11.094  -8.063  41.996  1.00 90.93           C  
ATOM   5330  CB  ILE B  81      10.953  -8.426  39.520  1.00 90.93           C  
ATOM   5332  O   ILE B  81      10.879  -9.134  42.563  1.00 90.93           O  
ATOM   5333  CG1 ILE B  81      11.658  -9.023  38.282  1.00 90.93           C  
ATOM   5336  CG2 ILE B  81      10.132  -7.183  39.123  1.00 90.93           C  
ATOM   5340  CD1 ILE B  81      10.655  -9.539  37.239  1.00 90.93           C  
ATOM   5344  N   LYS B  82      10.580  -6.912  42.443  1.00 92.59           N  
ATOM   5346  CA  LYS B  82       9.482  -6.881  43.420  1.00 92.59           C  
ATOM   5348  C   LYS B  82       8.206  -7.413  42.756  1.00 92.59           C  
ATOM   5349  CB  LYS B  82       9.264  -5.451  43.946  1.00 92.59           C  
ATOM   5352  O   LYS B  82       7.818  -6.936  41.696  1.00 92.59           O  
ATOM   5353  CG  LYS B  82      10.351  -5.006  44.940  1.00 92.59           C  
ATOM   5356  CD  LYS B  82      10.130  -3.548  45.376  1.00 92.59           C  
ATOM   5359  CE  LYS B  82      11.039  -3.172  46.556  1.00 92.59           C  
ATOM   5362  NZ  LYS B  82      10.794  -1.778  47.007  1.00 92.59           N  
ATOM   5366  N   ILE B  83       7.547  -8.377  43.392  1.00 93.94           N  
ATOM   5368  CA  ILE B  83       6.174  -8.760  43.034  1.00 93.94           C  
ATOM   5370  C   ILE B  83       5.234  -7.559  43.241  1.00 93.94           C  
ATOM   5371  CB  ILE B  83       5.766  -9.997  43.867  1.00 93.94           C  
ATOM   5373  O   ILE B  83       5.440  -6.789  44.181  1.00 93.94           O  
ATOM   5374  CG1 ILE B  83       6.565 -11.263  43.482  1.00 93.94           C  
ATOM   5377  CG2 ILE B  83       4.267 -10.291  43.787  1.00 93.94           C  
ATOM   5381  CD1 ILE B  83       6.578 -11.608  41.988  1.00 93.94           C  
ATOM   5385  N   VAL B  84       4.211  -7.412  42.393  1.00 91.86           N  
ATOM   5387  CA  VAL B  84       3.215  -6.324  42.472  1.00 91.86           C  
ATOM   5389  C   VAL B  84       1.804  -6.784  42.850  1.00 91.86           C  
ATOM   5390  CB  VAL B  84       3.148  -5.498  41.178  1.00 91.86           C  
ATOM   5392  O   VAL B  84       0.920  -5.968  43.074  1.00 91.86           O  
ATOM   5393  CG1 VAL B  84       4.520  -4.956  40.756  1.00 91.86           C  
ATOM   5397  CG2 VAL B  84       2.504  -6.253  40.003  1.00 91.86           C  
ATOM   5401  N   SER B  85       1.555  -8.089  42.872  1.00 91.48           N  
ATOM   5403  CA  SER B  85       0.345  -8.680  43.444  1.00 91.48           C  
ATOM   5405  C   SER B  85       0.621 -10.125  43.816  1.00 91.48           C  
ATOM   5406  CB  SER B  85      -0.831  -8.633  42.475  1.00 91.48           C  
ATOM   5409  O   SER B  85       1.403 -10.795  43.140  1.00 91.48           O  
ATOM   5410  OG  SER B  85      -1.995  -9.043  43.159  1.00 91.48           O  
ATOM   5412  N   MET B  86      -0.011 -10.603  44.882  1.00 92.35           N  
ATOM   5414  CA  MET B  86       0.059 -11.989  45.323  1.00 92.35           C  
ATOM   5416  C   MET B  86      -1.286 -12.400  45.923  1.00 92.35           C  
ATOM   5417  CB  MET B  86       1.228 -12.162  46.305  1.00 92.35           C  
ATOM   5420  O   MET B  86      -1.801 -11.706  46.803  1.00 92.35           O  
ATOM   5421  CG  MET B  86       1.296 -13.569  46.906  1.00 92.35           C  
ATOM   5424  SD  MET B  86       2.808 -13.869  47.855  1.00 92.35           S  
ATOM   5425  CE  MET B  86       2.318 -15.396  48.696  1.00 92.35           C  
ATOM   5429  N   VAL B  87      -1.828 -13.526  45.460  1.00 88.85           N  
ATOM   5431  CA  VAL B  87      -3.112 -14.094  45.904  1.00 88.85           C  
ATOM   5433  C   VAL B  87      -2.975 -15.598  46.119  1.00 88.85           C  
ATOM   5434  CB  VAL B  87      -4.260 -13.795  44.917  1.00 88.85           C  
ATOM   5436  O   VAL B  87      -2.347 -16.286  45.316  1.00 88.85           O  
ATOM   5437  CG1 VAL B  87      -4.510 -12.289  44.796  1.00 88.85           C  
ATOM   5441  CG2 VAL B  87      -4.036 -14.336  43.499  1.00 88.85           C  
ATOM   5445  N   LEU B  88      -3.553 -16.118  47.198  1.00 88.89           N  
ATOM   5447  CA  LEU B  88      -3.633 -17.557  47.460  1.00 88.89           C  
ATOM   5449  C   LEU B  88      -4.686 -18.198  46.549  1.00 88.89           C  
ATOM   5450  CB  LEU B  88      -3.960 -17.801  48.944  1.00 88.89           C  
ATOM   5453  O   LEU B  88      -5.624 -17.517  46.131  1.00 88.89           O  
ATOM   5454  CG  LEU B  88      -3.033 -17.083  49.940  1.00 88.89           C  
ATOM   5456  CD1 LEU B  88      -3.429 -17.435  51.372  1.00 88.89           C  
ATOM   5460  CD2 LEU B  88      -1.560 -17.453  49.747  1.00 88.89           C  
ATOM   5464  N   VAL B  89      -4.530 -19.486  46.239  1.00 83.36           N  
ATOM   5466  CA  VAL B  89      -5.443 -20.246  45.372  1.00 83.36           C  
ATOM   5468  C   VAL B  89      -5.795 -21.571  46.052  1.00 83.36           C  
ATOM   5469  CB  VAL B  89      -4.808 -20.463  43.977  1.00 83.36           C  
ATOM   5471  O   VAL B  89      -5.046 -22.543  45.947  1.00 83.36           O  
ATOM   5472  CG1 VAL B  89      -5.739 -21.258  43.056  1.00 83.36           C  
ATOM   5476  CG2 VAL B  89      -4.503 -19.134  43.270  1.00 83.36           C  
ATOM   5480  N   ASP B  90      -6.935 -21.628  46.753  1.00 79.50           N  
ATOM   5482  CA  ASP B  90      -7.306 -22.837  47.510  1.00 79.50           C  
ATOM   5484  C   ASP B  90      -7.823 -23.970  46.603  1.00 79.50           C  
ATOM   5485  CB  ASP B  90      -8.369 -22.583  48.600  1.00 79.50           C  
ATOM   5488  O   ASP B  90      -7.816 -25.134  47.014  1.00 79.50           O  
ATOM   5489  CG  ASP B  90      -8.163 -21.387  49.536  1.00 79.50           C  
ATOM   5490  OD1 ASP B  90      -7.003 -20.959  49.717  1.00 79.50           O  
ATOM   5491  OD2 ASP B  90      -9.187 -20.961  50.118  1.00 79.50           O  
ATOM   5492  N   ARG B  91      -8.331 -23.667  45.399  1.00 76.98           N  
ATOM   5494  CA  ARG B  91      -8.817 -24.668  44.430  1.00 76.98           C  
ATOM   5496  C   ARG B  91      -8.277 -24.417  43.037  1.00 76.98           C  
ATOM   5497  CB  ARG B  91     -10.352 -24.718  44.388  1.00 76.98           C  
ATOM   5500  O   ARG B  91      -8.210 -23.276  42.588  1.00 76.98           O  
ATOM   5501  CG  ARG B  91     -11.005 -25.237  45.674  1.00 76.98           C  
ATOM   5504  CD  ARG B  91     -10.611 -26.692  45.969  1.00 76.98           C  
ATOM   5507  NE  ARG B  91     -11.193 -27.175  47.232  1.00 76.98           N  
ATOM   5509  NH1 ARG B  91      -9.764 -26.095  48.689  1.00 76.98           N  
ATOM   5512  NH2 ARG B  91     -11.391 -27.359  49.491  1.00 76.98           N  
ATOM   5515  CZ  ARG B  91     -10.781 -26.869  48.452  1.00 76.98           C  
ATOM   5516  N   LEU B  92      -7.906 -25.507  42.371  1.00 80.07           N  
ATOM   5518  CA  LEU B  92      -7.130 -25.490  41.144  1.00 80.07           C  
ATOM   5520  C   LEU B  92      -7.404 -26.758  40.317  1.00 80.07           C  
ATOM   5521  CB  LEU B  92      -5.660 -25.339  41.571  1.00 80.07           C  
ATOM   5524  O   LEU B  92      -7.387 -27.852  40.877  1.00 80.07           O  
ATOM   5525  CG  LEU B  92      -4.673 -25.146  40.410  1.00 80.07           C  
ATOM   5527  CD1 LEU B  92      -3.614 -24.126  40.824  1.00 80.07           C  
ATOM   5531  CD2 LEU B  92      -3.979 -26.462  40.065  1.00 80.07           C  
ATOM   5535  N   MET B  93      -7.632 -26.627  39.005  1.00 77.52           N  
ATOM   5537  CA  MET B  93      -7.677 -27.766  38.071  1.00 77.52           C  
ATOM   5539  C   MET B  93      -6.953 -27.444  36.770  1.00 77.52           C  
ATOM   5540  CB  MET B  93      -9.098 -28.206  37.682  1.00 77.52           C  
ATOM   5543  O   MET B  93      -7.182 -26.393  36.173  1.00 77.52           O  
ATOM   5544  CG  MET B  93     -10.048 -28.507  38.834  1.00 77.52           C  
ATOM   5547  SD  MET B  93     -11.575 -29.317  38.283  1.00 77.52           S  
ATOM   5548  CE  MET B  93     -12.302 -28.133  37.113  1.00 77.52           C  
ATOM   5552  N   TRP B  94      -6.152 -28.389  36.295  1.00 77.43           N  
ATOM   5554  CA  TRP B  94      -5.481 -28.341  35.001  1.00 77.43           C  
ATOM   5556  C   TRP B  94      -6.436 -28.850  33.915  1.00 77.43           C  
ATOM   5557  CB  TRP B  94      -4.214 -29.203  35.098  1.00 77.43           C  
ATOM   5560  O   TRP B  94      -6.962 -29.956  34.037  1.00 77.43           O  
ATOM   5561  CG  TRP B  94      -3.333 -28.907  36.272  1.00 77.43           C  
ATOM   5562  CD1 TRP B  94      -3.375 -29.557  37.458  1.00 77.43           C  
ATOM   5564  CD2 TRP B  94      -2.282 -27.904  36.403  1.00 77.43           C  
ATOM   5565  CE2 TRP B  94      -1.765 -27.972  37.731  1.00 77.43           C  
ATOM   5566  CE3 TRP B  94      -1.708 -26.949  35.538  1.00 77.43           C  
ATOM   5568  NE1 TRP B  94      -2.466 -28.994  38.329  1.00 77.43           N  
ATOM   5570  CH2 TRP B  94      -0.208 -26.183  37.306  1.00 77.43           C  
ATOM   5572  CZ2 TRP B  94      -0.747 -27.129  38.188  1.00 77.43           C  
ATOM   5574  CZ3 TRP B  94      -0.684 -26.092  35.985  1.00 77.43           C  
ATOM   5576  N   LEU B  95      -6.663 -28.067  32.862  1.00 75.33           N  
ATOM   5578  CA  LEU B  95      -7.517 -28.419  31.725  1.00 75.33           C  
ATOM   5580  C   LEU B  95      -6.773 -28.219  30.397  1.00 75.33           C  
ATOM   5581  CB  LEU B  95      -8.790 -27.550  31.698  1.00 75.33           C  
ATOM   5584  O   LEU B  95      -5.853 -27.403  30.286  1.00 75.33           O  
ATOM   5585  CG  LEU B  95      -9.708 -27.513  32.928  1.00 75.33           C  
ATOM   5587  CD1 LEU B  95     -10.930 -26.675  32.557  1.00 75.33           C  
ATOM   5591  CD2 LEU B  95     -10.218 -28.879  33.375  1.00 75.33           C  
ATOM   5595  N   ASP B  96      -7.234 -28.893  29.347  1.00 71.88           N  
ATOM   5597  CA  ASP B  96      -6.961 -28.452  27.980  1.00 71.88           C  
ATOM   5599  C   ASP B  96      -7.981 -27.392  27.510  1.00 71.88           C  
ATOM   5600  CB  ASP B  96      -6.807 -29.661  27.028  1.00 71.88           C  
ATOM   5603  O   ASP B  96      -9.012 -27.126  28.136  1.00 71.88           O  
ATOM   5604  CG  ASP B  96      -8.105 -30.309  26.539  1.00 71.88           C  
ATOM   5605  OD1 ASP B  96      -9.199 -29.893  26.968  1.00 71.88           O  
ATOM   5606  OD2 ASP B  96      -8.040 -31.166  25.633  1.00 71.88           O  
ATOM   5607  N   LYS B  97      -7.718 -26.803  26.341  1.00 68.94           N  
ATOM   5609  CA  LYS B  97      -8.640 -25.888  25.641  1.00 68.94           C  
ATOM   5611  C   LYS B  97     -10.014 -26.495  25.283  1.00 68.94           C  
ATOM   5612  CB  LYS B  97      -7.918 -25.338  24.402  1.00 68.94           C  
ATOM   5615  O   LYS B  97     -10.930 -25.773  24.907  1.00 68.94           O  
ATOM   5616  CG  LYS B  97      -7.747 -26.410  23.314  1.00 68.94           C  
ATOM   5619  CD  LYS B  97      -6.841 -25.928  22.180  1.00 68.94           C  
ATOM   5622  CE  LYS B  97      -6.729 -27.053  21.148  1.00 68.94           C  
ATOM   5625  NZ  LYS B  97      -5.748 -26.722  20.088  1.00 68.94           N  
ATOM   5629  N   HIS B  98     -10.175 -27.816  25.359  1.00 69.53           N  
ATOM   5631  CA  HIS B  98     -11.442 -28.512  25.125  1.00 69.53           C  
ATOM   5633  C   HIS B  98     -12.219 -28.786  26.426  1.00 69.53           C  
ATOM   5634  CB  HIS B  98     -11.188 -29.789  24.306  1.00 69.53           C  
ATOM   5637  O   HIS B  98     -13.322 -29.321  26.340  1.00 69.53           O  
ATOM   5638  CG  HIS B  98     -10.576 -29.526  22.953  1.00 69.53           C  
ATOM   5639  CD2 HIS B  98      -9.242 -29.479  22.652  1.00 69.53           C  
ATOM   5641  ND1 HIS B  98     -11.266 -29.288  21.788  1.00 69.53           N  
ATOM   5643  CE1 HIS B  98     -10.368 -29.080  20.811  1.00 69.53           C  
ATOM   5645  NE2 HIS B  98      -9.115 -29.161  21.288  1.00 69.53           N  
ATOM   5646  N   PHE B  99     -11.692 -28.357  27.584  1.00 72.56           N  
ATOM   5648  CA  PHE B  99     -12.181 -28.653  28.936  1.00 72.56           C  
ATOM   5650  C   PHE B  99     -12.050 -30.126  29.370  1.00 72.56           C  
ATOM   5651  CB  PHE B  99     -13.572 -28.036  29.197  1.00 72.56           C  
ATOM   5654  O   PHE B  99     -12.710 -30.555  30.312  1.00 72.56           O  
ATOM   5655  CG  PHE B  99     -13.713 -26.526  29.296  1.00 72.56           C  
ATOM   5656  CD1 PHE B  99     -12.609 -25.668  29.478  1.00 72.56           C  
ATOM   5658  CD2 PHE B  99     -15.014 -25.989  29.338  1.00 72.56           C  
ATOM   5660  CE1 PHE B  99     -12.817 -24.304  29.745  1.00 72.56           C  
ATOM   5662  CE2 PHE B  99     -15.220 -24.616  29.561  1.00 72.56           C  
ATOM   5664  CZ  PHE B  99     -14.119 -23.776  29.787  1.00 72.56           C  
ATOM   5666  N   ASN B 100     -11.141 -30.893  28.765  1.00 73.43           N  
ATOM   5668  CA  ASN B 100     -10.725 -32.174  29.336  1.00 73.43           C  
ATOM   5670  C   ASN B 100      -9.843 -31.911  30.567  1.00 73.43           C  
ATOM   5671  CB  ASN B 100      -9.971 -33.006  28.289  1.00 73.43           C  
ATOM   5674  O   ASN B 100      -8.841 -31.198  30.465  1.00 73.43           O  
ATOM   5675  CG  ASN B 100     -10.788 -33.272  27.041  1.00 73.43           C  
ATOM   5676  ND2 ASN B 100     -10.315 -32.859  25.891  1.00 73.43           N  
ATOM   5679  OD1 ASN B 100     -11.847 -33.873  27.072  1.00 73.43           O  
ATOM   5680  N   GLN B 101     -10.193 -32.490  31.717  1.00 74.31           N  
ATOM   5682  CA  GLN B 101      -9.405 -32.355  32.942  1.00 74.31           C  
ATOM   5684  C   GLN B 101      -8.171 -33.266  32.926  1.00 74.31           C  
ATOM   5685  CB  GLN B 101     -10.301 -32.592  34.170  1.00 74.31           C  
ATOM   5688  O   GLN B 101      -8.275 -34.477  32.737  1.00 74.31           O  
ATOM   5689  CG  GLN B 101      -9.549 -32.367  35.494  1.00 74.31           C  
ATOM   5692  CD  GLN B 101     -10.423 -32.519  36.736  1.00 74.31           C  
ATOM   5693  NE2 GLN B 101      -9.879 -32.280  37.908  1.00 74.31           N  
ATOM   5696  OE1 GLN B 101     -11.589 -32.865  36.700  1.00 74.31           O  
ATOM   5697  N   TYR B 102      -7.004 -32.690  33.209  1.00 70.71           N  
ATOM   5699  CA  TYR B 102      -5.812 -33.444  33.582  1.00 70.71           C  
ATOM   5701  C   TYR B 102      -5.837 -33.721  35.090  1.00 70.71           C  
ATOM   5702  CB  TYR B 102      -4.543 -32.689  33.179  1.00 70.71           C  
ATOM   5705  O   TYR B 102      -6.055 -32.819  35.902  1.00 70.71           O  
ATOM   5706  CG  TYR B 102      -4.372 -32.429  31.695  1.00 70.71           C  
ATOM   5707  CD1 TYR B 102      -3.798 -33.417  30.873  1.00 70.71           C  
ATOM   5709  CD2 TYR B 102      -4.698 -31.170  31.154  1.00 70.71           C  
ATOM   5711  CE1 TYR B 102      -3.551 -33.151  29.514  1.00 70.71           C  
ATOM   5713  CE2 TYR B 102      -4.440 -30.896  29.798  1.00 70.71           C  
ATOM   5715  OH  TYR B 102      -3.612 -31.625  27.665  1.00 70.71           O  
ATOM   5717  CZ  TYR B 102      -3.871 -31.888  28.973  1.00 70.71           C  
ATOM   5718  N   THR B 103      -5.586 -34.970  35.481  1.00 66.48           N  
ATOM   5720  CA  THR B 103      -5.570 -35.390  36.894  1.00 66.48           C  
ATOM   5722  C   THR B 103      -4.356 -34.864  37.664  1.00 66.48           C  
ATOM   5723  CB  THR B 103      -5.580 -36.923  36.999  1.00 66.48           C  
ATOM   5725  O   THR B 103      -4.410 -34.748  38.886  1.00 66.48           O  
ATOM   5726  CG2 THR B 103      -6.849 -37.536  36.403  1.00 66.48           C  
ATOM   5730  OG1 THR B 103      -4.469 -37.450  36.307  1.00 66.48           O  
ATOM   5732  N   ASN B 104      -3.265 -34.556  36.957  1.00 65.44           N  
ATOM   5734  CA  ASN B 104      -1.960 -34.231  37.528  1.00 65.44           C  
ATOM   5736  C   ASN B 104      -1.509 -32.818  37.127  1.00 65.44           C  
ATOM   5737  CB  ASN B 104      -0.922 -35.281  37.079  1.00 65.44           C  
ATOM   5740  O   ASN B 104      -1.898 -32.295  36.083  1.00 65.44           O  
ATOM   5741  CG  ASN B 104      -1.194 -36.712  37.520  1.00 65.44           C  
ATOM   5742  ND2 ASN B 104      -0.353 -37.633  37.122  1.00 65.44           N  
ATOM   5745  OD1 ASN B 104      -2.156 -37.045  38.193  1.00 65.44           O  
ATOM   5746  N   GLU B 105      -0.623 -32.241  37.942  1.00 66.85           N  
ATOM   5748  CA  GLU B 105       0.216 -31.104  37.549  1.00 66.85           C  
ATOM   5750  C   GLU B 105       1.080 -31.472  36.324  1.00 66.85           C  
ATOM   5751  CB  GLU B 105       1.083 -30.716  38.765  1.00 66.85           C  
ATOM   5754  O   GLU B 105       1.586 -32.595  36.271  1.00 66.85           O  
ATOM   5755  CG  GLU B 105       2.115 -29.602  38.529  1.00 66.85           C  
ATOM   5758  CD  GLU B 105       2.885 -29.286  39.822  1.00 66.85           C  
ATOM   5759  OE1 GLU B 105       4.078 -29.634  39.950  1.00 66.85           O  
ATOM   5760  OE2 GLU B 105       2.279 -28.728  40.763  1.00 66.85           O  
ATOM   5761  N   PRO B 106       1.270 -30.569  35.342  1.00 63.11           N  
ATOM   5762  CA  PRO B 106       2.198 -30.798  34.242  1.00 63.11           C  
ATOM   5764  C   PRO B 106       3.644 -30.904  34.731  1.00 63.11           C  
ATOM   5765  CB  PRO B 106       2.019 -29.620  33.283  1.00 63.11           C  
ATOM   5768  O   PRO B 106       4.184 -29.978  35.339  1.00 63.11           O  
ATOM   5769  CG  PRO B 106       1.422 -28.515  34.153  1.00 63.11           C  
ATOM   5772  CD  PRO B 106       0.612 -29.281  35.192  1.00 63.11           C  
ATOM   5775  N   ASP B 107       4.290 -32.018  34.396  1.00 60.99           N  
ATOM   5777  CA  ASP B 107       5.692 -32.260  34.721  1.00 60.99           C  
ATOM   5779  C   ASP B 107       6.637 -31.216  34.095  1.00 60.99           C  
ATOM   5780  CB  ASP B 107       6.098 -33.677  34.288  1.00 60.99           C  
ATOM   5783  O   ASP B 107       6.428 -30.701  32.994  1.00 60.99           O  
ATOM   5784  CG  ASP B 107       5.489 -34.766  35.176  1.00 60.99           C  
ATOM   5785  OD1 ASP B 107       5.728 -34.694  36.402  1.00 60.99           O  
ATOM   5786  OD2 ASP B 107       4.842 -35.675  34.610  1.00 60.99           O  
ATOM   5787  N   GLY B 108       7.736 -30.930  34.798  1.00 59.04           N  
ATOM   5789  CA  GLY B 108       8.869 -30.139  34.300  1.00 59.04           C  
ATOM   5792  C   GLY B 108       8.692 -28.616  34.326  1.00 59.04           C  
ATOM   5793  O   GLY B 108       9.611 -27.925  34.754  1.00 59.04           O  
ATOM   5794  N   VAL B 109       7.522 -28.085  33.957  1.00 61.23           N  
ATOM   5796  CA  VAL B 109       7.305 -26.633  33.743  1.00 61.23           C  
ATOM   5798  C   VAL B 109       7.454 -25.747  34.994  1.00 61.23           C  
ATOM   5799  CB  VAL B 109       5.948 -26.362  33.060  1.00 61.23           C  
ATOM   5801  O   VAL B 109       7.617 -24.532  34.874  1.00 61.23           O  
ATOM   5802  CG1 VAL B 109       5.973 -26.776  31.586  1.00 61.23           C  
ATOM   5806  CG2 VAL B 109       4.780 -27.087  33.735  1.00 61.23           C  
ATOM   5810  N   PHE B 110       7.436 -26.322  36.203  1.00 70.44           N  
ATOM   5812  CA  PHE B 110       7.671 -25.592  37.454  1.00 70.44           C  
ATOM   5814  C   PHE B 110       9.170 -25.330  37.718  1.00 70.44           C  
ATOM   5815  CB  PHE B 110       6.986 -26.307  38.632  1.00 70.44           C  
ATOM   5818  O   PHE B 110       9.884 -26.153  38.315  1.00 70.44           O  
ATOM   5819  CG  PHE B 110       5.607 -25.784  38.979  1.00 70.44           C  
ATOM   5820  CD1 PHE B 110       5.471 -24.535  39.615  1.00 70.44           C  
ATOM   5822  CD2 PHE B 110       4.462 -26.557  38.721  1.00 70.44           C  
ATOM   5824  CE1 PHE B 110       4.202 -24.059  39.989  1.00 70.44           C  
ATOM   5826  CE2 PHE B 110       3.194 -26.084  39.106  1.00 70.44           C  
ATOM   5828  CZ  PHE B 110       3.061 -24.837  39.738  1.00 70.44           C  
ATOM   5830  N   GLY B 111       9.612 -24.116  37.380  1.00 69.42           N  
ATOM   5832  CA  GLY B 111      10.914 -23.535  37.739  1.00 69.42           C  
ATOM   5835  C   GLY B 111      11.734 -22.977  36.571  1.00 69.42           C  
ATOM   5836  O   GLY B 111      12.698 -22.258  36.827  1.00 69.42           O  
ATOM   5837  N   ASP B 112      11.356 -23.262  35.319  1.00 71.74           N  
ATOM   5839  CA  ASP B 112      12.150 -22.975  34.106  1.00 71.74           C  
ATOM   5841  C   ASP B 112      12.598 -21.513  33.960  1.00 71.74           C  
ATOM   5842  CB  ASP B 112      11.313 -23.341  32.859  1.00 71.74           C  
ATOM   5845  O   ASP B 112      13.714 -21.234  33.517  1.00 71.74           O  
ATOM   5846  CG  ASP B 112      11.468 -24.786  32.381  1.00 71.74           C  
ATOM   5847  OD1 ASP B 112      12.473 -25.424  32.765  1.00 71.74           O  
ATOM   5848  OD2 ASP B 112      10.612 -25.191  31.565  1.00 71.74           O  
ATOM   5849  N   VAL B 113      11.725 -20.568  34.325  1.00 75.43           N  
ATOM   5851  CA  VAL B 113      11.977 -19.127  34.162  1.00 75.43           C  
ATOM   5853  C   VAL B 113      12.258 -18.429  35.482  1.00 75.43           C  
ATOM   5854  CB  VAL B 113      10.846 -18.464  33.356  1.00 75.43           C  
ATOM   5856  O   VAL B 113      12.637 -17.268  35.448  1.00 75.43           O  
ATOM   5857  CG1 VAL B 113      10.933 -16.944  33.153  1.00 75.43           C  
ATOM   5861  CG2 VAL B 113      10.861 -19.075  31.952  1.00 75.43           C  
ATOM   5865  N   GLY B 114      12.163 -19.095  36.635  1.00 84.73           N  
ATOM   5867  CA  GLY B 114      12.547 -18.499  37.916  1.00 84.73           C  
ATOM   5870  C   GLY B 114      11.820 -19.059  39.134  1.00 84.73           C  
ATOM   5871  O   GLY B 114      11.117 -20.068  39.080  1.00 84.73           O  
ATOM   5872  N   ASN B 115      12.023 -18.387  40.268  1.00 92.02           N  
ATOM   5874  CA  ASN B 115      11.453 -18.761  41.562  1.00 92.02           C  
ATOM   5876  C   ASN B 115      10.990 -17.511  42.331  1.00 92.02           C  
ATOM   5877  CB  ASN B 115      12.485 -19.566  42.379  1.00 92.02           C  
ATOM   5880  O   ASN B 115      11.514 -16.411  42.123  1.00 92.02           O  
ATOM   5881  CG  ASN B 115      12.922 -20.873  41.739  1.00 92.02           C  
ATOM   5882  ND2 ASN B 115      13.875 -20.838  40.836  1.00 92.02           N  
ATOM   5885  OD1 ASN B 115      12.464 -21.951  42.076  1.00 92.02           O  
ATOM   5886  N   VAL B 116      10.037 -17.688  43.248  1.00 95.57           N  
ATOM   5888  CA  VAL B 116       9.602 -16.652  44.195  1.00 95.57           C  
ATOM   5890  C   VAL B 116      10.316 -16.834  45.529  1.00 95.57           C  
ATOM   5891  CB  VAL B 116       8.071 -16.608  44.365  1.00 95.57           C  
ATOM   5893  O   VAL B 116      10.418 -17.934  46.073  1.00 95.57           O  
ATOM   5894  CG1 VAL B 116       7.622 -15.602  45.434  1.00 95.57           C  
ATOM   5898  CG2 VAL B 116       7.412 -16.190  43.048  1.00 95.57           C  
ATOM   5902  N   PHE B 117      10.789 -15.710  46.056  1.00 97.26           N  
ATOM   5904  CA  PHE B 117      11.510 -15.600  47.311  1.00 97.26           C  
ATOM   5906  C   PHE B 117      10.739 -14.716  48.292  1.00 97.26           C  
ATOM   5907  CB  PHE B 117      12.912 -15.019  47.067  1.00 97.26           C  
ATOM   5910  O   PHE B 117      10.237 -13.662  47.896  1.00 97.26           O  
ATOM   5911  CG  PHE B 117      13.881 -15.884  46.280  1.00 97.26           C  
ATOM   5912  CD1 PHE B 117      15.024 -16.400  46.915  1.00 97.26           C  
ATOM   5914  CD2 PHE B 117      13.686 -16.135  44.908  1.00 97.26           C  
ATOM   5916  CE1 PHE B 117      15.964 -17.158  46.199  1.00 97.26           C  
ATOM   5918  CE2 PHE B 117      14.607 -16.925  44.198  1.00 97.26           C  
ATOM   5920  CZ  PHE B 117      15.749 -17.433  44.838  1.00 97.26           C  
ATOM   5922  N   VAL B 118      10.720 -15.098  49.569  1.00 97.38           N  
ATOM   5924  CA  VAL B 118      10.219 -14.282  50.689  1.00 97.38           C  
ATOM   5926  C   VAL B 118      11.361 -14.114  51.689  1.00 97.38           C  
ATOM   5927  CB  VAL B 118       8.955 -14.893  51.330  1.00 97.38           C  
ATOM   5929  O   VAL B 118      12.027 -15.087  52.024  1.00 97.38           O  
ATOM   5930  CG1 VAL B 118       8.490 -14.112  52.567  1.00 97.38           C  
ATOM   5934  CG2 VAL B 118       7.784 -14.882  50.336  1.00 97.38           C  
ATOM   5938  N   ASP B 119      11.651 -12.878  52.108  1.00 95.75           N  
ATOM   5940  CA  ASP B 119      12.788 -12.544  52.996  1.00 95.75           C  
ATOM   5942  C   ASP B 119      14.168 -13.049  52.507  1.00 95.75           C  
ATOM   5943  CB  ASP B 119      12.481 -12.930  54.458  1.00 95.75           C  
ATOM   5946  O   ASP B 119      15.101 -13.220  53.289  1.00 95.75           O  
ATOM   5947  CG  ASP B 119      11.420 -12.028  55.078  1.00 95.75           C  
ATOM   5948  OD1 ASP B 119      11.571 -10.783  55.023  1.00 95.75           O  
ATOM   5949  OD2 ASP B 119      10.420 -12.534  55.633  1.00 95.75           O  
ATOM   5950  N   ASN B 120      14.336 -13.207  51.187  1.00 94.41           N  
ATOM   5952  CA  ASN B 120      15.486 -13.830  50.505  1.00 94.41           C  
ATOM   5954  C   ASN B 120      15.585 -15.363  50.598  1.00 94.41           C  
ATOM   5955  CB  ASN B 120      16.843 -13.183  50.869  1.00 94.41           C  
ATOM   5958  O   ASN B 120      16.498 -15.917  49.986  1.00 94.41           O  
ATOM   5959  CG  ASN B 120      16.860 -11.677  50.819  1.00 94.41           C  
ATOM   5960  ND2 ASN B 120      16.576 -11.025  51.918  1.00 94.41           N  
ATOM   5963  OD1 ASN B 120      17.119 -11.088  49.779  1.00 94.41           O  
ATOM   5964  N   ASP B 121      14.662 -16.059  51.263  1.00 96.90           N  
ATOM   5966  CA  ASP B 121      14.552 -17.516  51.148  1.00 96.90           C  
ATOM   5968  C   ASP B 121      13.769 -17.900  49.882  1.00 96.90           C  
ATOM   5969  CB  ASP B 121      13.923 -18.117  52.415  1.00 96.90           C  
ATOM   5972  O   ASP B 121      12.773 -17.257  49.552  1.00 96.90           O  
ATOM   5973  CG  ASP B 121      13.934 -19.648  52.370  1.00 96.90           C  
ATOM   5974  OD1 ASP B 121      14.777 -20.235  51.650  1.00 96.90           O  
ATOM   5975  OD2 ASP B 121      13.070 -20.297  52.997  1.00 96.90           O  
ATOM   5976  N   ASN B 122      14.202 -18.942  49.164  1.00 95.99           N  
ATOM   5978  CA  ASN B 122      13.473 -19.481  48.011  1.00 95.99           C  
ATOM   5980  C   ASN B 122      12.302 -20.334  48.521  1.00 95.99           C  
ATOM   5981  CB  ASN B 122      14.428 -20.284  47.105  1.00 95.99           C  
ATOM   5984  O   ASN B 122      12.529 -21.380  49.137  1.00 95.99           O  
ATOM   5985  CG  ASN B 122      13.748 -20.821  45.850  1.00 95.99           C  
ATOM   5986  ND2 ASN B 122      14.495 -21.354  44.912  1.00 95.99           N  
ATOM   5989  OD1 ASN B 122      12.544 -20.795  45.688  1.00 95.99           O  
ATOM   5990  N   VAL B 123      11.069 -19.895  48.268  1.00 95.34           N  
ATOM   5992  CA  VAL B 123       9.856 -20.496  48.847  1.00 95.34           C  
ATOM   5994  C   VAL B 123       8.938 -21.168  47.830  1.00 95.34           C  
ATOM   5995  CB  VAL B 123       9.054 -19.467  49.660  1.00 95.34           C  
ATOM   5997  O   VAL B 123       8.114 -21.992  48.226  1.00 95.34           O  
ATOM   5998  CG1 VAL B 123       9.816 -18.980  50.896  1.00 95.34           C  
ATOM   6002  CG2 VAL B 123       8.614 -18.247  48.843  1.00 95.34           C  
ATOM   6006  N   ALA B 124       9.053 -20.847  46.538  1.00 93.71           N  
ATOM   6008  CA  ALA B 124       8.201 -21.431  45.504  1.00 93.71           C  
ATOM   6010  C   ALA B 124       8.852 -21.432  44.116  1.00 93.71           C  
ATOM   6011  CB  ALA B 124       6.866 -20.682  45.462  1.00 93.71           C  
ATOM   6015  O   ALA B 124       9.454 -20.448  43.685  1.00 93.71           O  
ATOM   6016  N   LYS B 125       8.629 -22.524  43.382  1.00 88.46           N  
ATOM   6018  CA  LYS B 125       8.826 -22.586  41.926  1.00 88.46           C  
ATOM   6020  C   LYS B 125       7.648 -21.905  41.229  1.00 88.46           C  
ATOM   6021  CB  LYS B 125       8.888 -24.054  41.492  1.00 88.46           C  
ATOM   6024  O   LYS B 125       6.544 -21.931  41.775  1.00 88.46           O  
ATOM   6025  CG  LYS B 125      10.187 -24.764  41.898  1.00 88.46           C  
ATOM   6028  CD  LYS B 125      10.007 -26.275  41.689  1.00 88.46           C  
ATOM   6031  CE  LYS B 125      11.330 -26.987  41.385  1.00 88.46           C  
ATOM   6034  NZ  LYS B 125      11.151 -27.917  40.239  1.00 88.46           N  
ATOM   6038  N   VAL B 126       7.854 -21.387  40.015  1.00 82.19           N  
ATOM   6040  CA  VAL B 126       6.760 -20.877  39.164  1.00 82.19           C  
ATOM   6042  C   VAL B 126       6.592 -21.702  37.889  1.00 82.19           C  
ATOM   6043  CB  VAL B 126       6.888 -19.373  38.830  1.00 82.19           C  
ATOM   6045  O   VAL B 126       7.596 -22.139  37.326  1.00 82.19           O  
ATOM   6046  CG1 VAL B 126       7.291 -18.547  40.058  1.00 82.19           C  
ATOM   6050  CG2 VAL B 126       7.874 -19.035  37.703  1.00 82.19           C  
ATOM   6054  N   ILE B 127       5.361 -21.853  37.393  1.00 72.96           N  
ATOM   6056  CA  ILE B 127       5.138 -22.021  35.948  1.00 72.96           C  
ATOM   6058  C   ILE B 127       5.136 -20.632  35.322  1.00 72.96           C  
ATOM   6059  CB  ILE B 127       3.838 -22.782  35.597  1.00 72.96           C  
ATOM   6061  O   ILE B 127       4.455 -19.716  35.799  1.00 72.96           O  
ATOM   6062  CG1 ILE B 127       3.909 -24.213  36.155  1.00 72.96           C  
ATOM   6065  CG2 ILE B 127       3.615 -22.838  34.070  1.00 72.96           C  
ATOM   6069  CD1 ILE B 127       2.679 -25.064  35.828  1.00 72.96           C  
ATOM   6073  N   THR B 128       5.886 -20.480  34.233  1.00 56.24           N  
ATOM   6075  CA  THR B 128       5.853 -19.264  33.426  1.00 56.24           C  
ATOM   6077  C   THR B 128       4.557 -19.183  32.643  1.00 56.24           C  
ATOM   6078  CB  THR B 128       7.004 -19.148  32.430  1.00 56.24           C  
ATOM   6080  O   THR B 128       4.230 -20.048  31.835  1.00 56.24           O  
ATOM   6081  CG2 THR B 128       7.425 -17.679  32.356  1.00 56.24           C  
ATOM   6085  OG1 THR B 128       8.087 -19.950  32.824  1.00 56.24           O  
ATOM   6087  N   MET B 129       3.834 -18.105  32.882  1.00 51.47           N  
ATOM   6089  CA  MET B 129       2.447 -17.928  32.478  1.00 51.47           C  
ATOM   6091  C   MET B 129       2.267 -16.536  31.864  1.00 51.47           C  
ATOM   6092  CB  MET B 129       1.615 -18.177  33.731  1.00 51.47           C  
ATOM   6095  O   MET B 129       1.318 -15.804  32.146  1.00 51.47           O  
ATOM   6096  CG  MET B 129       1.266 -19.654  33.907  1.00 51.47           C  
ATOM   6099  SD  MET B 129       0.239 -20.042  35.346  1.00 51.47           S  
ATOM   6100  CE  MET B 129      -0.095 -18.412  36.093  1.00 51.47           C  
ATOM   6104  N   SER B 130       3.259 -16.157  31.057  1.00 48.20           N  
ATOM   6106  CA  SER B 130       3.512 -14.806  30.576  1.00 48.20           C  
ATOM   6108  C   SER B 130       2.479 -14.337  29.558  1.00 48.20           C  
ATOM   6109  CB  SER B 130       4.948 -14.717  30.021  1.00 48.20           C  
ATOM   6112  O   SER B 130       2.789 -14.210  28.381  1.00 48.20           O  
ATOM   6113  OG  SER B 130       5.259 -15.818  29.179  1.00 48.20           O  
ATOM   6115  N   GLY B 131       1.275 -13.979  30.009  1.00 46.38           N  
ATOM   6117  CA  GLY B 131       0.475 -13.006  29.265  1.00 46.38           C  
ATOM   6120  C   GLY B 131       1.367 -11.819  28.871  1.00 46.38           C  
ATOM   6121  O   GLY B 131       2.250 -11.413  29.635  1.00 46.38           O  
ATOM   6122  N   SER B 132       1.194 -11.312  27.653  1.00 43.46           N  
ATOM   6124  CA  SER B 132       1.949 -10.187  27.095  1.00 43.46           C  
ATOM   6126  C   SER B 132       1.085  -9.430  26.096  1.00 43.46           C  
ATOM   6127  CB  SER B 132       3.246 -10.672  26.451  1.00 43.46           C  
ATOM   6130  O   SER B 132       0.239 -10.004  25.421  1.00 43.46           O  
ATOM   6131  OG  SER B 132       3.912  -9.653  25.738  1.00 43.46           O  
ATOM   6133  N   SER B 133       1.319  -8.129  25.999  1.00 42.30           N  
ATOM   6135  CA  SER B 133       0.843  -7.282  24.917  1.00 42.30           C  
ATOM   6137  C   SER B 133       2.025  -6.385  24.584  1.00 42.30           C  
ATOM   6138  CB  SER B 133      -0.445  -6.520  25.293  1.00 42.30           C  
ATOM   6141  O   SER B 133       2.362  -5.490  25.356  1.00 42.30           O  
ATOM   6142  OG  SER B 133      -0.239  -5.151  25.615  1.00 42.30           O  
ATOM   6144  N   ALA B 134       2.681  -6.656  23.465  1.00 41.47           N  
ATOM   6146  CA  ALA B 134       3.874  -5.958  23.020  1.00 41.47           C  
ATOM   6148  C   ALA B 134       3.633  -4.636  22.263  1.00 41.47           C  
ATOM   6149  CB  ALA B 134       4.713  -6.931  22.184  1.00 41.47           C  
ATOM   6153  O   ALA B 134       4.577  -3.849  22.231  1.00 41.47           O  
ATOM   6154  N   PRO B 135       2.461  -4.315  21.652  1.00 43.62           N  
ATOM   6155  CA  PRO B 135       2.346  -3.056  20.906  1.00 43.62           C  
ATOM   6157  C   PRO B 135       2.387  -1.826  21.826  1.00 43.62           C  
ATOM   6158  CB  PRO B 135       1.043  -3.157  20.112  1.00 43.62           C  
ATOM   6161  O   PRO B 135       2.784  -0.746  21.393  1.00 43.62           O  
ATOM   6162  CG  PRO B 135       0.179  -4.094  20.946  1.00 43.62           C  
ATOM   6165  CD  PRO B 135       1.206  -5.060  21.531  1.00 43.62           C  
ATOM   6168  N   ALA B 136       2.038  -1.995  23.103  1.00 51.93           N  
ATOM   6170  CA  ALA B 136       2.479  -1.099  24.158  1.00 51.93           C  
ATOM   6172  C   ALA B 136       3.760  -1.658  24.791  1.00 51.93           C  
ATOM   6173  CB  ALA B 136       1.360  -0.940  25.192  1.00 51.93           C  
ATOM   6177  O   ALA B 136       3.798  -2.819  25.193  1.00 51.93           O  
ATOM   6178  N   ASN B 137       4.752  -0.798  25.024  1.00 61.89           N  
ATOM   6180  CA  ASN B 137       5.878  -1.089  25.917  1.00 61.89           C  
ATOM   6182  C   ASN B 137       5.416  -1.088  27.395  1.00 61.89           C  
ATOM   6183  CB  ASN B 137       7.021  -0.077  25.666  1.00 61.89           C  
ATOM   6186  O   ASN B 137       5.996  -0.366  28.198  1.00 61.89           O  
ATOM   6187  CG  ASN B 137       7.690  -0.178  24.309  1.00 61.89           C  
ATOM   6188  ND2 ASN B 137       8.365   0.863  23.883  1.00 61.89           N  
ATOM   6191  OD1 ASN B 137       7.643  -1.173  23.616  1.00 61.89           O  
ATOM   6192  N   ARG B 138       4.320  -1.796  27.735  1.00 70.40           N  
ATOM   6194  CA  ARG B 138       3.765  -2.021  29.088  1.00 70.40           C  
ATOM   6196  C   ARG B 138       2.924  -3.298  29.140  1.00 70.40           C  
ATOM   6197  CB  ARG B 138       2.899  -0.847  29.597  1.00 70.40           C  
ATOM   6200  O   ARG B 138       2.078  -3.514  28.274  1.00 70.40           O  
ATOM   6201  CG  ARG B 138       3.676   0.461  29.798  1.00 70.40           C  
ATOM   6204  CD  ARG B 138       2.992   1.454  30.745  1.00 70.40           C  
ATOM   6207  NE  ARG B 138       3.863   1.778  31.900  1.00 70.40           N  
ATOM   6209  NH1 ARG B 138       2.781   3.666  32.622  1.00 70.40           N  
ATOM   6212  NH2 ARG B 138       4.613   2.959  33.683  1.00 70.40           N  
ATOM   6215  CZ  ARG B 138       3.750   2.798  32.726  1.00 70.40           C  
ATOM   6216  N   GLY B 139       3.094  -4.094  30.194  1.00 75.19           N  
ATOM   6218  CA  GLY B 139       2.321  -5.319  30.387  1.00 75.19           C  
ATOM   6221  C   GLY B 139       2.341  -5.904  31.793  1.00 75.19           C  
ATOM   6222  O   GLY B 139       2.751  -5.228  32.727  1.00 75.19           O  
ATOM   6223  N   ALA B 140       1.865  -7.141  31.957  1.00 77.51           N  
ATOM   6225  CA  ALA B 140       1.782  -7.859  33.230  1.00 77.51           C  
ATOM   6227  C   ALA B 140       2.069  -9.368  33.076  1.00 77.51           C  
ATOM   6228  CB  ALA B 140       0.393  -7.613  33.836  1.00 77.51           C  
ATOM   6232  O   ALA B 140       1.308 -10.105  32.457  1.00 77.51           O  
ATOM   6233  N   THR B 141       3.138  -9.862  33.696  1.00 80.19           N  
ATOM   6235  CA  THR B 141       3.473 -11.291  33.736  1.00 80.19           C  
ATOM   6237  C   THR B 141       2.795 -11.942  34.938  1.00 80.19           C  
ATOM   6238  CB  THR B 141       4.992 -11.494  33.799  1.00 80.19           C  
ATOM   6240  O   THR B 141       3.165 -11.680  36.084  1.00 80.19           O  
ATOM   6241  CG2 THR B 141       5.410 -12.958  33.676  1.00 80.19           C  
ATOM   6245  OG1 THR B 141       5.597 -10.814  32.727  1.00 80.19           O  
ATOM   6247  N   LEU B 142       1.811 -12.805  34.679  1.00 80.60           N  
ATOM   6249  CA  LEU B 142       1.189 -13.661  35.691  1.00 80.60           C  
ATOM   6251  C   LEU B 142       2.043 -14.930  35.874  1.00 80.60           C  
ATOM   6252  CB  LEU B 142      -0.269 -13.991  35.296  1.00 80.60           C  
ATOM   6255  O   LEU B 142       2.618 -15.441  34.914  1.00 80.60           O  
ATOM   6256  CG  LEU B 142      -1.285 -12.829  35.411  1.00 80.60           C  
ATOM   6258  CD1 LEU B 142      -1.121 -11.731  34.357  1.00 80.60           C  
ATOM   6262  CD2 LEU B 142      -2.706 -13.377  35.270  1.00 80.60           C  
ATOM   6266  N   MET B 143       2.137 -15.444  37.103  1.00 83.39           N  
ATOM   6268  CA  MET B 143       2.938 -16.627  37.460  1.00 83.39           C  
ATOM   6270  C   MET B 143       2.223 -17.464  38.529  1.00 83.39           C  
ATOM   6271  CB  MET B 143       4.310 -16.171  37.977  1.00 83.39           C  
ATOM   6274  O   MET B 143       1.873 -16.945  39.589  1.00 83.39           O  
ATOM   6275  CG  MET B 143       5.266 -15.775  36.849  1.00 83.39           C  
ATOM   6278  SD  MET B 143       6.778 -14.955  37.416  1.00 83.39           S  
ATOM   6279  CE  MET B 143       6.175 -13.252  37.610  1.00 83.39           C  
ATOM   6283  N   LEU B 144       2.015 -18.758  38.264  1.00 84.54           N  
ATOM   6285  CA  LEU B 144       1.450 -19.709  39.222  1.00 84.54           C  
ATOM   6287  C   LEU B 144       2.608 -20.303  39.995  1.00 84.54           C  
ATOM   6288  CB  LEU B 144       0.632 -20.802  38.516  1.00 84.54           C  
ATOM   6291  O   LEU B 144       3.554 -20.820  39.408  1.00 84.54           O  
ATOM   6292  CG  LEU B 144       0.114 -21.933  39.419  1.00 84.54           C  
ATOM   6294  CD1 LEU B 144      -0.906 -21.432  40.441  1.00 84.54           C  
ATOM   6298  CD2 LEU B 144      -0.555 -22.989  38.544  1.00 84.54           C  
ATOM   6302  N   CYS B 145       2.519 -20.217  41.310  1.00 89.11           N  
ATOM   6304  CA  CYS B 145       3.556 -20.606  42.240  1.00 89.11           C  
ATOM   6306  C   CYS B 145       3.074 -21.798  43.060  1.00 89.11           C  
ATOM   6307  CB  CYS B 145       3.883 -19.408  43.136  1.00 89.11           C  
ATOM   6310  O   CYS B 145       1.939 -21.802  43.537  1.00 89.11           O  
ATOM   6311  SG  CYS B 145       4.297 -17.948  42.143  1.00 89.11           S  
ATOM   6313  N   ARG B 146       3.953 -22.779  43.273  1.00 89.57           N  
ATOM   6315  CA  ARG B 146       3.723 -23.891  44.204  1.00 89.57           C  
ATOM   6317  C   ARG B 146       4.744 -23.816  45.330  1.00 89.57           C  
ATOM   6318  CB  ARG B 146       3.732 -25.224  43.439  1.00 89.57           C  
ATOM   6321  O   ARG B 146       5.953 -23.821  45.076  1.00 89.57           O  
ATOM   6322  CG  ARG B 146       3.502 -26.425  44.370  1.00 89.57           C  
ATOM   6325  CD  ARG B 146       3.319 -27.709  43.556  1.00 89.57           C  
ATOM   6328  NE  ARG B 146       3.442 -28.913  44.402  1.00 89.57           N  
ATOM   6330  NH1 ARG B 146       2.998 -30.451  42.748  1.00 89.57           N  
ATOM   6333  NH2 ARG B 146       3.486 -31.127  44.811  1.00 89.57           N  
ATOM   6336  CZ  ARG B 146       3.301 -30.152  43.974  1.00 89.57           C  
ATOM   6337  N   ALA B 147       4.261 -23.723  46.568  1.00 94.63           N  
ATOM   6339  CA  ALA B 147       5.105 -23.595  47.750  1.00 94.63           C  
ATOM   6341  C   ALA B 147       5.982 -24.850  47.935  1.00 94.63           C  
ATOM   6342  CB  ALA B 147       4.203 -23.318  48.960  1.00 94.63           C  
ATOM   6346  O   ALA B 147       5.480 -25.950  48.167  1.00 94.63           O  
ATOM   6347  N   THR B 148       7.307 -24.706  47.848  1.00 94.91           N  
ATOM   6349  CA  THR B 148       8.261 -25.827  47.983  1.00 94.91           C  
ATOM   6351  C   THR B 148       8.516 -26.212  49.443  1.00 94.91           C  
ATOM   6352  CB  THR B 148       9.597 -25.513  47.295  1.00 94.91           C  
ATOM   6354  O   THR B 148       9.020 -27.302  49.720  1.00 94.91           O  
ATOM   6355  CG2 THR B 148       9.449 -25.359  45.782  1.00 94.91           C  
ATOM   6359  OG1 THR B 148      10.146 -24.318  47.802  1.00 94.91           O  
ATOM   6361  N   LYS B 149       8.125 -25.340  50.377  1.00 97.48           N  
ATOM   6363  CA  LYS B 149       8.219 -25.476  51.836  1.00 97.48           C  
ATOM   6365  C   LYS B 149       7.048 -24.750  52.509  1.00 97.48           C  
ATOM   6366  CB  LYS B 149       9.573 -24.905  52.299  1.00 97.48           C  
ATOM   6369  O   LYS B 149       6.340 -23.993  51.853  1.00 97.48           O  
ATOM   6370  CG  LYS B 149       9.694 -23.389  52.030  1.00 97.48           C  
ATOM   6373  CD  LYS B 149      11.066 -22.812  52.383  1.00 97.48           C  
ATOM   6376  CE  LYS B 149      12.179 -23.424  51.528  1.00 97.48           C  
ATOM   6379  NZ  LYS B 149      13.358 -22.537  51.514  1.00 97.48           N  
ATOM   6383  N   ASN B 150       6.889 -24.935  53.818  1.00 97.50           N  
ATOM   6385  CA  ASN B 150       5.985 -24.104  54.614  1.00 97.50           C  
ATOM   6387  C   ASN B 150       6.538 -22.672  54.698  1.00 97.50           C  
ATOM   6388  CB  ASN B 150       5.827 -24.699  56.028  1.00 97.50           C  
ATOM   6391  O   ASN B 150       7.657 -22.473  55.174  1.00 97.50           O  
ATOM   6392  CG  ASN B 150       5.144 -26.053  56.068  1.00 97.50           C  
ATOM   6393  ND2 ASN B 150       5.293 -26.786  57.144  1.00 97.50           N  
ATOM   6396  OD1 ASN B 150       4.475 -26.483  55.148  1.00 97.50           O  
ATOM   6397  N   ILE B 151       5.746 -21.688  54.282  1.00 97.43           N  
ATOM   6399  CA  ILE B 151       6.038 -20.258  54.423  1.00 97.43           C  
ATOM   6401  C   ILE B 151       5.350 -19.783  55.704  1.00 97.43           C  
ATOM   6402  CB  ILE B 151       5.573 -19.452  53.185  1.00 97.43           C  
ATOM   6404  O   ILE B 151       4.156 -20.017  55.886  1.00 97.43           O  
ATOM   6405  CG1 ILE B 151       5.915 -20.183  51.862  1.00 97.43           C  
ATOM   6408  CG2 ILE B 151       6.196 -18.044  53.231  1.00 97.43           C  
ATOM   6412  CD1 ILE B 151       5.484 -19.471  50.572  1.00 97.43           C  
ATOM   6416  N   GLN B 152       6.086 -19.138  56.609  1.00 96.95           N  
ATOM   6418  CA  GLN B 152       5.503 -18.570  57.830  1.00 96.95           C  
ATOM   6420  C   GLN B 152       4.651 -17.335  57.512  1.00 96.95           C  
ATOM   6421  CB  GLN B 152       6.614 -18.225  58.837  1.00 96.95           C  
ATOM   6424  O   GLN B 152       4.875 -16.686  56.494  1.00 96.95           O  
ATOM   6425  CG  GLN B 152       7.410 -19.457  59.298  1.00 96.95           C  
ATOM   6428  CD  GLN B 152       6.542 -20.520  59.966  1.00 96.95           C  
ATOM   6429  NE2 GLN B 152       6.904 -21.779  59.878  1.00 96.95           N  
ATOM   6432  OE1 GLN B 152       5.523 -20.250  60.578  1.00 96.95           O  
ATOM   6433  N   THR B 153       3.709 -16.986  58.395  1.00 96.57           N  
ATOM   6435  CA  THR B 153       2.952 -15.723  58.320  1.00 96.57           C  
ATOM   6437  C   THR B 153       3.918 -14.549  58.157  1.00 96.57           C  
ATOM   6438  CB  THR B 153       2.127 -15.512  59.599  1.00 96.57           C  
ATOM   6440  O   THR B 153       4.819 -14.373  58.979  1.00 96.57           O  
ATOM   6441  CG2 THR B 153       1.261 -14.251  59.598  1.00 96.57           C  
ATOM   6445  OG1 THR B 153       1.245 -16.596  59.791  1.00 96.57           O  
ATOM   6447  N   PHE B 154       3.733 -13.738  57.115  1.00 96.61           N  
ATOM   6449  CA  PHE B 154       4.645 -12.645  56.780  1.00 96.61           C  
ATOM   6451  C   PHE B 154       3.885 -11.364  56.440  1.00 96.61           C  
ATOM   6452  CB  PHE B 154       5.613 -13.071  55.662  1.00 96.61           C  
ATOM   6455  O   PHE B 154       2.752 -11.395  55.964  1.00 96.61           O  
ATOM   6456  CG  PHE B 154       5.000 -13.236  54.280  1.00 96.61           C  
ATOM   6457  CD1 PHE B 154       4.466 -14.477  53.885  1.00 96.61           C  
ATOM   6459  CD2 PHE B 154       4.978 -12.153  53.379  1.00 96.61           C  
ATOM   6461  CE1 PHE B 154       3.913 -14.639  52.603  1.00 96.61           C  
ATOM   6463  CE2 PHE B 154       4.420 -12.315  52.099  1.00 96.61           C  
ATOM   6465  CZ  PHE B 154       3.890 -13.557  51.709  1.00 96.61           C  
ATOM   6467  N   ASN B 155       4.518 -10.217  56.674  1.00 95.58           N  
ATOM   6469  CA  ASN B 155       3.952  -8.913  56.351  1.00 95.58           C  
ATOM   6471  C   ASN B 155       4.995  -7.957  55.764  1.00 95.58           C  
ATOM   6472  CB  ASN B 155       3.228  -8.342  57.585  1.00 95.58           C  
ATOM   6475  O   ASN B 155       6.204  -8.197  55.852  1.00 95.58           O  
ATOM   6476  CG  ASN B 155       4.135  -8.104  58.778  1.00 95.58           C  
ATOM   6477  ND2 ASN B 155       3.822  -8.680  59.913  1.00 95.58           N  
ATOM   6480  OD1 ASN B 155       5.136  -7.415  58.709  1.00 95.58           O  
ATOM   6481  N   PHE B 156       4.506  -6.898  55.121  1.00 95.53           N  
ATOM   6483  CA  PHE B 156       5.303  -5.803  54.576  1.00 95.53           C  
ATOM   6485  C   PHE B 156       4.450  -4.546  54.388  1.00 95.53           C  
ATOM   6486  CB  PHE B 156       5.939  -6.216  53.241  1.00 95.53           C  
ATOM   6489  O   PHE B 156       3.244  -4.633  54.170  1.00 95.53           O  
ATOM   6490  CG  PHE B 156       4.977  -6.701  52.164  1.00 95.53           C  
ATOM   6491  CD1 PHE B 156       4.530  -8.039  52.149  1.00 95.53           C  
ATOM   6493  CD2 PHE B 156       4.524  -5.811  51.173  1.00 95.53           C  
ATOM   6495  CE1 PHE B 156       3.659  -8.485  51.142  1.00 95.53           C  
ATOM   6497  CE2 PHE B 156       3.634  -6.255  50.179  1.00 95.53           C  
ATOM   6499  CZ  PHE B 156       3.211  -7.594  50.155  1.00 95.53           C  
ATOM   6501  N   ALA B 157       5.086  -3.374  54.436  1.00 95.57           N  
ATOM   6503  CA  ALA B 157       4.449  -2.120  54.050  1.00 95.57           C  
ATOM   6505  C   ALA B 157       4.513  -1.929  52.525  1.00 95.57           C  
ATOM   6506  CB  ALA B 157       5.100  -0.963  54.812  1.00 95.57           C  
ATOM   6510  O   ALA B 157       5.558  -2.164  51.905  1.00 95.57           O  
ATOM   6511  N   ALA B 158       3.413  -1.480  51.929  1.00 93.29           N  
ATOM   6513  CA  ALA B 158       3.306  -1.184  50.506  1.00 93.29           C  
ATOM   6515  C   ALA B 158       2.339  -0.022  50.250  1.00 93.29           C  
ATOM   6516  CB  ALA B 158       2.819  -2.448  49.790  1.00 93.29           C  
ATOM   6520  O   ALA B 158       1.436   0.234  51.044  1.00 93.29           O  
ATOM   6521  N   THR B 159       2.482   0.651  49.112  1.00 91.75           N  
ATOM   6523  CA  THR B 159       1.366   1.419  48.545  1.00 91.75           C  
ATOM   6525  C   THR B 159       0.433   0.459  47.818  1.00 91.75           C  
ATOM   6526  CB  THR B 159       1.863   2.531  47.620  1.00 91.75           C  
ATOM   6528  O   THR B 159       0.892  -0.336  47.000  1.00 91.75           O  
ATOM   6529  CG2 THR B 159       0.724   3.289  46.957  1.00 91.75           C  
ATOM   6533  OG1 THR B 159       2.553   3.482  48.399  1.00 91.75           O  
ATOM   6535  N   VAL B 160      -0.863   0.522  48.123  1.00 88.02           N  
ATOM   6537  CA  VAL B 160      -1.924  -0.295  47.519  1.00 88.02           C  
ATOM   6539  C   VAL B 160      -2.625   0.505  46.426  1.00 88.02           C  
ATOM   6540  CB  VAL B 160      -2.923  -0.778  48.590  1.00 88.02           C  
ATOM   6542  O   VAL B 160      -2.926   1.687  46.600  1.00 88.02           O  
ATOM   6543  CG1 VAL B 160      -4.077  -1.596  47.995  1.00 88.02           C  
ATOM   6547  CG2 VAL B 160      -2.220  -1.674  49.618  1.00 88.02           C  
ATOM   6551  N   TYR B 161      -2.919  -0.166  45.317  1.00 83.94           N  
ATOM   6553  CA  TYR B 161      -3.616   0.351  44.146  1.00 83.94           C  
ATOM   6555  C   TYR B 161      -4.761  -0.593  43.769  1.00 83.94           C  
ATOM   6556  CB  TYR B 161      -2.658   0.469  42.952  1.00 83.94           C  
ATOM   6559  O   TYR B 161      -4.648  -1.812  43.927  1.00 83.94           O  
ATOM   6560  CG  TYR B 161      -1.386   1.269  43.155  1.00 83.94           C  
ATOM   6561  CD1 TYR B 161      -1.287   2.579  42.650  1.00 83.94           C  
ATOM   6563  CD2 TYR B 161      -0.279   0.679  43.793  1.00 83.94           C  
ATOM   6565  CE1 TYR B 161      -0.113   3.328  42.836  1.00 83.94           C  
ATOM   6567  CE2 TYR B 161       0.910   1.414  43.956  1.00 83.94           C  
ATOM   6569  OH  TYR B 161       2.121   3.466  43.693  1.00 83.94           O  
ATOM   6571  CZ  TYR B 161       0.991   2.743  43.491  1.00 83.94           C  
ATOM   6572  N   ILE B 162      -5.835  -0.045  43.200  1.00 79.14           N  
ATOM   6574  CA  ILE B 162      -6.939  -0.837  42.643  1.00 79.14           C  
ATOM   6576  C   ILE B 162      -6.937  -0.709  41.111  1.00 79.14           C  
ATOM   6577  CB  ILE B 162      -8.283  -0.447  43.300  1.00 79.14           C  
ATOM   6579  O   ILE B 162      -6.865   0.414  40.601  1.00 79.14           O  
ATOM   6580  CG1 ILE B 162      -8.292  -0.726  44.824  1.00 79.14           C  
ATOM   6583  CG2 ILE B 162      -9.481  -1.157  42.645  1.00 79.14           C  
ATOM   6587  CD1 ILE B 162      -7.934  -2.152  45.267  1.00 79.14           C  
ATOM   6591  N   PRO B 163      -7.000  -1.826  40.357  1.00 73.95           N  
ATOM   6592  CA  PRO B 163      -7.234  -1.785  38.919  1.00 73.95           C  
ATOM   6594  C   PRO B 163      -8.674  -1.345  38.613  1.00 73.95           C  
ATOM   6595  CB  PRO B 163      -6.951  -3.201  38.413  1.00 73.95           C  
ATOM   6598  O   PRO B 163      -9.627  -1.857  39.192  1.00 73.95           O  
ATOM   6599  CG  PRO B 163      -7.187  -4.100  39.624  1.00 73.95           C  
ATOM   6602  CD  PRO B 163      -6.876  -3.206  40.820  1.00 73.95           C  
ATOM   6605  N   ALA B 164      -8.833  -0.419  37.674  1.00 69.37           N  
ATOM   6607  CA  ALA B 164     -10.111   0.150  37.257  1.00 69.37           C  
ATOM   6609  C   ALA B 164     -10.219   0.140  35.722  1.00 69.37           C  
ATOM   6610  CB  ALA B 164     -10.195   1.562  37.850  1.00 69.37           C  
ATOM   6614  O   ALA B 164      -9.225   0.333  35.026  1.00 69.37           O  
ATOM   6615  N   TYR B 165     -11.419  -0.063  35.178  1.00 66.73           N  
ATOM   6617  CA  TYR B 165     -11.652  -0.081  33.729  1.00 66.73           C  
ATOM   6619  C   TYR B 165     -12.262   1.240  33.295  1.00 66.73           C  
ATOM   6620  CB  TYR B 165     -12.551  -1.245  33.311  1.00 66.73           C  
ATOM   6623  O   TYR B 165     -13.339   1.611  33.759  1.00 66.73           O  
ATOM   6624  CG  TYR B 165     -11.883  -2.595  33.409  1.00 66.73           C  
ATOM   6625  CD1 TYR B 165     -11.293  -3.159  32.265  1.00 66.73           C  
ATOM   6627  CD2 TYR B 165     -11.844  -3.284  34.637  1.00 66.73           C  
ATOM   6629  CE1 TYR B 165     -10.675  -4.416  32.349  1.00 66.73           C  
ATOM   6631  CE2 TYR B 165     -11.238  -4.547  34.722  1.00 66.73           C  
ATOM   6633  OH  TYR B 165     -10.058  -6.327  33.654  1.00 66.73           O  
ATOM   6635  CZ  TYR B 165     -10.655  -5.115  33.573  1.00 66.73           C  
ATOM   6636  N   LYS B 166     -11.585   1.936  32.386  1.00 70.39           N  
ATOM   6638  CA  LYS B 166     -11.920   3.289  31.950  1.00 70.39           C  
ATOM   6640  C   LYS B 166     -12.102   3.303  30.435  1.00 70.39           C  
ATOM   6641  CB  LYS B 166     -10.791   4.203  32.451  1.00 70.39           C  
ATOM   6644  O   LYS B 166     -11.169   2.996  29.697  1.00 70.39           O  
ATOM   6645  CG  LYS B 166     -10.813   5.640  31.911  1.00 70.39           C  
ATOM   6648  CD  LYS B 166      -9.538   6.352  32.385  1.00 70.39           C  
ATOM   6651  CE  LYS B 166      -9.328   7.675  31.644  1.00 70.39           C  
ATOM   6654  NZ  LYS B 166      -7.915   8.113  31.772  1.00 70.39           N  
ATOM   6658  N   VAL B 167     -13.289   3.702  29.984  1.00 66.68           N  
ATOM   6660  CA  VAL B 167     -13.522   4.061  28.577  1.00 66.68           C  
ATOM   6662  C   VAL B 167     -12.799   5.380  28.292  1.00 66.68           C  
ATOM   6663  CB  VAL B 167     -15.026   4.170  28.244  1.00 66.68           C  
ATOM   6665  O   VAL B 167     -12.850   6.311  29.102  1.00 66.68           O  
ATOM   6666  CG1 VAL B 167     -15.260   4.466  26.756  1.00 66.68           C  
ATOM   6670  CG2 VAL B 167     -15.778   2.875  28.579  1.00 66.68           C  
ATOM   6674  N   LYS B 168     -12.129   5.472  27.144  1.00 71.71           N  
ATOM   6676  CA  LYS B 168     -11.491   6.692  26.641  1.00 71.71           C  
ATOM   6678  C   LYS B 168     -11.737   6.863  25.145  1.00 71.71           C  
ATOM   6679  CB  LYS B 168      -9.996   6.693  27.007  1.00 71.71           C  
ATOM   6682  O   LYS B 168     -12.327   6.004  24.497  1.00 71.71           O  
ATOM   6683  CG  LYS B 168      -9.142   5.648  26.264  1.00 71.71           C  
ATOM   6686  CD  LYS B 168      -7.676   5.856  26.660  1.00 71.71           C  
ATOM   6689  CE  LYS B 168      -6.739   4.898  25.928  1.00 71.71           C  
ATOM   6692  NZ  LYS B 168      -5.372   4.999  26.505  1.00 71.71           N  
ATOM   6696  N   ASP B 169     -11.287   7.984  24.604  1.00 69.06           N  
ATOM   6698  CA  ASP B 169     -11.188   8.195  23.162  1.00 69.06           C  
ATOM   6700  C   ASP B 169      -9.884   7.578  22.630  1.00 69.06           C  
ATOM   6701  CB  ASP B 169     -11.332   9.691  22.862  1.00 69.06           C  
ATOM   6704  O   ASP B 169      -8.829   7.673  23.264  1.00 69.06           O  
ATOM   6705  CG  ASP B 169     -12.745  10.151  23.227  1.00 69.06           C  
ATOM   6706  OD1 ASP B 169     -13.657   9.996  22.386  1.00 69.06           O  
ATOM   6707  OD2 ASP B 169     -13.001  10.526  24.393  1.00 69.06           O  
ATOM   6708  N   GLY B 170      -9.970   6.929  21.471  1.00 60.65           N  
ATOM   6710  CA  GLY B 170      -8.877   6.237  20.792  1.00 60.65           C  
ATOM   6713  C   GLY B 170      -8.902   6.498  19.284  1.00 60.65           C  
ATOM   6714  O   GLY B 170      -9.846   7.071  18.747  1.00 60.65           O  
ATOM   6715  N   ALA B 171      -7.858   6.068  18.569  1.00 60.87           N  
ATOM   6717  CA  ALA B 171      -7.672   6.417  17.153  1.00 60.87           C  
ATOM   6719  C   ALA B 171      -8.798   5.931  16.211  1.00 60.87           C  
ATOM   6720  CB  ALA B 171      -6.306   5.880  16.712  1.00 60.87           C  
ATOM   6724  O   ALA B 171      -8.945   6.465  15.115  1.00 60.87           O  
ATOM   6725  N   GLY B 172      -9.579   4.929  16.630  1.00 56.87           N  
ATOM   6727  CA  GLY B 172     -10.722   4.377  15.897  1.00 56.87           C  
ATOM   6730  C   GLY B 172     -12.101   4.709  16.489  1.00 56.87           C  
ATOM   6731  O   GLY B 172     -13.074   4.066  16.105  1.00 56.87           O  
ATOM   6732  N   GLY B 173     -12.201   5.658  17.428  1.00 62.52           N  
ATOM   6734  CA  GLY B 173     -13.451   6.018  18.109  1.00 62.52           C  
ATOM   6737  C   GLY B 173     -13.294   6.006  19.629  1.00 62.52           C  
ATOM   6738  O   GLY B 173     -12.507   6.772  20.178  1.00 62.52           O  
ATOM   6739  N   LYS B 174     -14.039   5.137  20.317  1.00 63.50           N  
ATOM   6741  CA  LYS B 174     -13.797   4.829  21.733  1.00 63.50           C  
ATOM   6743  C   LYS B 174     -12.819   3.656  21.875  1.00 63.50           C  
ATOM   6744  CB  LYS B 174     -15.130   4.599  22.468  1.00 63.50           C  
ATOM   6747  O   LYS B 174     -12.582   2.909  20.929  1.00 63.50           O  
ATOM   6748  CG  LYS B 174     -16.047   5.828  22.579  1.00 63.50           C  
ATOM   6751  CD  LYS B 174     -15.373   7.018  23.278  1.00 63.50           C  
ATOM   6754  CE  LYS B 174     -16.389   8.133  23.546  1.00 63.50           C  
ATOM   6757  NZ  LYS B 174     -15.703   9.374  23.982  1.00 63.50           N  
ATOM   6761  N   ASP B 175     -12.245   3.530  23.063  1.00 66.67           N  
ATOM   6763  CA  ASP B 175     -11.283   2.505  23.477  1.00 66.67           C  
ATOM   6765  C   ASP B 175     -11.461   2.232  24.987  1.00 66.67           C  
ATOM   6766  CB  ASP B 175      -9.870   3.013  23.131  1.00 66.67           C  
ATOM   6769  O   ASP B 175     -12.086   3.032  25.693  1.00 66.67           O  
ATOM   6770  CG  ASP B 175      -8.743   2.037  23.480  1.00 66.67           C  
ATOM   6771  OD1 ASP B 175      -9.014   0.817  23.468  1.00 66.67           O  
ATOM   6772  OD2 ASP B 175      -7.636   2.544  23.789  1.00 66.67           O  
ATOM   6773  N   VAL B 176     -10.920   1.128  25.506  1.00 64.95           N  
ATOM   6775  CA  VAL B 176     -10.912   0.822  26.947  1.00 64.95           C  
ATOM   6777  C   VAL B 176      -9.477   0.632  27.424  1.00 64.95           C  
ATOM   6778  CB  VAL B 176     -11.812  -0.383  27.315  1.00 64.95           C  
ATOM   6780  O   VAL B 176      -8.630   0.053  26.745  1.00 64.95           O  
ATOM   6781  CG1 VAL B 176     -11.928  -0.594  28.835  1.00 64.95           C  
ATOM   6785  CG2 VAL B 176     -13.241  -0.195  26.795  1.00 64.95           C  
ATOM   6789  N   VAL B 177      -9.200   1.091  28.640  1.00 72.35           N  
ATOM   6791  CA  VAL B 177      -7.937   0.846  29.340  1.00 72.35           C  
ATOM   6793  C   VAL B 177      -8.168   0.384  30.763  1.00 72.35           C  
ATOM   6794  CB  VAL B 177      -7.015   2.073  29.354  1.00 72.35           C  
ATOM   6796  O   VAL B 177      -9.138   0.764  31.422  1.00 72.35           O  
ATOM   6797  CG1 VAL B 177      -6.295   2.194  28.016  1.00 72.35           C  
ATOM   6801  CG2 VAL B 177      -7.762   3.373  29.685  1.00 72.35           C  
ATOM   6805  N   LEU B 178      -7.205  -0.391  31.245  1.00 73.82           N  
ATOM   6807  CA  LEU B 178      -7.015  -0.660  32.658  1.00 73.82           C  
ATOM   6809  C   LEU B 178      -6.185   0.483  33.244  1.00 73.82           C  
ATOM   6810  CB  LEU B 178      -6.333  -2.033  32.794  1.00 73.82           C  
ATOM   6813  O   LEU B 178      -5.010   0.623  32.919  1.00 73.82           O  
ATOM   6814  CG  LEU B 178      -7.142  -3.017  33.655  1.00 73.82           C  
ATOM   6816  CD1 LEU B 178      -7.249  -4.351  32.929  1.00 73.82           C  
ATOM   6820  CD2 LEU B 178      -6.462  -3.223  35.005  1.00 73.82           C  
ATOM   6824  N   ASN B 179      -6.799   1.322  34.070  1.00 76.10           N  
ATOM   6826  CA  ASN B 179      -6.138   2.391  34.810  1.00 76.10           C  
ATOM   6828  C   ASN B 179      -5.869   1.910  36.244  1.00 76.10           C  
ATOM   6829  CB  ASN B 179      -7.030   3.641  34.742  1.00 76.10           C  
ATOM   6832  O   ASN B 179      -6.752   1.339  36.883  1.00 76.10           O  
ATOM   6833  CG  ASN B 179      -6.346   4.868  35.311  1.00 76.10           C  
ATOM   6834  ND2 ASN B 179      -5.755   5.702  34.485  1.00 76.10           N  
ATOM   6837  OD1 ASN B 179      -6.338   5.109  36.502  1.00 76.10           O  
ATOM   6838  N   VAL B 180      -4.654   2.119  36.746  1.00 76.11           N  
ATOM   6840  CA  VAL B 180      -4.253   1.734  38.104  1.00 76.11           C  
ATOM   6842  C   VAL B 180      -4.079   3.000  38.944  1.00 76.11           C  
ATOM   6843  CB  VAL B 180      -2.988   0.857  38.068  1.00 76.11           C  
ATOM   6845  O   VAL B 180      -3.240   3.850  38.636  1.00 76.11           O  
ATOM   6846  CG1 VAL B 180      -2.586   0.398  39.470  1.00 76.11           C  
ATOM   6850  CG2 VAL B 180      -3.190  -0.398  37.204  1.00 76.11           C  
ATOM   6854  N   ALA B 181      -4.885   3.122  40.001  1.00 75.73           N  
ATOM   6856  CA  ALA B 181      -4.947   4.303  40.863  1.00 75.73           C  
ATOM   6858  C   ALA B 181      -4.636   3.946  42.324  1.00 75.73           C  
ATOM   6859  CB  ALA B 181      -6.339   4.934  40.716  1.00 75.73           C  
ATOM   6863  O   ALA B 181      -5.102   2.914  42.823  1.00 75.73           O  
ATOM   6864  N   GLN B 182      -3.858   4.791  43.010  1.00 78.37           N  
ATOM   6866  CA  GLN B 182      -3.532   4.608  44.424  1.00 78.37           C  
ATOM   6868  C   GLN B 182      -4.798   4.645  45.289  1.00 78.37           C  
ATOM   6869  CB  GLN B 182      -2.503   5.661  44.870  1.00 78.37           C  
ATOM   6872  O   GLN B 182      -5.634   5.543  45.185  1.00 78.37           O  
ATOM   6873  CG  GLN B 182      -2.111   5.530  46.349  1.00 78.37           C  
ATOM   6876  CD  GLN B 182      -1.082   6.575  46.764  1.00 78.37           C  
ATOM   6877  NE2 GLN B 182      -1.486   7.811  46.947  1.00 78.37           N  
ATOM   6880  OE1 GLN B 182       0.091   6.313  46.972  1.00 78.37           O  
ATOM   6881  N   TRP B 183      -4.890   3.669  46.187  1.00 78.47           N  
ATOM   6883  CA  TRP B 183      -5.935   3.543  47.196  1.00 78.47           C  
ATOM   6885  C   TRP B 183      -5.446   4.041  48.557  1.00 78.47           C  
ATOM   6886  CB  TRP B 183      -6.351   2.070  47.244  1.00 78.47           C  
ATOM   6889  O   TRP B 183      -6.062   4.911  49.168  1.00 78.47           O  
ATOM   6890  CG  TRP B 183      -7.497   1.759  48.147  1.00 78.47           C  
ATOM   6891  CD1 TRP B 183      -7.412   1.443  49.459  1.00 78.47           C  
ATOM   6893  CD2 TRP B 183      -8.915   1.703  47.811  1.00 78.47           C  
ATOM   6894  CE2 TRP B 183      -9.641   1.337  48.984  1.00 78.47           C  
ATOM   6895  CE3 TRP B 183      -9.654   1.906  46.623  1.00 78.47           C  
ATOM   6897  NE1 TRP B 183      -8.676   1.209  49.960  1.00 78.47           N  
ATOM   6899  CH2 TRP B 183     -11.734   1.371  47.774  1.00 78.47           C  
ATOM   6901  CZ2 TRP B 183     -11.033   1.179  48.977  1.00 78.47           C  
ATOM   6903  CZ3 TRP B 183     -11.048   1.724  46.600  1.00 78.47           C  
ATOM   6905  N   GLU B 184      -4.306   3.516  49.016  1.00 82.05           N  
ATOM   6907  CA  GLU B 184      -3.743   3.793  50.339  1.00 82.05           C  
ATOM   6909  C   GLU B 184      -2.220   3.619  50.309  1.00 82.05           C  
ATOM   6910  CB  GLU B 184      -4.391   2.840  51.353  1.00 82.05           C  
ATOM   6913  O   GLU B 184      -1.707   2.600  49.844  1.00 82.05           O  
ATOM   6914  CG  GLU B 184      -3.998   3.095  52.815  1.00 82.05           C  
ATOM   6917  CD  GLU B 184      -4.662   2.079  53.759  1.00 82.05           C  
ATOM   6918  OE1 GLU B 184      -4.423   2.123  54.989  1.00 82.05           O  
ATOM   6919  OE2 GLU B 184      -5.378   1.166  53.283  1.00 82.05           O  
ATOM   6920  N   ALA B 185      -1.482   4.610  50.807  1.00 85.44           N  
ATOM   6922  CA  ALA B 185      -0.024   4.567  50.875  1.00 85.44           C  
ATOM   6924  C   ALA B 185       0.463   3.919  52.182  1.00 85.44           C  
ATOM   6925  CB  ALA B 185       0.522   5.986  50.690  1.00 85.44           C  
ATOM   6929  O   ALA B 185      -0.109   4.147  53.245  1.00 85.44           O  
ATOM   6930  N   ASN B 186       1.571   3.170  52.116  1.00 90.30           N  
ATOM   6932  CA  ASN B 186       2.242   2.570  53.283  1.00 90.30           C  
ATOM   6934  C   ASN B 186       1.347   1.651  54.152  1.00 90.30           C  
ATOM   6935  CB  ASN B 186       2.969   3.691  54.057  1.00 90.30           C  
ATOM   6938  O   ASN B 186       1.537   1.546  55.365  1.00 90.30           O  
ATOM   6939  CG  ASN B 186       3.960   3.174  55.084  1.00 90.30           C  
ATOM   6940  ND2 ASN B 186       3.726   3.407  56.352  1.00 90.30           N  
ATOM   6943  OD1 ASN B 186       4.967   2.566  54.754  1.00 90.30           O  
ATOM   6944  N   LYS B 187       0.393   0.944  53.538  1.00 90.75           N  
ATOM   6946  CA  LYS B 187      -0.443  -0.058  54.206  1.00 90.75           C  
ATOM   6948  C   LYS B 187       0.358  -1.331  54.481  1.00 90.75           C  
ATOM   6949  CB  LYS B 187      -1.696  -0.312  53.345  1.00 90.75           C  
ATOM   6952  O   LYS B 187       1.035  -1.856  53.597  1.00 90.75           O  
ATOM   6953  CG  LYS B 187      -2.750  -1.265  53.942  1.00 90.75           C  
ATOM   6956  CD  LYS B 187      -3.069  -0.981  55.421  1.00 90.75           C  
ATOM   6959  CE  LYS B 187      -4.488  -1.396  55.813  1.00 90.75           C  
ATOM   6962  NZ  LYS B 187      -5.459  -0.340  55.458  1.00 90.75           N  
ATOM   6966  N   THR B 188       0.270  -1.846  55.706  1.00 93.21           N  
ATOM   6968  CA  THR B 188       0.812  -3.163  56.067  1.00 93.21           C  
ATOM   6970  C   THR B 188      -0.075  -4.264  55.496  1.00 93.21           C  
ATOM   6971  CB  THR B 188       0.939  -3.329  57.589  1.00 93.21           C  
ATOM   6973  O   THR B 188      -1.180  -4.488  55.988  1.00 93.21           O  
ATOM   6974  CG2 THR B 188       1.622  -4.641  57.980  1.00 93.21           C  
ATOM   6978  OG1 THR B 188       1.739  -2.293  58.107  1.00 93.21           O  
ATOM   6980  N   LEU B 189       0.421  -4.980  54.490  1.00 92.37           N  
ATOM   6982  CA  LEU B 189      -0.197  -6.202  53.978  1.00 92.37           C  
ATOM   6984  C   LEU B 189       0.323  -7.396  54.781  1.00 92.37           C  
ATOM   6985  CB  LEU B 189       0.100  -6.349  52.474  1.00 92.37           C  
ATOM   6988  O   LEU B 189       1.535  -7.532  54.955  1.00 92.37           O  
ATOM   6989  CG  LEU B 189      -0.400  -5.184  51.596  1.00 92.37           C  
ATOM   6991  CD1 LEU B 189      -0.166  -5.510  50.121  1.00 92.37           C  
ATOM   6995  CD2 LEU B 189      -1.889  -4.902  51.787  1.00 92.37           C  
ATOM   6999  N   THR B 190      -0.576  -8.258  55.261  1.00 93.09           N  
ATOM   7001  CA  THR B 190      -0.229  -9.473  56.019  1.00 93.09           C  
ATOM   7003  C   THR B 190      -0.788 -10.704  55.323  1.00 93.09           C  
ATOM   7004  CB  THR B 190      -0.733  -9.412  57.470  1.00 93.09           C  
ATOM   7006  O   THR B 190      -1.993 -10.810  55.115  1.00 93.09           O  
ATOM   7007  CG2 THR B 190      -0.315 -10.633  58.293  1.00 93.09           C  
ATOM   7011  OG1 THR B 190      -0.179  -8.284  58.112  1.00 93.09           O  
ATOM   7013  N   TYR B 191       0.094 -11.644  54.998  1.00 93.52           N  
ATOM   7015  CA  TYR B 191      -0.242 -12.943  54.431  1.00 93.52           C  
ATOM   7017  C   TYR B 191      -0.175 -14.012  55.531  1.00 93.52           C  
ATOM   7018  CB  TYR B 191       0.715 -13.259  53.276  1.00 93.52           C  
ATOM   7021  O   TYR B 191       0.794 -14.021  56.301  1.00 93.52           O  
ATOM   7022  CG  TYR B 191       0.431 -12.445  52.028  1.00 93.52           C  
ATOM   7023  CD1 TYR B 191      -0.360 -13.001  51.004  1.00 93.52           C  
ATOM   7025  CD2 TYR B 191       0.902 -11.120  51.916  1.00 93.52           C  
ATOM   7027  CE1 TYR B 191      -0.684 -12.236  49.871  1.00 93.52           C  
ATOM   7029  CE2 TYR B 191       0.567 -10.348  50.787  1.00 93.52           C  
ATOM   7031  OH  TYR B 191      -0.567 -10.157  48.684  1.00 93.52           O  
ATOM   7033  CZ  TYR B 191      -0.222 -10.907  49.761  1.00 93.52           C  
ATOM   7034  N   PRO B 192      -1.171 -14.914  55.632  1.00 92.68           N  
ATOM   7035  CA  PRO B 192      -1.124 -16.032  56.570  1.00 92.68           C  
ATOM   7037  C   PRO B 192      -0.003 -17.010  56.195  1.00 92.68           C  
ATOM   7038  CB  PRO B 192      -2.508 -16.685  56.479  1.00 92.68           C  
ATOM   7041  O   PRO B 192       0.540 -16.957  55.091  1.00 92.68           O  
ATOM   7042  CG  PRO B 192      -2.901 -16.438  55.025  1.00 92.68           C  
ATOM   7045  CD  PRO B 192      -2.326 -15.048  54.752  1.00 92.68           C  
ATOM   7048  N   ALA B 193       0.330 -17.927  57.102  1.00 95.71           N  
ATOM   7050  CA  ALA B 193       1.237 -19.026  56.790  1.00 95.71           C  
ATOM   7052  C   ALA B 193       0.695 -19.865  55.615  1.00 95.71           C  
ATOM   7053  CB  ALA B 193       1.458 -19.874  58.048  1.00 95.71           C  
ATOM   7057  O   ALA B 193      -0.479 -20.233  55.594  1.00 95.71           O  
ATOM   7058  N   ILE B 194       1.565 -20.179  54.654  1.00 95.71           N  
ATOM   7060  CA  ILE B 194       1.238 -20.923  53.432  1.00 95.71           C  
ATOM   7062  C   ILE B 194       1.868 -22.316  53.559  1.00 95.71           C  
ATOM   7063  CB  ILE B 194       1.718 -20.170  52.165  1.00 95.71           C  
ATOM   7065  O   ILE B 194       3.100 -22.419  53.561  1.00 95.71           O  
ATOM   7066  CG1 ILE B 194       1.162 -18.728  52.116  1.00 95.71           C  
ATOM   7069  CG2 ILE B 194       1.323 -20.953  50.901  1.00 95.71           C  
ATOM   7073  CD1 ILE B 194       1.726 -17.853  50.991  1.00 95.71           C  
ATOM   7077  N   PRO B 195       1.079 -23.398  53.692  1.00 96.07           N  
ATOM   7078  CA  PRO B 195       1.617 -24.754  53.745  1.00 96.07           C  
ATOM   7080  C   PRO B 195       2.380 -25.126  52.469  1.00 96.07           C  
ATOM   7081  CB  PRO B 195       0.413 -25.678  53.968  1.00 96.07           C  
ATOM   7084  O   PRO B 195       2.051 -24.662  51.374  1.00 96.07           O  
ATOM   7085  CG  PRO B 195      -0.646 -24.761  54.581  1.00 96.07           C  
ATOM   7088  CD  PRO B 195      -0.357 -23.411  53.932  1.00 96.07           C  
ATOM   7091  N   LYS B 196       3.358 -26.029  52.592  1.00 96.17           N  
ATOM   7093  CA  LYS B 196       3.997 -26.690  51.447  1.00 96.17           C  
ATOM   7095  C   LYS B 196       2.933 -27.290  50.514  1.00 96.17           C  
ATOM   7096  CB  LYS B 196       4.967 -27.767  51.965  1.00 96.17           C  
ATOM   7099  O   LYS B 196       1.893 -27.747  50.975  1.00 96.17           O  
ATOM   7100  CG  LYS B 196       5.796 -28.373  50.826  1.00 96.17           C  
ATOM   7103  CD  LYS B 196       6.729 -29.493  51.296  1.00 96.17           C  
ATOM   7106  CE  LYS B 196       7.372 -30.190  50.087  1.00 96.17           C  
ATOM   7109  NZ  LYS B 196       6.403 -31.049  49.358  1.00 96.17           N  
ATOM   7113  N   ASP B 197       3.216 -27.280  49.214  1.00 90.00           N  
ATOM   7115  CA  ASP B 197       2.347 -27.744  48.123  1.00 90.00           C  
ATOM   7117  C   ASP B 197       1.047 -26.936  47.924  1.00 90.00           C  
ATOM   7118  CB  ASP B 197       2.139 -29.271  48.184  1.00 90.00           C  
ATOM   7121  O   ASP B 197       0.284 -27.237  47.009  1.00 90.00           O  
ATOM   7122  CG  ASP B 197       3.465 -30.033  48.189  1.00 90.00           C  
ATOM   7123  OD1 ASP B 197       4.217 -29.955  47.188  1.00 90.00           O  
ATOM   7124  OD2 ASP B 197       3.808 -30.696  49.191  1.00 90.00           O  
ATOM   7125  N   THR B 198       0.832 -25.858  48.687  1.00 91.44           N  
ATOM   7127  CA  THR B 198      -0.224 -24.868  48.408  1.00 91.44           C  
ATOM   7129  C   THR B 198       0.131 -24.040  47.174  1.00 91.44           C  
ATOM   7130  CB  THR B 198      -0.461 -23.920  49.594  1.00 91.44           C  
ATOM   7132  O   THR B 198       1.299 -23.681  46.967  1.00 91.44           O  
ATOM   7133  CG2 THR B 198      -1.712 -23.054  49.463  1.00 91.44           C  
ATOM   7137  OG1 THR B 198      -0.614 -24.655  50.780  1.00 91.44           O  
ATOM   7139  N   TYR B 199      -0.884 -23.690  46.385  1.00 89.34           N  
ATOM   7141  CA  TYR B 199      -0.744 -22.810  45.232  1.00 89.34           C  
ATOM   7143  C   TYR B 199      -1.059 -21.353  45.575  1.00 89.34           C  
ATOM   7144  CB  TYR B 199      -1.616 -23.294  44.074  1.00 89.34           C  
ATOM   7147  O   TYR B 199      -1.935 -21.037  46.382  1.00 89.34           O  
ATOM   7148  CG  TYR B 199      -1.261 -24.678  43.571  1.00 89.34           C  
ATOM   7149  CD1 TYR B 199      -0.216 -24.858  42.639  1.00 89.34           C  
ATOM   7151  CD2 TYR B 199      -2.010 -25.783  44.016  1.00 89.34           C  
ATOM   7153  CE1 TYR B 199       0.062 -26.147  42.140  1.00 89.34           C  
ATOM   7155  CE2 TYR B 199      -1.728 -27.069  43.527  1.00 89.34           C  
ATOM   7157  OH  TYR B 199      -0.460 -28.492  42.092  1.00 89.34           O  
ATOM   7159  CZ  TYR B 199      -0.700 -27.251  42.580  1.00 89.34           C  
ATOM   7160  N   PHE B 200      -0.355 -20.448  44.909  1.00 91.36           N  
ATOM   7162  CA  PHE B 200      -0.646 -19.020  44.908  1.00 91.36           C  
ATOM   7164  C   PHE B 200      -0.249 -18.426  43.557  1.00 91.36           C  
ATOM   7165  CB  PHE B 200       0.056 -18.340  46.096  1.00 91.36           C  
ATOM   7168  O   PHE B 200       0.610 -18.968  42.866  1.00 91.36           O  
ATOM   7169  CG  PHE B 200       1.571 -18.416  46.132  1.00 91.36           C  
ATOM   7170  CD1 PHE B 200       2.212 -19.513  46.739  1.00 91.36           C  
ATOM   7172  CD2 PHE B 200       2.336 -17.345  45.638  1.00 91.36           C  
ATOM   7174  CE1 PHE B 200       3.612 -19.524  46.875  1.00 91.36           C  
ATOM   7176  CE2 PHE B 200       3.734 -17.352  45.782  1.00 91.36           C  
ATOM   7178  CZ  PHE B 200       4.371 -18.435  46.411  1.00 91.36           C  
ATOM   7180  N   MET B 201      -0.856 -17.317  43.158  1.00 87.28           N  
ATOM   7182  CA  MET B 201      -0.442 -16.574  41.969  1.00 87.28           C  
ATOM   7184  C   MET B 201       0.280 -15.293  42.366  1.00 87.28           C  
ATOM   7185  CB  MET B 201      -1.630 -16.304  41.041  1.00 87.28           C  
ATOM   7188  O   MET B 201      -0.078 -14.651  43.354  1.00 87.28           O  
ATOM   7189  CG  MET B 201      -2.030 -17.585  40.301  1.00 87.28           C  
ATOM   7192  SD  MET B 201      -3.411 -17.408  39.142  1.00 87.28           S  
ATOM   7193  CE  MET B 201      -2.723 -16.197  37.986  1.00 87.28           C  
ATOM   7197  N   VAL B 202       1.283 -14.915  41.573  1.00 89.43           N  
ATOM   7199  CA  VAL B 202       1.963 -13.619  41.664  1.00 89.43           C  
ATOM   7201  C   VAL B 202       1.949 -12.898  40.318  1.00 89.43           C  
ATOM   7202  CB  VAL B 202       3.395 -13.717  42.224  1.00 89.43           C  
ATOM   7204  O   VAL B 202       1.814 -13.524  39.265  1.00 89.43           O  
ATOM   7205  CG1 VAL B 202       3.437 -14.404  43.590  1.00 89.43           C  
ATOM   7209  CG2 VAL B 202       4.372 -14.416  41.277  1.00 89.43           C  
ATOM   7213  N   VAL B 203       2.109 -11.575  40.360  1.00 86.08           N  
ATOM   7215  CA  VAL B 203       2.182 -10.712  39.173  1.00 86.08           C  
ATOM   7217  C   VAL B 203       3.412  -9.804  39.252  1.00 86.08           C  
ATOM   7218  CB  VAL B 203       0.883  -9.889  39.002  1.00 86.08           C  
ATOM   7220  O   VAL B 203       3.723  -9.275  40.321  1.00 86.08           O  
ATOM   7221  CG1 VAL B 203       0.851  -9.133  37.667  1.00 86.08           C  
ATOM   7225  CG2 VAL B 203      -0.371 -10.775  39.051  1.00 86.08           C  
ATOM   7229  N   THR B 204       4.081  -9.579  38.122  1.00 86.20           N  
ATOM   7231  CA  THR B 204       5.009  -8.450  37.881  1.00 86.20           C  
ATOM   7233  C   THR B 204       4.511  -7.660  36.665  1.00 86.20           C  
ATOM   7234  CB  THR B 204       6.464  -8.907  37.705  1.00 86.20           C  
ATOM   7236  O   THR B 204       3.824  -8.240  35.828  1.00 86.20           O  
ATOM   7237  CG2 THR B 204       6.981  -9.633  38.944  1.00 86.20           C  
ATOM   7241  OG1 THR B 204       6.622  -9.776  36.612  1.00 86.20           O  
ATOM   7243  N   MET B 205       4.746  -6.344  36.560  1.00 82.49           N  
ATOM   7245  CA  MET B 205       4.102  -5.541  35.499  1.00 82.49           C  
ATOM   7247  C   MET B 205       4.875  -4.288  35.055  1.00 82.49           C  
ATOM   7248  CB  MET B 205       2.643  -5.224  35.908  1.00 82.49           C  
ATOM   7251  O   MET B 205       6.029  -4.093  35.425  1.00 82.49           O  
ATOM   7252  CG  MET B 205       2.448  -4.087  36.916  1.00 82.49           C  
ATOM   7255  SD  MET B 205       0.712  -3.581  37.148  1.00 82.49           S  
ATOM   7256  CE  MET B 205      -0.221  -5.133  37.035  1.00 82.49           C  
ATOM   7260  N   GLY B 206       4.225  -3.458  34.239  1.00 74.72           N  
ATOM   7262  CA  GLY B 206       4.705  -2.178  33.727  1.00 74.72           C  
ATOM   7265  C   GLY B 206       5.568  -2.304  32.473  1.00 74.72           C  
ATOM   7266  O   GLY B 206       5.426  -3.260  31.716  1.00 74.72           O  
ATOM   7267  N   GLY B 207       6.372  -1.279  32.190  1.00 73.33           N  
ATOM   7269  CA  GLY B 207       6.979  -1.024  30.880  1.00 73.33           C  
ATOM   7272  C   GLY B 207       8.437  -1.397  30.679  1.00 73.33           C  
ATOM   7273  O   GLY B 207       8.881  -1.489  29.539  1.00 73.33           O  
ATOM   7274  N   ALA B 208       9.175  -1.665  31.752  1.00 78.84           N  
ATOM   7276  CA  ALA B 208      10.415  -2.414  31.622  1.00 78.84           C  
ATOM   7278  C   ALA B 208      10.082  -3.905  31.444  1.00 78.84           C  
ATOM   7279  CB  ALA B 208      11.309  -2.125  32.832  1.00 78.84           C  
ATOM   7283  O   ALA B 208       9.136  -4.409  32.056  1.00 78.84           O  
ATOM   7284  N   SER B 209      10.862  -4.611  30.625  1.00 81.43           N  
ATOM   7286  CA  SER B 209      10.787  -6.066  30.493  1.00 81.43           C  
ATOM   7288  C   SER B 209      12.144  -6.673  30.152  1.00 81.43           C  
ATOM   7289  CB  SER B 209       9.757  -6.471  29.428  1.00 81.43           C  
ATOM   7292  O   SER B 209      13.021  -5.995  29.615  1.00 81.43           O  
ATOM   7293  OG  SER B 209      10.098  -5.957  28.152  1.00 81.43           O  
ATOM   7295  N   PHE B 210      12.288  -7.974  30.387  1.00 82.69           N  
ATOM   7297  CA  PHE B 210      13.403  -8.784  29.900  1.00 82.69           C  
ATOM   7299  C   PHE B 210      12.907 -10.145  29.390  1.00 82.69           C  
ATOM   7300  CB  PHE B 210      14.458  -8.918  31.010  1.00 82.69           C  
ATOM   7303  O   PHE B 210      11.801 -10.576  29.719  1.00 82.69           O  
ATOM   7304  CG  PHE B 210      13.966  -9.569  32.289  1.00 82.69           C  
ATOM   7305  CD1 PHE B 210      13.657  -8.786  33.418  1.00 82.69           C  
ATOM   7307  CD2 PHE B 210      13.809 -10.964  32.348  1.00 82.69           C  
ATOM   7309  CE1 PHE B 210      13.239  -9.405  34.610  1.00 82.69           C  
ATOM   7311  CE2 PHE B 210      13.370 -11.580  33.531  1.00 82.69           C  
ATOM   7313  CZ  PHE B 210      13.107 -10.804  34.669  1.00 82.69           C  
ATOM   7315  N   THR B 211      13.739 -10.841  28.616  1.00 78.74           N  
ATOM   7317  CA  THR B 211      13.460 -12.200  28.122  1.00 78.74           C  
ATOM   7319  C   THR B 211      14.315 -13.214  28.874  1.00 78.74           C  
ATOM   7320  CB  THR B 211      13.714 -12.310  26.611  1.00 78.74           C  
ATOM   7322  O   THR B 211      15.518 -13.006  29.022  1.00 78.74           O  
ATOM   7323  CG2 THR B 211      13.312 -13.667  26.032  1.00 78.74           C  
ATOM   7327  OG1 THR B 211      12.954 -11.336  25.936  1.00 78.74           O  
ATOM   7329  N   ILE B 212      13.724 -14.328  29.317  1.00 74.76           N  
ATOM   7331  CA  ILE B 212      14.459 -15.480  29.866  1.00 74.76           C  
ATOM   7333  C   ILE B 212      14.010 -16.764  29.175  1.00 74.76           C  
ATOM   7334  CB  ILE B 212      14.366 -15.539  31.407  1.00 74.76           C  
ATOM   7336  O   ILE B 212      12.818 -17.040  29.038  1.00 74.76           O  
ATOM   7337  CG1 ILE B 212      15.312 -14.457  31.970  1.00 74.76           C  
ATOM   7340  CG2 ILE B 212      14.723 -16.930  31.975  1.00 74.76           C  
ATOM   7344  CD1 ILE B 212      15.379 -14.397  33.492  1.00 74.76           C  
ATOM   7348  N   GLN B 213      14.997 -17.546  28.727  1.00 74.05           N  
ATOM   7350  CA  GLN B 213      14.816 -18.546  27.677  1.00 74.05           C  
ATOM   7352  C   GLN B 213      14.104 -17.896  26.474  1.00 74.05           C  
ATOM   7353  CB  GLN B 213      14.117 -19.816  28.206  1.00 74.05           C  
ATOM   7356  O   GLN B 213      14.682 -17.047  25.804  1.00 74.05           O  
ATOM   7357  CG  GLN B 213      14.724 -20.493  29.446  1.00 74.05           C  
ATOM   7360  CD  GLN B 213      13.946 -21.764  29.798  1.00 74.05           C  
ATOM   7361  NE2 GLN B 213      14.240 -22.425  30.893  1.00 74.05           N  
ATOM   7364  OE1 GLN B 213      13.045 -22.181  29.087  1.00 74.05           O  
ATOM   7365  N   ARG B 214      12.831 -18.241  26.266  1.00 70.00           N  
ATOM   7367  CA  ARG B 214      11.927 -17.685  25.257  1.00 70.00           C  
ATOM   7369  C   ARG B 214      10.863 -16.737  25.826  1.00 70.00           C  
ATOM   7370  CB  ARG B 214      11.304 -18.848  24.456  1.00 70.00           C  
ATOM   7373  O   ARG B 214      10.215 -16.062  25.044  1.00 70.00           O  
ATOM   7374  CG  ARG B 214      10.643 -19.922  25.342  1.00 70.00           C  
ATOM   7377  CD  ARG B 214       9.982 -21.021  24.506  1.00 70.00           C  
ATOM   7380  NE  ARG B 214       9.295 -21.988  25.382  1.00 70.00           N  
ATOM   7382  NH1 ARG B 214       8.970 -23.649  23.836  1.00 70.00           N  
ATOM   7385  NH2 ARG B 214       8.242 -23.914  25.939  1.00 70.00           N  
ATOM   7388  CZ  ARG B 214       8.839 -23.178  25.045  1.00 70.00           C  
ATOM   7389  N   TYR B 215      10.647 -16.688  27.140  1.00 74.32           N  
ATOM   7391  CA  TYR B 215       9.491 -16.024  27.763  1.00 74.32           C  
ATOM   7393  C   TYR B 215       9.781 -14.560  28.121  1.00 74.32           C  
ATOM   7394  CB  TYR B 215       9.070 -16.782  29.030  1.00 74.32           C  
ATOM   7397  O   TYR B 215      10.872 -14.250  28.607  1.00 74.32           O  
ATOM   7398  CG  TYR B 215       8.798 -18.273  28.880  1.00 74.32           C  
ATOM   7399  CD1 TYR B 215       7.477 -18.755  28.805  1.00 74.32           C  
ATOM   7401  CD2 TYR B 215       9.870 -19.187  28.921  1.00 74.32           C  
ATOM   7403  CE1 TYR B 215       7.231 -20.144  28.795  1.00 74.32           C  
ATOM   7405  CE2 TYR B 215       9.631 -20.574  28.925  1.00 74.32           C  
ATOM   7407  OH  TYR B 215       8.089 -22.399  28.810  1.00 74.32           O  
ATOM   7409  CZ  TYR B 215       8.308 -21.057  28.854  1.00 74.32           C  
ATOM   7410  N   VAL B 216       8.793 -13.675  27.950  1.00 77.02           N  
ATOM   7412  CA  VAL B 216       8.891 -12.249  28.327  1.00 77.02           C  
ATOM   7414  C   VAL B 216       8.392 -12.018  29.758  1.00 77.02           C  
ATOM   7415  CB  VAL B 216       8.141 -11.349  27.321  1.00 77.02           C  
ATOM   7417  O   VAL B 216       7.301 -12.458  30.128  1.00 77.02           O  
ATOM   7418  CG1 VAL B 216       8.281  -9.859  27.672  1.00 77.02           C  
ATOM   7422  CG2 VAL B 216       8.681 -11.543  25.897  1.00 77.02           C  
ATOM   7426  N   VAL B 217       9.175 -11.292  30.562  1.00 81.74           N  
ATOM   7428  CA  VAL B 217       8.842 -10.910  31.943  1.00 81.74           C  
ATOM   7430  C   VAL B 217       8.872  -9.388  32.094  1.00 81.74           C  
ATOM   7431  CB  VAL B 217       9.778 -11.585  32.964  1.00 81.74           C  
ATOM   7433  O   VAL B 217       9.917  -8.769  31.903  1.00 81.74           O  
ATOM   7434  CG1 VAL B 217       9.339 -11.273  34.402  1.00 81.74           C  
ATOM   7438  CG2 VAL B 217       9.802 -13.114  32.810  1.00 81.74           C  
ATOM   7442  N   TYR B 218       7.742  -8.781  32.468  1.00 81.65           N  
ATOM   7444  CA  TYR B 218       7.641  -7.347  32.779  1.00 81.65           C  
ATOM   7446  C   TYR B 218       8.113  -7.059  34.212  1.00 81.65           C  
ATOM   7447  CB  TYR B 218       6.208  -6.855  32.554  1.00 81.65           C  
ATOM   7450  O   TYR B 218       7.839  -7.847  35.120  1.00 81.65           O  
ATOM   7451  CG  TYR B 218       5.732  -6.964  31.119  1.00 81.65           C  
ATOM   7452  CD1 TYR B 218       6.052  -5.955  30.189  1.00 81.65           C  
ATOM   7454  CD2 TYR B 218       4.961  -8.069  30.714  1.00 81.65           C  
ATOM   7456  CE1 TYR B 218       5.555  -6.020  28.872  1.00 81.65           C  
ATOM   7458  CE2 TYR B 218       4.485  -8.152  29.395  1.00 81.65           C  
ATOM   7460  OH  TYR B 218       4.147  -7.120  27.264  1.00 81.65           O  
ATOM   7462  CZ  TYR B 218       4.750  -7.111  28.481  1.00 81.65           C  
ATOM   7463  N   ASN B 219       8.843  -5.957  34.423  1.00 79.83           N  
ATOM   7465  CA  ASN B 219       9.611  -5.723  35.654  1.00 79.83           C  
ATOM   7467  C   ASN B 219       9.706  -4.256  36.135  1.00 79.83           C  
ATOM   7468  CB  ASN B 219      10.994  -6.393  35.503  1.00 79.83           C  
ATOM   7471  O   ASN B 219      10.635  -3.922  36.873  1.00 79.83           O  
ATOM   7472  CG  ASN B 219      11.991  -5.601  34.677  1.00 79.83           C  
ATOM   7473  ND2 ASN B 219      13.171  -5.352  35.191  1.00 79.83           N  
ATOM   7476  OD1 ASN B 219      11.752  -5.207  33.556  1.00 79.83           O  
ATOM   7477  N   GLU B 220       8.770  -3.385  35.752  1.00 77.59           N  
ATOM   7479  CA  GLU B 220       8.620  -2.053  36.361  1.00 77.59           C  
ATOM   7481  C   GLU B 220       7.947  -2.153  37.749  1.00 77.59           C  
ATOM   7482  CB  GLU B 220       7.804  -1.127  35.432  1.00 77.59           C  
ATOM   7485  O   GLU B 220       7.365  -3.174  38.121  1.00 77.59           O  
ATOM   7486  CG  GLU B 220       8.185   0.365  35.481  1.00 77.59           C  
ATOM   7489  CD  GLU B 220       7.219   1.285  34.697  1.00 77.59           C  
ATOM   7490  OE1 GLU B 220       7.331   2.520  34.812  1.00 77.59           O  
ATOM   7491  OE2 GLU B 220       6.339   0.804  33.941  1.00 77.59           O  
ATOM   7492  N   GLY B 221       8.005  -1.066  38.521  1.00 74.82           N  
ATOM   7494  CA  GLY B 221       7.108  -0.875  39.661  1.00 74.82           C  
ATOM   7497  C   GLY B 221       5.742  -0.338  39.226  1.00 74.82           C  
ATOM   7498  O   GLY B 221       5.589   0.170  38.115  1.00 74.82           O  
ATOM   7499  N   ILE B 222       4.765  -0.385  40.130  1.00 79.86           N  
ATOM   7501  CA  ILE B 222       3.500   0.338  39.946  1.00 79.86           C  
ATOM   7503  C   ILE B 222       3.670   1.781  40.423  1.00 79.86           C  
ATOM   7504  CB  ILE B 222       2.316  -0.380  40.624  1.00 79.86           C  
ATOM   7506  O   ILE B 222       4.249   2.033  41.481  1.00 79.86           O  
ATOM   7507  CG1 ILE B 222       2.220  -1.799  40.028  1.00 79.86           C  
ATOM   7510  CG2 ILE B 222       1.005   0.406  40.418  1.00 79.86           C  
ATOM   7514  CD1 ILE B 222       0.998  -2.583  40.488  1.00 79.86           C  
ATOM   7518  N   GLY B 223       3.143   2.713  39.633  1.00 72.26           N  
ATOM   7520  CA  GLY B 223       2.973   4.120  39.977  1.00 72.26           C  
ATOM   7523  C   GLY B 223       1.605   4.620  39.514  1.00 72.26           C  
ATOM   7524  O   GLY B 223       0.950   3.977  38.690  1.00 72.26           O  
ATOM   7525  N   ASP B 224       1.175   5.762  40.050  1.00 68.83           N  
ATOM   7527  CA  ASP B 224      -0.112   6.370  39.701  1.00 68.83           C  
ATOM   7529  C   ASP B 224      -0.229   6.689  38.207  1.00 68.83           C  
ATOM   7530  CB  ASP B 224      -0.342   7.648  40.521  1.00 68.83           C  
ATOM   7533  O   ASP B 224       0.723   7.131  37.560  1.00 68.83           O  
ATOM   7534  CG  ASP B 224      -0.885   7.323  41.908  1.00 68.83           C  
ATOM   7535  OD1 ASP B 224      -1.942   6.650  41.957  1.00 68.83           O  
ATOM   7536  OD2 ASP B 224      -0.237   7.723  42.897  1.00 68.83           O  
ATOM   7537  N   GLY B 225      -1.427   6.480  37.654  1.00 67.78           N  
ATOM   7539  CA  GLY B 225      -1.706   6.762  36.247  1.00 67.78           C  
ATOM   7542  C   GLY B 225      -1.115   5.740  35.270  1.00 67.78           C  
ATOM   7543  O   GLY B 225      -1.092   5.998  34.067  1.00 67.78           O  
ATOM   7544  N   LEU B 226      -0.670   4.574  35.752  1.00 72.75           N  
ATOM   7546  CA  LEU B 226      -0.398   3.417  34.902  1.00 72.75           C  
ATOM   7548  C   LEU B 226      -1.681   3.023  34.150  1.00 72.75           C  
ATOM   7549  CB  LEU B 226       0.186   2.285  35.778  1.00 72.75           C  
ATOM   7552  O   LEU B 226      -2.610   2.465  34.732  1.00 72.75           O  
ATOM   7553  CG  LEU B 226       0.230   0.882  35.137  1.00 72.75           C  
ATOM   7555  CD1 LEU B 226       1.107   0.836  33.886  1.00 72.75           C  
ATOM   7559  CD2 LEU B 226       0.801  -0.126  36.131  1.00 72.75           C  
ATOM   7563  N   GLU B 227      -1.722   3.314  32.847  1.00 74.72           N  
ATOM   7565  CA  GLU B 227      -2.688   2.736  31.911  1.00 74.72           C  
ATOM   7567  C   GLU B 227      -2.079   1.529  31.179  1.00 74.72           C  
ATOM   7568  CB  GLU B 227      -3.256   3.771  30.912  1.00 74.72           C  
ATOM   7571  O   GLU B 227      -0.948   1.586  30.687  1.00 74.72           O  
ATOM   7572  CG  GLU B 227      -4.184   4.796  31.589  1.00 74.72           C  
ATOM   7575  CD  GLU B 227      -5.061   5.638  30.633  1.00 74.72           C  
ATOM   7576  OE1 GLU B 227      -5.932   6.363  31.185  1.00 74.72           O  
ATOM   7577  OE2 GLU B 227      -4.946   5.536  29.381  1.00 74.72           O  
ATOM   7578  N   LEU B 228      -2.861   0.454  31.081  1.00 72.15           N  
ATOM   7580  CA  LEU B 228      -2.613  -0.735  30.265  1.00 72.15           C  
ATOM   7582  C   LEU B 228      -3.701  -0.839  29.176  1.00 72.15           C  
ATOM   7583  CB  LEU B 228      -2.636  -1.989  31.164  1.00 72.15           C  
ATOM   7586  O   LEU B 228      -4.875  -0.618  29.494  1.00 72.15           O  
ATOM   7587  CG  LEU B 228      -1.514  -2.098  32.213  1.00 72.15           C  
ATOM   7589  CD1 LEU B 228      -1.756  -3.324  33.098  1.00 72.15           C  
ATOM   7593  CD2 LEU B 228      -0.137  -2.252  31.562  1.00 72.15           C  
ATOM   7597  N   PRO B 229      -3.368  -1.205  27.920  1.00 67.79           N  
ATOM   7598  CA  PRO B 229      -4.366  -1.536  26.892  1.00 67.79           C  
ATOM   7600  C   PRO B 229      -5.355  -2.596  27.395  1.00 67.79           C  
ATOM   7601  CB  PRO B 229      -3.563  -2.077  25.701  1.00 67.79           C  
ATOM   7604  O   PRO B 229      -4.916  -3.583  27.985  1.00 67.79           O  
ATOM   7605  CG  PRO B 229      -2.182  -1.447  25.869  1.00 67.79           C  
ATOM   7608  CD  PRO B 229      -2.018  -1.330  27.383  1.00 67.79           C  
ATOM   7611  N   ALA B 230      -6.665  -2.458  27.165  1.00 65.66           N  
ATOM   7613  CA  ALA B 230      -7.640  -3.386  27.755  1.00 65.66           C  
ATOM   7615  C   ALA B 230      -7.668  -4.808  27.155  1.00 65.66           C  
ATOM   7616  CB  ALA B 230      -9.018  -2.740  27.838  1.00 65.66           C  
ATOM   7620  O   ALA B 230      -8.410  -5.644  27.659  1.00 65.66           O  
ATOM   7621  N   PHE B 231      -6.775  -5.152  26.221  1.00 64.21           N  
ATOM   7623  CA  PHE B 231      -6.353  -6.547  26.011  1.00 64.21           C  
ATOM   7625  C   PHE B 231      -5.870  -7.200  27.329  1.00 64.21           C  
ATOM   7626  CB  PHE B 231      -5.245  -6.563  24.948  1.00 64.21           C  
ATOM   7629  O   PHE B 231      -6.183  -8.354  27.618  1.00 64.21           O  
ATOM   7630  CG  PHE B 231      -4.562  -7.908  24.789  1.00 64.21           C  
ATOM   7631  CD1 PHE B 231      -3.475  -8.235  25.621  1.00 64.21           C  
ATOM   7633  CD2 PHE B 231      -5.022  -8.842  23.842  1.00 64.21           C  
ATOM   7635  CE1 PHE B 231      -2.853  -9.486  25.504  1.00 64.21           C  
ATOM   7637  CE2 PHE B 231      -4.395 -10.097  23.726  1.00 64.21           C  
ATOM   7639  CZ  PHE B 231      -3.303 -10.416  24.551  1.00 64.21           C  
ATOM   7641  N   TRP B 232      -5.187  -6.435  28.191  1.00 65.82           N  
ATOM   7643  CA  TRP B 232      -4.847  -6.846  29.560  1.00 65.82           C  
ATOM   7645  C   TRP B 232      -6.058  -7.094  30.451  1.00 65.82           C  
ATOM   7646  CB  TRP B 232      -3.955  -5.785  30.203  1.00 65.82           C  
ATOM   7649  O   TRP B 232      -5.943  -7.783  31.467  1.00 65.82           O  
ATOM   7650  CG  TRP B 232      -2.589  -5.813  29.629  1.00 65.82           C  
ATOM   7651  CD1 TRP B 232      -2.026  -4.915  28.796  1.00 65.82           C  
ATOM   7653  CD2 TRP B 232      -1.642  -6.900  29.761  1.00 65.82           C  
ATOM   7654  CE2 TRP B 232      -0.490  -6.583  28.995  1.00 65.82           C  
ATOM   7655  CE3 TRP B 232      -1.677  -8.135  30.436  1.00 65.82           C  
ATOM   7657  NE1 TRP B 232      -0.761  -5.346  28.452  1.00 65.82           N  
ATOM   7659  CH2 TRP B 232       0.574  -8.629  29.682  1.00 65.82           C  
ATOM   7661  CZ2 TRP B 232       0.614  -7.435  28.949  1.00 65.82           C  
ATOM   7663  CZ3 TRP B 232      -0.581  -9.003  30.383  1.00 65.82           C  
ATOM   7665  N   GLY B 233      -7.215  -6.575  30.043  1.00 66.18           N  
ATOM   7667  CA  GLY B 233      -8.501  -6.840  30.652  1.00 66.18           C  
ATOM   7670  C   GLY B 233      -8.831  -8.322  30.726  1.00 66.18           C  
ATOM   7671  O   GLY B 233      -9.426  -8.715  31.712  1.00 66.18           O  
ATOM   7672  N   LYS B 234      -8.364  -9.171  29.802  1.00 67.02           N  
ATOM   7674  CA  LYS B 234      -8.561 -10.626  29.893  1.00 67.02           C  
ATOM   7676  C   LYS B 234      -7.906 -11.197  31.153  1.00 67.02           C  
ATOM   7677  CB  LYS B 234      -8.066 -11.286  28.592  1.00 67.02           C  
ATOM   7680  O   LYS B 234      -8.583 -11.694  32.048  1.00 67.02           O  
ATOM   7681  CG  LYS B 234      -8.075 -12.822  28.663  1.00 67.02           C  
ATOM   7684  CD  LYS B 234      -7.826 -13.438  27.280  1.00 67.02           C  
ATOM   7687  CE  LYS B 234      -7.713 -14.959  27.402  1.00 67.02           C  
ATOM   7690  NZ  LYS B 234      -7.598 -15.606  26.078  1.00 67.02           N  
ATOM   7694  N   TYR B 235      -6.585 -11.087  31.253  1.00 65.41           N  
ATOM   7696  CA  TYR B 235      -5.821 -11.676  32.358  1.00 65.41           C  
ATOM   7698  C   TYR B 235      -6.139 -11.013  33.701  1.00 65.41           C  
ATOM   7699  CB  TYR B 235      -4.324 -11.565  32.045  1.00 65.41           C  
ATOM   7702  O   TYR B 235      -6.165 -11.678  34.740  1.00 65.41           O  
ATOM   7703  CG  TYR B 235      -3.958 -12.130  30.690  1.00 65.41           C  
ATOM   7704  CD1 TYR B 235      -3.899 -13.525  30.504  1.00 65.41           C  
ATOM   7706  CD2 TYR B 235      -3.760 -11.261  29.598  1.00 65.41           C  
ATOM   7708  CE1 TYR B 235      -3.631 -14.050  29.227  1.00 65.41           C  
ATOM   7710  CE2 TYR B 235      -3.509 -11.788  28.320  1.00 65.41           C  
ATOM   7712  OH  TYR B 235      -3.210 -13.702  26.904  1.00 65.41           O  
ATOM   7714  CZ  TYR B 235      -3.439 -13.183  28.133  1.00 65.41           C  
ATOM   7715  N   LEU B 236      -6.403  -9.703  33.685  1.00 68.22           N  
ATOM   7717  CA  LEU B 236      -6.702  -8.943  34.891  1.00 68.22           C  
ATOM   7719  C   LEU B 236      -8.193  -8.997  35.277  1.00 68.22           C  
ATOM   7720  CB  LEU B 236      -6.104  -7.524  34.788  1.00 68.22           C  
ATOM   7723  O   LEU B 236      -8.469  -8.912  36.461  1.00 68.22           O  
ATOM   7724  CG  LEU B 236      -4.568  -7.483  34.576  1.00 68.22           C  
ATOM   7726  CD1 LEU B 236      -4.057  -6.045  34.491  1.00 68.22           C  
ATOM   7730  CD2 LEU B 236      -3.774  -8.138  35.709  1.00 68.22           C  
ATOM   7734  N   SER B 237      -9.166  -9.243  34.392  1.00 64.23           N  
ATOM   7736  CA  SER B 237     -10.548  -9.556  34.824  1.00 64.23           C  
ATOM   7738  C   SER B 237     -10.651 -10.971  35.383  1.00 64.23           C  
ATOM   7739  CB  SER B 237     -11.587  -9.386  33.707  1.00 64.23           C  
ATOM   7742  O   SER B 237     -11.393 -11.195  36.334  1.00 64.23           O  
ATOM   7743  OG  SER B 237     -11.562 -10.466  32.792  1.00 64.23           O  
ATOM   7745  N   GLN B 238      -9.900 -11.920  34.810  1.00 65.36           N  
ATOM   7747  CA  GLN B 238      -9.842 -13.295  35.298  1.00 65.36           C  
ATOM   7749  C   GLN B 238      -9.224 -13.339  36.703  1.00 65.36           C  
ATOM   7750  CB  GLN B 238      -9.063 -14.172  34.305  1.00 65.36           C  
ATOM   7753  O   GLN B 238      -9.839 -13.876  37.618  1.00 65.36           O  
ATOM   7754  CG  GLN B 238      -9.823 -14.466  33.000  1.00 65.36           C  
ATOM   7757  CD  GLN B 238      -8.975 -15.253  31.997  1.00 65.36           C  
ATOM   7758  NE2 GLN B 238      -9.583 -16.009  31.109  1.00 65.36           N  
ATOM   7761  OE1 GLN B 238      -7.750 -15.234  31.990  1.00 65.36           O  
ATOM   7762  N   LEU B 239      -8.047 -12.732  36.911  1.00 66.04           N  
ATOM   7764  CA  LEU B 239      -7.419 -12.726  38.237  1.00 66.04           C  
ATOM   7766  C   LEU B 239      -8.096 -11.753  39.220  1.00 66.04           C  
ATOM   7767  CB  LEU B 239      -5.906 -12.474  38.094  1.00 66.04           C  
ATOM   7770  O   LEU B 239      -8.141 -12.056  40.407  1.00 66.04           O  
ATOM   7771  CG  LEU B 239      -5.107 -12.717  39.392  1.00 66.04           C  
ATOM   7773  CD1 LEU B 239      -5.211 -14.172  39.853  1.00 66.04           C  
ATOM   7777  CD2 LEU B 239      -3.627 -12.404  39.161  1.00 66.04           C  
ATOM   7781  N   TYR B 240      -8.639 -10.622  38.748  1.00 62.11           N  
ATOM   7783  CA  TYR B 240      -9.272  -9.582  39.576  1.00 62.11           C  
ATOM   7785  C   TYR B 240     -10.792  -9.548  39.425  1.00 62.11           C  
ATOM   7786  CB  TYR B 240      -8.599  -8.193  39.470  1.00 62.11           C  
ATOM   7789  O   TYR B 240     -11.411  -8.486  39.372  1.00 62.11           O  
ATOM   7790  CG  TYR B 240      -7.092  -8.150  39.690  1.00 62.11           C  
ATOM   7791  CD1 TYR B 240      -6.559  -7.465  40.800  1.00 62.11           C  
ATOM   7793  CD2 TYR B 240      -6.216  -8.771  38.780  1.00 62.11           C  
ATOM   7795  CE1 TYR B 240      -5.167  -7.437  41.009  1.00 62.11           C  
ATOM   7797  CE2 TYR B 240      -4.831  -8.765  38.996  1.00 62.11           C  
ATOM   7799  OH  TYR B 240      -2.965  -8.102  40.312  1.00 62.11           O  
ATOM   7801  CZ  TYR B 240      -4.305  -8.100  40.116  1.00 62.11           C  
ATOM   7802  N   GLY B 241     -11.410 -10.730  39.396  1.00 58.73           N  
ATOM   7804  CA  GLY B 241     -12.857 -10.850  39.488  1.00 58.73           C  
ATOM   7807  C   GLY B 241     -13.350 -10.367  40.853  1.00 58.73           C  
ATOM   7808  O   GLY B 241     -13.167 -11.056  41.860  1.00 58.73           O  
ATOM   7809  N   PHE B 242     -13.934  -9.168  40.897  1.00 55.50           N  
ATOM   7811  CA  PHE B 242     -14.208  -8.443  42.139  1.00 55.50           C  
ATOM   7813  C   PHE B 242     -15.376  -9.040  42.934  1.00 55.50           C  
ATOM   7814  CB  PHE B 242     -14.464  -6.961  41.832  1.00 55.50           C  
ATOM   7817  O   PHE B 242     -16.509  -8.567  42.852  1.00 55.50           O  
ATOM   7818  CG  PHE B 242     -13.337  -6.218  41.145  1.00 55.50           C  
ATOM   7819  CD1 PHE B 242     -12.118  -5.983  41.810  1.00 55.50           C  
ATOM   7821  CD2 PHE B 242     -13.524  -5.723  39.843  1.00 55.50           C  
ATOM   7823  CE1 PHE B 242     -11.117  -5.213  41.195  1.00 55.50           C  
ATOM   7825  CE2 PHE B 242     -12.528  -4.950  39.226  1.00 55.50           C  
ATOM   7827  CZ  PHE B 242     -11.327  -4.690  39.906  1.00 55.50           C  
ATOM   7829  N   SER B 243     -15.102 -10.056  43.749  1.00 58.56           N  
ATOM   7831  CA  SER B 243     -16.001 -10.432  44.837  1.00 58.56           C  
ATOM   7833  C   SER B 243     -15.613  -9.709  46.117  1.00 58.56           C  
ATOM   7834  CB  SER B 243     -16.011 -11.931  45.077  1.00 58.56           C  
ATOM   7837  O   SER B 243     -14.438  -9.550  46.429  1.00 58.56           O  
ATOM   7838  OG  SER B 243     -17.043 -12.218  45.996  1.00 58.56           O  
ATOM   7840  N   TRP B 244     -16.610  -9.298  46.888  1.00 55.76           N  
ATOM   7842  CA  TRP B 244     -16.407  -8.612  48.163  1.00 55.76           C  
ATOM   7844  C   TRP B 244     -16.641  -9.544  49.355  1.00 55.76           C  
ATOM   7845  CB  TRP B 244     -17.340  -7.391  48.196  1.00 55.76           C  
ATOM   7848  O   TRP B 244     -15.863  -9.570  50.308  1.00 55.76           O  
ATOM   7849  CG  TRP B 244     -16.709  -6.038  48.265  1.00 55.76           C  
ATOM   7850  CD1 TRP B 244     -15.515  -5.709  48.813  1.00 55.76           C  
ATOM   7852  CD2 TRP B 244     -17.248  -4.798  47.719  1.00 55.76           C  
ATOM   7853  CE2 TRP B 244     -16.300  -3.755  47.924  1.00 55.76           C  
ATOM   7854  CE3 TRP B 244     -18.448  -4.461  47.061  1.00 55.76           C  
ATOM   7856  NE1 TRP B 244     -15.281  -4.360  48.620  1.00 55.76           N  
ATOM   7858  CH2 TRP B 244     -17.699  -2.160  46.773  1.00 55.76           C  
ATOM   7860  CZ2 TRP B 244     -16.507  -2.453  47.451  1.00 55.76           C  
ATOM   7862  CZ3 TRP B 244     -18.677  -3.153  46.599  1.00 55.76           C  
ATOM   7864  N   SER B 245     -17.743 -10.298  49.330  1.00 55.44           N  
ATOM   7866  CA  SER B 245     -18.233 -11.112  50.450  1.00 55.44           C  
ATOM   7868  C   SER B 245     -17.972 -12.613  50.295  1.00 55.44           C  
ATOM   7869  CB  SER B 245     -19.731 -10.853  50.654  1.00 55.44           C  
ATOM   7872  O   SER B 245     -17.713 -13.273  51.298  1.00 55.44           O  
ATOM   7873  OG  SER B 245     -20.412 -10.873  49.413  1.00 55.44           O  
ATOM   7875  N   SER B 246     -18.013 -13.155  49.074  1.00 58.54           N  
ATOM   7877  CA  SER B 246     -17.805 -14.586  48.809  1.00 58.54           C  
ATOM   7879  C   SER B 246     -16.423 -14.865  48.208  1.00 58.54           C  
ATOM   7880  CB  SER B 246     -18.893 -15.122  47.862  1.00 58.54           C  
ATOM   7883  O   SER B 246     -15.862 -13.983  47.558  1.00 58.54           O  
ATOM   7884  OG  SER B 246     -18.558 -14.862  46.508  1.00 58.54           O  
ATOM   7886  N   PRO B 247     -15.935 -16.115  48.259  1.00 57.34           N  
ATOM   7887  CA  PRO B 247     -14.932 -16.598  47.315  1.00 57.34           C  
ATOM   7889  C   PRO B 247     -15.302 -16.262  45.864  1.00 57.34           C  
ATOM   7890  CB  PRO B 247     -14.887 -18.116  47.528  1.00 57.34           C  
ATOM   7893  O   PRO B 247     -16.441 -16.502  45.451  1.00 57.34           O  
ATOM   7894  CG  PRO B 247     -15.371 -18.299  48.964  1.00 57.34           C  
ATOM   7897  CD  PRO B 247     -16.404 -17.191  49.114  1.00 57.34           C  
ATOM   7900  N   THR B 248     -14.349 -15.743  45.087  1.00 59.99           N  
ATOM   7902  CA  THR B 248     -14.438 -15.731  43.620  1.00 59.99           C  
ATOM   7904  C   THR B 248     -13.781 -16.981  43.049  1.00 59.99           C  
ATOM   7905  CB  THR B 248     -13.814 -14.497  42.932  1.00 59.99           C  
ATOM   7907  O   THR B 248     -12.815 -17.515  43.599  1.00 59.99           O  
ATOM   7908  CG2 THR B 248     -14.720 -14.024  41.794  1.00 59.99           C  
ATOM   7912  OG1 THR B 248     -13.643 -13.413  43.807  1.00 59.99           O  
ATOM   7914  N   TYR B 249     -14.287 -17.424  41.905  1.00 63.15           N  
ATOM   7916  CA  TYR B 249     -13.673 -18.445  41.073  1.00 63.15           C  
ATOM   7918  C   TYR B 249     -13.476 -17.818  39.691  1.00 63.15           C  
ATOM   7919  CB  TYR B 249     -14.542 -19.709  40.951  1.00 63.15           C  
ATOM   7922  O   TYR B 249     -14.313 -17.020  39.254  1.00 63.15           O  
ATOM   7923  CG  TYR B 249     -15.165 -20.408  42.166  1.00 63.15           C  
ATOM   7924  CD1 TYR B 249     -15.207 -21.817  42.158  1.00 63.15           C  
ATOM   7926  CD2 TYR B 249     -15.869 -19.723  43.186  1.00 63.15           C  
ATOM   7928  CE1 TYR B 249     -15.918 -22.526  43.145  1.00 63.15           C  
ATOM   7930  CE2 TYR B 249     -16.617 -20.424  44.148  1.00 63.15           C  
ATOM   7932  OH  TYR B 249     -17.445 -22.501  44.992  1.00 63.15           O  
ATOM   7934  CZ  TYR B 249     -16.652 -21.830  44.121  1.00 63.15           C  
ATOM   7935  N   ALA B 250     -12.409 -18.195  38.993  1.00 61.98           N  
ATOM   7937  CA  ALA B 250     -12.138 -17.755  37.634  1.00 61.98           C  
ATOM   7939  C   ALA B 250     -11.469 -18.871  36.829  1.00 61.98           C  
ATOM   7940  CB  ALA B 250     -11.274 -16.493  37.648  1.00 61.98           C  
ATOM   7944  O   ALA B 250     -10.572 -19.573  37.291  1.00 61.98           O  
ATOM   7945  N   CYS B 251     -11.875 -19.007  35.574  1.00 64.12           N  
ATOM   7947  CA  CYS B 251     -11.001 -19.634  34.605  1.00 64.12           C  
ATOM   7949  C   CYS B 251      -9.928 -18.600  34.273  1.00 64.12           C  
ATOM   7950  CB  CYS B 251     -11.825 -20.045  33.388  1.00 64.12           C  
ATOM   7953  O   CYS B 251     -10.268 -17.515  33.805  1.00 64.12           O  
ATOM   7954  SG  CYS B 251     -10.774 -20.997  32.273  1.00 64.12           S  
ATOM   7956  N   VAL B 252      -8.668 -18.912  34.550  1.00 62.91           N  
ATOM   7958  CA  VAL B 252      -7.541 -18.125  34.057  1.00 62.91           C  
ATOM   7960  C   VAL B 252      -6.901 -18.949  32.937  1.00 62.91           C  
ATOM   7961  CB  VAL B 252      -6.570 -17.731  35.180  1.00 62.91           C  
ATOM   7963  O   VAL B 252      -6.885 -20.182  32.966  1.00 62.91           O  
ATOM   7964  CG1 VAL B 252      -5.534 -16.723  34.663  1.00 62.91           C  
ATOM   7968  CG2 VAL B 252      -7.221 -17.116  36.429  1.00 62.91           C  
ATOM   7972  N   THR B 253      -6.490 -18.284  31.866  1.00 62.70           N  
ATOM   7974  CA  THR B 253      -6.208 -18.958  30.588  1.00 62.70           C  
ATOM   7976  C   THR B 253      -4.813 -18.641  30.120  1.00 62.70           C  
ATOM   7977  CB  THR B 253      -7.214 -18.538  29.522  1.00 62.70           C  
ATOM   7979  O   THR B 253      -4.450 -17.463  30.064  1.00 62.70           O  
ATOM   7980  CG2 THR B 253      -8.601 -19.068  29.860  1.00 62.70           C  
ATOM   7984  OG1 THR B 253      -7.306 -17.131  29.459  1.00 62.70           O  
ATOM   7986  N   TRP B 254      -4.050 -19.674  29.766  1.00 61.13           N  
ATOM   7988  CA  TRP B 254      -2.637 -19.508  29.495  1.00 61.13           C  
ATOM   7990  C   TRP B 254      -2.313 -19.531  28.012  1.00 61.13           C  
ATOM   7991  CB  TRP B 254      -1.806 -20.356  30.457  1.00 61.13           C  
ATOM   7994  O   TRP B 254      -2.278 -20.547  27.331  1.00 61.13           O  
ATOM   7995  CG  TRP B 254      -1.835 -19.649  31.777  1.00 61.13           C  
ATOM   7996  CD1 TRP B 254      -1.233 -18.456  31.977  1.00 61.13           C  
ATOM   7998  CD2 TRP B 254      -2.683 -19.862  32.951  1.00 61.13           C  
ATOM   7999  CE2 TRP B 254      -2.470 -18.778  33.853  1.00 61.13           C  
ATOM   8000  CE3 TRP B 254      -3.669 -20.795  33.326  1.00 61.13           C  
ATOM   8002  NE1 TRP B 254      -1.666 -17.910  33.159  1.00 61.13           N  
ATOM   8004  CH2 TRP B 254      -3.921 -19.727  35.519  1.00 61.13           C  
ATOM   8006  CZ2 TRP B 254      -3.039 -18.720  35.130  1.00 61.13           C  
ATOM   8008  CZ3 TRP B 254      -4.310 -20.687  34.576  1.00 61.13           C  
ATOM   8010  N   GLU B 255      -2.066 -18.308  27.557  1.00 58.64           N  
ATOM   8012  CA  GLU B 255      -1.496 -17.911  26.281  1.00 58.64           C  
ATOM   8014  C   GLU B 255      -0.146 -17.250  26.638  1.00 58.64           C  
ATOM   8015  CB  GLU B 255      -2.526 -16.992  25.588  1.00 58.64           C  
ATOM   8018  O   GLU B 255      -0.073 -16.033  26.818  1.00 58.64           O  
ATOM   8019  CG  GLU B 255      -3.727 -17.797  25.044  1.00 58.64           C  
ATOM   8022  CD  GLU B 255      -5.060 -17.024  24.983  1.00 58.64           C  
ATOM   8023  OE1 GLU B 255      -6.126 -17.651  25.189  1.00 58.64           O  
ATOM   8024  OE2 GLU B 255      -5.104 -15.793  24.744  1.00 58.64           O  
ATOM   8025  N   PRO B 256       0.898 -18.057  26.927  1.00 57.62           N  
ATOM   8026  CA  PRO B 256       2.141 -17.598  27.522  1.00 57.62           C  
ATOM   8028  C   PRO B 256       3.127 -17.237  26.425  1.00 57.62           C  
ATOM   8029  CB  PRO B 256       2.648 -18.751  28.374  1.00 57.62           C  
ATOM   8032  O   PRO B 256       3.558 -18.077  25.637  1.00 57.62           O  
ATOM   8033  CG  PRO B 256       2.169 -19.959  27.583  1.00 57.62           C  
ATOM   8036  CD  PRO B 256       0.955 -19.499  26.786  1.00 57.62           C  
ATOM   8039  N   ILE B 257       3.474 -15.963  26.409  1.00 60.96           N  
ATOM   8041  CA  ILE B 257       4.031 -15.327  25.241  1.00 60.96           C  
ATOM   8043  C   ILE B 257       5.543 -15.419  25.207  1.00 60.96           C  
ATOM   8044  CB  ILE B 257       3.488 -13.902  25.108  1.00 60.96           C  
ATOM   8046  O   ILE B 257       6.245 -15.169  26.200  1.00 60.96           O  
ATOM   8047  CG1 ILE B 257       1.937 -13.978  25.003  1.00 60.96           C  
ATOM   8050  CG2 ILE B 257       4.162 -13.176  23.935  1.00 60.96           C  
ATOM   8054  CD1 ILE B 257       1.211 -12.949  24.131  1.00 60.96           C  
ATOM   8058  N   TYR B 258       6.016 -15.734  24.009  1.00 62.57           N  
ATOM   8060  CA  TYR B 258       7.416 -15.835  23.667  1.00 62.57           C  
ATOM   8062  C   TYR B 258       7.926 -14.555  22.996  1.00 62.57           C  
ATOM   8063  CB  TYR B 258       7.621 -17.094  22.815  1.00 62.57           C  
ATOM   8066  O   TYR B 258       7.196 -13.867  22.289  1.00 62.57           O  
ATOM   8067  CG  TYR B 258       7.009 -18.337  23.444  1.00 62.57           C  
ATOM   8068  CD1 TYR B 258       7.446 -18.767  24.710  1.00 62.57           C  
ATOM   8070  CD2 TYR B 258       5.931 -18.994  22.821  1.00 62.57           C  
ATOM   8072  CE1 TYR B 258       6.842 -19.879  25.325  1.00 62.57           C  
ATOM   8074  CE2 TYR B 258       5.296 -20.081  23.452  1.00 62.57           C  
ATOM   8076  OH  TYR B 258       5.159 -21.590  25.308  1.00 62.57           O  
ATOM   8078  CZ  TYR B 258       5.758 -20.530  24.705  1.00 62.57           C  
ATOM   8079  N   ALA B 259       9.212 -14.249  23.162  1.00 64.28           N  
ATOM   8081  CA  ALA B 259       9.862 -13.100  22.523  1.00 64.28           C  
ATOM   8083  C   ALA B 259       9.923 -13.199  20.982  1.00 64.28           C  
ATOM   8084  CB  ALA B 259      11.256 -12.955  23.140  1.00 64.28           C  
ATOM   8088  O   ALA B 259      10.252 -12.221  20.317  1.00 64.28           O  
ATOM   8089  N   GLU B 260       9.608 -14.372  20.428  1.00 63.18           N  
ATOM   8091  CA  GLU B 260       9.505 -14.652  18.991  1.00 63.18           C  
ATOM   8093  C   GLU B 260       8.052 -14.601  18.470  1.00 63.18           C  
ATOM   8094  CB  GLU B 260      10.147 -16.024  18.702  1.00 63.18           C  
ATOM   8097  O   GLU B 260       7.833 -14.675  17.261  1.00 63.18           O  
ATOM   8098  CG  GLU B 260      11.660 -16.047  18.991  1.00 63.18           C  
ATOM   8101  CD  GLU B 260      12.307 -17.434  18.821  1.00 63.18           C  
ATOM   8102  OE1 GLU B 260      13.487 -17.559  19.221  1.00 63.18           O  
ATOM   8103  OE2 GLU B 260      11.632 -18.371  18.334  1.00 63.18           O  
ATOM   8104  N   GLU B 261       7.042 -14.459  19.340  1.00 58.51           N  
ATOM   8106  CA  GLU B 261       5.647 -14.341  18.907  1.00 58.51           C  
ATOM   8108  C   GLU B 261       5.312 -12.913  18.467  1.00 58.51           C  
ATOM   8109  CB  GLU B 261       4.668 -14.835  19.983  1.00 58.51           C  
ATOM   8112  O   GLU B 261       5.329 -11.961  19.250  1.00 58.51           O  
ATOM   8113  CG  GLU B 261       4.535 -16.364  19.936  1.00 58.51           C  
ATOM   8116  CD  GLU B 261       3.637 -16.894  21.056  1.00 58.51           C  
ATOM   8117  OE1 GLU B 261       2.772 -17.754  20.772  1.00 58.51           O  
ATOM   8118  OE2 GLU B 261       3.886 -16.486  22.210  1.00 58.51           O  
ATOM   8119  N   GLY B 262       4.944 -12.771  17.192  1.00 53.91           N  
ATOM   8121  CA  GLY B 262       4.358 -11.543  16.667  1.00 53.91           C  
ATOM   8124  C   GLY B 262       2.985 -11.297  17.290  1.00 53.91           C  
ATOM   8125  O   GLY B 262       2.056 -12.077  17.084  1.00 53.91           O  
ATOM   8126  N   ILE B 263       2.851 -10.209  18.047  1.00 46.85           N  
ATOM   8128  CA  ILE B 263       1.621  -9.904  18.787  1.00 46.85           C  
ATOM   8130  C   ILE B 263       0.626  -9.159  17.882  1.00 46.85           C  
ATOM   8131  CB  ILE B 263       1.944  -9.163  20.103  1.00 46.85           C  
ATOM   8133  O   ILE B 263       1.034  -8.229  17.182  1.00 46.85           O  
ATOM   8134  CG1 ILE B 263       2.980 -10.021  20.877  1.00 46.85           C  
ATOM   8137  CG2 ILE B 263       0.662  -8.867  20.908  1.00 46.85           C  
ATOM   8141  CD1 ILE B 263       2.933  -9.997  22.399  1.00 46.85           C  
ATOM   8145  N   PRO B 264      -0.677  -9.516  17.895  1.00 45.78           N  
ATOM   8146  CA  PRO B 264      -1.713  -8.754  17.201  1.00 45.78           C  
ATOM   8148  C   PRO B 264      -1.673  -7.262  17.574  1.00 45.78           C  
ATOM   8149  CB  PRO B 264      -3.040  -9.421  17.580  1.00 45.78           C  
ATOM   8152  O   PRO B 264      -1.695  -6.900  18.749  1.00 45.78           O  
ATOM   8153  CG  PRO B 264      -2.630 -10.866  17.865  1.00 45.78           C  
ATOM   8156  CD  PRO B 264      -1.257 -10.703  18.510  1.00 45.78           C  
ATOM   8159  N   HIS B 265      -1.569  -6.396  16.561  1.00 37.44           N  
ATOM   8161  CA  HIS B 265      -1.390  -4.946  16.732  1.00 37.44           C  
ATOM   8163  C   HIS B 265      -2.702  -4.154  16.898  1.00 37.44           C  
ATOM   8164  CB  HIS B 265      -0.577  -4.396  15.547  1.00 37.44           C  
ATOM   8167  O   HIS B 265      -2.653  -2.983  17.281  1.00 37.44           O  
ATOM   8168  CG  HIS B 265       0.916  -4.433  15.756  1.00 37.44           C  
ATOM   8169  CD2 HIS B 265       1.817  -5.282  15.170  1.00 37.44           C  
ATOM   8171  ND1 HIS B 265       1.636  -3.548  16.524  1.00 37.44           N  
ATOM   8173  CE1 HIS B 265       2.938  -3.858  16.412  1.00 37.44           C  
ATOM   8175  NE2 HIS B 265       3.100  -4.896  15.580  1.00 37.44           N  
ATOM   8176  N   ARG B 266      -3.844  -4.774  16.587  1.00 36.42           N  
ATOM   8178  CA  ARG B 266      -5.214  -4.334  16.880  1.00 36.42           C  
ATOM   8180  C   ARG B 266      -5.959  -5.510  17.510  1.00 36.42           C  
ATOM   8181  CB  ARG B 266      -5.966  -3.879  15.617  1.00 36.42           C  
ATOM   8184  O   ARG B 266      -5.582  -6.657  17.168  1.00 36.42           O  
ATOM   8185  CG  ARG B 266      -5.551  -2.513  15.054  1.00 36.42           C  
ATOM   8188  CD  ARG B 266      -6.569  -2.129  13.967  1.00 36.42           C  
ATOM   8191  NE  ARG B 266      -6.279  -0.838  13.314  1.00 36.42           N  
ATOM   8193  NH1 ARG B 266      -8.234  -0.733  12.115  1.00 36.42           N  
ATOM   8196  NH2 ARG B 266      -6.731   0.899  11.913  1.00 36.42           N  
ATOM   8199  CZ  ARG B 266      -7.080  -0.233  12.455  1.00 36.42           C  
ATOM   8200  OXT ARG B 266      -6.874  -5.230  18.305  1.00 36.42           O  
TER
END
