# Supplementary material for: Improving deep learning protein monomer and complex structure prediction using DeepMSA2 with huge metagenomics data
Source: Nat Methods. 2024 Jan 2;21(2):279–89. doi: 10.1038/s41592-023-02130-4 (PMC10864179; doi:10.1038/s41592-023-02130-4)
Supplement: Supplementary file 17 — Statistical source data and structure coordinate files. [file 41592_2023_2130_MOESM17_ESM.zip › Figure6/Fig6B.T1124o.DMFold-Multimer_model.pdb]

PFRMAT TS
TARGET T1124
MODEL   1
PARENT N/A
ATOM      1  N   MET A   1      16.900  15.763  53.521  1.00 40.06           N  
ATOM      5  CA  MET A   1      17.123  17.104  52.963  1.00 40.06           C  
ATOM      7  C   MET A   1      17.795  16.884  51.651  1.00 40.06           C  
ATOM      8  CB  MET A   1      18.006  17.979  53.858  1.00 40.06           C  
ATOM     11  O   MET A   1      18.713  16.074  51.592  1.00 40.06           O  
ATOM     12  CG  MET A   1      17.170  18.541  55.007  1.00 40.06           C  
ATOM     15  SD  MET A   1      18.077  19.636  56.121  1.00 40.06           S  
ATOM     16  CE  MET A   1      19.017  18.448  57.115  1.00 40.06           C  
ATOM     20  N   VAL A   2      17.294  17.529  50.618  1.00 45.57           N  
ATOM     22  CA  VAL A   2      18.119  17.702  49.437  1.00 45.57           C  
ATOM     24  C   VAL A   2      19.340  18.446  49.951  1.00 45.57           C  
ATOM     25  CB  VAL A   2      17.335  18.469  48.367  1.00 45.57           C  
ATOM     27  O   VAL A   2      19.186  19.470  50.623  1.00 45.57           O  
ATOM     28  CG1 VAL A   2      18.153  18.627  47.090  1.00 45.57           C  
ATOM     32  CG2 VAL A   2      16.049  17.695  48.029  1.00 45.57           C  
ATOM     36  N   THR A   3      20.511  17.822  49.834  1.00 50.38           N  
ATOM     38  CA  THR A   3      21.751  18.513  50.155  1.00 50.38           C  
ATOM     40  C   THR A   3      21.695  19.784  49.342  1.00 50.38           C  
ATOM     41  CB  THR A   3      23.003  17.736  49.742  1.00 50.38           C  
ATOM     43  O   THR A   3      21.418  19.677  48.146  1.00 50.38           O  
ATOM     44  CG2 THR A   3      24.206  18.169  50.578  1.00 50.38           C  
ATOM     48  OG1 THR A   3      22.819  16.354  49.954  1.00 50.38           O  
ATOM     50  N   PRO A   4      21.845  20.954  49.970  1.00 57.48           N  
ATOM     51  CA  PRO A   4      21.880  22.177  49.213  1.00 57.48           C  
ATOM     53  C   PRO A   4      22.985  21.980  48.205  1.00 57.48           C  
ATOM     54  CB  PRO A   4      22.167  23.303  50.200  1.00 57.48           C  
ATOM     57  O   PRO A   4      24.134  21.693  48.552  1.00 57.48           O  
ATOM     58  CG  PRO A   4      21.747  22.687  51.532  1.00 57.48           C  
ATOM     61  CD  PRO A   4      22.083  21.213  51.372  1.00 57.48           C  
ATOM     64  N   GLU A   5      22.583  21.985  46.955  1.00 68.72           N  
ATOM     66  CA  GLU A   5      23.550  22.050  45.901  1.00 68.72           C  
ATOM     68  C   GLU A   5      24.232  23.403  46.096  1.00 68.72           C  
ATOM     69  CB  GLU A   5      22.849  21.812  44.556  1.00 68.72           C  
ATOM     72  O   GLU A   5      23.601  24.385  46.507  1.00 68.72           O  
ATOM     73  CG  GLU A   5      22.275  20.375  44.530  1.00 68.72           C  
ATOM     76  CD  GLU A   5      21.521  19.997  43.247  1.00 68.72           C  
ATOM     77  OE1 GLU A   5      21.167  18.798  43.137  1.00 68.72           O  
ATOM     78  OE2 GLU A   5      21.271  20.887  42.405  1.00 68.72           O  
ATOM     79  N   GLY A   6      25.546  23.437  45.904  1.00 81.41           N  
ATOM     81  CA  GLY A   6      26.230  24.714  45.803  1.00 81.41           C  
ATOM     84  C   GLY A   6      25.687  25.491  44.605  1.00 81.41           C  
ATOM     85  O   GLY A   6      24.707  25.121  43.954  1.00 81.41           O  
ATOM     86  N   ASN A   7      26.374  26.561  44.247  1.00 91.05           N  
ATOM     88  CA  ASN A   7      26.035  27.283  43.035  1.00 91.05           C  
ATOM     90  C   ASN A   7      26.063  26.357  41.803  1.00 91.05           C  
ATOM     91  CB  ASN A   7      27.003  28.461  42.940  1.00 91.05           C  
ATOM     94  O   ASN A   7      27.109  25.824  41.438  1.00 91.05           O  
ATOM     95  CG  ASN A   7      26.618  29.550  43.920  1.00 91.05           C  
ATOM     96  ND2 ASN A   7      27.577  30.183  44.533  1.00 91.05           N  
ATOM     99  OD1 ASN A   7      25.455  29.878  44.095  1.00 91.05           O  
ATOM    100  N   VAL A   8      24.900  26.158  41.175  1.00 89.01           N  
ATOM    102  CA  VAL A   8      24.754  25.278  40.003  1.00 89.01           C  
ATOM    104  C   VAL A   8      25.256  25.950  38.725  1.00 89.01           C  
ATOM    105  CB  VAL A   8      23.311  24.765  39.829  1.00 89.01           C  
ATOM    107  O   VAL A   8      25.134  27.173  38.576  1.00 89.01           O  
ATOM    108  CG1 VAL A   8      22.875  23.918  41.030  1.00 89.01           C  
ATOM    112  CG2 VAL A   8      22.285  25.886  39.623  1.00 89.01           C  
ATOM    116  N   SER A   9      25.780  25.137  37.800  1.00 92.83           N  
ATOM    118  CA  SER A   9      26.215  25.599  36.479  1.00 92.83           C  
ATOM    120  C   SER A   9      25.023  25.958  35.583  1.00 92.83           C  
ATOM    121  CB  SER A   9      27.137  24.577  35.795  1.00 92.83           C  
ATOM    124  O   SER A   9      23.965  25.326  35.618  1.00 92.83           O  
ATOM    125  OG  SER A   9      27.527  24.993  34.498  1.00 92.83           O  
ATOM    127  N   LEU A  10      25.214  26.985  34.759  1.00 95.08           N  
ATOM    129  CA  LEU A  10      24.311  27.442  33.704  1.00 95.08           C  
ATOM    131  C   LEU A  10      24.497  26.657  32.392  1.00 95.08           C  
ATOM    132  CB  LEU A  10      24.535  28.953  33.500  1.00 95.08           C  
ATOM    135  O   LEU A  10      23.731  26.847  31.445  1.00 95.08           O  
ATOM    136  CG  LEU A  10      24.281  29.815  34.753  1.00 95.08           C  
ATOM    138  CD1 LEU A  10      24.623  31.275  34.461  1.00 95.08           C  
ATOM    142  CD2 LEU A  10      22.824  29.742  35.214  1.00 95.08           C  
ATOM    146  N   VAL A  11      25.492  25.767  32.324  1.00 95.00           N  
ATOM    148  CA  VAL A  11      25.737  24.864  31.195  1.00 95.00           C  
ATOM    150  C   VAL A  11      25.258  23.459  31.560  1.00 95.00           C  
ATOM    151  CB  VAL A  11      27.229  24.844  30.800  1.00 95.00           C  
ATOM    153  O   VAL A  11      25.779  22.818  32.469  1.00 95.00           O  
ATOM    154  CG1 VAL A  11      27.468  23.942  29.580  1.00 95.00           C  
ATOM    158  CG2 VAL A  11      27.746  26.237  30.426  1.00 95.00           C  
ATOM    162  N   ASP A  12      24.292  22.931  30.806  1.00 93.73           N  
ATOM    164  CA  ASP A  12      23.933  21.514  30.890  1.00 93.73           C  
ATOM    166  C   ASP A  12      24.958  20.663  30.120  1.00 93.73           C  
ATOM    167  CB  ASP A  12      22.492  21.297  30.418  1.00 93.73           C  
ATOM    170  O   ASP A  12      24.814  20.379  28.926  1.00 93.73           O  
ATOM    171  CG  ASP A  12      21.990  19.867  30.648  1.00 93.73           C  
ATOM    172  OD1 ASP A  12      20.771  19.676  30.452  1.00 93.73           O  
ATOM    173  OD2 ASP A  12      22.803  18.964  30.974  1.00 93.73           O  
ATOM    174  N   GLU A  13      26.018  20.261  30.821  1.00 92.14           N  
ATOM    176  CA  GLU A  13      27.126  19.453  30.290  1.00 92.14           C  
ATOM    178  C   GLU A  13      26.674  18.104  29.698  1.00 92.14           C  
ATOM    179  CB  GLU A  13      28.142  19.200  31.420  1.00 92.14           C  
ATOM    182  O   GLU A  13      27.388  17.523  28.872  1.00 92.14           O  
ATOM    183  CG  GLU A  13      28.911  20.456  31.870  1.00 92.14           C  
ATOM    186  CD  GLU A  13      29.983  20.928  30.875  1.00 92.14           C  
ATOM    187  OE1 GLU A  13      30.676  21.920  31.177  1.00 92.14           O  
ATOM    188  OE2 GLU A  13      30.163  20.276  29.818  1.00 92.14           O  
ATOM    189  N   SER A  14      25.485  17.605  30.074  1.00 93.51           N  
ATOM    191  CA  SER A  14      24.923  16.357  29.540  1.00 93.51           C  
ATOM    193  C   SER A  14      24.464  16.484  28.083  1.00 93.51           C  
ATOM    194  CB  SER A  14      23.780  15.856  30.430  1.00 93.51           C  
ATOM    197  O   SER A  14      24.379  15.480  27.370  1.00 93.51           O  
ATOM    198  OG  SER A  14      22.558  16.513  30.173  1.00 93.51           O  
ATOM    200  N   LEU A  15      24.223  17.713  27.613  1.00 94.59           N  
ATOM    202  CA  LEU A  15      23.836  18.014  26.234  1.00 94.59           C  
ATOM    204  C   LEU A  15      25.042  18.248  25.312  1.00 94.59           C  
ATOM    205  CB  LEU A  15      22.872  19.209  26.238  1.00 94.59           C  
ATOM    208  O   LEU A  15      24.902  18.230  24.087  1.00 94.59           O  
ATOM    209  CG  LEU A  15      21.575  18.972  27.029  1.00 94.59           C  
ATOM    211  CD1 LEU A  15      20.721  20.229  26.951  1.00 94.59           C  
ATOM    215  CD2 LEU A  15      20.739  17.822  26.462  1.00 94.59           C  
ATOM    219  N   LEU A  16      26.241  18.392  25.877  1.00 93.90           N  
ATOM    221  CA  LEU A  16      27.507  18.450  25.150  1.00 93.90           C  
ATOM    223  C   LEU A  16      28.048  17.022  24.984  1.00 93.90           C  
ATOM    224  CB  LEU A  16      28.460  19.402  25.906  1.00 93.90           C  
ATOM    227  O   LEU A  16      28.919  16.585  25.718  1.00 93.90           O  
ATOM    228  CG  LEU A  16      27.998  20.874  25.894  1.00 93.90           C  
ATOM    230  CD1 LEU A  16      28.795  21.707  26.888  1.00 93.90           C  
ATOM    234  CD2 LEU A  16      28.184  21.501  24.511  1.00 93.90           C  
ATOM    238  N   VAL A  17      27.495  16.235  24.058  1.00 87.49           N  
ATOM    240  CA  VAL A  17      27.754  14.774  23.997  1.00 87.49           C  
ATOM    242  C   VAL A  17      28.943  14.344  23.128  1.00 87.49           C  
ATOM    243  CB  VAL A  17      26.494  14.000  23.574  1.00 87.49           C  
ATOM    245  O   VAL A  17      29.316  13.170  23.132  1.00 87.49           O  
ATOM    246  CG1 VAL A  17      25.375  14.168  24.603  1.00 87.49           C  
ATOM    250  CG2 VAL A  17      25.968  14.420  22.194  1.00 87.49           C  
ATOM    254  N   GLY A  18      29.501  15.256  22.338  1.00 90.22           N  
ATOM    256  CA  GLY A  18      30.543  14.939  21.370  1.00 90.22           C  
ATOM    259  C   GLY A  18      31.921  14.678  21.992  1.00 90.22           C  
ATOM    260  O   GLY A  18      32.180  15.010  23.151  1.00 90.22           O  
ATOM    261  N   VAL A  19      32.804  14.046  21.214  1.00 91.06           N  
ATOM    263  CA  VAL A  19      34.142  13.600  21.661  1.00 91.06           C  
ATOM    265  C   VAL A  19      35.278  13.978  20.707  1.00 91.06           C  
ATOM    266  CB  VAL A  19      34.176  12.084  21.952  1.00 91.06           C  
ATOM    268  O   VAL A  19      36.443  13.702  21.004  1.00 91.06           O  
ATOM    269  CG1 VAL A  19      33.180  11.687  23.049  1.00 91.06           C  
ATOM    273  CG2 VAL A  19      33.903  11.227  20.706  1.00 91.06           C  
ATOM    277  N   THR A  20      34.966  14.586  19.562  1.00 94.47           N  
ATOM    279  CA  THR A  20      35.975  15.090  18.625  1.00 94.47           C  
ATOM    281  C   THR A  20      36.717  16.290  19.215  1.00 94.47           C  
ATOM    282  CB  THR A  20      35.361  15.470  17.268  1.00 94.47           C  
ATOM    284  O   THR A  20      36.303  16.859  20.224  1.00 94.47           O  
ATOM    285  CG2 THR A  20      34.552  14.340  16.631  1.00 94.47           C  
ATOM    289  OG1 THR A  20      34.531  16.594  17.378  1.00 94.47           O  
ATOM    291  N   ASP A  21      37.822  16.689  18.590  1.00 94.48           N  
ATOM    293  CA  ASP A  21      38.567  17.881  19.010  1.00 94.48           C  
ATOM    295  C   ASP A  21      37.695  19.150  18.907  1.00 94.48           C  
ATOM    296  CB  ASP A  21      39.853  17.999  18.168  1.00 94.48           C  
ATOM    299  O   ASP A  21      37.740  19.996  19.796  1.00 94.48           O  
ATOM    300  CG  ASP A  21      40.806  16.795  18.283  1.00 94.48           C  
ATOM    301  OD1 ASP A  21      41.796  16.760  17.527  1.00 94.48           O  
ATOM    302  OD2 ASP A  21      40.547  15.877  19.102  1.00 94.48           O  
ATOM    303  N   GLU A  22      36.826  19.227  17.886  1.00 93.83           N  
ATOM    305  CA  GLU A  22      35.824  20.293  17.728  1.00 93.83           C  
ATOM    307  C   GLU A  22      34.829  20.284  18.902  1.00 93.83           C  
ATOM    308  CB  GLU A  22      35.109  20.136  16.359  1.00 93.83           C  
ATOM    311  O   GLU A  22      34.569  21.326  19.500  1.00 93.83           O  
ATOM    312  CG  GLU A  22      34.365  21.401  15.888  1.00 93.83           C  
ATOM    315  CD  GLU A  22      33.612  21.240  14.543  1.00 93.83           C  
ATOM    316  OE1 GLU A  22      32.366  21.149  14.558  1.00 93.83           O  
ATOM    317  OE2 GLU A  22      34.246  21.245  13.455  1.00 93.83           O  
ATOM    318  N   ASP A  23      34.342  19.107  19.308  1.00 94.77           N  
ATOM    320  CA  ASP A  23      33.403  18.973  20.431  1.00 94.77           C  
ATOM    322  C   ASP A  23      34.020  19.380  21.776  1.00 94.77           C  
ATOM    323  CB  ASP A  23      32.920  17.527  20.566  1.00 94.77           C  
ATOM    326  O   ASP A  23      33.340  19.960  22.627  1.00 94.77           O  
ATOM    327  CG  ASP A  23      32.173  16.995  19.349  1.00 94.77           C  
ATOM    328  OD1 ASP A  23      32.506  15.854  18.933  1.00 94.77           O  
ATOM    329  OD2 ASP A  23      31.196  17.635  18.923  1.00 94.77           O  
ATOM    330  N   ARG A  24      35.307  19.080  21.987  1.00 95.49           N  
ATOM    332  CA  ARG A  24      36.014  19.488  23.208  1.00 95.49           C  
ATOM    334  C   ARG A  24      36.237  20.998  23.244  1.00 95.49           C  
ATOM    335  CB  ARG A  24      37.323  18.713  23.386  1.00 95.49           C  
ATOM    338  O   ARG A  24      35.986  21.595  24.285  1.00 95.49           O  
ATOM    339  CG  ARG A  24      37.087  17.210  23.598  1.00 95.49           C  
ATOM    342  CD  ARG A  24      38.339  16.494  24.116  1.00 95.49           C  
ATOM    345  NE  ARG A  24      39.515  16.760  23.285  1.00 95.49           N  
ATOM    347  NH1 ARG A  24      39.234  15.225  21.559  1.00 95.49           N  
ATOM    350  NH2 ARG A  24      40.960  16.616  21.616  1.00 95.49           N  
ATOM    353  CZ  ARG A  24      39.881  16.178  22.169  1.00 95.49           C  
ATOM    354  N   ALA A  25      36.592  21.619  22.115  1.00 96.40           N  
ATOM    356  CA  ALA A  25      36.676  23.077  22.012  1.00 96.40           C  
ATOM    358  C   ALA A  25      35.316  23.747  22.270  1.00 96.40           C  
ATOM    359  CB  ALA A  25      37.240  23.447  20.635  1.00 96.40           C  
ATOM    363  O   ALA A  25      35.233  24.697  23.042  1.00 96.40           O  
ATOM    364  N   VAL A  26      34.229  23.209  21.709  1.00 96.42           N  
ATOM    366  CA  VAL A  26      32.860  23.684  21.976  1.00 96.42           C  
ATOM    368  C   VAL A  26      32.511  23.575  23.460  1.00 96.42           C  
ATOM    369  CB  VAL A  26      31.856  22.898  21.117  1.00 96.42           C  
ATOM    371  O   VAL A  26      31.929  24.511  24.007  1.00 96.42           O  
ATOM    372  CG1 VAL A  26      30.393  23.088  21.526  1.00 96.42           C  
ATOM    376  CG2 VAL A  26      31.968  23.323  19.652  1.00 96.42           C  
ATOM    380  N   ARG A  27      32.870  22.473  24.135  1.00 96.06           N  
ATOM    382  CA  ARG A  27      32.650  22.343  25.584  1.00 96.06           C  
ATOM    384  C   ARG A  27      33.419  23.403  26.366  1.00 96.06           C  
ATOM    385  CB  ARG A  27      32.993  20.929  26.072  1.00 96.06           C  
ATOM    388  O   ARG A  27      32.807  24.116  27.157  1.00 96.06           O  
ATOM    389  CG  ARG A  27      32.636  20.779  27.563  1.00 96.06           C  
ATOM    392  CD  ARG A  27      33.084  19.460  28.177  1.00 96.06           C  
ATOM    395  NE  ARG A  27      32.582  18.290  27.439  1.00 96.06           N  
ATOM    397  NH1 ARG A  27      30.564  17.986  28.543  1.00 96.06           N  
ATOM    400  NH2 ARG A  27      31.217  16.587  26.958  1.00 96.06           N  
ATOM    403  CZ  ARG A  27      31.457  17.642  27.665  1.00 96.06           C  
ATOM    404  N   SER A  28      34.720  23.547  26.113  1.00 96.76           N  
ATOM    406  CA  SER A  28      35.539  24.566  26.773  1.00 96.76           C  
ATOM    408  C   SER A  28      34.998  25.976  26.529  1.00 96.76           C  
ATOM    409  CB  SER A  28      36.991  24.474  26.304  1.00 96.76           C  
ATOM    412  O   SER A  28      34.921  26.760  27.466  1.00 96.76           O  
ATOM    413  OG  SER A  28      37.548  23.241  26.717  1.00 96.76           O  
ATOM    415  N   ALA A  29      34.520  26.287  25.319  1.00 97.03           N  
ATOM    417  CA  ALA A  29      33.908  27.580  25.023  1.00 97.03           C  
ATOM    419  C   ALA A  29      32.643  27.853  25.858  1.00 97.03           C  
ATOM    420  CB  ALA A  29      33.607  27.655  23.527  1.00 97.03           C  
ATOM    424  O   ALA A  29      32.474  28.972  26.337  1.00 97.03           O  
ATOM    425  N   HIS A  30      31.786  26.849  26.101  1.00 96.94           N  
ATOM    427  CA  HIS A  30      30.627  27.004  26.996  1.00 96.94           C  
ATOM    429  C   HIS A  30      31.058  27.263  28.446  1.00 96.94           C  
ATOM    430  CB  HIS A  30      29.706  25.773  26.939  1.00 96.94           C  
ATOM    433  O   HIS A  30      30.510  28.155  29.096  1.00 96.94           O  
ATOM    434  CG  HIS A  30      28.871  25.675  25.690  1.00 96.94           C  
ATOM    435  CD2 HIS A  30      27.550  26.004  25.555  1.00 96.94           C  
ATOM    437  ND1 HIS A  30      29.299  25.233  24.465  1.00 96.94           N  
ATOM    439  CE1 HIS A  30      28.277  25.315  23.602  1.00 96.94           C  
ATOM    441  NE2 HIS A  30      27.179  25.767  24.225  1.00 96.94           N  
ATOM    442  N   GLN A  31      32.058  26.528  28.937  1.00 96.21           N  
ATOM    444  CA  GLN A  31      32.598  26.695  30.291  1.00 96.21           C  
ATOM    446  C   GLN A  31      33.244  28.077  30.472  1.00 96.21           C  
ATOM    447  CB  GLN A  31      33.613  25.577  30.570  1.00 96.21           C  
ATOM    450  O   GLN A  31      32.991  28.760  31.463  1.00 96.21           O  
ATOM    451  CG  GLN A  31      32.946  24.193  30.622  1.00 96.21           C  
ATOM    454  CD  GLN A  31      33.940  23.047  30.774  1.00 96.21           C  
ATOM    455  NE2 GLN A  31      33.459  21.893  31.174  1.00 96.21           N  
ATOM    458  OE1 GLN A  31      35.130  23.152  30.522  1.00 96.21           O  
ATOM    459  N   PHE A  32      34.018  28.534  29.487  1.00 97.11           N  
ATOM    461  CA  PHE A  32      34.613  29.868  29.462  1.00 97.11           C  
ATOM    463  C   PHE A  32      33.563  30.972  29.344  1.00 97.11           C  
ATOM    464  CB  PHE A  32      35.603  29.938  28.293  1.00 97.11           C  
ATOM    467  O   PHE A  32      33.662  31.977  30.043  1.00 97.11           O  
ATOM    468  CG  PHE A  32      36.843  29.067  28.394  1.00 97.11           C  
ATOM    469  CD1 PHE A  32      37.349  28.624  29.634  1.00 97.11           C  
ATOM    471  CD2 PHE A  32      37.484  28.669  27.206  1.00 97.11           C  
ATOM    473  CE1 PHE A  32      38.467  27.775  29.677  1.00 97.11           C  
ATOM    475  CE2 PHE A  32      38.612  27.834  27.252  1.00 97.11           C  
ATOM    477  CZ  PHE A  32      39.106  27.387  28.490  1.00 97.11           C  
ATOM    479  N   TYR A  33      32.525  30.793  28.525  1.00 96.59           N  
ATOM    481  CA  TYR A  33      31.435  31.761  28.437  1.00 96.59           C  
ATOM    483  C   TYR A  33      30.687  31.901  29.766  1.00 96.59           C  
ATOM    484  CB  TYR A  33      30.482  31.370  27.310  1.00 96.59           C  
ATOM    487  O   TYR A  33      30.408  33.018  30.190  1.00 96.59           O  
ATOM    488  CG  TYR A  33      29.385  32.392  27.093  1.00 96.59           C  
ATOM    489  CD1 TYR A  33      28.181  32.300  27.816  1.00 96.59           C  
ATOM    491  CD2 TYR A  33      29.573  33.438  26.168  1.00 96.59           C  
ATOM    493  CE1 TYR A  33      27.173  33.259  27.621  1.00 96.59           C  
ATOM    495  CE2 TYR A  33      28.553  34.383  25.951  1.00 96.59           C  
ATOM    497  OH  TYR A  33      26.354  35.197  26.488  1.00 96.59           O  
ATOM    499  CZ  TYR A  33      27.352  34.297  26.687  1.00 96.59           C  
ATOM    500  N   GLU A  34      30.419  30.789  30.460  1.00 96.76           N  
ATOM    502  CA  GLU A  34      29.830  30.821  31.802  1.00 96.76           C  
ATOM    504  C   GLU A  34      30.703  31.606  32.800  1.00 96.76           C  
ATOM    505  CB  GLU A  34      29.559  29.390  32.280  1.00 96.76           C  
ATOM    508  O   GLU A  34      30.173  32.356  33.619  1.00 96.76           O  
ATOM    509  CG  GLU A  34      28.995  29.389  33.707  1.00 96.76           C  
ATOM    512  CD  GLU A  34      28.693  27.996  34.244  1.00 96.76           C  
ATOM    513  OE1 GLU A  34      27.768  27.894  35.067  1.00 96.76           O  
ATOM    514  OE2 GLU A  34      29.392  27.018  33.903  1.00 96.76           O  
ATOM    515  N   ARG A  35      32.036  31.500  32.709  1.00 96.60           N  
ATOM    517  CA  ARG A  35      32.952  32.336  33.502  1.00 96.60           C  
ATOM    519  C   ARG A  35      32.853  33.816  33.112  1.00 96.60           C  
ATOM    520  CB  ARG A  35      34.399  31.824  33.371  1.00 96.60           C  
ATOM    523  O   ARG A  35      32.798  34.665  33.996  1.00 96.60           O  
ATOM    524  CG  ARG A  35      34.667  30.445  33.994  1.00 96.60           C  
ATOM    527  CD  ARG A  35      34.514  30.410  35.521  1.00 96.60           C  
ATOM    530  NE  ARG A  35      34.879  29.082  36.047  1.00 96.60           N  
ATOM    532  NH1 ARG A  35      34.209  29.342  38.230  1.00 96.60           N  
ATOM    535  NH2 ARG A  35      35.063  27.398  37.560  1.00 96.60           N  
ATOM    538  CZ  ARG A  35      34.720  28.621  37.272  1.00 96.60           C  
ATOM    539  N   LEU A  36      32.773  34.132  31.817  1.00 96.40           N  
ATOM    541  CA  LEU A  36      32.725  35.512  31.308  1.00 96.40           C  
ATOM    543  C   LEU A  36      31.433  36.261  31.648  1.00 96.40           C  
ATOM    544  CB  LEU A  36      32.940  35.511  29.784  1.00 96.40           C  
ATOM    547  O   LEU A  36      31.427  37.485  31.744  1.00 96.40           O  
ATOM    548  CG  LEU A  36      34.377  35.154  29.379  1.00 96.40           C  
ATOM    550  CD1 LEU A  36      34.426  34.829  27.883  1.00 96.40           C  
ATOM    554  CD2 LEU A  36      35.329  36.307  29.701  1.00 96.40           C  
ATOM    558  N   ILE A  37      30.327  35.552  31.862  1.00 96.45           N  
ATOM    560  CA  ILE A  37      29.081  36.156  32.359  1.00 96.45           C  
ATOM    562  C   ILE A  37      29.056  36.305  33.889  1.00 96.45           C  
ATOM    563  CB  ILE A  37      27.841  35.434  31.806  1.00 96.45           C  
ATOM    565  O   ILE A  37      28.043  36.718  34.451  1.00 96.45           O  
ATOM    566  CG1 ILE A  37      27.755  33.995  32.337  1.00 96.45           C  
ATOM    569  CG2 ILE A  37      27.839  35.511  30.266  1.00 96.45           C  
ATOM    573  CD1 ILE A  37      26.457  33.278  31.976  1.00 96.45           C  
ATOM    577  N   GLY A  38      30.167  36.021  34.579  1.00 96.51           N  
ATOM    579  CA  GLY A  38      30.291  36.143  36.035  1.00 96.51           C  
ATOM    582  C   GLY A  38      29.967  37.537  36.590  1.00 96.51           C  
ATOM    583  O   GLY A  38      29.615  37.644  37.761  1.00 96.51           O  
ATOM    584  N   LEU A  39      29.991  38.584  35.752  1.00 95.42           N  
ATOM    586  CA  LEU A  39      29.565  39.953  36.090  1.00 95.42           C  
ATOM    588  C   LEU A  39      28.089  40.059  36.500  1.00 95.42           C  
ATOM    589  CB  LEU A  39      29.770  40.879  34.871  1.00 95.42           C  
ATOM    592  O   LEU A  39      27.717  40.973  37.233  1.00 95.42           O  
ATOM    593  CG  LEU A  39      31.190  40.940  34.292  1.00 95.42           C  
ATOM    595  CD1 LEU A  39      31.235  41.909  33.111  1.00 95.42           C  
ATOM    599  CD2 LEU A  39      32.195  41.395  35.339  1.00 95.42           C  
ATOM    603  N   TRP A  40      27.241  39.159  36.000  1.00 97.16           N  
ATOM    605  CA  TRP A  40      25.789  39.280  36.119  1.00 97.16           C  
ATOM    607  C   TRP A  40      25.320  39.089  37.564  1.00 97.16           C  
ATOM    608  CB  TRP A  40      25.135  38.245  35.197  1.00 97.16           C  
ATOM    611  O   TRP A  40      24.477  39.843  38.046  1.00 97.16           O  
ATOM    612  CG  TRP A  40      25.408  38.328  33.722  1.00 97.16           C  
ATOM    613  CD1 TRP A  40      26.224  39.196  33.082  1.00 97.16           C  
ATOM    615  CD2 TRP A  40      24.860  37.471  32.677  1.00 97.16           C  
ATOM    616  CE2 TRP A  40      25.323  37.938  31.412  1.00 97.16           C  
ATOM    617  CE3 TRP A  40      24.039  36.327  32.678  1.00 97.16           C  
ATOM    619  NE1 TRP A  40      26.178  38.969  31.721  1.00 97.16           N  
ATOM    621  CH2 TRP A  40      24.095  36.217  30.238  1.00 97.16           C  
ATOM    623  CZ2 TRP A  40      24.939  37.340  30.203  1.00 97.16           C  
ATOM    625  CZ3 TRP A  40      23.654  35.708  31.472  1.00 97.16           C  
ATOM    627  N   ALA A  41      25.886  38.110  38.274  1.00 97.05           N  
ATOM    629  CA  ALA A  41      25.498  37.781  39.644  1.00 97.05           C  
ATOM    631  C   ALA A  41      25.750  38.920  40.657  1.00 97.05           C  
ATOM    632  CB  ALA A  41      26.135  36.449  40.053  1.00 97.05           C  
ATOM    636  O   ALA A  41      24.783  39.317  41.314  1.00 97.05           O  
ATOM    637  N   PRO A  42      26.970  39.494  40.774  1.00 97.19           N  
ATOM    638  CA  PRO A  42      27.200  40.622  41.672  1.00 97.19           C  
ATOM    640  C   PRO A  42      26.338  41.825  41.295  1.00 97.19           C  
ATOM    641  CB  PRO A  42      28.699  40.939  41.613  1.00 97.19           C  
ATOM    644  O   PRO A  42      25.664  42.375  42.157  1.00 97.19           O  
ATOM    645  CG  PRO A  42      29.160  40.319  40.299  1.00 97.19           C  
ATOM    648  CD  PRO A  42      28.204  39.155  40.078  1.00 97.19           C  
ATOM    651  N   ALA A  43      26.248  42.157  40.004  1.00 97.18           N  
ATOM    653  CA  ALA A  43      25.454  43.291  39.540  1.00 97.18           C  
ATOM    655  C   ALA A  43      23.967  43.191  39.917  1.00 97.18           C  
ATOM    656  CB  ALA A  43      25.620  43.384  38.028  1.00 97.18           C  
ATOM    660  O   ALA A  43      23.382  44.162  40.391  1.00 97.18           O  
ATOM    661  N   VAL A  44      23.345  42.021  39.738  1.00 97.70           N  
ATOM    663  CA  VAL A  44      21.931  41.797  40.089  1.00 97.70           C  
ATOM    665  C   VAL A  44      21.706  41.902  41.600  1.00 97.70           C  
ATOM    666  CB  VAL A  44      21.460  40.445  39.516  1.00 97.70           C  
ATOM    668  O   VAL A  44      20.736  42.525  42.036  1.00 97.70           O  
ATOM    669  CG1 VAL A  44      20.143  39.951  40.107  1.00 97.70           C  
ATOM    673  CG2 VAL A  44      21.273  40.552  38.001  1.00 97.70           C  
ATOM    677  N   MET A  45      22.601  41.334  42.410  1.00 97.58           N  
ATOM    679  CA  MET A  45      22.497  41.386  43.872  1.00 97.58           C  
ATOM    681  C   MET A  45      22.730  42.799  44.423  1.00 97.58           C  
ATOM    682  CB  MET A  45      23.492  40.398  44.492  1.00 97.58           C  
ATOM    685  O   MET A  45      21.971  43.264  45.274  1.00 97.58           O  
ATOM    686  CG  MET A  45      23.112  38.945  44.185  1.00 97.58           C  
ATOM    689  SD  MET A  45      24.282  37.707  44.807  1.00 97.58           S  
ATOM    690  CE  MET A  45      23.994  37.867  46.585  1.00 97.58           C  
ATOM    694  N   GLU A  46      23.745  43.501  43.922  1.00 97.21           N  
ATOM    696  CA  GLU A  46      24.091  44.863  44.334  1.00 97.21           C  
ATOM    698  C   GLU A  46      23.024  45.874  43.899  1.00 97.21           C  
ATOM    699  CB  GLU A  46      25.450  45.243  43.743  1.00 97.21           C  
ATOM    702  O   GLU A  46      22.605  46.696  44.713  1.00 97.21           O  
ATOM    703  CG  GLU A  46      26.614  44.476  44.396  1.00 97.21           C  
ATOM    706  CD  GLU A  46      27.891  44.568  43.553  1.00 97.21           C  
ATOM    707  OE1 GLU A  46      28.786  43.721  43.739  1.00 97.21           O  
ATOM    708  OE2 GLU A  46      27.986  45.482  42.704  1.00 97.21           O  
ATOM    709  N   ALA A  47      22.492  45.761  42.675  1.00 97.42           N  
ATOM    711  CA  ALA A  47      21.384  46.600  42.223  1.00 97.42           C  
ATOM    713  C   ALA A  47      20.130  46.393  43.087  1.00 97.42           C  
ATOM    714  CB  ALA A  47      21.093  46.305  40.746  1.00 97.42           C  
ATOM    718  O   ALA A  47      19.475  47.356  43.481  1.00 97.42           O  
ATOM    719  N   ALA A  48      19.806  45.149  43.447  1.00 97.87           N  
ATOM    721  CA  ALA A  48      18.685  44.852  44.335  1.00 97.87           C  
ATOM    723  C   ALA A  48      18.862  45.454  45.740  1.00 97.87           C  
ATOM    724  CB  ALA A  48      18.536  43.334  44.392  1.00 97.87           C  
ATOM    728  O   ALA A  48      17.890  45.931  46.337  1.00 97.87           O  
ATOM    729  N   HIS A  49      20.092  45.469  46.262  1.00 97.13           N  
ATOM    731  CA  HIS A  49      20.418  46.157  47.507  1.00 97.13           C  
ATOM    733  C   HIS A  49      20.248  47.676  47.373  1.00 97.13           C  
ATOM    734  CB  HIS A  49      21.839  45.782  47.952  1.00 97.13           C  
ATOM    737  O   HIS A  49      19.522  48.274  48.168  1.00 97.13           O  
ATOM    738  CG  HIS A  49      22.261  46.528  49.190  1.00 97.13           C  
ATOM    739  CD2 HIS A  49      23.120  47.593  49.250  1.00 97.13           C  
ATOM    741  ND1 HIS A  49      21.791  46.307  50.464  1.00 97.13           N  
ATOM    743  CE1 HIS A  49      22.342  47.226  51.269  1.00 97.13           C  
ATOM    745  NE2 HIS A  49      23.168  48.023  50.582  1.00 97.13           N  
ATOM    746  N   GLU A  50      20.852  48.285  46.349  1.00 96.42           N  
ATOM    748  CA  GLU A  50      20.826  49.733  46.109  1.00 96.42           C  
ATOM    750  C   GLU A  50      19.400  50.276  45.909  1.00 96.42           C  
ATOM    751  CB  GLU A  50      21.688  50.037  44.873  1.00 96.42           C  
ATOM    754  O   GLU A  50      19.059  51.356  46.390  1.00 96.42           O  
ATOM    755  CG  GLU A  50      22.007  51.533  44.771  1.00 96.42           C  
ATOM    758  CD  GLU A  50      22.563  51.905  43.399  1.00 96.42           C  
ATOM    759  OE1 GLU A  50      21.943  52.808  42.785  1.00 96.42           O  
ATOM    760  OE2 GLU A  50      23.555  51.288  42.967  1.00 96.42           O  
ATOM    761  N   LEU A  51      18.540  49.510  45.234  1.00 97.10           N  
ATOM    763  CA  LEU A  51      17.136  49.860  44.999  1.00 97.10           C  
ATOM    765  C   LEU A  51      16.232  49.610  46.214  1.00 97.10           C  
ATOM    766  CB  LEU A  51      16.634  49.071  43.780  1.00 97.10           C  
ATOM    769  O   LEU A  51      15.076  50.026  46.211  1.00 97.10           O  
ATOM    770  CG  LEU A  51      17.345  49.425  42.465  1.00 97.10           C  
ATOM    772  CD1 LEU A  51      16.965  48.399  41.403  1.00 97.10           C  
ATOM    776  CD2 LEU A  51      16.971  50.811  41.964  1.00 97.10           C  
ATOM    780  N   GLY A  52      16.718  48.921  47.251  1.00 97.46           N  
ATOM    782  CA  GLY A  52      15.934  48.582  48.442  1.00 97.46           C  
ATOM    785  C   GLY A  52      14.998  47.376  48.276  1.00 97.46           C  
ATOM    786  O   GLY A  52      14.098  47.189  49.100  1.00 97.46           O  
ATOM    787  N   VAL A  53      15.210  46.529  47.261  1.00 97.79           N  
ATOM    789  CA  VAL A  53      14.389  45.331  46.989  1.00 97.79           C  
ATOM    791  C   VAL A  53      14.399  44.371  48.178  1.00 97.79           C  
ATOM    792  CB  VAL A  53      14.859  44.610  45.707  1.00 97.79           C  
ATOM    794  O   VAL A  53      13.337  43.942  48.630  1.00 97.79           O  
ATOM    795  CG1 VAL A  53      14.115  43.290  45.468  1.00 97.79           C  
ATOM    799  CG2 VAL A  53      14.654  45.491  44.470  1.00 97.79           C  
ATOM    803  N   PHE A  54      15.576  44.075  48.744  1.00 97.83           N  
ATOM    805  CA  PHE A  54      15.677  43.168  49.894  1.00 97.83           C  
ATOM    807  C   PHE A  54      14.947  43.709  51.127  1.00 97.83           C  
ATOM    808  CB  PHE A  54      17.148  42.882  50.227  1.00 97.83           C  
ATOM    811  O   PHE A  54      14.242  42.958  51.800  1.00 97.83           O  
ATOM    812  CG  PHE A  54      17.951  42.256  49.102  1.00 97.83           C  
ATOM    813  CD1 PHE A  54      17.436  41.165  48.374  1.00 97.83           C  
ATOM    815  CD2 PHE A  54      19.231  42.756  48.793  1.00 97.83           C  
ATOM    817  CE1 PHE A  54      18.183  40.595  47.331  1.00 97.83           C  
ATOM    819  CE2 PHE A  54      19.984  42.174  47.759  1.00 97.83           C  
ATOM    821  CZ  PHE A  54      19.458  41.098  47.025  1.00 97.83           C  
ATOM    823  N   ALA A  55      15.057  45.014  51.399  1.00 97.33           N  
ATOM    825  CA  ALA A  55      14.345  45.654  52.504  1.00 97.33           C  
ATOM    827  C   ALA A  55      12.821  45.582  52.308  1.00 97.33           C  
ATOM    828  CB  ALA A  55      14.843  47.097  52.643  1.00 97.33           C  
ATOM    832  O   ALA A  55      12.097  45.235  53.239  1.00 97.33           O  
ATOM    833  N   ALA A  56      12.335  45.823  51.085  1.00 97.29           N  
ATOM    835  CA  ALA A  56      10.915  45.713  50.765  1.00 97.29           C  
ATOM    837  C   ALA A  56      10.383  44.274  50.924  1.00 97.29           C  
ATOM    838  CB  ALA A  56      10.695  46.259  49.349  1.00 97.29           C  
ATOM    842  O   ALA A  56       9.333  44.077  51.536  1.00 97.29           O  
ATOM    843  N   LEU A  57      11.121  43.267  50.440  1.00 97.32           N  
ATOM    845  CA  LEU A  57      10.741  41.851  50.550  1.00 97.32           C  
ATOM    847  C   LEU A  57      10.849  41.291  51.977  1.00 97.32           C  
ATOM    848  CB  LEU A  57      11.613  41.017  49.595  1.00 97.32           C  
ATOM    851  O   LEU A  57      10.160  40.330  52.334  1.00 97.32           O  
ATOM    852  CG  LEU A  57      11.301  41.199  48.099  1.00 97.32           C  
ATOM    854  CD1 LEU A  57      12.242  40.310  47.284  1.00 97.32           C  
ATOM    858  CD2 LEU A  57       9.857  40.795  47.796  1.00 97.32           C  
ATOM    862  N   ALA A  58      11.703  41.883  52.814  1.00 96.85           N  
ATOM    864  CA  ALA A  58      11.788  41.539  54.227  1.00 96.85           C  
ATOM    866  C   ALA A  58      10.518  41.935  54.998  1.00 96.85           C  
ATOM    867  CB  ALA A  58      13.026  42.210  54.813  1.00 96.85           C  
ATOM    871  O   ALA A  58      10.110  41.216  55.917  1.00 96.85           O  
ATOM    872  N   GLU A  59       9.875  43.040  54.609  1.00 95.99           N  
ATOM    874  CA  GLU A  59       8.615  43.490  55.205  1.00 95.99           C  
ATOM    876  C   GLU A  59       7.437  42.596  54.810  1.00 95.99           C  
ATOM    877  CB  GLU A  59       8.308  44.926  54.787  1.00 95.99           C  
ATOM    880  O   GLU A  59       6.681  42.161  55.681  1.00 95.99           O  
ATOM    881  CG  GLU A  59       9.266  45.966  55.381  1.00 95.99           C  
ATOM    884  CD  GLU A  59       8.938  47.356  54.836  1.00 95.99           C  
ATOM    885  OE1 GLU A  59       9.790  48.265  54.872  1.00 95.99           O  
ATOM    886  OE2 GLU A  59       7.837  47.538  54.265  1.00 95.99           O  
ATOM    887  N   ALA A  60       7.282  42.301  53.517  1.00 96.27           N  
ATOM    889  CA  ALA A  60       6.260  41.391  53.011  1.00 96.27           C  
ATOM    891  C   ALA A  60       6.604  40.890  51.595  1.00 96.27           C  
ATOM    892  CB  ALA A  60       4.904  42.114  52.990  1.00 96.27           C  
ATOM    896  O   ALA A  60       7.191  41.637  50.814  1.00 96.27           O  
ATOM    897  N   PRO A  61       6.176  39.668  51.221  1.00 96.38           N  
ATOM    898  CA  PRO A  61       6.163  39.230  49.828  1.00 96.38           C  
ATOM    900  C   PRO A  61       5.435  40.218  48.917  1.00 96.38           C  
ATOM    901  CB  PRO A  61       5.418  37.894  49.836  1.00 96.38           C  
ATOM    904  O   PRO A  61       4.391  40.747  49.304  1.00 96.38           O  
ATOM    905  CG  PRO A  61       5.740  37.349  51.223  1.00 96.38           C  
ATOM    908  CD  PRO A  61       5.669  38.609  52.081  1.00 96.38           C  
ATOM    911  N   ALA A  62       5.908  40.401  47.688  1.00 97.11           N  
ATOM    913  CA  ALA A  62       5.317  41.344  46.736  1.00 97.11           C  
ATOM    915  C   ALA A  62       5.466  40.858  45.287  1.00 97.11           C  
ATOM    916  CB  ALA A  62       5.974  42.711  46.950  1.00 97.11           C  
ATOM    920  O   ALA A  62       6.392  40.104  44.983  1.00 97.11           O  
ATOM    921  N   ASP A  63       4.555  41.265  44.403  1.00 96.52           N  
ATOM    923  CA  ASP A  63       4.735  41.100  42.955  1.00 96.52           C  
ATOM    925  C   ASP A  63       5.660  42.189  42.367  1.00 96.52           C  
ATOM    926  CB  ASP A  63       3.379  40.937  42.233  1.00 96.52           C  
ATOM    929  O   ASP A  63       5.989  43.187  43.021  1.00 96.52           O  
ATOM    930  CG  ASP A  63       2.534  42.207  42.069  1.00 96.52           C  
ATOM    931  OD1 ASP A  63       1.292  42.120  42.175  1.00 96.52           O  
ATOM    932  OD2 ASP A  63       3.110  43.266  41.731  1.00 96.52           O  
ATOM    933  N   SER A  64       6.119  42.006  41.125  1.00 96.53           N  
ATOM    935  CA  SER A  64       7.054  42.951  40.494  1.00 96.53           C  
ATOM    937  C   SER A  64       6.453  44.345  40.287  1.00 96.53           C  
ATOM    938  CB  SER A  64       7.552  42.409  39.152  1.00 96.53           C  
ATOM    941  O   SER A  64       7.177  45.335  40.358  1.00 96.53           O  
ATOM    942  OG  SER A  64       6.477  42.204  38.254  1.00 96.53           O  
ATOM    944  N   GLY A  65       5.139  44.449  40.062  1.00 96.16           N  
ATOM    946  CA  GLY A  65       4.448  45.724  39.887  1.00 96.16           C  
ATOM    949  C   GLY A  65       4.280  46.486  41.203  1.00 96.16           C  
ATOM    950  O   GLY A  65       4.389  47.712  41.225  1.00 96.16           O  
ATOM    951  N   GLU A  66       4.021  45.783  42.306  1.00 97.32           N  
ATOM    953  CA  GLU A  66       4.016  46.321  43.667  1.00 97.32           C  
ATOM    955  C   GLU A  66       5.392  46.871  44.041  1.00 97.32           C  
ATOM    956  CB  GLU A  66       3.592  45.235  44.673  1.00 97.32           C  
ATOM    959  O   GLU A  66       5.478  48.013  44.498  1.00 97.32           O  
ATOM    960  CG  GLU A  66       2.100  44.875  44.597  1.00 97.32           C  
ATOM    963  CD  GLU A  66       1.718  43.713  45.536  1.00 97.32           C  
ATOM    964  OE1 GLU A  66       0.579  43.759  46.060  1.00 97.32           O  
ATOM    965  OE2 GLU A  66       2.568  42.828  45.802  1.00 97.32           O  
ATOM    966  N   LEU A  67       6.460  46.102  43.795  1.00 97.40           N  
ATOM    968  CA  LEU A  67       7.832  46.541  44.055  1.00 97.40           C  
ATOM    970  C   LEU A  67       8.233  47.725  43.176  1.00 97.40           C  
ATOM    971  CB  LEU A  67       8.807  45.367  43.873  1.00 97.40           C  
ATOM    974  O   LEU A  67       8.751  48.704  43.701  1.00 97.40           O  
ATOM    975  CG  LEU A  67       8.720  44.328  45.001  1.00 97.40           C  
ATOM    977  CD1 LEU A  67       9.552  43.111  44.625  1.00 97.40           C  
ATOM    981  CD2 LEU A  67       9.244  44.859  46.341  1.00 97.40           C  
ATOM    985  N   ALA A  68       7.923  47.689  41.878  1.00 97.30           N  
ATOM    987  CA  ALA A  68       8.207  48.788  40.958  1.00 97.30           C  
ATOM    989  C   ALA A  68       7.549  50.103  41.405  1.00 97.30           C  
ATOM    990  CB  ALA A  68       7.745  48.367  39.562  1.00 97.30           C  
ATOM    994  O   ALA A  68       8.217  51.128  41.495  1.00 97.30           O  
ATOM    995  N   ARG A  69       6.262  50.077  41.790  1.00 96.89           N  
ATOM    997  CA  ARG A  69       5.570  51.269  42.322  1.00 96.89           C  
ATOM    999  C   ARG A  69       6.140  51.736  43.658  1.00 96.89           C  
ATOM   1000  CB  ARG A  69       4.073  50.992  42.502  1.00 96.89           C  
ATOM   1003  O   ARG A  69       6.190  52.933  43.915  1.00 96.89           O  
ATOM   1004  CG  ARG A  69       3.313  50.912  41.172  1.00 96.89           C  
ATOM   1007  CD  ARG A  69       1.800  50.788  41.410  1.00 96.89           C  
ATOM   1010  NE  ARG A  69       1.433  49.588  42.199  1.00 96.89           N  
ATOM   1012  NH1 ARG A  69       1.330  48.073  40.473  1.00 96.89           N  
ATOM   1015  NH2 ARG A  69       0.891  47.393  42.542  1.00 96.89           N  
ATOM   1018  CZ  ARG A  69       1.222  48.365  41.737  1.00 96.89           C  
ATOM   1019  N   ARG A  70       6.504  50.799  44.537  1.00 96.73           N  
ATOM   1021  CA  ARG A  70       7.019  51.103  45.877  1.00 96.73           C  
ATOM   1023  C   ARG A  70       8.423  51.713  45.834  1.00 96.73           C  
ATOM   1024  CB  ARG A  70       6.974  49.811  46.706  1.00 96.73           C  
ATOM   1027  O   ARG A  70       8.728  52.548  46.681  1.00 96.73           O  
ATOM   1028  CG  ARG A  70       7.535  50.024  48.111  1.00 96.73           C  
ATOM   1031  CD  ARG A  70       7.501  48.743  48.936  1.00 96.73           C  
ATOM   1034  NE  ARG A  70       8.354  48.949  50.107  1.00 96.73           N  
ATOM   1036  NH1 ARG A  70       7.511  47.376  51.565  1.00 96.73           N  
ATOM   1039  NH2 ARG A  70       9.028  48.871  52.223  1.00 96.73           N  
ATOM   1042  CZ  ARG A  70       8.283  48.382  51.285  1.00 96.73           C  
ATOM   1043  N   LEU A  71       9.252  51.264  44.897  1.00 96.81           N  
ATOM   1045  CA  LEU A  71      10.666  51.630  44.770  1.00 96.81           C  
ATOM   1047  C   LEU A  71      10.931  52.615  43.620  1.00 96.81           C  
ATOM   1048  CB  LEU A  71      11.509  50.345  44.645  1.00 96.81           C  
ATOM   1051  O   LEU A  71      12.086  52.899  43.332  1.00 96.81           O  
ATOM   1052  CG  LEU A  71      11.337  49.341  45.802  1.00 96.81           C  
ATOM   1054  CD1 LEU A  71      12.163  48.085  45.538  1.00 96.81           C  
ATOM   1058  CD2 LEU A  71      11.738  49.930  47.158  1.00 96.81           C  
ATOM   1062  N   ASP A  72       9.872  53.128  42.985  1.00 96.32           N  
ATOM   1064  CA  ASP A  72       9.930  54.078  41.864  1.00 96.32           C  
ATOM   1066  C   ASP A  72      10.819  53.584  40.707  1.00 96.32           C  
ATOM   1067  CB  ASP A  72      10.273  55.483  42.388  1.00 96.32           C  
ATOM   1070  O   ASP A  72      11.783  54.225  40.297  1.00 96.32           O  
ATOM   1071  CG  ASP A  72       9.903  56.601  41.407  1.00 96.32           C  
ATOM   1072  OD1 ASP A  72      10.558  57.667  41.470  1.00 96.32           O  
ATOM   1073  OD2 ASP A  72       8.873  56.450  40.706  1.00 96.32           O  
ATOM   1074  N   CYS A  73      10.520  52.375  40.227  1.00 96.76           N  
ATOM   1076  CA  CYS A  73      11.254  51.694  39.162  1.00 96.76           C  
ATOM   1078  C   CYS A  73      10.336  51.310  37.997  1.00 96.76           C  
ATOM   1079  CB  CYS A  73      11.938  50.449  39.744  1.00 96.76           C  
ATOM   1082  O   CYS A  73       9.113  51.223  38.146  1.00 96.76           O  
ATOM   1083  SG  CYS A  73      13.227  50.899  40.938  1.00 96.76           S  
ATOM   1085  N   ASP A  74      10.930  50.997  36.846  1.00 96.61           N  
ATOM   1087  CA  ASP A  74      10.199  50.437  35.713  1.00 96.61           C  
ATOM   1089  C   ASP A  74       9.707  49.014  36.018  1.00 96.61           C  
ATOM   1090  CB  ASP A  74      11.054  50.464  34.445  1.00 96.61           C  
ATOM   1093  O   ASP A  74      10.436  48.162  36.531  1.00 96.61           O  
ATOM   1094  CG  ASP A  74      10.302  49.785  33.299  1.00 96.61           C  
ATOM   1095  OD1 ASP A  74      10.615  48.608  33.005  1.00 96.61           O  
ATOM   1096  OD2 ASP A  74       9.315  50.371  32.810  1.00 96.61           O  
ATOM   1097  N   ALA A  75       8.449  48.734  35.678  1.00 95.75           N  
ATOM   1099  CA  ALA A  75       7.813  47.466  36.022  1.00 95.75           C  
ATOM   1101  C   ALA A  75       8.411  46.264  35.272  1.00 95.75           C  
ATOM   1102  CB  ALA A  75       6.305  47.599  35.783  1.00 95.75           C  
ATOM   1106  O   ALA A  75       8.499  45.173  35.848  1.00 95.75           O  
ATOM   1107  N   ARG A  76       8.828  46.438  34.008  1.00 94.96           N  
ATOM   1109  CA  ARG A  76       9.423  45.363  33.201  1.00 94.96           C  
ATOM   1111  C   ARG A  76      10.839  45.073  33.682  1.00 94.96           C  
ATOM   1112  CB  ARG A  76       9.399  45.747  31.712  1.00 94.96           C  
ATOM   1115  O   ARG A  76      11.154  43.915  33.948  1.00 94.96           O  
ATOM   1116  CG  ARG A  76       9.900  44.612  30.803  1.00 94.96           C  
ATOM   1119  CD  ARG A  76      10.007  45.068  29.344  1.00 94.96           C  
ATOM   1122  NE  ARG A  76      11.093  46.054  29.160  1.00 94.96           N  
ATOM   1124  NH1 ARG A  76      12.743  44.595  28.487  1.00 94.96           N  
ATOM   1127  NH2 ARG A  76      13.174  46.784  28.596  1.00 94.96           N  
ATOM   1130  CZ  ARG A  76      12.326  45.806  28.748  1.00 94.96           C  
ATOM   1131  N   ALA A  77      11.656  46.109  33.853  1.00 96.51           N  
ATOM   1133  CA  ALA A  77      13.020  45.967  34.341  1.00 96.51           C  
ATOM   1135  C   ALA A  77      13.062  45.421  35.781  1.00 96.51           C  
ATOM   1136  CB  ALA A  77      13.730  47.312  34.197  1.00 96.51           C  
ATOM   1140  O   ALA A  77      13.886  44.560  36.076  1.00 96.51           O  
ATOM   1141  N   MET A  78      12.123  45.816  36.652  1.00 97.13           N  
ATOM   1143  CA  MET A  78      11.983  45.240  37.998  1.00 97.13           C  
ATOM   1145  C   MET A  78      11.627  43.748  37.955  1.00 97.13           C  
ATOM   1146  CB  MET A  78      10.937  46.036  38.795  1.00 97.13           C  
ATOM   1149  O   MET A  78      12.225  42.960  38.683  1.00 97.13           O  
ATOM   1150  CG  MET A  78      10.724  45.514  40.223  1.00 97.13           C  
ATOM   1153  SD  MET A  78      12.190  45.473  41.297  1.00 97.13           S  
ATOM   1154  CE  MET A  78      12.514  47.247  41.498  1.00 97.13           C  
ATOM   1158  N   ARG A  79      10.690  43.323  37.091  1.00 96.46           N  
ATOM   1160  CA  ARG A  79      10.383  41.891  36.900  1.00 96.46           C  
ATOM   1162  C   ARG A  79      11.634  41.122  36.469  1.00 96.46           C  
ATOM   1163  CB  ARG A  79       9.246  41.731  35.878  1.00 96.46           C  
ATOM   1166  O   ARG A  79      11.946  40.104  37.073  1.00 96.46           O  
ATOM   1167  CG  ARG A  79       8.850  40.257  35.626  1.00 96.46           C  
ATOM   1170  CD  ARG A  79       8.142  40.070  34.277  1.00 96.46           C  
ATOM   1173  NE  ARG A  79       9.023  40.490  33.171  1.00 96.46           N  
ATOM   1175  NH1 ARG A  79       7.627  40.196  31.363  1.00 96.46           N  
ATOM   1178  NH2 ARG A  79       9.693  41.026  31.099  1.00 96.46           N  
ATOM   1181  CZ  ARG A  79       8.764  40.568  31.881  1.00 96.46           C  
ATOM   1182  N   VAL A  80      12.361  41.638  35.479  1.00 96.88           N  
ATOM   1184  CA  VAL A  80      13.594  41.021  34.969  1.00 96.88           C  
ATOM   1186  C   VAL A  80      14.676  40.922  36.058  1.00 96.88           C  
ATOM   1187  CB  VAL A  80      14.077  41.798  33.731  1.00 96.88           C  
ATOM   1189  O   VAL A  80      15.323  39.884  36.176  1.00 96.88           O  
ATOM   1190  CG1 VAL A  80      15.460  41.355  33.286  1.00 96.88           C  
ATOM   1194  CG2 VAL A  80      13.128  41.591  32.541  1.00 96.88           C  
ATOM   1198  N   LEU A  81      14.838  41.951  36.900  1.00 97.41           N  
ATOM   1200  CA  LEU A  81      15.752  41.914  38.049  1.00 97.41           C  
ATOM   1202  C   LEU A  81      15.364  40.814  39.052  1.00 97.41           C  
ATOM   1203  CB  LEU A  81      15.769  43.301  38.727  1.00 97.41           C  
ATOM   1206  O   LEU A  81      16.217  40.048  39.498  1.00 97.41           O  
ATOM   1207  CG  LEU A  81      16.689  43.380  39.964  1.00 97.41           C  
ATOM   1209  CD1 LEU A  81      18.163  43.307  39.572  1.00 97.41           C  
ATOM   1213  CD2 LEU A  81      16.466  44.683  40.729  1.00 97.41           C  
ATOM   1217  N   LEU A  82      14.081  40.731  39.412  1.00 97.62           N  
ATOM   1219  CA  LEU A  82      13.572  39.748  40.373  1.00 97.62           C  
ATOM   1221  C   LEU A  82      13.696  38.313  39.848  1.00 97.62           C  
ATOM   1222  CB  LEU A  82      12.114  40.089  40.705  1.00 97.62           C  
ATOM   1225  O   LEU A  82      14.095  37.412  40.588  1.00 97.62           O  
ATOM   1226  CG  LEU A  82      11.940  41.398  41.489  1.00 97.62           C  
ATOM   1228  CD1 LEU A  82      10.492  41.875  41.399  1.00 97.62           C  
ATOM   1232  CD2 LEU A  82      12.303  41.217  42.963  1.00 97.62           C  
ATOM   1236  N   ASP A  83      13.425  38.108  38.564  1.00 97.27           N  
ATOM   1238  CA  ASP A  83      13.611  36.824  37.895  1.00 97.27           C  
ATOM   1240  C   ASP A  83      15.087  36.403  37.843  1.00 97.27           C  
ATOM   1241  CB  ASP A  83      13.000  36.912  36.489  1.00 97.27           C  
ATOM   1244  O   ASP A  83      15.397  35.231  38.060  1.00 97.27           O  
ATOM   1245  CG  ASP A  83      11.474  36.738  36.480  1.00 97.27           C  
ATOM   1246  OD1 ASP A  83      10.831  37.190  35.506  1.00 97.27           O  
ATOM   1247  OD2 ASP A  83      10.949  36.068  37.403  1.00 97.27           O  
ATOM   1248  N   ALA A  84      16.011  37.349  37.646  1.00 97.72           N  
ATOM   1250  CA  ALA A  84      17.447  37.086  37.715  1.00 97.72           C  
ATOM   1252  C   ALA A  84      17.916  36.729  39.140  1.00 97.72           C  
ATOM   1253  CB  ALA A  84      18.191  38.295  37.142  1.00 97.72           C  
ATOM   1257  O   ALA A  84      18.697  35.791  39.313  1.00 97.72           O  
ATOM   1258  N   LEU A  85      17.403  37.409  40.175  1.00 97.94           N  
ATOM   1260  CA  LEU A  85      17.663  37.045  41.578  1.00 97.94           C  
ATOM   1262  C   LEU A  85      17.159  35.627  41.894  1.00 97.94           C  
ATOM   1263  CB  LEU A  85      16.979  38.049  42.521  1.00 97.94           C  
ATOM   1266  O   LEU A  85      17.857  34.855  42.553  1.00 97.94           O  
ATOM   1267  CG  LEU A  85      17.603  39.450  42.573  1.00 97.94           C  
ATOM   1269  CD1 LEU A  85      16.616  40.408  43.243  1.00 97.94           C  
ATOM   1273  CD2 LEU A  85      18.896  39.461  43.392  1.00 97.94           C  
ATOM   1277  N   TYR A  86      15.973  35.261  41.400  1.00 96.93           N  
ATOM   1279  CA  TYR A  86      15.414  33.914  41.551  1.00 96.93           C  
ATOM   1281  C   TYR A  86      16.208  32.856  40.766  1.00 96.93           C  
ATOM   1282  CB  TYR A  86      13.936  33.950  41.145  1.00 96.93           C  
ATOM   1285  O   TYR A  86      16.391  31.732  41.243  1.00 96.93           O  
ATOM   1286  CG  TYR A  86      13.309  32.584  40.951  1.00 96.93           C  
ATOM   1287  CD1 TYR A  86      13.077  32.123  39.645  1.00 96.93           C  
ATOM   1289  CD2 TYR A  86      12.983  31.772  42.059  1.00 96.93           C  
ATOM   1291  CE1 TYR A  86      12.507  30.858  39.445  1.00 96.93           C  
ATOM   1293  CE2 TYR A  86      12.415  30.494  41.860  1.00 96.93           C  
ATOM   1295  OH  TYR A  86      11.720  28.805  40.257  1.00 96.93           O  
ATOM   1297  CZ  TYR A  86      12.187  30.040  40.543  1.00 96.93           C  
ATOM   1298  N   ALA A  87      16.739  33.203  39.589  1.00 97.19           N  
ATOM   1300  CA  ALA A  87      17.604  32.328  38.799  1.00 97.19           C  
ATOM   1302  C   ALA A  87      18.950  32.029  39.480  1.00 97.19           C  
ATOM   1303  CB  ALA A  87      17.817  32.965  37.424  1.00 97.19           C  
ATOM   1307  O   ALA A  87      19.517  30.961  39.243  1.00 97.19           O  
ATOM   1308  N   TYR A  88      19.432  32.924  40.349  1.00 96.86           N  
ATOM   1310  CA  TYR A  88      20.615  32.719  41.192  1.00 96.86           C  
ATOM   1312  C   TYR A  88      20.313  32.162  42.595  1.00 96.86           C  
ATOM   1313  CB  TYR A  88      21.438  34.020  41.260  1.00 96.86           C  
ATOM   1316  O   TYR A  88      21.236  32.047  43.394  1.00 96.86           O  
ATOM   1317  CG  TYR A  88      22.249  34.338  40.019  1.00 96.86           C  
ATOM   1318  CD1 TYR A  88      23.112  33.367  39.471  1.00 96.86           C  
ATOM   1320  CD2 TYR A  88      22.189  35.623  39.449  1.00 96.86           C  
ATOM   1322  CE1 TYR A  88      23.886  33.662  38.335  1.00 96.86           C  
ATOM   1324  CE2 TYR A  88      22.980  35.929  38.326  1.00 96.86           C  
ATOM   1326  OH  TYR A  88      24.552  35.238  36.659  1.00 96.86           O  
ATOM   1328  CZ  TYR A  88      23.812  34.945  37.757  1.00 96.86           C  
ATOM   1329  N   ASP A  89      19.059  31.793  42.891  1.00 95.79           N  
ATOM   1331  CA  ASP A  89      18.607  31.327  44.218  1.00 95.79           C  
ATOM   1333  C   ASP A  89      18.841  32.347  45.357  1.00 95.79           C  
ATOM   1334  CB  ASP A  89      19.134  29.910  44.533  1.00 95.79           C  
ATOM   1337  O   ASP A  89      18.998  31.986  46.522  1.00 95.79           O  
ATOM   1338  CG  ASP A  89      18.773  28.878  43.462  1.00 95.79           C  
ATOM   1339  OD1 ASP A  89      19.673  28.186  42.936  1.00 95.79           O  
ATOM   1340  OD2 ASP A  89      17.594  28.766  43.051  1.00 95.79           O  
ATOM   1341  N   VAL A  90      18.849  33.647  45.033  1.00 97.39           N  
ATOM   1343  CA  VAL A  90      18.959  34.745  46.016  1.00 97.39           C  
ATOM   1345  C   VAL A  90      17.609  35.038  46.677  1.00 97.39           C  
ATOM   1346  CB  VAL A  90      19.539  36.012  45.352  1.00 97.39           C  
ATOM   1348  O   VAL A  90      17.551  35.395  47.855  1.00 97.39           O  
ATOM   1349  CG1 VAL A  90      19.722  37.165  46.345  1.00 97.39           C  
ATOM   1353  CG2 VAL A  90      20.918  35.742  44.733  1.00 97.39           C  
ATOM   1357  N   ILE A  91      16.522  34.880  45.919  1.00 97.09           N  
ATOM   1359  CA  ILE A  91      15.136  35.013  46.385  1.00 97.09           C  
ATOM   1361  C   ILE A  91      14.289  33.851  45.860  1.00 97.09           C  
ATOM   1362  CB  ILE A  91      14.517  36.379  45.996  1.00 97.09           C  
ATOM   1364  O   ILE A  91      14.613  33.247  44.839  1.00 97.09           O  
ATOM   1365  CG1 ILE A  91      14.224  36.489  44.482  1.00 97.09           C  
ATOM   1368  CG2 ILE A  91      15.383  37.544  46.512  1.00 97.09           C  
ATOM   1372  CD1 ILE A  91      13.646  37.844  44.064  1.00 97.09           C  
ATOM   1376  N   ASP A  92      13.162  33.601  46.519  1.00 95.38           N  
ATOM   1378  CA  ASP A  92      12.157  32.634  46.078  1.00 95.38           C  
ATOM   1380  C   ASP A  92      10.988  33.340  45.379  1.00 95.38           C  
ATOM   1381  CB  ASP A  92      11.662  31.818  47.278  1.00 95.38           C  
ATOM   1384  O   ASP A  92      10.771  34.544  45.550  1.00 95.38           O  
ATOM   1385  CG  ASP A  92      12.756  30.931  47.876  1.00 95.38           C  
ATOM   1386  OD1 ASP A  92      12.925  30.994  49.117  1.00 95.38           O  
ATOM   1387  OD2 ASP A  92      13.358  30.164  47.094  1.00 95.38           O  
ATOM   1388  N   ARG A  93      10.178  32.584  44.632  1.00 94.60           N  
ATOM   1390  CA  ARG A  93       8.893  33.064  44.111  1.00 94.60           C  
ATOM   1392  C   ARG A  93       7.807  32.002  44.229  1.00 94.60           C  
ATOM   1393  CB  ARG A  93       9.053  33.625  42.686  1.00 94.60           C  
ATOM   1396  O   ARG A  93       8.082  30.811  44.153  1.00 94.60           O  
ATOM   1397  CG  ARG A  93       9.260  32.553  41.607  1.00 94.60           C  
ATOM   1400  CD  ARG A  93       9.564  33.187  40.245  1.00 94.60           C  
ATOM   1403  NE  ARG A  93       9.617  32.162  39.192  1.00 94.60           N  
ATOM   1405  NH1 ARG A  93      10.117  33.527  37.385  1.00 94.60           N  
ATOM   1408  NH2 ARG A  93       9.921  31.356  37.096  1.00 94.60           N  
ATOM   1411  CZ  ARG A  93       9.877  32.363  37.914  1.00 94.60           C  
ATOM   1412  N   ILE A  94       6.564  32.441  44.393  1.00 93.46           N  
ATOM   1414  CA  ILE A  94       5.373  31.587  44.349  1.00 93.46           C  
ATOM   1416  C   ILE A  94       4.434  32.082  43.257  1.00 93.46           C  
ATOM   1417  CB  ILE A  94       4.660  31.488  45.717  1.00 93.46           C  
ATOM   1419  O   ILE A  94       4.255  33.290  43.090  1.00 93.46           O  
ATOM   1420  CG1 ILE A  94       4.098  32.852  46.186  1.00 93.46           C  
ATOM   1423  CG2 ILE A  94       5.599  30.824  46.740  1.00 93.46           C  
ATOM   1427  CD1 ILE A  94       3.456  32.850  47.576  1.00 93.46           C  
ATOM   1431  N   HIS A  95       3.812  31.149  42.539  1.00 87.70           N  
ATOM   1433  CA  HIS A  95       2.691  31.473  41.668  1.00 87.70           C  
ATOM   1435  C   HIS A  95       1.502  31.957  42.497  1.00 87.70           C  
ATOM   1436  CB  HIS A  95       2.279  30.257  40.839  1.00 87.70           C  
ATOM   1439  O   HIS A  95       1.117  31.335  43.488  1.00 87.70           O  
ATOM   1440  CG  HIS A  95       3.204  29.995  39.692  1.00 87.70           C  
ATOM   1441  CD2 HIS A  95       4.216  29.077  39.640  1.00 87.70           C  
ATOM   1443  ND1 HIS A  95       3.152  30.624  38.474  1.00 87.70           N  
ATOM   1445  CE1 HIS A  95       4.102  30.089  37.701  1.00 87.70           C  
ATOM   1447  NE2 HIS A  95       4.782  29.143  38.371  1.00 87.70           N  
ATOM   1448  N   ASP A  96       0.892  33.038  42.044  1.00 88.43           N  
ATOM   1450  CA  ASP A  96      -0.376  33.564  42.524  1.00 88.43           C  
ATOM   1452  C   ASP A  96      -1.268  33.854  41.304  1.00 88.43           C  
ATOM   1453  CB  ASP A  96      -0.100  34.801  43.405  1.00 88.43           C  
ATOM   1456  O   ASP A  96      -0.867  33.671  40.153  1.00 88.43           O  
ATOM   1457  CG  ASP A  96      -1.273  35.209  44.311  1.00 88.43           C  
ATOM   1458  OD1 ASP A  96      -1.106  36.205  45.054  1.00 88.43           O  
ATOM   1459  OD2 ASP A  96      -2.326  34.531  44.270  1.00 88.43           O  
ATOM   1460  N   THR A  97      -2.493  34.324  41.515  1.00 79.88           N  
ATOM   1462  CA  THR A  97      -3.455  34.569  40.429  1.00 79.88           C  
ATOM   1464  C   THR A  97      -2.977  35.571  39.378  1.00 79.88           C  
ATOM   1465  CB  THR A  97      -4.792  35.066  40.992  1.00 79.88           C  
ATOM   1467  O   THR A  97      -3.503  35.576  38.268  1.00 79.88           O  
ATOM   1468  CG2 THR A  97      -5.475  33.998  41.846  1.00 79.88           C  
ATOM   1472  OG1 THR A  97      -4.624  36.215  41.792  1.00 79.88           O  
ATOM   1474  N   ASN A  98      -2.007  36.420  39.721  1.00 80.62           N  
ATOM   1476  CA  ASN A  98      -1.540  37.530  38.888  1.00 80.62           C  
ATOM   1478  C   ASN A  98      -0.093  37.355  38.392  1.00 80.62           C  
ATOM   1479  CB  ASN A  98      -1.740  38.845  39.660  1.00 80.62           C  
ATOM   1482  O   ASN A  98       0.541  38.336  38.013  1.00 80.62           O  
ATOM   1483  CG  ASN A  98      -3.182  39.143  40.019  1.00 80.62           C  
ATOM   1484  ND2 ASN A  98      -3.389  39.977  41.008  1.00 80.62           N  
ATOM   1487  OD1 ASN A  98      -4.144  38.641  39.460  1.00 80.62           O  
ATOM   1488  N   GLY A  99       0.446  36.136  38.407  1.00 86.83           N  
ATOM   1490  CA  GLY A  99       1.844  35.865  38.068  1.00 86.83           C  
ATOM   1493  C   GLY A  99       2.615  35.408  39.298  1.00 86.83           C  
ATOM   1494  O   GLY A  99       2.168  34.500  39.993  1.00 86.83           O  
ATOM   1495  N   PHE A 100       3.761  36.023  39.578  1.00 93.89           N  
ATOM   1497  CA  PHE A 100       4.621  35.631  40.694  1.00 93.89           C  
ATOM   1499  C   PHE A 100       4.630  36.659  41.818  1.00 93.89           C  
ATOM   1500  CB  PHE A 100       6.043  35.391  40.193  1.00 93.89           C  
ATOM   1503  O   PHE A 100       4.713  37.863  41.574  1.00 93.89           O  
ATOM   1504  CG  PHE A 100       6.150  34.203  39.270  1.00 93.89           C  
ATOM   1505  CD1 PHE A 100       6.128  32.908  39.810  1.00 93.89           C  
ATOM   1507  CD2 PHE A 100       6.295  34.394  37.884  1.00 93.89           C  
ATOM   1509  CE1 PHE A 100       6.303  31.807  38.965  1.00 93.89           C  
ATOM   1511  CE2 PHE A 100       6.409  33.285  37.033  1.00 93.89           C  
ATOM   1513  CZ  PHE A 100       6.422  31.994  37.577  1.00 93.89           C  
ATOM   1515  N   ARG A 101       4.648  36.167  43.057  1.00 95.94           N  
ATOM   1517  CA  ARG A 101       5.068  36.940  44.228  1.00 95.94           C  
ATOM   1519  C   ARG A 101       6.441  36.473  44.670  1.00 95.94           C  
ATOM   1520  CB  ARG A 101       4.059  36.815  45.369  1.00 95.94           C  
ATOM   1523  O   ARG A 101       6.655  35.275  44.828  1.00 95.94           O  
ATOM   1524  CG  ARG A 101       2.709  37.417  44.974  1.00 95.94           C  
ATOM   1527  CD  ARG A 101       1.768  37.479  46.173  1.00 95.94           C  
ATOM   1530  NE  ARG A 101       2.194  38.506  47.151  1.00 95.94           N  
ATOM   1532  NH1 ARG A 101       0.103  38.900  47.977  1.00 95.94           N  
ATOM   1535  NH2 ARG A 101       1.791  40.188  48.643  1.00 95.94           N  
ATOM   1538  CZ  ARG A 101       1.373  39.192  47.921  1.00 95.94           C  
ATOM   1539  N   TYR A 102       7.337  37.417  44.905  1.00 96.95           N  
ATOM   1541  CA  TYR A 102       8.710  37.163  45.321  1.00 96.95           C  
ATOM   1543  C   TYR A 102       8.824  37.214  46.846  1.00 96.95           C  
ATOM   1544  CB  TYR A 102       9.639  38.155  44.623  1.00 96.95           C  
ATOM   1547  O   TYR A 102       8.102  37.970  47.504  1.00 96.95           O  
ATOM   1548  CG  TYR A 102       9.547  38.091  43.111  1.00 96.95           C  
ATOM   1549  CD1 TYR A 102      10.363  37.200  42.385  1.00 96.95           C  
ATOM   1551  CD2 TYR A 102       8.605  38.895  42.437  1.00 96.95           C  
ATOM   1553  CE1 TYR A 102      10.255  37.136  40.982  1.00 96.95           C  
ATOM   1555  CE2 TYR A 102       8.491  38.827  41.038  1.00 96.95           C  
ATOM   1557  OH  TYR A 102       9.233  37.908  38.962  1.00 96.95           O  
ATOM   1559  CZ  TYR A 102       9.326  37.957  40.310  1.00 96.95           C  
ATOM   1560  N   LEU A 103       9.706  36.391  47.417  1.00 95.74           N  
ATOM   1562  CA  LEU A 103       9.902  36.247  48.859  1.00 95.74           C  
ATOM   1564  C   LEU A 103      11.387  36.190  49.207  1.00 95.74           C  
ATOM   1565  CB  LEU A 103       9.220  34.980  49.413  1.00 95.74           C  
ATOM   1568  O   LEU A 103      12.189  35.596  48.493  1.00 95.74           O  
ATOM   1569  CG  LEU A 103       7.724  34.845  49.090  1.00 95.74           C  
ATOM   1571  CD1 LEU A 103       7.496  33.976  47.857  1.00 95.74           C  
ATOM   1575  CD2 LEU A 103       6.950  34.200  50.243  1.00 95.74           C  
ATOM   1579  N   LEU A 104      11.725  36.755  50.365  1.00 94.72           N  
ATOM   1581  CA  LEU A 104      13.048  36.634  50.966  1.00 94.72           C  
ATOM   1583  C   LEU A 104      13.013  35.587  52.087  1.00 94.72           C  
ATOM   1584  CB  LEU A 104      13.481  38.028  51.455  1.00 94.72           C  
ATOM   1587  O   LEU A 104      12.284  35.777  53.074  1.00 94.72           O  
ATOM   1588  CG  LEU A 104      14.990  38.160  51.701  1.00 94.72           C  
ATOM   1590  CD1 LEU A 104      15.761  38.086  50.386  1.00 94.72           C  
ATOM   1594  CD2 LEU A 104      15.291  39.521  52.327  1.00 94.72           C  
ATOM   1598  N   SER A 105      13.794  34.512  51.942  1.00 96.13           N  
ATOM   1600  CA  SER A 105      13.940  33.452  52.950  1.00 96.13           C  
ATOM   1602  C   SER A 105      14.547  33.982  54.258  1.00 96.13           C  
ATOM   1603  CB  SER A 105      14.765  32.284  52.388  1.00 96.13           C  
ATOM   1606  O   SER A 105      15.084  35.092  54.313  1.00 96.13           O  
ATOM   1607  OG  SER A 105      16.119  32.659  52.237  1.00 96.13           O  
ATOM   1609  N   ALA A 106      14.448  33.210  55.344  1.00 95.45           N  
ATOM   1611  CA  ALA A 106      15.022  33.604  56.633  1.00 95.45           C  
ATOM   1613  C   ALA A 106      16.552  33.711  56.556  1.00 95.45           C  
ATOM   1614  CB  ALA A 106      14.577  32.598  57.699  1.00 95.45           C  
ATOM   1618  O   ALA A 106      17.140  34.662  57.063  1.00 95.45           O  
ATOM   1619  N   GLU A 107      17.175  32.773  55.851  1.00 95.75           N  
ATOM   1621  CA  GLU A 107      18.607  32.737  55.592  1.00 95.75           C  
ATOM   1623  C   GLU A 107      19.042  33.953  54.759  1.00 95.75           C  
ATOM   1624  CB  GLU A 107      18.944  31.418  54.874  1.00 95.75           C  
ATOM   1627  O   GLU A 107      19.980  34.654  55.129  1.00 95.75           O  
ATOM   1628  CG  GLU A 107      18.654  30.131  55.677  1.00 95.75           C  
ATOM   1631  CD  GLU A 107      17.178  29.688  55.806  1.00 95.75           C  
ATOM   1632  OE1 GLU A 107      16.915  28.762  56.624  1.00 95.75           O  
ATOM   1633  OE2 GLU A 107      16.297  30.264  55.122  1.00 95.75           O  
ATOM   1634  N   ALA A 108      18.308  34.282  53.690  1.00 96.15           N  
ATOM   1636  CA  ALA A 108      18.597  35.454  52.868  1.00 96.15           C  
ATOM   1638  C   ALA A 108      18.410  36.775  53.635  1.00 96.15           C  
ATOM   1639  CB  ALA A 108      17.740  35.383  51.601  1.00 96.15           C  
ATOM   1643  O   ALA A 108      19.188  37.708  53.441  1.00 96.15           O  
ATOM   1644  N   ARG A 109      17.441  36.864  54.560  1.00 96.05           N  
ATOM   1646  CA  ARG A 109      17.294  38.028  55.460  1.00 96.05           C  
ATOM   1648  C   ARG A 109      18.534  38.233  56.334  1.00 96.05           C  
ATOM   1649  CB  ARG A 109      16.049  37.877  56.349  1.00 96.05           C  
ATOM   1652  O   ARG A 109      18.977  39.370  56.466  1.00 96.05           O  
ATOM   1653  CG  ARG A 109      14.731  38.063  55.589  1.00 96.05           C  
ATOM   1656  CD  ARG A 109      13.562  37.522  56.418  1.00 96.05           C  
ATOM   1659  NE  ARG A 109      12.300  37.546  55.654  1.00 96.05           N  
ATOM   1661  NH1 ARG A 109      10.995  38.658  57.185  1.00 96.05           N  
ATOM   1664  NH2 ARG A 109      10.214  38.288  55.141  1.00 96.05           N  
ATOM   1667  CZ  ARG A 109      11.176  38.143  56.002  1.00 96.05           C  
ATOM   1668  N   GLU A 110      19.106  37.160  56.886  1.00 96.07           N  
ATOM   1670  CA  GLU A 110      20.331  37.221  57.698  1.00 96.07           C  
ATOM   1672  C   GLU A 110      21.581  37.600  56.887  1.00 96.07           C  
ATOM   1673  CB  GLU A 110      20.567  35.892  58.438  1.00 96.07           C  
ATOM   1676  O   GLU A 110      22.526  38.146  57.457  1.00 96.07           O  
ATOM   1677  CG  GLU A 110      19.604  35.653  59.612  1.00 96.07           C  
ATOM   1680  CD  GLU A 110      19.699  36.716  60.727  1.00 96.07           C  
ATOM   1681  OE1 GLU A 110      18.633  37.096  61.265  1.00 96.07           O  
ATOM   1682  OE2 GLU A 110      20.825  37.171  61.053  1.00 96.07           O  
ATOM   1683  N   CYS A 111      21.597  37.366  55.572  1.00 96.83           N  
ATOM   1685  CA  CYS A 111      22.744  37.681  54.715  1.00 96.83           C  
ATOM   1687  C   CYS A 111      22.624  39.015  53.963  1.00 96.83           C  
ATOM   1688  CB  CYS A 111      22.951  36.540  53.713  1.00 96.83           C  
ATOM   1691  O   CYS A 111      23.639  39.644  53.693  1.00 96.83           O  
ATOM   1692  SG  CYS A 111      23.197  34.964  54.571  1.00 96.83           S  
ATOM   1694  N   LEU A 112      21.422  39.455  53.578  1.00 96.83           N  
ATOM   1696  CA  LEU A 112      21.244  40.524  52.578  1.00 96.83           C  
ATOM   1698  C   LEU A 112      20.721  41.847  53.159  1.00 96.83           C  
ATOM   1699  CB  LEU A 112      20.344  40.006  51.438  1.00 96.83           C  
ATOM   1702  O   LEU A 112      20.744  42.873  52.476  1.00 96.83           O  
ATOM   1703  CG  LEU A 112      20.844  38.715  50.756  1.00 96.83           C  
ATOM   1705  CD1 LEU A 112      19.824  38.242  49.730  1.00 96.83           C  
ATOM   1709  CD2 LEU A 112      22.164  38.900  50.012  1.00 96.83           C  
ATOM   1713  N   LEU A 113      20.265  41.849  54.414  1.00 96.62           N  
ATOM   1715  CA  LEU A 113      19.884  43.066  55.135  1.00 96.62           C  
ATOM   1717  C   LEU A 113      21.050  43.600  55.977  1.00 96.62           C  
ATOM   1718  CB  LEU A 113      18.658  42.800  56.020  1.00 96.62           C  
ATOM   1721  O   LEU A 113      21.876  42.818  56.449  1.00 96.62           O  
ATOM   1722  CG  LEU A 113      17.395  42.386  55.249  1.00 96.62           C  
ATOM   1724  CD1 LEU A 113      16.285  42.107  56.261  1.00 96.62           C  
ATOM   1728  CD2 LEU A 113      16.917  43.468  54.275  1.00 96.62           C  
ATOM   1732  N   PRO A 114      21.137  44.922  56.210  1.00 94.56           N  
ATOM   1733  CA  PRO A 114      22.150  45.488  57.092  1.00 94.56           C  
ATOM   1735  C   PRO A 114      21.886  45.124  58.561  1.00 94.56           C  
ATOM   1736  CB  PRO A 114      22.094  46.998  56.847  1.00 94.56           C  
ATOM   1739  O   PRO A 114      20.745  44.992  58.999  1.00 94.56           O  
ATOM   1740  CG  PRO A 114      20.635  47.234  56.452  1.00 94.56           C  
ATOM   1743  CD  PRO A 114      20.279  45.971  55.672  1.00 94.56           C  
ATOM   1746  N   GLY A 115      22.955  45.028  59.354  1.00 93.64           N  
ATOM   1748  CA  GLY A 115      22.874  44.902  60.817  1.00 93.64           C  
ATOM   1751  C   GLY A 115      22.627  43.487  61.358  1.00 93.64           C  
ATOM   1752  O   GLY A 115      22.564  43.305  62.579  1.00 93.64           O  
ATOM   1753  N   THR A 116      22.511  42.477  60.502  1.00 95.02           N  
ATOM   1755  CA  THR A 116      22.542  41.053  60.877  1.00 95.02           C  
ATOM   1757  C   THR A 116      23.987  40.577  61.065  1.00 95.02           C  
ATOM   1758  CB  THR A 116      21.823  40.212  59.819  1.00 95.02           C  
ATOM   1760  O   THR A 116      24.929  41.243  60.634  1.00 95.02           O  
ATOM   1761  CG2 THR A 116      20.343  40.591  59.714  1.00 95.02           C  
ATOM   1765  OG1 THR A 116      22.440  40.468  58.591  1.00 95.02           O  
ATOM   1767  N   LEU A 117      24.198  39.444  61.750  1.00 94.51           N  
ATOM   1769  CA  LEU A 117      25.558  38.982  62.082  1.00 94.51           C  
ATOM   1771  C   LEU A 117      26.366  38.587  60.833  1.00 94.51           C  
ATOM   1772  CB  LEU A 117      25.468  37.812  63.081  1.00 94.51           C  
ATOM   1775  O   LEU A 117      27.583  38.763  60.815  1.00 94.51           O  
ATOM   1776  CG  LEU A 117      26.830  37.287  63.587  1.00 94.51           C  
ATOM   1778  CD1 LEU A 117      27.627  38.361  64.332  1.00 94.51           C  
ATOM   1782  CD2 LEU A 117      26.600  36.124  64.552  1.00 94.51           C  
ATOM   1786  N   PHE A 118      25.679  38.084  59.806  1.00 95.42           N  
ATOM   1788  CA  PHE A 118      26.260  37.563  58.565  1.00 95.42           C  
ATOM   1790  C   PHE A 118      25.945  38.442  57.346  1.00 95.42           C  
ATOM   1791  CB  PHE A 118      25.802  36.111  58.378  1.00 95.42           C  
ATOM   1794  O   PHE A 118      25.959  37.958  56.216  1.00 95.42           O  
ATOM   1795  CG  PHE A 118      26.048  35.205  59.571  1.00 95.42           C  
ATOM   1796  CD1 PHE A 118      27.279  35.223  60.259  1.00 95.42           C  
ATOM   1798  CD2 PHE A 118      25.025  34.343  60.000  1.00 95.42           C  
ATOM   1800  CE1 PHE A 118      27.482  34.385  61.368  1.00 95.42           C  
ATOM   1802  CE2 PHE A 118      25.233  33.501  61.101  1.00 95.42           C  
ATOM   1804  CZ  PHE A 118      26.457  33.520  61.791  1.00 95.42           C  
ATOM   1806  N   SER A 119      25.650  39.724  57.578  1.00 96.39           N  
ATOM   1808  CA  SER A 119      25.322  40.684  56.525  1.00 96.39           C  
ATOM   1810  C   SER A 119      26.460  40.833  55.510  1.00 96.39           C  
ATOM   1811  CB  SER A 119      25.036  42.054  57.140  1.00 96.39           C  
ATOM   1814  O   SER A 119      27.575  41.207  55.862  1.00 96.39           O  
ATOM   1815  OG  SER A 119      24.507  42.919  56.160  1.00 96.39           O  
ATOM   1817  N   LEU A 120      26.148  40.628  54.235  1.00 96.37           N  
ATOM   1819  CA  LEU A 120      27.021  40.867  53.087  1.00 96.37           C  
ATOM   1821  C   LEU A 120      26.943  42.316  52.586  1.00 96.37           C  
ATOM   1822  CB  LEU A 120      26.671  39.866  51.969  1.00 96.37           C  
ATOM   1825  O   LEU A 120      27.622  42.660  51.625  1.00 96.37           O  
ATOM   1826  CG  LEU A 120      26.944  38.394  52.326  1.00 96.37           C  
ATOM   1828  CD1 LEU A 120      26.398  37.492  51.224  1.00 96.37           C  
ATOM   1832  CD2 LEU A 120      28.439  38.100  52.458  1.00 96.37           C  
ATOM   1836  N   VAL A 121      26.180  43.203  53.239  1.00 95.74           N  
ATOM   1838  CA  VAL A 121      26.080  44.621  52.837  1.00 95.74           C  
ATOM   1840  C   VAL A 121      27.455  45.292  52.794  1.00 95.74           C  
ATOM   1841  CB  VAL A 121      25.109  45.384  53.756  1.00 95.74           C  
ATOM   1843  O   VAL A 121      27.748  46.053  51.878  1.00 95.74           O  
ATOM   1844  CG1 VAL A 121      25.120  46.897  53.498  1.00 95.74           C  
ATOM   1848  CG2 VAL A 121      23.679  44.869  53.543  1.00 95.74           C  
ATOM   1852  N   GLY A 122      28.342  44.948  53.728  1.00 94.54           N  
ATOM   1854  CA  GLY A 122      29.724  45.424  53.712  1.00 94.54           C  
ATOM   1857  C   GLY A 122      30.527  44.979  52.482  1.00 94.54           C  
ATOM   1858  O   GLY A 122      31.354  45.737  51.979  1.00 94.54           O  
ATOM   1859  N   LYS A 123      30.240  43.780  51.959  1.00 94.87           N  
ATOM   1861  CA  LYS A 123      30.818  43.260  50.714  1.00 94.87           C  
ATOM   1863  C   LYS A 123      30.251  43.988  49.491  1.00 94.87           C  
ATOM   1864  CB  LYS A 123      30.636  41.730  50.668  1.00 94.87           C  
ATOM   1867  O   LYS A 123      31.045  44.378  48.646  1.00 94.87           O  
ATOM   1868  CG  LYS A 123      31.050  41.045  49.360  1.00 94.87           C  
ATOM   1871  CD  LYS A 123      32.519  41.240  48.963  1.00 94.87           C  
ATOM   1874  CE  LYS A 123      32.839  40.230  47.850  1.00 94.87           C  
ATOM   1877  NZ  LYS A 123      33.360  40.876  46.636  1.00 94.87           N  
ATOM   1881  N   PHE A 124      28.945  44.279  49.443  1.00 95.71           N  
ATOM   1883  CA  PHE A 124      28.361  45.110  48.374  1.00 95.71           C  
ATOM   1885  C   PHE A 124      29.026  46.489  48.303  1.00 95.71           C  
ATOM   1886  CB  PHE A 124      26.848  45.310  48.578  1.00 95.71           C  
ATOM   1889  O   PHE A 124      29.430  46.930  47.232  1.00 95.71           O  
ATOM   1890  CG  PHE A 124      25.989  44.066  48.685  1.00 95.71           C  
ATOM   1891  CD1 PHE A 124      26.335  42.878  48.018  1.00 95.71           C  
ATOM   1893  CD2 PHE A 124      24.797  44.120  49.434  1.00 95.71           C  
ATOM   1895  CE1 PHE A 124      25.505  41.752  48.136  1.00 95.71           C  
ATOM   1897  CE2 PHE A 124      23.970  42.991  49.547  1.00 95.71           C  
ATOM   1899  CZ  PHE A 124      24.332  41.804  48.895  1.00 95.71           C  
ATOM   1901  N   MET A 125      29.203  47.151  49.452  1.00 94.00           N  
ATOM   1903  CA  MET A 125      29.855  48.464  49.498  1.00 94.00           C  
ATOM   1905  C   MET A 125      31.318  48.394  49.047  1.00 94.00           C  
ATOM   1906  CB  MET A 125      29.755  49.066  50.908  1.00 94.00           C  
ATOM   1909  O   MET A 125      31.756  49.237  48.265  1.00 94.00           O  
ATOM   1910  CG  MET A 125      28.315  49.376  51.339  1.00 94.00           C  
ATOM   1913  SD  MET A 125      27.309  50.363  50.193  1.00 94.00           S  
ATOM   1914  CE  MET A 125      28.347  51.833  49.988  1.00 94.00           C  
ATOM   1918  N   HIS A 126      32.063  47.367  49.478  1.00 92.56           N  
ATOM   1920  CA  HIS A 126      33.420  47.126  48.985  1.00 92.56           C  
ATOM   1922  C   HIS A 126      33.445  46.907  47.465  1.00 92.56           C  
ATOM   1923  CB  HIS A 126      34.032  45.921  49.711  1.00 92.56           C  
ATOM   1926  O   HIS A 126      34.326  47.432  46.784  1.00 92.56           O  
ATOM   1927  CG  HIS A 126      35.409  45.573  49.202  1.00 92.56           C  
ATOM   1928  CD2 HIS A 126      35.726  44.602  48.288  1.00 92.56           C  
ATOM   1930  ND1 HIS A 126      36.576  46.225  49.523  1.00 92.56           N  
ATOM   1932  CE1 HIS A 126      37.575  45.651  48.834  1.00 92.56           C  
ATOM   1934  NE2 HIS A 126      37.110  44.649  48.071  1.00 92.56           N  
ATOM   1935  N   ASP A 127      32.482  46.175  46.913  1.00 94.82           N  
ATOM   1937  CA  ASP A 127      32.443  45.908  45.479  1.00 94.82           C  
ATOM   1939  C   ASP A 127      32.190  47.172  44.668  1.00 94.82           C  
ATOM   1940  CB  ASP A 127      31.459  44.772  45.158  1.00 94.82           C  
ATOM   1943  O   ASP A 127      32.985  47.504  43.779  1.00 94.82           O  
ATOM   1944  CG  ASP A 127      32.013  43.425  45.622  1.00 94.82           C  
ATOM   1945  OD1 ASP A 127      31.272  42.453  45.882  1.00 94.82           O  
ATOM   1946  OD2 ASP A 127      33.255  43.305  45.776  1.00 94.82           O  
ATOM   1947  N   ILE A 128      31.153  47.926  45.034  1.00 91.62           N  
ATOM   1949  CA  ILE A 128      30.770  49.188  44.391  1.00 91.62           C  
ATOM   1951  C   ILE A 128      31.924  50.204  44.439  1.00 91.62           C  
ATOM   1952  CB  ILE A 128      29.478  49.721  45.058  1.00 91.62           C  
ATOM   1954  O   ILE A 128      32.252  50.823  43.418  1.00 91.62           O  
ATOM   1955  CG1 ILE A 128      28.282  48.788  44.737  1.00 91.62           C  
ATOM   1958  CG2 ILE A 128      29.161  51.159  44.602  1.00 91.62           C  
ATOM   1962  CD1 ILE A 128      27.051  49.031  45.622  1.00 91.62           C  
ATOM   1966  N   ASN A 129      32.574  50.357  45.597  1.00 90.60           N  
ATOM   1968  CA  ASN A 129      33.598  51.385  45.807  1.00 90.60           C  
ATOM   1970  C   ASN A 129      34.993  50.967  45.313  1.00 90.60           C  
ATOM   1971  CB  ASN A 129      33.624  51.760  47.301  1.00 90.60           C  
ATOM   1974  O   ASN A 129      35.758  51.807  44.834  1.00 90.60           O  
ATOM   1975  CG  ASN A 129      32.361  52.452  47.783  1.00 90.60           C  
ATOM   1976  ND2 ASN A 129      32.181  52.549  49.078  1.00 90.60           N  
ATOM   1979  OD1 ASN A 129      31.553  52.958  47.016  1.00 90.60           O  
ATOM   1980  N   VAL A 130      35.344  49.680  45.411  1.00 92.42           N  
ATOM   1982  CA  VAL A 130      36.722  49.191  45.230  1.00 92.42           C  
ATOM   1984  C   VAL A 130      36.829  48.102  44.169  1.00 92.42           C  
ATOM   1985  CB  VAL A 130      37.319  48.713  46.574  1.00 92.42           C  
ATOM   1987  O   VAL A 130      37.668  48.231  43.274  1.00 92.42           O  
ATOM   1988  CG1 VAL A 130      38.722  48.120  46.400  1.00 92.42           C  
ATOM   1992  CG2 VAL A 130      37.408  49.865  47.585  1.00 92.42           C  
ATOM   1996  N   ALA A 131      36.018  47.043  44.238  1.00 94.22           N  
ATOM   1998  CA  ALA A 131      36.249  45.854  43.417  1.00 94.22           C  
ATOM   2000  C   ALA A 131      35.928  46.080  41.932  1.00 94.22           C  
ATOM   2001  CB  ALA A 131      35.502  44.647  43.990  1.00 94.22           C  
ATOM   2005  O   ALA A 131      36.784  45.803  41.095  1.00 94.22           O  
ATOM   2006  N   TRP A 132      34.760  46.632  41.582  1.00 95.18           N  
ATOM   2008  CA  TRP A 132      34.402  46.915  40.184  1.00 95.18           C  
ATOM   2010  C   TRP A 132      35.477  47.702  39.408  1.00 95.18           C  
ATOM   2011  CB  TRP A 132      33.057  47.650  40.111  1.00 95.18           C  
ATOM   2014  O   TRP A 132      35.865  47.260  38.325  1.00 95.18           O  
ATOM   2015  CG  TRP A 132      31.852  46.780  40.196  1.00 95.18           C  
ATOM   2016  CD1 TRP A 132      31.077  46.599  41.286  1.00 95.18           C  
ATOM   2018  CD2 TRP A 132      31.229  45.986  39.142  1.00 95.18           C  
ATOM   2019  CE2 TRP A 132      30.081  45.337  39.678  1.00 95.18           C  
ATOM   2020  CE3 TRP A 132      31.511  45.770  37.779  1.00 95.18           C  
ATOM   2022  NE1 TRP A 132      30.054  45.732  40.989  1.00 95.18           N  
ATOM   2024  CH2 TRP A 132      29.572  44.297  37.556  1.00 95.18           C  
ATOM   2026  CZ2 TRP A 132      29.253  44.514  38.907  1.00 95.18           C  
ATOM   2028  CZ3 TRP A 132      30.697  44.929  36.993  1.00 95.18           C  
ATOM   2030  N   PRO A 133      35.986  48.856  39.900  1.00 92.65           N  
ATOM   2031  CA  PRO A 133      37.022  49.594  39.180  1.00 92.65           C  
ATOM   2033  C   PRO A 133      38.395  48.907  39.221  1.00 92.65           C  
ATOM   2034  CB  PRO A 133      37.056  50.979  39.832  1.00 92.65           C  
ATOM   2037  O   PRO A 133      39.159  49.068  38.272  1.00 92.65           O  
ATOM   2038  CG  PRO A 133      36.601  50.720  41.268  1.00 92.65           C  
ATOM   2041  CD  PRO A 133      35.629  49.549  41.136  1.00 92.65           C  
ATOM   2044  N   ALA A 134      38.728  48.160  40.280  1.00 93.99           N  
ATOM   2046  CA  ALA A 134      39.998  47.439  40.358  1.00 93.99           C  
ATOM   2048  C   ALA A 134      40.037  46.259  39.375  1.00 93.99           C  
ATOM   2049  CB  ALA A 134      40.238  46.988  41.805  1.00 93.99           C  
ATOM   2053  O   ALA A 134      40.978  46.128  38.601  1.00 93.99           O  
ATOM   2054  N   TRP A 135      39.004  45.412  39.354  1.00 95.92           N  
ATOM   2056  CA  TRP A 135      38.951  44.233  38.481  1.00 95.92           C  
ATOM   2058  C   TRP A 135      38.863  44.596  37.004  1.00 95.92           C  
ATOM   2059  CB  TRP A 135      37.817  43.309  38.928  1.00 95.92           C  
ATOM   2062  O   TRP A 135      39.590  44.014  36.205  1.00 95.92           O  
ATOM   2063  CG  TRP A 135      38.159  42.530  40.156  1.00 95.92           C  
ATOM   2064  CD1 TRP A 135      37.668  42.737  41.396  1.00 95.92           C  
ATOM   2066  CD2 TRP A 135      39.087  41.410  40.279  1.00 95.92           C  
ATOM   2067  CE2 TRP A 135      39.101  40.987  41.638  1.00 95.92           C  
ATOM   2068  CE3 TRP A 135      39.922  40.711  39.386  1.00 95.92           C  
ATOM   2070  NE1 TRP A 135      38.254  41.859  42.284  1.00 95.92           N  
ATOM   2072  CH2 TRP A 135      40.620  39.172  41.148  1.00 95.92           C  
ATOM   2074  CZ2 TRP A 135      39.840  39.882  42.072  1.00 95.92           C  
ATOM   2076  CZ3 TRP A 135      40.679  39.604  39.815  1.00 95.92           C  
ATOM   2078  N   ARG A 136      38.087  45.625  36.645  1.00 94.34           N  
ATOM   2080  CA  ARG A 136      38.052  46.141  35.270  1.00 94.34           C  
ATOM   2082  C   ARG A 136      39.432  46.579  34.754  1.00 94.34           C  
ATOM   2083  CB  ARG A 136      37.041  47.294  35.209  1.00 94.34           C  
ATOM   2086  O   ARG A 136      39.682  46.497  33.561  1.00 94.34           O  
ATOM   2087  CG  ARG A 136      36.898  47.831  33.782  1.00 94.34           C  
ATOM   2090  CD  ARG A 136      35.941  49.015  33.716  1.00 94.34           C  
ATOM   2093  NE  ARG A 136      35.944  49.546  32.341  1.00 94.34           N  
ATOM   2095  NH1 ARG A 136      33.717  49.351  31.892  1.00 94.34           N  
ATOM   2098  NH2 ARG A 136      35.127  49.777  30.232  1.00 94.34           N  
ATOM   2101  CZ  ARG A 136      34.933  49.557  31.498  1.00 94.34           C  
ATOM   2102  N   ASN A 137      40.315  47.054  35.635  1.00 93.93           N  
ATOM   2104  CA  ASN A 137      41.639  47.576  35.280  1.00 93.93           C  
ATOM   2106  C   ASN A 137      42.782  46.611  35.645  1.00 93.93           C  
ATOM   2107  CB  ASN A 137      41.818  48.966  35.908  1.00 93.93           C  
ATOM   2110  O   ASN A 137      43.931  47.037  35.773  1.00 93.93           O  
ATOM   2111  CG  ASN A 137      40.853  50.001  35.365  1.00 93.93           C  
ATOM   2112  ND2 ASN A 137      40.230  50.766  36.226  1.00 93.93           N  
ATOM   2115  OD1 ASN A 137      40.621  50.152  34.179  1.00 93.93           O  
ATOM   2116  N   LEU A 138      42.495  45.316  35.819  1.00 95.99           N  
ATOM   2118  CA  LEU A 138      43.490  44.333  36.255  1.00 95.99           C  
ATOM   2120  C   LEU A 138      44.726  44.285  35.335  1.00 95.99           C  
ATOM   2121  CB  LEU A 138      42.800  42.961  36.358  1.00 95.99           C  
ATOM   2124  O   LEU A 138      45.836  44.087  35.826  1.00 95.99           O  
ATOM   2125  CG  LEU A 138      43.735  41.804  36.758  1.00 95.99           C  
ATOM   2127  CD1 LEU A 138      44.306  41.968  38.167  1.00 95.99           C  
ATOM   2131  CD2 LEU A 138      42.961  40.491  36.717  1.00 95.99           C  
ATOM   2135  N   ALA A 139      44.566  44.512  34.025  1.00 96.44           N  
ATOM   2137  CA  ALA A 139      45.688  44.548  33.083  1.00 96.44           C  
ATOM   2139  C   ALA A 139      46.744  45.604  33.468  1.00 96.44           C  
ATOM   2140  CB  ALA A 139      45.140  44.785  31.672  1.00 96.44           C  
ATOM   2144  O   ALA A 139      47.938  45.306  33.472  1.00 96.44           O  
ATOM   2145  N   GLU A 140      46.321  46.801  33.883  1.00 95.58           N  
ATOM   2147  CA  GLU A 140      47.220  47.865  34.352  1.00 95.58           C  
ATOM   2149  C   GLU A 140      47.940  47.475  35.649  1.00 95.58           C  
ATOM   2150  CB  GLU A 140      46.426  49.163  34.571  1.00 95.58           C  
ATOM   2153  O   GLU A 140      49.140  47.716  35.796  1.00 95.58           O  
ATOM   2154  CG  GLU A 140      45.873  49.770  33.274  1.00 95.58           C  
ATOM   2157  CD  GLU A 140      46.998  50.155  32.305  1.00 95.58           C  
ATOM   2158  OE1 GLU A 140      46.944  49.734  31.131  1.00 95.58           O  
ATOM   2159  OE2 GLU A 140      47.946  50.835  32.738  1.00 95.58           O  
ATOM   2160  N   VAL A 141      47.245  46.800  36.573  1.00 94.78           N  
ATOM   2162  CA  VAL A 141      47.864  46.294  37.808  1.00 94.78           C  
ATOM   2164  C   VAL A 141      48.932  45.250  37.504  1.00 94.78           C  
ATOM   2165  CB  VAL A 141      46.816  45.723  38.781  1.00 94.78           C  
ATOM   2167  O   VAL A 141      49.984  45.248  38.140  1.00 94.78           O  
ATOM   2168  CG1 VAL A 141      47.488  45.162  40.043  1.00 94.78           C  
ATOM   2172  CG2 VAL A 141      45.831  46.830  39.172  1.00 94.78           C  
ATOM   2176  N   VAL A 142      48.711  44.385  36.516  1.00 96.62           N  
ATOM   2178  CA  VAL A 142      49.707  43.383  36.112  1.00 96.62           C  
ATOM   2180  C   VAL A 142      50.895  44.025  35.390  1.00 96.62           C  
ATOM   2181  CB  VAL A 142      49.048  42.262  35.296  1.00 96.62           C  
ATOM   2183  O   VAL A 142      52.032  43.614  35.630  1.00 96.62           O  
ATOM   2184  CG1 VAL A 142      50.079  41.247  34.783  1.00 96.62           C  
ATOM   2188  CG2 VAL A 142      48.027  41.489  36.145  1.00 96.62           C  
ATOM   2192  N   ARG A 143      50.677  45.067  34.574  1.00 95.39           N  
ATOM   2194  CA  ARG A 143      51.763  45.851  33.956  1.00 95.39           C  
ATOM   2196  C   ARG A 143      52.653  46.516  35.007  1.00 95.39           C  
ATOM   2197  CB  ARG A 143      51.202  46.918  32.997  1.00 95.39           C  
ATOM   2200  O   ARG A 143      53.874  46.463  34.897  1.00 95.39           O  
ATOM   2201  CG  ARG A 143      50.657  46.307  31.700  1.00 95.39           C  
ATOM   2204  CD  ARG A 143      50.000  47.368  30.805  1.00 95.39           C  
ATOM   2207  NE  ARG A 143      49.348  46.754  29.625  1.00 95.39           N  
ATOM   2209  NH1 ARG A 143      47.146  47.354  30.047  1.00 95.39           N  
ATOM   2212  NH2 ARG A 143      47.543  46.068  28.371  1.00 95.39           N  
ATOM   2215  CZ  ARG A 143      48.048  46.737  29.363  1.00 95.39           C  
ATOM   2216  N   HIS A 144      52.053  47.121  36.031  1.00 91.74           N  
ATOM   2218  CA  HIS A 144      52.761  47.994  36.975  1.00 91.74           C  
ATOM   2220  C   HIS A 144      53.080  47.365  38.342  1.00 91.74           C  
ATOM   2221  CB  HIS A 144      51.971  49.304  37.092  1.00 91.74           C  
ATOM   2224  O   HIS A 144      53.842  47.943  39.115  1.00 91.74           O  
ATOM   2225  CG  HIS A 144      51.872  50.033  35.773  1.00 91.74           C  
ATOM   2226  CD2 HIS A 144      50.739  50.517  35.173  1.00 91.74           C  
ATOM   2228  ND1 HIS A 144      52.922  50.286  34.916  1.00 91.74           N  
ATOM   2230  CE1 HIS A 144      52.438  50.917  33.836  1.00 91.74           C  
ATOM   2232  NE2 HIS A 144      51.121  51.099  33.959  1.00 91.74           N  
ATOM   2233  N   GLY A 145      52.528  46.191  38.652  1.00 90.88           N  
ATOM   2235  CA  GLY A 145      52.770  45.431  39.888  1.00 90.88           C  
ATOM   2238  C   GLY A 145      51.932  45.847  41.101  1.00 90.88           C  
ATOM   2239  O   GLY A 145      51.923  45.137  42.113  1.00 90.88           O  
ATOM   2240  N   ALA A 146      51.223  46.972  41.012  1.00 83.31           N  
ATOM   2242  CA  ALA A 146      50.328  47.481  42.041  1.00 83.31           C  
ATOM   2244  C   ALA A 146      49.206  48.310  41.411  1.00 83.31           C  
ATOM   2245  CB  ALA A 146      51.132  48.325  43.041  1.00 83.31           C  
ATOM   2249  O   ALA A 146      49.357  48.877  40.327  1.00 83.31           O  
ATOM   2250  N   ARG A 147      48.079  48.404  42.117  1.00 81.18           N  
ATOM   2252  CA  ARG A 147      47.025  49.356  41.777  1.00 81.18           C  
ATOM   2254  C   ARG A 147      47.547  50.777  41.952  1.00 81.18           C  
ATOM   2255  CB  ARG A 147      45.794  49.055  42.637  1.00 81.18           C  
ATOM   2258  O   ARG A 147      48.217  51.065  42.940  1.00 81.18           O  
ATOM   2259  CG  ARG A 147      44.596  49.932  42.259  1.00 81.18           C  
ATOM   2262  CD  ARG A 147      43.388  49.536  43.102  1.00 81.18           C  
ATOM   2265  NE  ARG A 147      42.249  50.436  42.852  1.00 81.18           N  
ATOM   2267  NH1 ARG A 147      41.224  50.122  44.869  1.00 81.18           N  
ATOM   2270  NH2 ARG A 147      40.279  51.465  43.360  1.00 81.18           N  
ATOM   2273  CZ  ARG A 147      41.254  50.666  43.688  1.00 81.18           C  
ATOM   2274  N   ASP A 148      47.190  51.669  41.029  1.00 74.39           N  
ATOM   2276  CA  ASP A 148      47.398  53.093  41.259  1.00 74.39           C  
ATOM   2278  C   ASP A 148      46.494  53.547  42.408  1.00 74.39           C  
ATOM   2279  CB  ASP A 148      47.191  53.936  39.994  1.00 74.39           C  
ATOM   2282  O   ASP A 148      45.278  53.689  42.279  1.00 74.39           O  
ATOM   2283  CG  ASP A 148      47.521  55.413  40.266  1.00 74.39           C  
ATOM   2284  OD1 ASP A 148      47.116  56.292  39.480  1.00 74.39           O  
ATOM   2285  OD2 ASP A 148      48.156  55.703  41.305  1.00 74.39           O  
ATOM   2286  N   THR A 149      47.113  53.719  43.566  1.00 69.68           N  
ATOM   2288  CA  THR A 149      46.492  54.249  44.772  1.00 69.68           C  
ATOM   2290  C   THR A 149      46.759  55.740  44.905  1.00 69.68           C  
ATOM   2291  CB  THR A 149      46.963  53.476  46.008  1.00 69.68           C  
ATOM   2293  O   THR A 149      46.730  56.271  46.016  1.00 69.68           O  
ATOM   2294  CG2 THR A 149      46.527  52.013  45.976  1.00 69.68           C  
ATOM   2298  OG1 THR A 149      48.365  53.542  46.115  1.00 69.68           O  
ATOM   2300  N   SER A 150      47.066  56.439  43.810  1.00 60.60           N  
ATOM   2302  CA  SER A 150      47.201  57.886  43.830  1.00 60.60           C  
ATOM   2304  C   SER A 150      45.935  58.508  44.427  1.00 60.60           C  
ATOM   2305  CB  SER A 150      47.558  58.455  42.450  1.00 60.60           C  
ATOM   2308  O   SER A 150      44.808  58.295  43.990  1.00 60.60           O  
ATOM   2309  OG  SER A 150      46.571  58.232  41.468  1.00 60.60           O  
ATOM   2311  N   GLY A 151      46.123  59.231  45.528  1.00 53.96           N  
ATOM   2313  CA  GLY A 151      45.026  59.831  46.285  1.00 53.96           C  
ATOM   2316  C   GLY A 151      44.344  58.921  47.312  1.00 53.96           C  
ATOM   2317  O   GLY A 151      43.545  59.433  48.090  1.00 53.96           O  
ATOM   2318  N   ALA A 152      44.663  57.625  47.393  1.00 54.71           N  
ATOM   2320  CA  ALA A 152      44.225  56.798  48.511  1.00 54.71           C  
ATOM   2322  C   ALA A 152      45.170  57.006  49.696  1.00 54.71           C  
ATOM   2323  CB  ALA A 152      44.118  55.326  48.109  1.00 54.71           C  
ATOM   2327  O   ALA A 152      46.380  56.812  49.611  1.00 54.71           O  
ATOM   2328  N   GLU A 153      44.609  57.395  50.828  1.00 56.91           N  
ATOM   2330  CA  GLU A 153      45.403  57.726  52.013  1.00 56.91           C  
ATOM   2332  C   GLU A 153      45.739  56.505  52.884  1.00 56.91           C  
ATOM   2333  CB  GLU A 153      44.660  58.792  52.822  1.00 56.91           C  
ATOM   2336  O   GLU A 153      46.417  56.630  53.901  1.00 56.91           O  
ATOM   2337  CG  GLU A 153      44.460  60.096  52.032  1.00 56.91           C  
ATOM   2340  CD  GLU A 153      43.939  61.239  52.915  1.00 56.91           C  
ATOM   2341  OE1 GLU A 153      44.160  62.412  52.534  1.00 56.91           O  
ATOM   2342  OE2 GLU A 153      43.341  60.949  53.978  1.00 56.91           O  
ATOM   2343  N   SER A 154      45.240  55.322  52.529  1.00 62.37           N  
ATOM   2345  CA  SER A 154      45.240  54.166  53.421  1.00 62.37           C  
ATOM   2347  C   SER A 154      46.317  53.136  53.066  1.00 62.37           C  
ATOM   2348  CB  SER A 154      43.866  53.528  53.396  1.00 62.37           C  
ATOM   2351  O   SER A 154      46.515  52.875  51.879  1.00 62.37           O  
ATOM   2352  OG  SER A 154      43.778  52.443  54.294  1.00 62.37           O  
ATOM   2354  N   PRO A 155      46.948  52.481  54.066  1.00 55.45           N  
ATOM   2355  CA  PRO A 155      47.988  51.471  53.851  1.00 55.45           C  
ATOM   2357  C   PRO A 155      47.578  50.334  52.914  1.00 55.45           C  
ATOM   2358  CB  PRO A 155      48.300  50.900  55.239  1.00 55.45           C  
ATOM   2361  O   PRO A 155      48.387  49.858  52.132  1.00 55.45           O  
ATOM   2362  CG  PRO A 155      47.927  52.028  56.190  1.00 55.45           C  
ATOM   2365  CD  PRO A 155      46.753  52.703  55.495  1.00 55.45           C  
ATOM   2368  N   ASN A 156      46.311  49.928  52.971  1.00 62.73           N  
ATOM   2370  CA  ASN A 156      45.795  48.828  52.160  1.00 62.73           C  
ATOM   2372  C   ASN A 156      45.098  49.335  50.893  1.00 62.73           C  
ATOM   2373  CB  ASN A 156      44.881  47.957  53.038  1.00 62.73           C  
ATOM   2376  O   ASN A 156      44.323  48.606  50.287  1.00 62.73           O  
ATOM   2377  CG  ASN A 156      45.580  47.399  54.266  1.00 62.73           C  
ATOM   2378  ND2 ASN A 156      44.827  47.024  55.272  1.00 62.73           N  
ATOM   2381  OD1 ASN A 156      46.789  47.305  54.368  1.00 62.73           O  
ATOM   2382  N   GLY A 157      45.264  50.618  50.555  1.00 65.16           N  
ATOM   2384  CA  GLY A 157      44.581  51.259  49.432  1.00 65.16           C  
ATOM   2387  C   GLY A 157      43.064  51.400  49.602  1.00 65.16           C  
ATOM   2388  O   GLY A 157      42.376  51.755  48.648  1.00 65.16           O  
ATOM   2389  N   ILE A 158      42.528  51.130  50.797  1.00 69.07           N  
ATOM   2391  CA  ILE A 158      41.089  51.101  51.088  1.00 69.07           C  
ATOM   2393  C   ILE A 158      40.781  52.141  52.162  1.00 69.07           C  
ATOM   2394  CB  ILE A 158      40.670  49.672  51.512  1.00 69.07           C  
ATOM   2396  O   ILE A 158      41.379  52.100  53.239  1.00 69.07           O  
ATOM   2397  CG1 ILE A 158      40.879  48.658  50.366  1.00 69.07           C  
ATOM   2400  CG2 ILE A 158      39.195  49.637  51.924  1.00 69.07           C  
ATOM   2404  CD1 ILE A 158      40.743  47.193  50.805  1.00 69.07           C  
ATOM   2408  N   ALA A 159      39.865  53.074  51.891  1.00 79.24           N  
ATOM   2410  CA  ALA A 159      39.466  54.080  52.871  1.00 79.24           C  
ATOM   2412  C   ALA A 159      38.994  53.412  54.173  1.00 79.24           C  
ATOM   2413  CB  ALA A 159      38.379  54.976  52.268  1.00 79.24           C  
ATOM   2417  O   ALA A 159      38.455  52.308  54.168  1.00 79.24           O  
ATOM   2418  N   GLN A 160      39.189  54.077  55.313  1.00 76.69           N  
ATOM   2420  CA  GLN A 160      38.875  53.468  56.609  1.00 76.69           C  
ATOM   2422  C   GLN A 160      37.408  53.013  56.708  1.00 76.69           C  
ATOM   2423  CB  GLN A 160      39.228  54.469  57.715  1.00 76.69           C  
ATOM   2426  O   GLN A 160      37.128  51.975  57.296  1.00 76.69           O  
ATOM   2427  CG  GLN A 160      39.133  53.826  59.104  1.00 76.69           C  
ATOM   2430  CD  GLN A 160      39.624  54.750  60.210  1.00 76.69           C  
ATOM   2431  NE2 GLN A 160      39.995  54.218  61.349  1.00 76.69           N  
ATOM   2434  OE1 GLN A 160      39.643  55.965  60.121  1.00 76.69           O  
ATOM   2435  N   GLU A 161      36.486  53.762  56.105  1.00 80.04           N  
ATOM   2437  CA  GLU A 161      35.054  53.436  56.059  1.00 80.04           C  
ATOM   2439  C   GLU A 161      34.763  52.177  55.225  1.00 80.04           C  
ATOM   2440  CB  GLU A 161      34.296  54.648  55.491  1.00 80.04           C  
ATOM   2443  O   GLU A 161      33.954  51.334  55.623  1.00 80.04           O  
ATOM   2444  CG  GLU A 161      34.439  55.878  56.405  1.00 80.04           C  
ATOM   2447  CD  GLU A 161      33.758  57.149  55.875  1.00 80.04           C  
ATOM   2448  OE1 GLU A 161      33.883  58.165  56.599  1.00 80.04           O  
ATOM   2449  OE2 GLU A 161      33.140  57.111  54.792  1.00 80.04           O  
ATOM   2450  N   ASP A 162      35.481  51.996  54.116  1.00 75.44           N  
ATOM   2452  CA  ASP A 162      35.393  50.788  53.293  1.00 75.44           C  
ATOM   2454  C   ASP A 162      35.982  49.576  54.030  1.00 75.44           C  
ATOM   2455  CB  ASP A 162      36.145  50.997  51.974  1.00 75.44           C  
ATOM   2458  O   ASP A 162      35.454  48.470  53.925  1.00 75.44           O  
ATOM   2459  CG  ASP A 162      35.540  52.020  51.019  1.00 75.44           C  
ATOM   2460  OD1 ASP A 162      36.357  52.686  50.345  1.00 75.44           O  
ATOM   2461  OD2 ASP A 162      34.295  52.098  50.931  1.00 75.44           O  
ATOM   2462  N   TYR A 163      37.044  49.771  54.821  1.00 77.25           N  
ATOM   2464  CA  TYR A 163      37.621  48.703  55.640  1.00 77.25           C  
ATOM   2466  C   TYR A 163      36.659  48.255  56.747  1.00 77.25           C  
ATOM   2467  CB  TYR A 163      38.972  49.136  56.221  1.00 77.25           C  
ATOM   2470  O   TYR A 163      36.459  47.058  56.932  1.00 77.25           O  
ATOM   2471  CG  TYR A 163      39.648  48.040  57.029  1.00 77.25           C  
ATOM   2472  CD1 TYR A 163      39.628  48.076  58.438  1.00 77.25           C  
ATOM   2474  CD2 TYR A 163      40.260  46.960  56.364  1.00 77.25           C  
ATOM   2476  CE1 TYR A 163      40.233  47.043  59.183  1.00 77.25           C  
ATOM   2478  CE2 TYR A 163      40.861  45.924  57.104  1.00 77.25           C  
ATOM   2480  OH  TYR A 163      41.438  44.959  59.215  1.00 77.25           O  
ATOM   2482  CZ  TYR A 163      40.850  45.963  58.513  1.00 77.25           C  
ATOM   2483  N   GLU A 164      36.012  49.185  57.453  1.00 80.96           N  
ATOM   2485  CA  GLU A 164      34.993  48.840  58.458  1.00 80.96           C  
ATOM   2487  C   GLU A 164      33.814  48.078  57.861  1.00 80.96           C  
ATOM   2488  CB  GLU A 164      34.453  50.109  59.117  1.00 80.96           C  
ATOM   2491  O   GLU A 164      33.316  47.123  58.464  1.00 80.96           O  
ATOM   2492  CG  GLU A 164      35.509  50.691  60.042  1.00 80.96           C  
ATOM   2495  CD  GLU A 164      34.963  51.836  60.874  1.00 80.96           C  
ATOM   2496  OE1 GLU A 164      35.522  52.022  61.967  1.00 80.96           O  
ATOM   2497  OE2 GLU A 164      34.056  52.592  60.458  1.00 80.96           O  
ATOM   2498  N   SER A 165      33.406  48.473  56.656  1.00 77.49           N  
ATOM   2500  CA  SER A 165      32.369  47.781  55.899  1.00 77.49           C  
ATOM   2502  C   SER A 165      32.820  46.360  55.546  1.00 77.49           C  
ATOM   2503  CB  SER A 165      32.016  48.587  54.646  1.00 77.49           C  
ATOM   2506  O   SER A 165      32.107  45.397  55.829  1.00 77.49           O  
ATOM   2507  OG  SER A 165      31.557  49.873  55.020  1.00 77.49           O  
ATOM   2509  N   LEU A 166      34.037  46.204  55.016  1.00 78.91           N  
ATOM   2511  CA  LEU A 166      34.597  44.903  54.653  1.00 78.91           C  
ATOM   2513  C   LEU A 166      34.723  43.966  55.863  1.00 78.91           C  
ATOM   2514  CB  LEU A 166      35.955  45.128  53.963  1.00 78.91           C  
ATOM   2517  O   LEU A 166      34.390  42.789  55.752  1.00 78.91           O  
ATOM   2518  CG  LEU A 166      36.619  43.838  53.447  1.00 78.91           C  
ATOM   2520  CD1 LEU A 166      35.782  43.150  52.366  1.00 78.91           C  
ATOM   2524  CD2 LEU A 166      37.989  44.175  52.858  1.00 78.91           C  
ATOM   2528  N   VAL A 167      35.134  44.490  57.022  1.00 82.29           N  
ATOM   2530  CA  VAL A 167      35.288  43.721  58.268  1.00 82.29           C  
ATOM   2532  C   VAL A 167      33.964  43.083  58.708  1.00 82.29           C  
ATOM   2533  CB  VAL A 167      35.903  44.623  59.362  1.00 82.29           C  
ATOM   2535  O   VAL A 167      33.952  41.921  59.111  1.00 82.29           O  
ATOM   2536  CG1 VAL A 167      35.783  44.052  60.777  1.00 82.29           C  
ATOM   2540  CG2 VAL A 167      37.399  44.842  59.113  1.00 82.29           C  
ATOM   2544  N   GLY A 168      32.836  43.790  58.587  1.00 87.77           N  
ATOM   2546  CA  GLY A 168      31.512  43.206  58.839  1.00 87.77           C  
ATOM   2549  C   GLY A 168      31.054  42.235  57.742  1.00 87.77           C  
ATOM   2550  O   GLY A 168      30.423  41.222  58.042  1.00 87.77           O  
ATOM   2551  N   GLY A 169      31.418  42.514  56.486  1.00 91.36           N  
ATOM   2553  CA  GLY A 169      30.990  41.774  55.290  1.00 91.36           C  
ATOM   2556  C   GLY A 169      31.527  40.345  55.150  1.00 91.36           C  
ATOM   2557  O   GLY A 169      31.109  39.635  54.238  1.00 91.36           O  
ATOM   2558  N   ILE A 170      32.434  39.912  56.032  1.00 92.74           N  
ATOM   2560  CA  ILE A 170      33.053  38.575  56.008  1.00 92.74           C  
ATOM   2562  C   ILE A 170      32.860  37.777  57.308  1.00 92.74           C  
ATOM   2563  CB  ILE A 170      34.533  38.660  55.589  1.00 92.74           C  
ATOM   2565  O   ILE A 170      33.434  36.701  57.476  1.00 92.74           O  
ATOM   2566  CG1 ILE A 170      35.370  39.449  56.620  1.00 92.74           C  
ATOM   2569  CG2 ILE A 170      34.656  39.225  54.162  1.00 92.74           C  
ATOM   2573  CD1 ILE A 170      36.880  39.377  56.374  1.00 92.74           C  
ATOM   2577  N   ASN A 171      32.021  38.262  58.230  1.00 95.06           N  
ATOM   2579  CA  ASN A 171      31.739  37.589  59.506  1.00 95.06           C  
ATOM   2581  C   ASN A 171      31.251  36.133  59.328  1.00 95.06           C  
ATOM   2582  CB  ASN A 171      30.673  38.410  60.254  1.00 95.06           C  
ATOM   2585  O   ASN A 171      31.499  35.280  60.181  1.00 95.06           O  
ATOM   2586  CG  ASN A 171      31.194  39.406  61.277  1.00 95.06           C  
ATOM   2587  ND2 ASN A 171      30.269  40.092  61.905  1.00 95.06           N  
ATOM   2590  OD1 ASN A 171      32.369  39.511  61.597  1.00 95.06           O  
ATOM   2591  N   PHE A 172      30.577  35.827  58.218  1.00 96.53           N  
ATOM   2593  CA  PHE A 172      30.028  34.499  57.933  1.00 96.53           C  
ATOM   2595  C   PHE A 172      31.093  33.398  57.761  1.00 96.53           C  
ATOM   2596  CB  PHE A 172      29.130  34.596  56.697  1.00 96.53           C  
ATOM   2599  O   PHE A 172      30.765  32.218  57.883  1.00 96.53           O  
ATOM   2600  CG  PHE A 172      29.898  34.747  55.400  1.00 96.53           C  
ATOM   2601  CD1 PHE A 172      30.243  36.020  54.909  1.00 96.53           C  
ATOM   2603  CD2 PHE A 172      30.300  33.597  54.702  1.00 96.53           C  
ATOM   2605  CE1 PHE A 172      31.033  36.131  53.752  1.00 96.53           C  
ATOM   2607  CE2 PHE A 172      31.080  33.707  53.542  1.00 96.53           C  
ATOM   2609  CZ  PHE A 172      31.465  34.976  53.085  1.00 96.53           C  
ATOM   2611  N   TRP A 173      32.363  33.747  57.530  1.00 96.07           N  
ATOM   2613  CA  TRP A 173      33.460  32.772  57.520  1.00 96.07           C  
ATOM   2615  C   TRP A 173      33.756  32.203  58.912  1.00 96.07           C  
ATOM   2616  CB  TRP A 173      34.714  33.435  56.936  1.00 96.07           C  
ATOM   2619  O   TRP A 173      34.199  31.060  59.036  1.00 96.07           O  
ATOM   2620  CG  TRP A 173      34.691  33.723  55.467  1.00 96.07           C  
ATOM   2621  CD1 TRP A 173      34.030  33.009  54.526  1.00 96.07           C  
ATOM   2623  CD2 TRP A 173      35.472  34.712  54.727  1.00 96.07           C  
ATOM   2624  CE2 TRP A 173      35.236  34.522  53.332  1.00 96.07           C  
ATOM   2625  CE3 TRP A 173      36.462  35.651  55.083  1.00 96.07           C  
ATOM   2627  NE1 TRP A 173      34.336  33.486  53.269  1.00 96.07           N  
ATOM   2629  CH2 TRP A 173      36.897  36.172  52.735  1.00 96.07           C  
ATOM   2631  CZ2 TRP A 173      35.925  35.236  52.348  1.00 96.07           C  
ATOM   2633  CZ3 TRP A 173      37.166  36.374  54.100  1.00 96.07           C  
ATOM   2635  N   ALA A 174      33.485  32.961  59.978  1.00 96.45           N  
ATOM   2637  CA  ALA A 174      33.918  32.596  61.320  1.00 96.45           C  
ATOM   2639  C   ALA A 174      33.273  31.307  61.875  1.00 96.45           C  
ATOM   2640  CB  ALA A 174      33.773  33.799  62.259  1.00 96.45           C  
ATOM   2644  O   ALA A 174      34.021  30.465  62.377  1.00 96.45           O  
ATOM   2645  N   PRO A 175      31.946  31.067  61.794  1.00 96.64           N  
ATOM   2646  CA  PRO A 175      31.325  29.884  62.403  1.00 96.64           C  
ATOM   2648  C   PRO A 175      31.905  28.519  61.977  1.00 96.64           C  
ATOM   2649  CB  PRO A 175      29.822  30.004  62.131  1.00 96.64           C  
ATOM   2652  O   PRO A 175      32.245  27.729  62.869  1.00 96.64           O  
ATOM   2653  CG  PRO A 175      29.625  31.513  62.006  1.00 96.64           C  
ATOM   2656  CD  PRO A 175      30.903  31.962  61.308  1.00 96.64           C  
ATOM   2659  N   PRO A 176      32.098  28.197  60.677  1.00 96.66           N  
ATOM   2660  CA  PRO A 176      32.676  26.908  60.288  1.00 96.66           C  
ATOM   2662  C   PRO A 176      34.157  26.797  60.680  1.00 96.66           C  
ATOM   2663  CB  PRO A 176      32.462  26.801  58.775  1.00 96.66           C  
ATOM   2666  O   PRO A 176      34.618  25.714  61.060  1.00 96.66           O  
ATOM   2667  CG  PRO A 176      32.400  28.253  58.307  1.00 96.66           C  
ATOM   2670  CD  PRO A 176      31.733  28.958  59.486  1.00 96.66           C  
ATOM   2673  N   ILE A 177      34.886  27.917  60.670  1.00 97.22           N  
ATOM   2675  CA  ILE A 177      36.282  27.986  61.112  1.00 97.22           C  
ATOM   2677  C   ILE A 177      36.385  27.692  62.611  1.00 97.22           C  
ATOM   2678  CB  ILE A 177      36.900  29.346  60.708  1.00 97.22           C  
ATOM   2680  O   ILE A 177      37.130  26.799  63.027  1.00 97.22           O  
ATOM   2681  CG1 ILE A 177      37.020  29.415  59.167  1.00 97.22           C  
ATOM   2684  CG2 ILE A 177      38.274  29.548  61.370  1.00 97.22           C  
ATOM   2688  CD1 ILE A 177      37.335  30.797  58.585  1.00 97.22           C  
ATOM   2692  N   VAL A 178      35.584  28.371  63.433  1.00 97.22           N  
ATOM   2694  CA  VAL A 178      35.563  28.171  64.887  1.00 97.22           C  
ATOM   2696  C   VAL A 178      35.058  26.784  65.261  1.00 97.22           C  
ATOM   2697  CB  VAL A 178      34.751  29.268  65.596  1.00 97.22           C  
ATOM   2699  O   VAL A 178      35.613  26.168  66.172  1.00 97.22           O  
ATOM   2700  CG1 VAL A 178      34.642  28.968  67.097  1.00 97.22           C  
ATOM   2704  CG2 VAL A 178      35.443  30.625  65.407  1.00 97.22           C  
ATOM   2708  N   THR A 179      34.066  26.243  64.552  1.00 96.77           N  
ATOM   2710  CA  THR A 179      33.581  24.869  64.767  1.00 96.77           C  
ATOM   2712  C   THR A 179      34.702  23.851  64.557  1.00 96.77           C  
ATOM   2713  CB  THR A 179      32.412  24.561  63.822  1.00 96.77           C  
ATOM   2715  O   THR A 179      34.905  22.950  65.380  1.00 96.77           O  
ATOM   2716  CG2 THR A 179      31.902  23.122  63.950  1.00 96.77           C  
ATOM   2720  OG1 THR A 179      31.331  25.391  64.149  1.00 96.77           O  
ATOM   2722  N   THR A 180      35.469  24.012  63.477  1.00 97.03           N  
ATOM   2724  CA  THR A 180      36.589  23.129  63.129  1.00 97.03           C  
ATOM   2726  C   THR A 180      37.728  23.246  64.143  1.00 97.03           C  
ATOM   2727  CB  THR A 180      37.058  23.431  61.700  1.00 97.03           C  
ATOM   2729  O   THR A 180      38.180  22.230  64.683  1.00 97.03           O  
ATOM   2730  CG2 THR A 180      38.207  22.532  61.255  1.00 97.03           C  
ATOM   2734  OG1 THR A 180      35.964  23.187  60.848  1.00 97.03           O  
ATOM   2736  N   LEU A 181      38.120  24.474  64.493  1.00 97.06           N  
ATOM   2738  CA  LEU A 181      39.132  24.741  65.517  1.00 97.06           C  
ATOM   2740  C   LEU A 181      38.722  24.181  66.886  1.00 97.06           C  
ATOM   2741  CB  LEU A 181      39.373  26.261  65.567  1.00 97.06           C  
ATOM   2744  O   LEU A 181      39.501  23.478  67.529  1.00 97.06           O  
ATOM   2745  CG  LEU A 181      40.399  26.720  66.617  1.00 97.06           C  
ATOM   2747  CD1 LEU A 181      41.751  26.030  66.457  1.00 97.06           C  
ATOM   2751  CD2 LEU A 181      40.622  28.226  66.505  1.00 97.06           C  
ATOM   2755  N   SER A 182      37.485  24.421  67.321  1.00 96.84           N  
ATOM   2757  CA  SER A 182      36.971  23.972  68.623  1.00 96.84           C  
ATOM   2759  C   SER A 182      36.920  22.453  68.725  1.00 96.84           C  
ATOM   2760  CB  SER A 182      35.569  24.529  68.882  1.00 96.84           C  
ATOM   2763  O   SER A 182      37.314  21.885  69.747  1.00 96.84           O  
ATOM   2764  OG  SER A 182      35.635  25.930  68.878  1.00 96.84           O  
ATOM   2766  N   ARG A 183      36.499  21.768  67.652  1.00 95.89           N  
ATOM   2768  CA  ARG A 183      36.542  20.302  67.575  1.00 95.89           C  
ATOM   2770  C   ARG A 183      37.967  19.791  67.764  1.00 95.89           C  
ATOM   2771  CB  ARG A 183      35.955  19.849  66.231  1.00 95.89           C  
ATOM   2774  O   ARG A 183      38.171  18.849  68.532  1.00 95.89           O  
ATOM   2775  CG  ARG A 183      35.801  18.321  66.139  1.00 95.89           C  
ATOM   2778  CD  ARG A 183      35.300  17.891  64.753  1.00 95.89           C  
ATOM   2781  NE  ARG A 183      33.988  18.484  64.424  1.00 95.89           N  
ATOM   2783  NH1 ARG A 183      34.209  18.525  62.130  1.00 95.89           N  
ATOM   2786  NH2 ARG A 183      32.394  19.397  63.075  1.00 95.89           N  
ATOM   2789  CZ  ARG A 183      33.540  18.794  63.217  1.00 95.89           C  
ATOM   2790  N   LYS A 184      38.950  20.430  67.120  1.00 96.48           N  
ATOM   2792  CA  LYS A 184      40.346  20.024  67.262  1.00 96.48           C  
ATOM   2794  C   LYS A 184      40.910  20.309  68.650  1.00 96.48           C  
ATOM   2795  CB  LYS A 184      41.211  20.645  66.153  1.00 96.48           C  
ATOM   2798  O   LYS A 184      41.540  19.430  69.230  1.00 96.48           O  
ATOM   2799  CG  LYS A 184      42.671  20.175  66.263  1.00 96.48           C  
ATOM   2802  CD  LYS A 184      42.822  18.659  66.052  1.00 96.48           C  
ATOM   2805  CE  LYS A 184      44.042  18.119  66.798  1.00 96.48           C  
ATOM   2808  NZ  LYS A 184      44.636  16.987  66.059  1.00 96.48           N  
ATOM   2812  N   LEU A 185      40.647  21.486  69.213  1.00 95.93           N  
ATOM   2814  CA  LEU A 185      41.079  21.848  70.566  1.00 95.93           C  
ATOM   2816  C   LEU A 185      40.539  20.857  71.609  1.00 95.93           C  
ATOM   2817  CB  LEU A 185      40.630  23.291  70.864  1.00 95.93           C  
ATOM   2820  O   LEU A 185      41.307  20.376  72.446  1.00 95.93           O  
ATOM   2821  CG  LEU A 185      41.400  24.376  70.086  1.00 95.93           C  
ATOM   2823  CD1 LEU A 185      40.686  25.716  70.257  1.00 95.93           C  
ATOM   2827  CD2 LEU A 185      42.844  24.520  70.570  1.00 95.93           C  
ATOM   2831  N   ARG A 186      39.259  20.470  71.505  1.00 94.61           N  
ATOM   2833  CA  ARG A 186      38.649  19.427  72.350  1.00 94.61           C  
ATOM   2835  C   ARG A 186      39.343  18.074  72.187  1.00 94.61           C  
ATOM   2836  CB  ARG A 186      37.147  19.304  72.050  1.00 94.61           C  
ATOM   2839  O   ARG A 186      39.664  17.435  73.187  1.00 94.61           O  
ATOM   2840  CG  ARG A 186      36.332  20.493  72.581  1.00 94.61           C  
ATOM   2843  CD  ARG A 186      34.871  20.362  72.138  1.00 94.61           C  
ATOM   2846  NE  ARG A 186      34.069  21.528  72.552  1.00 94.61           N  
ATOM   2848  NH1 ARG A 186      32.709  21.771  70.686  1.00 94.61           N  
ATOM   2851  NH2 ARG A 186      32.500  23.156  72.359  1.00 94.61           N  
ATOM   2854  CZ  ARG A 186      33.106  22.126  71.871  1.00 94.61           C  
ATOM   2855  N   ALA A 187      39.624  17.657  70.950  1.00 93.82           N  
ATOM   2857  CA  ALA A 187      40.345  16.413  70.669  1.00 93.82           C  
ATOM   2859  C   ALA A 187      41.785  16.420  71.217  1.00 93.82           C  
ATOM   2860  CB  ALA A 187      40.320  16.166  69.156  1.00 93.82           C  
ATOM   2864  O   ALA A 187      42.285  15.382  71.643  1.00 93.82           O  
ATOM   2865  N   SER A 188      42.426  17.590  71.269  1.00 90.22           N  
ATOM   2867  CA  SER A 188      43.750  17.800  71.872  1.00 90.22           C  
ATOM   2869  C   SER A 188      43.725  17.926  73.405  1.00 90.22           C  
ATOM   2870  CB  SER A 188      44.422  19.027  71.242  1.00 90.22           C  
ATOM   2873  O   SER A 188      44.739  18.269  74.008  1.00 90.22           O  
ATOM   2874  OG  SER A 188      44.601  18.836  69.849  1.00 90.22           O  
ATOM   2876  N   GLY A 189      42.588  17.662  74.059  1.00 91.09           N  
ATOM   2878  CA  GLY A 189      42.470  17.626  75.521  1.00 91.09           C  
ATOM   2881  C   GLY A 189      42.089  18.955  76.175  1.00 91.09           C  
ATOM   2882  O   GLY A 189      42.027  19.034  77.405  1.00 91.09           O  
ATOM   2883  N   ARG A 190      41.790  20.001  75.397  1.00 90.64           N  
ATOM   2885  CA  ARG A 190      41.239  21.240  75.951  1.00 90.64           C  
ATOM   2887  C   ARG A 190      39.764  21.019  76.301  1.00 90.64           C  
ATOM   2888  CB  ARG A 190      41.444  22.413  74.983  1.00 90.64           C  
ATOM   2891  O   ARG A 190      38.904  20.941  75.429  1.00 90.64           O  
ATOM   2892  CG  ARG A 190      42.912  22.758  74.644  1.00 90.64           C  
ATOM   2895  CD  ARG A 190      43.698  23.298  75.854  1.00 90.64           C  
ATOM   2898  NE  ARG A 190      45.092  23.679  75.519  1.00 90.64           N  
ATOM   2900  NH1 ARG A 190      45.529  24.987  77.376  1.00 90.64           N  
ATOM   2903  NH2 ARG A 190      47.109  24.727  75.861  1.00 90.64           N  
ATOM   2906  CZ  ARG A 190      45.898  24.451  76.244  1.00 90.64           C  
ATOM   2907  N   SER A 191      39.476  20.881  77.593  1.00 84.27           N  
ATOM   2909  CA  SER A 191      38.107  20.719  78.097  1.00 84.27           C  
ATOM   2911  C   SER A 191      37.374  22.060  78.177  1.00 84.27           C  
ATOM   2912  CB  SER A 191      38.123  20.032  79.466  1.00 84.27           C  
ATOM   2915  O   SER A 191      37.979  23.081  78.506  1.00 84.27           O  
ATOM   2916  OG  SER A 191      36.806  19.966  79.975  1.00 84.27           O  
ATOM   2918  N   GLY A 192      36.055  22.037  77.967  1.00 83.25           N  
ATOM   2920  CA  GLY A 192      35.169  23.176  78.247  1.00 83.25           C  
ATOM   2923  C   GLY A 192      35.154  23.593  79.721  1.00 83.25           C  
ATOM   2924  O   GLY A 192      34.858  24.744  80.036  1.00 83.25           O  
ATOM   2925  N   ASP A 193      35.554  22.687  80.613  1.00 87.64           N  
ATOM   2927  CA  ASP A 193      35.626  22.938  82.049  1.00 87.64           C  
ATOM   2929  C   ASP A 193      36.979  23.499  82.490  1.00 87.64           C  
ATOM   2930  CB  ASP A 193      35.323  21.650  82.820  1.00 87.64           C  
ATOM   2933  O   ASP A 193      37.155  23.804  83.669  1.00 87.64           O  
ATOM   2934  CG  ASP A 193      33.923  21.108  82.552  1.00 87.64           C  
ATOM   2935  OD1 ASP A 193      33.800  19.865  82.590  1.00 87.64           O  
ATOM   2936  OD2 ASP A 193      33.007  21.930  82.338  1.00 87.64           O  
ATOM   2937  N   ALA A 194      37.950  23.647  81.590  1.00 91.91           N  
ATOM   2939  CA  ALA A 194      39.215  24.297  81.898  1.00 91.91           C  
ATOM   2941  C   ALA A 194      39.137  25.790  81.561  1.00 91.91           C  
ATOM   2942  CB  ALA A 194      40.348  23.580  81.161  1.00 91.91           C  
ATOM   2946  O   ALA A 194      38.568  26.183  80.545  1.00 91.91           O  
ATOM   2947  N   THR A 195      39.735  26.632  82.401  1.00 95.18           N  
ATOM   2949  CA  THR A 195      40.014  28.022  82.022  1.00 95.18           C  
ATOM   2951  C   THR A 195      41.156  28.036  81.017  1.00 95.18           C  
ATOM   2952  CB  THR A 195      40.410  28.872  83.236  1.00 95.18           C  
ATOM   2954  O   THR A 195      42.142  27.327  81.219  1.00 95.18           O  
ATOM   2955  CG2 THR A 195      39.253  29.018  84.220  1.00 95.18           C  
ATOM   2959  OG1 THR A 195      41.466  28.252  83.937  1.00 95.18           O  
ATOM   2961  N   ALA A 196      41.049  28.862  79.984  1.00 97.18           N  
ATOM   2963  CA  ALA A 196      42.150  29.166  79.085  1.00 97.18           C  
ATOM   2965  C   ALA A 196      42.038  30.622  78.632  1.00 97.18           C  
ATOM   2966  CB  ALA A 196      42.129  28.207  77.893  1.00 97.18           C  
ATOM   2970  O   ALA A 196      40.930  31.162  78.558  1.00 97.18           O  
ATOM   2971  N   SER A 197      43.175  31.248  78.347  1.00 97.51           N  
ATOM   2973  CA  SER A 197      43.215  32.626  77.849  1.00 97.51           C  
ATOM   2975  C   SER A 197      43.568  32.679  76.365  1.00 97.51           C  
ATOM   2976  CB  SER A 197      44.141  33.492  78.704  1.00 97.51           C  
ATOM   2979  O   SER A 197      44.557  32.086  75.928  1.00 97.51           O  
ATOM   2980  OG  SER A 197      45.444  32.950  78.766  1.00 97.51           O  
ATOM   2982  N   VAL A 198      42.755  33.400  75.594  1.00 97.70           N  
ATOM   2984  CA  VAL A 198      42.939  33.627  74.156  1.00 97.70           C  
ATOM   2986  C   VAL A 198      43.398  35.065  73.916  1.00 97.70           C  
ATOM   2987  CB  VAL A 198      41.652  33.316  73.361  1.00 97.70           C  
ATOM   2989  O   VAL A 198      42.834  36.001  74.479  1.00 97.70           O  
ATOM   2990  CG1 VAL A 198      41.888  33.401  71.847  1.00 97.70           C  
ATOM   2994  CG2 VAL A 198      41.094  31.920  73.675  1.00 97.70           C  
ATOM   2998  N   LEU A 199      44.397  35.257  73.062  1.00 97.83           N  
ATOM   3000  CA  LEU A 199      44.735  36.551  72.476  1.00 97.83           C  
ATOM   3002  C   LEU A 199      44.347  36.536  70.999  1.00 97.83           C  
ATOM   3003  CB  LEU A 199      46.237  36.800  72.651  1.00 97.83           C  
ATOM   3006  O   LEU A 199      44.866  35.712  70.259  1.00 97.83           O  
ATOM   3007  CG  LEU A 199      46.688  38.182  72.157  1.00 97.83           C  
ATOM   3009  CD1 LEU A 199      46.129  39.282  73.061  1.00 97.83           C  
ATOM   3013  CD2 LEU A 199      48.214  38.253  72.145  1.00 97.83           C  
ATOM   3017  N   ASP A 200      43.467  37.435  70.580  1.00 97.66           N  
ATOM   3019  CA  ASP A 200      43.023  37.582  69.192  1.00 97.66           C  
ATOM   3021  C   ASP A 200      43.691  38.826  68.589  1.00 97.66           C  
ATOM   3022  CB  ASP A 200      41.486  37.639  69.199  1.00 97.66           C  
ATOM   3025  O   ASP A 200      43.406  39.948  69.014  1.00 97.66           O  
ATOM   3026  CG  ASP A 200      40.854  37.490  67.816  1.00 97.66           C  
ATOM   3027  OD1 ASP A 200      39.612  37.313  67.794  1.00 97.66           O  
ATOM   3028  OD2 ASP A 200      41.603  37.502  66.822  1.00 97.66           O  
ATOM   3029  N   VAL A 201      44.674  38.637  67.707  1.00 96.95           N  
ATOM   3031  CA  VAL A 201      45.560  39.713  67.230  1.00 96.95           C  
ATOM   3033  C   VAL A 201      45.071  40.239  65.884  1.00 96.95           C  
ATOM   3034  CB  VAL A 201      47.024  39.247  67.124  1.00 96.95           C  
ATOM   3036  O   VAL A 201      45.081  39.500  64.904  1.00 96.95           O  
ATOM   3037  CG1 VAL A 201      47.942  40.424  66.755  1.00 96.95           C  
ATOM   3041  CG2 VAL A 201      47.556  38.651  68.434  1.00 96.95           C  
ATOM   3045  N   GLY A 202      44.701  41.523  65.829  1.00 95.08           N  
ATOM   3047  CA  GLY A 202      43.966  42.094  64.698  1.00 95.08           C  
ATOM   3050  C   GLY A 202      42.526  41.581  64.686  1.00 95.08           C  
ATOM   3051  O   GLY A 202      42.068  41.026  63.694  1.00 95.08           O  
ATOM   3052  N   CYS A 203      41.840  41.662  65.831  1.00 95.34           N  
ATOM   3054  CA  CYS A 203      40.614  40.894  66.044  1.00 95.34           C  
ATOM   3056  C   CYS A 203      39.431  41.324  65.159  1.00 95.34           C  
ATOM   3057  CB  CYS A 203      40.252  40.893  67.537  1.00 95.34           C  
ATOM   3060  O   CYS A 203      38.454  40.577  65.072  1.00 95.34           O  
ATOM   3061  SG  CYS A 203      39.767  42.543  68.137  1.00 95.34           S  
ATOM   3063  N   GLY A 204      39.466  42.498  64.515  1.00 93.20           N  
ATOM   3065  CA  GLY A 204      38.355  42.978  63.694  1.00 93.20           C  
ATOM   3068  C   GLY A 204      37.071  43.122  64.517  1.00 93.20           C  
ATOM   3069  O   GLY A 204      37.046  43.803  65.540  1.00 93.20           O  
ATOM   3070  N   THR A 205      35.993  42.435  64.119  1.00 92.93           N  
ATOM   3072  CA  THR A 205      34.752  42.353  64.921  1.00 92.93           C  
ATOM   3074  C   THR A 205      34.896  41.486  66.185  1.00 92.93           C  
ATOM   3075  CB  THR A 205      33.575  41.814  64.091  1.00 92.93           C  
ATOM   3077  O   THR A 205      33.991  41.430  67.016  1.00 92.93           O  
ATOM   3078  CG2 THR A 205      33.337  42.560  62.786  1.00 92.93           C  
ATOM   3082  OG1 THR A 205      33.792  40.457  63.768  1.00 92.93           O  
ATOM   3084  N   GLY A 206      36.012  40.774  66.344  1.00 96.43           N  
ATOM   3086  CA  GLY A 206      36.264  39.813  67.416  1.00 96.43           C  
ATOM   3089  C   GLY A 206      35.483  38.505  67.279  1.00 96.43           C  
ATOM   3090  O   GLY A 206      35.520  37.687  68.197  1.00 96.43           O  
ATOM   3091  N   LEU A 207      34.768  38.285  66.165  1.00 96.59           N  
ATOM   3093  CA  LEU A 207      33.819  37.175  66.041  1.00 96.59           C  
ATOM   3095  C   LEU A 207      34.460  35.811  66.317  1.00 96.59           C  
ATOM   3096  CB  LEU A 207      33.178  37.176  64.640  1.00 96.59           C  
ATOM   3099  O   LEU A 207      33.875  34.994  67.023  1.00 96.59           O  
ATOM   3100  CG  LEU A 207      32.004  36.192  64.485  1.00 96.59           C  
ATOM   3102  CD1 LEU A 207      30.921  36.332  65.555  1.00 96.59           C  
ATOM   3106  CD2 LEU A 207      31.325  36.432  63.143  1.00 96.59           C  
ATOM   3110  N   TYR A 208      35.667  35.563  65.809  1.00 97.26           N  
ATOM   3112  CA  TYR A 208      36.336  34.270  65.956  1.00 97.26           C  
ATOM   3114  C   TYR A 208      36.578  33.904  67.428  1.00 97.26           C  
ATOM   3115  CB  TYR A 208      37.661  34.281  65.194  1.00 97.26           C  
ATOM   3118  O   TYR A 208      36.163  32.839  67.892  1.00 97.26           O  
ATOM   3119  CG  TYR A 208      37.527  34.354  63.691  1.00 97.26           C  
ATOM   3120  CD1 TYR A 208      37.521  33.160  62.947  1.00 97.26           C  
ATOM   3122  CD2 TYR A 208      37.426  35.596  63.033  1.00 97.26           C  
ATOM   3124  CE1 TYR A 208      37.410  33.212  61.548  1.00 97.26           C  
ATOM   3126  CE2 TYR A 208      37.297  35.645  61.631  1.00 97.26           C  
ATOM   3128  OH  TYR A 208      37.163  34.459  59.536  1.00 97.26           O  
ATOM   3130  CZ  TYR A 208      37.290  34.447  60.886  1.00 97.26           C  
ATOM   3131  N   SER A 209      37.209  34.795  68.195  1.00 97.54           N  
ATOM   3133  CA  SER A 209      37.428  34.567  69.623  1.00 97.54           C  
ATOM   3135  C   SER A 209      36.120  34.587  70.416  1.00 97.54           C  
ATOM   3136  CB  SER A 209      38.457  35.545  70.184  1.00 97.54           C  
ATOM   3139  O   SER A 209      35.948  33.757  71.306  1.00 97.54           O  
ATOM   3140  OG  SER A 209      38.127  36.874  69.876  1.00 97.54           O  
ATOM   3142  N   GLN A 210      35.149  35.429  70.059  1.00 97.50           N  
ATOM   3144  CA  GLN A 210      33.828  35.458  70.702  1.00 97.50           C  
ATOM   3146  C   GLN A 210      33.045  34.146  70.511  1.00 97.50           C  
ATOM   3147  CB  GLN A 210      33.026  36.644  70.156  1.00 97.50           C  
ATOM   3150  O   GLN A 210      32.431  33.651  71.459  1.00 97.50           O  
ATOM   3151  CG  GLN A 210      33.591  37.999  70.615  1.00 97.50           C  
ATOM   3154  CD  GLN A 210      33.120  39.171  69.759  1.00 97.50           C  
ATOM   3155  NE2 GLN A 210      33.706  40.328  69.949  1.00 97.50           N  
ATOM   3158  OE1 GLN A 210      32.236  39.079  68.918  1.00 97.50           O  
ATOM   3159  N   LEU A 211      33.102  33.528  69.328  1.00 97.29           N  
ATOM   3161  CA  LEU A 211      32.505  32.212  69.091  1.00 97.29           C  
ATOM   3163  C   LEU A 211      33.269  31.103  69.832  1.00 97.29           C  
ATOM   3164  CB  LEU A 211      32.417  31.933  67.581  1.00 97.29           C  
ATOM   3167  O   LEU A 211      32.635  30.212  70.398  1.00 97.29           O  
ATOM   3168  CG  LEU A 211      31.444  32.813  66.779  1.00 97.29           C  
ATOM   3170  CD1 LEU A 211      31.504  32.410  65.305  1.00 97.29           C  
ATOM   3174  CD2 LEU A 211      29.999  32.703  67.266  1.00 97.29           C  
ATOM   3178  N   LEU A 212      34.605  31.184  69.942  1.00 96.68           N  
ATOM   3180  CA  LEU A 212      35.372  30.275  70.810  1.00 96.68           C  
ATOM   3182  C   LEU A 212      34.899  30.367  72.269  1.00 96.68           C  
ATOM   3183  CB  LEU A 212      36.886  30.567  70.728  1.00 96.68           C  
ATOM   3186  O   LEU A 212      34.787  29.347  72.946  1.00 96.68           O  
ATOM   3187  CG  LEU A 212      37.603  30.045  69.474  1.00 96.68           C  
ATOM   3189  CD1 LEU A 212      39.018  30.623  69.408  1.00 96.68           C  
ATOM   3193  CD2 LEU A 212      37.744  28.522  69.512  1.00 96.68           C  
ATOM   3197  N   LEU A 213      34.553  31.562  72.759  1.00 97.38           N  
ATOM   3199  CA  LEU A 213      34.009  31.736  74.108  1.00 97.38           C  
ATOM   3201  C   LEU A 213      32.625  31.097  74.295  1.00 97.38           C  
ATOM   3202  CB  LEU A 213      33.951  33.229  74.477  1.00 97.38           C  
ATOM   3205  O   LEU A 213      32.296  30.729  75.427  1.00 97.38           O  
ATOM   3206  CG  LEU A 213      35.297  33.965  74.576  1.00 97.38           C  
ATOM   3208  CD1 LEU A 213      35.055  35.323  75.223  1.00 97.38           C  
ATOM   3212  CD2 LEU A 213      36.344  33.191  75.371  1.00 97.38           C  
ATOM   3216  N   ARG A 214      31.816  30.953  73.235  1.00 95.75           N  
ATOM   3218  CA  ARG A 214      30.560  30.180  73.276  1.00 95.75           C  
ATOM   3220  C   ARG A 214      30.841  28.676  73.360  1.00 95.75           C  
ATOM   3221  CB  ARG A 214      29.659  30.510  72.068  1.00 95.75           C  
ATOM   3224  O   ARG A 214      30.206  27.985  74.152  1.00 95.75           O  
ATOM   3225  CG  ARG A 214      29.097  31.945  72.083  1.00 95.75           C  
ATOM   3228  CD  ARG A 214      28.232  32.261  70.846  1.00 95.75           C  
ATOM   3231  NE  ARG A 214      26.972  31.486  70.789  1.00 95.75           N  
ATOM   3233  NH1 ARG A 214      26.294  32.051  68.636  1.00 95.75           N  
ATOM   3236  NH2 ARG A 214      25.067  30.660  69.829  1.00 95.75           N  
ATOM   3239  CZ  ARG A 214      26.127  31.412  69.763  1.00 95.75           C  
ATOM   3240  N   GLU A 215      31.834  28.187  72.616  1.00 96.08           N  
ATOM   3242  CA  GLU A 215      32.245  26.774  72.610  1.00 96.08           C  
ATOM   3244  C   GLU A 215      32.976  26.340  73.898  1.00 96.08           C  
ATOM   3245  CB  GLU A 215      33.142  26.518  71.382  1.00 96.08           C  
ATOM   3248  O   GLU A 215      32.913  25.165  74.286  1.00 96.08           O  
ATOM   3249  CG  GLU A 215      32.389  26.596  70.042  1.00 96.08           C  
ATOM   3252  CD  GLU A 215      31.311  25.511  69.915  1.00 96.08           C  
ATOM   3253  OE1 GLU A 215      30.144  25.863  69.673  1.00 96.08           O  
ATOM   3254  OE2 GLU A 215      31.635  24.313  70.137  1.00 96.08           O  
ATOM   3255  N   PHE A 216      33.656  27.274  74.571  1.00 96.10           N  
ATOM   3257  CA  PHE A 216      34.394  27.061  75.817  1.00 96.10           C  
ATOM   3259  C   PHE A 216      33.951  28.071  76.900  1.00 96.10           C  
ATOM   3260  CB  PHE A 216      35.899  27.123  75.544  1.00 96.10           C  
ATOM   3263  O   PHE A 216      34.535  29.151  77.036  1.00 96.10           O  
ATOM   3264  CG  PHE A 216      36.419  26.115  74.535  1.00 96.10           C  
ATOM   3265  CD1 PHE A 216      36.748  24.807  74.938  1.00 96.10           C  
ATOM   3267  CD2 PHE A 216      36.589  26.487  73.190  1.00 96.10           C  
ATOM   3269  CE1 PHE A 216      37.212  23.870  73.997  1.00 96.10           C  
ATOM   3271  CE2 PHE A 216      37.049  25.555  72.248  1.00 96.10           C  
ATOM   3273  CZ  PHE A 216      37.354  24.245  72.650  1.00 96.10           C  
ATOM   3275  N   PRO A 217      32.938  27.735  77.726  1.00 95.77           N  
ATOM   3276  CA  PRO A 217      32.289  28.685  78.642  1.00 95.77           C  
ATOM   3278  C   PRO A 217      33.192  29.282  79.732  1.00 95.77           C  
ATOM   3279  CB  PRO A 217      31.134  27.907  79.280  1.00 95.77           C  
ATOM   3282  O   PRO A 217      32.856  30.308  80.318  1.00 95.77           O  
ATOM   3283  CG  PRO A 217      30.798  26.844  78.238  1.00 95.77           C  
ATOM   3286  CD  PRO A 217      32.165  26.500  77.661  1.00 95.77           C  
ATOM   3289  N   ARG A 218      34.330  28.642  80.026  1.00 96.37           N  
ATOM   3291  CA  ARG A 218      35.303  29.097  81.035  1.00 96.37           C  
ATOM   3293  C   ARG A 218      36.510  29.833  80.459  1.00 96.37           C  
ATOM   3294  CB  ARG A 218      35.748  27.904  81.887  1.00 96.37           C  
ATOM   3297  O   ARG A 218      37.383  30.239  81.225  1.00 96.37           O  
ATOM   3298  CG  ARG A 218      34.594  27.342  82.729  1.00 96.37           C  
ATOM   3301  CD  ARG A 218      35.132  26.376  83.784  1.00 96.37           C  
ATOM   3304  NE  ARG A 218      35.961  27.077  84.787  1.00 96.37           N  
ATOM   3306  NH1 ARG A 218      36.839  25.251  85.884  1.00 96.37           N  
ATOM   3309  NH2 ARG A 218      37.343  27.292  86.577  1.00 96.37           N  
ATOM   3312  CZ  ARG A 218      36.702  26.534  85.735  1.00 96.37           C  
ATOM   3313  N   TRP A 219      36.594  29.969  79.140  1.00 97.40           N  
ATOM   3315  CA  TRP A 219      37.680  30.702  78.498  1.00 97.40           C  
ATOM   3317  C   TRP A 219      37.433  32.207  78.582  1.00 97.40           C  
ATOM   3318  CB  TRP A 219      37.869  30.217  77.057  1.00 97.40           C  
ATOM   3321  O   TRP A 219      36.286  32.646  78.712  1.00 97.40           O  
ATOM   3322  CG  TRP A 219      38.440  28.840  76.898  1.00 97.40           C  
ATOM   3323  CD1 TRP A 219      38.425  27.835  77.809  1.00 97.40           C  
ATOM   3325  CD2 TRP A 219      39.161  28.311  75.746  1.00 97.40           C  
ATOM   3326  CE2 TRP A 219      39.577  26.981  76.049  1.00 97.40           C  
ATOM   3327  CE3 TRP A 219      39.553  28.837  74.497  1.00 97.40           C  
ATOM   3329  NE1 TRP A 219      39.059  26.724  77.299  1.00 97.40           N  
ATOM   3331  CH2 TRP A 219      40.801  26.807  73.971  1.00 97.40           C  
ATOM   3333  CZ2 TRP A 219      40.395  26.245  75.190  1.00 97.40           C  
ATOM   3335  CZ3 TRP A 219      40.363  28.095  73.615  1.00 97.40           C  
ATOM   3337  N   THR A 220      38.510  32.980  78.494  1.00 97.98           N  
ATOM   3339  CA  THR A 220      38.484  34.435  78.309  1.00 97.98           C  
ATOM   3341  C   THR A 220      39.298  34.806  77.077  1.00 97.98           C  
ATOM   3342  CB  THR A 220      39.006  35.199  79.534  1.00 97.98           C  
ATOM   3344  O   THR A 220      40.226  34.085  76.703  1.00 97.98           O  
ATOM   3345  CG2 THR A 220      38.161  34.941  80.781  1.00 97.98           C  
ATOM   3349  OG1 THR A 220      40.333  34.833  79.847  1.00 97.98           O  
ATOM   3351  N   ALA A 221      38.956  35.919  76.432  1.00 98.12           N  
ATOM   3353  CA  ALA A 221      39.656  36.400  75.250  1.00 98.12           C  
ATOM   3355  C   ALA A 221      39.958  37.898  75.343  1.00 98.12           C  
ATOM   3356  CB  ALA A 221      38.851  36.051  73.998  1.00 98.12           C  
ATOM   3360  O   ALA A 221      39.119  38.691  75.773  1.00 98.12           O  
ATOM   3361  N   THR A 222      41.154  38.272  74.898  1.00 97.85           N  
ATOM   3363  CA  THR A 222      41.554  39.663  74.699  1.00 97.85           C  
ATOM   3365  C   THR A 222      41.704  39.924  73.204  1.00 97.85           C  
ATOM   3366  CB  THR A 222      42.854  39.995  75.441  1.00 97.85           C  
ATOM   3368  O   THR A 222      42.561  39.312  72.572  1.00 97.85           O  
ATOM   3369  CG2 THR A 222      43.240  41.469  75.301  1.00 97.85           C  
ATOM   3373  OG1 THR A 222      42.723  39.755  76.826  1.00 97.85           O  
ATOM   3375  N   GLY A 223      40.909  40.834  72.640  1.00 97.66           N  
ATOM   3377  CA  GLY A 223      41.059  41.304  71.260  1.00 97.66           C  
ATOM   3380  C   GLY A 223      42.018  42.492  71.157  1.00 97.66           C  
ATOM   3381  O   GLY A 223      41.873  43.464  71.899  1.00 97.66           O  
ATOM   3382  N   LEU A 224      43.002  42.432  70.262  1.00 96.42           N  
ATOM   3384  CA  LEU A 224      43.905  43.544  69.958  1.00 96.42           C  
ATOM   3386  C   LEU A 224      43.568  44.132  68.593  1.00 96.42           C  
ATOM   3387  CB  LEU A 224      45.371  43.082  69.959  1.00 96.42           C  
ATOM   3390  O   LEU A 224      43.648  43.422  67.598  1.00 96.42           O  
ATOM   3391  CG  LEU A 224      45.881  42.413  71.239  1.00 96.42           C  
ATOM   3393  CD1 LEU A 224      47.386  42.191  71.092  1.00 96.42           C  
ATOM   3397  CD2 LEU A 224      45.655  43.266  72.484  1.00 96.42           C  
ATOM   3401  N   ASP A 225      43.260  45.423  68.536  1.00 96.17           N  
ATOM   3403  CA  ASP A 225      43.054  46.158  67.283  1.00 96.17           C  
ATOM   3405  C   ASP A 225      43.188  47.674  67.528  1.00 96.17           C  
ATOM   3406  CB  ASP A 225      41.680  45.799  66.682  1.00 96.17           C  
ATOM   3409  O   ASP A 225      43.370  48.113  68.668  1.00 96.17           O  
ATOM   3410  CG  ASP A 225      41.764  45.741  65.156  1.00 96.17           C  
ATOM   3411  OD1 ASP A 225      41.556  44.641  64.604  1.00 96.17           O  
ATOM   3412  OD2 ASP A 225      42.074  46.802  64.568  1.00 96.17           O  
ATOM   3413  N   VAL A 226      43.089  48.504  66.489  1.00 93.93           N  
ATOM   3415  CA  VAL A 226      43.030  49.966  66.640  1.00 93.93           C  
ATOM   3417  C   VAL A 226      41.726  50.394  67.325  1.00 93.93           C  
ATOM   3418  CB  VAL A 226      43.239  50.703  65.304  1.00 93.93           C  
ATOM   3420  O   VAL A 226      40.709  49.712  67.250  1.00 93.93           O  
ATOM   3421  CG1 VAL A 226      44.606  50.369  64.696  1.00 93.93           C  
ATOM   3425  CG2 VAL A 226      42.140  50.419  64.277  1.00 93.93           C  
ATOM   3429  N   GLU A 227      41.725  51.552  67.990  1.00 93.44           N  
ATOM   3431  CA  GLU A 227      40.622  52.000  68.861  1.00 93.44           C  
ATOM   3433  C   GLU A 227      39.236  52.003  68.186  1.00 93.44           C  
ATOM   3434  CB  GLU A 227      40.985  53.401  69.374  1.00 93.44           C  
ATOM   3437  O   GLU A 227      38.245  51.570  68.782  1.00 93.44           O  
ATOM   3438  CG  GLU A 227      39.978  53.966  70.387  1.00 93.44           C  
ATOM   3441  CD  GLU A 227      40.458  55.277  71.036  1.00 93.44           C  
ATOM   3442  OE1 GLU A 227      39.838  55.678  72.045  1.00 93.44           O  
ATOM   3443  OE2 GLU A 227      41.458  55.855  70.549  1.00 93.44           O  
ATOM   3444  N   ARG A 228      39.175  52.435  66.921  1.00 92.16           N  
ATOM   3446  CA  ARG A 228      37.928  52.477  66.143  1.00 92.16           C  
ATOM   3448  C   ARG A 228      37.343  51.071  65.946  1.00 92.16           C  
ATOM   3449  CB  ARG A 228      38.185  53.216  64.815  1.00 92.16           C  
ATOM   3452  O   ARG A 228      36.168  50.852  66.222  1.00 92.16           O  
ATOM   3453  CG  ARG A 228      36.892  53.734  64.165  1.00 92.16           C  
ATOM   3456  CD  ARG A 228      37.186  54.359  62.786  1.00 92.16           C  
ATOM   3459  NE  ARG A 228      35.970  54.596  61.992  1.00 92.16           N  
ATOM   3461  NH1 ARG A 228      36.702  56.130  60.422  1.00 92.16           N  
ATOM   3464  NH2 ARG A 228      34.736  55.151  60.174  1.00 92.16           N  
ATOM   3467  CZ  ARG A 228      35.813  55.294  60.883  1.00 92.16           C  
ATOM   3468  N   ILE A 229      38.188  50.101  65.593  1.00 93.42           N  
ATOM   3470  CA  ILE A 229      37.800  48.700  65.380  1.00 93.42           C  
ATOM   3472  C   ILE A 229      37.497  47.994  66.709  1.00 93.42           C  
ATOM   3473  CB  ILE A 229      38.903  47.977  64.578  1.00 93.42           C  
ATOM   3475  O   ILE A 229      36.504  47.278  66.819  1.00 93.42           O  
ATOM   3476  CG1 ILE A 229      39.188  48.638  63.208  1.00 93.42           C  
ATOM   3479  CG2 ILE A 229      38.556  46.496  64.376  1.00 93.42           C  
ATOM   3483  CD1 ILE A 229      37.992  48.725  62.250  1.00 93.42           C  
ATOM   3487  N   ALA A 230      38.264  48.277  67.766  1.00 95.15           N  
ATOM   3489  CA  ALA A 230      38.011  47.742  69.104  1.00 95.15           C  
ATOM   3491  C   ALA A 230      36.596  48.087  69.622  1.00 95.15           C  
ATOM   3492  CB  ALA A 230      39.100  48.278  70.041  1.00 95.15           C  
ATOM   3496  O   ALA A 230      35.972  47.291  70.326  1.00 95.15           O  
ATOM   3497  N   THR A 231      36.051  49.246  69.243  1.00 94.85           N  
ATOM   3499  CA  THR A 231      34.670  49.631  69.582  1.00 94.85           C  
ATOM   3501  C   THR A 231      33.639  48.701  68.931  1.00 94.85           C  
ATOM   3502  CB  THR A 231      34.408  51.095  69.201  1.00 94.85           C  
ATOM   3504  O   THR A 231      32.690  48.284  69.601  1.00 94.85           O  
ATOM   3505  CG2 THR A 231      33.007  51.562  69.601  1.00 94.85           C  
ATOM   3509  OG1 THR A 231      35.320  51.924  69.891  1.00 94.85           O  
ATOM   3511  N   LEU A 232      33.847  48.313  67.667  1.00 93.41           N  
ATOM   3513  CA  LEU A 232      32.993  47.350  66.958  1.00 93.41           C  
ATOM   3515  C   LEU A 232      33.054  45.968  67.615  1.00 93.41           C  
ATOM   3516  CB  LEU A 232      33.407  47.255  65.475  1.00 93.41           C  
ATOM   3519  O   LEU A 232      32.016  45.341  67.835  1.00 93.41           O  
ATOM   3520  CG  LEU A 232      33.342  48.573  64.682  1.00 93.41           C  
ATOM   3522  CD1 LEU A 232      33.849  48.344  63.259  1.00 93.41           C  
ATOM   3526  CD2 LEU A 232      31.916  49.122  64.613  1.00 93.41           C  
ATOM   3530  N   ALA A 233      34.253  45.527  68.010  1.00 96.48           N  
ATOM   3532  CA  ALA A 233      34.427  44.246  68.682  1.00 96.48           C  
ATOM   3534  C   ALA A 233      33.681  44.171  70.022  1.00 96.48           C  
ATOM   3535  CB  ALA A 233      35.921  43.962  68.849  1.00 96.48           C  
ATOM   3539  O   ALA A 233      33.007  43.180  70.300  1.00 96.48           O  
ATOM   3540  N   ASN A 234      33.741  45.229  70.838  1.00 96.17           N  
ATOM   3542  CA  ASN A 234      33.007  45.281  72.107  1.00 96.17           C  
ATOM   3544  C   ASN A 234      31.484  45.279  71.902  1.00 96.17           C  
ATOM   3545  CB  ASN A 234      33.444  46.520  72.899  1.00 96.17           C  
ATOM   3548  O   ASN A 234      30.762  44.606  72.639  1.00 96.17           O  
ATOM   3549  CG  ASN A 234      34.859  46.402  73.424  1.00 96.17           C  
ATOM   3550  ND2 ASN A 234      35.639  47.444  73.300  1.00 96.17           N  
ATOM   3553  OD1 ASN A 234      35.280  45.387  73.953  1.00 96.17           O  
ATOM   3554  N   ALA A 235      30.986  45.993  70.887  1.00 95.67           N  
ATOM   3556  CA  ALA A 235      29.563  45.988  70.553  1.00 95.67           C  
ATOM   3558  C   ALA A 235      29.082  44.591  70.120  1.00 95.67           C  
ATOM   3559  CB  ALA A 235      29.313  47.041  69.468  1.00 95.67           C  
ATOM   3563  O   ALA A 235      27.997  44.157  70.514  1.00 95.67           O  
ATOM   3564  N   GLN A 236      29.900  43.855  69.363  1.00 95.82           N  
ATOM   3566  CA  GLN A 236      29.571  42.489  68.963  1.00 95.82           C  
ATOM   3568  C   GLN A 236      29.634  41.498  70.134  1.00 95.82           C  
ATOM   3569  CB  GLN A 236      30.473  42.061  67.805  1.00 95.82           C  
ATOM   3572  O   GLN A 236      28.757  40.640  70.247  1.00 95.82           O  
ATOM   3573  CG  GLN A 236      29.905  40.798  67.150  1.00 95.82           C  
ATOM   3576  CD  GLN A 236      30.645  40.488  65.867  1.00 95.82           C  
ATOM   3577  NE2 GLN A 236      31.744  39.792  65.964  1.00 95.82           N  
ATOM   3580  OE1 GLN A 236      30.265  40.903  64.784  1.00 95.82           O  
ATOM   3581  N   ALA A 237      30.592  41.653  71.055  1.00 96.77           N  
ATOM   3583  CA  ALA A 237      30.661  40.836  72.267  1.00 96.77           C  
ATOM   3585  C   ALA A 237      29.392  40.964  73.125  1.00 96.77           C  
ATOM   3586  CB  ALA A 237      31.909  41.227  73.064  1.00 96.77           C  
ATOM   3590  O   ALA A 237      28.871  39.948  73.587  1.00 96.77           O  
ATOM   3591  N   LEU A 238      28.858  42.185  73.264  1.00 96.37           N  
ATOM   3593  CA  LEU A 238      27.581  42.443  73.939  1.00 96.37           C  
ATOM   3595  C   LEU A 238      26.407  41.768  73.212  1.00 96.37           C  
ATOM   3596  CB  LEU A 238      27.379  43.967  74.042  1.00 96.37           C  
ATOM   3599  O   LEU A 238      25.546  41.165  73.846  1.00 96.37           O  
ATOM   3600  CG  LEU A 238      26.064  44.391  74.726  1.00 96.37           C  
ATOM   3602  CD1 LEU A 238      26.018  43.968  76.194  1.00 96.37           C  
ATOM   3606  CD2 LEU A 238      25.915  45.913  74.660  1.00 96.37           C  
ATOM   3610  N   ARG A 239      26.377  41.824  71.874  1.00 94.74           N  
ATOM   3612  CA  ARG A 239      25.338  41.154  71.072  1.00 94.74           C  
ATOM   3614  C   ARG A 239      25.357  39.633  71.249  1.00 94.74           C  
ATOM   3615  CB  ARG A 239      25.503  41.550  69.595  1.00 94.74           C  
ATOM   3618  O   ARG A 239      24.299  39.011  71.241  1.00 94.74           O  
ATOM   3619  CG  ARG A 239      24.422  40.922  68.703  1.00 94.74           C  
ATOM   3622  CD  ARG A 239      24.624  41.324  67.243  1.00 94.74           C  
ATOM   3625  NE  ARG A 239      23.629  40.665  66.370  1.00 94.74           N  
ATOM   3627  NH1 ARG A 239      22.968  42.509  65.179  1.00 94.74           N  
ATOM   3630  NH2 ARG A 239      22.102  40.530  64.672  1.00 94.74           N  
ATOM   3633  CZ  ARG A 239      22.906  41.232  65.419  1.00 94.74           C  
ATOM   3634  N   LEU A 240      26.542  39.040  71.388  1.00 95.22           N  
ATOM   3636  CA  LEU A 240      26.722  37.597  71.559  1.00 95.22           C  
ATOM   3638  C   LEU A 240      26.618  37.128  73.020  1.00 95.22           C  
ATOM   3639  CB  LEU A 240      28.055  37.180  70.911  1.00 95.22           C  
ATOM   3642  O   LEU A 240      26.641  35.920  73.258  1.00 95.22           O  
ATOM   3643  CG  LEU A 240      28.090  37.309  69.377  1.00 95.22           C  
ATOM   3645  CD1 LEU A 240      29.477  36.925  68.876  1.00 95.22           C  
ATOM   3649  CD2 LEU A 240      27.076  36.399  68.680  1.00 95.22           C  
ATOM   3653  N   GLY A 241      26.496  38.044  73.989  1.00 96.59           N  
ATOM   3655  CA  GLY A 241      26.408  37.719  75.417  1.00 96.59           C  
ATOM   3658  C   GLY A 241      27.708  37.156  75.999  1.00 96.59           C  
ATOM   3659  O   GLY A 241      27.679  36.269  76.855  1.00 96.59           O  
ATOM   3660  N   VAL A 242      28.860  37.593  75.476  1.00 96.87           N  
ATOM   3662  CA  VAL A 242      30.197  37.161  75.928  1.00 96.87           C  
ATOM   3664  C   VAL A 242      31.042  38.315  76.476  1.00 96.87           C  
ATOM   3665  CB  VAL A 242      30.947  36.346  74.853  1.00 96.87           C  
ATOM   3667  O   VAL A 242      32.226  38.128  76.754  1.00 96.87           O  
ATOM   3668  CG1 VAL A 242      30.188  35.069  74.465  1.00 96.87           C  
ATOM   3672  CG2 VAL A 242      31.236  37.156  73.585  1.00 96.87           C  
ATOM   3676  N   GLU A 243      30.450  39.491  76.680  1.00 97.20           N  
ATOM   3678  CA  GLU A 243      31.106  40.727  77.121  1.00 97.20           C  
ATOM   3680  C   GLU A 243      31.782  40.621  78.497  1.00 97.20           C  
ATOM   3681  CB  GLU A 243      30.113  41.908  77.076  1.00 97.20           C  
ATOM   3684  O   GLU A 243      32.760  41.313  78.756  1.00 97.20           O  
ATOM   3685  CG  GLU A 243      29.003  41.952  78.151  1.00 97.20           C  
ATOM   3688  CD  GLU A 243      27.777  41.056  77.896  1.00 97.20           C  
ATOM   3689  OE1 GLU A 243      26.755  41.287  78.575  1.00 97.20           O  
ATOM   3690  OE2 GLU A 243      27.852  40.158  77.027  1.00 97.20           O  
ATOM   3691  N   GLU A 244      31.338  39.712  79.371  1.00 97.06           N  
ATOM   3693  CA  GLU A 244      31.996  39.472  80.666  1.00 97.06           C  
ATOM   3695  C   GLU A 244      33.328  38.708  80.538  1.00 97.06           C  
ATOM   3696  CB  GLU A 244      31.059  38.700  81.608  1.00 97.06           C  
ATOM   3699  O   GLU A 244      34.115  38.651  81.486  1.00 97.06           O  
ATOM   3700  CG  GLU A 244      29.775  39.463  81.972  1.00 97.06           C  
ATOM   3703  CD  GLU A 244      29.013  38.794  83.133  1.00 97.06           C  
ATOM   3704  OE1 GLU A 244      28.265  39.515  83.834  1.00 97.06           O  
ATOM   3705  OE2 GLU A 244      29.210  37.575  83.357  1.00 97.06           O  
ATOM   3706  N   ARG A 245      33.585  38.084  79.380  1.00 97.24           N  
ATOM   3708  CA  ARG A 245      34.758  37.225  79.124  1.00 97.24           C  
ATOM   3710  C   ARG A 245      35.571  37.648  77.903  1.00 97.24           C  
ATOM   3711  CB  ARG A 245      34.304  35.764  79.008  1.00 97.24           C  
ATOM   3714  O   ARG A 245      36.624  37.058  77.660  1.00 97.24           O  
ATOM   3715  CG  ARG A 245      33.709  35.227  80.319  1.00 97.24           C  
ATOM   3718  CD  ARG A 245      33.346  33.744  80.205  1.00 97.24           C  
ATOM   3721  NE  ARG A 245      32.318  33.509  79.172  1.00 97.24           N  
ATOM   3723  NH1 ARG A 245      33.507  32.085  77.792  1.00 97.24           N  
ATOM   3726  NH2 ARG A 245      31.381  32.540  77.348  1.00 97.24           N  
ATOM   3729  CZ  ARG A 245      32.414  32.716  78.120  1.00 97.24           C  
ATOM   3730  N   PHE A 246      35.110  38.652  77.165  1.00 97.90           N  
ATOM   3732  CA  PHE A 246      35.813  39.272  76.050  1.00 97.90           C  
ATOM   3734  C   PHE A 246      36.122  40.729  76.390  1.00 97.90           C  
ATOM   3735  CB  PHE A 246      34.969  39.170  74.777  1.00 97.90           C  
ATOM   3738  O   PHE A 246      35.222  41.490  76.731  1.00 97.90           O  
ATOM   3739  CG  PHE A 246      35.656  39.757  73.561  1.00 97.90           C  
ATOM   3740  CD1 PHE A 246      35.453  41.105  73.213  1.00 97.90           C  
ATOM   3742  CD2 PHE A 246      36.520  38.965  72.784  1.00 97.90           C  
ATOM   3744  CE1 PHE A 246      36.091  41.650  72.086  1.00 97.90           C  
ATOM   3746  CE2 PHE A 246      37.185  39.522  71.680  1.00 97.90           C  
ATOM   3748  CZ  PHE A 246      36.965  40.860  71.322  1.00 97.90           C  
ATOM   3750  N   ALA A 247      37.382  41.130  76.264  1.00 96.39           N  
ATOM   3752  CA  ALA A 247      37.784  42.525  76.399  1.00 96.39           C  
ATOM   3754  C   ALA A 247      38.700  42.915  75.243  1.00 96.39           C  
ATOM   3755  CB  ALA A 247      38.461  42.724  77.761  1.00 96.39           C  
ATOM   3759  O   ALA A 247      39.476  42.099  74.758  1.00 96.39           O  
ATOM   3760  N   THR A 248      38.673  44.173  74.820  1.00 96.91           N  
ATOM   3762  CA  THR A 248      39.646  44.676  73.844  1.00 96.91           C  
ATOM   3764  C   THR A 248      40.762  45.461  74.510  1.00 96.91           C  
ATOM   3765  CB  THR A 248      39.002  45.561  72.784  1.00 96.91           C  
ATOM   3767  O   THR A 248      40.528  46.187  75.478  1.00 96.91           O  
ATOM   3768  CG2 THR A 248      37.995  44.789  71.943  1.00 96.91           C  
ATOM   3772  OG1 THR A 248      38.374  46.648  73.429  1.00 96.91           O  
ATOM   3774  N   ARG A 249      41.952  45.434  73.919  1.00 96.36           N  
ATOM   3776  CA  ARG A 249      43.010  46.406  74.186  1.00 96.36           C  
ATOM   3778  C   ARG A 249      43.357  47.123  72.886  1.00 96.36           C  
ATOM   3779  CB  ARG A 249      44.189  45.684  74.841  1.00 96.36           C  
ATOM   3782  O   ARG A 249      43.912  46.517  71.975  1.00 96.36           O  
ATOM   3783  CG  ARG A 249      45.422  46.581  74.975  1.00 96.36           C  
ATOM   3786  CD  ARG A 249      46.562  45.778  75.593  1.00 96.36           C  
ATOM   3789  NE  ARG A 249      47.827  46.519  75.487  1.00 96.36           N  
ATOM   3791  NH1 ARG A 249      49.189  44.761  76.027  1.00 96.36           N  
ATOM   3794  NH2 ARG A 249      50.096  46.672  75.365  1.00 96.36           N  
ATOM   3797  CZ  ARG A 249      49.023  45.989  75.634  1.00 96.36           C  
ATOM   3798  N   ALA A 250      43.064  48.420  72.844  1.00 93.78           N  
ATOM   3800  CA  ALA A 250      43.391  49.259  71.702  1.00 93.78           C  
ATOM   3802  C   ALA A 250      44.911  49.435  71.557  1.00 93.78           C  
ATOM   3803  CB  ALA A 250      42.661  50.601  71.826  1.00 93.78           C  
ATOM   3807  O   ALA A 250      45.610  49.707  72.541  1.00 93.78           O  
ATOM   3808  N   GLY A 251      45.429  49.298  70.340  1.00 92.47           N  
ATOM   3810  CA  GLY A 251      46.833  49.547  70.045  1.00 92.47           C  
ATOM   3813  C   GLY A 251      47.269  49.081  68.663  1.00 92.47           C  
ATOM   3814  O   GLY A 251      46.586  48.326  67.983  1.00 92.47           O  
ATOM   3815  N   ASP A 252      48.455  49.529  68.274  1.00 91.22           N  
ATOM   3817  CA  ASP A 252      49.164  49.052  67.090  1.00 91.22           C  
ATOM   3819  C   ASP A 252      49.747  47.657  67.382  1.00 91.22           C  
ATOM   3820  CB  ASP A 252      50.220  50.120  66.761  1.00 91.22           C  
ATOM   3823  O   ASP A 252      50.708  47.521  68.152  1.00 91.22           O  
ATOM   3824  CG  ASP A 252      51.200  49.761  65.649  1.00 91.22           C  
ATOM   3825  OD1 ASP A 252      52.062  50.636  65.377  1.00 91.22           O  
ATOM   3826  OD2 ASP A 252      51.188  48.599  65.201  1.00 91.22           O  
ATOM   3827  N   PHE A 253      49.150  46.612  66.799  1.00 91.77           N  
ATOM   3829  CA  PHE A 253      49.553  45.238  67.083  1.00 91.77           C  
ATOM   3831  C   PHE A 253      50.946  44.898  66.530  1.00 91.77           C  
ATOM   3832  CB  PHE A 253      48.462  44.244  66.656  1.00 91.77           C  
ATOM   3835  O   PHE A 253      51.615  44.044  67.111  1.00 91.77           O  
ATOM   3836  CG  PHE A 253      48.092  44.251  65.187  1.00 91.77           C  
ATOM   3837  CD1 PHE A 253      46.909  44.878  64.753  1.00 91.77           C  
ATOM   3839  CD2 PHE A 253      48.916  43.595  64.253  1.00 91.77           C  
ATOM   3841  CE1 PHE A 253      46.558  44.855  63.392  1.00 91.77           C  
ATOM   3843  CE2 PHE A 253      48.569  43.575  62.892  1.00 91.77           C  
ATOM   3845  CZ  PHE A 253      47.387  44.203  62.463  1.00 91.77           C  
ATOM   3847  N   TRP A 254      51.476  45.616  65.534  1.00 90.66           N  
ATOM   3849  CA  TRP A 254      52.832  45.380  65.019  1.00 90.66           C  
ATOM   3851  C   TRP A 254      53.944  45.727  66.020  1.00 90.66           C  
ATOM   3852  CB  TRP A 254      53.040  46.156  63.715  1.00 90.66           C  
ATOM   3855  O   TRP A 254      55.076  45.257  65.869  1.00 90.66           O  
ATOM   3856  CG  TRP A 254      52.239  45.669  62.549  1.00 90.66           C  
ATOM   3857  CD1 TRP A 254      52.604  44.666  61.718  1.00 90.66           C  
ATOM   3859  CD2 TRP A 254      50.951  46.155  62.046  1.00 90.66           C  
ATOM   3860  CE2 TRP A 254      50.618  45.408  60.879  1.00 90.66           C  
ATOM   3861  CE3 TRP A 254      50.032  47.152  62.438  1.00 90.66           C  
ATOM   3863  NE1 TRP A 254      51.652  44.514  60.733  1.00 90.66           N  
ATOM   3865  CH2 TRP A 254      48.562  46.643  60.562  1.00 90.66           C  
ATOM   3867  CZ2 TRP A 254      49.455  45.647  60.136  1.00 90.66           C  
ATOM   3869  CZ3 TRP A 254      48.849  47.389  61.715  1.00 90.66           C  
ATOM   3871  N   ARG A 255      53.649  46.522  67.059  1.00 90.73           N  
ATOM   3873  CA  ARG A 255      54.628  46.928  68.089  1.00 90.73           C  
ATOM   3875  C   ARG A 255      54.855  45.891  69.190  1.00 90.73           C  
ATOM   3876  CB  ARG A 255      54.219  48.273  68.701  1.00 90.73           C  
ATOM   3879  O   ARG A 255      55.750  46.075  70.019  1.00 90.73           O  
ATOM   3880  CG  ARG A 255      54.271  49.393  67.661  1.00 90.73           C  
ATOM   3883  CD  ARG A 255      53.924  50.730  68.313  1.00 90.73           C  
ATOM   3886  NE  ARG A 255      53.786  51.768  67.288  1.00 90.73           N  
ATOM   3888  NH1 ARG A 255      54.158  53.613  68.598  1.00 90.73           N  
ATOM   3891  NH2 ARG A 255      53.792  53.844  66.400  1.00 90.73           N  
ATOM   3894  CZ  ARG A 255      53.918  53.068  67.435  1.00 90.73           C  
ATOM   3895  N   GLY A 256      54.064  44.823  69.231  1.00 90.46           N  
ATOM   3897  CA  GLY A 256      54.150  43.823  70.289  1.00 90.46           C  
ATOM   3900  C   GLY A 256      53.676  44.352  71.648  1.00 90.46           C  
ATOM   3901  O   GLY A 256      52.770  45.177  71.753  1.00 90.46           O  
ATOM   3902  N   GLY A 257      54.274  43.841  72.728  1.00 92.25           N  
ATOM   3904  CA  GLY A 257      53.879  44.211  74.090  1.00 92.25           C  
ATOM   3907  C   GLY A 257      52.480  43.711  74.465  1.00 92.25           C  
ATOM   3908  O   GLY A 257      51.775  44.379  75.220  1.00 92.25           O  
ATOM   3909  N   TRP A 258      52.069  42.556  73.937  1.00 95.27           N  
ATOM   3911  CA  TRP A 258      50.707  42.015  74.041  1.00 95.27           C  
ATOM   3913  C   TRP A 258      50.364  41.367  75.397  1.00 95.27           C  
ATOM   3914  CB  TRP A 258      50.513  41.012  72.903  1.00 95.27           C  
ATOM   3917  O   TRP A 258      49.204  41.061  75.666  1.00 95.27           O  
ATOM   3918  CG  TRP A 258      50.771  41.492  71.501  1.00 95.27           C  
ATOM   3919  CD1 TRP A 258      50.724  42.771  71.052  1.00 95.27           C  
ATOM   3921  CD2 TRP A 258      51.057  40.676  70.322  1.00 95.27           C  
ATOM   3922  CE2 TRP A 258      51.173  41.533  69.189  1.00 95.27           C  
ATOM   3923  CE3 TRP A 258      51.206  39.290  70.089  1.00 95.27           C  
ATOM   3925  NE1 TRP A 258      50.966  42.795  69.693  1.00 95.27           N  
ATOM   3927  CH2 TRP A 258      51.568  39.671  67.702  1.00 95.27           C  
ATOM   3929  CZ2 TRP A 258      51.432  41.048  67.901  1.00 95.27           C  
ATOM   3931  CZ3 TRP A 258      51.448  38.796  68.793  1.00 95.27           C  
ATOM   3933  N   GLY A 259      51.351  41.196  76.279  1.00 95.51           N  
ATOM   3935  CA  GLY A 259      51.237  40.390  77.500  1.00 95.51           C  
ATOM   3938  C   GLY A 259      51.894  39.021  77.323  1.00 95.51           C  
ATOM   3939  O   GLY A 259      52.596  38.795  76.345  1.00 95.51           O  
ATOM   3940  N   THR A 260      51.711  38.117  78.281  1.00 95.79           N  
ATOM   3942  CA  THR A 260      52.320  36.775  78.268  1.00 95.79           C  
ATOM   3944  C   THR A 260      51.409  35.766  78.953  1.00 95.79           C  
ATOM   3945  CB  THR A 260      53.676  36.734  79.001  1.00 95.79           C  
ATOM   3947  O   THR A 260      50.654  36.142  79.846  1.00 95.79           O  
ATOM   3948  CG2 THR A 260      54.751  37.610  78.364  1.00 95.79           C  
ATOM   3952  OG1 THR A 260      53.536  37.151  80.345  1.00 95.79           O  
ATOM   3954  N   GLY A 261      51.567  34.484  78.628  1.00 96.22           N  
ATOM   3956  CA  GLY A 261      50.858  33.383  79.280  1.00 96.22           C  
ATOM   3959  C   GLY A 261      49.553  32.980  78.598  1.00 96.22           C  
ATOM   3960  O   GLY A 261      48.743  32.317  79.235  1.00 96.22           O  
ATOM   3961  N   TYR A 262      49.350  33.348  77.331  1.00 97.67           N  
ATOM   3963  CA  TYR A 262      48.147  32.964  76.591  1.00 97.67           C  
ATOM   3965  C   TYR A 262      48.177  31.482  76.199  1.00 97.67           C  
ATOM   3966  CB  TYR A 262      47.947  33.880  75.382  1.00 97.67           C  
ATOM   3969  O   TYR A 262      49.189  30.978  75.709  1.00 97.67           O  
ATOM   3970  CG  TYR A 262      47.715  35.331  75.760  1.00 97.67           C  
ATOM   3971  CD1 TYR A 262      46.459  35.747  76.240  1.00 97.67           C  
ATOM   3973  CD2 TYR A 262      48.754  36.269  75.619  1.00 97.67           C  
ATOM   3975  CE1 TYR A 262      46.236  37.103  76.555  1.00 97.67           C  
ATOM   3977  CE2 TYR A 262      48.535  37.627  75.917  1.00 97.67           C  
ATOM   3979  OH  TYR A 262      47.053  39.368  76.638  1.00 97.67           O  
ATOM   3981  CZ  TYR A 262      47.271  38.048  76.385  1.00 97.67           C  
ATOM   3982  N   ASP A 263      47.066  30.780  76.391  1.00 97.74           N  
ATOM   3984  CA  ASP A 263      46.899  29.384  75.971  1.00 97.74           C  
ATOM   3986  C   ASP A 263      46.699  29.255  74.457  1.00 97.74           C  
ATOM   3987  CB  ASP A 263      45.677  28.790  76.668  1.00 97.74           C  
ATOM   3990  O   ASP A 263      47.059  28.234  73.869  1.00 97.74           O  
ATOM   3991  CG  ASP A 263      45.916  28.541  78.148  1.00 97.74           C  
ATOM   3992  OD1 ASP A 263      45.387  29.346  78.950  1.00 97.74           O  
ATOM   3993  OD2 ASP A 263      46.552  27.495  78.436  1.00 97.74           O  
ATOM   3994  N   LEU A 264      46.129  30.288  73.834  1.00 97.76           N  
ATOM   3996  CA  LEU A 264      45.928  30.384  72.393  1.00 97.76           C  
ATOM   3998  C   LEU A 264      46.213  31.817  71.928  1.00 97.76           C  
ATOM   3999  CB  LEU A 264      44.490  29.942  72.070  1.00 97.76           C  
ATOM   4002  O   LEU A 264      45.642  32.762  72.464  1.00 97.76           O  
ATOM   4003  CG  LEU A 264      44.117  29.967  70.577  1.00 97.76           C  
ATOM   4005  CD1 LEU A 264      44.940  28.973  69.758  1.00 97.76           C  
ATOM   4009  CD2 LEU A 264      42.642  29.595  70.414  1.00 97.76           C  
ATOM   4013  N   VAL A 265      47.060  31.981  70.916  1.00 97.99           N  
ATOM   4015  CA  VAL A 265      47.166  33.226  70.140  1.00 97.99           C  
ATOM   4017  C   VAL A 265      46.536  32.969  68.775  1.00 97.99           C  
ATOM   4018  CB  VAL A 265      48.619  33.723  70.026  1.00 97.99           C  
ATOM   4020  O   VAL A 265      46.960  32.059  68.065  1.00 97.99           O  
ATOM   4021  CG1 VAL A 265      48.701  35.006  69.189  1.00 97.99           C  
ATOM   4025  CG2 VAL A 265      49.222  34.047  71.403  1.00 97.99           C  
ATOM   4029  N   LEU A 266      45.512  33.737  68.428  1.00 97.21           N  
ATOM   4031  CA  LEU A 266      44.752  33.632  67.192  1.00 97.21           C  
ATOM   4033  C   LEU A 266      45.123  34.788  66.256  1.00 97.21           C  
ATOM   4034  CB  LEU A 266      43.255  33.618  67.550  1.00 97.21           C  
ATOM   4037  O   LEU A 266      45.132  35.944  66.671  1.00 97.21           O  
ATOM   4038  CG  LEU A 266      42.312  33.549  66.338  1.00 97.21           C  
ATOM   4040  CD1 LEU A 266      42.450  32.233  65.564  1.00 97.21           C  
ATOM   4044  CD2 LEU A 266      40.870  33.651  66.821  1.00 97.21           C  
ATOM   4048  N   PHE A 267      45.397  34.452  64.999  1.00 97.54           N  
ATOM   4050  CA  PHE A 267      45.434  35.381  63.873  1.00 97.54           C  
ATOM   4052  C   PHE A 267      44.426  34.883  62.842  1.00 97.54           C  
ATOM   4053  CB  PHE A 267      46.829  35.402  63.243  1.00 97.54           C  
ATOM   4056  O   PHE A 267      44.555  33.747  62.379  1.00 97.54           O  
ATOM   4057  CG  PHE A 267      47.939  35.891  64.144  1.00 97.54           C  
ATOM   4058  CD1 PHE A 267      48.245  37.261  64.202  1.00 97.54           C  
ATOM   4060  CD2 PHE A 267      48.692  34.969  64.893  1.00 97.54           C  
ATOM   4062  CE1 PHE A 267      49.312  37.708  64.999  1.00 97.54           C  
ATOM   4064  CE2 PHE A 267      49.749  35.419  65.699  1.00 97.54           C  
ATOM   4066  CZ  PHE A 267      50.060  36.789  65.754  1.00 97.54           C  
ATOM   4068  N   ALA A 268      43.444  35.701  62.482  1.00 96.49           N  
ATOM   4070  CA  ALA A 268      42.477  35.359  61.447  1.00 96.49           C  
ATOM   4072  C   ALA A 268      42.453  36.440  60.372  1.00 96.49           C  
ATOM   4073  CB  ALA A 268      41.106  35.119  62.091  1.00 96.49           C  
ATOM   4077  O   ALA A 268      42.141  37.586  60.676  1.00 96.49           O  
ATOM   4078  N   ASN A 269      42.766  36.063  59.129  1.00 92.81           N  
ATOM   4080  CA  ASN A 269      42.747  36.949  57.966  1.00 92.81           C  
ATOM   4082  C   ASN A 269      43.656  38.179  58.145  1.00 92.81           C  
ATOM   4083  CB  ASN A 269      41.269  37.236  57.618  1.00 92.81           C  
ATOM   4086  O   ASN A 269      43.243  39.313  57.930  1.00 92.81           O  
ATOM   4087  CG  ASN A 269      40.560  35.987  57.129  1.00 92.81           C  
ATOM   4088  ND2 ASN A 269      39.257  35.927  57.229  1.00 92.81           N  
ATOM   4091  OD1 ASN A 269      41.157  35.036  56.661  1.00 92.81           O  
ATOM   4092  N   ILE A 270      44.904  37.932  58.563  1.00 92.38           N  
ATOM   4094  CA  ILE A 270      45.904  38.975  58.847  1.00 92.38           C  
ATOM   4096  C   ILE A 270      47.089  38.902  57.894  1.00 92.38           C  
ATOM   4097  CB  ILE A 270      46.393  38.877  60.317  1.00 92.38           C  
ATOM   4099  O   ILE A 270      47.609  39.942  57.486  1.00 92.38           O  
ATOM   4100  CG1 ILE A 270      45.264  39.113  61.337  1.00 92.38           C  
ATOM   4103  CG2 ILE A 270      47.566  39.833  60.626  1.00 92.38           C  
ATOM   4107  CD1 ILE A 270      44.583  40.485  61.244  1.00 92.38           C  
ATOM   4111  N   PHE A 271      47.568  37.691  57.595  1.00 94.84           N  
ATOM   4113  CA  PHE A 271      48.895  37.489  57.023  1.00 94.84           C  
ATOM   4115  C   PHE A 271      48.944  37.784  55.529  1.00 94.84           C  
ATOM   4116  CB  PHE A 271      49.412  36.090  57.350  1.00 94.84           C  
ATOM   4119  O   PHE A 271      49.983  38.237  55.062  1.00 94.84           O  
ATOM   4120  CG  PHE A 271      49.913  35.936  58.772  1.00 94.84           C  
ATOM   4121  CD1 PHE A 271      51.162  36.464  59.150  1.00 94.84           C  
ATOM   4123  CD2 PHE A 271      49.131  35.256  59.718  1.00 94.84           C  
ATOM   4125  CE1 PHE A 271      51.630  36.300  60.468  1.00 94.84           C  
ATOM   4127  CE2 PHE A 271      49.606  35.081  61.029  1.00 94.84           C  
ATOM   4129  CZ  PHE A 271      50.851  35.606  61.408  1.00 94.84           C  
ATOM   4131  N   HIS A 272      47.836  37.633  54.801  1.00 91.37           N  
ATOM   4133  CA  HIS A 272      47.750  37.985  53.379  1.00 91.37           C  
ATOM   4135  C   HIS A 272      48.009  39.481  53.072  1.00 91.37           C  
ATOM   4136  CB  HIS A 272      46.391  37.518  52.847  1.00 91.37           C  
ATOM   4139  O   HIS A 272      48.288  39.832  51.927  1.00 91.37           O  
ATOM   4140  CG  HIS A 272      45.219  38.127  53.552  1.00 91.37           C  
ATOM   4141  CD2 HIS A 272      44.670  39.347  53.298  1.00 91.37           C  
ATOM   4143  ND1 HIS A 272      44.417  37.498  54.463  1.00 91.37           N  
ATOM   4145  CE1 HIS A 272      43.414  38.335  54.761  1.00 91.37           C  
ATOM   4147  NE2 HIS A 272      43.537  39.494  54.100  1.00 91.37           N  
ATOM   4148  N   LEU A 273      47.977  40.366  54.082  1.00 89.43           N  
ATOM   4150  CA  LEU A 273      48.366  41.787  53.989  1.00 89.43           C  
ATOM   4152  C   LEU A 273      49.704  42.096  54.688  1.00 89.43           C  
ATOM   4153  CB  LEU A 273      47.239  42.693  54.535  1.00 89.43           C  
ATOM   4156  O   LEU A 273      49.938  43.230  55.104  1.00 89.43           O  
ATOM   4157  CG  LEU A 273      45.911  42.635  53.775  1.00 89.43           C  
ATOM   4159  CD1 LEU A 273      44.873  43.514  54.466  1.00 89.43           C  
ATOM   4163  CD2 LEU A 273      46.038  43.077  52.314  1.00 89.43           C  
ATOM   4167  N   GLN A 274      50.570  41.104  54.905  1.00 93.11           N  
ATOM   4169  CA  GLN A 274      51.857  41.284  55.587  1.00 93.11           C  
ATOM   4171  C   GLN A 274      53.035  41.086  54.640  1.00 93.11           C  
ATOM   4172  CB  GLN A 274      51.966  40.318  56.782  1.00 93.11           C  
ATOM   4175  O   GLN A 274      53.009  40.210  53.788  1.00 93.11           O  
ATOM   4176  CG  GLN A 274      50.873  40.537  57.831  1.00 93.11           C  
ATOM   4179  CD  GLN A 274      50.710  41.985  58.256  1.00 93.11           C  
ATOM   4180  NE2 GLN A 274      49.501  42.495  58.213  1.00 93.11           N  
ATOM   4183  OE1 GLN A 274      51.672  42.660  58.620  1.00 93.11           O  
ATOM   4184  N   THR A 275      54.144  41.804  54.866  1.00 93.09           N  
ATOM   4186  CA  THR A 275      55.430  41.329  54.326  1.00 93.09           C  
ATOM   4188  C   THR A 275      55.789  40.028  55.016  1.00 93.09           C  
ATOM   4189  CB  THR A 275      56.665  42.201  54.616  1.00 93.09           C  
ATOM   4191  O   THR A 275      55.533  39.885  56.210  1.00 93.09           O  
ATOM   4192  CG2 THR A 275      57.032  43.218  53.589  1.00 93.09           C  
ATOM   4196  OG1 THR A 275      56.589  42.898  55.830  1.00 93.09           O  
ATOM   4198  N   PRO A 276      56.608  39.184  54.382  1.00 93.58           N  
ATOM   4199  CA  PRO A 276      57.342  38.143  55.098  1.00 93.58           C  
ATOM   4201  C   PRO A 276      58.121  38.672  56.325  1.00 93.58           C  
ATOM   4202  CB  PRO A 276      58.204  37.489  54.017  1.00 93.58           C  
ATOM   4205  O   PRO A 276      58.121  38.046  57.384  1.00 93.58           O  
ATOM   4206  CG  PRO A 276      57.256  37.595  52.811  1.00 93.58           C  
ATOM   4209  CD  PRO A 276      56.651  38.983  52.944  1.00 93.58           C  
ATOM   4212  N   ALA A 277      58.695  39.881  56.259  1.00 95.22           N  
ATOM   4214  CA  ALA A 277      59.335  40.530  57.407  1.00 95.22           C  
ATOM   4216  C   ALA A 277      58.356  40.896  58.549  1.00 95.22           C  
ATOM   4217  CB  ALA A 277      60.101  41.761  56.905  1.00 95.22           C  
ATOM   4221  O   ALA A 277      58.684  40.688  59.726  1.00 95.22           O  
ATOM   4222  N   SER A 278      57.168  41.441  58.248  1.00 95.42           N  
ATOM   4224  CA  SER A 278      56.151  41.752  59.263  1.00 95.42           C  
ATOM   4226  C   SER A 278      55.454  40.492  59.778  1.00 95.42           C  
ATOM   4227  CB  SER A 278      55.145  42.819  58.797  1.00 95.42           C  
ATOM   4230  O   SER A 278      55.234  40.390  60.985  1.00 95.42           O  
ATOM   4231  OG  SER A 278      54.305  42.379  57.760  1.00 95.42           O  
ATOM   4233  N   ALA A 279      55.234  39.485  58.933  1.00 96.27           N  
ATOM   4235  CA  ALA A 279      54.710  38.180  59.316  1.00 96.27           C  
ATOM   4237  C   ALA A 279      55.613  37.490  60.353  1.00 96.27           C  
ATOM   4238  CB  ALA A 279      54.550  37.327  58.055  1.00 96.27           C  
ATOM   4242  O   ALA A 279      55.152  37.134  61.442  1.00 96.27           O  
ATOM   4243  N   VAL A 280      56.926  37.412  60.094  1.00 96.67           N  
ATOM   4245  CA  VAL A 280      57.904  36.866  61.052  1.00 96.67           C  
ATOM   4247  C   VAL A 280      57.919  37.665  62.361  1.00 96.67           C  
ATOM   4248  CB  VAL A 280      59.309  36.814  60.419  1.00 96.67           C  
ATOM   4250  O   VAL A 280      58.036  37.084  63.444  1.00 96.67           O  
ATOM   4251  CG1 VAL A 280      60.406  36.462  61.436  1.00 96.67           C  
ATOM   4255  CG2 VAL A 280      59.375  35.746  59.327  1.00 96.67           C  
ATOM   4259  N   ARG A 281      57.780  38.997  62.309  1.00 96.22           N  
ATOM   4261  CA  ARG A 281      57.705  39.844  63.515  1.00 96.22           C  
ATOM   4263  C   ARG A 281      56.475  39.513  64.365  1.00 96.22           C  
ATOM   4264  CB  ARG A 281      57.735  41.323  63.105  1.00 96.22           C  
ATOM   4267  O   ARG A 281      56.620  39.330  65.575  1.00 96.22           O  
ATOM   4268  CG  ARG A 281      57.763  42.282  64.308  1.00 96.22           C  
ATOM   4271  CD  ARG A 281      57.671  43.744  63.854  1.00 96.22           C  
ATOM   4274  NE  ARG A 281      58.779  44.108  62.944  1.00 96.22           N  
ATOM   4276  NH1 ARG A 281      59.967  45.469  64.357  1.00 96.22           N  
ATOM   4279  NH2 ARG A 281      60.706  45.110  62.275  1.00 96.22           N  
ATOM   4282  CZ  ARG A 281      59.809  44.891  63.198  1.00 96.22           C  
ATOM   4283  N   LEU A 282      55.297  39.394  63.750  1.00 96.63           N  
ATOM   4285  CA  LEU A 282      54.054  39.030  64.436  1.00 96.63           C  
ATOM   4287  C   LEU A 282      54.136  37.621  65.038  1.00 96.63           C  
ATOM   4288  CB  LEU A 282      52.869  39.142  63.456  1.00 96.63           C  
ATOM   4291  O   LEU A 282      53.789  37.430  66.204  1.00 96.63           O  
ATOM   4292  CG  LEU A 282      52.532  40.573  62.997  1.00 96.63           C  
ATOM   4294  CD1 LEU A 282      51.439  40.528  61.931  1.00 96.63           C  
ATOM   4298  CD2 LEU A 282      52.057  41.459  64.147  1.00 96.63           C  
ATOM   4302  N   MET A 283      54.686  36.653  64.301  1.00 97.01           N  
ATOM   4304  CA  MET A 283      54.882  35.288  64.801  1.00 97.01           C  
ATOM   4306  C   MET A 283      55.881  35.220  65.968  1.00 97.01           C  
ATOM   4307  CB  MET A 283      55.330  34.373  63.661  1.00 97.01           C  
ATOM   4310  O   MET A 283      55.650  34.479  66.924  1.00 97.01           O  
ATOM   4311  CG  MET A 283      54.212  34.089  62.661  1.00 97.01           C  
ATOM   4314  SD  MET A 283      54.725  32.845  61.463  1.00 97.01           S  
ATOM   4315  CE  MET A 283      53.232  32.736  60.451  1.00 97.01           C  
ATOM   4319  N   ARG A 284      56.954  36.027  65.961  1.00 96.78           N  
ATOM   4321  CA  ARG A 284      57.881  36.140  67.106  1.00 96.78           C  
ATOM   4323  C   ARG A 284      57.197  36.714  68.343  1.00 96.78           C  
ATOM   4324  CB  ARG A 284      59.093  37.009  66.740  1.00 96.78           C  
ATOM   4327  O   ARG A 284      57.425  36.224  69.449  1.00 96.78           O  
ATOM   4328  CG  ARG A 284      60.103  36.230  65.896  1.00 96.78           C  
ATOM   4331  CD  ARG A 284      61.255  37.140  65.468  1.00 96.78           C  
ATOM   4334  NE  ARG A 284      62.200  36.403  64.614  1.00 96.78           N  
ATOM   4336  NH1 ARG A 284      62.935  38.154  63.312  1.00 96.78           N  
ATOM   4339  NH2 ARG A 284      63.637  36.062  62.916  1.00 96.78           N  
ATOM   4342  CZ  ARG A 284      62.924  36.886  63.624  1.00 96.78           C  
ATOM   4343  N   HIS A 285      56.352  37.733  68.174  1.00 97.10           N  
ATOM   4345  CA  HIS A 285      55.541  38.253  69.275  1.00 97.10           C  
ATOM   4347  C   HIS A 285      54.585  37.185  69.810  1.00 97.10           C  
ATOM   4348  CB  HIS A 285      54.805  39.530  68.850  1.00 97.10           C  
ATOM   4351  O   HIS A 285      54.544  36.985  71.021  1.00 97.10           O  
ATOM   4352  CG  HIS A 285      55.708  40.725  68.701  1.00 97.10           C  
ATOM   4353  CD2 HIS A 285      55.633  41.694  67.736  1.00 97.10           C  
ATOM   4355  ND1 HIS A 285      56.757  41.055  69.529  1.00 97.10           N  
ATOM   4357  CE1 HIS A 285      57.311  42.186  69.067  1.00 97.10           C  
ATOM   4359  NE2 HIS A 285      56.664  42.613  67.977  1.00 97.10           N  
ATOM   4360  N   ALA A 286      53.912  36.429  68.938  1.00 97.56           N  
ATOM   4362  CA  ALA A 286      53.056  35.320  69.350  1.00 97.56           C  
ATOM   4364  C   ALA A 286      53.831  34.274  70.163  1.00 97.56           C  
ATOM   4365  CB  ALA A 286      52.406  34.707  68.110  1.00 97.56           C  
ATOM   4369  O   ALA A 286      53.437  33.962  71.285  1.00 97.56           O  
ATOM   4370  N   ALA A 287      54.983  33.811  69.665  1.00 97.14           N  
ATOM   4372  CA  ALA A 287      55.834  32.839  70.355  1.00 97.14           C  
ATOM   4374  C   ALA A 287      56.241  33.297  71.770  1.00 97.14           C  
ATOM   4375  CB  ALA A 287      57.068  32.581  69.480  1.00 97.14           C  
ATOM   4379  O   ALA A 287      56.223  32.497  72.716  1.00 97.14           O  
ATOM   4380  N   ALA A 288      56.558  34.586  71.931  1.00 96.51           N  
ATOM   4382  CA  ALA A 288      56.907  35.195  73.215  1.00 96.51           C  
ATOM   4384  C   ALA A 288      55.712  35.325  74.181  1.00 96.51           C  
ATOM   4385  CB  ALA A 288      57.541  36.563  72.933  1.00 96.51           C  
ATOM   4389  O   ALA A 288      55.908  35.371  75.395  1.00 96.51           O  
ATOM   4390  N   CYS A 289      54.483  35.367  73.662  1.00 96.98           N  
ATOM   4392  CA  CYS A 289      53.269  35.581  74.450  1.00 96.98           C  
ATOM   4394  C   CYS A 289      52.622  34.283  74.973  1.00 96.98           C  
ATOM   4395  CB  CYS A 289      52.279  36.405  73.615  1.00 96.98           C  
ATOM   4398  O   CYS A 289      51.796  34.352  75.882  1.00 96.98           O  
ATOM   4399  SG  CYS A 289      52.923  38.078  73.341  1.00 96.98           S  
ATOM   4401  N   LEU A 290      52.971  33.106  74.444  1.00 97.29           N  
ATOM   4403  CA  LEU A 290      52.304  31.841  74.797  1.00 97.29           C  
ATOM   4405  C   LEU A 290      52.663  31.320  76.203  1.00 97.29           C  
ATOM   4406  CB  LEU A 290      52.626  30.770  73.739  1.00 97.29           C  
ATOM   4409  O   LEU A 290      53.817  31.380  76.629  1.00 97.29           O  
ATOM   4410  CG  LEU A 290      52.059  31.026  72.344  1.00 97.29           C  
ATOM   4412  CD1 LEU A 290      52.761  30.100  71.353  1.00 97.29           C  
ATOM   4416  CD2 LEU A 290      50.556  30.810  72.291  1.00 97.29           C  
ATOM   4420  N   ALA A 291      51.709  30.689  76.888  1.00 96.92           N  
ATOM   4422  CA  ALA A 291      51.955  29.767  78.005  1.00 96.92           C  
ATOM   4424  C   ALA A 291      52.778  28.545  77.540  1.00 96.92           C  
ATOM   4425  CB  ALA A 291      50.595  29.317  78.550  1.00 96.92           C  
ATOM   4429  O   ALA A 291      52.800  28.297  76.335  1.00 96.92           O  
ATOM   4430  N   PRO A 292      53.457  27.771  78.420  1.00 95.42           N  
ATOM   4431  CA  PRO A 292      54.323  26.634  78.053  1.00 95.42           C  
ATOM   4433  C   PRO A 292      53.759  25.709  76.963  1.00 95.42           C  
ATOM   4434  CB  PRO A 292      54.602  25.894  79.360  1.00 95.42           C  
ATOM   4437  O   PRO A 292      54.434  25.513  75.953  1.00 95.42           O  
ATOM   4438  CG  PRO A 292      54.644  27.049  80.358  1.00 95.42           C  
ATOM   4441  CD  PRO A 292      53.533  27.976  79.860  1.00 95.42           C  
ATOM   4444  N   ASP A 293      52.500  25.287  77.118  1.00 95.39           N  
ATOM   4446  CA  ASP A 293      51.758  24.415  76.191  1.00 95.39           C  
ATOM   4448  C   ASP A 293      50.770  25.183  75.288  1.00 95.39           C  
ATOM   4449  CB  ASP A 293      51.038  23.323  76.997  1.00 95.39           C  
ATOM   4452  O   ASP A 293      49.790  24.624  74.784  1.00 95.39           O  
ATOM   4453  CG  ASP A 293      51.994  22.510  77.872  1.00 95.39           C  
ATOM   4454  OD1 ASP A 293      51.674  22.349  79.070  1.00 95.39           O  
ATOM   4455  OD2 ASP A 293      53.041  22.078  77.342  1.00 95.39           O  
ATOM   4456  N   GLY A 294      50.973  26.492  75.142  1.00 97.49           N  
ATOM   4458  CA  GLY A 294      50.129  27.359  74.330  1.00 97.49           C  
ATOM   4461  C   GLY A 294      50.278  27.087  72.832  1.00 97.49           C  
ATOM   4462  O   GLY A 294      51.333  26.651  72.361  1.00 97.49           O  
ATOM   4463  N   LEU A 295      49.215  27.374  72.082  1.00 97.35           N  
ATOM   4465  CA  LEU A 295      49.148  27.204  70.630  1.00 97.35           C  
ATOM   4467  C   LEU A 295      49.032  28.553  69.912  1.00 97.35           C  
ATOM   4468  CB  LEU A 295      47.961  26.288  70.280  1.00 97.35           C  
ATOM   4471  O   LEU A 295      48.407  29.480  70.418  1.00 97.35           O  
ATOM   4472  CG  LEU A 295      48.027  24.876  70.894  1.00 97.35           C  
ATOM   4474  CD1 LEU A 295      46.766  24.094  70.519  1.00 97.35           C  
ATOM   4478  CD2 LEU A 295      49.247  24.094  70.408  1.00 97.35           C  
ATOM   4482  N   VAL A 296      49.579  28.645  68.704  1.00 97.88           N  
ATOM   4484  CA  VAL A 296      49.198  29.669  67.722  1.00 97.88           C  
ATOM   4486  C   VAL A 296      48.226  29.029  66.739  1.00 97.88           C  
ATOM   4487  CB  VAL A 296      50.402  30.271  66.973  1.00 97.88           C  
ATOM   4489  O   VAL A 296      48.511  27.945  66.234  1.00 97.88           O  
ATOM   4490  CG1 VAL A 296      49.985  31.448  66.085  1.00 97.88           C  
ATOM   4494  CG2 VAL A 296      51.471  30.774  67.941  1.00 97.88           C  
ATOM   4498  N   ALA A 297      47.105  29.686  66.462  1.00 97.61           N  
ATOM   4500  CA  ALA A 297      46.225  29.350  65.350  1.00 97.61           C  
ATOM   4502  C   ALA A 297      46.290  30.470  64.308  1.00 97.61           C  
ATOM   4503  CB  ALA A 297      44.802  29.110  65.864  1.00 97.61           C  
ATOM   4507  O   ALA A 297      46.015  31.625  64.628  1.00 97.61           O  
ATOM   4508  N   VAL A 298      46.661  30.122  63.079  1.00 97.71           N  
ATOM   4510  CA  VAL A 298      46.631  31.023  61.924  1.00 97.71           C  
ATOM   4512  C   VAL A 298      45.517  30.571  60.998  1.00 97.71           C  
ATOM   4513  CB  VAL A 298      47.981  31.046  61.189  1.00 97.71           C  
ATOM   4515  O   VAL A 298      45.537  29.427  60.553  1.00 97.71           O  
ATOM   4516  CG1 VAL A 298      47.908  31.976  59.978  1.00 97.71           C  
ATOM   4520  CG2 VAL A 298      49.108  31.515  62.122  1.00 97.71           C  
ATOM   4524  N   VAL A 299      44.557  31.446  60.726  1.00 96.92           N  
ATOM   4526  CA  VAL A 299      43.451  31.231  59.789  1.00 96.92           C  
ATOM   4528  C   VAL A 299      43.652  32.182  58.617  1.00 96.92           C  
ATOM   4529  CB  VAL A 299      42.101  31.510  60.468  1.00 96.92           C  
ATOM   4531  O   VAL A 299      43.648  33.393  58.821  1.00 96.92           O  
ATOM   4532  CG1 VAL A 299      40.935  31.277  59.511  1.00 96.92           C  
ATOM   4536  CG2 VAL A 299      41.880  30.677  61.737  1.00 96.92           C  
ATOM   4540  N   ASP A 300      43.847  31.650  57.415  1.00 96.88           N  
ATOM   4542  CA  ASP A 300      44.055  32.466  56.212  1.00 96.88           C  
ATOM   4544  C   ASP A 300      43.786  31.647  54.931  1.00 96.88           C  
ATOM   4545  CB  ASP A 300      45.492  33.049  56.239  1.00 96.88           C  
ATOM   4548  O   ASP A 300      43.553  30.428  54.985  1.00 96.88           O  
ATOM   4549  CG  ASP A 300      45.515  34.521  55.810  1.00 96.88           C  
ATOM   4550  OD1 ASP A 300      46.045  35.384  56.556  1.00 96.88           O  
ATOM   4551  OD2 ASP A 300      44.969  34.797  54.726  1.00 96.88           O  
ATOM   4552  N   GLN A 301      43.845  32.298  53.769  1.00 96.38           N  
ATOM   4554  CA  GLN A 301      43.905  31.634  52.464  1.00 96.38           C  
ATOM   4556  C   GLN A 301      45.329  31.138  52.219  1.00 96.38           C  
ATOM   4557  CB  GLN A 301      43.476  32.586  51.339  1.00 96.38           C  
ATOM   4560  O   GLN A 301      46.228  31.908  51.892  1.00 96.38           O  
ATOM   4561  CG  GLN A 301      41.961  32.783  51.285  1.00 96.38           C  
ATOM   4564  CD  GLN A 301      41.417  33.599  52.448  1.00 96.38           C  
ATOM   4565  NE2 GLN A 301      40.297  33.185  52.980  1.00 96.38           N  
ATOM   4568  OE1 GLN A 301      41.982  34.575  52.900  1.00 96.38           O  
ATOM   4569  N   ILE A 302      45.543  29.834  52.399  1.00 95.73           N  
ATOM   4571  CA  ILE A 302      46.876  29.227  52.322  1.00 95.73           C  
ATOM   4573  C   ILE A 302      46.942  28.340  51.093  1.00 95.73           C  
ATOM   4574  CB  ILE A 302      47.209  28.461  53.614  1.00 95.73           C  
ATOM   4576  O   ILE A 302      46.138  27.416  50.956  1.00 95.73           O  
ATOM   4577  CG1 ILE A 302      47.161  29.431  54.817  1.00 95.73           C  
ATOM   4580  CG2 ILE A 302      48.601  27.801  53.495  1.00 95.73           C  
ATOM   4584  CD1 ILE A 302      47.046  28.734  56.163  1.00 95.73           C  
ATOM   4588  N   VAL A 303      47.908  28.606  50.222  1.00 92.25           N  
ATOM   4590  CA  VAL A 303      48.061  27.912  48.942  1.00 92.25           C  
ATOM   4592  C   VAL A 303      48.801  26.582  49.132  1.00 92.25           C  
ATOM   4593  CB  VAL A 303      48.760  28.836  47.924  1.00 92.25           C  
ATOM   4595  O   VAL A 303      49.924  26.552  49.644  1.00 92.25           O  
ATOM   4596  CG1 VAL A 303      48.982  28.134  46.582  1.00 92.25           C  
ATOM   4600  CG2 VAL A 303      47.934  30.103  47.660  1.00 92.25           C  
ATOM   4604  N   ASP A 304      48.189  25.482  48.679  1.00 90.78           N  
ATOM   4606  CA  ASP A 304      48.881  24.212  48.428  1.00 90.78           C  
ATOM   4608  C   ASP A 304      49.327  24.183  46.964  1.00 90.78           C  
ATOM   4609  CB  ASP A 304      47.990  23.005  48.769  1.00 90.78           C  
ATOM   4612  O   ASP A 304      48.562  23.825  46.069  1.00 90.78           O  
ATOM   4613  CG  ASP A 304      48.802  21.739  49.058  1.00 90.78           C  
ATOM   4614  OD1 ASP A 304      48.215  20.814  49.671  1.00 90.78           O  
ATOM   4615  OD2 ASP A 304      49.996  21.704  48.682  1.00 90.78           O  
ATOM   4616  N   ALA A 305      50.539  24.669  46.696  1.00 84.13           N  
ATOM   4618  CA  ALA A 305      50.986  24.902  45.325  1.00 84.13           C  
ATOM   4620  C   ALA A 305      51.062  23.603  44.501  1.00 84.13           C  
ATOM   4621  CB  ALA A 305      52.331  25.633  45.374  1.00 84.13           C  
ATOM   4625  O   ALA A 305      50.767  23.622  43.307  1.00 84.13           O  
ATOM   4626  N   ASP A 306      51.388  22.483  45.141  1.00 84.37           N  
ATOM   4628  CA  ASP A 306      51.751  21.236  44.457  1.00 84.37           C  
ATOM   4630  C   ASP A 306      50.577  20.248  44.352  1.00 84.37           C  
ATOM   4631  CB  ASP A 306      52.948  20.593  45.180  1.00 84.37           C  
ATOM   4634  O   ASP A 306      50.720  19.132  43.843  1.00 84.37           O  
ATOM   4635  CG  ASP A 306      54.187  21.490  45.330  1.00 84.37           C  
ATOM   4636  OD1 ASP A 306      55.061  21.116  46.142  1.00 84.37           O  
ATOM   4637  OD2 ASP A 306      54.279  22.542  44.664  1.00 84.37           O  
ATOM   4638  N   ARG A 307      49.405  20.619  44.879  1.00 84.18           N  
ATOM   4640  CA  ARG A 307      48.276  19.702  45.014  1.00 84.18           C  
ATOM   4642  C   ARG A 307      47.515  19.527  43.703  1.00 84.18           C  
ATOM   4643  CB  ARG A 307      47.390  20.165  46.171  1.00 84.18           C  
ATOM   4646  O   ARG A 307      46.898  20.457  43.194  1.00 84.18           O  
ATOM   4647  CG  ARG A 307      46.250  19.180  46.444  1.00 84.18           C  
ATOM   4650  CD  ARG A 307      45.654  19.462  47.821  1.00 84.18           C  
ATOM   4653  NE  ARG A 307      44.577  18.509  48.145  1.00 84.18           N  
ATOM   4655  NH1 ARG A 307      44.120  19.366  50.221  1.00 84.18           N  
ATOM   4658  NH2 ARG A 307      42.937  17.630  49.462  1.00 84.18           N  
ATOM   4661  CZ  ARG A 307      43.890  18.502  49.271  1.00 84.18           C  
ATOM   4662  N   GLU A 308      47.470  18.281  43.236  1.00 84.46           N  
ATOM   4664  CA  GLU A 308      46.628  17.830  42.123  1.00 84.46           C  
ATOM   4666  C   GLU A 308      45.745  16.632  42.555  1.00 84.46           C  
ATOM   4667  CB  GLU A 308      47.505  17.456  40.913  1.00 84.46           C  
ATOM   4670  O   GLU A 308      46.260  15.691  43.171  1.00 84.46           O  
ATOM   4671  CG  GLU A 308      48.152  18.659  40.202  1.00 84.46           C  
ATOM   4674  CD  GLU A 308      47.170  19.493  39.357  1.00 84.46           C  
ATOM   4675  OE1 GLU A 308      47.652  20.328  38.556  1.00 84.46           O  
ATOM   4676  OE2 GLU A 308      45.937  19.294  39.470  1.00 84.46           O  
ATOM   4677  N   PRO A 309      44.430  16.608  42.240  1.00 84.48           N  
ATOM   4678  CA  PRO A 309      43.668  17.708  41.653  1.00 84.48           C  
ATOM   4680  C   PRO A 309      43.478  18.854  42.658  1.00 84.48           C  
ATOM   4681  CB  PRO A 309      42.323  17.099  41.250  1.00 84.48           C  
ATOM   4684  O   PRO A 309      43.388  18.627  43.869  1.00 84.48           O  
ATOM   4685  CG  PRO A 309      42.109  16.020  42.311  1.00 84.48           C  
ATOM   4688  CD  PRO A 309      43.529  15.509  42.571  1.00 84.48           C  
ATOM   4691  N   LYS A 310      43.366  20.078  42.139  1.00 89.93           N  
ATOM   4693  CA  LYS A 310      43.052  21.280  42.925  1.00 89.93           C  
ATOM   4695  C   LYS A 310      41.774  21.099  43.755  1.00 89.93           C  
ATOM   4696  CB  LYS A 310      42.839  22.476  41.987  1.00 89.93           C  
ATOM   4699  O   LYS A 310      40.724  20.755  43.207  1.00 89.93           O  
ATOM   4700  CG  LYS A 310      44.037  22.856  41.103  1.00 89.93           C  
ATOM   4703  CD  LYS A 310      43.631  24.043  40.210  1.00 89.93           C  
ATOM   4706  CE  LYS A 310      42.782  23.662  38.991  1.00 89.93           C  
ATOM   4709  NZ  LYS A 310      43.555  23.328  37.774  1.00 89.93           N  
ATOM   4713  N   THR A 311      41.827  21.410  45.050  1.00 93.03           N  
ATOM   4715  CA  THR A 311      40.623  21.496  45.899  1.00 93.03           C  
ATOM   4717  C   THR A 311      39.919  22.851  45.777  1.00 93.03           C  
ATOM   4718  CB  THR A 311      40.935  21.229  47.374  1.00 93.03           C  
ATOM   4720  O   THR A 311      40.540  23.810  45.308  1.00 93.03           O  
ATOM   4721  CG2 THR A 311      41.525  19.848  47.568  1.00 93.03           C  
ATOM   4725  OG1 THR A 311      41.821  22.175  47.921  1.00 93.03           O  
ATOM   4727  N   PRO A 312      38.653  22.989  46.230  1.00 93.17           N  
ATOM   4728  CA  PRO A 312      37.999  24.296  46.329  1.00 93.17           C  
ATOM   4730  C   PRO A 312      38.817  25.319  47.133  1.00 93.17           C  
ATOM   4731  CB  PRO A 312      36.636  24.024  46.976  1.00 93.17           C  
ATOM   4734  O   PRO A 312      38.903  26.478  46.736  1.00 93.17           O  
ATOM   4735  CG  PRO A 312      36.337  22.584  46.567  1.00 93.17           C  
ATOM   4738  CD  PRO A 312      37.719  21.934  46.614  1.00 93.17           C  
ATOM   4741  N   GLN A 313      39.492  24.888  48.208  1.00 93.37           N  
ATOM   4743  CA  GLN A 313      40.379  25.735  49.014  1.00 93.37           C  
ATOM   4745  C   GLN A 313      41.604  26.201  48.220  1.00 93.37           C  
ATOM   4746  CB  GLN A 313      40.857  25.004  50.284  1.00 93.37           C  
ATOM   4749  O   GLN A 313      41.974  27.367  48.325  1.00 93.37           O  
ATOM   4750  CG  GLN A 313      39.752  24.627  51.284  1.00 93.37           C  
ATOM   4753  CD  GLN A 313      38.973  23.362  50.923  1.00 93.37           C  
ATOM   4754  NE2 GLN A 313      38.028  22.973  51.739  1.00 93.37           N  
ATOM   4757  OE1 GLN A 313      39.178  22.712  49.911  1.00 93.37           O  
ATOM   4758  N   ASP A 314      42.212  25.328  47.408  1.00 93.97           N  
ATOM   4760  CA  ASP A 314      43.361  25.699  46.567  1.00 93.97           C  
ATOM   4762  C   ASP A 314      42.954  26.713  45.504  1.00 93.97           C  
ATOM   4763  CB  ASP A 314      43.988  24.474  45.881  1.00 93.97           C  
ATOM   4766  O   ASP A 314      43.605  27.744  45.348  1.00 93.97           O  
ATOM   4767  CG  ASP A 314      44.444  23.435  46.891  1.00 93.97           C  
ATOM   4768  OD1 ASP A 314      44.084  22.248  46.708  1.00 93.97           O  
ATOM   4769  OD2 ASP A 314      44.979  23.837  47.947  1.00 93.97           O  
ATOM   4770  N   ARG A 315      41.835  26.454  44.814  1.00 95.67           N  
ATOM   4772  CA  ARG A 315      41.289  27.373  43.809  1.00 95.67           C  
ATOM   4774  C   ARG A 315      40.986  28.729  44.433  1.00 95.67           C  
ATOM   4775  CB  ARG A 315      40.031  26.781  43.161  1.00 95.67           C  
ATOM   4778  O   ARG A 315      41.444  29.743  43.919  1.00 95.67           O  
ATOM   4779  CG  ARG A 315      40.351  25.541  42.321  1.00 95.67           C  
ATOM   4782  CD  ARG A 315      39.062  24.906  41.800  1.00 95.67           C  
ATOM   4785  NE  ARG A 315      39.336  23.697  41.002  1.00 95.67           N  
ATOM   4787  NH1 ARG A 315      39.731  24.735  38.987  1.00 95.67           N  
ATOM   4790  NH2 ARG A 315      39.556  22.566  39.019  1.00 95.67           N  
ATOM   4793  CZ  ARG A 315      39.539  23.672  39.696  1.00 95.67           C  
ATOM   4794  N   PHE A 316      40.274  28.751  45.559  1.00 96.34           N  
ATOM   4796  CA  PHE A 316      39.945  29.999  46.239  1.00 96.34           C  
ATOM   4798  C   PHE A 316      41.196  30.749  46.709  1.00 96.34           C  
ATOM   4799  CB  PHE A 316      38.987  29.738  47.404  1.00 96.34           C  
ATOM   4802  O   PHE A 316      41.261  31.956  46.520  1.00 96.34           O  
ATOM   4803  CG  PHE A 316      38.497  31.027  48.032  1.00 96.34           C  
ATOM   4804  CD1 PHE A 316      39.120  31.545  49.183  1.00 96.34           C  
ATOM   4806  CD2 PHE A 316      37.456  31.747  47.423  1.00 96.34           C  
ATOM   4808  CE1 PHE A 316      38.691  32.770  49.726  1.00 96.34           C  
ATOM   4810  CE2 PHE A 316      37.029  32.966  47.970  1.00 96.34           C  
ATOM   4812  CZ  PHE A 316      37.642  33.480  49.123  1.00 96.34           C  
ATOM   4814  N   ALA A 317      42.206  30.066  47.258  1.00 96.41           N  
ATOM   4816  CA  ALA A 317      43.433  30.719  47.715  1.00 96.41           C  
ATOM   4818  C   ALA A 317      44.219  31.369  46.563  1.00 96.41           C  
ATOM   4819  CB  ALA A 317      44.278  29.705  48.498  1.00 96.41           C  
ATOM   4823  O   ALA A 317      44.631  32.522  46.685  1.00 96.41           O  
ATOM   4824  N   LEU A 318      44.363  30.683  45.422  1.00 96.52           N  
ATOM   4826  CA  LEU A 318      45.006  31.250  44.227  1.00 96.52           C  
ATOM   4828  C   LEU A 318      44.235  32.463  43.677  1.00 96.52           C  
ATOM   4829  CB  LEU A 318      45.120  30.163  43.142  1.00 96.52           C  
ATOM   4832  O   LEU A 318      44.834  33.458  43.276  1.00 96.52           O  
ATOM   4833  CG  LEU A 318      46.059  28.985  43.464  1.00 96.52           C  
ATOM   4835  CD1 LEU A 318      46.011  27.973  42.318  1.00 96.52           C  
ATOM   4839  CD2 LEU A 318      47.510  29.410  43.686  1.00 96.52           C  
ATOM   4843  N   LEU A 319      42.902  32.414  43.695  1.00 96.86           N  
ATOM   4845  CA  LEU A 319      42.057  33.533  43.268  1.00 96.86           C  
ATOM   4847  C   LEU A 319      42.077  34.701  44.262  1.00 96.86           C  
ATOM   4848  CB  LEU A 319      40.629  33.009  43.076  1.00 96.86           C  
ATOM   4851  O   LEU A 319      42.078  35.868  43.867  1.00 96.86           O  
ATOM   4852  CG  LEU A 319      40.470  32.022  41.912  1.00 96.86           C  
ATOM   4854  CD1 LEU A 319      39.061  31.434  41.941  1.00 96.86           C  
ATOM   4858  CD2 LEU A 319      40.722  32.700  40.574  1.00 96.86           C  
ATOM   4862  N   PHE A 320      42.149  34.405  45.557  1.00 95.21           N  
ATOM   4864  CA  PHE A 320      42.257  35.407  46.605  1.00 95.21           C  
ATOM   4866  C   PHE A 320      43.597  36.152  46.536  1.00 95.21           C  
ATOM   4867  CB  PHE A 320      42.033  34.741  47.963  1.00 95.21           C  
ATOM   4870  O   PHE A 320      43.609  37.364  46.734  1.00 95.21           O  
ATOM   4871  CG  PHE A 320      41.865  35.734  49.090  1.00 95.21           C  
ATOM   4872  CD1 PHE A 320      42.948  36.036  49.934  1.00 95.21           C  
ATOM   4874  CD2 PHE A 320      40.616  36.346  49.302  1.00 95.21           C  
ATOM   4876  CE1 PHE A 320      42.773  36.939  50.994  1.00 95.21           C  
ATOM   4878  CE2 PHE A 320      40.446  37.255  50.362  1.00 95.21           C  
ATOM   4880  CZ  PHE A 320      41.526  37.548  51.212  1.00 95.21           C  
ATOM   4882  N   ALA A 321      44.696  35.489  46.148  1.00 96.27           N  
ATOM   4884  CA  ALA A 321      45.966  36.158  45.846  1.00 96.27           C  
ATOM   4886  C   ALA A 321      45.805  37.247  44.771  1.00 96.27           C  
ATOM   4887  CB  ALA A 321      46.994  35.125  45.370  1.00 96.27           C  
ATOM   4891  O   ALA A 321      46.328  38.356  44.921  1.00 96.27           O  
ATOM   4892  N   ALA A 322      45.033  36.958  43.714  1.00 96.02           N  
ATOM   4894  CA  ALA A 322      44.701  37.933  42.676  1.00 96.02           C  
ATOM   4896  C   ALA A 322      43.849  39.076  43.219  1.00 96.02           C  
ATOM   4897  CB  ALA A 322      44.068  37.221  41.475  1.00 96.02           C  
ATOM   4901  O   ALA A 322      44.165  40.236  42.956  1.00 96.02           O  
ATOM   4902  N   SER A 323      42.849  38.783  44.054  1.00 94.69           N  
ATOM   4904  CA  SER A 323      42.082  39.826  44.736  1.00 94.69           C  
ATOM   4906  C   SER A 323      42.971  40.727  45.591  1.00 94.69           C  
ATOM   4907  CB  SER A 323      40.971  39.221  45.597  1.00 94.69           C  
ATOM   4910  O   SER A 323      42.853  41.944  45.495  1.00 94.69           O  
ATOM   4911  OG  SER A 323      40.103  40.254  46.030  1.00 94.69           O  
ATOM   4913  N   MET A 324      43.868  40.161  46.404  1.00 93.74           N  
ATOM   4915  CA  MET A 324      44.743  40.929  47.295  1.00 93.74           C  
ATOM   4917  C   MET A 324      45.750  41.771  46.524  1.00 93.74           C  
ATOM   4918  CB  MET A 324      45.474  39.996  48.270  1.00 93.74           C  
ATOM   4921  O   MET A 324      45.926  42.946  46.842  1.00 93.74           O  
ATOM   4922  CG  MET A 324      44.549  39.349  49.302  1.00 93.74           C  
ATOM   4925  SD  MET A 324      43.562  40.518  50.282  1.00 93.74           S  
ATOM   4926  CE  MET A 324      41.998  40.486  49.367  1.00 93.74           C  
ATOM   4930  N   THR A 325      46.356  41.210  45.478  1.00 93.29           N  
ATOM   4932  CA  THR A 325      47.264  41.947  44.592  1.00 93.29           C  
ATOM   4934  C   THR A 325      46.539  43.109  43.911  1.00 93.29           C  
ATOM   4935  CB  THR A 325      47.870  41.005  43.540  1.00 93.29           C  
ATOM   4937  O   THR A 325      47.085  44.209  43.834  1.00 93.29           O  
ATOM   4938  CG2 THR A 325      48.809  41.716  42.564  1.00 93.29           C  
ATOM   4942  OG1 THR A 325      48.646  40.020  44.178  1.00 93.29           O  
ATOM   4944  N   ASN A 326      45.297  42.888  43.467  1.00 91.30           N  
ATOM   4946  CA  ASN A 326      44.519  43.867  42.714  1.00 91.30           C  
ATOM   4948  C   ASN A 326      43.912  44.990  43.573  1.00 91.30           C  
ATOM   4949  CB  ASN A 326      43.452  43.108  41.911  1.00 91.30           C  
ATOM   4952  O   ASN A 326      43.666  46.085  43.068  1.00 91.30           O  
ATOM   4953  CG  ASN A 326      42.863  43.956  40.806  1.00 91.30           C  
ATOM   4954  ND2 ASN A 326      41.611  43.778  40.477  1.00 91.30           N  
ATOM   4957  OD1 ASN A 326      43.524  44.761  40.181  1.00 91.30           O  
ATOM   4958  N   THR A 327      43.660  44.752  44.864  1.00 88.58           N  
ATOM   4960  CA  THR A 327      43.011  45.746  45.737  1.00 88.58           C  
ATOM   4962  C   THR A 327      43.947  46.378  46.764  1.00 88.58           C  
ATOM   4963  CB  THR A 327      41.763  45.182  46.425  1.00 88.58           C  
ATOM   4965  O   THR A 327      43.931  47.603  46.880  1.00 88.58           O  
ATOM   4966  CG2 THR A 327      40.709  44.709  45.421  1.00 88.58           C  
ATOM   4970  OG1 THR A 327      42.090  44.100  47.263  1.00 88.58           O  
ATOM   4972  N   GLY A 328      44.748  45.582  47.482  1.00 83.95           N  
ATOM   4974  CA  GLY A 328      45.550  46.035  48.629  1.00 83.95           C  
ATOM   4977  C   GLY A 328      47.048  45.734  48.552  1.00 83.95           C  
ATOM   4978  O   GLY A 328      47.761  45.966  49.523  1.00 83.95           O  
ATOM   4979  N   GLY A 329      47.535  45.201  47.430  1.00 86.80           N  
ATOM   4981  CA  GLY A 329      48.945  44.855  47.220  1.00 86.80           C  
ATOM   4984  C   GLY A 329      49.418  43.572  47.916  1.00 86.80           C  
ATOM   4985  O   GLY A 329      50.590  43.223  47.783  1.00 86.80           O  
ATOM   4986  N   GLY A 330      48.529  42.861  48.615  1.00 90.35           N  
ATOM   4988  CA  GLY A 330      48.832  41.614  49.320  1.00 90.35           C  
ATOM   4991  C   GLY A 330      49.028  40.401  48.403  1.00 90.35           C  
ATOM   4992  O   GLY A 330      49.185  40.529  47.186  1.00 90.35           O  
ATOM   4993  N   ASP A 331      49.012  39.212  49.001  1.00 89.86           N  
ATOM   4995  CA  ASP A 331      49.176  37.916  48.327  1.00 89.86           C  
ATOM   4997  C   ASP A 331      48.472  36.806  49.136  1.00 89.86           C  
ATOM   4998  CB  ASP A 331      50.683  37.618  48.173  1.00 89.86           C  
ATOM   5001  O   ASP A 331      48.082  37.040  50.278  1.00 89.86           O  
ATOM   5002  CG  ASP A 331      51.024  36.808  46.918  1.00 89.86           C  
ATOM   5003  OD1 ASP A 331      52.167  36.962  46.418  1.00 89.86           O  
ATOM   5004  OD2 ASP A 331      50.144  36.077  46.418  1.00 89.86           O  
ATOM   5005  N   ALA A 332      48.334  35.595  48.592  1.00 94.96           N  
ATOM   5007  CA  ALA A 332      47.980  34.410  49.384  1.00 94.96           C  
ATOM   5009  C   ALA A 332      49.203  33.494  49.481  1.00 94.96           C  
ATOM   5010  CB  ALA A 332      46.749  33.701  48.813  1.00 94.96           C  
ATOM   5014  O   ALA A 332      49.688  32.963  48.484  1.00 94.96           O  
ATOM   5015  N   TYR A 333      49.718  33.330  50.695  1.00 94.14           N  
ATOM   5017  CA  TYR A 333      51.006  32.680  50.916  1.00 94.14           C  
ATOM   5019  C   TYR A 333      50.897  31.153  50.947  1.00 94.14           C  
ATOM   5020  CB  TYR A 333      51.667  33.271  52.162  1.00 94.14           C  
ATOM   5023  O   TYR A 333      49.896  30.568  51.373  1.00 94.14           O  
ATOM   5024  CG  TYR A 333      51.977  34.745  52.002  1.00 94.14           C  
ATOM   5025  CD1 TYR A 333      53.085  35.128  51.229  1.00 94.14           C  
ATOM   5027  CD2 TYR A 333      51.149  35.730  52.580  1.00 94.14           C  
ATOM   5029  CE1 TYR A 333      53.386  36.484  51.029  1.00 94.14           C  
ATOM   5031  CE2 TYR A 333      51.458  37.093  52.395  1.00 94.14           C  
ATOM   5033  OH  TYR A 333      52.813  38.775  51.346  1.00 94.14           O  
ATOM   5035  CZ  TYR A 333      52.566  37.470  51.609  1.00 94.14           C  
ATOM   5036  N   THR A 334      51.957  30.496  50.496  1.00 94.80           N  
ATOM   5038  CA  THR A 334      52.061  29.037  50.430  1.00 94.80           C  
ATOM   5040  C   THR A 334      52.325  28.418  51.799  1.00 94.80           C  
ATOM   5041  CB  THR A 334      53.169  28.603  49.463  1.00 94.80           C  
ATOM   5043  O   THR A 334      52.867  29.057  52.703  1.00 94.80           O  
ATOM   5044  CG2 THR A 334      52.958  29.105  48.036  1.00 94.80           C  
ATOM   5048  OG1 THR A 334      54.414  29.074  49.918  1.00 94.80           O  
ATOM   5050  N   PHE A 335      52.022  27.125  51.954  1.00 95.22           N  
ATOM   5052  CA  PHE A 335      52.445  26.377  53.144  1.00 95.22           C  
ATOM   5054  C   PHE A 335      53.945  26.501  53.428  1.00 95.22           C  
ATOM   5055  CB  PHE A 335      52.122  24.892  52.983  1.00 95.22           C  
ATOM   5058  O   PHE A 335      54.325  26.625  54.590  1.00 95.22           O  
ATOM   5059  CG  PHE A 335      50.678  24.556  53.235  1.00 95.22           C  
ATOM   5060  CD1 PHE A 335      50.190  24.524  54.554  1.00 95.22           C  
ATOM   5062  CD2 PHE A 335      49.840  24.223  52.161  1.00 95.22           C  
ATOM   5064  CE1 PHE A 335      48.869  24.114  54.791  1.00 95.22           C  
ATOM   5066  CE2 PHE A 335      48.520  23.827  52.407  1.00 95.22           C  
ATOM   5068  CZ  PHE A 335      48.044  23.753  53.716  1.00 95.22           C  
ATOM   5070  N   GLN A 336      54.784  26.473  52.388  1.00 94.62           N  
ATOM   5072  CA  GLN A 336      56.230  26.594  52.539  1.00 94.62           C  
ATOM   5074  C   GLN A 336      56.613  27.936  53.180  1.00 94.62           C  
ATOM   5075  CB  GLN A 336      56.902  26.398  51.173  1.00 94.62           C  
ATOM   5078  O   GLN A 336      57.398  27.950  54.127  1.00 94.62           O  
ATOM   5079  CG  GLN A 336      58.428  26.456  51.321  1.00 94.62           C  
ATOM   5082  CD  GLN A 336      59.187  26.302  50.014  1.00 94.62           C  
ATOM   5083  NE2 GLN A 336      60.429  26.731  49.998  1.00 94.62           N  
ATOM   5086  OE1 GLN A 336      58.709  25.797  49.013  1.00 94.62           O  
ATOM   5087  N   GLU A 337      56.019  29.044  52.736  1.00 96.23           N  
ATOM   5089  CA  GLU A 337      56.285  30.370  53.307  1.00 96.23           C  
ATOM   5091  C   GLU A 337      55.860  30.453  54.779  1.00 96.23           C  
ATOM   5092  CB  GLU A 337      55.571  31.442  52.474  1.00 96.23           C  
ATOM   5095  O   GLU A 337      56.633  30.914  55.621  1.00 96.23           O  
ATOM   5096  CG  GLU A 337      56.253  31.634  51.113  1.00 96.23           C  
ATOM   5099  CD  GLU A 337      55.361  32.418  50.152  1.00 96.23           C  
ATOM   5100  OE1 GLU A 337      55.750  33.543  49.767  1.00 96.23           O  
ATOM   5101  OE2 GLU A 337      54.285  31.868  49.812  1.00 96.23           O  
ATOM   5102  N   TYR A 338      54.681  29.926  55.134  1.00 96.41           N  
ATOM   5104  CA  TYR A 338      54.261  29.853  56.539  1.00 96.41           C  
ATOM   5106  C   TYR A 338      55.212  29.000  57.396  1.00 96.41           C  
ATOM   5107  CB  TYR A 338      52.823  29.326  56.650  1.00 96.41           C  
ATOM   5110  O   TYR A 338      55.496  29.371  58.536  1.00 96.41           O  
ATOM   5111  CG  TYR A 338      51.760  30.381  56.415  1.00 96.41           C  
ATOM   5112  CD1 TYR A 338      51.415  31.272  57.449  1.00 96.41           C  
ATOM   5114  CD2 TYR A 338      51.116  30.480  55.169  1.00 96.41           C  
ATOM   5116  CE1 TYR A 338      50.448  32.271  57.228  1.00 96.41           C  
ATOM   5118  CE2 TYR A 338      50.143  31.468  54.947  1.00 96.41           C  
ATOM   5120  OH  TYR A 338      48.837  33.292  55.784  1.00 96.41           O  
ATOM   5122  CZ  TYR A 338      49.799  32.359  55.979  1.00 96.41           C  
ATOM   5123  N   GLU A 339      55.728  27.880  56.878  1.00 95.91           N  
ATOM   5125  CA  GLU A 339      56.702  27.034  57.588  1.00 95.91           C  
ATOM   5127  C   GLU A 339      58.048  27.732  57.802  1.00 95.91           C  
ATOM   5128  CB  GLU A 339      56.941  25.726  56.818  1.00 95.91           C  
ATOM   5131  O   GLU A 339      58.643  27.630  58.881  1.00 95.91           O  
ATOM   5132  CG  GLU A 339      55.752  24.766  56.879  1.00 95.91           C  
ATOM   5135  CD  GLU A 339      55.567  24.074  58.231  1.00 95.91           C  
ATOM   5136  OE1 GLU A 339      54.779  23.103  58.236  1.00 95.91           O  
ATOM   5137  OE2 GLU A 339      56.122  24.480  59.274  1.00 95.91           O  
ATOM   5138  N   GLU A 340      58.519  28.480  56.804  1.00 96.26           N  
ATOM   5140  CA  GLU A 340      59.714  29.315  56.916  1.00 96.26           C  
ATOM   5142  C   GLU A 340      59.520  30.390  57.996  1.00 96.26           C  
ATOM   5143  CB  GLU A 340      60.043  29.949  55.553  1.00 96.26           C  
ATOM   5146  O   GLU A 340      60.395  30.579  58.851  1.00 96.26           O  
ATOM   5147  CG  GLU A 340      60.606  28.924  54.550  1.00 96.26           C  
ATOM   5150  CD  GLU A 340      60.789  29.488  53.129  1.00 96.26           C  
ATOM   5151  OE1 GLU A 340      61.032  28.665  52.209  1.00 96.26           O  
ATOM   5152  OE2 GLU A 340      60.749  30.732  52.979  1.00 96.26           O  
ATOM   5153  N   TRP A 341      58.353  31.043  58.035  1.00 96.82           N  
ATOM   5155  CA  TRP A 341      58.053  32.058  59.047  1.00 96.82           C  
ATOM   5157  C   TRP A 341      57.909  31.469  60.449  1.00 96.82           C  
ATOM   5158  CB  TRP A 341      56.792  32.838  58.687  1.00 96.82           C  
ATOM   5161  O   TRP A 341      58.456  32.036  61.401  1.00 96.82           O  
ATOM   5162  CG  TRP A 341      56.762  33.527  57.367  1.00 96.82           C  
ATOM   5163  CD1 TRP A 341      57.798  33.736  56.521  1.00 96.82           C  
ATOM   5165  CD2 TRP A 341      55.581  34.029  56.683  1.00 96.82           C  
ATOM   5166  CE2 TRP A 341      55.976  34.526  55.409  1.00 96.82           C  
ATOM   5167  CE3 TRP A 341      54.208  34.062  56.999  1.00 96.82           C  
ATOM   5169  NE1 TRP A 341      57.331  34.294  55.349  1.00 96.82           N  
ATOM   5171  CH2 TRP A 341      53.709  35.167  54.895  1.00 96.82           C  
ATOM   5173  CZ2 TRP A 341      55.047  35.048  54.505  1.00 96.82           C  
ATOM   5175  CZ3 TRP A 341      53.280  34.648  56.123  1.00 96.82           C  
ATOM   5177  N   PHE A 342      57.243  30.317  60.591  1.00 97.03           N  
ATOM   5179  CA  PHE A 342      57.171  29.602  61.864  1.00 97.03           C  
ATOM   5181  C   PHE A 342      58.573  29.250  62.358  1.00 97.03           C  
ATOM   5182  CB  PHE A 342      56.306  28.334  61.746  1.00 97.03           C  
ATOM   5185  O   PHE A 342      58.930  29.606  63.484  1.00 97.03           O  
ATOM   5186  CG  PHE A 342      54.803  28.540  61.669  1.00 97.03           C  
ATOM   5187  CD1 PHE A 342      54.153  29.485  62.491  1.00 97.03           C  
ATOM   5189  CD2 PHE A 342      54.035  27.741  60.804  1.00 97.03           C  
ATOM   5191  CE1 PHE A 342      52.759  29.649  62.428  1.00 97.03           C  
ATOM   5193  CE2 PHE A 342      52.640  27.899  60.746  1.00 97.03           C  
ATOM   5195  CZ  PHE A 342      52.000  28.857  61.551  1.00 97.03           C  
ATOM   5197  N   THR A 343      59.401  28.654  61.500  1.00 96.87           N  
ATOM   5199  CA  THR A 343      60.781  28.276  61.831  1.00 96.87           C  
ATOM   5201  C   THR A 343      61.605  29.489  62.269  1.00 96.87           C  
ATOM   5202  CB  THR A 343      61.447  27.582  60.633  1.00 96.87           C  
ATOM   5204  O   THR A 343      62.288  29.434  63.297  1.00 96.87           O  
ATOM   5205  CG2 THR A 343      62.873  27.124  60.949  1.00 96.87           C  
ATOM   5209  OG1 THR A 343      60.723  26.424  60.299  1.00 96.87           O  
ATOM   5211  N   ALA A 344      61.503  30.612  61.549  1.00 96.83           N  
ATOM   5213  CA  ALA A 344      62.193  31.865  61.864  1.00 96.83           C  
ATOM   5215  C   ALA A 344      61.686  32.556  63.147  1.00 96.83           C  
ATOM   5216  CB  ALA A 344      62.041  32.797  60.657  1.00 96.83           C  
ATOM   5220  O   ALA A 344      62.383  33.411  63.719  1.00 96.83           O  
ATOM   5221  N   ALA A 345      60.477  32.211  63.594  1.00 96.63           N  
ATOM   5223  CA  ALA A 345      59.856  32.694  64.821  1.00 96.63           C  
ATOM   5225  C   ALA A 345      60.028  31.749  66.025  1.00 96.63           C  
ATOM   5226  CB  ALA A 345      58.386  32.995  64.526  1.00 96.63           C  
ATOM   5230  O   ALA A 345      59.583  32.087  67.123  1.00 96.63           O  
ATOM   5231  N   GLY A 346      60.680  30.593  65.852  1.00 96.47           N  
ATOM   5233  CA  GLY A 346      60.803  29.575  66.903  1.00 96.47           C  
ATOM   5236  C   GLY A 346      59.497  28.819  67.164  1.00 96.47           C  
ATOM   5237  O   GLY A 346      59.263  28.328  68.270  1.00 96.47           O  
ATOM   5238  N   LEU A 347      58.629  28.750  66.157  1.00 97.03           N  
ATOM   5240  CA  LEU A 347      57.399  27.971  66.132  1.00 97.03           C  
ATOM   5242  C   LEU A 347      57.573  26.754  65.213  1.00 97.03           C  
ATOM   5243  CB  LEU A 347      56.227  28.865  65.682  1.00 97.03           C  
ATOM   5246  O   LEU A 347      58.445  26.717  64.352  1.00 97.03           O  
ATOM   5247  CG  LEU A 347      55.902  30.045  66.618  1.00 97.03           C  
ATOM   5249  CD1 LEU A 347      54.867  30.959  65.967  1.00 97.03           C  
ATOM   5253  CD2 LEU A 347      55.333  29.576  67.960  1.00 97.03           C  
ATOM   5257  N   GLN A 348      56.724  25.756  65.402  1.00 96.97           N  
ATOM   5259  CA  GLN A 348      56.622  24.584  64.542  1.00 96.97           C  
ATOM   5261  C   GLN A 348      55.142  24.288  64.314  1.00 96.97           C  
ATOM   5262  CB  GLN A 348      57.338  23.406  65.223  1.00 96.97           C  
ATOM   5265  O   GLN A 348      54.390  24.165  65.291  1.00 96.97           O  
ATOM   5266  CG  GLN A 348      57.335  22.147  64.346  1.00 96.97           C  
ATOM   5269  CD  GLN A 348      57.900  20.913  65.041  1.00 96.97           C  
ATOM   5270  NE2 GLN A 348      58.148  19.858  64.296  1.00 96.97           N  
ATOM   5273  OE1 GLN A 348      58.091  20.844  66.250  1.00 96.97           O  
ATOM   5274  N   ARG A 349      54.724  24.147  63.049  1.00 96.15           N  
ATOM   5276  CA  ARG A 349      53.373  23.679  62.727  1.00 96.15           C  
ATOM   5278  C   ARG A 349      53.194  22.242  63.213  1.00 96.15           C  
ATOM   5279  CB  ARG A 349      53.098  23.815  61.224  1.00 96.15           C  
ATOM   5282  O   ARG A 349      54.058  21.387  63.038  1.00 96.15           O  
ATOM   5283  CG  ARG A 349      51.637  23.448  60.894  1.00 96.15           C  
ATOM   5286  CD  ARG A 349      51.257  23.688  59.435  1.00 96.15           C  
ATOM   5289  NE  ARG A 349      52.146  22.957  58.530  1.00 96.15           N  
ATOM   5291  NH1 ARG A 349      50.871  21.148  57.885  1.00 96.15           N  
ATOM   5294  NH2 ARG A 349      53.005  21.317  57.271  1.00 96.15           N  
ATOM   5297  CZ  ARG A 349      51.988  21.812  57.904  1.00 96.15           C  
ATOM   5298  N   ILE A 350      52.055  21.982  63.838  1.00 95.41           N  
ATOM   5300  CA  ILE A 350      51.655  20.658  64.320  1.00 95.41           C  
ATOM   5302  C   ILE A 350      50.459  20.099  63.554  1.00 95.41           C  
ATOM   5303  CB  ILE A 350      51.400  20.677  65.842  1.00 95.41           C  
ATOM   5305  O   ILE A 350      50.255  18.889  63.575  1.00 95.41           O  
ATOM   5306  CG1 ILE A 350      50.318  21.698  66.260  1.00 95.41           C  
ATOM   5309  CG2 ILE A 350      52.728  20.939  66.572  1.00 95.41           C  
ATOM   5313  CD1 ILE A 350      49.856  21.557  67.713  1.00 95.41           C  
ATOM   5317  N   GLU A 351      49.672  20.952  62.889  1.00 96.03           N  
ATOM   5319  CA  GLU A 351      48.493  20.520  62.144  1.00 96.03           C  
ATOM   5321  C   GLU A 351      48.017  21.557  61.124  1.00 96.03           C  
ATOM   5322  CB  GLU A 351      47.377  20.235  63.148  1.00 96.03           C  
ATOM   5325  O   GLU A 351      48.238  22.757  61.292  1.00 96.03           O  
ATOM   5326  CG  GLU A 351      46.215  19.434  62.553  1.00 96.03           C  
ATOM   5329  CD  GLU A 351      45.412  18.804  63.680  1.00 96.03           C  
ATOM   5330  OE1 GLU A 351      44.744  17.764  63.484  1.00 96.03           O  
ATOM   5331  OE2 GLU A 351      45.517  19.284  64.830  1.00 96.03           O  
ATOM   5332  N   THR A 352      47.313  21.068  60.105  1.00 96.93           N  
ATOM   5334  CA  THR A 352      46.508  21.857  59.172  1.00 96.93           C  
ATOM   5336  C   THR A 352      45.076  21.340  59.208  1.00 96.93           C  
ATOM   5337  CB  THR A 352      47.067  21.759  57.752  1.00 96.93           C  
ATOM   5339  O   THR A 352      44.866  20.130  59.153  1.00 96.93           O  
ATOM   5340  CG2 THR A 352      46.239  22.517  56.719  1.00 96.93           C  
ATOM   5344  OG1 THR A 352      48.353  22.333  57.744  1.00 96.93           O  
ATOM   5346  N   LEU A 353      44.101  22.244  59.299  1.00 96.36           N  
ATOM   5348  CA  LEU A 353      42.673  21.932  59.244  1.00 96.36           C  
ATOM   5350  C   LEU A 353      42.052  22.650  58.043  1.00 96.36           C  
ATOM   5351  CB  LEU A 353      41.974  22.354  60.551  1.00 96.36           C  
ATOM   5354  O   LEU A 353      42.238  23.857  57.900  1.00 96.36           O  
ATOM   5355  CG  LEU A 353      42.647  21.905  61.863  1.00 96.36           C  
ATOM   5357  CD1 LEU A 353      41.975  22.574  63.067  1.00 96.36           C  
ATOM   5361  CD2 LEU A 353      42.553  20.391  62.048  1.00 96.36           C  
ATOM   5365  N   ASP A 354      41.301  21.927  57.214  1.00 95.16           N  
ATOM   5367  CA  ASP A 354      40.552  22.516  56.101  1.00 95.16           C  
ATOM   5369  C   ASP A 354      39.186  23.033  56.582  1.00 95.16           C  
ATOM   5370  CB  ASP A 354      40.398  21.510  54.945  1.00 95.16           C  
ATOM   5373  O   ASP A 354      38.482  22.377  57.356  1.00 95.16           O  
ATOM   5374  CG  ASP A 354      41.707  21.209  54.193  1.00 95.16           C  
ATOM   5375  OD1 ASP A 354      41.914  20.027  53.829  1.00 95.16           O  
ATOM   5376  OD2 ASP A 354      42.501  22.149  53.947  1.00 95.16           O  
ATOM   5377  N   THR A 355      38.808  24.216  56.103  1.00 95.37           N  
ATOM   5379  CA  THR A 355      37.495  24.849  56.306  1.00 95.37           C  
ATOM   5381  C   THR A 355      37.023  25.433  54.964  1.00 95.37           C  
ATOM   5382  CB  THR A 355      37.567  25.930  57.399  1.00 95.37           C  
ATOM   5384  O   THR A 355      37.821  25.502  54.027  1.00 95.37           O  
ATOM   5385  CG2 THR A 355      38.024  25.379  58.746  1.00 95.37           C  
ATOM   5389  OG1 THR A 355      38.488  26.934  57.084  1.00 95.37           O  
ATOM   5391  N   PRO A 356      35.762  25.864  54.799  1.00 95.37           N  
ATOM   5392  CA  PRO A 356      35.352  26.546  53.571  1.00 95.37           C  
ATOM   5394  C   PRO A 356      36.228  27.785  53.311  1.00 95.37           C  
ATOM   5395  CB  PRO A 356      33.880  26.916  53.773  1.00 95.37           C  
ATOM   5398  O   PRO A 356      36.415  28.610  54.208  1.00 95.37           O  
ATOM   5399  CG  PRO A 356      33.401  25.937  54.842  1.00 95.37           C  
ATOM   5402  CD  PRO A 356      34.639  25.740  55.712  1.00 95.37           C  
ATOM   5405  N   MET A 357      36.789  27.905  52.101  1.00 95.06           N  
ATOM   5407  CA  MET A 357      37.593  29.057  51.637  1.00 95.06           C  
ATOM   5409  C   MET A 357      38.868  29.392  52.448  1.00 95.06           C  
ATOM   5410  CB  MET A 357      36.670  30.286  51.508  1.00 95.06           C  
ATOM   5413  O   MET A 357      39.554  30.359  52.126  1.00 95.06           O  
ATOM   5414  CG  MET A 357      35.628  30.135  50.398  1.00 95.06           C  
ATOM   5417  SD  MET A 357      34.362  31.433  50.428  1.00 95.06           S  
ATOM   5418  CE  MET A 357      33.686  31.210  48.762  1.00 95.06           C  
ATOM   5422  N   HIS A 358      39.208  28.636  53.496  1.00 96.25           N  
ATOM   5424  CA  HIS A 358      40.337  28.923  54.393  1.00 96.25           C  
ATOM   5426  C   HIS A 358      41.010  27.632  54.846  1.00 96.25           C  
ATOM   5427  CB  HIS A 358      39.899  29.694  55.659  1.00 96.25           C  
ATOM   5430  O   HIS A 358      40.433  26.543  54.774  1.00 96.25           O  
ATOM   5431  CG  HIS A 358      39.242  31.015  55.425  1.00 96.25           C  
ATOM   5432  CD2 HIS A 358      39.696  32.248  55.812  1.00 96.25           C  
ATOM   5434  ND1 HIS A 358      38.024  31.189  54.823  1.00 96.25           N  
ATOM   5436  CE1 HIS A 358      37.787  32.501  54.771  1.00 96.25           C  
ATOM   5438  NE2 HIS A 358      38.747  33.192  55.405  1.00 96.25           N  
ATOM   5439  N   ARG A 359      42.206  27.777  55.412  1.00 96.95           N  
ATOM   5441  CA  ARG A 359      42.868  26.735  56.193  1.00 96.95           C  
ATOM   5443  C   ARG A 359      43.296  27.283  57.543  1.00 96.95           C  
ATOM   5444  CB  ARG A 359      44.052  26.171  55.406  1.00 96.95           C  
ATOM   5447  O   ARG A 359      43.607  28.464  57.674  1.00 96.95           O  
ATOM   5448  CG  ARG A 359      43.572  25.487  54.126  1.00 96.95           C  
ATOM   5451  CD  ARG A 359      44.747  24.827  53.425  1.00 96.95           C  
ATOM   5454  NE  ARG A 359      44.258  23.909  52.396  1.00 96.95           N  
ATOM   5456  NH1 ARG A 359      45.053  24.943  50.466  1.00 96.95           N  
ATOM   5459  NH2 ARG A 359      43.964  23.061  50.324  1.00 96.95           N  
ATOM   5462  CZ  ARG A 359      44.436  23.989  51.091  1.00 96.95           C  
ATOM   5463  N   ILE A 360      43.337  26.406  58.541  1.00 97.45           N  
ATOM   5465  CA  ILE A 360      43.854  26.717  59.874  1.00 97.45           C  
ATOM   5467  C   ILE A 360      45.189  26.000  60.060  1.00 97.45           C  
ATOM   5468  CB  ILE A 360      42.862  26.343  60.997  1.00 97.45           C  
ATOM   5470  O   ILE A 360      45.231  24.772  60.009  1.00 97.45           O  
ATOM   5471  CG1 ILE A 360      41.411  26.756  60.649  1.00 97.45           C  
ATOM   5474  CG2 ILE A 360      43.363  26.935  62.330  1.00 97.45           C  
ATOM   5478  CD1 ILE A 360      40.396  26.462  61.758  1.00 97.45           C  
ATOM   5482  N   LEU A 361      46.267  26.733  60.330  1.00 97.64           N  
ATOM   5484  CA  LEU A 361      47.531  26.167  60.801  1.00 97.64           C  
ATOM   5486  C   LEU A 361      47.576  26.260  62.321  1.00 97.64           C  
ATOM   5487  CB  LEU A 361      48.754  26.862  60.172  1.00 97.64           C  
ATOM   5490  O   LEU A 361      47.497  27.351  62.883  1.00 97.64           O  
ATOM   5491  CG  LEU A 361      48.687  27.017  58.650  1.00 97.64           C  
ATOM   5493  CD1 LEU A 361      49.965  27.662  58.115  1.00 97.64           C  
ATOM   5497  CD2 LEU A 361      48.481  25.690  57.920  1.00 97.64           C  
ATOM   5501  N   LEU A 362      47.738  25.119  62.987  1.00 97.45           N  
ATOM   5503  CA  LEU A 362      48.064  25.087  64.408  1.00 97.45           C  
ATOM   5505  C   LEU A 362      49.568  24.929  64.563  1.00 97.45           C  
ATOM   5506  CB  LEU A 362      47.295  23.972  65.131  1.00 97.45           C  
ATOM   5509  O   LEU A 362      50.157  24.003  64.008  1.00 97.45           O  
ATOM   5510  CG  LEU A 362      45.768  24.140  65.114  1.00 97.45           C  
ATOM   5512  CD1 LEU A 362      45.119  23.013  65.919  1.00 97.45           C  
ATOM   5516  CD2 LEU A 362      45.339  25.469  65.732  1.00 97.45           C  
ATOM   5520  N   ALA A 363      50.183  25.800  65.352  1.00 97.42           N  
ATOM   5522  CA  ALA A 363      51.597  25.753  65.685  1.00 97.42           C  
ATOM   5524  C   ALA A 363      51.808  25.842  67.199  1.00 97.42           C  
ATOM   5525  CB  ALA A 363      52.331  26.855  64.910  1.00 97.42           C  
ATOM   5529  O   ALA A 363      50.952  26.304  67.952  1.00 97.42           O  
ATOM   5530  N   ARG A 364      52.977  25.407  67.659  1.00 96.61           N  
ATOM   5532  CA  ARG A 364      53.462  25.576  69.038  1.00 96.61           C  
ATOM   5534  C   ARG A 364      54.902  26.071  68.999  1.00 96.61           C  
ATOM   5535  CB  ARG A 364      53.313  24.254  69.812  1.00 96.61           C  
ATOM   5538  O   ARG A 364      55.524  26.029  67.942  1.00 96.61           O  
ATOM   5539  CG  ARG A 364      54.207  23.138  69.248  1.00 96.61           C  
ATOM   5542  CD  ARG A 364      54.033  21.843  70.038  1.00 96.61           C  
ATOM   5545  NE  ARG A 364      54.927  20.799  69.511  1.00 96.61           N  
ATOM   5547  NH1 ARG A 364      54.298  19.113  70.931  1.00 96.61           N  
ATOM   5550  NH2 ARG A 364      55.889  18.751  69.394  1.00 96.61           N  
ATOM   5553  CZ  ARG A 364      55.031  19.560  69.948  1.00 96.61           C  
ATOM   5554  N   ARG A 365      55.472  26.484  70.132  1.00 95.72           N  
ATOM   5556  CA  ARG A 365      56.924  26.725  70.195  1.00 95.72           C  
ATOM   5558  C   ARG A 365      57.706  25.458  69.847  1.00 95.72           C  
ATOM   5559  CB  ARG A 365      57.344  27.258  71.561  1.00 95.72           C  
ATOM   5562  O   ARG A 365      57.388  24.382  70.355  1.00 95.72           O  
ATOM   5563  CG  ARG A 365      56.992  28.745  71.708  1.00 95.72           C  
ATOM   5566  CD  ARG A 365      57.596  29.282  73.003  1.00 95.72           C  
ATOM   5569  NE  ARG A 365      56.955  28.640  74.155  1.00 95.72           N  
ATOM   5571  NH1 ARG A 365      55.736  30.436  74.892  1.00 95.72           N  
ATOM   5574  NH2 ARG A 365      55.361  28.389  75.680  1.00 95.72           N  
ATOM   5577  CZ  ARG A 365      56.027  29.170  74.906  1.00 95.72           C  
ATOM   5578  N   ALA A 366      58.717  25.600  68.994  1.00 94.69           N  
ATOM   5580  CA  ALA A 366      59.636  24.521  68.659  1.00 94.69           C  
ATOM   5582  C   ALA A 366      60.397  24.074  69.923  1.00 94.69           C  
ATOM   5583  CB  ALA A 366      60.573  24.998  67.543  1.00 94.69           C  
ATOM   5587  O   ALA A 366      60.788  24.900  70.747  1.00 94.69           O  
ATOM   5588  N   THR A 367      60.569  22.762  70.109  1.00 86.95           N  
ATOM   5590  CA  THR A 367      61.217  22.198  71.309  1.00 86.95           C  
ATOM   5592  C   THR A 367      62.729  22.323  71.282  1.00 86.95           C  
ATOM   5593  CB  THR A 367      60.883  20.711  71.477  1.00 86.95           C  
ATOM   5595  O   THR A 367      63.353  22.495  72.326  1.00 86.95           O  
ATOM   5596  CG2 THR A 367      59.455  20.524  71.984  1.00 86.95           C  
ATOM   5600  OG1 THR A 367      60.984  20.022  70.248  1.00 86.95           O  
ATOM   5602  N   GLU A 368      63.315  22.220  70.096  1.00 75.22           N  
ATOM   5604  CA  GLU A 368      64.730  22.473  69.897  1.00 75.22           C  
ATOM   5606  C   GLU A 368      64.892  23.786  69.148  1.00 75.22           C  
ATOM   5607  CB  GLU A 368      65.425  21.313  69.180  1.00 75.22           C  
ATOM   5610  O   GLU A 368      64.044  24.122  68.312  1.00 75.22           O  
ATOM   5611  CG  GLU A 368      65.486  20.092  70.110  1.00 75.22           C  
ATOM   5614  CD  GLU A 368      66.435  18.992  69.616  1.00 75.22           C  
ATOM   5615  OE1 GLU A 368      66.765  18.122  70.453  1.00 75.22           O  
ATOM   5616  OE2 GLU A 368      66.817  19.012  68.426  1.00 75.22           O  
ATOM   5617  N   PRO A 369      65.968  24.534  69.433  1.00 59.65           N  
ATOM   5618  CA  PRO A 369      66.321  25.663  68.606  1.00 59.65           C  
ATOM   5620  C   PRO A 369      66.486  25.136  67.190  1.00 59.65           C  
ATOM   5621  CB  PRO A 369      67.625  26.236  69.175  1.00 59.65           C  
ATOM   5624  O   PRO A 369      67.368  24.316  66.919  1.00 59.65           O  
ATOM   5625  CG  PRO A 369      67.759  25.582  70.549  1.00 59.65           C  
ATOM   5628  CD  PRO A 369      67.011  24.265  70.405  1.00 59.65           C  
ATOM   5631  N   SER A 370      65.633  25.608  66.288  1.00 57.78           N  
ATOM   5633  CA  SER A 370      65.974  25.530  64.888  1.00 57.78           C  
ATOM   5635  C   SER A 370      67.322  26.221  64.749  1.00 57.78           C  
ATOM   5636  CB  SER A 370      64.894  26.160  63.998  1.00 57.78           C  
ATOM   5639  O   SER A 370      67.554  27.318  65.272  1.00 57.78           O  
ATOM   5640  OG  SER A 370      64.445  27.398  64.524  1.00 57.78           O  
ATOM   5642  N   ALA A 371      68.240  25.550  64.069  1.00 52.48           N  
ATOM   5644  CA  ALA A 371      69.365  26.249  63.504  1.00 52.48           C  
ATOM   5646  C   ALA A 371      68.758  27.203  62.478  1.00 52.48           C  
ATOM   5647  CB  ALA A 371      70.344  25.230  62.914  1.00 52.48           C  
ATOM   5651  O   ALA A 371      68.450  26.804  61.357  1.00 52.48           O  
ATOM   5652  N   VAL A 372      68.478  28.437  62.898  1.00 45.83           N  
ATOM   5654  CA  VAL A 372      68.158  29.494  61.953  1.00 45.83           C  
ATOM   5656  C   VAL A 372      69.342  29.529  61.007  1.00 45.83           C  
ATOM   5657  CB  VAL A 372      67.944  30.857  62.626  1.00 45.83           C  
ATOM   5659  O   VAL A 372      70.479  29.651  61.483  1.00 45.83           O  
ATOM   5660  CG1 VAL A 372      67.763  31.980  61.594  1.00 45.83           C  
ATOM   5664  CG2 VAL A 372      66.681  30.810  63.494  1.00 45.83           C  
ATOM   5668  N   PRO A 373      69.107  29.389  59.696  1.00 48.68           N  
ATOM   5669  CA  PRO A 373      70.155  29.657  58.746  1.00 48.68           C  
ATOM   5671  C   PRO A 373      70.555  31.109  58.971  1.00 48.68           C  
ATOM   5672  CB  PRO A 373      69.560  29.391  57.358  1.00 48.68           C  
ATOM   5675  O   PRO A 373      69.783  32.038  58.721  1.00 48.68           O  
ATOM   5676  CG  PRO A 373      68.288  28.592  57.638  1.00 48.68           C  
ATOM   5679  CD  PRO A 373      67.862  29.073  59.018  1.00 48.68           C  
ATOM   5682  N   GLU A 374      71.735  31.316  59.541  1.00 41.58           N  
ATOM   5684  CA  GLU A 374      72.284  32.652  59.675  1.00 41.58           C  
ATOM   5686  C   GLU A 374      72.329  33.272  58.277  1.00 41.58           C  
ATOM   5687  CB  GLU A 374      73.678  32.609  60.311  1.00 41.58           C  
ATOM   5690  O   GLU A 374      72.948  32.735  57.361  1.00 41.58           O  
ATOM   5691  CG  GLU A 374      73.620  32.387  61.829  1.00 41.58           C  
ATOM   5694  CD  GLU A 374      75.015  32.418  62.477  1.00 41.58           C  
ATOM   5695  OE1 GLU A 374      75.107  32.888  63.635  1.00 41.58           O  
ATOM   5696  OE2 GLU A 374      75.986  31.973  61.823  1.00 41.58           O  
ATOM   5697  N   GLY A 375      71.633  34.395  58.108  1.00 42.89           N  
ATOM   5699  CA  GLY A 375      71.709  35.187  56.881  1.00 42.89           C  
ATOM   5702  C   GLY A 375      70.512  35.101  55.942  1.00 42.89           C  
ATOM   5703  O   GLY A 375      70.524  35.788  54.930  1.00 42.89           O  
ATOM   5704  N   GLN A 376      69.454  34.362  56.272  1.00 41.37           N  
ATOM   5706  CA  GLN A 376      68.210  34.387  55.491  1.00 41.37           C  
ATOM   5708  C   GLN A 376      67.141  35.255  56.148  1.00 41.37           C  
ATOM   5709  CB  GLN A 376      67.740  32.971  55.169  1.00 41.37           C  
ATOM   5712  O   GLN A 376      65.990  34.866  56.323  1.00 41.37           O  
ATOM   5713  CG  GLN A 376      68.537  32.385  54.001  1.00 41.37           C  
ATOM   5716  CD  GLN A 376      68.045  30.989  53.658  1.00 41.37           C  
ATOM   5717  NE2 GLN A 376      68.161  30.561  52.421  1.00 41.37           N  
ATOM   5720  OE1 GLN A 376      67.564  30.245  54.493  1.00 41.37           O  
ATOM   5721  N   ALA A 377      67.505  36.481  56.508  1.00 42.20           N  
ATOM   5723  CA  ALA A 377      66.484  37.509  56.497  1.00 42.20           C  
ATOM   5725  C   ALA A 377      66.207  37.769  55.020  1.00 42.20           C  
ATOM   5726  CB  ALA A 377      66.970  38.739  57.267  1.00 42.20           C  
ATOM   5730  O   ALA A 377      67.010  38.406  54.343  1.00 42.20           O  
ATOM   5731  N   SER A 378      65.116  37.207  54.502  1.00 43.14           N  
ATOM   5733  CA  SER A 378      64.613  37.695  53.234  1.00 43.14           C  
ATOM   5735  C   SER A 378      64.284  39.159  53.488  1.00 43.14           C  
ATOM   5736  CB  SER A 378      63.450  36.847  52.694  1.00 43.14           C  
ATOM   5739  O   SER A 378      63.490  39.516  54.365  1.00 43.14           O  
ATOM   5740  OG  SER A 378      62.235  37.560  52.589  1.00 43.14           O  
ATOM   5742  N   GLU A 379      64.964  40.022  52.755  1.00 42.02           N  
ATOM   5744  CA  GLU A 379      64.561  41.405  52.630  1.00 42.02           C  
ATOM   5746  C   GLU A 379      63.301  41.410  51.780  1.00 42.02           C  
ATOM   5747  CB  GLU A 379      65.692  42.242  52.040  1.00 42.02           C  
ATOM   5750  O   GLU A 379      63.292  41.762  50.606  1.00 42.02           O  
ATOM   5751  CG  GLU A 379      66.822  42.434  53.056  1.00 42.02           C  
ATOM   5754  CD  GLU A 379      67.915  43.379  52.540  1.00 42.02           C  
ATOM   5755  OE1 GLU A 379      68.673  43.889  53.399  1.00 42.02           O  
ATOM   5756  OE2 GLU A 379      68.009  43.575  51.308  1.00 42.02           O  
ATOM   5757  N   ASN A 380      62.206  40.959  52.378  1.00 42.59           N  
ATOM   5759  CA  ASN A 380      60.918  41.355  51.886  1.00 42.59           C  
ATOM   5761  C   ASN A 380      60.720  42.788  52.320  1.00 42.59           C  
ATOM   5762  CB  ASN A 380      59.840  40.385  52.322  1.00 42.59           C  
ATOM   5765  O   ASN A 380      60.304  43.100  53.432  1.00 42.59           O  
ATOM   5766  CG  ASN A 380      59.551  39.477  51.144  1.00 42.59           C  
ATOM   5767  ND2 ASN A 380      59.835  38.208  51.227  1.00 42.59           N  
ATOM   5770  OD1 ASN A 380      59.127  39.922  50.100  1.00 42.59           O  
ATOM   5771  N   LEU A 381      61.115  43.643  51.403  1.00 41.86           N  
ATOM   5773  CA  LEU A 381      60.992  45.081  51.462  1.00 41.86           C  
ATOM   5775  C   LEU A 381      59.592  45.548  51.053  1.00 41.86           C  
ATOM   5776  CB  LEU A 381      62.085  45.632  50.534  1.00 41.86           C  
ATOM   5779  O   LEU A 381      59.350  46.738  51.018  1.00 41.86           O  
ATOM   5780  CG  LEU A 381      63.472  45.590  51.199  1.00 41.86           C  
ATOM   5782  CD1 LEU A 381      64.569  45.352  50.165  1.00 41.86           C  
ATOM   5786  CD2 LEU A 381      63.746  46.916  51.905  1.00 41.86           C  
ATOM   5790  N   TYR A 382      58.663  44.645  50.735  1.00 39.78           N  
ATOM   5792  CA  TYR A 382      57.419  45.020  50.054  1.00 39.78           C  
ATOM   5794  C   TYR A 382      56.487  45.943  50.823  1.00 39.78           C  
ATOM   5795  CB  TYR A 382      56.657  43.753  49.669  1.00 39.78           C  
ATOM   5798  O   TYR A 382      55.761  46.731  50.238  1.00 39.78           O  
ATOM   5799  CG  TYR A 382      56.795  43.518  48.197  1.00 39.78           C  
ATOM   5800  CD1 TYR A 382      56.007  44.279  47.314  1.00 39.78           C  
ATOM   5802  CD2 TYR A 382      57.766  42.625  47.714  1.00 39.78           C  
ATOM   5804  CE1 TYR A 382      56.178  44.136  45.926  1.00 39.78           C  
ATOM   5806  CE2 TYR A 382      57.935  42.481  46.328  1.00 39.78           C  
ATOM   5808  OH  TYR A 382      57.320  43.065  44.098  1.00 39.78           O  
ATOM   5810  CZ  TYR A 382      57.142  43.231  45.433  1.00 39.78           C  
ATOM   5811  N   PHE A 383      56.493  45.823  52.133  1.00 38.36           N  
ATOM   5813  CA  PHE A 383      55.716  46.691  53.006  1.00 38.36           C  
ATOM   5815  C   PHE A 383      56.655  47.583  53.797  1.00 38.36           C  
ATOM   5816  CB  PHE A 383      54.749  45.920  53.911  1.00 38.36           C  
ATOM   5819  O   PHE A 383      56.369  47.930  54.943  1.00 38.36           O  
ATOM   5820  CG  PHE A 383      53.735  44.995  53.249  1.00 38.36           C  
ATOM   5821  CD1 PHE A 383      52.381  45.324  53.401  1.00 38.36           C  
ATOM   5823  CD2 PHE A 383      54.056  43.835  52.503  1.00 38.36           C  
ATOM   5825  CE1 PHE A 383      51.384  44.493  52.877  1.00 38.36           C  
ATOM   5827  CE2 PHE A 383      53.061  42.958  52.055  1.00 38.36           C  
ATOM   5829  CZ  PHE A 383      51.717  43.286  52.249  1.00 38.36           C  
ATOM   5831  N   GLN A 384      57.819  47.871  53.234  1.00 34.45           N  
ATOM   5833  CA  GLN A 384      58.658  48.932  53.753  1.00 34.45           C  
ATOM   5835  C   GLN A 384      58.439  50.193  52.935  1.00 34.45           C  
ATOM   5836  CB  GLN A 384      60.114  48.485  53.842  1.00 34.45           C  
ATOM   5839  O   GLN A 384      58.530  50.107  51.692  1.00 34.45           O  
ATOM   5840  CG  GLN A 384      60.254  47.367  54.883  1.00 34.45           C  
ATOM   5843  CD  GLN A 384      61.682  47.183  55.384  1.00 34.45           C  
ATOM   5844  NE2 GLN A 384      61.907  46.245  56.277  1.00 34.45           N  
ATOM   5847  OE1 GLN A 384      62.637  47.848  55.026  1.00 34.45           O  
ATOM   5848  OXT GLN A 384      58.193  51.217  53.610  1.00 34.45           O  
TER
ATOM   5849  N   MET B   1      36.980   8.484  30.481  1.00 40.06           N  
ATOM   5853  CA  MET B   1      37.208   9.932  30.561  1.00 40.06           C  
ATOM   5855  C   MET B   1      36.599  10.362  31.851  1.00 40.06           C  
ATOM   5856  CB  MET B   1      36.565  10.698  29.401  1.00 40.06           C  
ATOM   5859  O   MET B   1      35.480   9.954  32.135  1.00 40.06           O  
ATOM   5860  CG  MET B   1      37.446  10.579  28.159  1.00 40.06           C  
ATOM   5863  SD  MET B   1      36.819  11.464  26.715  1.00 40.06           S  
ATOM   5864  CE  MET B   1      35.512  10.348  26.144  1.00 40.06           C  
ATOM   5868  N   VAL B   2      37.355  11.098  32.641  1.00 45.57           N  
ATOM   5870  CA  VAL B   2      36.716  11.890  33.677  1.00 45.57           C  
ATOM   5872  C   VAL B   2      35.754  12.784  32.913  1.00 45.57           C  
ATOM   5873  CB  VAL B   2      37.778  12.663  34.466  1.00 45.57           C  
ATOM   5875  O   VAL B   2      36.166  13.430  31.946  1.00 45.57           O  
ATOM   5876  CG1 VAL B   2      37.148  13.470  35.598  1.00 45.57           C  
ATOM   5880  CG2 VAL B   2      38.779  11.667  35.079  1.00 45.57           C  
ATOM   5884  N   THR B   3      34.461  12.649  33.203  1.00 50.38           N  
ATOM   5886  CA  THR B   3      33.479  13.561  32.635  1.00 50.38           C  
ATOM   5888  C   THR B   3      33.995  14.935  32.988  1.00 50.38           C  
ATOM   5889  CB  THR B   3      32.083  13.406  33.240  1.00 50.38           C  
ATOM   5891  O   THR B   3      34.318  15.134  34.161  1.00 50.38           O  
ATOM   5892  CG2 THR B   3      31.016  13.905  32.268  1.00 50.38           C  
ATOM   5896  OG1 THR B   3      31.808  12.049  33.507  1.00 50.38           O  
ATOM   5898  N   PRO B   4      34.175  15.823  32.008  1.00 57.48           N  
ATOM   5899  CA  PRO B   4      34.602  17.161  32.320  1.00 57.48           C  
ATOM   5901  C   PRO B   4      33.579  17.678  33.302  1.00 57.48           C  
ATOM   5902  CB  PRO B   4      34.621  17.935  31.007  1.00 57.48           C  
ATOM   5905  O   PRO B   4      32.374  17.686  33.035  1.00 57.48           O  
ATOM   5906  CG  PRO B   4      34.747  16.814  29.978  1.00 57.48           C  
ATOM   5909  CD  PRO B   4      33.928  15.689  30.590  1.00 57.48           C  
ATOM   5912  N   GLU B   5      34.063  17.959  34.489  1.00 68.72           N  
ATOM   5914  CA  GLU B   5      33.251  18.672  35.431  1.00 68.72           C  
ATOM   5916  C   GLU B   5      33.025  20.035  34.777  1.00 68.72           C  
ATOM   5917  CB  GLU B   5      33.940  18.666  36.802  1.00 68.72           C  
ATOM   5920  O   GLU B   5      33.912  20.577  34.105  1.00 68.72           O  
ATOM   5921  CG  GLU B   5      34.021  17.212  37.323  1.00 68.72           C  
ATOM   5924  CD  GLU B   5      34.712  17.045  38.683  1.00 68.72           C  
ATOM   5925  OE1 GLU B   5      34.681  15.897  39.191  1.00 68.72           O  
ATOM   5926  OE2 GLU B   5      35.288  18.028  39.197  1.00 68.72           O  
ATOM   5927  N   GLY B   6      31.803  20.545  34.882  1.00 81.41           N  
ATOM   5929  CA  GLY B   6      31.567  21.935  34.541  1.00 81.41           C  
ATOM   5932  C   GLY B   6      32.392  22.834  35.460  1.00 81.41           C  
ATOM   5933  O   GLY B   6      33.241  22.396  36.243  1.00 81.41           O  
ATOM   5934  N   ASN B   7      32.097  24.122  35.432  1.00 91.05           N  
ATOM   5936  CA  ASN B   7      32.715  25.038  36.372  1.00 91.05           C  
ATOM   5938  C   ASN B   7      32.452  24.602  37.828  1.00 91.05           C  
ATOM   5939  CB  ASN B   7      32.187  26.433  36.044  1.00 91.05           C  
ATOM   5942  O   ASN B   7      31.311  24.562  38.280  1.00 91.05           O  
ATOM   5943  CG  ASN B   7      32.842  26.972  34.789  1.00 91.05           C  
ATOM   5944  ND2 ASN B   7      32.100  27.637  33.951  1.00 91.05           N  
ATOM   5947  OD1 ASN B   7      34.040  26.846  34.584  1.00 91.05           O  
ATOM   5948  N   VAL B   8      33.522  24.257  38.554  1.00 89.01           N  
ATOM   5950  CA  VAL B   8      33.438  23.790  39.946  1.00 89.01           C  
ATOM   5952  C   VAL B   8      33.242  24.951  40.922  1.00 89.01           C  
ATOM   5953  CB  VAL B   8      34.650  22.927  40.350  1.00 89.01           C  
ATOM   5955  O   VAL B   8      33.758  26.051  40.690  1.00 89.01           O  
ATOM   5956  CG1 VAL B   8      34.741  21.663  39.489  1.00 89.01           C  
ATOM   5960  CG2 VAL B   8      35.988  23.672  40.264  1.00 89.01           C  
ATOM   5964  N   SER B   9      32.533  24.682  42.024  1.00 92.83           N  
ATOM   5966  CA  SER B   9      32.337  25.648  43.108  1.00 92.83           C  
ATOM   5968  C   SER B   9      33.625  25.870  43.910  1.00 92.83           C  
ATOM   5969  CB  SER B   9      31.172  25.246  44.026  1.00 92.83           C  
ATOM   5972  O   SER B   9      34.421  24.956  44.133  1.00 92.83           O  
ATOM   5973  OG  SER B   9      31.005  26.154  45.103  1.00 92.83           O  
ATOM   5975  N   LEU B  10      33.815  27.108  44.359  1.00 95.08           N  
ATOM   5977  CA  LEU B  10      34.871  27.557  45.263  1.00 95.08           C  
ATOM   5979  C   LEU B  10      34.511  27.332  46.744  1.00 95.08           C  
ATOM   5980  CB  LEU B  10      35.159  29.042  44.969  1.00 95.08           C  
ATOM   5983  O   LEU B  10      35.346  27.556  47.623  1.00 95.08           O  
ATOM   5984  CG  LEU B  10      35.611  29.333  43.524  1.00 95.08           C  
ATOM   5986  CD1 LEU B  10      35.775  30.839  43.325  1.00 95.08           C  
ATOM   5990  CD2 LEU B  10      36.941  28.655  43.191  1.00 95.08           C  
ATOM   5994  N   VAL B  11      33.288  26.878  47.034  1.00 95.00           N  
ATOM   5996  CA  VAL B  11      32.825  26.510  48.377  1.00 95.00           C  
ATOM   5998  C   VAL B  11      32.801  24.987  48.503  1.00 95.00           C  
ATOM   5999  CB  VAL B  11      31.432  27.102  48.677  1.00 95.00           C  
ATOM   6001  O   VAL B  11      32.048  24.298  47.820  1.00 95.00           O  
ATOM   6002  CG1 VAL B  11      30.980  26.762  50.105  1.00 95.00           C  
ATOM   6006  CG2 VAL B  11      31.415  28.630  48.562  1.00 95.00           C  
ATOM   6010  N   ASP B  12      33.587  24.442  49.432  1.00 93.73           N  
ATOM   6012  CA  ASP B  12      33.462  23.035  49.822  1.00 93.73           C  
ATOM   6014  C   ASP B  12      32.259  22.855  50.765  1.00 93.73           C  
ATOM   6015  CB  ASP B  12      34.777  22.521  50.414  1.00 93.73           C  
ATOM   6018  O   ASP B  12      32.367  22.932  51.993  1.00 93.73           O  
ATOM   6019  CG  ASP B  12      34.769  21.011  50.676  1.00 93.73           C  
ATOM   6020  OD1 ASP B  12      35.865  20.505  50.994  1.00 93.73           O  
ATOM   6021  OD2 ASP B  12      33.689  20.371  50.605  1.00 93.73           O  
ATOM   6022  N   GLU B  13      31.090  22.621  50.168  1.00 92.14           N  
ATOM   6024  CA  GLU B  13      29.809  22.432  50.862  1.00 92.14           C  
ATOM   6026  C   GLU B  13      29.820  21.261  51.863  1.00 92.14           C  
ATOM   6027  CB  GLU B  13      28.706  22.196  49.813  1.00 92.14           C  
ATOM   6030  O   GLU B  13      28.987  21.222  52.777  1.00 92.14           O  
ATOM   6031  CG  GLU B  13      28.385  23.429  48.944  1.00 92.14           C  
ATOM   6034  CD  GLU B  13      27.592  24.524  49.674  1.00 92.14           C  
ATOM   6035  OE1 GLU B  13      27.247  25.535  49.032  1.00 92.14           O  
ATOM   6036  OE2 GLU B  13      27.269  24.345  50.873  1.00 92.14           O  
ATOM   6037  N   SER B  14      30.766  20.316  51.732  1.00 93.51           N  
ATOM   6039  CA  SER B  14      30.918  19.185  52.658  1.00 93.51           C  
ATOM   6041  C   SER B  14      31.463  19.605  54.028  1.00 93.51           C  
ATOM   6042  CB  SER B  14      31.794  18.092  52.033  1.00 93.51           C  
ATOM   6045  O   SER B  14      31.247  18.908  55.021  1.00 93.51           O  
ATOM   6046  OG  SER B  14      33.172  18.366  52.149  1.00 93.51           O  
ATOM   6048  N   LEU B  15      32.114  20.771  54.105  1.00 94.59           N  
ATOM   6050  CA  LEU B  15      32.647  21.344  55.343  1.00 94.59           C  
ATOM   6052  C   LEU B  15      31.630  22.227  56.082  1.00 94.59           C  
ATOM   6053  CB  LEU B  15      33.946  22.098  55.020  1.00 94.59           C  
ATOM   6056  O   LEU B  15      31.826  22.550  57.256  1.00 94.59           O  
ATOM   6057  CG  LEU B  15      35.053  21.224  54.409  1.00 94.59           C  
ATOM   6059  CD1 LEU B  15      36.268  22.096  54.133  1.00 94.59           C  
ATOM   6063  CD2 LEU B  15      35.505  20.102  55.347  1.00 94.59           C  
ATOM   6067  N   LEU B  16      30.509  22.561  55.442  1.00 93.90           N  
ATOM   6069  CA  LEU B  16      29.384  23.284  56.038  1.00 93.90           C  
ATOM   6071  C   LEU B  16      28.401  22.282  56.669  1.00 93.90           C  
ATOM   6072  CB  LEU B  16      28.754  24.196  54.962  1.00 93.90           C  
ATOM   6075  O   LEU B  16      27.312  22.056  56.167  1.00 93.90           O  
ATOM   6076  CG  LEU B  16      29.673  25.356  54.529  1.00 93.90           C  
ATOM   6078  CD1 LEU B  16      29.149  26.035  53.272  1.00 93.90           C  
ATOM   6082  CD2 LEU B  16      29.773  26.424  55.620  1.00 93.90           C  
ATOM   6086  N   VAL B  17      28.789  21.604  57.751  1.00 87.49           N  
ATOM   6088  CA  VAL B  17      28.051  20.417  58.254  1.00 87.49           C  
ATOM   6090  C   VAL B  17      26.831  20.702  59.142  1.00 87.49           C  
ATOM   6091  CB  VAL B  17      28.998  19.444  58.975  1.00 87.49           C  
ATOM   6093  O   VAL B  17      26.098  19.775  59.493  1.00 87.49           O  
ATOM   6094  CG1 VAL B  17      30.061  18.897  58.019  1.00 87.49           C  
ATOM   6098  CG2 VAL B  17      29.703  20.079  60.185  1.00 87.49           C  
ATOM   6102  N   GLY B  18      26.636  21.946  59.568  1.00 90.22           N  
ATOM   6104  CA  GLY B  18      25.598  22.304  60.530  1.00 90.22           C  
ATOM   6107  C   GLY B  18      24.175  22.314  59.952  1.00 90.22           C  
ATOM   6108  O   GLY B  18      23.973  22.324  58.736  1.00 90.22           O  
ATOM   6109  N   VAL B  19      23.178  22.282  60.843  1.00 91.06           N  
ATOM   6111  CA  VAL B  19      21.746  22.182  60.485  1.00 91.06           C  
ATOM   6113  C   VAL B  19      20.846  23.187  61.210  1.00 91.06           C  
ATOM   6114  CB  VAL B  19      21.200  20.749  60.676  1.00 91.06           C  
ATOM   6116  O   VAL B  19      19.640  23.223  60.955  1.00 91.06           O  
ATOM   6117  CG1 VAL B  19      21.948  19.729  59.808  1.00 91.06           C  
ATOM   6121  CG2 VAL B  19      21.242  20.278  62.139  1.00 91.06           C  
ATOM   6125  N   THR B  20      21.399  23.991  62.118  1.00 94.47           N  
ATOM   6127  CA  THR B  20      20.659  25.064  62.792  1.00 94.47           C  
ATOM   6129  C   THR B  20      20.312  26.187  61.816  1.00 94.47           C  
ATOM   6130  CB  THR B  20      21.435  25.632  63.991  1.00 94.47           C  
ATOM   6132  O   THR B  20      20.830  26.244  60.702  1.00 94.47           O  
ATOM   6133  CG2 THR B  20      21.866  24.562  64.994  1.00 94.47           C  
ATOM   6137  OG1 THR B  20      22.577  26.331  63.575  1.00 94.47           O  
ATOM   6139  N   ASP B  21      19.430  27.096  62.224  1.00 94.48           N  
ATOM   6141  CA  ASP B  21      19.088  28.270  61.412  1.00 94.48           C  
ATOM   6143  C   ASP B  21      20.329  29.153  61.158  1.00 94.48           C  
ATOM   6144  CB  ASP B  21      17.958  29.057  62.104  1.00 94.48           C  
ATOM   6147  O   ASP B  21      20.514  29.642  60.046  1.00 94.48           O  
ATOM   6148  CG  ASP B  21      16.661  28.256  62.321  1.00 94.48           C  
ATOM   6149  OD1 ASP B  21      15.759  28.780  63.003  1.00 94.48           O  
ATOM   6150  OD2 ASP B  21      16.561  27.100  61.838  1.00 94.48           O  
ATOM   6151  N   GLU B  22      21.229  29.261  62.149  1.00 93.83           N  
ATOM   6153  CA  GLU B  22      22.531  29.935  62.018  1.00 93.83           C  
ATOM   6155  C   GLU B  22      23.404  29.236  60.959  1.00 93.83           C  
ATOM   6156  CB  GLU B  22      23.230  29.989  63.403  1.00 93.83           C  
ATOM   6159  O   GLU B  22      23.955  29.893  60.080  1.00 93.83           O  
ATOM   6160  CG  GLU B  22      24.365  31.027  63.491  1.00 93.83           C  
ATOM   6163  CD  GLU B  22      25.105  31.060  64.851  1.00 93.83           C  
ATOM   6164  OE1 GLU B  22      26.260  30.586  64.920  1.00 93.83           O  
ATOM   6165  OE2 GLU B  22      24.566  31.600  65.854  1.00 93.83           O  
ATOM   6166  N   ASP B  23      23.458  27.899  60.971  1.00 94.77           N  
ATOM   6168  CA  ASP B  23      24.241  27.123  59.999  1.00 94.77           C  
ATOM   6170  C   ASP B  23      23.719  27.266  58.563  1.00 94.77           C  
ATOM   6171  CB  ASP B  23      24.221  25.633  60.351  1.00 94.77           C  
ATOM   6174  O   ASP B  23      24.504  27.300  57.612  1.00 94.77           O  
ATOM   6175  CG  ASP B  23      24.821  25.300  61.712  1.00 94.77           C  
ATOM   6176  OD1 ASP B  23      24.161  24.518  62.446  1.00 94.77           O  
ATOM   6177  OD2 ASP B  23      25.972  25.692  61.969  1.00 94.77           O  
ATOM   6178  N   ARG B  24      22.395  27.350  58.387  1.00 95.49           N  
ATOM   6180  CA  ARG B  24      21.795  27.559  57.063  1.00 95.49           C  
ATOM   6182  C   ARG B  24      22.075  28.967  56.541  1.00 95.49           C  
ATOM   6183  CB  ARG B  24      20.297  27.235  57.064  1.00 95.49           C  
ATOM   6186  O   ARG B  24      22.456  29.090  55.382  1.00 95.49           O  
ATOM   6187  CG  ARG B  24      20.019  25.751  57.348  1.00 95.49           C  
ATOM   6190  CD  ARG B  24      18.577  25.356  57.013  1.00 95.49           C  
ATOM   6193  NE  ARG B  24      17.595  26.234  57.653  1.00 95.49           N  
ATOM   6195  NH1 ARG B  24      17.458  25.319  59.789  1.00 95.49           N  
ATOM   6198  NH2 ARG B  24      16.276  27.102  59.200  1.00 95.49           N  
ATOM   6201  CZ  ARG B  24      17.122  26.186  58.874  1.00 95.49           C  
ATOM   6202  N   ALA B  25      22.001  29.993  57.394  1.00 96.40           N  
ATOM   6204  CA  ALA B  25      22.401  31.355  57.030  1.00 96.40           C  
ATOM   6206  C   ALA B  25      23.892  31.434  56.657  1.00 96.40           C  
ATOM   6207  CB  ALA B  25      22.057  32.300  58.187  1.00 96.40           C  
ATOM   6211  O   ALA B  25      24.247  32.032  55.646  1.00 96.40           O  
ATOM   6212  N   VAL B  26      24.770  30.767  57.413  1.00 96.42           N  
ATOM   6214  CA  VAL B  26      26.202  30.665  57.087  1.00 96.42           C  
ATOM   6216  C   VAL B  26      26.417  29.991  55.733  1.00 96.42           C  
ATOM   6217  CB  VAL B  26      26.939  29.907  58.202  1.00 96.42           C  
ATOM   6219  O   VAL B  26      27.241  30.467  54.952  1.00 96.42           O  
ATOM   6220  CG1 VAL B  26      28.359  29.469  57.834  1.00 96.42           C  
ATOM   6224  CG2 VAL B  26      27.052  30.784  59.451  1.00 96.42           C  
ATOM   6228  N   ARG B  27      25.688  28.911  55.420  1.00 96.06           N  
ATOM   6230  CA  ARG B  27      25.776  28.261  54.104  1.00 96.06           C  
ATOM   6232  C   ARG B  27      25.349  29.206  52.984  1.00 96.06           C  
ATOM   6233  CB  ARG B  27      24.967  26.957  54.081  1.00 96.06           C  
ATOM   6236  O   ARG B  27      26.117  29.398  52.044  1.00 96.06           O  
ATOM   6237  CG  ARG B  27      25.161  26.232  52.739  1.00 96.06           C  
ATOM   6240  CD  ARG B  27      24.273  25.005  52.578  1.00 96.06           C  
ATOM   6243  NE  ARG B  27      24.479  24.003  53.638  1.00 96.06           N  
ATOM   6245  NH1 ARG B  27      26.152  22.742  52.643  1.00 96.06           N  
ATOM   6248  NH2 ARG B  27      25.263  22.111  54.556  1.00 96.06           N  
ATOM   6251  CZ  ARG B  27      25.297  22.970  53.591  1.00 96.06           C  
ATOM   6252  N   SER B  28      24.181  29.835  53.107  1.00 96.76           N  
ATOM   6254  CA  SER B  28      23.702  30.806  52.119  1.00 96.76           C  
ATOM   6256  C   SER B  28      24.685  31.965  51.940  1.00 96.76           C  
ATOM   6257  CB  SER B  28      22.325  31.342  52.516  1.00 96.76           C  
ATOM   6260  O   SER B  28      24.961  32.349  50.811  1.00 96.76           O  
ATOM   6261  OG  SER B  28      21.378  30.291  52.479  1.00 96.76           O  
ATOM   6263  N   ALA B  29      25.304  32.464  53.014  1.00 97.03           N  
ATOM   6265  CA  ALA B  29      26.318  33.511  52.923  1.00 97.03           C  
ATOM   6267  C   ALA B  29      27.554  33.084  52.108  1.00 97.03           C  
ATOM   6268  CB  ALA B  29      26.722  33.941  54.333  1.00 97.03           C  
ATOM   6272  O   ALA B  29      28.052  33.882  51.319  1.00 97.03           O  
ATOM   6273  N   HIS B  30      28.023  31.834  52.236  1.00 96.94           N  
ATOM   6275  CA  HIS B  30      29.121  31.318  51.404  1.00 96.94           C  
ATOM   6277  C   HIS B  30      28.722  31.233  49.925  1.00 96.94           C  
ATOM   6278  CB  HIS B  30      29.595  29.940  51.896  1.00 96.94           C  
ATOM   6281  O   HIS B  30      29.491  31.652  49.060  1.00 96.94           O  
ATOM   6282  CG  HIS B  30      30.418  29.977  53.156  1.00 96.94           C  
ATOM   6283  CD2 HIS B  30      31.780  29.881  53.253  1.00 96.94           C  
ATOM   6285  ND1 HIS B  30      29.935  30.109  54.432  1.00 96.94           N  
ATOM   6287  CE1 HIS B  30      30.974  30.118  55.280  1.00 96.94           C  
ATOM   6289  NE2 HIS B  30      32.123  29.963  54.609  1.00 96.94           N  
ATOM   6290  N   GLN B  31      27.514  30.742  49.637  1.00 96.21           N  
ATOM   6292  CA  GLN B  31      26.985  30.639  48.274  1.00 96.21           C  
ATOM   6294  C   GLN B  31      26.812  32.025  47.633  1.00 96.21           C  
ATOM   6295  CB  GLN B  31      25.647  29.886  48.307  1.00 96.21           C  
ATOM   6298  O   GLN B  31      27.224  32.243  46.495  1.00 96.21           O  
ATOM   6299  CG  GLN B  31      25.830  28.421  48.727  1.00 96.21           C  
ATOM   6302  CD  GLN B  31      24.518  27.664  48.889  1.00 96.21           C  
ATOM   6303  NE2 GLN B  31      24.585  26.354  48.894  1.00 96.21           N  
ATOM   6306  OE1 GLN B  31      23.438  28.218  49.032  1.00 96.21           O  
ATOM   6307  N   PHE B  32      26.278  32.989  48.382  1.00 97.11           N  
ATOM   6309  CA  PHE B  32      26.155  34.382  47.959  1.00 97.11           C  
ATOM   6311  C   PHE B  32      27.515  35.052  47.773  1.00 97.11           C  
ATOM   6312  CB  PHE B  32      25.314  35.135  48.994  1.00 97.11           C  
ATOM   6315  O   PHE B  32      27.717  35.735  46.776  1.00 97.11           O  
ATOM   6316  CG  PHE B  32      23.851  34.740  49.102  1.00 97.11           C  
ATOM   6317  CD1 PHE B  32      23.161  34.121  48.037  1.00 97.11           C  
ATOM   6319  CD2 PHE B  32      23.179  34.969  50.317  1.00 97.11           C  
ATOM   6321  CE1 PHE B  32      21.827  33.715  48.200  1.00 97.11           C  
ATOM   6323  CE2 PHE B  32      21.838  34.579  50.472  1.00 97.11           C  
ATOM   6325  CZ  PHE B  32      21.160  33.952  49.412  1.00 97.11           C  
ATOM   6327  N   TYR B  33      28.477  34.830  48.669  1.00 96.59           N  
ATOM   6329  CA  TYR B  33      29.824  35.372  48.506  1.00 96.59           C  
ATOM   6331  C   TYR B  33      30.505  34.837  47.242  1.00 96.59           C  
ATOM   6332  CB  TYR B  33      30.660  35.068  49.747  1.00 96.59           C  
ATOM   6335  O   TYR B  33      31.107  35.616  46.505  1.00 96.59           O  
ATOM   6336  CG  TYR B  33      32.037  35.697  49.692  1.00 96.59           C  
ATOM   6337  CD1 TYR B  33      33.106  35.006  49.091  1.00 96.59           C  
ATOM   6339  CD2 TYR B  33      32.244  36.979  50.238  1.00 96.59           C  
ATOM   6341  CE1 TYR B  33      34.378  35.603  49.027  1.00 96.59           C  
ATOM   6343  CE2 TYR B  33      33.525  37.564  50.203  1.00 96.59           C  
ATOM   6345  OH  TYR B  33      35.834  37.425  49.548  1.00 96.59           O  
ATOM   6347  CZ  TYR B  33      34.592  36.876  49.589  1.00 96.59           C  
ATOM   6348  N   GLU B  34      30.366  33.540  46.949  1.00 96.76           N  
ATOM   6350  CA  GLU B  34      30.859  32.956  45.698  1.00 96.76           C  
ATOM   6352  C   GLU B  34      30.238  33.631  44.461  1.00 96.76           C  
ATOM   6353  CB  GLU B  34      30.623  31.441  45.706  1.00 96.76           C  
ATOM   6356  O   GLU B  34      30.943  33.880  43.485  1.00 96.76           O  
ATOM   6357  CG  GLU B  34      31.076  30.811  44.382  1.00 96.76           C  
ATOM   6360  CD  GLU B  34      30.887  29.300  44.327  1.00 96.76           C  
ATOM   6361  OE1 GLU B  34      31.683  28.652  43.627  1.00 96.76           O  
ATOM   6362  OE2 GLU B  34      29.933  28.758  44.925  1.00 96.76           O  
ATOM   6363  N   ARG B  35      28.946  33.992  44.506  1.00 96.60           N  
ATOM   6365  CA  ARG B  35      28.309  34.787  43.442  1.00 96.60           C  
ATOM   6367  C   ARG B  35      28.897  36.199  43.352  1.00 96.60           C  
ATOM   6368  CB  ARG B  35      26.782  34.835  43.644  1.00 96.60           C  
ATOM   6371  O   ARG B  35      29.176  36.658  42.249  1.00 96.60           O  
ATOM   6372  CG  ARG B  35      26.052  33.492  43.478  1.00 96.60           C  
ATOM   6375  CD  ARG B  35      26.123  32.915  42.058  1.00 96.60           C  
ATOM   6378  NE  ARG B  35      25.322  31.682  41.958  1.00 96.60           N  
ATOM   6380  NH1 ARG B  35      25.955  30.988  39.859  1.00 96.60           N  
ATOM   6383  NH2 ARG B  35      24.533  29.755  41.046  1.00 96.60           N  
ATOM   6386  CZ  ARG B  35      25.272  30.824  40.957  1.00 96.60           C  
ATOM   6387  N   LEU B  36      29.143  36.867  44.481  1.00 96.40           N  
ATOM   6389  CA  LEU B  36      29.664  38.244  44.524  1.00 96.40           C  
ATOM   6391  C   LEU B  36      31.105  38.379  44.023  1.00 96.40           C  
ATOM   6392  CB  LEU B  36      29.548  38.809  45.953  1.00 96.40           C  
ATOM   6395  O   LEU B  36      31.492  39.418  43.497  1.00 96.40           O  
ATOM   6396  CG  LEU B  36      28.100  39.014  46.425  1.00 96.40           C  
ATOM   6398  CD1 LEU B  36      28.069  39.290  47.931  1.00 96.40           C  
ATOM   6402  CD2 LEU B  36      27.427  40.156  45.667  1.00 96.40           C  
ATOM   6406  N   ILE B  37      31.914  37.325  44.129  1.00 96.45           N  
ATOM   6408  CA  ILE B  37      33.256  37.301  43.528  1.00 96.45           C  
ATOM   6410  C   ILE B  37      33.244  36.944  42.032  1.00 96.45           C  
ATOM   6411  CB  ILE B  37      34.231  36.439  44.344  1.00 96.45           C  
ATOM   6413  O   ILE B  37      34.304  36.809  41.424  1.00 96.45           O  
ATOM   6414  CG1 ILE B  37      33.833  34.955  44.335  1.00 96.45           C  
ATOM   6417  CG2 ILE B  37      34.348  37.004  45.775  1.00 96.45           C  
ATOM   6421  CD1 ILE B  37      34.954  34.025  44.797  1.00 96.45           C  
ATOM   6425  N   GLY B  38      32.066  36.837  41.407  1.00 96.51           N  
ATOM   6427  CA  GLY B  38      31.909  36.537  39.982  1.00 96.51           C  
ATOM   6430  C   GLY B  38      32.634  37.506  39.037  1.00 96.51           C  
ATOM   6431  O   GLY B  38      32.931  37.128  37.908  1.00 96.51           O  
ATOM   6432  N   LEU B  39      33.002  38.708  39.508  1.00 95.42           N  
ATOM   6434  CA  LEU B  39      33.834  39.684  38.783  1.00 95.42           C  
ATOM   6436  C   LEU B  39      35.236  39.167  38.434  1.00 95.42           C  
ATOM   6437  CB  LEU B  39      34.009  40.959  39.637  1.00 95.42           C  
ATOM   6440  O   LEU B  39      35.847  39.638  37.477  1.00 95.42           O  
ATOM   6441  CG  LEU B  39      32.722  41.667  40.086  1.00 95.42           C  
ATOM   6443  CD1 LEU B  39      33.069  42.912  40.901  1.00 95.42           C  
ATOM   6447  CD2 LEU B  39      31.870  42.083  38.896  1.00 95.42           C  
ATOM   6451  N   TRP B  40      35.770  38.239  39.229  1.00 97.16           N  
ATOM   6453  CA  TRP B  40      37.175  37.840  39.152  1.00 97.16           C  
ATOM   6455  C   TRP B  40      37.479  37.065  37.866  1.00 97.16           C  
ATOM   6456  CB  TRP B  40      37.513  36.995  40.387  1.00 97.16           C  
ATOM   6459  O   TRP B  40      38.485  37.325  37.212  1.00 97.16           O  
ATOM   6460  CG  TRP B  40      37.366  37.621  41.744  1.00 97.16           C  
ATOM   6461  CD1 TRP B  40      36.915  38.864  42.030  1.00 97.16           C  
ATOM   6463  CD2 TRP B  40      37.661  37.010  43.034  1.00 97.16           C  
ATOM   6464  CE2 TRP B  40      37.445  37.977  44.060  1.00 97.16           C  
ATOM   6465  CE3 TRP B  40      38.063  35.724  43.440  1.00 97.16           C  
ATOM   6467  NE1 TRP B  40      36.959  39.077  43.393  1.00 97.16           N  
ATOM   6469  CH2 TRP B  40      38.109  36.416  45.783  1.00 97.16           C  
ATOM   6471  CZ2 TRP B  40      37.680  37.702  45.414  1.00 97.16           C  
ATOM   6473  CZ3 TRP B  40      38.291  35.427  44.800  1.00 97.16           C  
ATOM   6475  N   ALA B  41      36.596  36.141  37.475  1.00 97.05           N  
ATOM   6477  CA  ALA B  41      36.787  35.295  36.300  1.00 97.05           C  
ATOM   6479  C   ALA B  41      36.859  36.072  34.967  1.00 97.05           C  
ATOM   6480  CB  ALA B  41      35.735  34.179  36.295  1.00 97.05           C  
ATOM   6484  O   ALA B  41      37.867  35.909  34.271  1.00 97.05           O  
ATOM   6485  N   PRO B  42      35.883  36.939  34.609  1.00 97.19           N  
ATOM   6486  CA  PRO B  42      35.978  37.736  33.389  1.00 97.19           C  
ATOM   6488  C   PRO B  42      37.201  38.651  33.416  1.00 97.19           C  
ATOM   6489  CB  PRO B  42      34.668  38.525  33.277  1.00 97.19           C  
ATOM   6492  O   PRO B  42      37.972  38.653  32.461  1.00 97.19           O  
ATOM   6493  CG  PRO B  42      34.117  38.541  34.698  1.00 97.19           C  
ATOM   6496  CD  PRO B  42      34.651  37.258  35.317  1.00 97.19           C  
ATOM   6499  N   ALA B  43      37.467  39.326  34.539  1.00 97.18           N  
ATOM   6501  CA  ALA B  43      38.606  40.231  34.663  1.00 97.18           C  
ATOM   6503  C   ALA B  43      39.962  39.544  34.425  1.00 97.18           C  
ATOM   6504  CB  ALA B  43      38.559  40.849  36.057  1.00 97.18           C  
ATOM   6508  O   ALA B  43      40.802  40.071  33.700  1.00 97.18           O  
ATOM   6509  N   VAL B  44      40.182  38.359  35.003  1.00 97.70           N  
ATOM   6511  CA  VAL B  44      41.424  37.588  34.821  1.00 97.70           C  
ATOM   6513  C   VAL B  44      41.591  37.135  33.368  1.00 97.70           C  
ATOM   6514  CB  VAL B  44      41.448  36.406  35.811  1.00 97.70           C  
ATOM   6516  O   VAL B  44      42.686  37.237  32.813  1.00 97.70           O  
ATOM   6517  CG1 VAL B  44      42.509  35.353  35.502  1.00 97.70           C  
ATOM   6521  CG2 VAL B  44      41.713  36.907  37.234  1.00 97.70           C  
ATOM   6525  N   MET B  45      40.518  36.664  32.728  1.00 97.58           N  
ATOM   6527  CA  MET B  45      40.555  36.219  31.331  1.00 97.58           C  
ATOM   6529  C   MET B  45      40.765  37.384  30.353  1.00 97.58           C  
ATOM   6530  CB  MET B  45      39.259  35.471  30.998  1.00 97.58           C  
ATOM   6533  O   MET B  45      41.592  37.287  29.446  1.00 97.58           O  
ATOM   6534  CG  MET B  45      39.163  34.133  31.742  1.00 97.58           C  
ATOM   6537  SD  MET B  45      37.596  33.254  31.498  1.00 97.58           S  
ATOM   6538  CE  MET B  45      37.767  32.747  29.770  1.00 97.58           C  
ATOM   6542  N   GLU B  46      40.058  38.495  30.550  1.00 97.21           N  
ATOM   6544  CA  GLU B  46      40.149  39.692  29.711  1.00 97.21           C  
ATOM   6546  C   GLU B  46      41.506  40.386  29.863  1.00 97.21           C  
ATOM   6547  CB  GLU B  46      39.019  40.657  30.078  1.00 97.21           C  
ATOM   6550  O   GLU B  46      42.123  40.728  28.856  1.00 97.21           O  
ATOM   6551  CG  GLU B  46      37.634  40.150  29.640  1.00 97.21           C  
ATOM   6554  CD  GLU B  46      36.511  40.915  30.348  1.00 97.21           C  
ATOM   6555  OE1 GLU B  46      35.384  40.387  30.423  1.00 97.21           O  
ATOM   6556  OE2 GLU B  46      36.766  42.036  30.839  1.00 97.21           O  
ATOM   6557  N   ALA B  47      42.037  40.499  31.087  1.00 97.42           N  
ATOM   6559  CA  ALA B  47      43.380  41.032  31.313  1.00 97.42           C  
ATOM   6561  C   ALA B  47      44.451  40.170  30.629  1.00 97.42           C  
ATOM   6562  CB  ALA B  47      43.636  41.141  32.821  1.00 97.42           C  
ATOM   6566  O   ALA B  47      45.361  40.693  29.989  1.00 97.42           O  
ATOM   6567  N   ALA B  48      44.334  38.841  30.698  1.00 97.87           N  
ATOM   6569  CA  ALA B  48      45.252  37.935  30.012  1.00 97.87           C  
ATOM   6571  C   ALA B  48      45.203  38.083  28.481  1.00 97.87           C  
ATOM   6572  CB  ALA B  48      44.904  36.516  30.450  1.00 97.87           C  
ATOM   6576  O   ALA B  48      46.243  38.005  27.818  1.00 97.87           O  
ATOM   6577  N   HIS B  49      44.017  38.329  27.916  1.00 97.13           N  
ATOM   6579  CA  HIS B  49      43.864  38.654  26.501  1.00 97.13           C  
ATOM   6581  C   HIS B  49      44.524  39.998  26.158  1.00 97.13           C  
ATOM   6582  CB  HIS B  49      42.378  38.638  26.121  1.00 97.13           C  
ATOM   6585  O   HIS B  49      45.362  40.044  25.258  1.00 97.13           O  
ATOM   6586  CG  HIS B  49      42.155  39.048  24.690  1.00 97.13           C  
ATOM   6587  CD2 HIS B  49      41.682  40.257  24.248  1.00 97.13           C  
ATOM   6589  ND1 HIS B  49      42.461  38.297  23.579  1.00 97.13           N  
ATOM   6591  CE1 HIS B  49      42.195  39.041  22.494  1.00 97.13           C  
ATOM   6593  NE2 HIS B  49      41.706  40.235  22.848  1.00 97.13           N  
ATOM   6594  N   GLU B  50      44.201  41.058  26.901  1.00 96.42           N  
ATOM   6596  CA  GLU B  50      44.703  42.419  26.674  1.00 96.42           C  
ATOM   6598  C   GLU B  50      46.236  42.509  26.768  1.00 96.42           C  
ATOM   6599  CB  GLU B  50      44.055  43.359  27.704  1.00 96.42           C  
ATOM   6602  O   GLU B  50      46.882  43.204  25.983  1.00 96.42           O  
ATOM   6603  CG  GLU B  50      44.247  44.828  27.314  1.00 96.42           C  
ATOM   6606  CD  GLU B  50      43.917  45.774  28.467  1.00 96.42           C  
ATOM   6607  OE1 GLU B  50      44.827  46.575  28.794  1.00 96.42           O  
ATOM   6608  OE2 GLU B  50      42.806  45.678  29.022  1.00 96.42           O  
ATOM   6609  N   LEU B  51      46.839  41.768  27.701  1.00 97.10           N  
ATOM   6611  CA  LEU B  51      48.291  41.704  27.891  1.00 97.10           C  
ATOM   6613  C   LEU B  51      49.000  40.804  26.868  1.00 97.10           C  
ATOM   6614  CB  LEU B  51      48.577  41.222  29.321  1.00 97.10           C  
ATOM   6617  O   LEU B  51      50.226  40.809  26.801  1.00 97.10           O  
ATOM   6618  CG  LEU B  51      48.088  42.182  30.418  1.00 97.10           C  
ATOM   6620  CD1 LEU B  51      48.176  41.477  31.766  1.00 97.10           C  
ATOM   6624  CD2 LEU B  51      48.914  43.457  30.474  1.00 97.10           C  
ATOM   6628  N   GLY B  52      48.264  40.013  26.081  1.00 97.46           N  
ATOM   6630  CA  GLY B  52      48.836  39.083  25.105  1.00 97.46           C  
ATOM   6633  C   GLY B  52      49.341  37.758  25.691  1.00 97.46           C  
ATOM   6634  O   GLY B  52      50.086  37.040  25.019  1.00 97.46           O  
ATOM   6635  N   VAL B  53      48.921  37.389  26.908  1.00 97.79           N  
ATOM   6637  CA  VAL B  53      49.323  36.141  27.588  1.00 97.79           C  
ATOM   6639  C   VAL B  53      48.938  34.914  26.761  1.00 97.79           C  
ATOM   6640  CB  VAL B  53      48.713  36.052  29.003  1.00 97.79           C  
ATOM   6642  O   VAL B  53      49.778  34.044  26.525  1.00 97.79           O  
ATOM   6643  CG1 VAL B  53      49.001  34.709  29.687  1.00 97.79           C  
ATOM   6647  CG2 VAL B  53      49.254  37.163  29.909  1.00 97.79           C  
ATOM   6651  N   PHE B  54      47.701  34.852  26.256  1.00 97.83           N  
ATOM   6653  CA  PHE B  54      47.250  33.713  25.445  1.00 97.83           C  
ATOM   6655  C   PHE B  54      48.046  33.576  24.144  1.00 97.83           C  
ATOM   6656  CB  PHE B  54      45.749  33.828  25.142  1.00 97.83           C  
ATOM   6659  O   PHE B  54      48.432  32.466  23.778  1.00 97.83           O  
ATOM   6660  CG  PHE B  54      44.849  33.882  26.361  1.00 97.83           C  
ATOM   6661  CD1 PHE B  54      45.027  32.974  27.425  1.00 97.83           C  
ATOM   6663  CD2 PHE B  54      43.812  34.832  26.426  1.00 97.83           C  
ATOM   6665  CE1 PHE B  54      44.193  33.034  28.554  1.00 97.83           C  
ATOM   6667  CE2 PHE B  54      42.970  34.881  27.550  1.00 97.83           C  
ATOM   6669  CZ  PHE B  54      43.162  33.987  28.614  1.00 97.83           C  
ATOM   6671  N   ALA B  55      48.348  34.691  23.471  1.00 97.33           N  
ATOM   6673  CA  ALA B  55      49.166  34.686  22.260  1.00 97.33           C  
ATOM   6675  C   ALA B  55      50.594  34.193  22.548  1.00 97.33           C  
ATOM   6676  CB  ALA B  55      49.153  36.092  21.649  1.00 97.33           C  
ATOM   6680  O   ALA B  55      51.117  33.358  21.811  1.00 97.33           O  
ATOM   6681  N   ALA B  56      51.198  34.635  23.655  1.00 97.29           N  
ATOM   6683  CA  ALA B  56      52.522  34.180  24.068  1.00 97.29           C  
ATOM   6685  C   ALA B  56      52.554  32.674  24.394  1.00 97.29           C  
ATOM   6686  CB  ALA B  56      52.981  35.039  25.252  1.00 97.29           C  
ATOM   6690  O   ALA B  56      53.443  31.967  23.920  1.00 97.29           O  
ATOM   6691  N   LEU B  57      51.565  32.165  25.138  1.00 97.32           N  
ATOM   6693  CA  LEU B  57      51.459  30.742  25.495  1.00 97.32           C  
ATOM   6695  C   LEU B  57      51.099  29.835  24.309  1.00 97.32           C  
ATOM   6696  CB  LEU B  57      50.418  30.578  26.616  1.00 97.32           C  
ATOM   6699  O   LEU B  57      51.423  28.642  24.302  1.00 97.32           O  
ATOM   6700  CG  LEU B  57      50.852  31.107  27.994  1.00 97.32           C  
ATOM   6702  CD1 LEU B  57      49.718  30.874  28.993  1.00 97.32           C  
ATOM   6706  CD2 LEU B  57      52.099  30.369  28.487  1.00 97.32           C  
ATOM   6710  N   ALA B  58      50.434  30.380  23.289  1.00 96.85           N  
ATOM   6712  CA  ALA B  58      50.167  29.662  22.050  1.00 96.85           C  
ATOM   6714  C   ALA B  58      51.454  29.373  21.258  1.00 96.85           C  
ATOM   6715  CB  ALA B  58      49.176  30.475  21.222  1.00 96.85           C  
ATOM   6719  O   ALA B  58      51.556  28.318  20.620  1.00 96.85           O  
ATOM   6720  N   GLU B  59      52.443  30.266  21.323  1.00 95.99           N  
ATOM   6722  CA  GLU B  59      53.742  30.066  20.677  1.00 95.99           C  
ATOM   6724  C   GLU B  59      54.586  29.007  21.392  1.00 95.99           C  
ATOM   6725  CB  GLU B  59      54.523  31.377  20.633  1.00 95.99           C  
ATOM   6728  O   GLU B  59      55.103  28.097  20.744  1.00 95.99           O  
ATOM   6729  CG  GLU B  59      53.913  32.425  19.693  1.00 95.99           C  
ATOM   6732  CD  GLU B  59      54.695  33.735  19.789  1.00 95.99           C  
ATOM   6733  OE1 GLU B  59      54.174  34.806  19.423  1.00 95.99           O  
ATOM   6734  OE2 GLU B  59      55.823  33.727  20.335  1.00 95.99           O  
ATOM   6735  N   ALA B  60      54.711  29.100  22.719  1.00 96.27           N  
ATOM   6737  CA  ALA B  60      55.399  28.110  23.537  1.00 96.27           C  
ATOM   6739  C   ALA B  60      54.981  28.219  25.015  1.00 96.27           C  
ATOM   6740  CB  ALA B  60      56.918  28.316  23.411  1.00 96.27           C  
ATOM   6744  O   ALA B  60      54.703  29.322  25.484  1.00 96.27           O  
ATOM   6745  N   PRO B  61      55.011  27.110  25.780  1.00 96.38           N  
ATOM   6746  CA  PRO B  61      54.958  27.163  27.238  1.00 96.38           C  
ATOM   6748  C   PRO B  61      56.011  28.106  27.820  1.00 96.38           C  
ATOM   6749  CB  PRO B  61      55.223  25.729  27.700  1.00 96.38           C  
ATOM   6752  O   PRO B  61      57.134  28.153  27.311  1.00 96.38           O  
ATOM   6753  CG  PRO B  61      54.673  24.904  26.541  1.00 96.38           C  
ATOM   6756  CD  PRO B  61      55.102  25.729  25.332  1.00 96.38           C  
ATOM   6759  N   ALA B  62      55.701  28.788  28.917  1.00 97.11           N  
ATOM   6761  CA  ALA B  62      56.614  29.739  29.553  1.00 97.11           C  
ATOM   6763  C   ALA B  62      56.395  29.802  31.071  1.00 97.11           C  
ATOM   6764  CB  ALA B  62      56.417  31.105  28.892  1.00 97.11           C  
ATOM   6768  O   ALA B  62      55.294  29.520  31.548  1.00 97.11           O  
ATOM   6769  N   ASP B  63      57.436  30.148  31.829  1.00 96.52           N  
ATOM   6771  CA  ASP B  63      57.288  30.517  33.242  1.00 96.52           C  
ATOM   6773  C   ASP B  63      56.794  31.972  33.403  1.00 96.52           C  
ATOM   6774  CB  ASP B  63      58.554  30.164  34.054  1.00 96.52           C  
ATOM   6777  O   ASP B  63      56.764  32.762  32.451  1.00 96.52           O  
ATOM   6778  CG  ASP B  63      59.773  31.074  33.854  1.00 96.52           C  
ATOM   6779  OD1 ASP B  63      60.913  30.561  33.872  1.00 96.52           O  
ATOM   6780  OD2 ASP B  63      59.590  32.310  33.790  1.00 96.52           O  
ATOM   6781  N   SER B  64      56.365  32.344  34.614  1.00 96.53           N  
ATOM   6783  CA  SER B  64      55.823  33.684  34.882  1.00 96.53           C  
ATOM   6785  C   SER B  64      56.847  34.803  34.667  1.00 96.53           C  
ATOM   6786  CB  SER B  64      55.275  33.762  36.308  1.00 96.53           C  
ATOM   6789  O   SER B  64      56.478  35.889  34.224  1.00 96.53           O  
ATOM   6790  OG  SER B  64      56.281  33.430  37.249  1.00 96.53           O  
ATOM   6792  N   GLY B  65      58.134  34.551  34.924  1.00 96.16           N  
ATOM   6794  CA  GLY B  65      59.207  35.521  34.722  1.00 96.16           C  
ATOM   6797  C   GLY B  65      59.541  35.734  33.243  1.00 96.16           C  
ATOM   6798  O   GLY B  65      59.837  36.857  32.832  1.00 96.16           O  
ATOM   6799  N   GLU B  66      59.495  34.679  32.431  1.00 97.32           N  
ATOM   6801  CA  GLU B  66      59.607  34.730  30.972  1.00 97.32           C  
ATOM   6803  C   GLU B  66      58.467  35.545  30.365  1.00 97.32           C  
ATOM   6804  CB  GLU B  66      59.605  33.309  30.384  1.00 97.32           C  
ATOM   6807  O   GLU B  66      58.730  36.447  29.565  1.00 97.32           O  
ATOM   6808  CG  GLU B  66      60.907  32.538  30.650  1.00 97.32           C  
ATOM   6811  CD  GLU B  66      60.849  31.080  30.154  1.00 97.32           C  
ATOM   6812  OE1 GLU B  66      61.919  30.599  29.711  1.00 97.32           O  
ATOM   6813  OE2 GLU B  66      59.748  30.476  30.137  1.00 97.32           O  
ATOM   6814  N   LEU B  67      57.224  35.279  30.782  1.00 97.40           N  
ATOM   6816  CA  LEU B  67      56.052  36.028  30.327  1.00 97.40           C  
ATOM   6818  C   LEU B  67      56.102  37.491  30.764  1.00 97.40           C  
ATOM   6819  CB  LEU B  67      54.770  35.347  30.828  1.00 97.40           C  
ATOM   6822  O   LEU B  67      55.900  38.368  29.929  1.00 97.40           O  
ATOM   6823  CG  LEU B  67      54.461  34.040  30.085  1.00 97.40           C  
ATOM   6825  CD1 LEU B  67      53.336  33.306  30.800  1.00 97.40           C  
ATOM   6829  CD2 LEU B  67      54.024  34.276  28.634  1.00 97.40           C  
ATOM   6833  N   ALA B  68      56.454  37.767  32.021  1.00 97.30           N  
ATOM   6835  CA  ALA B  68      56.589  39.128  32.533  1.00 97.30           C  
ATOM   6837  C   ALA B  68      57.612  39.949  31.732  1.00 97.30           C  
ATOM   6838  CB  ALA B  68      56.963  39.039  34.013  1.00 97.30           C  
ATOM   6842  O   ALA B  68      57.307  41.050  31.288  1.00 97.30           O  
ATOM   6843  N   ARG B  69      58.800  39.389  31.446  1.00 96.89           N  
ATOM   6845  CA  ARG B  69      59.810  40.061  30.604  1.00 96.89           C  
ATOM   6847  C   ARG B  69      59.352  40.244  29.160  1.00 96.89           C  
ATOM   6848  CB  ARG B  69      61.125  39.272  30.601  1.00 96.89           C  
ATOM   6851  O   ARG B  69      59.679  41.248  28.539  1.00 96.89           O  
ATOM   6852  CG  ARG B  69      61.889  39.374  31.926  1.00 96.89           C  
ATOM   6855  CD  ARG B  69      63.265  38.698  31.823  1.00 96.89           C  
ATOM   6858  NE  ARG B  69      63.180  37.259  31.478  1.00 96.89           N  
ATOM   6860  NH1 ARG B  69      62.871  36.424  33.596  1.00 96.89           N  
ATOM   6863  NH2 ARG B  69      62.962  35.018  31.878  1.00 96.89           N  
ATOM   6866  CZ  ARG B  69      63.006  36.247  32.314  1.00 96.89           C  
ATOM   6867  N   ARG B  70      58.657  39.251  28.601  1.00 96.73           N  
ATOM   6869  CA  ARG B  70      58.196  39.269  27.209  1.00 96.73           C  
ATOM   6871  C   ARG B  70      57.071  40.283  26.984  1.00 96.73           C  
ATOM   6872  CB  ARG B  70      57.772  37.843  26.831  1.00 96.73           C  
ATOM   6875  O   ARG B  70      57.006  40.862  25.904  1.00 96.73           O  
ATOM   6876  CG  ARG B  70      57.233  37.776  25.403  1.00 96.73           C  
ATOM   6879  CD  ARG B  70      56.803  36.363  25.026  1.00 96.73           C  
ATOM   6882  NE  ARG B  70      55.995  36.455  23.810  1.00 96.73           N  
ATOM   6884  NH1 ARG B  70      56.207  34.323  22.965  1.00 96.73           N  
ATOM   6887  NH2 ARG B  70      55.211  35.937  21.794  1.00 96.73           N  
ATOM   6890  CZ  ARG B  70      55.813  35.557  22.874  1.00 96.73           C  
ATOM   6891  N   LEU B  71      56.194  40.446  27.970  1.00 96.81           N  
ATOM   6893  CA  LEU B  71      54.985  41.270  27.900  1.00 96.81           C  
ATOM   6895  C   LEU B  71      55.118  42.595  28.666  1.00 96.81           C  
ATOM   6896  CB  LEU B  71      53.778  40.437  28.378  1.00 96.81           C  
ATOM   6899  O   LEU B  71      54.133  43.314  28.790  1.00 96.81           O  
ATOM   6900  CG  LEU B  71      53.557  39.118  27.612  1.00 96.81           C  
ATOM   6902  CD1 LEU B  71      52.389  38.346  28.220  1.00 96.81           C  
ATOM   6906  CD2 LEU B  71      53.292  39.338  26.119  1.00 96.81           C  
ATOM   6910  N   ASP B  72      56.318  42.909  29.164  1.00 96.32           N  
ATOM   6912  CA  ASP B  72      56.631  44.128  29.924  1.00 96.32           C  
ATOM   6914  C   ASP B  72      55.694  44.337  31.128  1.00 96.32           C  
ATOM   6915  CB  ASP B  72      56.732  45.328  28.965  1.00 96.32           C  
ATOM   6918  O   ASP B  72      55.014  45.350  31.265  1.00 96.32           O  
ATOM   6919  CG  ASP B  72      57.498  46.514  29.561  1.00 96.32           C  
ATOM   6920  OD1 ASP B  72      57.218  47.658  29.131  1.00 96.32           O  
ATOM   6921  OD2 ASP B  72      58.463  46.268  30.324  1.00 96.32           O  
ATOM   6922  N   CYS B  73      55.611  43.312  31.976  1.00 96.76           N  
ATOM   6924  CA  CYS B  73      54.756  43.274  33.161  1.00 96.76           C  
ATOM   6926  C   CYS B  73      55.562  43.001  34.434  1.00 96.76           C  
ATOM   6927  CB  CYS B  73      53.674  42.202  32.965  1.00 96.76           C  
ATOM   6930  O   CYS B  73      56.682  42.483  34.387  1.00 96.76           O  
ATOM   6931  SG  CYS B  73      52.537  42.645  31.624  1.00 96.76           S  
ATOM   6933  N   ASP B  74      54.960  43.274  35.591  1.00 96.61           N  
ATOM   6935  CA  ASP B  74      55.526  42.888  36.880  1.00 96.61           C  
ATOM   6937  C   ASP B  74      55.507  41.364  37.061  1.00 96.61           C  
ATOM   6938  CB  ASP B  74      54.795  43.588  38.025  1.00 96.61           C  
ATOM   6941  O   ASP B  74      54.510  40.686  36.806  1.00 96.61           O  
ATOM   6942  CG  ASP B  74      55.340  43.097  39.367  1.00 96.61           C  
ATOM   6943  OD1 ASP B  74      54.669  42.254  40.004  1.00 96.61           O  
ATOM   6944  OD2 ASP B  74      56.492  43.444  39.699  1.00 96.61           O  
ATOM   6945  N   ALA B  75      56.622  40.806  37.534  1.00 95.75           N  
ATOM   6947  CA  ALA B  75      56.782  39.360  37.646  1.00 95.75           C  
ATOM   6949  C   ALA B  75      55.859  38.729  38.702  1.00 95.75           C  
ATOM   6950  CB  ALA B  75      58.259  39.055  37.916  1.00 95.75           C  
ATOM   6954  O   ALA B  75      55.355  37.621  38.488  1.00 95.75           O  
ATOM   6955  N   ARG B  76      55.614  39.414  39.830  1.00 94.96           N  
ATOM   6957  CA  ARG B  76      54.748  38.905  40.903  1.00 94.96           C  
ATOM   6959  C   ARG B  76      53.291  38.947  40.464  1.00 94.96           C  
ATOM   6960  CB  ARG B  76      54.974  39.719  42.188  1.00 94.96           C  
ATOM   6963  O   ARG B  76      52.605  37.933  40.570  1.00 94.96           O  
ATOM   6964  CG  ARG B  76      54.187  39.161  43.386  1.00 94.96           C  
ATOM   6967  CD  ARG B  76      54.300  40.085  44.605  1.00 94.96           C  
ATOM   6970  NE  ARG B  76      53.588  41.361  44.386  1.00 94.96           N  
ATOM   6972  NH1 ARG B  76      51.608  40.813  45.426  1.00 94.96           N  
ATOM   6975  NH2 ARG B  76      51.878  42.854  44.559  1.00 94.96           N  
ATOM   6978  CZ  ARG B  76      52.365  41.668  44.792  1.00 94.96           C  
ATOM   6979  N   ALA B  77      52.845  40.080  39.927  1.00 96.51           N  
ATOM   6981  CA  ALA B  77      51.483  40.238  39.432  1.00 96.51           C  
ATOM   6983  C   ALA B  77      51.193  39.308  38.238  1.00 96.51           C  
ATOM   6984  CB  ALA B  77      51.253  41.713  39.104  1.00 96.51           C  
ATOM   6988  O   ALA B  77      50.118  38.717  38.183  1.00 96.51           O  
ATOM   6989  N   MET B  78      52.164  39.079  37.343  1.00 97.13           N  
ATOM   6991  CA  MET B  78      52.040  38.098  36.256  1.00 97.13           C  
ATOM   6993  C   MET B  78      51.887  36.664  36.783  1.00 97.13           C  
ATOM   6994  CB  MET B  78      53.246  38.217  35.310  1.00 97.13           C  
ATOM   6997  O   MET B  78      51.011  35.938  36.320  1.00 97.13           O  
ATOM   6998  CG  MET B  78      53.200  37.232  34.132  1.00 97.13           C  
ATOM   7001  SD  MET B  78      51.746  37.338  33.045  1.00 97.13           S  
ATOM   7002  CE  MET B  78      52.005  38.965  32.288  1.00 97.13           C  
ATOM   7006  N   ARG B  79      52.687  36.242  37.776  1.00 96.46           N  
ATOM   7008  CA  ARG B  79      52.515  34.926  38.426  1.00 96.46           C  
ATOM   7010  C   ARG B  79      51.109  34.787  39.017  1.00 96.46           C  
ATOM   7011  CB  ARG B  79      53.593  34.738  39.504  1.00 96.46           C  
ATOM   7014  O   ARG B  79      50.453  33.782  38.780  1.00 96.46           O  
ATOM   7015  CG  ARG B  79      53.484  33.394  40.264  1.00 96.46           C  
ATOM   7018  CD  ARG B  79      54.193  33.436  41.626  1.00 96.46           C  
ATOM   7021  NE  ARG B  79      53.622  34.502  42.473  1.00 96.46           N  
ATOM   7023  NH1 ARG B  79      54.748  34.151  44.453  1.00 96.46           N  
ATOM   7026  NH2 ARG B  79      53.253  35.807  44.257  1.00 96.46           N  
ATOM   7029  CZ  ARG B  79      53.888  34.808  43.727  1.00 96.46           C  
ATOM   7030  N   VAL B  80      50.645  35.807  39.740  1.00 96.88           N  
ATOM   7032  CA  VAL B  80      49.312  35.819  40.360  1.00 96.88           C  
ATOM   7034  C   VAL B  80      48.196  35.734  39.306  1.00 96.88           C  
ATOM   7035  CB  VAL B  80      49.180  37.059  41.262  1.00 96.88           C  
ATOM   7037  O   VAL B  80      47.251  34.969  39.485  1.00 96.88           O  
ATOM   7038  CG1 VAL B  80      47.754  37.256  41.751  1.00 96.88           C  
ATOM   7042  CG2 VAL B  80      50.073  36.938  42.507  1.00 96.88           C  
ATOM   7046  N   LEU B  81      48.323  36.442  38.175  1.00 97.41           N  
ATOM   7048  CA  LEU B  81      47.386  36.338  37.049  1.00 97.41           C  
ATOM   7050  C   LEU B  81      47.350  34.916  36.464  1.00 97.41           C  
ATOM   7051  CB  LEU B  81      47.781  37.367  35.968  1.00 97.41           C  
ATOM   7054  O   LEU B  81      46.274  34.361  36.242  1.00 97.41           O  
ATOM   7055  CG  LEU B  81      46.868  37.351  34.724  1.00 97.41           C  
ATOM   7057  CD1 LEU B  81      45.483  37.913  35.039  1.00 97.41           C  
ATOM   7061  CD2 LEU B  81      47.472  38.184  33.594  1.00 97.41           C  
ATOM   7065  N   LEU B  82      48.518  34.320  36.218  1.00 97.62           N  
ATOM   7067  CA  LEU B  82      48.636  32.976  35.644  1.00 97.62           C  
ATOM   7069  C   LEU B  82      48.084  31.898  36.582  1.00 97.62           C  
ATOM   7070  CB  LEU B  82      50.108  32.709  35.304  1.00 97.62           C  
ATOM   7073  O   LEU B  82      47.394  30.979  36.141  1.00 97.62           O  
ATOM   7074  CG  LEU B  82      50.652  33.568  34.154  1.00 97.62           C  
ATOM   7076  CD1 LEU B  82      52.179  33.541  34.160  1.00 97.62           C  
ATOM   7080  CD2 LEU B  82      50.160  33.059  32.798  1.00 97.62           C  
ATOM   7084  N   ASP B  83      48.329  32.031  37.882  1.00 97.27           N  
ATOM   7086  CA  ASP B  83      47.777  31.133  38.888  1.00 97.27           C  
ATOM   7088  C   ASP B  83      46.252  31.269  39.015  1.00 97.27           C  
ATOM   7089  CB  ASP B  83      48.485  31.385  40.223  1.00 97.27           C  
ATOM   7092  O   ASP B  83      45.566  30.258  39.176  1.00 97.27           O  
ATOM   7093  CG  ASP B  83      49.896  30.779  40.288  1.00 97.27           C  
ATOM   7094  OD1 ASP B  83      50.648  31.139  41.217  1.00 97.27           O  
ATOM   7095  OD2 ASP B  83      50.222  29.888  39.458  1.00 97.27           O  
ATOM   7096  N   ALA B  84      45.700  32.477  38.856  1.00 97.72           N  
ATOM   7098  CA  ALA B  84      44.255  32.687  38.797  1.00 97.72           C  
ATOM   7100  C   ALA B  84      43.619  32.066  37.538  1.00 97.72           C  
ATOM   7101  CB  ALA B  84      43.974  34.190  38.904  1.00 97.72           C  
ATOM   7105  O   ALA B  84      42.574  31.419  37.631  1.00 97.72           O  
ATOM   7106  N   LEU B  85      44.265  32.183  36.370  1.00 97.94           N  
ATOM   7108  CA  LEU B  85      43.831  31.499  35.142  1.00 97.94           C  
ATOM   7110  C   LEU B  85      43.833  29.972  35.317  1.00 97.94           C  
ATOM   7111  CB  LEU B  85      44.756  31.880  33.972  1.00 97.94           C  
ATOM   7114  O   LEU B  85      42.890  29.301  34.897  1.00 97.94           O  
ATOM   7115  CG  LEU B  85      44.610  33.310  33.440  1.00 97.94           C  
ATOM   7117  CD1 LEU B  85      45.816  33.638  32.561  1.00 97.94           C  
ATOM   7121  CD2 LEU B  85      43.351  33.465  32.582  1.00 97.94           C  
ATOM   7125  N   TYR B  86      44.862  29.420  35.966  1.00 96.93           N  
ATOM   7127  CA  TYR B  86      44.946  27.989  36.279  1.00 96.93           C  
ATOM   7129  C   TYR B  86      43.893  27.550  37.313  1.00 96.93           C  
ATOM   7130  CB  TYR B  86      46.374  27.673  36.738  1.00 96.93           C  
ATOM   7133  O   TYR B  86      43.331  26.456  37.206  1.00 96.93           O  
ATOM   7134  CG  TYR B  86      46.539  26.310  37.382  1.00 96.93           C  
ATOM   7135  CD1 TYR B  86      46.690  26.230  38.777  1.00 96.93           C  
ATOM   7137  CD2 TYR B  86      46.526  25.133  36.603  1.00 96.93           C  
ATOM   7139  CE1 TYR B  86      46.843  24.977  39.390  1.00 96.93           C  
ATOM   7141  CE2 TYR B  86      46.668  23.870  37.219  1.00 96.93           C  
ATOM   7143  OH  TYR B  86      46.877  22.634  39.301  1.00 96.93           O  
ATOM   7145  CZ  TYR B  86      46.818  23.800  38.622  1.00 96.93           C  
ATOM   7146  N   ALA B  87      43.567  28.402  38.289  1.00 97.19           N  
ATOM   7148  CA  ALA B  87      42.509  28.147  39.266  1.00 97.19           C  
ATOM   7150  C   ALA B  87      41.105  28.099  38.640  1.00 97.19           C  
ATOM   7151  CB  ALA B  87      42.587  29.213  40.360  1.00 97.19           C  
ATOM   7155  O   ALA B  87      40.236  27.402  39.168  1.00 97.19           O  
ATOM   7156  N   TYR B  88      40.892  28.784  37.512  1.00 96.86           N  
ATOM   7158  CA  TYR B  88      39.665  28.719  36.710  1.00 96.86           C  
ATOM   7160  C   TYR B  88      39.700  27.684  35.571  1.00 96.86           C  
ATOM   7161  CB  TYR B  88      39.304  30.126  36.195  1.00 96.86           C  
ATOM   7164  O   TYR B  88      38.750  27.632  34.796  1.00 96.86           O  
ATOM   7165  CG  TYR B  88      38.708  31.061  37.230  1.00 96.86           C  
ATOM   7166  CD1 TYR B  88      37.612  30.641  38.011  1.00 96.86           C  
ATOM   7168  CD2 TYR B  88      39.204  32.370  37.368  1.00 96.86           C  
ATOM   7170  CE1 TYR B  88      37.032  31.510  38.953  1.00 96.86           C  
ATOM   7172  CE2 TYR B  88      38.614  33.250  38.294  1.00 96.86           C  
ATOM   7174  OH  TYR B  88      36.993  33.660  40.007  1.00 96.86           O  
ATOM   7176  CZ  TYR B  88      37.541  32.817  39.098  1.00 96.86           C  
ATOM   7177  N   ASP B  89      40.750  26.858  35.475  1.00 95.79           N  
ATOM   7179  CA  ASP B  89      40.960  25.877  34.393  1.00 95.79           C  
ATOM   7181  C   ASP B  89      41.006  26.503  32.977  1.00 95.79           C  
ATOM   7182  CB  ASP B  89      39.994  24.679  34.514  1.00 95.79           C  
ATOM   7185  O   ASP B  89      40.681  25.862  31.979  1.00 95.79           O  
ATOM   7186  CG  ASP B  89      40.062  23.983  35.876  1.00 95.79           C  
ATOM   7187  OD1 ASP B  89      39.017  23.822  36.544  1.00 95.79           O  
ATOM   7188  OD2 ASP B  89      41.163  23.631  36.367  1.00 95.79           O  
ATOM   7189  N   VAL B  90      41.432  27.768  32.873  1.00 97.39           N  
ATOM   7191  CA  VAL B  90      41.629  28.474  31.589  1.00 97.39           C  
ATOM   7193  C   VAL B  90      42.965  28.091  30.944  1.00 97.39           C  
ATOM   7194  CB  VAL B  90      41.526  30.000  31.786  1.00 97.39           C  
ATOM   7196  O   VAL B  90      43.073  28.019  29.718  1.00 97.39           O  
ATOM   7197  CG1 VAL B  90      41.667  30.771  30.468  1.00 97.39           C  
ATOM   7201  CG2 VAL B  90      40.172  30.400  32.386  1.00 97.39           C  
ATOM   7205  N   ILE B  91      43.982  27.839  31.771  1.00 97.09           N  
ATOM   7207  CA  ILE B  91      45.310  27.363  31.364  1.00 97.09           C  
ATOM   7209  C   ILE B  91      45.764  26.220  32.273  1.00 97.09           C  
ATOM   7210  CB  ILE B  91      46.358  28.505  31.336  1.00 97.09           C  
ATOM   7212  O   ILE B  91      45.316  26.107  33.413  1.00 97.09           O  
ATOM   7213  CG1 ILE B  91      46.756  28.981  32.752  1.00 97.09           C  
ATOM   7216  CG2 ILE B  91      45.888  29.663  30.435  1.00 97.09           C  
ATOM   7220  CD1 ILE B  91      47.762  30.137  32.750  1.00 97.09           C  
ATOM   7224  N   ASP B  92      46.714  25.425  31.790  1.00 95.38           N  
ATOM   7226  CA  ASP B  92      47.373  24.377  32.568  1.00 95.38           C  
ATOM   7228  C   ASP B  92      48.743  24.848  33.068  1.00 95.38           C  
ATOM   7229  CB  ASP B  92      47.507  23.108  31.718  1.00 95.38           C  
ATOM   7232  O   ASP B  92      49.329  25.796  32.536  1.00 95.38           O  
ATOM   7233  CG  ASP B  92      46.154  22.479  31.384  1.00 95.38           C  
ATOM   7234  OD1 ASP B  92      45.936  22.200  30.181  1.00 95.38           O  
ATOM   7235  OD2 ASP B  92      45.390  22.232  32.342  1.00 95.38           O  
ATOM   7236  N   ARG B  93      49.305  24.148  34.058  1.00 94.60           N  
ATOM   7238  CA  ARG B  93      50.703  24.325  34.470  1.00 94.60           C  
ATOM   7240  C   ARG B  93      51.379  22.990  34.752  1.00 94.60           C  
ATOM   7241  CB  ARG B  93      50.811  25.326  35.635  1.00 94.60           C  
ATOM   7244  O   ARG B  93      50.739  22.044  35.196  1.00 94.60           O  
ATOM   7245  CG  ARG B  93      50.329  24.781  36.987  1.00 94.60           C  
ATOM   7248  CD  ARG B  93      50.322  25.890  38.047  1.00 94.60           C  
ATOM   7251  NE  ARG B  93      50.021  25.353  39.384  1.00 94.60           N  
ATOM   7253  NH1 ARG B  93      50.057  27.346  40.566  1.00 94.60           N  
ATOM   7256  NH2 ARG B  93      49.626  25.455  41.619  1.00 94.60           N  
ATOM   7259  CZ  ARG B  93      49.910  26.051  40.500  1.00 94.60           C  
ATOM   7260  N   ILE B  94      52.683  22.925  34.510  1.00 93.46           N  
ATOM   7262  CA  ILE B  94      53.535  21.793  34.886  1.00 93.46           C  
ATOM   7264  C   ILE B  94      54.637  22.276  35.820  1.00 93.46           C  
ATOM   7265  CB  ILE B  94      54.110  21.047  33.659  1.00 93.46           C  
ATOM   7267  O   ILE B  94      55.206  23.349  35.609  1.00 93.46           O  
ATOM   7268  CG1 ILE B  94      55.057  21.938  32.820  1.00 93.46           C  
ATOM   7271  CG2 ILE B  94      52.956  20.432  32.845  1.00 93.46           C  
ATOM   7275  CD1 ILE B  94      55.595  21.292  31.538  1.00 93.46           C  
ATOM   7279  N   HIS B  95      54.955  21.470  36.829  1.00 87.70           N  
ATOM   7281  CA  HIS B  95      56.166  21.668  37.613  1.00 87.70           C  
ATOM   7283  C   HIS B  95      57.400  21.439  36.741  1.00 87.70           C  
ATOM   7284  CB  HIS B  95      56.199  20.718  38.809  1.00 87.70           C  
ATOM   7287  O   HIS B  95      57.506  20.438  36.032  1.00 87.70           O  
ATOM   7288  CG  HIS B  95      55.311  21.164  39.929  1.00 87.70           C  
ATOM   7289  CD2 HIS B  95      54.058  20.703  40.223  1.00 87.70           C  
ATOM   7291  ND1 HIS B  95      55.646  22.093  40.881  1.00 87.70           N  
ATOM   7293  CE1 HIS B  95      54.624  22.181  41.738  1.00 87.70           C  
ATOM   7295  NE2 HIS B  95      53.629  21.354  41.375  1.00 87.70           N  
ATOM   7296  N   ASP B  96      58.349  22.351  36.847  1.00 88.43           N  
ATOM   7298  CA  ASP B  96      59.693  22.247  36.299  1.00 88.43           C  
ATOM   7300  C   ASP B  96      60.694  22.598  37.413  1.00 88.43           C  
ATOM   7301  CB  ASP B  96      59.795  23.158  35.059  1.00 88.43           C  
ATOM   7304  O   ASP B  96      60.318  22.927  38.540  1.00 88.43           O  
ATOM   7305  CG  ASP B  96      60.959  22.816  34.117  1.00 88.43           C  
ATOM   7306  OD1 ASP B  96      61.042  23.464  33.048  1.00 88.43           O  
ATOM   7307  OD2 ASP B  96      61.755  21.907  34.451  1.00 88.43           O  
ATOM   7308  N   THR B  97      61.991  22.555  37.132  1.00 79.88           N  
ATOM   7310  CA  THR B  97      63.036  22.806  38.137  1.00 79.88           C  
ATOM   7312  C   THR B  97      62.967  24.191  38.781  1.00 79.88           C  
ATOM   7313  CB  THR B  97      64.431  22.631  37.525  1.00 79.88           C  
ATOM   7315  O   THR B  97      63.519  24.381  39.862  1.00 79.88           O  
ATOM   7316  CG2 THR B  97      64.672  21.190  37.076  1.00 79.88           C  
ATOM   7320  OG1 THR B  97      64.615  23.470  36.406  1.00 79.88           O  
ATOM   7322  N   ASN B  98      62.311  25.151  38.126  1.00 80.62           N  
ATOM   7324  CA  ASN B  98      62.278  26.559  38.527  1.00 80.62           C  
ATOM   7326  C   ASN B  98      60.886  27.032  38.983  1.00 80.62           C  
ATOM   7327  CB  ASN B  98      62.843  27.413  37.380  1.00 80.62           C  
ATOM   7330  O   ASN B  98      60.625  28.231  38.992  1.00 80.62           O  
ATOM   7331  CG  ASN B  98      64.279  27.095  37.013  1.00 80.62           C  
ATOM   7332  ND2 ASN B  98      64.691  27.493  35.834  1.00 80.62           N  
ATOM   7335  OD1 ASN B  98      65.051  26.483  37.734  1.00 80.62           O  
ATOM   7336  N   GLY B  99      59.986  26.115  39.341  1.00 86.83           N  
ATOM   7338  CA  GLY B  99      58.597  26.436  39.676  1.00 86.83           C  
ATOM   7341  C   GLY B  99      57.652  25.897  38.611  1.00 86.83           C  
ATOM   7342  O   GLY B  99      57.743  24.728  38.251  1.00 86.83           O  
ATOM   7343  N   PHE B 100      56.748  26.731  38.103  1.00 93.89           N  
ATOM   7345  CA  PHE B 100      55.747  26.315  37.123  1.00 93.89           C  
ATOM   7347  C   PHE B 100      56.016  26.878  35.734  1.00 93.89           C  
ATOM   7348  CB  PHE B 100      54.355  26.726  37.596  1.00 93.89           C  
ATOM   7351  O   PHE B 100      56.353  28.051  35.579  1.00 93.89           O  
ATOM   7352  CG  PHE B 100      53.918  25.996  38.842  1.00 93.89           C  
ATOM   7353  CD1 PHE B 100      53.484  24.665  38.744  1.00 93.89           C  
ATOM   7355  CD2 PHE B 100      53.925  26.652  40.086  1.00 93.89           C  
ATOM   7357  CE1 PHE B 100      53.008  24.010  39.885  1.00 93.89           C  
ATOM   7359  CE2 PHE B 100      53.508  25.971  41.239  1.00 93.89           C  
ATOM   7361  CZ  PHE B 100      53.041  24.654  41.134  1.00 93.89           C  
ATOM   7363  N   ARG B 101      55.770  26.054  34.715  1.00 95.94           N  
ATOM   7365  CA  ARG B 101      55.569  26.512  33.338  1.00 95.94           C  
ATOM   7367  C   ARG B 101      54.100  26.390  32.982  1.00 95.94           C  
ATOM   7368  CB  ARG B 101      56.452  25.735  32.361  1.00 95.94           C  
ATOM   7371  O   ARG B 101      53.507  25.335  33.191  1.00 95.94           O  
ATOM   7372  CG  ARG B 101      57.935  26.008  32.640  1.00 95.94           C  
ATOM   7375  CD  ARG B 101      58.825  25.406  31.556  1.00 95.94           C  
ATOM   7378  NE  ARG B 101      58.676  26.113  30.266  1.00 95.94           N  
ATOM   7380  NH1 ARG B 101      59.894  24.615  29.057  1.00 95.94           N  
ATOM   7383  NH2 ARG B 101      59.088  26.424  28.041  1.00 95.94           N  
ATOM   7386  CZ  ARG B 101      59.210  25.722  29.129  1.00 95.94           C  
ATOM   7387  N   TYR B 102      53.539  27.451  32.426  1.00 96.95           N  
ATOM   7389  CA  TYR B 102      52.135  27.534  32.047  1.00 96.95           C  
ATOM   7391  C   TYR B 102      51.956  27.145  30.576  1.00 96.95           C  
ATOM   7392  CB  TYR B 102      51.606  28.934  32.369  1.00 96.95           C  
ATOM   7395  O   TYR B 102      52.845  27.381  29.751  1.00 96.95           O  
ATOM   7396  CG  TYR B 102      51.754  29.317  33.834  1.00 96.95           C  
ATOM   7397  CD1 TYR B 102      50.726  29.035  34.758  1.00 96.95           C  
ATOM   7399  CD2 TYR B 102      52.939  29.937  34.276  1.00 96.95           C  
ATOM   7401  CE1 TYR B 102      50.869  29.402  36.114  1.00 96.95           C  
ATOM   7403  CE2 TYR B 102      53.087  30.293  35.630  1.00 96.95           C  
ATOM   7405  OH  TYR B 102      52.213  30.438  37.840  1.00 96.95           O  
ATOM   7407  CZ  TYR B 102      52.048  30.045  36.549  1.00 96.95           C  
ATOM   7408  N   LEU B 103      50.828  26.514  30.245  1.00 95.74           N  
ATOM   7410  CA  LEU B 103      50.519  25.995  28.912  1.00 95.74           C  
ATOM   7412  C   LEU B 103      49.081  26.316  28.516  1.00 95.74           C  
ATOM   7413  CB  LEU B 103      50.723  24.468  28.822  1.00 95.74           C  
ATOM   7416  O   LEU B 103      48.167  26.275  29.335  1.00 95.74           O  
ATOM   7417  CG  LEU B 103      52.103  23.959  29.261  1.00 95.74           C  
ATOM   7419  CD1 LEU B 103      52.089  23.494  30.713  1.00 95.74           C  
ATOM   7423  CD2 LEU B 103      52.566  22.771  28.412  1.00 95.74           C  
ATOM   7427  N   LEU B 104      48.883  26.556  27.221  1.00 94.72           N  
ATOM   7429  CA  LEU B 104      47.561  26.688  26.617  1.00 94.72           C  
ATOM   7431  C   LEU B 104      47.191  25.390  25.886  1.00 94.72           C  
ATOM   7432  CB  LEU B 104      47.582  27.917  25.689  1.00 94.72           C  
ATOM   7435  O   LEU B 104      47.887  25.008  24.932  1.00 94.72           O  
ATOM   7436  CG  LEU B 104      46.187  28.443  25.321  1.00 94.72           C  
ATOM   7438  CD1 LEU B 104      45.494  29.048  26.539  1.00 94.72           C  
ATOM   7442  CD2 LEU B 104      46.318  29.553  24.277  1.00 94.72           C  
ATOM   7446  N   SER B 105      46.109  24.735  26.319  1.00 96.13           N  
ATOM   7448  CA  SER B 105      45.570  23.522  25.689  1.00 96.13           C  
ATOM   7450  C   SER B 105      45.098  23.782  24.250  1.00 96.13           C  
ATOM   7451  CB  SER B 105      44.440  22.927  26.544  1.00 96.13           C  
ATOM   7454  O   SER B 105      44.947  24.930  23.822  1.00 96.13           O  
ATOM   7455  OG  SER B 105      43.292  23.749  26.494  1.00 96.13           O  
ATOM   7457  N   ALA B 106      44.879  22.720  23.468  1.00 95.45           N  
ATOM   7459  CA  ALA B 106      44.391  22.856  22.093  1.00 95.45           C  
ATOM   7461  C   ALA B 106      42.985  23.473  22.058  1.00 95.45           C  
ATOM   7462  CB  ALA B 106      44.424  21.479  21.421  1.00 95.45           C  
ATOM   7466  O   ALA B 106      42.707  24.360  21.254  1.00 95.45           O  
ATOM   7467  N   GLU B 107      42.130  23.056  22.985  1.00 95.75           N  
ATOM   7469  CA  GLU B 107      40.779  23.566  23.166  1.00 95.75           C  
ATOM   7471  C   GLU B 107      40.796  25.052  23.559  1.00 95.75           C  
ATOM   7472  CB  GLU B 107      40.072  22.719  24.239  1.00 95.75           C  
ATOM   7475  O   GLU B 107      40.079  25.859  22.968  1.00 95.75           O  
ATOM   7476  CG  GLU B 107      39.876  21.227  23.888  1.00 95.75           C  
ATOM   7479  CD  GLU B 107      41.116  20.306  23.979  1.00 95.75           C  
ATOM   7480  OE1 GLU B 107      41.012  19.138  23.510  1.00 95.75           O  
ATOM   7481  OE2 GLU B 107      42.176  20.746  24.488  1.00 95.75           O  
ATOM   7482  N   ALA B 108      41.675  25.447  24.487  1.00 96.15           N  
ATOM   7484  CA  ALA B 108      41.833  26.845  24.881  1.00 96.15           C  
ATOM   7486  C   ALA B 108      42.393  27.718  23.746  1.00 96.15           C  
ATOM   7487  CB  ALA B 108      42.696  26.899  26.145  1.00 96.15           C  
ATOM   7491  O   ALA B 108      41.953  28.854  23.580  1.00 96.15           O  
ATOM   7492  N   ARG B 109      43.295  27.194  22.900  1.00 96.05           N  
ATOM   7494  CA  ARG B 109      43.762  27.894  21.685  1.00 96.05           C  
ATOM   7496  C   ARG B 109      42.607  28.203  20.729  1.00 96.05           C  
ATOM   7497  CB  ARG B 109      44.835  27.070  20.956  1.00 96.05           C  
ATOM   7500  O   ARG B 109      42.544  29.321  20.227  1.00 96.05           O  
ATOM   7501  CG  ARG B 109      46.188  27.053  21.678  1.00 96.05           C  
ATOM   7504  CD  ARG B 109      47.067  25.929  21.124  1.00 96.05           C  
ATOM   7507  NE  ARG B 109      48.325  25.803  21.885  1.00 96.05           N  
ATOM   7509  NH1 ARG B 109      49.806  26.127  20.155  1.00 96.05           N  
ATOM   7512  NH2 ARG B 109      50.559  26.033  22.236  1.00 96.05           N  
ATOM   7515  CZ  ARG B 109      49.550  25.966  21.422  1.00 96.05           C  
ATOM   7516  N   GLU B 110      41.692  27.255  20.514  1.00 96.07           N  
ATOM   7518  CA  GLU B 110      40.506  27.450  19.661  1.00 96.07           C  
ATOM   7520  C   GLU B 110      39.494  28.453  20.240  1.00 96.07           C  
ATOM   7521  CB  GLU B 110      39.809  26.108  19.376  1.00 96.07           C  
ATOM   7524  O   GLU B 110      38.735  29.049  19.476  1.00 96.07           O  
ATOM   7525  CG  GLU B 110      40.570  25.206  18.390  1.00 96.07           C  
ATOM   7528  CD  GLU B 110      40.763  25.829  16.992  1.00 96.07           C  
ATOM   7529  OE1 GLU B 110      41.862  25.647  16.419  1.00 96.07           O  
ATOM   7530  OE2 GLU B 110      39.833  26.501  16.479  1.00 96.07           O  
ATOM   7531  N   CYS B 111      39.487  28.680  21.557  1.00 96.83           N  
ATOM   7533  CA  CYS B 111      38.537  29.585  22.212  1.00 96.83           C  
ATOM   7535  C   CYS B 111      39.112  30.979  22.515  1.00 96.83           C  
ATOM   7536  CB  CYS B 111      38.031  28.940  23.508  1.00 96.83           C  
ATOM   7539  O   CYS B 111      38.368  31.950  22.522  1.00 96.83           O  
ATOM   7540  SG  CYS B 111      37.296  27.312  23.195  1.00 96.83           S  
ATOM   7542  N   LEU B 112      40.410  31.107  22.803  1.00 96.83           N  
ATOM   7544  CA  LEU B 112      40.980  32.319  23.423  1.00 96.83           C  
ATOM   7546  C   LEU B 112      41.876  33.143  22.484  1.00 96.83           C  
ATOM   7547  CB  LEU B 112      41.726  31.925  24.712  1.00 96.83           C  
ATOM   7550  O   LEU B 112      42.231  34.278  22.806  1.00 96.83           O  
ATOM   7551  CG  LEU B 112      40.874  31.150  25.741  1.00 96.83           C  
ATOM   7553  CD1 LEU B 112      41.742  30.715  26.913  1.00 96.83           C  
ATOM   7557  CD2 LEU B 112      39.733  31.980  26.319  1.00 96.83           C  
ATOM   7561  N   LEU B 113      42.238  32.600  21.318  1.00 96.62           N  
ATOM   7563  CA  LEU B 113      42.958  33.332  20.273  1.00 96.62           C  
ATOM   7565  C   LEU B 113      41.985  33.916  19.240  1.00 96.62           C  
ATOM   7566  CB  LEU B 113      43.982  32.417  19.589  1.00 96.62           C  
ATOM   7569  O   LEU B 113      40.929  33.331  18.995  1.00 96.62           O  
ATOM   7570  CG  LEU B 113      45.078  31.882  20.521  1.00 96.62           C  
ATOM   7572  CD1 LEU B 113      45.981  30.946  19.722  1.00 96.62           C  
ATOM   7576  CD2 LEU B 113      45.935  32.999  21.128  1.00 96.62           C  
ATOM   7580  N   PRO B 114      42.316  35.047  18.596  1.00 94.56           N  
ATOM   7581  CA  PRO B 114      41.492  35.599  17.526  1.00 94.56           C  
ATOM   7583  C   PRO B 114      41.543  34.726  16.262  1.00 94.56           C  
ATOM   7584  CB  PRO B 114      42.045  37.007  17.285  1.00 94.56           C  
ATOM   7587  O   PRO B 114      42.555  34.099  15.951  1.00 94.56           O  
ATOM   7588  CG  PRO B 114      43.521  36.876  17.664  1.00 94.56           C  
ATOM   7591  CD  PRO B 114      43.494  35.876  18.819  1.00 94.56           C  
ATOM   7594  N   GLY B 115      40.460  34.736  15.480  1.00 93.64           N  
ATOM   7596  CA  GLY B 115      40.417  34.135  14.137  1.00 93.64           C  
ATOM   7599  C   GLY B 115      40.157  32.623  14.080  1.00 93.64           C  
ATOM   7600  O   GLY B 115      40.097  32.052  12.984  1.00 93.64           O  
ATOM   7601  N   THR B 116      39.982  31.959  15.218  1.00 95.02           N  
ATOM   7603  CA  THR B 116      39.472  30.581  15.316  1.00 95.02           C  
ATOM   7605  C   THR B 116      37.943  30.568  15.212  1.00 95.02           C  
ATOM   7606  CB  THR B 116      39.936  29.934  16.624  1.00 95.02           C  
ATOM   7608  O   THR B 116      37.294  31.604  15.362  1.00 95.02           O  
ATOM   7609  CG2 THR B 116      41.462  29.836  16.688  1.00 95.02           C  
ATOM   7613  OG1 THR B 116      39.496  30.745  17.673  1.00 95.02           O  
ATOM   7615  N   LEU B 117      37.339  29.411  14.912  1.00 94.51           N  
ATOM   7617  CA  LEU B 117      35.887  29.336  14.669  1.00 94.51           C  
ATOM   7619  C   LEU B 117      35.064  29.643  15.932  1.00 94.51           C  
ATOM   7620  CB  LEU B 117      35.538  27.947  14.097  1.00 94.51           C  
ATOM   7623  O   LEU B 117      33.973  30.199  15.825  1.00 94.51           O  
ATOM   7624  CG  LEU B 117      34.054  27.761  13.713  1.00 94.51           C  
ATOM   7626  CD1 LEU B 117      33.608  28.745  12.627  1.00 94.51           C  
ATOM   7630  CD2 LEU B 117      33.845  26.344  13.176  1.00 94.51           C  
ATOM   7634  N   PHE B 118      35.606  29.297  17.103  1.00 95.42           N  
ATOM   7636  CA  PHE B 118      34.958  29.413  18.412  1.00 95.42           C  
ATOM   7638  C   PHE B 118      35.606  30.478  19.306  1.00 95.42           C  
ATOM   7639  CB  PHE B 118      34.931  28.028  19.073  1.00 95.42           C  
ATOM   7642  O   PHE B 118      35.489  30.419  20.527  1.00 95.42           O  
ATOM   7643  CG  PHE B 118      34.339  26.923  18.217  1.00 95.42           C  
ATOM   7644  CD1 PHE B 118      33.144  27.120  17.495  1.00 95.42           C  
ATOM   7646  CD2 PHE B 118      35.003  25.689  18.136  1.00 95.42           C  
ATOM   7648  CE1 PHE B 118      32.621  26.088  16.695  1.00 95.42           C  
ATOM   7650  CE2 PHE B 118      34.478  24.658  17.344  1.00 95.42           C  
ATOM   7652  CZ  PHE B 118      33.289  24.853  16.620  1.00 95.42           C  
ATOM   7654  N   SER B 119      36.293  31.449  18.696  1.00 96.39           N  
ATOM   7656  CA  SER B 119      36.969  32.529  19.409  1.00 96.39           C  
ATOM   7658  C   SER B 119      36.001  33.357  20.260  1.00 96.39           C  
ATOM   7659  CB  SER B 119      37.651  33.461  18.410  1.00 96.39           C  
ATOM   7662  O   SER B 119      35.065  33.964  19.745  1.00 96.39           O  
ATOM   7663  OG  SER B 119      38.488  34.359  19.103  1.00 96.39           O  
ATOM   7665  N   LEU B 120      36.289  33.463  21.554  1.00 96.37           N  
ATOM   7667  CA  LEU B 120      35.608  34.320  22.522  1.00 96.37           C  
ATOM   7669  C   LEU B 120      36.179  35.744  22.547  1.00 96.37           C  
ATOM   7670  CB  LEU B 120      35.678  33.664  23.915  1.00 96.37           C  
ATOM   7673  O   LEU B 120      35.702  36.573  23.315  1.00 96.37           O  
ATOM   7674  CG  LEU B 120      34.930  32.324  24.027  1.00 96.37           C  
ATOM   7676  CD1 LEU B 120      35.214  31.692  25.385  1.00 96.37           C  
ATOM   7680  CD2 LEU B 120      33.415  32.492  23.905  1.00 96.37           C  
ATOM   7684  N   VAL B 121      37.152  36.081  21.689  1.00 95.74           N  
ATOM   7686  CA  VAL B 121      37.723  37.442  21.622  1.00 95.74           C  
ATOM   7688  C   VAL B 121      36.641  38.495  21.370  1.00 95.74           C  
ATOM   7689  CB  VAL B 121      38.840  37.514  20.564  1.00 95.74           C  
ATOM   7691  O   VAL B 121      36.661  39.566  21.968  1.00 95.74           O  
ATOM   7692  CG1 VAL B 121      39.335  38.947  20.334  1.00 95.74           C  
ATOM   7696  CG2 VAL B 121      40.037  36.661  21.006  1.00 95.74           C  
ATOM   7700  N   GLY B 122      35.634  38.164  20.558  1.00 94.54           N  
ATOM   7702  CA  GLY B 122      34.471  39.024  20.355  1.00 94.54           C  
ATOM   7705  C   GLY B 122      33.654  39.285  21.629  1.00 94.54           C  
ATOM   7706  O   GLY B 122      33.159  40.394  21.824  1.00 94.54           O  
ATOM   7707  N   LYS B 123      33.567  38.291  22.526  1.00 94.87           N  
ATOM   7709  CA  LYS B 123      32.936  38.424  23.847  1.00 94.87           C  
ATOM   7711  C   LYS B 123      33.778  39.300  24.776  1.00 94.87           C  
ATOM   7712  CB  LYS B 123      32.650  37.034  24.448  1.00 94.87           C  
ATOM   7715  O   LYS B 123      33.200  40.178  25.400  1.00 94.87           O  
ATOM   7716  CG  LYS B 123      31.995  37.051  25.842  1.00 94.87           C  
ATOM   7719  CD  LYS B 123      30.642  37.781  25.882  1.00 94.87           C  
ATOM   7722  CE  LYS B 123      29.863  37.451  27.163  1.00 94.87           C  
ATOM   7725  NZ  LYS B 123      30.353  38.202  28.333  1.00 94.87           N  
ATOM   7729  N   PHE B 124      35.107  39.146  24.796  1.00 95.71           N  
ATOM   7731  CA  PHE B 124      35.993  40.037  25.568  1.00 95.71           C  
ATOM   7733  C   PHE B 124      35.809  41.504  25.165  1.00 95.71           C  
ATOM   7734  CB  PHE B 124      37.472  39.654  25.377  1.00 95.71           C  
ATOM   7737  O   PHE B 124      35.630  42.367  26.020  1.00 95.71           O  
ATOM   7738  CG  PHE B 124      37.876  38.237  25.732  1.00 95.71           C  
ATOM   7739  CD1 PHE B 124      37.220  37.531  26.755  1.00 95.71           C  
ATOM   7741  CD2 PHE B 124      38.963  37.642  25.065  1.00 95.71           C  
ATOM   7743  CE1 PHE B 124      37.636  36.230  27.078  1.00 95.71           C  
ATOM   7745  CE2 PHE B 124      39.372  36.337  25.387  1.00 95.71           C  
ATOM   7747  CZ  PHE B 124      38.702  35.632  26.396  1.00 95.71           C  
ATOM   7749  N   MET B 125      35.787  41.788  23.858  1.00 94.00           N  
ATOM   7751  CA  MET B 125      35.584  43.155  23.365  1.00 94.00           C  
ATOM   7753  C   MET B 125      34.204  43.704  23.743  1.00 94.00           C  
ATOM   7754  CB  MET B 125      35.789  43.212  21.845  1.00 94.00           C  
ATOM   7757  O   MET B 125      34.103  44.843  24.197  1.00 94.00           O  
ATOM   7758  CG  MET B 125      37.226  42.891  21.410  1.00 94.00           C  
ATOM   7761  SD  MET B 125      38.559  43.813  22.231  1.00 94.00           S  
ATOM   7762  CE  MET B 125      38.061  45.523  21.893  1.00 94.00           C  
ATOM   7766  N   HIS B 126      33.148  42.889  23.620  1.00 92.56           N  
ATOM   7768  CA  HIS B 126      31.812  43.263  24.089  1.00 92.56           C  
ATOM   7770  C   HIS B 126      31.795  43.547  25.597  1.00 92.56           C  
ATOM   7771  CB  HIS B 126      30.811  42.154  23.738  1.00 92.56           C  
ATOM   7774  O   HIS B 126      31.165  44.511  26.032  1.00 92.56           O  
ATOM   7775  CG  HIS B 126      29.422  42.445  24.249  1.00 92.56           C  
ATOM   7776  CD2 HIS B 126      28.857  41.972  25.404  1.00 92.56           C  
ATOM   7778  ND1 HIS B 126      28.514  43.301  23.672  1.00 92.56           N  
ATOM   7780  CE1 HIS B 126      27.419  43.328  24.450  1.00 92.56           C  
ATOM   7782  NE2 HIS B 126      27.577  42.529  25.516  1.00 92.56           N  
ATOM   7783  N   ASP B 127      32.499  42.757  26.404  1.00 94.82           N  
ATOM   7785  CA  ASP B 127      32.528  42.957  27.848  1.00 94.82           C  
ATOM   7787  C   ASP B 127      33.202  44.270  28.227  1.00 94.82           C  
ATOM   7788  CB  ASP B 127      33.153  41.751  28.562  1.00 94.82           C  
ATOM   7791  O   ASP B 127      32.600  45.098  28.921  1.00 94.82           O  
ATOM   7792  CG  ASP B 127      32.228  40.537  28.511  1.00 94.82           C  
ATOM   7793  OD1 ASP B 127      32.683  39.372  28.569  1.00 94.82           O  
ATOM   7794  OD2 ASP B 127      30.991  40.729  28.369  1.00 94.82           O  
ATOM   7795  N   ILE B 128      34.408  44.498  27.705  1.00 91.62           N  
ATOM   7797  CA  ILE B 128      35.205  45.704  27.950  1.00 91.62           C  
ATOM   7799  C   ILE B 128      34.434  46.965  27.521  1.00 91.62           C  
ATOM   7800  CB  ILE B 128      36.568  45.559  27.230  1.00 91.62           C  
ATOM   7802  O   ILE B 128      34.359  47.939  28.285  1.00 91.62           O  
ATOM   7803  CG1 ILE B 128      37.410  44.439  27.891  1.00 91.62           C  
ATOM   7806  CG2 ILE B 128      37.349  46.887  27.242  1.00 91.62           C  
ATOM   7810  CD1 ILE B 128      38.612  43.987  27.051  1.00 91.62           C  
ATOM   7814  N   ASN B 129      33.824  46.950  26.333  1.00 90.60           N  
ATOM   7816  CA  ASN B 129      33.171  48.127  25.753  1.00 90.60           C  
ATOM   7818  C   ASN B 129      31.740  48.349  26.274  1.00 90.60           C  
ATOM   7819  CB  ASN B 129      33.187  47.996  24.219  1.00 90.60           C  
ATOM   7822  O   ASN B 129      31.308  49.495  26.422  1.00 90.60           O  
ATOM   7823  CG  ASN B 129      34.577  48.054  23.608  1.00 90.60           C  
ATOM   7824  ND2 ASN B 129      34.699  47.667  22.361  1.00 90.60           N  
ATOM   7827  OD1 ASN B 129      35.547  48.487  24.212  1.00 90.60           O  
ATOM   7828  N   VAL B 130      30.992  47.279  26.561  1.00 92.42           N  
ATOM   7830  CA  VAL B 130      29.538  47.336  26.802  1.00 92.42           C  
ATOM   7832  C   VAL B 130      29.126  46.722  28.134  1.00 92.42           C  
ATOM   7833  CB  VAL B 130      28.758  46.688  25.635  1.00 92.42           C  
ATOM   7835  O   VAL B 130      28.397  47.382  28.881  1.00 92.42           O  
ATOM   7836  CG1 VAL B 130      27.250  46.627  25.909  1.00 92.42           C  
ATOM   7840  CG2 VAL B 130      28.977  47.461  24.328  1.00 92.42           C  
ATOM   7844  N   ALA B 131      29.565  45.502  28.457  1.00 94.22           N  
ATOM   7846  CA  ALA B 131      29.007  44.767  29.594  1.00 94.22           C  
ATOM   7848  C   ALA B 131      29.455  45.329  30.951  1.00 94.22           C  
ATOM   7849  CB  ALA B 131      29.297  43.268  29.469  1.00 94.22           C  
ATOM   7853  O   ALA B 131      28.599  45.633  31.779  1.00 94.22           O  
ATOM   7854  N   TRP B 132      30.755  45.544  31.182  1.00 95.18           N  
ATOM   7856  CA  TRP B 132      31.256  46.110  32.444  1.00 95.18           C  
ATOM   7858  C   TRP B 132      30.548  47.409  32.881  1.00 95.18           C  
ATOM   7859  CB  TRP B 132      32.768  46.344  32.358  1.00 95.18           C  
ATOM   7862  O   TRP B 132      30.113  47.483  34.031  1.00 95.18           O  
ATOM   7863  CG  TRP B 132      33.621  45.154  32.614  1.00 95.18           C  
ATOM   7864  CD1 TRP B 132      34.229  44.397  31.679  1.00 95.18           C  
ATOM   7866  CD2 TRP B 132      34.027  44.589  33.896  1.00 95.18           C  
ATOM   7867  CE2 TRP B 132      34.874  43.472  33.654  1.00 95.18           C  
ATOM   7868  CE3 TRP B 132      33.783  44.931  35.240  1.00 95.18           C  
ATOM   7870  NE1 TRP B 132      34.942  43.393  32.288  1.00 95.18           N  
ATOM   7872  CH2 TRP B 132      35.157  43.067  36.019  1.00 95.18           C  
ATOM   7874  CZ2 TRP B 132      35.444  42.722  34.687  1.00 95.18           C  
ATOM   7876  CZ3 TRP B 132      34.333  44.175  36.294  1.00 95.18           C  
ATOM   7878  N   PRO B 133      30.414  48.450  32.027  1.00 92.65           N  
ATOM   7879  CA  PRO B 133      29.731  49.678  32.428  1.00 92.65           C  
ATOM   7881  C   PRO B 133      28.208  49.507  32.535  1.00 92.65           C  
ATOM   7882  CB  PRO B 133      30.126  50.716  31.375  1.00 92.65           C  
ATOM   7885  O   PRO B 133      27.595  50.182  33.358  1.00 92.65           O  
ATOM   7886  CG  PRO B 133      30.350  49.890  30.109  1.00 92.65           C  
ATOM   7889  CD  PRO B 133      30.845  48.543  30.634  1.00 92.65           C  
ATOM   7892  N   ALA B 134      27.586  48.630  31.736  1.00 93.99           N  
ATOM   7894  CA  ALA B 134      26.147  48.376  31.820  1.00 93.99           C  
ATOM   7896  C   ALA B 134      25.782  47.638  33.117  1.00 93.99           C  
ATOM   7897  CB  ALA B 134      25.693  47.603  30.576  1.00 93.99           C  
ATOM   7901  O   ALA B 134      24.892  48.064  33.842  1.00 93.99           O  
ATOM   7902  N   TRP B 135      26.486  46.554  33.453  1.00 95.92           N  
ATOM   7904  CA  TRP B 135      26.206  45.754  34.652  1.00 95.92           C  
ATOM   7906  C   TRP B 135      26.479  46.515  35.943  1.00 95.92           C  
ATOM   7907  CB  TRP B 135      26.959  44.427  34.577  1.00 95.92           C  
ATOM   7910  O   TRP B 135      25.643  46.481  36.842  1.00 95.92           O  
ATOM   7911  CG  TRP B 135      26.313  43.451  33.647  1.00 95.92           C  
ATOM   7912  CD1 TRP B 135      26.774  43.078  32.434  1.00 95.92           C  
ATOM   7914  CD2 TRP B 135      25.067  42.717  33.842  1.00 95.92           C  
ATOM   7915  CE2 TRP B 135      24.841  41.906  32.694  1.00 95.92           C  
ATOM   7916  CE3 TRP B 135      24.098  42.657  34.863  1.00 95.92           C  
ATOM   7918  NE1 TRP B 135      25.884  42.203  31.847  1.00 95.92           N  
ATOM   7920  CH2 TRP B 135      22.846  40.941  33.658  1.00 95.92           C  
ATOM   7922  CZ2 TRP B 135      23.762  41.021  32.602  1.00 95.92           C  
ATOM   7924  CZ3 TRP B 135      23.002  41.779  34.773  1.00 95.92           C  
ATOM   7926  N   ARG B 136      27.564  47.295  36.005  1.00 94.34           N  
ATOM   7928  CA  ARG B 136      27.835  48.173  37.151  1.00 94.34           C  
ATOM   7930  C   ARG B 136      26.703  49.177  37.423  1.00 94.34           C  
ATOM   7931  CB  ARG B 136      29.168  48.889  36.909  1.00 94.34           C  
ATOM   7934  O   ARG B 136      26.499  49.556  38.568  1.00 94.34           O  
ATOM   7935  CG  ARG B 136      29.545  49.764  38.108  1.00 94.34           C  
ATOM   7938  CD  ARG B 136      30.878  50.462  37.881  1.00 94.34           C  
ATOM   7941  NE  ARG B 136      31.179  51.306  39.049  1.00 94.34           N  
ATOM   7943  NH1 ARG B 136      33.417  50.887  39.188  1.00 94.34           N  
ATOM   7946  NH2 ARG B 136      32.395  52.007  40.831  1.00 94.34           N  
ATOM   7949  CZ  ARG B 136      32.327  51.399  39.683  1.00 94.34           C  
ATOM   7950  N   ASN B 137      25.981  49.609  36.388  1.00 93.93           N  
ATOM   7952  CA  ASN B 137      24.918  50.616  36.484  1.00 93.93           C  
ATOM   7954  C   ASN B 137      23.507  50.012  36.382  1.00 93.93           C  
ATOM   7955  CB  ASN B 137      25.170  51.707  35.431  1.00 93.93           C  
ATOM   7958  O   ASN B 137      22.552  50.724  36.069  1.00 93.93           O  
ATOM   7959  CG  ASN B 137      26.438  52.504  35.676  1.00 93.93           C  
ATOM   7960  ND2 ASN B 137      27.132  52.873  34.629  1.00 93.93           N  
ATOM   7963  OD1 ASN B 137      26.835  52.822  36.783  1.00 93.93           O  
ATOM   7964  N   LEU B 138      23.348  48.709  36.641  1.00 95.99           N  
ATOM   7966  CA  LEU B 138      22.066  48.016  36.485  1.00 95.99           C  
ATOM   7968  C   LEU B 138      20.934  48.664  37.307  1.00 95.99           C  
ATOM   7969  CB  LEU B 138      22.269  46.537  36.857  1.00 95.99           C  
ATOM   7972  O   LEU B 138      19.794  48.695  36.845  1.00 95.99           O  
ATOM   7973  CG  LEU B 138      20.987  45.683  36.792  1.00 95.99           C  
ATOM   7975  CD1 LEU B 138      20.430  45.567  35.374  1.00 95.99           C  
ATOM   7979  CD2 LEU B 138      21.294  44.276  37.294  1.00 95.99           C  
ATOM   7983  N   ALA B 139      21.231  49.223  38.487  1.00 96.44           N  
ATOM   7985  CA  ALA B 139      20.236  49.914  39.310  1.00 96.44           C  
ATOM   7987  C   ALA B 139      19.556  51.076  38.561  1.00 96.44           C  
ATOM   7988  CB  ALA B 139      20.910  50.393  40.602  1.00 96.44           C  
ATOM   7992  O   ALA B 139      18.332  51.196  38.593  1.00 96.44           O  
ATOM   7993  N   GLU B 140      20.317  51.874  37.808  1.00 95.58           N  
ATOM   7995  CA  GLU B 140      19.786  52.969  36.984  1.00 95.58           C  
ATOM   7997  C   GLU B 140      18.906  52.451  35.840  1.00 95.58           C  
ATOM   7998  CB  GLU B 140      20.945  53.802  36.410  1.00 95.58           C  
ATOM   8001  O   GLU B 140      17.843  53.011  35.564  1.00 95.58           O  
ATOM   8002  CG  GLU B 140      21.732  54.574  37.478  1.00 95.58           C  
ATOM   8005  CD  GLU B 140      20.846  55.589  38.211  1.00 95.58           C  
ATOM   8006  OE1 GLU B 140      20.813  55.560  39.457  1.00 95.58           O  
ATOM   8007  OE2 GLU B 140      20.158  56.372  37.532  1.00 95.58           O  
ATOM   8008  N   VAL B 141      19.292  51.334  35.211  1.00 94.78           N  
ATOM   8010  CA  VAL B 141      18.471  50.696  34.167  1.00 94.78           C  
ATOM   8012  C   VAL B 141      17.142  50.206  34.733  1.00 94.78           C  
ATOM   8013  CB  VAL B 141      19.219  49.541  33.477  1.00 94.78           C  
ATOM   8015  O   VAL B 141      16.112  50.345  34.080  1.00 94.78           O  
ATOM   8016  CG1 VAL B 141      18.334  48.858  32.425  1.00 94.78           C  
ATOM   8020  CG2 VAL B 141      20.482  50.088  32.802  1.00 94.78           C  
ATOM   8024  N   VAL B 142      17.130  49.673  35.954  1.00 96.62           N  
ATOM   8026  CA  VAL B 142      15.892  49.229  36.604  1.00 96.62           C  
ATOM   8028  C   VAL B 142      15.016  50.412  37.028  1.00 96.62           C  
ATOM   8029  CB  VAL B 142      16.202  48.270  37.762  1.00 96.62           C  
ATOM   8031  O   VAL B 142      13.797  50.338  36.873  1.00 96.62           O  
ATOM   8032  CG1 VAL B 142      14.932  47.859  38.520  1.00 96.62           C  
ATOM   8036  CG2 VAL B 142      16.864  46.984  37.246  1.00 96.62           C  
ATOM   8040  N   ARG B 143      15.606  51.528  37.483  1.00 95.39           N  
ATOM   8042  CA  ARG B 143      14.867  52.774  37.766  1.00 95.39           C  
ATOM   8044  C   ARG B 143      14.181  53.326  36.516  1.00 95.39           C  
ATOM   8045  CB  ARG B 143      15.796  53.844  38.369  1.00 95.39           C  
ATOM   8048  O   ARG B 143      13.014  53.700  36.572  1.00 95.39           O  
ATOM   8049  CG  ARG B 143      16.184  53.527  39.818  1.00 95.39           C  
ATOM   8052  CD  ARG B 143      17.193  54.546  40.372  1.00 95.39           C  
ATOM   8055  NE  ARG B 143      17.676  54.158  41.717  1.00 95.39           N  
ATOM   8057  NH1 ARG B 143      19.928  53.854  41.242  1.00 95.39           N  
ATOM   8060  NH2 ARG B 143      19.232  53.361  43.214  1.00 95.39           N  
ATOM   8063  CZ  ARG B 143      18.915  53.807  42.037  1.00 95.39           C  
ATOM   8064  N   HIS B 144      14.890  53.358  35.386  1.00 91.74           N  
ATOM   8066  CA  HIS B 144      14.450  54.078  34.185  1.00 91.74           C  
ATOM   8068  C   HIS B 144      13.877  53.197  33.061  1.00 91.74           C  
ATOM   8069  CB  HIS B 144      15.613  54.963  33.714  1.00 91.74           C  
ATOM   8072  O   HIS B 144      13.302  53.723  32.110  1.00 91.74           O  
ATOM   8073  CG  HIS B 144      16.002  55.993  34.748  1.00 91.74           C  
ATOM   8074  CD2 HIS B 144      17.255  56.243  35.244  1.00 91.74           C  
ATOM   8076  ND1 HIS B 144      15.131  56.829  35.413  1.00 91.74           N  
ATOM   8078  CE1 HIS B 144      15.841  57.569  36.277  1.00 91.74           C  
ATOM   8080  NE2 HIS B 144      17.137  57.263  36.192  1.00 91.74           N  
ATOM   8081  N   GLY B 145      14.003  51.873  33.155  1.00 90.88           N  
ATOM   8083  CA  GLY B 145      13.467  50.891  32.203  1.00 90.88           C  
ATOM   8086  C   GLY B 145      14.325  50.630  30.961  1.00 90.88           C  
ATOM   8087  O   GLY B 145      14.048  49.687  30.212  1.00 90.88           O  
ATOM   8088  N   ALA B 146      15.363  51.434  30.739  1.00 83.31           N  
ATOM   8090  CA  ALA B 146      16.314  51.289  29.646  1.00 83.31           C  
ATOM   8092  C   ALA B 146      17.682  51.847  30.050  1.00 83.31           C  
ATOM   8093  CB  ALA B 146      15.775  52.011  28.403  1.00 83.31           C  
ATOM   8097  O   ALA B 146      17.787  52.736  30.897  1.00 83.31           O  
ATOM   8098  N   ARG B 147      18.735  51.339  29.410  1.00 81.18           N  
ATOM   8100  CA  ARG B 147      20.059  51.947  29.491  1.00 81.18           C  
ATOM   8102  C   ARG B 147      20.025  53.326  28.845  1.00 81.18           C  
ATOM   8103  CB  ARG B 147      21.079  51.003  28.843  1.00 81.18           C  
ATOM   8106  O   ARG B 147      19.436  53.488  27.779  1.00 81.18           O  
ATOM   8107  CG  ARG B 147      22.515  51.512  28.996  1.00 81.18           C  
ATOM   8110  CD  ARG B 147      23.484  50.500  28.391  1.00 81.18           C  
ATOM   8113  NE  ARG B 147      24.867  51.009  28.415  1.00 81.18           N  
ATOM   8115  NH1 ARG B 147      25.651  49.712  26.705  1.00 81.18           N  
ATOM   8118  NH2 ARG B 147      27.047  51.102  27.755  1.00 81.18           N  
ATOM   8121  CZ  ARG B 147      25.848  50.604  27.633  1.00 81.18           C  
ATOM   8122  N   ASP B 148      20.698  54.297  29.459  1.00 74.39           N  
ATOM   8124  CA  ASP B 148      20.964  55.557  28.776  1.00 74.39           C  
ATOM   8126  C   ASP B 148      21.908  55.291  27.600  1.00 74.39           C  
ATOM   8127  CB  ASP B 148      21.507  56.641  29.719  1.00 74.39           C  
ATOM   8130  O   ASP B 148      23.107  55.052  27.756  1.00 74.39           O  
ATOM   8131  CG  ASP B 148      21.688  57.972  28.973  1.00 74.39           C  
ATOM   8132  OD1 ASP B 148      22.408  58.863  29.465  1.00 74.39           O  
ATOM   8133  OD2 ASP B 148      21.134  58.114  27.860  1.00 74.39           O  
ATOM   8134  N   THR B 149      21.328  55.282  26.408  1.00 69.68           N  
ATOM   8136  CA  THR B 149      22.038  55.172  25.140  1.00 69.68           C  
ATOM   8138  C   THR B 149      22.249  56.546  24.524  1.00 69.68           C  
ATOM   8139  CB  THR B 149      21.306  54.230  24.177  1.00 69.68           C  
ATOM   8141  O   THR B 149      22.352  56.661  23.303  1.00 69.68           O  
ATOM   8142  CG2 THR B 149      21.233  52.803  24.718  1.00 69.68           C  
ATOM   8146  OG1 THR B 149      20.000  54.701  23.942  1.00 69.68           O  
ATOM   8148  N   SER B 150      22.277  57.614  25.326  1.00 60.60           N  
ATOM   8150  CA  SER B 150      22.619  58.938  24.833  1.00 60.60           C  
ATOM   8152  C   SER B 150      23.964  58.875  24.102  1.00 60.60           C  
ATOM   8153  CB  SER B 150      22.582  59.999  25.943  1.00 60.60           C  
ATOM   8156  O   SER B 150      25.001  58.491  24.633  1.00 60.60           O  
ATOM   8157  OG  SER B 150      23.489  59.758  26.997  1.00 60.60           O  
ATOM   8159  N   GLY B 151      23.924  59.174  22.806  1.00 53.96           N  
ATOM   8161  CA  GLY B 151      25.093  59.093  21.931  1.00 53.96           C  
ATOM   8164  C   GLY B 151      25.350  57.732  21.277  1.00 53.96           C  
ATOM   8165  O   GLY B 151      26.196  57.670  20.390  1.00 53.96           O  
ATOM   8166  N   ALA B 152      24.625  56.665  21.622  1.00 54.71           N  
ATOM   8168  CA  ALA B 152      24.650  55.426  20.850  1.00 54.71           C  
ATOM   8170  C   ALA B 152      23.709  55.557  19.650  1.00 54.71           C  
ATOM   8171  CB  ALA B 152      24.342  54.210  21.735  1.00 54.71           C  
ATOM   8175  O   ALA B 152      22.501  55.729  19.781  1.00 54.71           O  
ATOM   8176  N   GLU B 153      24.270  55.458  18.455  1.00 56.91           N  
ATOM   8178  CA  GLU B 153      23.511  55.626  17.214  1.00 56.91           C  
ATOM   8180  C   GLU B 153      22.802  54.344  16.751  1.00 56.91           C  
ATOM   8181  CB  GLU B 153      24.449  56.159  16.124  1.00 56.91           C  
ATOM   8184  O   GLU B 153      22.158  54.329  15.703  1.00 56.91           O  
ATOM   8185  CG  GLU B 153      25.037  57.536  16.471  1.00 56.91           C  
ATOM   8188  CD  GLU B 153      25.776  58.173  15.282  1.00 56.91           C  
ATOM   8189  OE1 GLU B 153      25.900  59.420  15.279  1.00 56.91           O  
ATOM   8190  OE2 GLU B 153      26.198  57.427  14.369  1.00 56.91           O  
ATOM   8191  N   SER B 154      22.938  53.243  17.486  1.00 62.37           N  
ATOM   8193  CA  SER B 154      22.549  51.920  17.004  1.00 62.37           C  
ATOM   8195  C   SER B 154      21.214  51.442  17.581  1.00 62.37           C  
ATOM   8196  CB  SER B 154      23.653  50.935  17.328  1.00 62.37           C  
ATOM   8199  O   SER B 154      20.982  51.639  18.776  1.00 62.37           O  
ATOM   8200  OG  SER B 154      23.365  49.654  16.811  1.00 62.37           O  
ATOM   8202  N   PRO B 155      20.376  50.737  16.789  1.00 55.45           N  
ATOM   8203  CA  PRO B 155      19.074  50.224  17.230  1.00 55.45           C  
ATOM   8205  C   PRO B 155      19.123  49.378  18.503  1.00 55.45           C  
ATOM   8206  CB  PRO B 155      18.556  49.368  16.068  1.00 55.45           C  
ATOM   8209  O   PRO B 155      18.215  49.440  19.318  1.00 55.45           O  
ATOM   8210  CG  PRO B 155      19.231  49.974  14.844  1.00 55.45           C  
ATOM   8213  CD  PRO B 155      20.581  50.431  15.379  1.00 55.45           C  
ATOM   8216  N   ASN B 156      20.199  48.617  18.687  1.00 62.73           N  
ATOM   8218  CA  ASN B 156      20.354  47.729  19.840  1.00 62.73           C  
ATOM   8220  C   ASN B 156      21.239  48.354  20.923  1.00 62.73           C  
ATOM   8221  CB  ASN B 156      20.879  46.373  19.343  1.00 62.73           C  
ATOM   8224  O   ASN B 156      21.765  47.641  21.770  1.00 62.73           O  
ATOM   8225  CG  ASN B 156      19.969  45.723  18.315  1.00 62.73           C  
ATOM   8226  ND2 ASN B 156      20.505  44.850  17.496  1.00 62.73           N  
ATOM   8229  OD1 ASN B 156      18.786  45.983  18.204  1.00 62.73           O  
ATOM   8230  N   GLY B 157      21.513  49.659  20.833  1.00 65.16           N  
ATOM   8232  CA  GLY B 157      22.423  50.364  21.737  1.00 65.16           C  
ATOM   8235  C   GLY B 157      23.897  49.953  21.614  1.00 65.16           C  
ATOM   8236  O   GLY B 157      24.712  50.368  22.432  1.00 65.16           O  
ATOM   8237  N   ILE B 158      24.253  49.150  20.606  1.00 69.07           N  
ATOM   8239  CA  ILE B 158      25.592  48.571  20.424  1.00 69.07           C  
ATOM   8241  C   ILE B 158      26.174  49.074  19.105  1.00 69.07           C  
ATOM   8242  CB  ILE B 158      25.505  47.027  20.482  1.00 69.07           C  
ATOM   8244  O   ILE B 158      25.554  48.888  18.055  1.00 69.07           O  
ATOM   8245  CG1 ILE B 158      25.027  46.537  21.866  1.00 69.07           C  
ATOM   8248  CG2 ILE B 158      26.871  46.393  20.194  1.00 69.07           C  
ATOM   8252  CD1 ILE B 158      24.635  45.053  21.894  1.00 69.07           C  
ATOM   8256  N   ALA B 159      27.349  49.707  19.136  1.00 79.24           N  
ATOM   8258  CA  ALA B 159      28.014  50.172  17.922  1.00 79.24           C  
ATOM   8260  C   ALA B 159      28.196  49.014  16.927  1.00 79.24           C  
ATOM   8261  CB  ALA B 159      29.352  50.820  18.291  1.00 79.24           C  
ATOM   8265  O   ALA B 159      28.365  47.861  17.314  1.00 79.24           O  
ATOM   8266  N   GLN B 160      28.168  49.307  15.627  1.00 76.69           N  
ATOM   8268  CA  GLN B 160      28.223  48.257  14.606  1.00 76.69           C  
ATOM   8270  C   GLN B 160      29.464  47.356  14.745  1.00 76.69           C  
ATOM   8271  CB  GLN B 160      28.166  48.922  13.226  1.00 76.69           C  
ATOM   8274  O   GLN B 160      29.381  46.155  14.520  1.00 76.69           O  
ATOM   8275  CG  GLN B 160      28.022  47.886  12.105  1.00 76.69           C  
ATOM   8278  CD  GLN B 160      27.797  48.528  10.743  1.00 76.69           C  
ATOM   8279  NE2 GLN B 160      27.235  47.812   9.801  1.00 76.69           N  
ATOM   8282  OE1 GLN B 160      28.153  49.659  10.461  1.00 76.69           O  
ATOM   8283  N   GLU B 161      30.597  47.928  15.151  1.00 80.04           N  
ATOM   8285  CA  GLU B 161      31.852  47.201  15.389  1.00 80.04           C  
ATOM   8287  C   GLU B 161      31.759  46.247  16.592  1.00 80.04           C  
ATOM   8288  CB  GLU B 161      32.976  48.227  15.601  1.00 80.04           C  
ATOM   8291  O   GLU B 161      32.238  45.112  16.529  1.00 80.04           O  
ATOM   8292  CG  GLU B 161      33.196  49.089  14.345  1.00 80.04           C  
ATOM   8295  CD  GLU B 161      34.262  50.182  14.501  1.00 80.04           C  
ATOM   8296  OE1 GLU B 161      34.431  50.914  13.497  1.00 80.04           O  
ATOM   8297  OE2 GLU B 161      34.886  50.284  15.577  1.00 80.04           O  
ATOM   8298  N   ASP B 162      31.071  46.662  17.657  1.00 75.44           N  
ATOM   8300  CA  ASP B 162      30.805  45.814  18.819  1.00 75.44           C  
ATOM   8302  C   ASP B 162      29.827  44.686  18.465  1.00 75.44           C  
ATOM   8303  CB  ASP B 162      30.221  46.654  19.961  1.00 75.44           C  
ATOM   8306  O   ASP B 162      29.977  43.562  18.943  1.00 75.44           O  
ATOM   8307  CG  ASP B 162      31.170  47.677  20.578  1.00 75.44           C  
ATOM   8308  OD1 ASP B 162      30.645  48.747  20.958  1.00 75.44           O  
ATOM   8309  OD2 ASP B 162      32.379  47.378  20.708  1.00 75.44           O  
ATOM   8310  N   TYR B 163      28.847  44.949  17.591  1.00 77.25           N  
ATOM   8312  CA  TYR B 163      27.925  43.919  17.110  1.00 77.25           C  
ATOM   8314  C   TYR B 163      28.645  42.865  16.261  1.00 77.25           C  
ATOM   8315  CB  TYR B 163      26.759  44.552  16.343  1.00 77.25           C  
ATOM   8318  O   TYR B 163      28.448  41.673  16.471  1.00 77.25           O  
ATOM   8319  CG  TYR B 163      25.730  43.533  15.882  1.00 77.25           C  
ATOM   8320  CD1 TYR B 163      25.666  43.146  14.528  1.00 77.25           C  
ATOM   8322  CD2 TYR B 163      24.867  42.938  16.823  1.00 77.25           C  
ATOM   8324  CE1 TYR B 163      24.730  42.177  14.116  1.00 77.25           C  
ATOM   8326  CE2 TYR B 163      23.938  41.959  16.417  1.00 77.25           C  
ATOM   8328  OH  TYR B 163      22.985  40.631  14.654  1.00 77.25           O  
ATOM   8330  CZ  TYR B 163      23.870  41.578  15.060  1.00 77.25           C  
ATOM   8331  N   GLU B 164      29.530  43.272  15.348  1.00 80.96           N  
ATOM   8333  CA  GLU B 164      30.340  42.331  14.560  1.00 80.96           C  
ATOM   8335  C   GLU B 164      31.249  41.468  15.423  1.00 80.96           C  
ATOM   8336  CB  GLU B 164      31.208  43.101  13.565  1.00 80.96           C  
ATOM   8339  O   GLU B 164      31.393  40.268  15.174  1.00 80.96           O  
ATOM   8340  CG  GLU B 164      30.309  43.583  12.443  1.00 80.96           C  
ATOM   8343  CD  GLU B 164      31.063  44.282  11.332  1.00 80.96           C  
ATOM   8344  OE1 GLU B 164      30.409  44.448  10.290  1.00 80.96           O  
ATOM   8345  OE2 GLU B 164      32.240  44.697  11.458  1.00 80.96           O  
ATOM   8346  N   SER B 165      31.816  42.070  16.467  1.00 77.49           N  
ATOM   8348  CA  SER B 165      32.606  41.357  17.463  1.00 77.49           C  
ATOM   8350  C   SER B 165      31.740  40.337  18.205  1.00 77.49           C  
ATOM   8351  CB  SER B 165      33.250  42.357  18.429  1.00 77.49           C  
ATOM   8354  O   SER B 165      32.094  39.159  18.273  1.00 77.49           O  
ATOM   8355  OG  SER B 165      34.075  43.254  17.708  1.00 77.49           O  
ATOM   8357  N   LEU B 166      30.562  40.747  18.684  1.00 78.91           N  
ATOM   8359  CA  LEU B 166      29.636  39.869  19.399  1.00 78.91           C  
ATOM   8361  C   LEU B 166      29.163  38.694  18.533  1.00 78.91           C  
ATOM   8362  CB  LEU B 166      28.456  40.712  19.915  1.00 78.91           C  
ATOM   8365  O   LEU B 166      29.117  37.567  19.020  1.00 78.91           O  
ATOM   8366  CG  LEU B 166      27.446  39.923  20.769  1.00 78.91           C  
ATOM   8368  CD1 LEU B 166      28.079  39.377  22.053  1.00 78.91           C  
ATOM   8372  CD2 LEU B 166      26.286  40.840  21.154  1.00 78.91           C  
ATOM   8376  N   VAL B 167      28.876  38.932  17.249  1.00 82.29           N  
ATOM   8378  CA  VAL B 167      28.417  37.904  16.300  1.00 82.29           C  
ATOM   8380  C   VAL B 167      29.448  36.779  16.141  1.00 82.29           C  
ATOM   8381  CB  VAL B 167      28.048  38.561  14.951  1.00 82.29           C  
ATOM   8383  O   VAL B 167      29.073  35.608  16.118  1.00 82.29           O  
ATOM   8384  CG1 VAL B 167      27.872  37.560  13.806  1.00 82.29           C  
ATOM   8388  CG2 VAL B 167      26.726  39.327  15.059  1.00 82.29           C  
ATOM   8392  N   GLY B 168      30.746  37.096  16.091  1.00 87.77           N  
ATOM   8394  CA  GLY B 168      31.801  36.074  16.097  1.00 87.77           C  
ATOM   8397  C   GLY B 168      31.990  35.399  17.462  1.00 87.77           C  
ATOM   8398  O   GLY B 168      32.252  34.199  17.523  1.00 87.77           O  
ATOM   8399  N   GLY B 169      31.803  36.154  18.551  1.00 91.36           N  
ATOM   8401  CA  GLY B 169      32.042  35.727  19.936  1.00 91.36           C  
ATOM   8404  C   GLY B 169      31.088  34.664  20.492  1.00 91.36           C  
ATOM   8405  O   GLY B 169      31.309  34.183  21.601  1.00 91.36           O  
ATOM   8406  N   ILE B 170      30.041  34.293  19.749  1.00 92.74           N  
ATOM   8408  CA  ILE B 170      29.027  33.307  20.165  1.00 92.74           C  
ATOM   8410  C   ILE B 170      28.880  32.120  19.200  1.00 92.74           C  
ATOM   8411  CB  ILE B 170      27.678  33.992  20.455  1.00 92.74           C  
ATOM   8413  O   ILE B 170      27.997  31.279  19.368  1.00 92.74           O  
ATOM   8414  CG1 ILE B 170      27.086  34.640  19.182  1.00 92.74           C  
ATOM   8417  CG2 ILE B 170      27.823  34.990  21.622  1.00 92.74           C  
ATOM   8421  CD1 ILE B 170      25.654  35.155  19.356  1.00 92.74           C  
ATOM   8425  N   ASN B 171      29.765  31.999  18.203  1.00 95.06           N  
ATOM   8427  CA  ASN B 171      29.743  30.905  17.223  1.00 95.06           C  
ATOM   8429  C   ASN B 171      29.744  29.503  17.872  1.00 95.06           C  
ATOM   8430  CB  ASN B 171      30.975  31.060  16.311  1.00 95.06           C  
ATOM   8433  O   ASN B 171      29.189  28.552  17.319  1.00 95.06           O  
ATOM   8434  CG  ASN B 171      30.750  31.794  14.999  1.00 95.06           C  
ATOM   8435  ND2 ASN B 171      31.811  31.906  14.236  1.00 95.06           N  
ATOM   8438  OD1 ASN B 171      29.657  32.166  14.597  1.00 95.06           O  
ATOM   8439  N   PHE B 172      30.342  29.358  19.058  1.00 96.53           N  
ATOM   8441  CA  PHE B 172      30.441  28.086  19.779  1.00 96.53           C  
ATOM   8443  C   PHE B 172      29.086  27.508  20.227  1.00 96.53           C  
ATOM   8444  CB  PHE B 172      31.385  28.270  20.969  1.00 96.53           C  
ATOM   8447  O   PHE B 172      29.001  26.311  20.500  1.00 96.53           O  
ATOM   8448  CG  PHE B 172      30.779  29.062  22.109  1.00 96.53           C  
ATOM   8449  CD1 PHE B 172      30.893  30.464  22.155  1.00 96.53           C  
ATOM   8451  CD2 PHE B 172      30.063  28.385  23.110  1.00 96.53           C  
ATOM   8453  CE1 PHE B 172      30.247  31.183  23.174  1.00 96.53           C  
ATOM   8455  CE2 PHE B 172      29.426  29.102  24.132  1.00 96.53           C  
ATOM   8457  CZ  PHE B 172      29.499  30.502  24.148  1.00 96.53           C  
ATOM   8459  N   TRP B 173      28.012  28.305  20.261  1.00 96.07           N  
ATOM   8461  CA  TRP B 173      26.661  27.799  20.515  1.00 96.07           C  
ATOM   8463  C   TRP B 173      26.118  26.955  19.356  1.00 96.07           C  
ATOM   8464  CB  TRP B 173      25.727  28.984  20.790  1.00 96.07           C  
ATOM   8467  O   TRP B 173      25.301  26.056  19.568  1.00 96.07           O  
ATOM   8468  CG  TRP B 173      25.926  29.704  22.089  1.00 96.07           C  
ATOM   8469  CD1 TRP B 173      26.380  29.158  23.241  1.00 96.07           C  
ATOM   8471  CD2 TRP B 173      25.542  31.073  22.430  1.00 96.07           C  
ATOM   8472  CE2 TRP B 173      25.785  31.275  23.822  1.00 96.07           C  
ATOM   8473  CE3 TRP B 173      24.882  32.112  21.742  1.00 96.07           C  
ATOM   8475  NE1 TRP B 173      26.314  30.085  24.260  1.00 96.07           N  
ATOM   8477  CH2 TRP B 173      24.770  33.467  23.774  1.00 96.07           C  
ATOM   8479  CZ2 TRP B 173      25.416  32.447  24.490  1.00 96.07           C  
ATOM   8481  CZ3 TRP B 173      24.501  33.296  22.405  1.00 96.07           C  
ATOM   8483  N   ALA B 174      26.565  27.202  18.121  1.00 96.45           N  
ATOM   8485  CA  ALA B 174      25.960  26.600  16.938  1.00 96.45           C  
ATOM   8487  C   ALA B 174      26.122  25.066  16.840  1.00 96.45           C  
ATOM   8488  CB  ALA B 174      26.442  27.335  15.683  1.00 96.45           C  
ATOM   8492  O   ALA B 174      25.117  24.405  16.562  1.00 96.45           O  
ATOM   8493  N   PRO B 175      27.297  24.444  17.079  1.00 96.64           N  
ATOM   8494  CA  PRO B 175      27.469  22.996  16.910  1.00 96.64           C  
ATOM   8496  C   PRO B 175      26.504  22.101  17.715  1.00 96.64           C  
ATOM   8497  CB  PRO B 175      28.943  22.701  17.212  1.00 96.64           C  
ATOM   8500  O   PRO B 175      25.878  21.226  17.099  1.00 96.64           O  
ATOM   8501  CG  PRO B 175      29.624  24.023  16.872  1.00 96.64           C  
ATOM   8504  CD  PRO B 175      28.599  25.055  17.324  1.00 96.64           C  
ATOM   8507  N   PRO B 176      26.291  22.285  19.037  1.00 96.66           N  
ATOM   8508  CA  PRO B 176      25.356  21.438  19.784  1.00 96.66           C  
ATOM   8510  C   PRO B 176      23.899  21.690  19.373  1.00 96.66           C  
ATOM   8511  CB  PRO B 176      25.610  21.750  21.261  1.00 96.66           C  
ATOM   8514  O   PRO B 176      23.095  20.751  19.322  1.00 96.66           O  
ATOM   8515  CG  PRO B 176      26.153  23.176  21.252  1.00 96.66           C  
ATOM   8518  CD  PRO B 176      26.942  23.227  19.944  1.00 96.66           C  
ATOM   8521  N   ILE B 177      23.566  22.929  19.000  1.00 97.22           N  
ATOM   8523  CA  ILE B 177      22.240  23.299  18.494  1.00 97.22           C  
ATOM   8525  C   ILE B 177      21.963  22.598  17.161  1.00 97.22           C  
ATOM   8526  CB  ILE B 177      22.120  24.839  18.412  1.00 97.22           C  
ATOM   8528  O   ILE B 177      20.943  21.921  17.005  1.00 97.22           O  
ATOM   8529  CG1 ILE B 177      22.115  25.427  19.843  1.00 97.22           C  
ATOM   8532  CG2 ILE B 177      20.849  25.250  17.649  1.00 97.22           C  
ATOM   8536  CD1 ILE B 177      22.283  26.947  19.939  1.00 97.22           C  
ATOM   8540  N   VAL B 178      22.896  22.682  16.212  1.00 97.22           N  
ATOM   8542  CA  VAL B 178      22.766  22.064  14.887  1.00 97.22           C  
ATOM   8544  C   VAL B 178      22.791  20.543  14.973  1.00 97.22           C  
ATOM   8545  CB  VAL B 178      23.847  22.588  13.930  1.00 97.22           C  
ATOM   8547  O   VAL B 178      22.024  19.890  14.266  1.00 97.22           O  
ATOM   8548  CG1 VAL B 178      23.830  21.820  12.602  1.00 97.22           C  
ATOM   8552  CG2 VAL B 178      23.584  24.070  13.630  1.00 97.22           C  
ATOM   8556  N   THR B 179      23.591  19.958  15.866  1.00 96.77           N  
ATOM   8558  CA  THR B 179      23.591  18.508  16.121  1.00 96.77           C  
ATOM   8560  C   THR B 179      22.213  18.032  16.584  1.00 96.77           C  
ATOM   8561  CB  THR B 179      24.645  18.151  17.179  1.00 96.77           C  
ATOM   8563  O   THR B 179      21.680  17.039  16.075  1.00 96.77           O  
ATOM   8564  CG2 THR B 179      24.654  16.661  17.529  1.00 96.77           C  
ATOM   8568  OG1 THR B 179      25.918  18.446  16.677  1.00 96.77           O  
ATOM   8570  N   THR B 180      21.606  18.763  17.521  1.00 97.03           N  
ATOM   8572  CA  THR B 180      20.280  18.447  18.068  1.00 97.03           C  
ATOM   8574  C   THR B 180      19.188  18.600  17.010  1.00 97.03           C  
ATOM   8575  CB  THR B 180      20.006  19.317  19.303  1.00 97.03           C  
ATOM   8577  O   THR B 180      18.400  17.672  16.795  1.00 97.03           O  
ATOM   8578  CG2 THR B 180      18.655  19.010  19.940  1.00 97.03           C  
ATOM   8582  OG1 THR B 180      21.007  19.024  20.250  1.00 97.03           O  
ATOM   8584  N   LEU B 181      19.193  19.715  16.272  1.00 97.06           N  
ATOM   8586  CA  LEU B 181      18.268  19.963  15.168  1.00 97.06           C  
ATOM   8588  C   LEU B 181      18.396  18.901  14.064  1.00 97.06           C  
ATOM   8589  CB  LEU B 181      18.530  21.381  14.629  1.00 97.06           C  
ATOM   8592  O   LEU B 181      17.397  18.328  13.633  1.00 97.06           O  
ATOM   8593  CG  LEU B 181      17.654  21.795  13.435  1.00 97.06           C  
ATOM   8595  CD1 LEU B 181      16.162  21.668  13.734  1.00 97.06           C  
ATOM   8599  CD2 LEU B 181      17.938  23.246  13.056  1.00 97.06           C  
ATOM   8603  N   SER B 182      19.619  18.580  13.642  1.00 96.84           N  
ATOM   8605  CA  SER B 182      19.888  17.604  12.578  1.00 96.84           C  
ATOM   8607  C   SER B 182      19.432  16.205  12.961  1.00 96.84           C  
ATOM   8608  CB  SER B 182      21.376  17.566  12.228  1.00 96.84           C  
ATOM   8611  O   SER B 182      18.799  15.519  12.156  1.00 96.84           O  
ATOM   8612  OG  SER B 182      21.761  18.841  11.783  1.00 96.84           O  
ATOM   8614  N   ARG B 183      19.676  15.784  14.211  1.00 95.89           N  
ATOM   8616  CA  ARG B 183      19.165  14.512  14.740  1.00 95.89           C  
ATOM   8618  C   ARG B 183      17.643  14.456  14.644  1.00 95.89           C  
ATOM   8619  CB  ARG B 183      19.647  14.339  16.185  1.00 95.89           C  
ATOM   8622  O   ARG B 183      17.103  13.440  14.200  1.00 95.89           O  
ATOM   8623  CG  ARG B 183      19.299  12.953  16.759  1.00 95.89           C  
ATOM   8626  CD  ARG B 183      19.706  12.842  18.234  1.00 95.89           C  
ATOM   8629  NE  ARG B 183      21.155  13.056  18.429  1.00 95.89           N  
ATOM   8631  NH1 ARG B 183      21.084  13.869  20.585  1.00 95.89           N  
ATOM   8634  NH2 ARG B 183      23.027  13.785  19.506  1.00 95.89           N  
ATOM   8637  CZ  ARG B 183      21.743  13.561  19.502  1.00 95.89           C  
ATOM   8638  N   LYS B 184      16.956  15.546  15.002  1.00 96.48           N  
ATOM   8640  CA  LYS B 184      15.498  15.597  14.918  1.00 96.48           C  
ATOM   8642  C   LYS B 184      14.987  15.598  13.480  1.00 96.48           C  
ATOM   8643  CB  LYS B 184      14.946  16.785  15.724  1.00 96.48           C  
ATOM   8646  O   LYS B 184      14.075  14.838  13.169  1.00 96.48           O  
ATOM   8647  CG  LYS B 184      13.409  16.807  15.687  1.00 96.48           C  
ATOM   8650  CD  LYS B 184      12.779  15.571  16.353  1.00 96.48           C  
ATOM   8653  CE  LYS B 184      11.410  15.255  15.752  1.00 96.48           C  
ATOM   8656  NZ  LYS B 184      10.525  14.672  16.777  1.00 96.48           N  
ATOM   8660  N   LEU B 185      15.588  16.387  12.591  1.00 95.93           N  
ATOM   8662  CA  LEU B 185      15.226  16.426  11.173  1.00 95.93           C  
ATOM   8664  C   LEU B 185      15.367  15.039  10.525  1.00 95.93           C  
ATOM   8665  CB  LEU B 185      16.098  17.479  10.464  1.00 95.93           C  
ATOM   8668  O   LEU B 185      14.442  14.590   9.842  1.00 95.93           O  
ATOM   8669  CG  LEU B 185      15.760  18.939  10.823  1.00 95.93           C  
ATOM   8671  CD1 LEU B 185      16.860  19.854  10.287  1.00 95.93           C  
ATOM   8675  CD2 LEU B 185      14.419  19.383  10.237  1.00 95.93           C  
ATOM   8679  N   ARG B 186      16.463  14.317  10.812  1.00 94.61           N  
ATOM   8681  CA  ARG B 186      16.662  12.925  10.370  1.00 94.61           C  
ATOM   8683  C   ARG B 186      15.575  11.992  10.907  1.00 94.61           C  
ATOM   8684  CB  ARG B 186      18.059  12.418  10.769  1.00 94.61           C  
ATOM   8687  O   ARG B 186      15.019  11.207  10.141  1.00 94.61           O  
ATOM   8688  CG  ARG B 186      19.222  13.070   9.997  1.00 94.61           C  
ATOM   8691  CD  ARG B 186      20.559  12.511  10.515  1.00 94.61           C  
ATOM   8694  NE  ARG B 186      21.733  13.331  10.149  1.00 94.61           N  
ATOM   8696  NH1 ARG B 186      22.235  12.468   8.074  1.00 94.61           N  
ATOM   8699  NH2 ARG B 186      23.562  13.989   8.997  1.00 94.61           N  
ATOM   8702  CZ  ARG B 186      22.496  13.260   9.076  1.00 94.61           C  
ATOM   8703  N   ALA B 187      15.230  12.101  12.193  1.00 93.82           N  
ATOM   8705  CA  ALA B 187      14.160  11.309  12.808  1.00 93.82           C  
ATOM   8707  C   ALA B 187      12.771  11.609  12.209  1.00 93.82           C  
ATOM   8708  CB  ALA B 187      14.180  11.550  14.321  1.00 93.82           C  
ATOM   8712  O   ALA B 187      11.941  10.711  12.101  1.00 93.82           O  
ATOM   8713  N   SER B 188      12.540  12.846  11.762  1.00 90.22           N  
ATOM   8715  CA  SER B 188      11.322  13.276  11.060  1.00 90.22           C  
ATOM   8717  C   SER B 188      11.300  12.902   9.568  1.00 90.22           C  
ATOM   8718  CB  SER B 188      11.119  14.784  11.240  1.00 90.22           C  
ATOM   8721  O   SER B 188      10.421  13.353   8.836  1.00 90.22           O  
ATOM   8722  OG  SER B 188      10.962  15.107  12.610  1.00 90.22           O  
ATOM   8724  N   GLY B 189      12.251  12.093   9.088  1.00 91.09           N  
ATOM   8726  CA  GLY B 189      12.271  11.571   7.718  1.00 91.09           C  
ATOM   8729  C   GLY B 189      13.021  12.432   6.701  1.00 91.09           C  
ATOM   8730  O   GLY B 189      13.048  12.094   5.517  1.00 91.09           O  
ATOM   8731  N   ARG B 190      13.675  13.519   7.129  1.00 90.64           N  
ATOM   8733  CA  ARG B 190      14.569  14.277   6.250  1.00 90.64           C  
ATOM   8735  C   ARG B 190      15.873  13.493   6.078  1.00 90.64           C  
ATOM   8736  CB  ARG B 190      14.810  15.689   6.798  1.00 90.64           C  
ATOM   8739  O   ARG B 190      16.684  13.398   6.993  1.00 90.64           O  
ATOM   8740  CG  ARG B 190      13.554  16.576   6.949  1.00 90.64           C  
ATOM   8743  CD  ARG B 190      12.906  16.932   5.598  1.00 90.64           C  
ATOM   8746  NE  ARG B 190      11.731  17.825   5.737  1.00 90.64           N  
ATOM   8748  NH1 ARG B 190      11.624  18.572   3.551  1.00 90.64           N  
ATOM   8751  NH2 ARG B 190      10.132  19.300   5.003  1.00 90.64           N  
ATOM   8754  CZ  ARG B 190      11.170  18.553   4.775  1.00 90.64           C  
ATOM   8755  N   SER B 191      16.061  12.884   4.911  1.00 84.27           N  
ATOM   8757  CA  SER B 191      17.272  12.116   4.613  1.00 84.27           C  
ATOM   8759  C   SER B 191      18.399  13.020   4.111  1.00 84.27           C  
ATOM   8760  CB  SER B 191      16.976  10.982   3.628  1.00 84.27           C  
ATOM   8763  O   SER B 191      18.156  14.053   3.486  1.00 84.27           O  
ATOM   8764  OG  SER B 191      16.663  11.496   2.351  1.00 84.27           O  
ATOM   8766  N   GLY B 192      19.647  12.599   4.337  1.00 83.25           N  
ATOM   8768  CA  GLY B 192      20.827  13.263   3.763  1.00 83.25           C  
ATOM   8771  C   GLY B 192      20.877  13.201   2.234  1.00 83.25           C  
ATOM   8772  O   GLY B 192      21.532  14.024   1.599  1.00 83.25           O  
ATOM   8773  N   ASP B 193      20.132  12.265   1.649  1.00 87.64           N  
ATOM   8775  CA  ASP B 193      20.066  12.048   0.208  1.00 87.64           C  
ATOM   8777  C   ASP B 193      18.944  12.844  -0.460  1.00 87.64           C  
ATOM   8778  CB  ASP B 193      19.907  10.552  -0.079  1.00 87.64           C  
ATOM   8781  O   ASP B 193      18.829  12.816  -1.684  1.00 87.64           O  
ATOM   8782  CG  ASP B 193      21.068   9.718   0.460  1.00 87.64           C  
ATOM   8783  OD1 ASP B 193      20.790   8.566   0.856  1.00 87.64           O  
ATOM   8784  OD2 ASP B 193      22.206  10.236   0.476  1.00 87.64           O  
ATOM   8785  N   ALA B 194      18.114  13.564   0.292  1.00 91.91           N  
ATOM   8787  CA  ALA B 194      17.127  14.477  -0.266  1.00 91.91           C  
ATOM   8789  C   ALA B 194      17.715  15.886  -0.395  1.00 91.91           C  
ATOM   8790  CB  ALA B 194      15.860  14.441   0.591  1.00 91.91           C  
ATOM   8794  O   ALA B 194      18.432  16.364   0.481  1.00 91.91           O  
ATOM   8795  N   THR B 195      17.385  16.576  -1.485  1.00 95.18           N  
ATOM   8797  CA  THR B 195      17.597  18.025  -1.569  1.00 95.18           C  
ATOM   8799  C   THR B 195      16.586  18.724  -0.672  1.00 95.18           C  
ATOM   8800  CB  THR B 195      17.428  18.542  -3.003  1.00 95.18           C  
ATOM   8802  O   THR B 195      15.412  18.356  -0.690  1.00 95.18           O  
ATOM   8803  CG2 THR B 195      18.512  17.990  -3.927  1.00 95.18           C  
ATOM   8807  OG1 THR B 195      16.188  18.117  -3.528  1.00 95.18           O  
ATOM   8809  N   ALA B 196      17.023  19.743   0.059  1.00 97.18           N  
ATOM   8811  CA  ALA B 196      16.133  20.653   0.763  1.00 97.18           C  
ATOM   8813  C   ALA B 196      16.726  22.063   0.750  1.00 97.18           C  
ATOM   8814  CB  ALA B 196      15.895  20.157   2.191  1.00 97.18           C  
ATOM   8818  O   ALA B 196      17.948  22.233   0.692  1.00 97.18           O  
ATOM   8819  N   SER B 197      15.854  23.063   0.790  1.00 97.51           N  
ATOM   8821  CA  SER B 197      16.247  24.470   0.802  1.00 97.51           C  
ATOM   8823  C   SER B 197      16.037  25.096   2.181  1.00 97.51           C  
ATOM   8824  CB  SER B 197      15.532  25.233  -0.314  1.00 97.51           C  
ATOM   8827  O   SER B 197      14.947  25.023   2.749  1.00 97.51           O  
ATOM   8828  OG  SER B 197      14.132  25.099  -0.214  1.00 97.51           O  
ATOM   8830  N   VAL B 198      17.090  25.713   2.715  1.00 97.70           N  
ATOM   8832  CA  VAL B 198      17.080  26.429   3.996  1.00 97.70           C  
ATOM   8834  C   VAL B 198      17.125  27.936   3.738  1.00 97.70           C  
ATOM   8835  CB  VAL B 198      18.240  25.986   4.914  1.00 97.70           C  
ATOM   8837  O   VAL B 198      17.928  28.400   2.930  1.00 97.70           O  
ATOM   8838  CG1 VAL B 198      18.132  26.618   6.307  1.00 97.70           C  
ATOM   8842  CG2 VAL B 198      18.294  24.460   5.082  1.00 97.70           C  
ATOM   8846  N   LEU B 199      16.290  28.701   4.430  1.00 97.83           N  
ATOM   8848  CA  LEU B 199      16.421  30.150   4.561  1.00 97.83           C  
ATOM   8850  C   LEU B 199      16.865  30.468   5.988  1.00 97.83           C  
ATOM   8851  CB  LEU B 199      15.070  30.803   4.243  1.00 97.83           C  
ATOM   8854  O   LEU B 199      16.155  30.110   6.919  1.00 97.83           O  
ATOM   8855  CG  LEU B 199      15.121  32.338   4.257  1.00 97.83           C  
ATOM   8857  CD1 LEU B 199      15.952  32.857   3.081  1.00 97.83           C  
ATOM   8861  CD2 LEU B 199      13.703  32.901   4.177  1.00 97.83           C  
ATOM   8865  N   ASP B 200      18.001  31.130   6.157  1.00 97.66           N  
ATOM   8867  CA  ASP B 200      18.545  31.549   7.452  1.00 97.66           C  
ATOM   8869  C   ASP B 200      18.351  33.064   7.593  1.00 97.66           C  
ATOM   8870  CB  ASP B 200      20.014  31.100   7.508  1.00 97.66           C  
ATOM   8873  O   ASP B 200      18.959  33.838   6.852  1.00 97.66           O  
ATOM   8874  CG  ASP B 200      20.652  31.186   8.893  1.00 97.66           C  
ATOM   8875  OD1 ASP B 200      21.776  30.637   9.016  1.00 97.66           O  
ATOM   8876  OD2 ASP B 200      20.004  31.724   9.809  1.00 97.66           O  
ATOM   8877  N   VAL B 201      17.404  33.488   8.433  1.00 96.95           N  
ATOM   8879  CA  VAL B 201      16.946  34.883   8.506  1.00 96.95           C  
ATOM   8881  C   VAL B 201      17.656  35.609   9.645  1.00 96.95           C  
ATOM   8882  CB  VAL B 201      15.419  34.970   8.680  1.00 96.95           C  
ATOM   8884  O   VAL B 201      17.467  35.247  10.803  1.00 96.95           O  
ATOM   8885  CG1 VAL B 201      14.960  36.434   8.603  1.00 96.95           C  
ATOM   8889  CG2 VAL B 201      14.655  34.195   7.597  1.00 96.95           C  
ATOM   8893  N   GLY B 202      18.422  36.653   9.317  1.00 95.08           N  
ATOM   8895  CA  GLY B 202      19.365  37.275  10.248  1.00 95.08           C  
ATOM   8898  C   GLY B 202      20.553  36.346  10.495  1.00 95.08           C  
ATOM   8899  O   GLY B 202      20.846  35.992  11.630  1.00 95.08           O  
ATOM   8900  N   CYS B 203      21.172  35.849   9.418  1.00 95.34           N  
ATOM   8902  CA  CYS B 203      22.069  34.699   9.514  1.00 95.34           C  
ATOM   8904  C   CYS B 203      23.357  34.968  10.310  1.00 95.34           C  
ATOM   8905  CB  CYS B 203      22.362  34.142   8.111  1.00 95.34           C  
ATOM   8908  O   CYS B 203      24.046  34.008  10.661  1.00 95.34           O  
ATOM   8909  SG  CYS B 203      23.365  35.277   7.095  1.00 95.34           S  
ATOM   8911  N   GLY B 204      23.738  36.226  10.565  1.00 93.20           N  
ATOM   8913  CA  GLY B 204      24.995  36.541  11.244  1.00 93.20           C  
ATOM   8916  C   GLY B 204      26.192  35.990  10.463  1.00 93.20           C  
ATOM   8917  O   GLY B 204      26.317  36.219   9.262  1.00 93.20           O  
ATOM   8918  N   THR B 205      27.044  35.186  11.110  1.00 92.93           N  
ATOM   8920  CA  THR B 205      28.135  34.452  10.430  1.00 92.93           C  
ATOM   8922  C   THR B 205      27.642  33.325   9.504  1.00 92.93           C  
ATOM   8923  CB  THR B 205      29.126  33.847  11.438  1.00 92.93           C  
ATOM   8925  O   THR B 205      28.427  32.722   8.774  1.00 92.93           O  
ATOM   8926  CG2 THR B 205      29.682  34.843  12.446  1.00 92.93           C  
ATOM   8930  OG1 THR B 205      28.503  32.807  12.164  1.00 92.93           O  
ATOM   8932  N   GLY B 206      26.350  32.995   9.533  1.00 96.43           N  
ATOM   8934  CA  GLY B 206      25.738  31.885   8.804  1.00 96.43           C  
ATOM   8937  C   GLY B 206      26.064  30.506   9.378  1.00 96.43           C  
ATOM   8938  O   GLY B 206      25.716  29.500   8.761  1.00 96.43           O  
ATOM   8939  N   LEU B 207      26.732  30.427  10.539  1.00 96.59           N  
ATOM   8941  CA  LEU B 207      27.283  29.168  11.052  1.00 96.59           C  
ATOM   8943  C   LEU B 207      26.225  28.070  11.188  1.00 96.59           C  
ATOM   8944  CB  LEU B 207      27.969  29.402  12.412  1.00 96.59           C  
ATOM   8947  O   LEU B 207      26.471  26.930  10.802  1.00 96.59           O  
ATOM   8948  CG  LEU B 207      28.765  28.189  12.929  1.00 96.59           C  
ATOM   8950  CD1 LEU B 207      29.772  27.627  11.926  1.00 96.59           C  
ATOM   8954  CD2 LEU B 207      29.558  28.604  14.159  1.00 96.59           C  
ATOM   8958  N   TYR B 208      25.036  28.399  11.695  1.00 97.26           N  
ATOM   8960  CA  TYR B 208      23.978  27.418  11.933  1.00 97.26           C  
ATOM   8962  C   TYR B 208      23.550  26.705  10.645  1.00 97.26           C  
ATOM   8963  CB  TYR B 208      22.769  28.093  12.584  1.00 97.26           C  
ATOM   8966  O   TYR B 208      23.567  25.472  10.573  1.00 97.26           O  
ATOM   8967  CG  TYR B 208      23.000  28.588  13.995  1.00 97.26           C  
ATOM   8968  CD1 TYR B 208      22.610  27.784  15.083  1.00 97.26           C  
ATOM   8970  CD2 TYR B 208      23.575  29.853  14.225  1.00 97.26           C  
ATOM   8972  CE1 TYR B 208      22.800  28.246  16.398  1.00 97.26           C  
ATOM   8974  CE2 TYR B 208      23.788  30.301  15.541  1.00 97.26           C  
ATOM   8976  OH  TYR B 208      23.596  29.941  17.902  1.00 97.26           O  
ATOM   8978  CZ  TYR B 208      23.398  29.500  16.633  1.00 97.26           C  
ATOM   8979  N   SER B 209      23.204  27.463   9.601  1.00 97.54           N  
ATOM   8981  CA  SER B 209      22.835  26.876   8.314  1.00 97.54           C  
ATOM   8983  C   SER B 209      24.028  26.233   7.605  1.00 97.54           C  
ATOM   8984  CB  SER B 209      22.125  27.899   7.431  1.00 97.54           C  
ATOM   8987  O   SER B 209      23.867  25.168   7.015  1.00 97.54           O  
ATOM   8988  OG  SER B 209      22.903  29.057   7.269  1.00 97.54           O  
ATOM   8990  N   GLN B 210      25.238  26.780   7.727  1.00 97.50           N  
ATOM   8992  CA  GLN B 210      26.458  26.182   7.167  1.00 97.50           C  
ATOM   8994  C   GLN B 210      26.792  24.818   7.796  1.00 97.50           C  
ATOM   8995  CB  GLN B 210      27.626  27.159   7.354  1.00 97.50           C  
ATOM   8998  O   GLN B 210      27.158  23.882   7.082  1.00 97.50           O  
ATOM   8999  CG  GLN B 210      27.504  28.405   6.459  1.00 97.50           C  
ATOM   9002  CD  GLN B 210      28.382  29.565   6.926  1.00 97.50           C  
ATOM   9003  NE2 GLN B 210      28.188  30.733   6.366  1.00 97.50           N  
ATOM   9006  OE1 GLN B 210      29.242  29.450   7.787  1.00 97.50           O  
ATOM   9007  N   LEU B 211      26.608  24.650   9.109  1.00 97.29           N  
ATOM   9009  CA  LEU B 211      26.759  23.354   9.775  1.00 97.29           C  
ATOM   9011  C   LEU B 211      25.633  22.381   9.381  1.00 97.29           C  
ATOM   9012  CB  LEU B 211      26.834  23.550  11.297  1.00 97.29           C  
ATOM   9015  O   LEU B 211      25.911  21.203   9.151  1.00 97.29           O  
ATOM   9016  CG  LEU B 211      28.082  24.271  11.836  1.00 97.29           C  
ATOM   9018  CD1 LEU B 211      27.972  24.391  13.355  1.00 97.29           C  
ATOM   9022  CD2 LEU B 211      29.387  23.554  11.487  1.00 97.29           C  
ATOM   9026  N   LEU B 212      24.391  22.854   9.188  1.00 96.68           N  
ATOM   9028  CA  LEU B 212      23.323  22.025   8.604  1.00 96.68           C  
ATOM   9030  C   LEU B 212      23.717  21.506   7.211  1.00 96.68           C  
ATOM   9031  CB  LEU B 212      21.992  22.804   8.512  1.00 96.68           C  
ATOM   9034  O   LEU B 212      23.434  20.357   6.880  1.00 96.68           O  
ATOM   9035  CG  LEU B 212      21.212  22.956   9.828  1.00 96.68           C  
ATOM   9037  CD1 LEU B 212      20.066  23.952   9.637  1.00 96.68           C  
ATOM   9041  CD2 LEU B 212      20.583  21.627  10.253  1.00 96.68           C  
ATOM   9045  N   LEU B 213      24.416  22.306   6.399  1.00 97.38           N  
ATOM   9047  CA  LEU B 213      24.911  21.865   5.092  1.00 97.38           C  
ATOM   9049  C   LEU B 213      25.999  20.787   5.186  1.00 97.38           C  
ATOM   9050  CB  LEU B 213      25.427  23.065   4.279  1.00 97.38           C  
ATOM   9053  O   LEU B 213      26.118  19.990   4.250  1.00 97.38           O  
ATOM   9054  CG  LEU B 213      24.389  24.129   3.889  1.00 97.38           C  
ATOM   9056  CD1 LEU B 213      25.017  25.064   2.864  1.00 97.38           C  
ATOM   9060  CD2 LEU B 213      23.108  23.527   3.320  1.00 97.38           C  
ATOM   9064  N   ARG B 214      26.784  20.736   6.271  1.00 95.75           N  
ATOM   9066  CA  ARG B 214      27.725  19.630   6.537  1.00 95.75           C  
ATOM   9068  C   ARG B 214      26.973  18.346   6.904  1.00 95.75           C  
ATOM   9069  CB  ARG B 214      28.738  20.007   7.638  1.00 95.75           C  
ATOM   9072  O   ARG B 214      27.320  17.278   6.409  1.00 95.75           O  
ATOM   9073  CG  ARG B 214      29.735  21.103   7.217  1.00 95.75           C  
ATOM   9076  CD  ARG B 214      30.716  21.482   8.343  1.00 95.75           C  
ATOM   9079  NE  ARG B 214      31.654  20.396   8.709  1.00 95.75           N  
ATOM   9081  NH1 ARG B 214      32.578  21.354  10.617  1.00 95.75           N  
ATOM   9084  NH2 ARG B 214      33.221  19.338   9.994  1.00 95.75           N  
ATOM   9087  CZ  ARG B 214      32.472  20.376   9.758  1.00 95.75           C  
ATOM   9088  N   GLU B 215      25.912  18.460   7.698  1.00 96.08           N  
ATOM   9090  CA  GLU B 215      25.058  17.333   8.098  1.00 96.08           C  
ATOM   9092  C   GLU B 215      24.216  16.772   6.939  1.00 96.08           C  
ATOM   9093  CB  GLU B 215      24.145  17.793   9.249  1.00 96.08           C  
ATOM   9096  O   GLU B 215      24.018  15.555   6.830  1.00 96.08           O  
ATOM   9097  CG  GLU B 215      24.917  17.941  10.570  1.00 96.08           C  
ATOM   9100  CD  GLU B 215      25.473  16.595  11.046  1.00 96.08           C  
ATOM   9101  OE1 GLU B 215      26.637  16.566  11.487  1.00 96.08           O  
ATOM   9102  OE2 GLU B 215      24.740  15.575  10.903  1.00 96.08           O  
ATOM   9103  N   PHE B 216      23.746  17.640   6.042  1.00 96.10           N  
ATOM   9105  CA  PHE B 216      22.921  17.289   4.889  1.00 96.10           C  
ATOM   9107  C   PHE B 216      23.614  17.711   3.574  1.00 96.10           C  
ATOM   9108  CB  PHE B 216      21.528  17.903   5.053  1.00 96.10           C  
ATOM   9111  O   PHE B 216      23.402  18.822   3.078  1.00 96.10           O  
ATOM   9112  CG  PHE B 216      20.775  17.482   6.303  1.00 96.10           C  
ATOM   9113  CD1 PHE B 216      20.027  16.289   6.320  1.00 96.10           C  
ATOM   9115  CD2 PHE B 216      20.805  18.295   7.450  1.00 96.10           C  
ATOM   9117  CE1 PHE B 216      19.345  15.897   7.485  1.00 96.10           C  
ATOM   9119  CE2 PHE B 216      20.128  17.903   8.616  1.00 96.10           C  
ATOM   9121  CZ  PHE B 216      19.405  16.700   8.637  1.00 96.10           C  
ATOM   9123  N   PRO B 217      24.421  16.826   2.952  1.00 95.77           N  
ATOM   9124  CA  PRO B 217      25.294  17.182   1.824  1.00 95.77           C  
ATOM   9126  C   PRO B 217      24.571  17.664   0.559  1.00 95.77           C  
ATOM   9127  CB  PRO B 217      26.102  15.917   1.522  1.00 95.77           C  
ATOM   9130  O   PRO B 217      25.182  18.295  -0.301  1.00 95.77           O  
ATOM   9131  CG  PRO B 217      26.128  15.177   2.855  1.00 95.77           C  
ATOM   9134  CD  PRO B 217      24.753  15.489   3.430  1.00 95.77           C  
ATOM   9137  N   ARG B 218      23.275  17.361   0.424  1.00 96.37           N  
ATOM   9139  CA  ARG B 218      22.440  17.768  -0.719  1.00 96.37           C  
ATOM   9141  C   ARG B 218      21.573  18.997  -0.458  1.00 96.37           C  
ATOM   9142  CB  ARG B 218      21.582  16.581  -1.170  1.00 96.37           C  
ATOM   9145  O   ARG B 218      20.831  19.406  -1.351  1.00 96.37           O  
ATOM   9146  CG  ARG B 218      22.441  15.439  -1.734  1.00 96.37           C  
ATOM   9149  CD  ARG B 218      21.558  14.425  -2.460  1.00 96.37           C  
ATOM   9152  NE  ARG B 218      20.953  15.008  -3.676  1.00 96.37           N  
ATOM   9154  NH1 ARG B 218      19.489  13.312  -4.215  1.00 96.37           N  
ATOM   9157  NH2 ARG B 218      19.633  15.092  -5.523  1.00 96.37           N  
ATOM   9160  CZ  ARG B 218      20.036  14.466  -4.455  1.00 96.37           C  
ATOM   9161  N   TRP B 219      21.617  19.556   0.746  1.00 97.40           N  
ATOM   9163  CA  TRP B 219      20.870  20.766   1.074  1.00 97.40           C  
ATOM   9165  C   TRP B 219      21.590  22.003   0.543  1.00 97.40           C  
ATOM   9166  CB  TRP B 219      20.610  20.841   2.582  1.00 97.40           C  
ATOM   9169  O   TRP B 219      22.805  21.981   0.329  1.00 97.40           O  
ATOM   9170  CG  TRP B 219      19.627  19.849   3.130  1.00 97.40           C  
ATOM   9171  CD1 TRP B 219      19.254  18.669   2.575  1.00 97.40           C  
ATOM   9173  CD2 TRP B 219      18.843  19.968   4.355  1.00 97.40           C  
ATOM   9174  CE2 TRP B 219      17.996  18.826   4.458  1.00 97.40           C  
ATOM   9175  CE3 TRP B 219      18.724  20.951   5.361  1.00 97.40           C  
ATOM   9177  NE1 TRP B 219      18.325  18.042   3.374  1.00 97.40           N  
ATOM   9179  CH2 TRP B 219      16.909  19.716   6.428  1.00 97.40           C  
ATOM   9181  CZ2 TRP B 219      17.034  18.706   5.462  1.00 97.40           C  
ATOM   9183  CZ3 TRP B 219      17.769  20.827   6.388  1.00 97.40           C  
ATOM   9185  N   THR B 220      20.831  23.077   0.352  1.00 97.98           N  
ATOM   9187  CA  THR B 220      21.331  24.419   0.025  1.00 97.98           C  
ATOM   9189  C   THR B 220      20.742  25.424   1.002  1.00 97.98           C  
ATOM   9190  CB  THR B 220      20.960  24.848  -1.402  1.00 97.98           C  
ATOM   9192  O   THR B 220      19.578  25.277   1.381  1.00 97.98           O  
ATOM   9193  CG2 THR B 220      21.593  23.951  -2.464  1.00 97.98           C  
ATOM   9197  OG1 THR B 220      19.559  24.801  -1.575  1.00 97.98           O  
ATOM   9199  N   ALA B 221      21.491  26.459   1.370  1.00 98.12           N  
ATOM   9201  CA  ALA B 221      21.034  27.492   2.289  1.00 98.12           C  
ATOM   9203  C   ALA B 221      21.204  28.895   1.700  1.00 98.12           C  
ATOM   9204  CB  ALA B 221      21.745  27.331   3.632  1.00 98.12           C  
ATOM   9208  O   ALA B 221      22.200  29.197   1.042  1.00 98.12           O  
ATOM   9209  N   THR B 222      20.217  29.752   1.947  1.00 97.85           N  
ATOM   9211  CA  THR B 222      20.296  31.190   1.685  1.00 97.85           C  
ATOM   9213  C   THR B 222      20.335  31.943   3.009  1.00 97.85           C  
ATOM   9214  CB  THR B 222      19.116  31.668   0.839  1.00 97.85           C  
ATOM   9216  O   THR B 222      19.365  31.866   3.756  1.00 97.85           O  
ATOM   9217  CG2 THR B 222      19.249  33.141   0.461  1.00 97.85           C  
ATOM   9221  OG1 THR B 222      19.078  30.924  -0.358  1.00 97.85           O  
ATOM   9223  N   GLY B 223      21.410  32.679   3.289  1.00 97.66           N  
ATOM   9225  CA  GLY B 223      21.493  33.586   4.439  1.00 97.66           C  
ATOM   9228  C   GLY B 223      20.968  34.983   4.105  1.00 97.66           C  
ATOM   9229  O   GLY B 223      21.353  35.557   3.086  1.00 97.66           O  
ATOM   9230  N   LEU B 224      20.080  35.537   4.927  1.00 96.42           N  
ATOM   9232  CA  LEU B 224      19.600  36.916   4.813  1.00 96.42           C  
ATOM   9234  C   LEU B 224      20.189  37.760   5.939  1.00 96.42           C  
ATOM   9235  CB  LEU B 224      18.067  36.984   4.886  1.00 96.42           C  
ATOM   9238  O   LEU B 224      19.952  37.453   7.101  1.00 96.42           O  
ATOM   9239  CG  LEU B 224      17.287  36.131   3.882  1.00 96.42           C  
ATOM   9241  CD1 LEU B 224      15.805  36.482   4.016  1.00 96.42           C  
ATOM   9245  CD2 LEU B 224      17.694  36.391   2.434  1.00 96.42           C  
ATOM   9249  N   ASP B 225      20.896  38.833   5.601  1.00 96.17           N  
ATOM   9251  CA  ASP B 225      21.410  39.805   6.572  1.00 96.17           C  
ATOM   9253  C   ASP B 225      21.763  41.129   5.871  1.00 96.17           C  
ATOM   9254  CB  ASP B 225      22.629  39.217   7.308  1.00 96.17           C  
ATOM   9257  O   ASP B 225      21.683  41.228   4.642  1.00 96.17           O  
ATOM   9258  CG  ASP B 225      22.616  39.642   8.774  1.00 96.17           C  
ATOM   9259  OD1 ASP B 225      22.498  38.744   9.634  1.00 96.17           O  
ATOM   9260  OD2 ASP B 225      22.686  40.872   9.003  1.00 96.17           O  
ATOM   9261  N   VAL B 226      22.176  42.157   6.611  1.00 93.93           N  
ATOM   9263  CA  VAL B 226      22.704  43.398   6.023  1.00 93.93           C  
ATOM   9265  C   VAL B 226      24.038  43.143   5.311  1.00 93.93           C  
ATOM   9266  CB  VAL B 226      22.819  44.534   7.055  1.00 93.93           C  
ATOM   9268  O   VAL B 226      24.781  42.226   5.649  1.00 93.93           O  
ATOM   9269  CG1 VAL B 226      21.453  44.871   7.663  1.00 93.93           C  
ATOM   9273  CG2 VAL B 226      23.815  44.236   8.178  1.00 93.93           C  
ATOM   9277  N   GLU B 227      24.378  43.970   4.319  1.00 93.44           N  
ATOM   9279  CA  GLU B 227      25.517  43.738   3.410  1.00 93.44           C  
ATOM   9281  C   GLU B 227      26.861  43.491   4.122  1.00 93.44           C  
ATOM   9282  CB  GLU B 227      25.607  44.948   2.468  1.00 93.44           C  
ATOM   9285  O   GLU B 227      27.621  42.594   3.740  1.00 93.44           O  
ATOM   9286  CG  GLU B 227      26.681  44.800   1.378  1.00 93.44           C  
ATOM   9289  CD  GLU B 227      26.633  45.931   0.336  1.00 93.44           C  
ATOM   9290  OE1 GLU B 227      27.306  45.777  -0.709  1.00 93.44           O  
ATOM   9291  OE2 GLU B 227      25.909  46.928   0.563  1.00 93.44           O  
ATOM   9292  N   ARG B 228      27.136  44.247   5.193  1.00 92.16           N  
ATOM   9294  CA  ARG B 228      28.376  44.115   5.972  1.00 92.16           C  
ATOM   9296  C   ARG B 228      28.474  42.736   6.644  1.00 92.16           C  
ATOM   9297  CB  ARG B 228      28.480  45.286   6.967  1.00 92.16           C  
ATOM   9300  O   ARG B 228      29.498  42.071   6.523  1.00 92.16           O  
ATOM   9301  CG  ARG B 228      29.917  45.522   7.463  1.00 92.16           C  
ATOM   9304  CD  ARG B 228      29.961  46.680   8.481  1.00 92.16           C  
ATOM   9307  NE  ARG B 228      31.204  46.708   9.268  1.00 92.16           N  
ATOM   9309  NH1 ARG B 228      31.038  48.775  10.290  1.00 92.16           N  
ATOM   9312  NH2 ARG B 228      32.545  47.309  10.991  1.00 92.16           N  
ATOM   9315  CZ  ARG B 228      31.587  47.598  10.164  1.00 92.16           C  
ATOM   9316  N   ILE B 229      27.376  42.261   7.233  1.00 93.42           N  
ATOM   9318  CA  ILE B 229      27.294  40.948   7.891  1.00 93.42           C  
ATOM   9320  C   ILE B 229      27.275  39.807   6.866  1.00 93.42           C  
ATOM   9321  CB  ILE B 229      26.061  40.911   8.820  1.00 93.42           C  
ATOM   9323  O   ILE B 229      27.975  38.809   7.033  1.00 93.42           O  
ATOM   9324  CG1 ILE B 229      26.079  42.025   9.895  1.00 93.42           C  
ATOM   9327  CG2 ILE B 229      25.924  39.541   9.497  1.00 93.42           C  
ATOM   9331  CD1 ILE B 229      27.290  42.019  10.837  1.00 93.42           C  
ATOM   9335  N   ALA B 230      26.583  39.980   5.736  1.00 95.15           N  
ATOM   9337  CA  ALA B 230      26.570  39.006   4.644  1.00 95.15           C  
ATOM   9339  C   ALA B 230      27.987  38.693   4.112  1.00 95.15           C  
ATOM   9340  CB  ALA B 230      25.661  39.554   3.538  1.00 95.15           C  
ATOM   9344  O   ALA B 230      28.278  37.562   3.719  1.00 95.15           O  
ATOM   9345  N   THR B 231      28.900  39.669   4.140  1.00 94.85           N  
ATOM   9347  CA  THR B 231      30.310  39.460   3.771  1.00 94.85           C  
ATOM   9349  C   THR B 231      31.019  38.497   4.732  1.00 94.85           C  
ATOM   9350  CB  THR B 231      31.053  40.802   3.692  1.00 94.85           C  
ATOM   9352  O   THR B 231      31.738  37.605   4.276  1.00 94.85           O  
ATOM   9353  CG2 THR B 231      32.506  40.645   3.241  1.00 94.85           C  
ATOM   9357  OG1 THR B 231      30.420  41.626   2.735  1.00 94.85           O  
ATOM   9359  N   LEU B 232      30.771  38.617   6.043  1.00 93.41           N  
ATOM   9361  CA  LEU B 232      31.306  37.701   7.060  1.00 93.41           C  
ATOM   9363  C   LEU B 232      30.765  36.280   6.863  1.00 93.41           C  
ATOM   9364  CB  LEU B 232      30.962  38.209   8.476  1.00 93.41           C  
ATOM   9367  O   LEU B 232      31.532  35.315   6.910  1.00 93.41           O  
ATOM   9368  CG  LEU B 232      31.497  39.609   8.824  1.00 93.41           C  
ATOM   9370  CD1 LEU B 232      31.027  40.009  10.222  1.00 93.41           C  
ATOM   9374  CD2 LEU B 232      33.026  39.656   8.791  1.00 93.41           C  
ATOM   9378  N   ALA B 233      29.472  36.153   6.557  1.00 96.48           N  
ATOM   9380  CA  ALA B 233      28.856  34.857   6.309  1.00 96.48           C  
ATOM   9382  C   ALA B 233      29.465  34.131   5.101  1.00 96.48           C  
ATOM   9383  CB  ALA B 233      27.345  35.038   6.155  1.00 96.48           C  
ATOM   9387  O   ALA B 233      29.772  32.940   5.183  1.00 96.48           O  
ATOM   9388  N   ASN B 234      29.704  34.841   3.994  1.00 96.17           N  
ATOM   9390  CA  ASN B 234      30.348  34.259   2.813  1.00 96.17           C  
ATOM   9392  C   ASN B 234      31.798  33.829   3.090  1.00 96.17           C  
ATOM   9393  CB  ASN B 234      30.291  35.266   1.656  1.00 96.17           C  
ATOM   9396  O   ASN B 234      32.225  32.768   2.630  1.00 96.17           O  
ATOM   9397  CG  ASN B 234      28.885  35.442   1.116  1.00 96.17           C  
ATOM   9398  ND2 ASN B 234      28.479  36.660   0.867  1.00 96.17           N  
ATOM   9401  OD1 ASN B 234      28.142  34.498   0.905  1.00 96.17           O  
ATOM   9402  N   ALA B 235      32.550  34.618   3.863  1.00 95.67           N  
ATOM   9404  CA  ALA B 235      33.910  34.256   4.257  1.00 95.67           C  
ATOM   9406  C   ALA B 235      33.934  32.985   5.128  1.00 95.67           C  
ATOM   9407  CB  ALA B 235      34.544  35.453   4.973  1.00 95.67           C  
ATOM   9411  O   ALA B 235      34.797  32.122   4.945  1.00 95.67           O  
ATOM   9412  N   GLN B 236      32.964  32.827   6.033  1.00 95.82           N  
ATOM   9414  CA  GLN B 236      32.854  31.624   6.855  1.00 95.82           C  
ATOM   9416  C   GLN B 236      32.413  30.395   6.048  1.00 95.82           C  
ATOM   9417  CB  GLN B 236      31.923  31.894   8.037  1.00 95.82           C  
ATOM   9420  O   GLN B 236      32.962  29.311   6.252  1.00 95.82           O  
ATOM   9421  CG  GLN B 236      32.078  30.783   9.081  1.00 95.82           C  
ATOM   9424  CD  GLN B 236      31.315  31.134  10.339  1.00 95.82           C  
ATOM   9425  NE2 GLN B 236      30.044  30.837  10.370  1.00 95.82           N  
ATOM   9428  OE1 GLN B 236      31.843  31.712  11.276  1.00 95.82           O  
ATOM   9429  N   ALA B 237      31.507  30.555   5.078  1.00 96.77           N  
ATOM   9431  CA  ALA B 237      31.115  29.473   4.175  1.00 96.77           C  
ATOM   9433  C   ALA B 237      32.313  28.912   3.389  1.00 96.77           C  
ATOM   9434  CB  ALA B 237      30.025  29.981   3.228  1.00 96.77           C  
ATOM   9438  O   ALA B 237      32.452  27.691   3.296  1.00 96.77           O  
ATOM   9439  N   LEU B 238      33.207  29.787   2.908  1.00 96.37           N  
ATOM   9441  CA  LEU B 238      34.460  29.392   2.257  1.00 96.37           C  
ATOM   9443  C   LEU B 238      35.388  28.637   3.220  1.00 96.37           C  
ATOM   9444  CB  LEU B 238      35.139  30.656   1.691  1.00 96.37           C  
ATOM   9447  O   LEU B 238      35.976  27.623   2.851  1.00 96.37           O  
ATOM   9448  CG  LEU B 238      36.481  30.395   0.981  1.00 96.37           C  
ATOM   9450  CD1 LEU B 238      36.315  29.538  -0.273  1.00 96.37           C  
ATOM   9454  CD2 LEU B 238      37.116  31.726   0.572  1.00 96.37           C  
ATOM   9458  N   ARG B 239      35.506  29.092   4.474  1.00 94.74           N  
ATOM   9460  CA  ARG B 239      36.311  28.405   5.499  1.00 94.74           C  
ATOM   9462  C   ARG B 239      35.789  26.997   5.802  1.00 94.74           C  
ATOM   9463  CB  ARG B 239      36.368  29.272   6.768  1.00 94.74           C  
ATOM   9466  O   ARG B 239      36.586  26.100   6.062  1.00 94.74           O  
ATOM   9467  CG  ARG B 239      37.229  28.632   7.867  1.00 94.74           C  
ATOM   9470  CD  ARG B 239      37.271  29.508   9.119  1.00 94.74           C  
ATOM   9473  NE  ARG B 239      38.014  28.835  10.205  1.00 94.74           N  
ATOM   9475  NH1 ARG B 239      39.462  30.534  10.740  1.00 94.74           N  
ATOM   9478  NH2 ARG B 239      39.521  28.651  11.913  1.00 94.74           N  
ATOM   9481  CZ  ARG B 239      38.993  29.338  10.940  1.00 94.74           C  
ATOM   9482  N   LEU B 240      34.471  26.808   5.791  1.00 95.22           N  
ATOM   9484  CA  LEU B 240      33.822  25.524   6.069  1.00 95.22           C  
ATOM   9486  C   LEU B 240      33.691  24.617   4.833  1.00 95.22           C  
ATOM   9487  CB  LEU B 240      32.462  25.784   6.742  1.00 95.22           C  
ATOM   9490  O   LEU B 240      33.263  23.471   4.983  1.00 95.22           O  
ATOM   9491  CG  LEU B 240      32.554  26.387   8.156  1.00 95.22           C  
ATOM   9493  CD1 LEU B 240      31.145  26.646   8.677  1.00 95.22           C  
ATOM   9497  CD2 LEU B 240      33.254  25.460   9.153  1.00 95.22           C  
ATOM   9501  N   GLY B 241      34.050  25.095   3.636  1.00 96.59           N  
ATOM   9503  CA  GLY B 241      33.952  24.332   2.387  1.00 96.59           C  
ATOM   9506  C   GLY B 241      32.509  24.070   1.942  1.00 96.59           C  
ATOM   9507  O   GLY B 241      32.203  23.001   1.407  1.00 96.59           O  
ATOM   9508  N   VAL B 242      31.591  24.996   2.242  1.00 96.87           N  
ATOM   9510  CA  VAL B 242      30.163  24.904   1.877  1.00 96.87           C  
ATOM   9512  C   VAL B 242      29.708  26.039   0.954  1.00 96.87           C  
ATOM   9513  CB  VAL B 242      29.248  24.750   3.110  1.00 96.87           C  
ATOM   9515  O   VAL B 242      28.514  26.171   0.688  1.00 96.87           O  
ATOM   9516  CG1 VAL B 242      29.573  23.484   3.914  1.00 96.87           C  
ATOM   9520  CG2 VAL B 242      29.301  25.960   4.045  1.00 96.87           C  
ATOM   9524  N   GLU B 243      30.640  26.835   0.427  1.00 97.20           N  
ATOM   9526  CA  GLU B 243      30.398  28.013  -0.414  1.00 97.20           C  
ATOM   9528  C   GLU B 243      29.652  27.706  -1.722  1.00 97.20           C  
ATOM   9529  CB  GLU B 243      31.722  28.760  -0.687  1.00 97.20           C  
ATOM   9532  O   GLU B 243      28.938  28.559  -2.236  1.00 97.20           O  
ATOM   9533  CG  GLU B 243      32.728  28.102  -1.658  1.00 97.20           C  
ATOM   9536  CD  GLU B 243      33.609  26.986  -1.068  1.00 97.20           C  
ATOM   9537  OE1 GLU B 243      34.615  26.648  -1.727  1.00 97.20           O  
ATOM   9538  OE2 GLU B 243      33.291  26.480   0.033  1.00 97.20           O  
ATOM   9539  N   GLU B 244      29.730  26.477  -2.241  1.00 97.06           N  
ATOM   9541  CA  GLU B 244      28.960  26.069  -3.429  1.00 97.06           C  
ATOM   9543  C   GLU B 244      27.461  25.861  -3.140  1.00 97.06           C  
ATOM   9544  CB  GLU B 244      29.544  24.783  -4.030  1.00 97.06           C  
ATOM   9547  O   GLU B 244      26.649  25.769  -4.064  1.00 97.06           O  
ATOM   9548  CG  GLU B 244      30.986  24.933  -4.543  1.00 97.06           C  
ATOM   9551  CD  GLU B 244      31.426  23.727  -5.395  1.00 97.06           C  
ATOM   9552  OE1 GLU B 244      32.328  23.910  -6.245  1.00 97.06           O  
ATOM   9553  OE2 GLU B 244      30.833  22.631  -5.239  1.00 97.06           O  
ATOM   9554  N   ARG B 245      27.078  25.752  -1.860  1.00 97.24           N  
ATOM   9556  CA  ARG B 245      25.704  25.447  -1.412  1.00 97.24           C  
ATOM   9558  C   ARG B 245      25.143  26.472  -0.428  1.00 97.24           C  
ATOM   9559  CB  ARG B 245      25.663  24.032  -0.823  1.00 97.24           C  
ATOM   9562  O   ARG B 245      23.975  26.354  -0.050  1.00 97.24           O  
ATOM   9563  CG  ARG B 245      25.981  22.950  -1.866  1.00 97.24           C  
ATOM   9566  CD  ARG B 245      25.847  21.542  -1.277  1.00 97.24           C  
ATOM   9569  NE  ARG B 245      26.791  21.325  -0.164  1.00 97.24           N  
ATOM   9571  NH1 ARG B 245      25.276  20.880   1.524  1.00 97.24           N  
ATOM   9574  NH2 ARG B 245      27.456  20.734   1.921  1.00 97.24           N  
ATOM   9577  CZ  ARG B 245      26.497  20.984   1.077  1.00 97.24           C  
ATOM   9578  N   PHE B 246      25.939  27.460  -0.031  1.00 97.90           N  
ATOM   9580  CA  PHE B 246      25.535  28.589   0.795  1.00 97.90           C  
ATOM   9582  C   PHE B 246      25.701  29.883   0.002  1.00 97.90           C  
ATOM   9583  CB  PHE B 246      26.364  28.619   2.085  1.00 97.90           C  
ATOM   9586  O   PHE B 246      26.775  30.160  -0.521  1.00 97.90           O  
ATOM   9587  CG  PHE B 246      25.972  29.748   3.019  1.00 97.90           C  
ATOM   9588  CD1 PHE B 246      26.620  30.994   2.937  1.00 97.90           C  
ATOM   9590  CD2 PHE B 246      24.943  29.565   3.961  1.00 97.90           C  
ATOM   9592  CE1 PHE B 246      26.254  32.041   3.799  1.00 97.90           C  
ATOM   9594  CE2 PHE B 246      24.551  30.627   4.794  1.00 97.90           C  
ATOM   9596  CZ  PHE B 246      25.211  31.862   4.722  1.00 97.90           C  
ATOM   9598  N   ALA B 247      24.651  30.694  -0.062  1.00 96.39           N  
ATOM   9600  CA  ALA B 247      24.709  32.027  -0.649  1.00 96.39           C  
ATOM   9602  C   ALA B 247      24.012  33.027   0.269  1.00 96.39           C  
ATOM   9603  CB  ALA B 247      24.069  31.992  -2.043  1.00 96.39           C  
ATOM   9607  O   ALA B 247      23.038  32.687   0.935  1.00 96.39           O  
ATOM   9608  N   THR B 248      24.448  34.280   0.273  1.00 96.91           N  
ATOM   9610  CA  THR B 248      23.747  35.345   1.001  1.00 96.91           C  
ATOM   9612  C   THR B 248      22.906  36.211   0.078  1.00 96.91           C  
ATOM   9613  CB  THR B 248      24.707  36.239   1.779  1.00 96.91           C  
ATOM   9615  O   THR B 248      23.282  36.458  -1.070  1.00 96.91           O  
ATOM   9616  CG2 THR B 248      25.455  35.460   2.853  1.00 96.91           C  
ATOM   9620  OG1 THR B 248      25.625  36.818   0.875  1.00 96.91           O  
ATOM   9622  N   ARG B 249      21.815  36.777   0.593  1.00 96.36           N  
ATOM   9624  CA  ARG B 249      21.106  37.898  -0.035  1.00 96.36           C  
ATOM   9626  C   ARG B 249      21.107  39.064   0.945  1.00 96.36           C  
ATOM   9627  CB  ARG B 249      19.683  37.494  -0.449  1.00 96.36           C  
ATOM   9630  O   ARG B 249      20.484  38.978   1.998  1.00 96.36           O  
ATOM   9631  CG  ARG B 249      19.648  36.284  -1.394  1.00 96.36           C  
ATOM   9634  CD  ARG B 249      18.216  35.807  -1.658  1.00 96.36           C  
ATOM   9637  NE  ARG B 249      17.486  36.710  -2.566  1.00 96.36           N  
ATOM   9639  NH1 ARG B 249      15.392  35.835  -2.217  1.00 96.36           N  
ATOM   9642  NH2 ARG B 249      15.654  37.549  -3.622  1.00 96.36           N  
ATOM   9645  CZ  ARG B 249      16.186  36.690  -2.799  1.00 96.36           C  
ATOM   9646  N   ALA B 250      21.806  40.137   0.583  1.00 93.78           N  
ATOM   9648  CA  ALA B 250      21.866  41.337   1.404  1.00 93.78           C  
ATOM   9650  C   ALA B 250      20.510  42.059   1.410  1.00 93.78           C  
ATOM   9651  CB  ALA B 250      23.003  42.240   0.915  1.00 93.78           C  
ATOM   9655  O   ALA B 250      19.914  42.274   0.349  1.00 93.78           O  
ATOM   9656  N   GLY B 251      20.026  42.450   2.586  1.00 92.47           N  
ATOM   9658  CA  GLY B 251      18.789  43.209   2.710  1.00 92.47           C  
ATOM   9661  C   GLY B 251      18.302  43.370   4.145  1.00 92.47           C  
ATOM   9662  O   GLY B 251      18.761  42.712   5.069  1.00 92.47           O  
ATOM   9663  N   ASP B 252      17.329  44.259   4.303  1.00 91.22           N  
ATOM   9665  CA  ASP B 252      16.573  44.437   5.538  1.00 91.22           C  
ATOM   9667  C   ASP B 252      15.555  43.290   5.671  1.00 91.22           C  
ATOM   9668  CB  ASP B 252      15.937  45.836   5.460  1.00 91.22           C  
ATOM   9671  O   ASP B 252      14.550  43.248   4.948  1.00 91.22           O  
ATOM   9672  CG  ASP B 252      14.956  46.181   6.576  1.00 91.22           C  
ATOM   9673  OD1 ASP B 252      14.434  47.323   6.515  1.00 91.22           O  
ATOM   9674  OD2 ASP B 252      14.624  45.283   7.371  1.00 91.22           O  
ATOM   9675  N   PHE B 253      15.825  42.335   6.567  1.00 91.77           N  
ATOM   9677  CA  PHE B 253      14.988  41.145   6.701  1.00 91.77           C  
ATOM   9679  C   PHE B 253      13.591  41.458   7.259  1.00 91.77           C  
ATOM   9680  CB  PHE B 253      15.723  40.035   7.468  1.00 91.77           C  
ATOM   9683  O   PHE B 253      12.655  40.724   6.948  1.00 91.77           O  
ATOM   9684  CG  PHE B 253      16.154  40.375   8.882  1.00 91.77           C  
ATOM   9685  CD1 PHE B 253      17.499  40.680   9.163  1.00 91.77           C  
ATOM   9687  CD2 PHE B 253      15.212  40.349   9.927  1.00 91.77           C  
ATOM   9689  CE1 PHE B 253      17.895  40.964  10.480  1.00 91.77           C  
ATOM   9691  CE2 PHE B 253      15.606  40.639  11.244  1.00 91.77           C  
ATOM   9693  CZ  PHE B 253      16.950  40.943  11.519  1.00 91.77           C  
ATOM   9695  N   TRP B 254      13.371  42.584   7.945  1.00 90.66           N  
ATOM   9697  CA  TRP B 254      12.040  42.966   8.443  1.00 90.66           C  
ATOM   9699  C   TRP B 254      11.039  43.313   7.332  1.00 90.66           C  
ATOM   9700  CB  TRP B 254      12.167  44.136   9.421  1.00 90.66           C  
ATOM   9703  O   TRP B 254       9.828  43.313   7.576  1.00 90.66           O  
ATOM   9704  CG  TRP B 254      12.831  43.807  10.719  1.00 90.66           C  
ATOM   9705  CD1 TRP B 254      12.203  43.294  11.801  1.00 90.66           C  
ATOM   9707  CD2 TRP B 254      14.232  43.975  11.113  1.00 90.66           C  
ATOM   9708  CE2 TRP B 254      14.363  43.571  12.474  1.00 90.66           C  
ATOM   9709  CE3 TRP B 254      15.407  44.438  10.483  1.00 90.66           C  
ATOM   9711  NE1 TRP B 254      13.103  43.160  12.835  1.00 90.66           N  
ATOM   9713  CH2 TRP B 254      16.725  44.100  12.507  1.00 90.66           C  
ATOM   9715  CZ2 TRP B 254      15.576  43.638  13.170  1.00 90.66           C  
ATOM   9717  CZ3 TRP B 254      16.638  44.492  11.162  1.00 90.66           C  
ATOM   9719  N   ARG B 255      11.507  43.593   6.108  1.00 90.73           N  
ATOM   9721  CA  ARG B 255      10.649  43.962   4.962  1.00 90.73           C  
ATOM   9723  C   ARG B 255      10.029  42.774   4.226  1.00 90.73           C  
ATOM   9724  CB  ARG B 255      11.432  44.850   3.987  1.00 90.73           C  
ATOM   9727  O   ARG B 255       9.189  42.980   3.348  1.00 90.73           O  
ATOM   9728  CG  ARG B 255      11.812  46.182   4.635  1.00 90.73           C  
ATOM   9731  CD  ARG B 255      12.518  47.076   3.618  1.00 90.73           C  
ATOM   9734  NE  ARG B 255      13.034  48.279   4.278  1.00 90.73           N  
ATOM   9736  NH1 ARG B 255      13.200  49.647   2.444  1.00 90.73           N  
ATOM   9739  NH2 ARG B 255      13.732  50.417   4.478  1.00 90.73           N  
ATOM   9742  CZ  ARG B 255      13.313  49.442   3.729  1.00 90.73           C  
ATOM   9743  N   GLY B 256      10.424  41.544   4.548  1.00 90.46           N  
ATOM   9745  CA  GLY B 256       9.981  40.360   3.818  1.00 90.46           C  
ATOM   9748  C   GLY B 256      10.587  40.276   2.412  1.00 90.46           C  
ATOM   9749  O   GLY B 256      11.714  40.701   2.170  1.00 90.46           O  
ATOM   9750  N   GLY B 257       9.853  39.687   1.462  1.00 92.25           N  
ATOM   9752  CA  GLY B 257      10.357  39.493   0.093  1.00 92.25           C  
ATOM   9755  C   GLY B 257      11.439  38.410  -0.021  1.00 92.25           C  
ATOM   9756  O   GLY B 257      12.264  38.438  -0.935  1.00 92.25           O  
ATOM   9757  N   TRP B 258      11.436  37.441   0.896  1.00 95.27           N  
ATOM   9759  CA  TRP B 258      12.506  36.449   1.048  1.00 95.27           C
[truncated: 79,956 more chars]
