# Supplementary material for: Improving deep learning protein monomer and complex structure prediction using DeepMSA2 with huge metagenomics data
Source: Nat Methods. 2024 Jan 2;21(2):279–89. doi: 10.1038/s41592-023-02130-4 (PMC10864179; doi:10.1038/s41592-023-02130-4)
Supplement: Supplementary file 17 — Statistical source data and structure coordinate files. [file 41592_2023_2130_MOESM17_ESM.zip › Figure6/Fig6B.T1127o.DMFold-Multimer_model.pdb]

PFRMAT TS
TARGET T1127
MODEL   1
PARENT N/A
ATOM      1  N   GLY A   1      65.802   2.045  22.958  1.00 74.35           N  
ATOM      5  CA  GLY A   1      64.957   1.991  21.749  1.00 74.35           C  
ATOM      8  C   GLY A   1      65.405   3.099  20.823  1.00 74.35           C  
ATOM      9  O   GLY A   1      66.467   3.663  21.060  1.00 74.35           O  
ATOM     10  N   PRO A   2      64.650   3.448  19.775  1.00 86.69           N  
ATOM     11  CA  PRO A   2      64.837   4.747  19.144  1.00 86.69           C  
ATOM     13  C   PRO A   2      64.500   5.866  20.143  1.00 86.69           C  
ATOM     14  CB  PRO A   2      63.913   4.738  17.926  1.00 86.69           C  
ATOM     17  O   PRO A   2      63.548   5.760  20.923  1.00 86.69           O  
ATOM     18  CG  PRO A   2      62.789   3.789  18.345  1.00 86.69           C  
ATOM     21  CD  PRO A   2      63.498   2.755  19.220  1.00 86.69           C  
ATOM     24  N   LEU A   3      65.282   6.946  20.109  1.00 90.87           N  
ATOM     26  CA  LEU A   3      64.999   8.153  20.877  1.00 90.87           C  
ATOM     28  C   LEU A   3      63.828   8.893  20.222  1.00 90.87           C  
ATOM     29  CB  LEU A   3      66.268   9.023  20.943  1.00 90.87           C  
ATOM     32  O   LEU A   3      63.911   9.288  19.059  1.00 90.87           O  
ATOM     33  CG  LEU A   3      66.173  10.204  21.926  1.00 90.87           C  
ATOM     35  CD1 LEU A   3      66.187   9.718  23.376  1.00 90.87           C  
ATOM     39  CD2 LEU A   3      67.371  11.134  21.719  1.00 90.87           C  
ATOM     43  N   GLY A   4      62.751   9.092  20.973  1.00 93.14           N  
ATOM     45  CA  GLY A   4      61.571   9.828  20.529  1.00 93.14           C  
ATOM     48  C   GLY A   4      61.285  11.044  21.403  1.00 93.14           C  
ATOM     49  O   GLY A   4      61.867  11.210  22.476  1.00 93.14           O  
ATOM     50  N   SER A   5      60.387  11.907  20.929  1.00 94.26           N  
ATOM     52  CA  SER A   5      59.840  13.008  21.723  1.00 94.26           C  
ATOM     54  C   SER A   5      58.591  12.555  22.471  1.00 94.26           C  
ATOM     55  CB  SER A   5      59.498  14.209  20.839  1.00 94.26           C  
ATOM     58  O   SER A   5      57.700  11.973  21.861  1.00 94.26           O  
ATOM     59  OG  SER A   5      60.634  15.043  20.682  1.00 94.26           O  
ATOM     61  N   MET A   6      58.519  12.870  23.761  1.00 94.61           N  
ATOM     63  CA  MET A   6      57.294  12.820  24.562  1.00 94.61           C  
ATOM     65  C   MET A   6      57.065  14.185  25.195  1.00 94.61           C  
ATOM     66  CB  MET A   6      57.381  11.750  25.659  1.00 94.61           C  
ATOM     69  O   MET A   6      58.015  14.921  25.457  1.00 94.61           O  
ATOM     70  CG  MET A   6      57.451  10.329  25.097  1.00 94.61           C  
ATOM     73  SD  MET A   6      55.994   9.721  24.208  1.00 94.61           S  
ATOM     74  CE  MET A   6      54.803   9.571  25.555  1.00 94.61           C  
ATOM     78  N   PHE A   7      55.816  14.508  25.479  1.00 96.36           N  
ATOM     80  CA  PHE A   7      55.429  15.775  26.080  1.00 96.36           C  
ATOM     82  C   PHE A   7      54.890  15.508  27.479  1.00 96.36           C  
ATOM     83  CB  PHE A   7      54.429  16.477  25.158  1.00 96.36           C  
ATOM     86  O   PHE A   7      54.225  14.496  27.696  1.00 96.36           O  
ATOM     87  CG  PHE A   7      54.970  16.652  23.750  1.00 96.36           C  
ATOM     88  CD1 PHE A   7      55.715  17.797  23.412  1.00 96.36           C  
ATOM     90  CD2 PHE A   7      54.787  15.636  22.792  1.00 96.36           C  
ATOM     92  CE1 PHE A   7      56.260  17.928  22.122  1.00 96.36           C  
ATOM     94  CE2 PHE A   7      55.329  15.765  21.503  1.00 96.36           C  
ATOM     96  CZ  PHE A   7      56.064  16.914  21.166  1.00 96.36           C  
ATOM     98  N   SER A   8      55.181  16.382  28.438  1.00 96.59           N  
ATOM    100  CA  SER A   8      54.645  16.282  29.794  1.00 96.59           C  
ATOM    102  C   SER A   8      53.884  17.530  30.199  1.00 96.59           C  
ATOM    103  CB  SER A   8      55.732  15.985  30.822  1.00 96.59           C  
ATOM    106  O   SER A   8      54.281  18.630  29.824  1.00 96.59           O  
ATOM    107  OG  SER A   8      56.549  17.110  31.041  1.00 96.59           O  
ATOM    109  N   ARG A   9      52.864  17.359  31.037  1.00 97.14           N  
ATOM    111  CA  ARG A   9      52.147  18.442  31.705  1.00 97.14           C  
ATOM    113  C   ARG A   9      52.058  18.164  33.197  1.00 97.14           C  
ATOM    114  CB  ARG A   9      50.759  18.602  31.070  1.00 97.14           C  
ATOM    117  O   ARG A   9      51.651  17.074  33.589  1.00 97.14           O  
ATOM    118  CG  ARG A   9      49.883  19.630  31.806  1.00 97.14           C  
ATOM    121  CD  ARG A   9      48.602  19.932  31.029  1.00 97.14           C  
ATOM    124  NE  ARG A   9      47.664  18.793  31.037  1.00 97.14           N  
ATOM    126  NH1 ARG A   9      46.066  19.711  29.663  1.00 97.14           N  
ATOM    129  NH2 ARG A   9      45.766  17.679  30.539  1.00 97.14           N  
ATOM    132  CZ  ARG A   9      46.507  18.735  30.411  1.00 97.14           C  
ATOM    133  N   ILE A  10      52.354  19.166  34.016  1.00 96.89           N  
ATOM    135  CA  ILE A  10      51.882  19.211  35.401  1.00 96.89           C  
ATOM    137  C   ILE A  10      50.634  20.079  35.453  1.00 96.89           C  
ATOM    138  CB  ILE A  10      52.972  19.671  36.381  1.00 96.89           C  
ATOM    140  O   ILE A  10      50.672  21.238  35.037  1.00 96.89           O  
ATOM    141  CG1 ILE A  10      54.139  18.666  36.310  1.00 96.89           C  
ATOM    144  CG2 ILE A  10      52.414  19.745  37.810  1.00 96.89           C  
ATOM    148  CD1 ILE A  10      55.289  18.943  37.271  1.00 96.89           C  
ATOM    152  N   ARG A  11      49.538  19.518  35.968  1.00 97.16           N  
ATOM    154  CA  ARG A  11      48.275  20.233  36.192  1.00 97.16           C  
ATOM    156  C   ARG A  11      47.743  20.015  37.603  1.00 97.16           C  
ATOM    157  CB  ARG A  11      47.236  19.874  35.123  1.00 97.16           C  
ATOM    160  O   ARG A  11      48.076  19.016  38.243  1.00 97.16           O  
ATOM    161  CG  ARG A  11      46.782  18.411  35.177  1.00 97.16           C  
ATOM    164  CD  ARG A  11      45.574  18.244  34.261  1.00 97.16           C  
ATOM    167  NE  ARG A  11      45.111  16.857  34.269  1.00 97.16           N  
ATOM    169  NH1 ARG A  11      43.740  16.922  36.114  1.00 97.16           N  
ATOM    172  NH2 ARG A  11      44.008  15.036  34.933  1.00 97.16           N  
ATOM    175  CZ  ARG A  11      44.281  16.289  35.114  1.00 97.16           C  
ATOM    176  N   LEU A  12      46.879  20.921  38.058  1.00 96.91           N  
ATOM    178  CA  LEU A  12      46.058  20.686  39.241  1.00 96.91           C  
ATOM    180  C   LEU A  12      45.130  19.491  38.988  1.00 96.91           C  
ATOM    181  CB  LEU A  12      45.279  21.968  39.592  1.00 96.91           C  
ATOM    184  O   LEU A  12      44.547  19.341  37.908  1.00 96.91           O  
ATOM    185  CG  LEU A  12      46.151  23.034  40.282  1.00 96.91           C  
ATOM    187  CD1 LEU A  12      45.473  24.400  40.250  1.00 96.91           C  
ATOM    191  CD2 LEU A  12      46.403  22.679  41.749  1.00 96.91           C  
ATOM    195  N   ALA A  13      45.031  18.608  39.978  1.00 98.18           N  
ATOM    197  CA  ALA A  13      44.039  17.551  39.953  1.00 98.18           C  
ATOM    199  C   ALA A  13      42.631  18.132  40.142  1.00 98.18           C  
ATOM    200  CB  ALA A  13      44.357  16.516  41.027  1.00 98.18           C  
ATOM    204  O   ALA A  13      42.443  19.188  40.743  1.00 98.18           O  
ATOM    205  N   THR A  14      41.636  17.395  39.669  1.00 96.90           N  
ATOM    207  CA  THR A  14      40.209  17.701  39.789  1.00 96.90           C  
ATOM    209  C   THR A  14      39.469  16.497  40.385  1.00 96.90           C  
ATOM    210  CB  THR A  14      39.625  18.056  38.413  1.00 96.90           C  
ATOM    212  O   THR A  14      40.022  15.394  40.410  1.00 96.90           O  
ATOM    213  CG2 THR A  14      40.365  19.186  37.699  1.00 96.90           C  
ATOM    217  OG1 THR A  14      39.648  16.921  37.587  1.00 96.90           O  
ATOM    219  N   PRO A  15      38.206  16.636  40.831  1.00 96.94           N  
ATOM    220  CA  PRO A  15      37.446  15.506  41.371  1.00 96.94           C  
ATOM    222  C   PRO A  15      37.341  14.288  40.435  1.00 96.94           C  
ATOM    223  CB  PRO A  15      36.067  16.078  41.704  1.00 96.94           C  
ATOM    226  O   PRO A  15      37.256  13.160  40.915  1.00 96.94           O  
ATOM    227  CG  PRO A  15      36.368  17.541  42.026  1.00 96.94           C  
ATOM    230  CD  PRO A  15      37.479  17.882  41.037  1.00 96.94           C  
ATOM    233  N   THR A  16      37.401  14.472  39.111  1.00 97.45           N  
ATOM    235  CA  THR A  16      37.377  13.354  38.148  1.00 97.45           C  
ATOM    237  C   THR A  16      38.658  12.520  38.161  1.00 97.45           C  
ATOM    238  CB  THR A  16      37.107  13.840  36.715  1.00 97.45           C  
ATOM    240  O   THR A  16      38.672  11.409  37.638  1.00 97.45           O  
ATOM    241  CG2 THR A  16      35.742  14.518  36.600  1.00 97.45           C  
ATOM    245  OG1 THR A  16      38.051  14.796  36.308  1.00 97.45           O  
ATOM    247  N   ASP A  17      39.726  13.028  38.777  1.00 98.04           N  
ATOM    249  CA  ASP A  17      41.016  12.351  38.874  1.00 98.04           C  
ATOM    251  C   ASP A  17      41.149  11.430  40.090  1.00 98.04           C  
ATOM    252  CB  ASP A  17      42.138  13.380  38.899  1.00 98.04           C  
ATOM    255  O   ASP A  17      42.135  10.697  40.206  1.00 98.04           O  
ATOM    256  CG  ASP A  17      42.169  14.225  37.634  1.00 98.04           C  
ATOM    257  OD1 ASP A  17      42.129  15.473  37.741  1.00 98.04           O  
ATOM    258  OD2 ASP A  17      42.285  13.648  36.535  1.00 98.04           O  
ATOM    259  N   VAL A  18      40.167  11.437  40.997  1.00 98.27           N  
ATOM    261  CA  VAL A  18      40.168  10.618  42.217  1.00 98.27           C  
ATOM    263  C   VAL A  18      40.492   9.138  41.949  1.00 98.27           C  
ATOM    264  CB  VAL A  18      38.842  10.784  42.981  1.00 98.27           C  
ATOM    266  O   VAL A  18      41.337   8.602  42.671  1.00 98.27           O  
ATOM    267  CG1 VAL A  18      38.687   9.753  44.098  1.00 98.27           C  
ATOM    271  CG2 VAL A  18      38.772  12.172  43.619  1.00 98.27           C  
ATOM    275  N   PRO A  19      39.947   8.475  40.906  1.00 98.39           N  
ATOM    276  CA  PRO A  19      40.297   7.084  40.607  1.00 98.39           C  
ATOM    278  C   PRO A  19      41.765   6.876  40.201  1.00 98.39           C  
ATOM    279  CB  PRO A  19      39.358   6.657  39.473  1.00 98.39           C  
ATOM    282  O   PRO A  19      42.296   5.774  40.343  1.00 98.39           O  
ATOM    283  CG  PRO A  19      38.172   7.610  39.596  1.00 98.39           C  
ATOM    286  CD  PRO A  19      38.847   8.899  40.045  1.00 98.39           C  
ATOM    289  N   PHE A  20      42.442   7.895  39.661  1.00 98.57           N  
ATOM    291  CA  PHE A  20      43.878   7.831  39.362  1.00 98.57           C  
ATOM    293  C   PHE A  20      44.703   8.079  40.623  1.00 98.57           C  
ATOM    294  CB  PHE A  20      44.258   8.818  38.251  1.00 98.57           C  
ATOM    297  O   PHE A  20      45.629   7.319  40.896  1.00 98.57           O  
ATOM    298  CG  PHE A  20      43.444   8.668  36.982  1.00 98.57           C  
ATOM    299  CD1 PHE A  20      43.442   7.448  36.280  1.00 98.57           C  
ATOM    301  CD2 PHE A  20      42.665   9.741  36.515  1.00 98.57           C  
ATOM    303  CE1 PHE A  20      42.661   7.302  35.119  1.00 98.57           C  
ATOM    305  CE2 PHE A  20      41.861   9.586  35.375  1.00 98.57           C  
ATOM    307  CZ  PHE A  20      41.862   8.368  34.672  1.00 98.57           C  
ATOM    309  N   ILE A  21      44.325   9.081  41.424  1.00 98.55           N  
ATOM    311  CA  ILE A  21      44.979   9.402  42.699  1.00 98.55           C  
ATOM    313  C   ILE A  21      44.923   8.195  43.644  1.00 98.55           C  
ATOM    314  CB  ILE A  21      44.347  10.662  43.332  1.00 98.55           C  
ATOM    316  O   ILE A  21      45.950   7.801  44.187  1.00 98.55           O  
ATOM    317  CG1 ILE A  21      44.545  11.896  42.422  1.00 98.55           C  
ATOM    320  CG2 ILE A  21      44.955  10.937  44.719  1.00 98.55           C  
ATOM    324  CD1 ILE A  21      43.665  13.086  42.821  1.00 98.55           C  
ATOM    328  N   HIS A  22      43.764   7.538  43.774  1.00 98.44           N  
ATOM    330  CA  HIS A  22      43.605   6.335  44.600  1.00 98.44           C  
ATOM    332  C   HIS A  22      44.584   5.222  44.205  1.00 98.44           C  
ATOM    333  CB  HIS A  22      42.156   5.838  44.495  1.00 98.44           C  
ATOM    336  O   HIS A  22      45.302   4.689  45.054  1.00 98.44           O  
ATOM    337  CG  HIS A  22      41.894   4.645  45.375  1.00 98.44           C  
ATOM    338  CD2 HIS A  22      41.638   4.682  46.714  1.00 98.44           C  
ATOM    340  ND1 HIS A  22      41.960   3.315  44.963  1.00 98.44           N  
ATOM    341  CE1 HIS A  22      41.721   2.578  46.056  1.00 98.44           C  
ATOM    343  NE2 HIS A  22      41.527   3.372  47.122  1.00 98.44           N  
ATOM    345  N   LYS A  23      44.686   4.925  42.902  1.00 98.50           N  
ATOM    347  CA  LYS A  23      45.622   3.921  42.376  1.00 98.50           C  
ATOM    349  C   LYS A  23      47.083   4.325  42.570  1.00 98.50           C  
ATOM    350  CB  LYS A  23      45.361   3.677  40.888  1.00 98.50           C  
ATOM    353  O   LYS A  23      47.904   3.452  42.838  1.00 98.50           O  
ATOM    354  CG  LYS A  23      44.016   2.998  40.603  1.00 98.50           C  
ATOM    357  CD  LYS A  23      43.757   3.051  39.093  1.00 98.50           C  
ATOM    360  CE  LYS A  23      42.300   2.711  38.771  1.00 98.50           C  
ATOM    363  NZ  LYS A  23      41.787   3.633  37.731  1.00 98.50           N  
ATOM    367  N   LEU A  24      47.420   5.610  42.435  1.00 98.59           N  
ATOM    369  CA  LEU A  24      48.780   6.108  42.669  1.00 98.59           C  
ATOM    371  C   LEU A  24      49.184   5.965  44.139  1.00 98.59           C  
ATOM    372  CB  LEU A  24      48.906   7.575  42.237  1.00 98.59           C  
ATOM    375  O   LEU A  24      50.258   5.433  44.407  1.00 98.59           O  
ATOM    376  CG  LEU A  24      48.868   7.838  40.727  1.00 98.59           C  
ATOM    378  CD1 LEU A  24      48.772   9.335  40.478  1.00 98.59           C  
ATOM    382  CD2 LEU A  24      50.117   7.317  40.011  1.00 98.59           C  
ATOM    386  N   ILE A  25      48.311   6.352  45.077  1.00 98.56           N  
ATOM    388  CA  ILE A  25      48.541   6.177  46.519  1.00 98.56           C  
ATOM    390  C   ILE A  25      48.695   4.680  46.846  1.00 98.56           C  
ATOM    391  CB  ILE A  25      47.407   6.844  47.338  1.00 98.56           C  
ATOM    393  O   ILE A  25      49.605   4.298  47.580  1.00 98.56           O  
ATOM    394  CG1 ILE A  25      47.336   8.374  47.118  1.00 98.56           C  
ATOM    397  CG2 ILE A  25      47.616   6.615  48.844  1.00 98.56           C  
ATOM    401  CD1 ILE A  25      46.053   9.011  47.673  1.00 98.56           C  
ATOM    405  N   HIS A  26      47.878   3.803  46.247  1.00 98.23           N  
ATOM    407  CA  HIS A  26      48.027   2.354  46.419  1.00 98.23           C  
ATOM    409  C   HIS A  26      49.365   1.830  45.864  1.00 98.23           C  
ATOM    410  CB  HIS A  26      46.842   1.627  45.768  1.00 98.23           C  
ATOM    413  O   HIS A  26      50.049   1.057  46.533  1.00 98.23           O  
ATOM    414  CG  HIS A  26      46.908   0.132  45.949  1.00 98.23           C  
ATOM    415  CD2 HIS A  26      46.561  -0.581  47.065  1.00 98.23           C  
ATOM    417  ND1 HIS A  26      47.398  -0.771  45.032  1.00 98.23           N  
ATOM    419  CE1 HIS A  26      47.339  -1.995  45.582  1.00 98.23           C  
ATOM    421  NE2 HIS A  26      46.833  -1.931  46.819  1.00 98.23           N  
ATOM    422  N   GLN A  27      49.781   2.252  44.661  1.00 98.34           N  
ATOM    424  CA  GLN A  27      51.083   1.864  44.097  1.00 98.34           C  
ATOM    426  C   GLN A  27      52.259   2.376  44.940  1.00 98.34           C  
ATOM    427  CB  GLN A  27      51.230   2.346  42.642  1.00 98.34           C  
ATOM    430  O   GLN A  27      53.262   1.670  45.072  1.00 98.34           O  
ATOM    431  CG  GLN A  27      50.428   1.493  41.645  1.00 98.34           C  
ATOM    434  CD  GLN A  27      50.825   1.718  40.183  1.00 98.34           C  
ATOM    435  NE2 GLN A  27      50.351   0.883  39.282  1.00 98.34           N  
ATOM    438  OE1 GLN A  27      51.585   2.604  39.822  1.00 98.34           O  
ATOM    439  N   MET A  28      52.131   3.560  45.544  1.00 98.08           N  
ATOM    441  CA  MET A  28      53.108   4.086  46.494  1.00 98.08           C  
ATOM    443  C   MET A  28      53.176   3.221  47.755  1.00 98.08           C  
ATOM    444  CB  MET A  28      52.778   5.547  46.806  1.00 98.08           C  
ATOM    447  O   MET A  28      54.261   2.767  48.106  1.00 98.08           O  
ATOM    448  CG  MET A  28      53.916   6.225  47.568  1.00 98.08           C  
ATOM    451  SD  MET A  28      53.540   7.947  47.935  1.00 98.08           S  
ATOM    452  CE  MET A  28      52.398   7.660  49.310  1.00 98.08           C  
ATOM    456  N   ALA A  29      52.034   2.865  48.353  1.00 98.03           N  
ATOM    458  CA  ALA A  29      51.983   1.966  49.507  1.00 98.03           C  
ATOM    460  C   ALA A  29      52.605   0.585  49.213  1.00 98.03           C  
ATOM    461  CB  ALA A  29      50.524   1.828  49.961  1.00 98.03           C  
ATOM    465  O   ALA A  29      53.297   0.023  50.065  1.00 98.03           O  
ATOM    466  N   VAL A  30      52.411   0.040  48.003  1.00 98.10           N  
ATOM    468  CA  VAL A  30      53.073  -1.200  47.549  1.00 98.10           C  
ATOM    470  C   VAL A  30      54.589  -1.017  47.466  1.00 98.10           C  
ATOM    471  CB  VAL A  30      52.501  -1.688  46.200  1.00 98.10           C  
ATOM    473  O   VAL A  30      55.330  -1.838  48.006  1.00 98.10           O  
ATOM    474  CG1 VAL A  30      53.293  -2.870  45.620  1.00 98.10           C  
ATOM    478  CG2 VAL A  30      51.050  -2.163  46.342  1.00 98.10           C  
ATOM    482  N   PHE A  31      55.058   0.056  46.823  1.00 96.92           N  
ATOM    484  CA  PHE A  31      56.488   0.347  46.690  1.00 96.92           C  
ATOM    486  C   PHE A  31      57.169   0.537  48.052  1.00 96.92           C  
ATOM    487  CB  PHE A  31      56.654   1.589  45.803  1.00 96.92           C  
ATOM    490  O   PHE A  31      58.257   0.009  48.280  1.00 96.92           O  
ATOM    491  CG  PHE A  31      58.082   2.090  45.715  1.00 96.92           C  
ATOM    492  CD1 PHE A  31      58.480   3.208  46.471  1.00 96.92           C  
ATOM    494  CD2 PHE A  31      59.029   1.402  44.931  1.00 96.92           C  
ATOM    496  CE1 PHE A  31      59.817   3.636  46.442  1.00 96.92           C  
ATOM    498  CE2 PHE A  31      60.368   1.833  44.905  1.00 96.92           C  
ATOM    500  CZ  PHE A  31      60.762   2.954  45.659  1.00 96.92           C  
ATOM    502  N   GLU A  32      56.502   1.234  48.969  1.00 96.48           N  
ATOM    504  CA  GLU A  32      56.998   1.535  50.312  1.00 96.48           C  
ATOM    506  C   GLU A  32      56.862   0.369  51.295  1.00 96.48           C  
ATOM    507  CB  GLU A  32      56.278   2.773  50.844  1.00 96.48           C  
ATOM    510  O   GLU A  32      57.428   0.416  52.386  1.00 96.48           O  
ATOM    511  CG  GLU A  32      56.705   4.014  50.049  1.00 96.48           C  
ATOM    514  CD  GLU A  32      56.108   5.305  50.604  1.00 96.48           C  
ATOM    515  OE1 GLU A  32      56.644   6.357  50.194  1.00 96.48           O  
ATOM    516  OE2 GLU A  32      55.150   5.216  51.405  1.00 96.48           O  
ATOM    517  N   ARG A  33      56.162  -0.708  50.904  1.00 96.99           N  
ATOM    519  CA  ARG A  33      55.839  -1.872  51.754  1.00 96.99           C  
ATOM    521  C   ARG A  33      54.929  -1.507  52.937  1.00 96.99           C  
ATOM    522  CB  ARG A  33      57.114  -2.624  52.182  1.00 96.99           C  
ATOM    525  O   ARG A  33      54.978  -2.129  53.996  1.00 96.99           O  
ATOM    526  CG  ARG A  33      58.106  -2.863  51.033  1.00 96.99           C  
ATOM    529  CD  ARG A  33      59.389  -3.486  51.578  1.00 96.99           C  
ATOM    532  NE  ARG A  33      60.416  -3.568  50.527  1.00 96.99           N  
ATOM    534  NH1 ARG A  33      62.103  -4.396  51.839  1.00 96.99           N  
ATOM    537  NH2 ARG A  33      62.487  -3.971  49.679  1.00 96.99           N  
ATOM    540  CZ  ARG A  33      61.659  -3.978  50.686  1.00 96.99           C  
ATOM    541  N   LEU A  34      54.058  -0.521  52.729  1.00 96.32           N  
ATOM    543  CA  LEU A  34      53.130   0.045  53.711  1.00 96.32           C  
ATOM    545  C   LEU A  34      51.657  -0.234  53.371  1.00 96.32           C  
ATOM    546  CB  LEU A  34      53.419   1.547  53.882  1.00 96.32           C  
ATOM    549  O   LEU A  34      50.765   0.434  53.884  1.00 96.32           O  
ATOM    550  CG  LEU A  34      54.825   1.888  54.411  1.00 96.32           C  
ATOM    552  CD1 LEU A  34      54.982   3.399  54.534  1.00 96.32           C  
ATOM    556  CD2 LEU A  34      55.105   1.265  55.782  1.00 96.32           C  
ATOM    560  N   THR A  35      51.367  -1.244  52.543  1.00 97.57           N  
ATOM    562  CA  THR A  35      49.989  -1.606  52.144  1.00 97.57           C  
ATOM    564  C   THR A  35      49.065  -1.910  53.324  1.00 97.57           C  
ATOM    565  CB  THR A  35      49.974  -2.824  51.214  1.00 97.57           C  
ATOM    567  O   THR A  35      47.870  -1.661  53.234  1.00 97.57           O  
ATOM    568  CG2 THR A  35      50.604  -2.510  49.866  1.00 97.57           C  
ATOM    572  OG1 THR A  35      50.722  -3.881  51.779  1.00 97.57           O  
ATOM    574  N   HIS A  36      49.605  -2.375  54.453  1.00 96.44           N  
ATOM    576  CA  HIS A  36      48.854  -2.590  55.693  1.00 96.44           C  
ATOM    578  C   HIS A  36      48.308  -1.293  56.326  1.00 96.44           C  
ATOM    579  CB  HIS A  36      49.747  -3.354  56.683  1.00 96.44           C  
ATOM    582  O   HIS A  36      47.415  -1.360  57.164  1.00 96.44           O  
ATOM    583  CG  HIS A  36      50.951  -2.571  57.151  1.00 96.44           C  
ATOM    584  CD2 HIS A  36      51.055  -1.881  58.330  1.00 96.44           C  
ATOM    586  ND1 HIS A  36      52.149  -2.414  56.485  1.00 96.44           N  
ATOM    588  CE1 HIS A  36      52.948  -1.645  57.243  1.00 96.44           C  
ATOM    590  NE2 HIS A  36      52.324  -1.298  58.378  1.00 96.44           N  
ATOM    591  N   LEU A  37      48.830  -0.122  55.938  1.00 95.31           N  
ATOM    593  CA  LEU A  37      48.335   1.194  56.360  1.00 95.31           C  
ATOM    595  C   LEU A  37      47.336   1.798  55.363  1.00 95.31           C  
ATOM    596  CB  LEU A  37      49.523   2.156  56.553  1.00 95.31           C  
ATOM    599  O   LEU A  37      46.684   2.790  55.685  1.00 95.31           O  
ATOM    600  CG  LEU A  37      50.591   1.697  57.558  1.00 95.31           C  
ATOM    602  CD1 LEU A  37      51.678   2.768  57.677  1.00 95.31           C  
ATOM    606  CD2 LEU A  37      50.008   1.460  58.954  1.00 95.31           C  
ATOM    610  N   PHE A  38      47.232   1.232  54.158  1.00 97.77           N  
ATOM    612  CA  PHE A  38      46.396   1.761  53.090  1.00 97.77           C  
ATOM    614  C   PHE A  38      44.933   1.363  53.304  1.00 97.77           C  
ATOM    615  CB  PHE A  38      46.942   1.300  51.734  1.00 97.77           C  
ATOM    618  O   PHE A  38      44.546   0.215  53.097  1.00 97.77           O  
ATOM    619  CG  PHE A  38      46.152   1.842  50.562  1.00 97.77           C  
ATOM    620  CD1 PHE A  38      45.070   1.108  50.040  1.00 97.77           C  
ATOM    622  CD2 PHE A  38      46.474   3.097  50.015  1.00 97.77           C  
ATOM    624  CE1 PHE A  38      44.321   1.618  48.967  1.00 97.77           C  
ATOM    626  CE2 PHE A  38      45.719   3.604  48.942  1.00 97.77           C  
ATOM    628  CZ  PHE A  38      44.653   2.864  48.414  1.00 97.77           C  
ATOM    630  N   VAL A  39      44.112   2.336  53.698  1.00 97.22           N  
ATOM    632  CA  VAL A  39      42.656   2.181  53.876  1.00 97.22           C  
ATOM    634  C   VAL A  39      41.852   3.214  53.082  1.00 97.22           C  
ATOM    635  CB  VAL A  39      42.265   2.196  55.366  1.00 97.22           C  
ATOM    637  O   VAL A  39      40.624   3.237  53.147  1.00 97.22           O  
ATOM    638  CG1 VAL A  39      42.968   1.076  56.144  1.00 97.22           C  
ATOM    642  CG2 VAL A  39      42.583   3.535  56.038  1.00 97.22           C  
ATOM    646  N   ALA A  40      42.538   4.079  52.330  1.00 98.13           N  
ATOM    648  CA  ALA A  40      41.933   5.086  51.479  1.00 98.13           C  
ATOM    650  C   ALA A  40      40.935   4.455  50.498  1.00 98.13           C  
ATOM    651  CB  ALA A  40      43.045   5.838  50.740  1.00 98.13           C  
ATOM    655  O   ALA A  40      41.191   3.417  49.886  1.00 98.13           O  
ATOM    656  N   THR A  41      39.803   5.127  50.306  1.00 98.30           N  
ATOM    658  CA  THR A  41      38.798   4.777  49.294  1.00 98.30           C  
ATOM    660  C   THR A  41      38.608   5.945  48.338  1.00 98.30           C  
ATOM    661  CB  THR A  41      37.455   4.378  49.923  1.00 98.30           C  
ATOM    663  O   THR A  41      38.847   7.093  48.715  1.00 98.30           O  
ATOM    664  CG2 THR A  41      37.585   3.230  50.924  1.00 98.30           C  
ATOM    668  OG1 THR A  41      36.873   5.464  50.606  1.00 98.30           O  
ATOM    670  N   GLU A  42      38.141   5.681  47.114  1.00 98.22           N  
ATOM    672  CA  GLU A  42      37.798   6.752  46.168  1.00 98.22           C  
ATOM    674  C   GLU A  42      36.766   7.720  46.774  1.00 98.22           C  
ATOM    675  CB  GLU A  42      37.273   6.165  44.848  1.00 98.22           C  
ATOM    678  O   GLU A  42      36.952   8.931  46.713  1.00 98.22           O  
ATOM    679  CG  GLU A  42      38.365   5.435  44.043  1.00 98.22           C  
ATOM    682  CD  GLU A  42      37.899   4.979  42.647  1.00 98.22           C  
ATOM    683  OE1 GLU A  42      38.647   4.203  42.008  1.00 98.22           O  
ATOM    684  OE2 GLU A  42      36.823   5.432  42.201  1.00 98.22           O  
ATOM    685  N   SER A  43      35.738   7.210  47.465  1.00 98.08           N  
ATOM    687  CA  SER A  43      34.760   8.061  48.161  1.00 98.08           C  
ATOM    689  C   SER A  43      35.402   8.918  49.257  1.00 98.08           C  
ATOM    690  CB  SER A  43      33.655   7.205  48.782  1.00 98.08           C  
ATOM    693  O   SER A  43      35.054  10.090  49.392  1.00 98.08           O  
ATOM    694  OG  SER A  43      32.644   8.028  49.331  1.00 98.08           O  
ATOM    696  N   GLY A  44      36.333   8.354  50.034  1.00 97.78           N  
ATOM    698  CA  GLY A  44      37.065   9.088  51.067  1.00 97.78           C  
ATOM    701  C   GLY A  44      37.851  10.253  50.468  1.00 97.78           C  
ATOM    702  O   GLY A  44      37.672  11.393  50.893  1.00 97.78           O  
ATOM    703  N   LEU A  45      38.629   9.984  49.416  1.00 98.17           N  
ATOM    705  CA  LEU A  45      39.424  10.990  48.706  1.00 98.17           C  
ATOM    707  C   LEU A  45      38.543  12.072  48.059  1.00 98.17           C  
ATOM    708  CB  LEU A  45      40.283  10.286  47.639  1.00 98.17           C  
ATOM    711  O   LEU A  45      38.815  13.259  48.226  1.00 98.17           O  
ATOM    712  CG  LEU A  45      41.381   9.349  48.174  1.00 98.17           C  
ATOM    714  CD1 LEU A  45      42.024   8.612  47.003  1.00 98.17           C  
ATOM    718  CD2 LEU A  45      42.478  10.083  48.942  1.00 98.17           C  
ATOM    722  N   ALA A  46      37.459  11.686  47.377  1.00 97.88           N  
ATOM    724  CA  ALA A  46      36.533  12.627  46.746  1.00 97.88           C  
ATOM    726  C   ALA A  46      35.903  13.595  47.759  1.00 97.88           C  
ATOM    727  CB  ALA A  46      35.449  11.834  46.004  1.00 97.88           C  
ATOM    731  O   ALA A  46      35.744  14.776  47.465  1.00 97.88           O  
ATOM    732  N   SER A  47      35.587  13.107  48.964  1.00 96.76           N  
ATOM    734  CA  SER A  47      34.968  13.911  50.024  1.00 96.76           C  
ATOM    736  C   SER A  47      35.934  14.801  50.814  1.00 96.76           C  
ATOM    737  CB  SER A  47      34.191  12.997  50.977  1.00 96.76           C  
ATOM    740  O   SER A  47      35.476  15.574  51.655  1.00 96.76           O  
ATOM    741  OG  SER A  47      35.051  12.185  51.758  1.00 96.76           O  
ATOM    743  N   THR A  48      37.252  14.687  50.604  1.00 97.12           N  
ATOM    745  CA  THR A  48      38.252  15.344  51.469  1.00 97.12           C  
ATOM    747  C   THR A  48      39.355  16.104  50.728  1.00 97.12           C  
ATOM    748  CB  THR A  48      38.876  14.343  52.449  1.00 97.12           C  
ATOM    750  O   THR A  48      39.876  17.065  51.292  1.00 97.12           O  
ATOM    751  CG2 THR A  48      37.905  13.764  53.473  1.00 97.12           C  
ATOM    755  OG1 THR A  48      39.418  13.262  51.751  1.00 97.12           O  
ATOM    757  N   LEU A  49      39.681  15.757  49.476  1.00 96.47           N  
ATOM    759  CA  LEU A  49      40.748  16.421  48.708  1.00 96.47           C  
ATOM    761  C   LEU A  49      40.358  17.784  48.120  1.00 96.47           C  
ATOM    762  CB  LEU A  49      41.211  15.506  47.560  1.00 96.47           C  
ATOM    765  O   LEU A  49      41.218  18.640  47.952  1.00 96.47           O  
ATOM    766  CG  LEU A  49      42.074  14.304  47.966  1.00 96.47           C  
ATOM    768  CD1 LEU A  49      42.414  13.500  46.708  1.00 96.47           C  
ATOM    772  CD2 LEU A  49      43.397  14.729  48.604  1.00 96.47           C  
ATOM    776  N   PHE A  50      39.084  17.989  47.775  1.00 95.24           N  
ATOM    778  CA  PHE A  50      38.653  19.118  46.934  1.00 95.24           C  
ATOM    780  C   PHE A  50      37.736  20.112  47.663  1.00 95.24           C  
ATOM    781  CB  PHE A  50      38.068  18.583  45.618  1.00 95.24           C  
ATOM    784  O   PHE A  50      36.929  20.798  47.041  1.00 95.24           O  
ATOM    785  CG  PHE A  50      39.055  17.754  44.817  1.00 95.24           C  
ATOM    786  CD1 PHE A  50      40.081  18.390  44.094  1.00 95.24           C  
ATOM    788  CD2 PHE A  50      38.985  16.349  44.840  1.00 95.24           C  
ATOM    790  CE1 PHE A  50      41.031  17.625  43.396  1.00 95.24           C  
ATOM    792  CE2 PHE A  50      39.941  15.589  44.144  1.00 95.24           C  
ATOM    794  CZ  PHE A  50      40.958  16.224  43.413  1.00 95.24           C  
ATOM    796  N   ASN A  51      37.861  20.194  48.991  1.00 92.63           N  
ATOM    798  CA  ASN A  51      36.993  21.021  49.841  1.00 92.63           C  
ATOM    800  C   ASN A  51      37.475  22.469  50.017  1.00 92.63           C  
ATOM    801  CB  ASN A  51      36.842  20.327  51.203  1.00 92.63           C  
ATOM    804  O   ASN A  51      36.752  23.292  50.575  1.00 92.63           O  
ATOM    805  CG  ASN A  51      36.096  19.012  51.120  1.00 92.63           C  
ATOM    806  ND2 ASN A  51      36.178  18.220  52.159  1.00 92.63           N  
ATOM    809  OD1 ASN A  51      35.441  18.678  50.150  1.00 92.63           O  
ATOM    810  N   SER A  52      38.681  22.779  49.550  1.00 92.15           N  
ATOM    812  CA  SER A  52      39.303  24.099  49.652  1.00 92.15           C  
ATOM    814  C   SER A  52      39.923  24.486  48.317  1.00 92.15           C  
ATOM    815  CB  SER A  52      40.383  24.106  50.738  1.00 92.15           C  
ATOM    818  O   SER A  52      40.170  23.637  47.458  1.00 92.15           O  
ATOM    819  OG  SER A  52      39.817  23.831  52.004  1.00 92.15           O  
ATOM    821  N   ARG A  53      40.205  25.778  48.137  1.00 92.46           N  
ATOM    823  CA  ARG A  53      40.972  26.228  46.973  1.00 92.46           C  
ATOM    825  C   ARG A  53      42.394  25.652  47.019  1.00 92.46           C  
ATOM    826  CB  ARG A  53      41.014  27.756  46.896  1.00 92.46           C  
ATOM    829  O   ARG A  53      42.935  25.490  48.119  1.00 92.46           O  
ATOM    830  CG  ARG A  53      39.629  28.336  46.594  1.00 92.46           C  
ATOM    833  CD  ARG A  53      39.725  29.856  46.462  1.00 92.46           C  
ATOM    836  NE  ARG A  53      38.416  30.440  46.123  1.00 92.46           N  
ATOM    838  NH1 ARG A  53      39.097  32.627  46.058  1.00 92.46           N  
ATOM    841  NH2 ARG A  53      36.957  32.123  45.657  1.00 92.46           N  
ATOM    844  CZ  ARG A  53      38.163  31.723  45.950  1.00 92.46           C  
ATOM    845  N   PRO A  54      43.018  25.404  45.853  1.00 92.58           N  
ATOM    846  CA  PRO A  54      44.424  25.031  45.788  1.00 92.58           C  
ATOM    848  C   PRO A  54      45.296  25.969  46.623  1.00 92.58           C  
ATOM    849  CB  PRO A  54      44.801  25.077  44.306  1.00 92.58           C  
ATOM    852  O   PRO A  54      45.025  27.166  46.730  1.00 92.58           O  
ATOM    853  CG  PRO A  54      43.477  24.763  43.615  1.00 92.58           C  
ATOM    856  CD  PRO A  54      42.456  25.464  44.509  1.00 92.58           C  
ATOM    859  N   PHE A  55      46.340  25.401  47.214  1.00 94.23           N  
ATOM    861  CA  PHE A  55      47.337  26.055  48.064  1.00 94.23           C  
ATOM    863  C   PHE A  55      46.828  26.577  49.416  1.00 94.23           C  
ATOM    864  CB  PHE A  55      48.094  27.125  47.256  1.00 94.23           C  
ATOM    867  O   PHE A  55      47.647  27.003  50.223  1.00 94.23           O  
ATOM    868  CG  PHE A  55      48.372  26.731  45.817  1.00 94.23           C  
ATOM    869  CD1 PHE A  55      49.176  25.611  45.550  1.00 94.23           C  
ATOM    871  CD2 PHE A  55      47.747  27.414  44.754  1.00 94.23           C  
ATOM    873  CE1 PHE A  55      49.342  25.175  44.227  1.00 94.23           C  
ATOM    875  CE2 PHE A  55      47.930  26.980  43.429  1.00 94.23           C  
ATOM    877  CZ  PHE A  55      48.728  25.853  43.169  1.00 94.23           C  
ATOM    879  N   GLN A  56      45.521  26.517  49.706  1.00 92.25           N  
ATOM    881  CA  GLN A  56      44.957  26.891  51.017  1.00 92.25           C  
ATOM    883  C   GLN A  56      44.797  25.697  51.968  1.00 92.25           C  
ATOM    884  CB  GLN A  56      43.604  27.592  50.830  1.00 92.25           C  
ATOM    887  O   GLN A  56      44.721  25.874  53.179  1.00 92.25           O  
ATOM    888  CG  GLN A  56      43.726  28.876  49.999  1.00 92.25           C  
ATOM    891  CD  GLN A  56      42.427  29.672  49.925  1.00 92.25           C  
ATOM    892  NE2 GLN A  56      42.447  30.817  49.278  1.00 92.25           N  
ATOM    895  OE1 GLN A  56      41.370  29.305  50.411  1.00 92.25           O  
ATOM    896  N   ALA A  57      44.742  24.484  51.422  1.00 93.87           N  
ATOM    898  CA  ALA A  57      44.766  23.221  52.153  1.00 93.87           C  
ATOM    900  C   ALA A  57      45.510  22.183  51.292  1.00 93.87           C  
ATOM    901  CB  ALA A  57      43.322  22.823  52.500  1.00 93.87           C  
ATOM    905  O   ALA A  57      46.453  22.533  50.578  1.00 93.87           O  
ATOM    906  N   VAL A  58      45.091  20.916  51.318  1.00 96.82           N  
ATOM    908  CA  VAL A  58      45.659  19.889  50.440  1.00 96.82           C  
ATOM    910  C   VAL A  58      45.516  20.266  48.963  1.00 96.82           C  
ATOM    911  CB  VAL A  58      45.098  18.493  50.761  1.00 96.82           C  
ATOM    913  O   VAL A  58      44.469  20.710  48.500  1.00 96.82           O  
ATOM    914  CG1 VAL A  58      43.602  18.346  50.471  1.00 96.82           C  
ATOM    918  CG2 VAL A  58      45.866  17.409  50.004  1.00 96.82           C  
ATOM    922  N   THR A  59      46.608  20.110  48.227  1.00 97.79           N  
ATOM    924  CA  THR A  59      46.714  20.337  46.792  1.00 97.79           C  
ATOM    926  C   THR A  59      47.377  19.128  46.161  1.00 97.79           C  
ATOM    927  CB  THR A  59      47.535  21.594  46.494  1.00 97.79           C  
ATOM    929  O   THR A  59      48.359  18.605  46.685  1.00 97.79           O  
ATOM    930  CG2 THR A  59      47.542  21.949  45.007  1.00 97.79           C  
ATOM    934  OG1 THR A  59      46.948  22.670  47.182  1.00 97.79           O  
ATOM    936  N   VAL A  60      46.842  18.688  45.026  1.00 98.27           N  
ATOM    938  CA  VAL A  60      47.411  17.584  44.255  1.00 98.27           C  
ATOM    940  C   VAL A  60      47.779  18.090  42.872  1.00 98.27           C  
ATOM    941  CB  VAL A  60      46.457  16.376  44.190  1.00 98.27           C  
ATOM    943  O   VAL A  60      46.933  18.632  42.158  1.00 98.27           O  
ATOM    944  CG1 VAL A  60      47.110  15.213  43.433  1.00 98.27           C  
ATOM    948  CG2 VAL A  60      46.081  15.874  45.588  1.00 98.27           C  
ATOM    952  N   PHE A  61      49.033  17.878  42.482  1.00 98.28           N  
ATOM    954  CA  PHE A  61      49.441  17.977  41.089  1.00 98.28           C  
ATOM    956  C   PHE A  61      49.544  16.588  40.474  1.00 98.28           C  
ATOM    957  CB  PHE A  61      50.776  18.704  40.945  1.00 98.28           C  
ATOM    960  O   PHE A  61      50.147  15.688  41.060  1.00 98.28           O  
ATOM    961  CG  PHE A  61      50.852  20.161  41.349  1.00 98.28           C  
ATOM    962  CD1 PHE A  61      49.762  21.025  41.144  1.00 98.28           C  
ATOM    964  CD2 PHE A  61      52.065  20.675  41.850  1.00 98.28           C  
ATOM    966  CE1 PHE A  61      49.881  22.390  41.447  1.00 98.28           C  
ATOM    968  CE2 PHE A  61      52.181  22.041  42.156  1.00 98.28           C  
ATOM    970  CZ  PHE A  61      51.089  22.898  41.951  1.00 98.28           C  
ATOM    972  N   LEU A  62      49.013  16.436  39.263  1.00 98.29           N  
ATOM    974  CA  LEU A  62      49.252  15.267  38.425  1.00 98.29           C  
ATOM    976  C   LEU A  62      50.303  15.589  37.376  1.00 98.29           C  
ATOM    977  CB  LEU A  62      47.957  14.803  37.749  1.00 98.29           C  
ATOM    980  O   LEU A  62      50.251  16.645  36.743  1.00 98.29           O  
ATOM    981  CG  LEU A  62      46.900  14.268  38.721  1.00 98.29           C  
ATOM    983  CD1 LEU A  62      45.709  13.792  37.905  1.00 98.29           C  
ATOM    987  CD2 LEU A  62      47.403  13.099  39.572  1.00 98.29           C  
ATOM    991  N   LEU A  63      51.215  14.644  37.165  1.00 98.26           N  
ATOM    993  CA  LEU A  63      52.110  14.628  36.023  1.00 98.26           C  
ATOM    995  C   LEU A  63      51.549  13.686  34.959  1.00 98.26           C  
ATOM    996  CB  LEU A  63      53.515  14.243  36.486  1.00 98.26           C  
ATOM    999  O   LEU A  63      51.466  12.469  35.151  1.00 98.26           O  
ATOM   1000  CG  LEU A  63      54.482  14.023  35.319  1.00 98.26           C  
ATOM   1002  CD1 LEU A  63      54.766  15.283  34.506  1.00 98.26           C  
ATOM   1006  CD2 LEU A  63      55.799  13.520  35.867  1.00 98.26           C  
ATOM   1010  N   GLU A  64      51.213  14.269  33.821  1.00 97.78           N  
ATOM   1012  CA  GLU A  64      50.693  13.593  32.643  1.00 97.78           C  
ATOM   1014  C   GLU A  64      51.739  13.570  31.535  1.00 97.78           C  
ATOM   1015  CB  GLU A  64      49.435  14.310  32.158  1.00 97.78           C  
ATOM   1018  O   GLU A  64      52.473  14.540  31.347  1.00 97.78           O  
ATOM   1019  CG  GLU A  64      48.275  14.152  33.146  1.00 97.78           C  
ATOM   1022  CD  GLU A  64      47.048  14.950  32.705  1.00 97.78           C  
ATOM   1023  OE1 GLU A  64      45.912  14.512  32.989  1.00 97.78           O  
ATOM   1024  OE2 GLU A  64      47.192  16.072  32.162  1.00 97.78           O  
ATOM   1025  N   ILE A  65      51.785  12.473  30.787  1.00 97.34           N  
ATOM   1027  CA  ILE A  65      52.665  12.275  29.636  1.00 97.34           C  
ATOM   1029  C   ILE A  65      51.798  12.024  28.398  1.00 97.34           C  
ATOM   1030  CB  ILE A  65      53.659  11.126  29.917  1.00 97.34           C  
ATOM   1032  O   ILE A  65      50.786  11.334  28.484  1.00 97.34           O  
ATOM   1033  CG1 ILE A  65      54.488  11.316  31.205  1.00 97.34           C  
ATOM   1036  CG2 ILE A  65      54.594  10.901  28.724  1.00 97.34           C  
ATOM   1040  CD1 ILE A  65      55.381  12.559  31.243  1.00 97.34           C  
ATOM   1044  N   SER A  66      52.188  12.578  27.253  1.00 97.04           N  
ATOM   1046  CA  SER A  66      51.473  12.465  25.979  1.00 97.04           C  
ATOM   1048  C   SER A  66      52.454  12.270  24.818  1.00 97.04           C  
ATOM   1049  CB  SER A  66      50.651  13.734  25.756  1.00 97.04           C  
ATOM   1052  O   SER A  66      53.551  12.845  24.850  1.00 97.04           O  
ATOM   1053  OG  SER A  66      50.007  13.708  24.503  1.00 97.04           O  
ATOM   1055  N   PRO A  67      52.099  11.494  23.774  1.00 95.20           N  
ATOM   1056  CA  PRO A  67      52.870  11.448  22.531  1.00 95.20           C  
ATOM   1058  C   PRO A  67      52.733  12.736  21.697  1.00 95.20           C  
ATOM   1059  CB  PRO A  67      52.324  10.231  21.782  1.00 95.20           C  
ATOM   1062  O   PRO A  67      53.522  12.952  20.781  1.00 95.20           O  
ATOM   1063  CG  PRO A  67      50.859  10.181  22.214  1.00 95.20           C  
ATOM   1066  CD  PRO A  67      50.913  10.643  23.670  1.00 95.20           C  
ATOM   1069  N   SER A  68      51.759  13.599  22.013  1.00 95.33           N  
ATOM   1071  CA  SER A  68      51.496  14.872  21.325  1.00 95.33           C  
ATOM   1073  C   SER A  68      51.637  16.078  22.267  1.00 95.33           C  
ATOM   1074  CB  SER A  68      50.095  14.863  20.710  1.00 95.33           C  
ATOM   1077  O   SER A  68      51.393  15.936  23.468  1.00 95.33           O  
ATOM   1078  OG  SER A  68      50.007  13.836  19.744  1.00 95.33           O  
ATOM   1080  N   PRO A  69      51.998  17.277  21.764  1.00 94.99           N  
ATOM   1081  CA  PRO A  69      52.068  18.485  22.585  1.00 94.99           C  
ATOM   1083  C   PRO A  69      50.742  18.778  23.297  1.00 94.99           C  
ATOM   1084  CB  PRO A  69      52.438  19.627  21.633  1.00 94.99           C  
ATOM   1087  O   PRO A  69      49.672  18.675  22.698  1.00 94.99           O  
ATOM   1088  CG  PRO A  69      53.091  18.926  20.444  1.00 94.99           C  
ATOM   1091  CD  PRO A  69      52.389  17.572  20.393  1.00 94.99           C  
ATOM   1094  N   PHE A  70      50.810  19.185  24.564  1.00 93.73           N  
ATOM   1096  CA  PHE A  70      49.632  19.657  25.292  1.00 93.73           C  
ATOM   1098  C   PHE A  70      49.233  21.066  24.829  1.00 93.73           C  
ATOM   1099  CB  PHE A  70      49.897  19.643  26.799  1.00 93.73           C  
ATOM   1102  O   PHE A  70      50.113  21.881  24.533  1.00 93.73           O  
ATOM   1103  CG  PHE A  70      49.974  18.253  27.393  1.00 93.73           C  
ATOM   1104  CD1 PHE A  70      48.790  17.571  27.732  1.00 93.73           C  
ATOM   1106  CD2 PHE A  70      51.221  17.637  27.606  1.00 93.73           C  
ATOM   1108  CE1 PHE A  70      48.852  16.288  28.302  1.00 93.73           C  
ATOM   1110  CE2 PHE A  70      51.277  16.350  28.167  1.00 93.73           C  
ATOM   1112  CZ  PHE A  70      50.098  15.680  28.526  1.00 93.73           C  
ATOM   1114  N   PRO A  71      47.929  21.397  24.812  1.00 88.23           N  
ATOM   1115  CA  PRO A  71      47.495  22.763  24.559  1.00 88.23           C  
ATOM   1117  C   PRO A  71      47.966  23.690  25.686  1.00 88.23           C  
ATOM   1118  CB  PRO A  71      45.969  22.693  24.459  1.00 88.23           C  
ATOM   1121  O   PRO A  71      47.978  23.317  26.859  1.00 88.23           O  
ATOM   1122  CG  PRO A  71      45.613  21.506  25.354  1.00 88.23           C  
ATOM   1125  CD  PRO A  71      46.790  20.552  25.149  1.00 88.23           C  
ATOM   1128  N   THR A  72      48.297  24.931  25.335  1.00 83.82           N  
ATOM   1130  CA  THR A  72      48.761  25.977  26.265  1.00 83.82           C  
ATOM   1132  C   THR A  72      47.623  26.692  26.994  1.00 83.82           C  
ATOM   1133  CB  THR A  72      49.629  27.003  25.525  1.00 83.82           C  
ATOM   1135  O   THR A  72      47.812  27.766  27.563  1.00 83.82           O  
ATOM   1136  CG2 THR A  72      50.930  26.386  25.017  1.00 83.82           C  
ATOM   1140  OG1 THR A  72      48.927  27.489  24.401  1.00 83.82           O  
ATOM   1142  N   THR A  73      46.418  26.128  26.966  1.00 65.57           N  
ATOM   1144  CA  THR A  73      45.243  26.729  27.590  1.00 65.57           C  
ATOM   1146  C   THR A  73      45.439  26.858  29.086  1.00 65.57           C  
ATOM   1147  CB  THR A  73      43.980  25.908  27.328  1.00 65.57           C  
ATOM   1149  O   THR A  73      45.858  25.914  29.760  1.00 65.57           O  
ATOM   1150  CG2 THR A  73      43.547  26.025  25.867  1.00 65.57           C  
ATOM   1154  OG1 THR A  73      44.227  24.549  27.613  1.00 65.57           O  
ATOM   1156  N   HIS A  74      45.080  28.027  29.597  1.00 59.09           N  
ATOM   1158  CA  HIS A  74      45.113  28.286  31.019  1.00 59.09           C  
ATOM   1160  C   HIS A  74      44.080  27.422  31.717  1.00 59.09           C  
ATOM   1161  CB  HIS A  74      44.913  29.777  31.280  1.00 59.09           C  
ATOM   1164  O   HIS A  74      42.914  27.367  31.319  1.00 59.09           O  
ATOM   1165  CG  HIS A  74      46.045  30.565  30.684  1.00 59.09           C  
ATOM   1166  CD2 HIS A  74      46.043  31.226  29.485  1.00 59.09           C  
ATOM   1168  ND1 HIS A  74      47.323  30.636  31.187  1.00 59.09           N  
ATOM   1170  CE1 HIS A  74      48.073  31.324  30.312  1.00 59.09           C  
ATOM   1172  NE2 HIS A  74      47.334  31.712  29.262  1.00 59.09           N  
ATOM   1173  N   ASP A  75      44.539  26.743  32.758  1.00 58.68           N  
ATOM   1175  CA  ASP A  75      43.634  26.072  33.658  1.00 58.68           C  
ATOM   1177  C   ASP A  75      42.846  27.142  34.413  1.00 58.68           C  
ATOM   1178  CB  ASP A  75      44.415  25.128  34.573  1.00 58.68           C  
ATOM   1181  O   ASP A  75      43.409  28.036  35.045  1.00 58.68           O  
ATOM   1182  CG  ASP A  75      43.486  24.237  35.396  1.00 58.68           C  
ATOM   1183  OD1 ASP A  75      44.016  23.438  36.196  1.00 58.68           O  
ATOM   1184  OD2 ASP A  75      42.248  24.378  35.278  1.00 58.68           O  
ATOM   1185  N   ALA A  76      41.529  27.067  34.303  1.00 58.28           N  
ATOM   1187  CA  ALA A  76      40.638  27.996  34.975  1.00 58.28           C  
ATOM   1189  C   ALA A  76      40.499  27.679  36.474  1.00 58.28           C  
ATOM   1190  CB  ALA A  76      39.295  27.970  34.241  1.00 58.28           C  
ATOM   1194  O   ALA A  76      39.866  28.442  37.202  1.00 58.28           O  
ATOM   1195  N   SER A  77      41.057  26.559  36.941  1.00 65.00           N  
ATOM   1197  CA  SER A  77      40.879  26.078  38.311  1.00 65.00           C  
ATOM   1199  C   SER A  77      41.510  26.987  39.367  1.00 65.00           C  
ATOM   1200  CB  SER A  77      41.446  24.660  38.427  1.00 65.00           C  
ATOM   1203  O   SER A  77      40.968  27.121  40.468  1.00 65.00           O  
ATOM   1204  OG  SER A  77      42.854  24.667  38.306  1.00 65.00           O  
ATOM   1206  N   SER A  78      42.633  27.633  39.049  1.00 79.23           N  
ATOM   1208  CA  SER A  78      43.274  28.581  39.950  1.00 79.23           C  
ATOM   1210  C   SER A  78      44.073  29.630  39.181  1.00 79.23           C  
ATOM   1211  CB  SER A  78      44.195  27.850  40.926  1.00 79.23           C  
ATOM   1214  O   SER A  78      44.950  29.268  38.397  1.00 79.23           O  
ATOM   1215  OG  SER A  78      44.764  28.796  41.811  1.00 79.23           O  
ATOM   1217  N   PRO A  79      43.865  30.932  39.455  1.00 76.94           N  
ATOM   1218  CA  PRO A  79      44.721  31.986  38.906  1.00 76.94           C  
ATOM   1220  C   PRO A  79      46.164  31.881  39.429  1.00 76.94           C  
ATOM   1221  CB  PRO A  79      44.055  33.287  39.358  1.00 76.94           C  
ATOM   1224  O   PRO A  79      47.102  32.433  38.849  1.00 76.94           O  
ATOM   1225  CG  PRO A  79      43.400  32.915  40.688  1.00 76.94           C  
ATOM   1228  CD  PRO A  79      42.950  31.477  40.453  1.00 76.94           C  
ATOM   1231  N   ASP A  80      46.356  31.143  40.521  1.00 79.27           N  
ATOM   1233  CA  ASP A  80      47.631  31.035  41.203  1.00 79.27           C  
ATOM   1235  C   ASP A  80      48.518  29.936  40.617  1.00 79.27           C  
ATOM   1236  CB  ASP A  80      47.406  30.869  42.710  1.00 79.27           C  
ATOM   1239  O   ASP A  80      49.684  29.853  41.004  1.00 79.27           O  
ATOM   1240  CG  ASP A  80      46.577  32.024  43.278  1.00 79.27           C  
ATOM   1241  OD1 ASP A  80      45.650  31.735  44.065  1.00 79.27           O  
ATOM   1242  OD2 ASP A  80      46.864  33.181  42.894  1.00 79.27           O  
ATOM   1243  N   PHE A  81      48.042  29.154  39.642  1.00 88.19           N  
ATOM   1245  CA  PHE A  81      48.817  28.082  39.023  1.00 88.19           C  
ATOM   1247  C   PHE A  81      48.790  28.138  37.496  1.00 88.19           C  
ATOM   1248  CB  PHE A  81      48.301  26.734  39.515  1.00 88.19           C  
ATOM   1251  O   PHE A  81      47.734  28.167  36.874  1.00 88.19           O  
ATOM   1252  CG  PHE A  81      49.170  25.577  39.073  1.00 88.19           C  
ATOM   1253  CD1 PHE A  81      48.702  24.689  38.089  1.00 88.19           C  
ATOM   1255  CD2 PHE A  81      50.477  25.433  39.581  1.00 88.19           C  
ATOM   1257  CE1 PHE A  81      49.536  23.662  37.622  1.00 88.19           C  
ATOM   1259  CE2 PHE A  81      51.309  24.403  39.109  1.00 88.19           C  
ATOM   1261  CZ  PHE A  81      50.836  23.512  38.131  1.00 88.19           C  
ATOM   1263  N   THR A  82      49.972  28.080  36.891  1.00 85.25           N  
ATOM   1265  CA  THR A  82      50.117  27.906  35.444  1.00 85.25           C  
ATOM   1267  C   THR A  82      50.615  26.487  35.195  1.00 85.25           C  
ATOM   1268  CB  THR A  82      51.080  28.934  34.840  1.00 85.25           C  
ATOM   1270  O   THR A  82      51.672  26.144  35.733  1.00 85.25           O  
ATOM   1271  CG2 THR A  82      51.121  28.851  33.315  1.00 85.25           C  
ATOM   1275  OG1 THR A  82      50.659  30.244  35.155  1.00 85.25           O  
ATOM   1277  N   PRO A  83      49.906  25.665  34.395  1.00 89.19           N  
ATOM   1278  CA  PRO A  83      50.374  24.337  34.038  1.00 89.19           C  
ATOM   1280  C   PRO A  83      51.784  24.376  33.468  1.00 89.19           C  
ATOM   1281  CB  PRO A  83      49.376  23.778  33.023  1.00 89.19           C  
ATOM   1284  O   PRO A  83      52.131  25.239  32.662  1.00 89.19           O  
ATOM   1285  CG  PRO A  83      48.089  24.509  33.392  1.00 89.19           C  
ATOM   1288  CD  PRO A  83      48.585  25.888  33.826  1.00 89.19           C  
ATOM   1291  N   PHE A  84      52.589  23.419  33.894  1.00 90.05           N  
ATOM   1293  CA  PHE A  84      53.988  23.352  33.524  1.00 90.05           C  
ATOM   1295  C   PHE A  84      54.152  22.324  32.394  1.00 90.05           C  
ATOM   1296  CB  PHE A  84      54.767  23.085  34.812  1.00 90.05           C  
ATOM   1299  O   PHE A  84      53.808  21.154  32.585  1.00 90.05           O  
ATOM   1300  CG  PHE A  84      56.224  22.963  34.546  1.00 90.05           C  
ATOM   1301  CD1 PHE A  84      56.743  21.682  34.321  1.00 90.05           C  
ATOM   1303  CD2 PHE A  84      56.977  24.126  34.313  1.00 90.05           C  
ATOM   1305  CE1 PHE A  84      57.997  21.571  33.741  1.00 90.05           C  
ATOM   1307  CE2 PHE A  84      58.233  24.010  33.716  1.00 90.05           C  
ATOM   1309  CZ  PHE A  84      58.682  22.733  33.376  1.00 90.05           C  
ATOM   1311  N   LEU A  85      54.593  22.766  31.209  1.00 92.71           N  
ATOM   1313  CA  LEU A  85      54.627  21.975  29.971  1.00 92.71           C  
ATOM   1315  C   LEU A  85      56.063  21.756  29.506  1.00 92.71           C  
ATOM   1316  CB  LEU A  85      53.852  22.684  28.841  1.00 92.71           C  
ATOM   1319  O   LEU A  85      56.783  22.728  29.346  1.00 92.71           O  
ATOM   1320  CG  LEU A  85      52.375  22.994  29.113  1.00 92.71           C  
ATOM   1322  CD1 LEU A  85      51.733  23.574  27.853  1.00 92.71           C  
ATOM   1326  CD2 LEU A  85      51.602  21.745  29.524  1.00 92.71           C  
ATOM   1330  N   GLU A  86      56.439  20.509  29.208  1.00 93.66           N  
ATOM   1332  CA  GLU A  86      57.806  20.177  28.786  1.00 93.66           C  
ATOM   1334  C   GLU A  86      57.900  19.168  27.660  1.00 93.66           C  
ATOM   1335  CB  GLU A  86      58.619  19.628  29.962  1.00 93.66           C  
ATOM   1338  O   GLU A  86      57.048  18.289  27.517  1.00 93.66           O  
ATOM   1339  CG  GLU A  86      59.056  20.745  30.876  1.00 93.66           C  
ATOM   1342  CD  GLU A  86      59.872  21.799  30.130  1.00 93.66           C  
ATOM   1343  OE1 GLU A  86      59.663  22.986  30.441  1.00 93.66           O  
ATOM   1344  OE2 GLU A  86      60.583  21.364  29.193  1.00 93.66           O  
ATOM   1345  N   THR A  87      58.996  19.256  26.902  1.00 94.01           N  
ATOM   1347  CA  THR A  87      59.354  18.275  25.872  1.00 94.01           C  
ATOM   1349  C   THR A  87      60.538  17.434  26.329  1.00 94.01           C  
ATOM   1350  CB  THR A  87      59.667  18.938  24.527  1.00 94.01           C  
ATOM   1352  O   THR A  87      61.605  17.944  26.652  1.00 94.01           O  
ATOM   1353  CG2 THR A  87      59.902  17.908  23.418  1.00 94.01           C  
ATOM   1357  OG1 THR A  87      58.576  19.723  24.116  1.00 94.01           O  
ATOM   1359  N   HIS A  88      60.382  16.116  26.275  1.00 93.30           N  
ATOM   1361  CA  HIS A  88      61.375  15.143  26.716  1.00 93.30           C  
ATOM   1363  C   HIS A  88      61.854  14.302  25.547  1.00 93.30           C  
ATOM   1364  CB  HIS A  88      60.783  14.251  27.810  1.00 93.30           C  
ATOM   1367  O   HIS A  88      61.068  13.913  24.682  1.00 93.30           O  
ATOM   1368  CG  HIS A  88      60.317  15.051  28.988  1.00 93.30           C  
ATOM   1369  CD2 HIS A  88      59.108  15.673  29.088  1.00 93.30           C  
ATOM   1371  ND1 HIS A  88      61.091  15.353  30.107  1.00 93.30           N  
ATOM   1372  CE1 HIS A  88      60.339  16.175  30.845  1.00 93.30           C  
ATOM   1374  NE2 HIS A  88      59.138  16.358  30.273  1.00 93.30           N  
ATOM   1376  N   LYS A  89      63.142  13.966  25.550  1.00 93.44           N  
ATOM   1378  CA  LYS A  89      63.705  12.945  24.666  1.00 93.44           C  
ATOM   1380  C   LYS A  89      63.868  11.657  25.462  1.00 93.44           C  
ATOM   1381  CB  LYS A  89      65.022  13.442  24.054  1.00 93.44           C  
ATOM   1384  O   LYS A  89      64.646  11.625  26.411  1.00 93.44           O  
ATOM   1385  CG  LYS A  89      64.864  14.647  23.114  1.00 93.44           C  
ATOM   1388  CD  LYS A  89      64.012  14.329  21.877  1.00 93.44           C  
ATOM   1391  CE  LYS A  89      64.033  15.519  20.913  1.00 93.44           C  
ATOM   1394  NZ  LYS A  89      63.237  15.238  19.694  1.00 93.44           N  
ATOM   1398  N   VAL A  90      63.117  10.618  25.105  1.00 93.30           N  
ATOM   1400  CA  VAL A  90      63.093   9.343  25.840  1.00 93.30           C  
ATOM   1402  C   VAL A  90      63.163   8.150  24.895  1.00 93.30           C  
ATOM   1403  CB  VAL A  90      61.867   9.225  26.771  1.00 93.30           C  
ATOM   1405  O   VAL A  90      62.703   8.216  23.757  1.00 93.30           O  
ATOM   1406  CG1 VAL A  90      61.865  10.307  27.856  1.00 93.30           C  
ATOM   1410  CG2 VAL A  90      60.531   9.291  26.028  1.00 93.30           C  
ATOM   1414  N   ASP A  91      63.731   7.046  25.377  1.00 93.62           N  
ATOM   1416  CA  ASP A  91      63.632   5.753  24.705  1.00 93.62           C  
ATOM   1418  C   ASP A  91      62.168   5.307  24.621  1.00 93.62           C  
ATOM   1419  CB  ASP A  91      64.429   4.703  25.486  1.00 93.62           C  
ATOM   1422  O   ASP A  91      61.513   5.159  25.662  1.00 93.62           O  
ATOM   1423  CG  ASP A  91      65.923   4.820  25.236  1.00 93.62           C  
ATOM   1424  OD1 ASP A  91      66.655   5.048  26.217  1.00 93.62           O  
ATOM   1425  OD2 ASP A  91      66.298   4.560  24.074  1.00 93.62           O  
ATOM   1426  N   LEU A  92      61.694   5.078  23.391  1.00 93.53           N  
ATOM   1428  CA  LEU A  92      60.359   4.563  23.084  1.00 93.53           C  
ATOM   1430  C   LEU A  92      60.408   3.114  22.544  1.00 93.53           C  
ATOM   1431  CB  LEU A  92      59.652   5.506  22.086  1.00 93.53           C  
ATOM   1434  O   LEU A  92      61.426   2.724  21.959  1.00 93.53           O  
ATOM   1435  CG  LEU A  92      59.353   6.924  22.608  1.00 93.53           C  
ATOM   1437  CD1 LEU A  92      58.576   7.710  21.550  1.00 93.53           C  
ATOM   1441  CD2 LEU A  92      58.512   6.904  23.885  1.00 93.53           C  
ATOM   1445  N   PRO A  93      59.318   2.334  22.693  1.00 94.07           N  
ATOM   1446  CA  PRO A  93      58.134   2.648  23.504  1.00 94.07           C  
ATOM   1448  C   PRO A  93      58.438   2.644  25.017  1.00 94.07           C  
ATOM   1449  CB  PRO A  93      57.097   1.586  23.125  1.00 94.07           C  
ATOM   1452  O   PRO A  93      59.420   2.056  25.471  1.00 94.07           O  
ATOM   1453  CG  PRO A  93      57.970   0.377  22.803  1.00 94.07           C  
ATOM   1456  CD  PRO A  93      59.191   0.995  22.126  1.00 94.07           C  
ATOM   1459  N   ILE A  94      57.608   3.337  25.808  1.00 95.18           N  
ATOM   1461  CA  ILE A  94      57.592   3.166  27.270  1.00 95.18           C  
ATOM   1463  C   ILE A  94      56.685   1.975  27.570  1.00 95.18           C  
ATOM   1464  CB  ILE A  94      57.136   4.443  28.022  1.00 95.18           C  
ATOM   1466  O   ILE A  94      55.475   2.060  27.377  1.00 95.18           O  
ATOM   1467  CG1 ILE A  94      58.122   5.605  27.758  1.00 95.18           C  
ATOM   1470  CG2 ILE A  94      57.020   4.158  29.537  1.00 95.18           C  
ATOM   1474  CD1 ILE A  94      57.748   6.934  28.430  1.00 95.18           C  
ATOM   1478  N   GLU A  95      57.279   0.885  28.048  1.00 95.76           N  
ATOM   1480  CA  GLU A  95      56.559  -0.332  28.430  1.00 95.76           C  
ATOM   1482  C   GLU A  95      55.794  -0.113  29.743  1.00 95.76           C  
ATOM   1483  CB  GLU A  95      57.549  -1.505  28.547  1.00 95.76           C  
ATOM   1486  O   GLU A  95      56.349  -0.248  30.837  1.00 95.76           O  
ATOM   1487  CG  GLU A  95      58.276  -1.845  27.235  1.00 95.76           C  
ATOM   1490  CD  GLU A  95      57.336  -2.260  26.092  1.00 95.76           C  
ATOM   1491  OE1 GLU A  95      57.764  -2.118  24.927  1.00 95.76           O  
ATOM   1492  OE2 GLU A  95      56.210  -2.714  26.387  1.00 95.76           O  
ATOM   1493  N   ASP A  96      54.520   0.265  29.637  1.00 96.31           N  
ATOM   1495  CA  ASP A  96      53.619   0.453  30.774  1.00 96.31           C  
ATOM   1497  C   ASP A  96      52.520  -0.631  30.799  1.00 96.31           C  
ATOM   1498  CB  ASP A  96      53.050   1.881  30.777  1.00 96.31           C  
ATOM   1501  O   ASP A  96      51.507  -0.492  30.108  1.00 96.31           O  
ATOM   1502  CG  ASP A  96      52.122   2.110  31.975  1.00 96.31           C  
ATOM   1503  OD1 ASP A  96      51.517   3.196  32.097  1.00 96.31           O  
ATOM   1504  OD2 ASP A  96      52.005   1.221  32.850  1.00 96.31           O  
ATOM   1505  N   PRO A  97      52.667  -1.694  31.616  1.00 96.32           N  
ATOM   1506  CA  PRO A  97      51.685  -2.779  31.686  1.00 96.32           C  
ATOM   1508  C   PRO A  97      50.349  -2.357  32.316  1.00 96.32           C  
ATOM   1509  CB  PRO A  97      52.367  -3.871  32.516  1.00 96.32           C  
ATOM   1512  O   PRO A  97      49.347  -3.049  32.163  1.00 96.32           O  
ATOM   1513  CG  PRO A  97      53.305  -3.089  33.435  1.00 96.32           C  
ATOM   1516  CD  PRO A  97      53.766  -1.940  32.543  1.00 96.32           C  
ATOM   1519  N   ASP A  98      50.317  -1.228  33.027  1.00 96.72           N  
ATOM   1521  CA  ASP A  98      49.130  -0.720  33.714  1.00 96.72           C  
ATOM   1523  C   ASP A  98      48.499   0.479  32.990  1.00 96.72           C  
ATOM   1524  CB  ASP A  98      49.498  -0.381  35.167  1.00 96.72           C  
ATOM   1527  O   ASP A  98      47.553   1.070  33.510  1.00 96.72           O  
ATOM   1528  CG  ASP A  98      49.446  -1.557  36.137  1.00 96.72           C  
ATOM   1529  OD1 ASP A  98      50.149  -1.445  37.165  1.00 96.72           O  
ATOM   1530  OD2 ASP A  98      48.584  -2.455  35.978  1.00 96.72           O  
ATOM   1531  N   ARG A  99      48.995   0.835  31.798  1.00 96.30           N  
ATOM   1533  CA  ARG A  99      48.634   2.045  31.049  1.00 96.30           C  
ATOM   1535  C   ARG A  99      47.135   2.328  31.014  1.00 96.30           C  
ATOM   1536  CB  ARG A  99      49.202   1.891  29.637  1.00 96.30           C  
ATOM   1539  O   ARG A  99      46.711   3.418  31.386  1.00 96.30           O  
ATOM   1540  CG  ARG A  99      49.053   3.171  28.828  1.00 96.30           C  
ATOM   1543  CD  ARG A  99      49.685   2.972  27.453  1.00 96.30           C  
ATOM   1546  NE  ARG A  99      49.711   4.260  26.775  1.00 96.30           N  
ATOM   1548  NH1 ARG A  99      47.624   4.234  25.756  1.00 96.30           N  
ATOM   1551  NH2 ARG A  99      48.710   6.123  26.119  1.00 96.30           N  
ATOM   1554  CZ  ARG A  99      48.686   4.842  26.203  1.00 96.30           C  
ATOM   1555  N   GLU A 100      46.331   1.322  30.669  1.00 96.88           N  
ATOM   1557  CA  GLU A 100      44.866   1.416  30.556  1.00 96.88           C  
ATOM   1559  C   GLU A 100      44.159   1.865  31.848  1.00 96.88           C  
ATOM   1560  CB  GLU A 100      44.309   0.043  30.137  1.00 96.88           C  
ATOM   1563  O   GLU A 100      43.042   2.382  31.805  1.00 96.88           O  
ATOM   1564  CG  GLU A 100      44.674  -0.350  28.698  1.00 96.88           C  
ATOM   1567  CD  GLU A 100      44.175   0.686  27.679  1.00 96.88           C  
ATOM   1568  OE1 GLU A 100      44.987   1.055  26.803  1.00 96.88           O  
ATOM   1569  OE2 GLU A 100      43.014   1.147  27.829  1.00 96.88           O  
ATOM   1570  N   LYS A 101      44.799   1.704  33.014  1.00 97.24           N  
ATOM   1572  CA  LYS A 101      44.256   2.113  34.319  1.00 97.24           C  
ATOM   1574  C   LYS A 101      44.479   3.599  34.627  1.00 97.24           C  
ATOM   1575  CB  LYS A 101      44.853   1.234  35.431  1.00 97.24           C  
ATOM   1578  O   LYS A 101      43.900   4.080  35.608  1.00 97.24           O  
ATOM   1579  CG  LYS A 101      44.560  -0.266  35.258  1.00 97.24           C  
ATOM   1582  CD  LYS A 101      45.328  -1.075  36.310  1.00 97.24           C  
ATOM   1585  CE  LYS A 101      45.151  -2.579  36.076  1.00 97.24           C  
ATOM   1588  NZ  LYS A 101      46.177  -3.354  36.813  1.00 97.24           N  
ATOM   1592  N   PHE A 102      45.287   4.296  33.819  1.00 97.84           N  
ATOM   1594  CA  PHE A 102      45.805   5.650  34.056  1.00 97.84           C  
ATOM   1596  C   PHE A 102      45.600   6.610  32.869  1.00 97.84           C  
ATOM   1597  CB  PHE A 102      47.281   5.563  34.484  1.00 97.84           C  
ATOM   1600  O   PHE A 102      46.388   7.536  32.701  1.00 97.84           O  
ATOM   1601  CG  PHE A 102      47.492   4.915  35.835  1.00 97.84           C  
ATOM   1602  CD1 PHE A 102      47.394   5.679  37.013  1.00 97.84           C  
ATOM   1604  CD2 PHE A 102      47.787   3.545  35.917  1.00 97.84           C  
ATOM   1606  CE1 PHE A 102      47.611   5.070  38.262  1.00 97.84           C  
ATOM   1608  CE2 PHE A 102      48.018   2.939  37.165  1.00 97.84           C  
ATOM   1610  CZ  PHE A 102      47.945   3.709  38.338  1.00 97.84           C  
ATOM   1612  N   LEU A 103      44.557   6.408  32.055  1.00 96.83           N  
ATOM   1614  CA  LEU A 103      44.233   7.262  30.904  1.00 96.83           C  
ATOM   1616  C   LEU A 103      43.106   8.268  31.230  1.00 96.83           C  
ATOM   1617  CB  LEU A 103      43.860   6.380  29.692  1.00 96.83           C  
ATOM   1620  O   LEU A 103      41.936   7.912  31.066  1.00 96.83           O  
ATOM   1621  CG  LEU A 103      44.971   5.450  29.179  1.00 96.83           C  
ATOM   1623  CD1 LEU A 103      44.447   4.573  28.044  1.00 96.83           C  
ATOM   1627  CD2 LEU A 103      46.190   6.218  28.675  1.00 96.83           C  
ATOM   1631  N   PRO A 104      43.412   9.502  31.685  1.00 95.84           N  
ATOM   1632  CA  PRO A 104      42.415  10.563  31.873  1.00 95.84           C  
ATOM   1634  C   PRO A 104      41.840  11.065  30.544  1.00 95.84           C  
ATOM   1635  CB  PRO A 104      43.147  11.692  32.610  1.00 95.84           C  
ATOM   1638  O   PRO A 104      40.699  11.512  30.499  1.00 95.84           O  
ATOM   1639  CG  PRO A 104      44.597  11.511  32.170  1.00 95.84           C  
ATOM   1642  CD  PRO A 104      44.715   9.990  32.109  1.00 95.84           C  
ATOM   1645  N   ASP A 105      42.608  10.953  29.458  1.00 95.44           N  
ATOM   1647  CA  ASP A 105      42.180  11.295  28.107  1.00 95.44           C  
ATOM   1649  C   ASP A 105      42.656  10.213  27.131  1.00 95.44           C  
ATOM   1650  CB  ASP A 105      42.680  12.699  27.753  1.00 95.44           C  
ATOM   1653  O   ASP A 105      43.787  10.223  26.640  1.00 95.44           O  
ATOM   1654  CG  ASP A 105      42.247  13.161  26.364  1.00 95.44           C  
ATOM   1655  OD1 ASP A 105      42.508  14.346  26.071  1.00 95.44           O  
ATOM   1656  OD2 ASP A 105      41.691  12.352  25.581  1.00 95.44           O  
ATOM   1657  N   LYS A 106      41.763   9.248  26.875  1.00 95.24           N  
ATOM   1659  CA  LYS A 106      42.014   8.127  25.960  1.00 95.24           C  
ATOM   1661  C   LYS A 106      42.144   8.563  24.501  1.00 95.24           C  
ATOM   1662  CB  LYS A 106      40.895   7.078  26.071  1.00 95.24           C  
ATOM   1665  O   LYS A 106      42.786   7.858  23.733  1.00 95.24           O  
ATOM   1666  CG  LYS A 106      40.902   6.354  27.422  1.00 95.24           C  
ATOM   1669  CD  LYS A 106      39.944   5.158  27.413  1.00 95.24           C  
ATOM   1672  CE  LYS A 106      40.069   4.415  28.745  1.00 95.24           C  
ATOM   1675  NZ  LYS A 106      39.505   3.048  28.661  1.00 95.24           N  
ATOM   1679  N   LEU A 107      41.527   9.680  24.108  1.00 94.79           N  
ATOM   1681  CA  LEU A 107      41.529  10.134  22.714  1.00 94.79           C  
ATOM   1683  C   LEU A 107      42.887  10.713  22.327  1.00 94.79           C  
ATOM   1684  CB  LEU A 107      40.423  11.182  22.498  1.00 94.79           C  
ATOM   1687  O   LEU A 107      43.369  10.456  21.229  1.00 94.79           O  
ATOM   1688  CG  LEU A 107      38.989  10.652  22.648  1.00 94.79           C  
ATOM   1690  CD1 LEU A 107      38.001  11.810  22.498  1.00 94.79           C  
ATOM   1694  CD2 LEU A 107      38.645   9.594  21.594  1.00 94.79           C  
ATOM   1698  N   ASN A 108      43.509  11.457  23.244  1.00 94.88           N  
ATOM   1700  CA  ASN A 108      44.826  12.059  23.037  1.00 94.88           C  
ATOM   1702  C   ASN A 108      45.980  11.212  23.592  1.00 94.88           C  
ATOM   1703  CB  ASN A 108      44.804  13.488  23.590  1.00 94.88           C  
ATOM   1706  O   ASN A 108      47.122  11.669  23.616  1.00 94.88           O  
ATOM   1707  CG  ASN A 108      43.852  14.364  22.803  1.00 94.88           C  
ATOM   1708  ND2 ASN A 108      42.834  14.904  23.423  1.00 94.88           N  
ATOM   1711  OD1 ASN A 108      44.003  14.574  21.613  1.00 94.88           O  
ATOM   1712  N   ASP A 109      45.693   9.984  24.025  1.00 95.54           N  
ATOM   1714  CA  ASP A 109      46.688   9.033  24.521  1.00 95.54           C  
ATOM   1716  C   ASP A 109      47.483   9.552  25.742  1.00 95.54           C  
ATOM   1717  CB  ASP A 109      47.537   8.557  23.323  1.00 95.54           C  
ATOM   1720  O   ASP A 109      48.652   9.213  25.949  1.00 95.54           O  
ATOM   1721  CG  ASP A 109      48.071   7.150  23.522  1.00 95.54           C  
ATOM   1722  OD1 ASP A 109      49.293   6.924  23.384  1.00 95.54           O  
ATOM   1723  OD2 ASP A 109      47.259   6.292  23.949  1.00 95.54           O  
ATOM   1724  N   VAL A 110      46.833  10.386  26.564  1.00 97.03           N  
ATOM   1726  CA  VAL A 110      47.422  10.995  27.762  1.00 97.03           C  
ATOM   1728  C   VAL A 110      47.402   9.991  28.903  1.00 97.03           C  
ATOM   1729  CB  VAL A 110      46.680  12.275  28.188  1.00 97.03           C  
ATOM   1731  O   VAL A 110      46.354   9.438  29.232  1.00 97.03           O  
ATOM   1732  CG1 VAL A 110      47.318  12.920  29.423  1.00 97.03           C  
ATOM   1736  CG2 VAL A 110      46.672  13.326  27.073  1.00 97.03           C  
ATOM   1740  N   VAL A 111      48.550   9.805  29.552  1.00 97.95           N  
ATOM   1742  CA  VAL A 111      48.721   8.882  30.679  1.00 97.95           C  
ATOM   1744  C   VAL A 111      49.207   9.611  31.928  1.00 97.95           C  
ATOM   1745  CB  VAL A 111      49.624   7.702  30.275  1.00 97.95           C  
ATOM   1747  O   VAL A 111      50.155  10.395  31.875  1.00 97.95           O  
ATOM   1748  CG1 VAL A 111      51.051   8.123  29.901  1.00 97.95           C  
ATOM   1752  CG2 VAL A 111      49.681   6.625  31.364  1.00 97.95           C  
ATOM   1756  N   VAL A 112      48.591   9.325  33.076  1.00 98.39           N  
ATOM   1758  CA  VAL A 112      49.086   9.777  34.382  1.00 98.39           C  
ATOM   1760  C   VAL A 112      50.316   8.948  34.756  1.00 98.39           C  
ATOM   1761  CB  VAL A 112      47.998   9.718  35.468  1.00 98.39           C  
ATOM   1763  O   VAL A 112      50.245   7.727  34.925  1.00 98.39           O  
ATOM   1764  CG1 VAL A 112      48.550  10.132  36.832  1.00 98.39           C  
ATOM   1768  CG2 VAL A 112      46.849  10.679  35.156  1.00 98.39           C  
ATOM   1772  N   ALA A 113      51.457   9.622  34.883  1.00 98.08           N  
ATOM   1774  CA  ALA A 113      52.752   9.014  35.184  1.00 98.08           C  
ATOM   1776  C   ALA A 113      53.153   9.153  36.659  1.00 98.08           C  
ATOM   1777  CB  ALA A 113      53.791   9.660  34.269  1.00 98.08           C  
ATOM   1781  O   ALA A 113      53.945   8.351  37.159  1.00 98.08           O  
ATOM   1782  N   GLY A 114      52.617  10.151  37.362  1.00 98.22           N  
ATOM   1784  CA  GLY A 114      52.928  10.410  38.763  1.00 98.22           C  
ATOM   1787  C   GLY A 114      52.107  11.551  39.353  1.00 98.22           C  
ATOM   1788  O   GLY A 114      51.315  12.184  38.652  1.00 98.22           O  
ATOM   1789  N   PHE A 115      52.303  11.811  40.642  1.00 98.46           N  
ATOM   1791  CA  PHE A 115      51.648  12.899  41.364  1.00 98.46           C  
ATOM   1793  C   PHE A 115      52.507  13.417  42.515  1.00 98.46           C  
ATOM   1794  CB  PHE A 115      50.266  12.467  41.889  1.00 98.46           C  
ATOM   1797  O   PHE A 115      53.430  12.737  42.973  1.00 98.46           O  
ATOM   1798  CG  PHE A 115      50.250  11.608  43.146  1.00 98.46           C  
ATOM   1799  CD1 PHE A 115      50.891  10.352  43.189  1.00 98.46           C  
ATOM   1801  CD2 PHE A 115      49.588  12.076  44.299  1.00 98.46           C  
ATOM   1803  CE1 PHE A 115      50.851   9.574  44.361  1.00 98.46           C  
ATOM   1805  CE2 PHE A 115      49.563  11.302  45.472  1.00 98.46           C  
ATOM   1807  CZ  PHE A 115      50.195  10.053  45.502  1.00 98.46           C  
ATOM   1809  N   VAL A 116      52.166  14.613  42.984  1.00 98.41           N  
ATOM   1811  CA  VAL A 116      52.610  15.138  44.275  1.00 98.41           C  
ATOM   1813  C   VAL A 116      51.398  15.665  45.043  1.00 98.41           C  
ATOM   1814  CB  VAL A 116      53.757  16.156  44.110  1.00 98.41           C  
ATOM   1816  O   VAL A 116      50.576  16.385  44.471  1.00 98.41           O  
ATOM   1817  CG1 VAL A 116      53.388  17.382  43.281  1.00 98.41           C  
ATOM   1821  CG2 VAL A 116      54.335  16.636  45.436  1.00 98.41           C  
ATOM   1825  N   LEU A 117      51.272  15.277  46.311  1.00 98.47           N  
ATOM   1827  CA  LEU A 117      50.241  15.734  47.244  1.00 98.47           C  
ATOM   1829  C   LEU A 117      50.919  16.519  48.362  1.00 98.47           C  
ATOM   1830  CB  LEU A 117      49.425  14.529  47.754  1.00 98.47           C  
ATOM   1833  O   LEU A 117      51.826  16.015  49.022  1.00 98.47           O  
ATOM   1834  CG  LEU A 117      48.213  14.886  48.642  1.00 98.47           C  
ATOM   1836  CD1 LEU A 117      47.181  13.756  48.581  1.00 98.47           C  
ATOM   1840  CD2 LEU A 117      48.557  15.063  50.121  1.00 98.47           C  
ATOM   1844  N   PHE A 118      50.497  17.765  48.560  1.00 98.06           N  
ATOM   1846  CA  PHE A 118      51.118  18.678  49.514  1.00 98.06           C  
ATOM   1848  C   PHE A 118      50.098  19.637  50.126  1.00 98.06           C  
ATOM   1849  CB  PHE A 118      52.272  19.429  48.828  1.00 98.06           C  
ATOM   1852  O   PHE A 118      49.015  19.842  49.581  1.00 98.06           O  
ATOM   1853  CG  PHE A 118      51.863  20.354  47.701  1.00 98.06           C  
ATOM   1854  CD1 PHE A 118      51.564  19.824  46.431  1.00 98.06           C  
ATOM   1856  CD2 PHE A 118      51.802  21.743  47.915  1.00 98.06           C  
ATOM   1858  CE1 PHE A 118      51.207  20.679  45.379  1.00 98.06           C  
ATOM   1860  CE2 PHE A 118      51.468  22.602  46.856  1.00 98.06           C  
ATOM   1862  CZ  PHE A 118      51.180  22.065  45.589  1.00 98.06           C  
ATOM   1864  N   PHE A 119      50.433  20.226  51.267  1.00 97.51           N  
ATOM   1866  CA  PHE A 119      49.582  21.173  51.994  1.00 97.51           C  
ATOM   1868  C   PHE A 119      50.428  22.252  52.689  1.00 97.51           C  
ATOM   1869  CB  PHE A 119      48.700  20.417  53.007  1.00 97.51           C  
ATOM   1872  O   PHE A 119      51.633  22.057  52.875  1.00 97.51           O  
ATOM   1873  CG  PHE A 119      49.413  19.337  53.796  1.00 97.51           C  
ATOM   1874  CD1 PHE A 119      49.289  17.994  53.397  1.00 97.51           C  
ATOM   1876  CD2 PHE A 119      50.204  19.667  54.911  1.00 97.51           C  
ATOM   1878  CE1 PHE A 119      49.982  16.992  54.090  1.00 97.51           C  
ATOM   1880  CE2 PHE A 119      50.921  18.661  55.584  1.00 97.51           C  
ATOM   1882  CZ  PHE A 119      50.845  17.329  55.142  1.00 97.51           C  
ATOM   1884  N   PRO A 120      49.834  23.397  53.071  1.00 96.09           N  
ATOM   1885  CA  PRO A 120      50.517  24.402  53.875  1.00 96.09           C  
ATOM   1887  C   PRO A 120      51.025  23.835  55.202  1.00 96.09           C  
ATOM   1888  CB  PRO A 120      49.504  25.529  54.100  1.00 96.09           C  
ATOM   1891  O   PRO A 120      50.277  23.198  55.939  1.00 96.09           O  
ATOM   1892  CG  PRO A 120      48.588  25.402  52.888  1.00 96.09           C  
ATOM   1895  CD  PRO A 120      48.529  23.895  52.665  1.00 96.09           C  
ATOM   1898  N   ASN A 121      52.284  24.118  55.521  1.00 96.98           N  
ATOM   1900  CA  ASN A 121      52.817  24.000  56.875  1.00 96.98           C  
ATOM   1902  C   ASN A 121      53.207  25.386  57.405  1.00 96.98           C  
ATOM   1903  CB  ASN A 121      53.946  22.950  56.919  1.00 96.98           C  
ATOM   1906  O   ASN A 121      53.033  26.405  56.727  1.00 96.98           O  
ATOM   1907  CG  ASN A 121      55.256  23.334  56.270  1.00 96.98           C  
ATOM   1908  ND2 ASN A 121      56.250  22.487  56.354  1.00 96.98           N  
ATOM   1911  OD1 ASN A 121      55.429  24.405  55.729  1.00 96.98           O  
ATOM   1912  N   TYR A 122      53.715  25.441  58.631  1.00 97.11           N  
ATOM   1914  CA  TYR A 122      54.100  26.695  59.262  1.00 97.11           C  
ATOM   1916  C   TYR A 122      55.454  26.557  59.971  1.00 97.11           C  
ATOM   1917  CB  TYR A 122      52.959  27.142  60.187  1.00 97.11           C  
ATOM   1920  O   TYR A 122      55.469  26.285  61.166  1.00 97.11           O  
ATOM   1921  CG  TYR A 122      53.133  28.571  60.644  1.00 97.11           C  
ATOM   1922  CD1 TYR A 122      53.893  28.851  61.794  1.00 97.11           C  
ATOM   1924  CD2 TYR A 122      52.574  29.620  59.888  1.00 97.11           C  
ATOM   1926  CE1 TYR A 122      54.123  30.177  62.181  1.00 97.11           C  
ATOM   1928  CE2 TYR A 122      52.785  30.951  60.285  1.00 97.11           C  
ATOM   1930  OH  TYR A 122      53.776  32.488  61.846  1.00 97.11           O  
ATOM   1932  CZ  TYR A 122      53.568  31.225  61.425  1.00 97.11           C  
ATOM   1933  N   PRO A 123      56.594  26.731  59.269  1.00 95.65           N  
ATOM   1934  CA  PRO A 123      57.916  26.740  59.892  1.00 95.65           C  
ATOM   1936  C   PRO A 123      58.045  27.905  60.886  1.00 95.65           C  
ATOM   1937  CB  PRO A 123      58.919  26.814  58.733  1.00 95.65           C  
ATOM   1940  O   PRO A 123      58.320  29.050  60.503  1.00 95.65           O  
ATOM   1941  CG  PRO A 123      58.117  27.467  57.607  1.00 95.65           C  
ATOM   1944  CD  PRO A 123      56.725  26.882  57.827  1.00 95.65           C  
ATOM   1947  N   SER A 124      57.863  27.614  62.175  1.00 97.46           N  
ATOM   1949  CA  SER A 124      57.689  28.614  63.240  1.00 97.46           C  
ATOM   1951  C   SER A 124      58.892  29.554  63.371  1.00 97.46           C  
ATOM   1952  CB  SER A 124      57.412  27.891  64.562  1.00 97.46           C  
ATOM   1955  O   SER A 124      58.724  30.769  63.507  1.00 97.46           O  
ATOM   1956  OG  SER A 124      58.540  27.133  64.950  1.00 97.46           O  
ATOM   1958  N   PHE A 125      60.107  29.024  63.200  1.00 97.04           N  
ATOM   1960  CA  PHE A 125      61.363  29.787  63.201  1.00 97.04           C  
ATOM   1962  C   PHE A 125      61.469  30.826  62.084  1.00 97.04           C  
ATOM   1963  CB  PHE A 125      62.550  28.816  63.100  1.00 97.04           C  
ATOM   1966  O   PHE A 125      62.244  31.773  62.220  1.00 97.04           O  
ATOM   1967  CG  PHE A 125      62.817  27.919  64.294  1.00 97.04           C  
ATOM   1968  CD1 PHE A 125      62.116  28.074  65.504  1.00 97.04           C  
ATOM   1970  CD2 PHE A 125      63.789  26.909  64.192  1.00 97.04           C  
ATOM   1972  CE1 PHE A 125      62.377  27.238  66.597  1.00 97.04           C  
ATOM   1974  CE2 PHE A 125      64.034  26.052  65.279  1.00 97.04           C  
ATOM   1976  CZ  PHE A 125      63.328  26.212  66.481  1.00 97.04           C  
ATOM   1978  N   LEU A 126      60.709  30.673  60.997  1.00 96.45           N  
ATOM   1980  CA  LEU A 126      60.678  31.626  59.888  1.00 96.45           C  
ATOM   1982  C   LEU A 126      59.535  32.642  60.007  1.00 96.45           C  
ATOM   1983  CB  LEU A 126      60.603  30.868  58.548  1.00 96.45           C  
ATOM   1986  O   LEU A 126      59.565  33.644  59.296  1.00 96.45           O  
ATOM   1987  CG  LEU A 126      61.744  29.869  58.277  1.00 96.45           C  
ATOM   1989  CD1 LEU A 126      61.601  29.296  56.865  1.00 96.45           C  
ATOM   1993  CD2 LEU A 126      63.131  30.502  58.388  1.00 96.45           C  
ATOM   1997  N   ALA A 127      58.538  32.392  60.869  1.00 96.75           N  
ATOM   1999  CA  ALA A 127      57.284  33.149  60.939  1.00 96.75           C  
ATOM   2001  C   ALA A 127      56.627  33.348  59.558  1.00 96.75           C  
ATOM   2002  CB  ALA A 127      57.505  34.452  61.714  1.00 96.75           C  
ATOM   2006  O   ALA A 127      56.227  34.453  59.186  1.00 96.75           O  
ATOM   2007  N   LYS A 128      56.594  32.273  58.766  1.00 94.44           N  
ATOM   2009  CA  LYS A 128      56.033  32.228  57.414  1.00 94.44           C  
ATOM   2011  C   LYS A 128      55.357  30.886  57.194  1.00 94.44           C  
ATOM   2012  CB  LYS A 128      57.137  32.434  56.360  1.00 94.44           C  
ATOM   2015  O   LYS A 128      55.772  29.888  57.773  1.00 94.44           O  
ATOM   2016  CG  LYS A 128      57.655  33.876  56.334  1.00 94.44           C  
ATOM   2019  CD  LYS A 128      58.683  34.066  55.218  1.00 94.44           C  
ATOM   2022  CE  LYS A 128      59.189  35.509  55.247  1.00 94.44           C  
ATOM   2025  NZ  LYS A 128      60.082  35.777  54.096  1.00 94.44           N  
ATOM   2029  N   GLN A 129      54.372  30.858  56.302  1.00 93.26           N  
ATOM   2031  CA  GLN A 129      53.875  29.597  55.753  1.00 93.26           C  
ATOM   2033  C   GLN A 129      54.995  28.885  54.980  1.00 93.26           C  
ATOM   2034  CB  GLN A 129      52.664  29.858  54.846  1.00 93.26           C  
ATOM   2037  O   GLN A 129      55.928  29.525  54.487  1.00 93.26           O  
ATOM   2038  CG  GLN A 129      51.456  30.389  55.632  1.00 93.26           C  
ATOM   2041  CD  GLN A 129      50.284  30.718  54.715  1.00 93.26           C  
ATOM   2042  NE2 GLN A 129      49.718  31.902  54.802  1.00 93.26           N  
ATOM   2045  OE1 GLN A 129      49.858  29.933  53.890  1.00 93.26           O  
ATOM   2046  N   GLY A 130      54.888  27.572  54.860  1.00 96.50           N  
ATOM   2048  CA  GLY A 130      55.678  26.722  53.975  1.00 96.50           C  
ATOM   2051  C   GLY A 130      54.768  25.706  53.282  1.00 96.50           C  
ATOM   2052  O   GLY A 130      53.544  25.789  53.387  1.00 96.50           O  
ATOM   2053  N   PHE A 131      55.360  24.723  52.611  1.00 97.45           N  
ATOM   2055  CA  PHE A 131      54.652  23.534  52.144  1.00 97.45           C  
ATOM   2057  C   PHE A 131      55.250  22.263  52.738  1.00 97.45           C  
ATOM   2058  CB  PHE A 131      54.640  23.469  50.611  1.00 97.45           C  
ATOM   2061  O   PHE A 131      56.470  22.122  52.830  1.00 97.45           O  
ATOM   2062  CG  PHE A 131      53.789  24.514  49.914  1.00 97.45           C  
ATOM   2063  CD1 PHE A 131      52.486  24.791  50.373  1.00 97.45           C  
ATOM   2065  CD2 PHE A 131      54.263  25.151  48.752  1.00 97.45           C  
ATOM   2067  CE1 PHE A 131      51.664  25.691  49.680  1.00 97.45           C  
ATOM   2069  CE2 PHE A 131      53.440  26.050  48.051  1.00 97.45           C  
ATOM   2071  CZ  PHE A 131      52.135  26.300  48.509  1.00 97.45           C  
ATOM   2073  N   TYR A 132      54.387  21.312  53.070  1.00 98.25           N  
ATOM   2075  CA  TYR A 132      54.774  19.943  53.367  1.00 98.25           C  
ATOM   2077  C   TYR A 132      54.280  19.028  52.249  1.00 98.25           C  
ATOM   2078  CB  TYR A 132      54.231  19.539  54.732  1.00 98.25           C  
ATOM   2081  O   TYR A 132      53.093  19.051  51.920  1.00 98.25           O  
ATOM   2082  CG  TYR A 132      54.835  18.268  55.285  1.00 98.25           C  
ATOM   2083  CD1 TYR A 132      54.360  17.008  54.873  1.00 98.25           C  
ATOM   2085  CD2 TYR A 132      55.877  18.355  56.229  1.00 98.25           C  
ATOM   2087  CE1 TYR A 132      54.921  15.835  55.411  1.00 98.25           C  
ATOM   2089  CE2 TYR A 132      56.431  17.186  56.780  1.00 98.25           C  
ATOM   2091  OH  TYR A 132      56.472  14.803  56.924  1.00 98.25           O  
ATOM   2093  CZ  TYR A 132      55.949  15.924  56.372  1.00 98.25           C  
ATOM   2094  N   ILE A 133      55.181  18.249  51.651  1.00 98.29           N  
ATOM   2096  CA  ILE A 133      54.834  17.211  50.680  1.00 98.29           C  
ATOM   2098  C   ILE A 133      54.589  15.915  51.457  1.00 98.29           C  
ATOM   2099  CB  ILE A 133      55.912  17.059  49.582  1.00 98.29           C  
ATOM   2101  O   ILE A 133      55.503  15.390  52.088  1.00 98.29           O  
ATOM   2102  CG1 ILE A 133      56.163  18.368  48.799  1.00 98.29           C  
ATOM   2105  CG2 ILE A 133      55.534  15.900  48.651  1.00 98.29           C  
ATOM   2109  CD1 ILE A 133      57.424  18.325  47.923  1.00 98.29           C  
ATOM   2113  N   GLU A 134      53.358  15.415  51.400  1.00 97.81           N  
ATOM   2115  CA  GLU A 134      52.984  14.104  51.946  1.00 97.81           C  
ATOM   2117  C   GLU A 134      53.430  12.990  51.003  1.00 97.81           C  
ATOM   2118  CB  GLU A 134      51.464  14.066  52.106  1.00 97.81           C  
ATOM   2121  O   GLU A 134      54.131  12.072  51.411  1.00 97.81           O  
ATOM   2122  CG  GLU A 134      50.874  12.734  52.604  1.00 97.81           C  
ATOM   2125  CD  GLU A 134      51.114  12.422  54.089  1.00 97.81           C  
ATOM   2126  OE1 GLU A 134      50.742  11.297  54.512  1.00 97.81           O  
ATOM   2127  OE2 GLU A 134      51.588  13.322  54.823  1.00 97.81           O  
ATOM   2128  N   ASP A 135      53.071  13.119  49.721  1.00 97.87           N  
ATOM   2130  CA  ASP A 135      53.347  12.111  48.706  1.00 97.87           C  
ATOM   2132  C   ASP A 135      54.080  12.744  47.527  1.00 97.87           C  
ATOM   2133  CB  ASP A 135      52.059  11.475  48.164  1.00 97.87           C  
ATOM   2136  O   ASP A 135      53.653  13.770  46.997  1.00 97.87           O  
ATOM   2137  CG  ASP A 135      51.112  10.836  49.182  1.00 97.87           C  
ATOM   2138  OD1 ASP A 135      49.898  10.825  48.882  1.00 97.87           O  
ATOM   2139  OD2 ASP A 135      51.541  10.274  50.203  1.00 97.87           O  
ATOM   2140  N   ILE A 136      55.125  12.081  47.038  1.00 98.13           N  
ATOM   2142  CA  ILE A 136      55.694  12.319  45.709  1.00 98.13           C  
ATOM   2144  C   ILE A 136      56.019  10.971  45.075  1.00 98.13           C  
ATOM   2145  CB  ILE A 136      56.887  13.302  45.749  1.00 98.13           C  
ATOM   2147  O   ILE A 136      56.902  10.239  45.523  1.00 98.13           O  
ATOM   2148  CG1 ILE A 136      57.448  13.510  44.322  1.00 98.13           C  
ATOM   2151  CG2 ILE A 136      57.984  12.884  46.742  1.00 98.13           C  
ATOM   2155  CD1 ILE A 136      58.446  14.668  44.198  1.00 98.13           C  
ATOM   2159  N   PHE A 137      55.295  10.621  44.014  1.00 98.00           N  
ATOM   2161  CA  PHE A 137      55.391   9.287  43.436  1.00 98.00           C  
ATOM   2163  C   PHE A 137      55.359   9.297  41.914  1.00 98.00           C  
ATOM   2164  CB  PHE A 137      54.278   8.402  43.995  1.00 98.00           C  
ATOM   2167  O   PHE A 137      54.507   9.919  41.281  1.00 98.00           O  
ATOM   2168  CG  PHE A 137      54.406   6.945  43.606  1.00 98.00           C  
ATOM   2169  CD1 PHE A 137      53.573   6.395  42.613  1.00 98.00           C  
ATOM   2171  CD2 PHE A 137      55.355   6.134  44.252  1.00 98.00           C  
ATOM   2173  CE1 PHE A 137      53.685   5.036  42.273  1.00 98.00           C  
ATOM   2175  CE2 PHE A 137      55.446   4.771  43.931  1.00 98.00           C  
ATOM   2177  CZ  PHE A 137      54.617   4.220  42.938  1.00 98.00           C  
ATOM   2179  N   MET A 138      56.269   8.518  41.333  1.00 97.82           N  
ATOM   2181  CA  MET A 138      56.310   8.180  39.913  1.00 97.82           C  
ATOM   2183  C   MET A 138      56.024   6.689  39.746  1.00 97.82           C  
ATOM   2184  CB  MET A 138      57.696   8.513  39.342  1.00 97.82           C  
ATOM   2187  O   MET A 138      56.663   5.859  40.407  1.00 97.82           O  
ATOM   2188  CG  MET A 138      58.001  10.014  39.292  1.00 97.82           C  
ATOM   2191  SD  MET A 138      56.955  11.001  38.194  1.00 97.82           S  
ATOM   2192  CE  MET A 138      57.181  10.154  36.609  1.00 97.82           C  
ATOM   2196  N   ARG A 139      55.135   6.333  38.816  1.00 97.96           N  
ATOM   2198  CA  ARG A 139      54.906   4.942  38.398  1.00 97.96           C  
ATOM   2200  C   ARG A 139      56.186   4.379  37.768  1.00 97.96           C  
ATOM   2201  CB  ARG A 139      53.718   4.882  37.421  1.00 97.96           C  
ATOM   2204  O   ARG A 139      56.877   5.095  37.042  1.00 97.96           O  
ATOM   2205  CG  ARG A 139      52.399   5.394  38.031  1.00 97.96           C  
ATOM   2208  CD  ARG A 139      51.264   5.429  37.003  1.00 97.96           C  
ATOM   2211  NE  ARG A 139      50.978   4.099  36.446  1.00 97.96           N  
ATOM   2213  NH1 ARG A 139      50.763   4.710  34.229  1.00 97.96           N  
ATOM   2216  NH2 ARG A 139      50.776   2.578  34.798  1.00 97.96           N  
ATOM   2219  CZ  ARG A 139      50.831   3.813  35.167  1.00 97.96           C  
ATOM   2220  N   GLU A 140      56.513   3.112  38.041  1.00 96.92           N  
ATOM   2222  CA  GLU A 140      57.807   2.501  37.664  1.00 96.92           C  
ATOM   2224  C   GLU A 140      58.209   2.711  36.186  1.00 96.92           C  
ATOM   2225  CB  GLU A 140      57.864   1.013  38.070  1.00 96.92           C  
ATOM   2228  O   GLU A 140      59.350   3.131  35.975  1.00 96.92           O  
ATOM   2229  CG  GLU A 140      59.226   0.320  37.805  1.00 96.92           C  
ATOM   2232  CD  GLU A 140      60.406   0.857  38.644  1.00 96.92           C  
ATOM   2233  OE1 GLU A 140      61.571   0.901  38.162  1.00 96.92           O  
ATOM   2234  OE2 GLU A 140      60.154   1.277  39.795  1.00 96.92           O  
ATOM   2235  N   PRO A 141      57.322   2.555  35.173  1.00 96.86           N  
ATOM   2236  CA  PRO A 141      57.686   2.752  33.759  1.00 96.86           C  
ATOM   2238  C   PRO A 141      58.242   4.146  33.417  1.00 96.86           C  
ATOM   2239  CB  PRO A 141      56.402   2.479  32.965  1.00 96.86           C  
ATOM   2242  O   PRO A 141      58.954   4.314  32.425  1.00 96.86           O  
ATOM   2243  CG  PRO A 141      55.622   1.524  33.861  1.00 96.86           C  
ATOM   2246  CD  PRO A 141      55.952   2.051  35.252  1.00 96.86           C  
ATOM   2249  N   TYR A 142      57.944   5.151  34.247  1.00 96.50           N  
ATOM   2251  CA  TYR A 142      58.309   6.557  34.043  1.00 96.50           C  
ATOM   2253  C   TYR A 142      59.478   7.011  34.930  1.00 96.50           C  
ATOM   2254  CB  TYR A 142      57.061   7.427  34.231  1.00 96.50           C  
ATOM   2257  O   TYR A 142      59.898   8.170  34.881  1.00 96.50           O  
ATOM   2258  CG  TYR A 142      55.926   7.040  33.305  1.00 96.50           C  
ATOM   2259  CD1 TYR A 142      55.847   7.585  32.008  1.00 96.50           C  
ATOM   2261  CD2 TYR A 142      54.978   6.094  33.733  1.00 96.50           C  
ATOM   2263  CE1 TYR A 142      54.826   7.169  31.133  1.00 96.50           C  
ATOM   2265  CE2 TYR A 142      53.962   5.671  32.860  1.00 96.50           C  
ATOM   2267  OH  TYR A 142      52.945   5.738  30.712  1.00 96.50           O  
ATOM   2269  CZ  TYR A 142      53.891   6.200  31.559  1.00 96.50           C  
ATOM   2270  N   ARG A 143      60.045   6.113  35.744  1.00 95.08           N  
ATOM   2272  CA  ARG A 143      61.235   6.412  36.550  1.00 95.08           C  
ATOM   2274  C   ARG A 143      62.485   6.444  35.675  1.00 95.08           C  
ATOM   2275  CB  ARG A 143      61.366   5.409  37.699  1.00 95.08           C  
ATOM   2278  O   ARG A 143      62.534   5.841  34.608  1.00 95.08           O  
ATOM   2279  CG  ARG A 143      60.170   5.515  38.651  1.00 95.08           C  
ATOM   2282  CD  ARG A 143      60.344   4.541  39.808  1.00 95.08           C  
ATOM   2285  NE  ARG A 143      59.115   4.451  40.608  1.00 95.08           N  
ATOM   2287  NH1 ARG A 143      59.772   2.741  41.983  1.00 95.08           N  
ATOM   2290  NH2 ARG A 143      57.914   3.874  42.427  1.00 95.08           N  
ATOM   2293  CZ  ARG A 143      58.944   3.686  41.664  1.00 95.08           C  
ATOM   2294  N   ARG A 144      63.518   7.159  36.138  1.00 92.30           N  
ATOM   2296  CA  ARG A 144      64.829   7.280  35.461  1.00 92.30           C  
ATOM   2298  C   ARG A 144      64.769   7.845  34.024  1.00 92.30           C  
ATOM   2299  CB  ARG A 144      65.598   5.939  35.532  1.00 92.30           C  
ATOM   2302  O   ARG A 144      65.728   7.709  33.279  1.00 92.30           O  
ATOM   2303  CG  ARG A 144      65.764   5.392  36.961  1.00 92.30           C  
ATOM   2306  CD  ARG A 144      66.555   4.074  37.010  1.00 92.30           C  
ATOM   2309  NE  ARG A 144      65.833   2.941  36.384  1.00 92.30           N  
ATOM   2311  NH1 ARG A 144      64.393   2.362  38.113  1.00 92.30           N  
ATOM   2314  NH2 ARG A 144      64.239   1.300  36.210  1.00 92.30           N  
ATOM   2317  CZ  ARG A 144      64.849   2.213  36.903  1.00 92.30           C  
ATOM   2318  N   LYS A 145      63.671   8.516  33.651  1.00 90.86           N  
ATOM   2320  CA  LYS A 145      63.474   9.176  32.343  1.00 90.86           C  
ATOM   2322  C   LYS A 145      63.484  10.713  32.418  1.00 90.86           C  
ATOM   2323  CB  LYS A 145      62.190   8.632  31.689  1.00 90.86           C  
ATOM   2326  O   LYS A 145      63.112  11.379  31.466  1.00 90.86           O  
ATOM   2327  CG  LYS A 145      62.304   7.157  31.272  1.00 90.86           C  
ATOM   2330  CD  LYS A 145      60.993   6.663  30.643  1.00 90.86           C  
ATOM   2333  CE  LYS A 145      61.027   5.160  30.333  1.00 90.86           C  
ATOM   2336  NZ  LYS A 145      61.879   4.822  29.159  1.00 90.86           N  
ATOM   2340  N   GLY A 146      63.873  11.280  33.563  1.00 87.66           N  
ATOM   2342  CA  GLY A 146      63.934  12.732  33.787  1.00 87.66           C  
ATOM   2345  C   GLY A 146      62.632  13.380  34.270  1.00 87.66           C  
ATOM   2346  O   GLY A 146      62.659  14.528  34.691  1.00 87.66           O  
ATOM   2347  N   PHE A 147      61.517  12.649  34.298  1.00 92.27           N  
ATOM   2349  CA  PHE A 147      60.205  13.188  34.668  1.00 92.27           C  
ATOM   2351  C   PHE A 147      60.042  13.537  36.159  1.00 92.27           C  
ATOM   2352  CB  PHE A 147      59.157  12.152  34.269  1.00 92.27           C  
ATOM   2355  O   PHE A 147      59.371  14.507  36.495  1.00 92.27           O  
ATOM   2356  CG  PHE A 147      59.080  11.814  32.795  1.00 92.27           C  
ATOM   2357  CD1 PHE A 147      58.879  12.823  31.836  1.00 92.27           C  
ATOM   2359  CD2 PHE A 147      59.152  10.470  32.383  1.00 92.27           C  
ATOM   2361  CE1 PHE A 147      58.766  12.480  30.479  1.00 92.27           C  
ATOM   2363  CE2 PHE A 147      59.054  10.134  31.023  1.00 92.27           C  
ATOM   2365  CZ  PHE A 147      58.863  11.143  30.069  1.00 92.27           C  
ATOM   2367  N   GLY A 148      60.672  12.782  37.069  1.00 88.96           N  
ATOM   2369  CA  GLY A 148      60.489  12.963  38.518  1.00 88.96           C  
ATOM   2372  C   GLY A 148      60.925  14.338  39.044  1.00 88.96           C  
ATOM   2373  O   GLY A 148      60.317  14.851  39.981  1.00 88.96           O  
ATOM   2374  N   LYS A 149      61.908  14.978  38.392  1.00 92.90           N  
ATOM   2376  CA  LYS A 149      62.349  16.344  38.729  1.00 92.90           C  
ATOM   2378  C   LYS A 149      61.212  17.360  38.618  1.00 92.90           C  
ATOM   2379  CB  LYS A 149      63.594  16.736  37.907  1.00 92.90           C  
ATOM   2382  O   LYS A 149      61.149  18.286  39.415  1.00 92.90           O  
ATOM   2383  CG  LYS A 149      63.266  17.216  36.486  1.00 92.90           C  
ATOM   2386  CD  LYS A 149      64.507  17.401  35.601  1.00 92.90           C  
ATOM   2389  CE  LYS A 149      64.047  17.777  34.182  1.00 92.90           C  
ATOM   2392  NZ  LYS A 149      65.121  18.394  33.361  1.00 92.90           N  
ATOM   2396  N   LEU A 150      60.287  17.145  37.678  1.00 95.53           N  
ATOM   2398  CA  LEU A 150      59.219  18.089  37.380  1.00 95.53           C  
ATOM   2400  C   LEU A 150      58.274  18.274  38.569  1.00 95.53           C  
ATOM   2401  CB  LEU A 150      58.429  17.615  36.150  1.00 95.53           C  
ATOM   2404  O   LEU A 150      57.883  19.400  38.855  1.00 95.53           O  
ATOM   2405  CG  LEU A 150      59.237  17.332  34.878  1.00 95.53           C  
ATOM   2407  CD1 LEU A 150      58.247  16.985  33.776  1.00 95.53           C  
ATOM   2411  CD2 LEU A 150      60.080  18.534  34.482  1.00 95.53           C  
ATOM   2415  N   LEU A 151      57.931  17.190  39.276  1.00 96.71           N  
ATOM   2417  CA  LEU A 151      57.004  17.233  40.412  1.00 96.71           C  
ATOM   2419  C   LEU A 151      57.560  18.093  41.553  1.00 96.71           C  
ATOM   2420  CB  LEU A 151      56.713  15.802  40.901  1.00 96.71           C  
ATOM   2423  O   LEU A 151      56.888  19.014  42.013  1.00 96.71           O  
ATOM   2424  CG  LEU A 151      55.815  14.964  39.974  1.00 96.71           C  
ATOM   2426  CD1 LEU A 151      55.766  13.529  40.495  1.00 96.71           C  
ATOM   2430  CD2 LEU A 151      54.382  15.495  39.923  1.00 96.71           C  
ATOM   2434  N   LEU A 152      58.807  17.836  41.965  1.00 96.59           N  
ATOM   2436  CA  LEU A 152      59.447  18.614  43.026  1.00 96.59           C  
ATOM   2438  C   LEU A 152      59.683  20.065  42.590  1.00 96.59           C  
ATOM   2439  CB  LEU A 152      60.748  17.919  43.462  1.00 96.59           C  
ATOM   2442  O   LEU A 152      59.455  20.986  43.374  1.00 96.59           O  
ATOM   2443  CG  LEU A 152      61.426  18.574  44.684  1.00 96.59           C  
ATOM   2445  CD1 LEU A 152      60.513  18.592  45.910  1.00 96.59           C  
ATOM   2449  CD2 LEU A 152      62.685  17.783  45.034  1.00 96.59           C  
ATOM   2453  N   THR A 153      60.072  20.288  41.330  1.00 95.59           N  
ATOM   2455  CA  THR A 153      60.220  21.648  40.811  1.00 95.59           C  
ATOM   2457  C   THR A 153      58.898  22.404  40.762  1.00 95.59           C  
ATOM   2458  CB  THR A 153      60.880  21.685  39.433  1.00 95.59           C  
ATOM   2460  O   THR A 153      58.893  23.583  41.091  1.00 95.59           O  
ATOM   2461  CG2 THR A 153      61.074  23.134  38.968  1.00 95.59           C  
ATOM   2465  OG1 THR A 153      62.159  21.098  39.464  1.00 95.59           O  
ATOM   2467  N   ALA A 154      57.775  21.772  40.415  1.00 96.68           N  
ATOM   2469  CA  ALA A 154      56.479  22.449  40.402  1.00 96.68           C  
ATOM   2471  C   ALA A 154      56.069  22.934  41.801  1.00 96.68           C  
ATOM   2472  CB  ALA A 154      55.429  21.517  39.796  1.00 96.68           C  
ATOM   2476  O   ALA A 154      55.637  24.078  41.943  1.00 96.68           O  
ATOM   2477  N   VAL A 155      56.264  22.112  42.842  1.00 97.55           N  
ATOM   2479  CA  VAL A 155      56.003  22.532  44.232  1.00 97.55           C  
ATOM   2481  C   VAL A 155      56.952  23.653  44.651  1.00 97.55           C  
ATOM   2482  CB  VAL A 155      56.089  21.355  45.223  1.00 97.55           C  
ATOM   2484  O   VAL A 155      56.509  24.648  45.217  1.00 97.55           O  
ATOM   2485  CG1 VAL A 155      55.803  21.806  46.663  1.00 97.55           C  
ATOM   2489  CG2 VAL A 155      55.058  20.282  44.866  1.00 97.55           C  
ATOM   2493  N   ALA A 156      58.243  23.543  44.332  1.00 96.54           N  
ATOM   2495  CA  ALA A 156      59.232  24.568  44.658  1.00 96.54           C  
ATOM   2497  C   ALA A 156      58.981  25.904  43.930  1.00 96.54           C  
ATOM   2498  CB  ALA A 156      60.608  23.996  44.331  1.00 96.54           C  
ATOM   2502  O   ALA A 156      59.051  26.959  44.554  1.00 96.54           O  
ATOM   2503  N   LYS A 157      58.616  25.884  42.642  1.00 95.26           N  
ATOM   2505  CA  LYS A 157      58.227  27.085  41.882  1.00 95.26           C  
ATOM   2507  C   LYS A 157      56.984  27.737  42.474  1.00 95.26           C  
ATOM   2508  CB  LYS A 157      58.005  26.743  40.398  1.00 95.26           C  
ATOM   2511  O   LYS A 157      56.950  28.953  42.649  1.00 95.26           O  
ATOM   2512  CG  LYS A 157      59.350  26.612  39.678  1.00 95.26           C  
ATOM   2515  CD  LYS A 157      59.240  26.530  38.151  1.00 95.26           C  
ATOM   2518  CE  LYS A 157      60.666  26.574  37.583  1.00 95.26           C  
ATOM   2521  NZ  LYS A 157      60.722  26.939  36.149  1.00 95.26           N  
ATOM   2525  N   GLN A 158      55.987  26.940  42.858  1.00 96.19           N  
ATOM   2527  CA  GLN A 158      54.805  27.468  43.533  1.00 96.19           C  
ATOM   2529  C   GLN A 158      55.147  28.056  44.908  1.00 96.19           C  
ATOM   2530  CB  GLN A 158      53.741  26.370  43.644  1.00 96.19           C  
ATOM   2533  O   GLN A 158      54.624  29.108  45.273  1.00 96.19           O  
ATOM   2534  CG  GLN A 158      52.388  26.954  44.073  1.00 96.19           C  
ATOM   2537  CD  GLN A 158      51.780  27.908  43.042  1.00 96.19           C  
ATOM   2538  NE2 GLN A 158      50.838  28.738  43.421  1.00 96.19           N  
ATOM   2541  OE1 GLN A 158      52.128  27.926  41.871  1.00 96.19           O  
ATOM   2542  N   ALA A 159      56.051  27.415  45.652  1.00 96.78           N  
ATOM   2544  CA  ALA A 159      56.541  27.909  46.933  1.00 96.78           C  
ATOM   2546  C   ALA A 159      57.192  29.296  46.785  1.00 96.78           C  
ATOM   2547  CB  ALA A 159      57.518  26.871  47.511  1.00 96.78           C  
ATOM   2551  O   ALA A 159      56.847  30.225  47.517  1.00 96.78           O  
ATOM   2552  N   VAL A 160      58.072  29.458  45.791  1.00 95.78           N  
ATOM   2554  CA  VAL A 160      58.711  30.746  45.482  1.00 95.78           C  
ATOM   2556  C   VAL A 160      57.678  31.784  45.036  1.00 95.78           C  
ATOM   2557  CB  VAL A 160      59.842  30.563  44.449  1.00 95.78           C  
ATOM   2559  O   VAL A 160      57.672  32.888  45.579  1.00 95.78           O  
ATOM   2560  CG1 VAL A 160      60.434  31.906  44.008  1.00 95.78           C  
ATOM   2564  CG2 VAL A 160      60.978  29.734  45.067  1.00 95.78           C  
ATOM   2568  N   LYS A 161      56.751  31.423  44.135  1.00 94.68           N  
ATOM   2570  CA  LYS A 161      55.676  32.310  43.652  1.00 94.68           C  
ATOM   2572  C   LYS A 161      54.800  32.853  44.785  1.00 94.68           C  
ATOM   2573  CB  LYS A 161      54.828  31.560  42.607  1.00 94.68           C  
ATOM   2576  O   LYS A 161      54.428  34.023  44.755  1.00 94.68           O  
ATOM   2577  CG  LYS A 161      53.715  32.439  42.006  1.00 94.68           C  
ATOM   2580  CD  LYS A 161      52.884  31.681  40.965  1.00 94.68           C  
ATOM   2583  CE  LYS A 161      51.747  32.582  40.460  1.00 94.68           C  
ATOM   2586  NZ  LYS A 161      50.860  31.865  39.511  1.00 94.68           N  
ATOM   2590  N   LEU A 162      54.471  32.022  45.774  1.00 93.74           N  
ATOM   2592  CA  LEU A 162      53.649  32.411  46.926  1.00 93.74           C  
ATOM   2594  C   LEU A 162      54.461  33.004  48.092  1.00 93.74           C  
ATOM   2595  CB  LEU A 162      52.811  31.207  47.379  1.00 93.74           C  
ATOM   2598  O   LEU A 162      53.881  33.411  49.095  1.00 93.74           O  
ATOM   2599  CG  LEU A 162      51.794  30.669  46.358  1.00 93.74           C  
ATOM   2601  CD1 LEU A 162      51.000  29.553  47.030  1.00 93.74           C  
ATOM   2605  CD2 LEU A 162      50.802  31.720  45.860  1.00 93.74           C  
ATOM   2609  N   GLY A 163      55.792  33.057  47.986  1.00 93.77           N  
ATOM   2611  CA  GLY A 163      56.664  33.604  49.028  1.00 93.77           C  
ATOM   2614  C   GLY A 163      56.742  32.756  50.302  1.00 93.77           C  
ATOM   2615  O   GLY A 163      57.078  33.286  51.369  1.00 93.77           O  
ATOM   2616  N   VAL A 164      56.437  31.457  50.215  1.00 94.14           N  
ATOM   2618  CA  VAL A 164      56.497  30.546  51.367  1.00 94.14           C  
ATOM   2620  C   VAL A 164      57.957  30.220  51.710  1.00 94.14           C  
ATOM   2621  CB  VAL A 164      55.612  29.292  51.197  1.00 94.14           C  
ATOM   2623  O   VAL A 164      58.841  30.209  50.853  1.00 94.14           O  
ATOM   2624  CG1 VAL A 164      54.224  29.609  50.643  1.00 94.14           C  
ATOM   2628  CG2 VAL A 164      56.279  28.218  50.351  1.00 94.14           C  
ATOM   2632  N   GLY A 165      58.240  30.000  52.993  1.00 92.42           N  
ATOM   2634  CA  GLY A 165      59.609  29.987  53.510  1.00 92.42           C  
ATOM   2637  C   GLY A 165      60.390  28.700  53.250  1.00 92.42           C  
ATOM   2638  O   GLY A 165      61.620  28.724  53.259  1.00 92.42           O  
ATOM   2639  N   ARG A 166      59.695  27.575  53.067  1.00 95.01           N  
ATOM   2641  CA  ARG A 166      60.306  26.244  53.045  1.00 95.01           C  
ATOM   2643  C   ARG A 166      59.382  25.212  52.401  1.00 95.01           C  
ATOM   2644  CB  ARG A 166      60.597  25.870  54.503  1.00 95.01           C  
ATOM   2647  O   ARG A 166      58.167  25.318  52.539  1.00 95.01           O  
ATOM   2648  CG  ARG A 166      61.365  24.560  54.628  1.00 95.01           C  
ATOM   2651  CD  ARG A 166      61.483  24.183  56.092  1.00 95.01           C  
ATOM   2654  NE  ARG A 166      62.407  25.010  56.866  1.00 95.01           N  
ATOM   2656  NH1 ARG A 166      61.933  23.880  58.804  1.00 95.01           N  
ATOM   2659  NH2 ARG A 166      63.485  25.499  58.801  1.00 95.01           N  
ATOM   2662  CZ  ARG A 166      62.605  24.792  58.151  1.00 95.01           C  
ATOM   2663  N   VAL A 167      59.972  24.197  51.772  1.00 97.75           N  
ATOM   2665  CA  VAL A 167      59.302  22.939  51.418  1.00 97.75           C  
ATOM   2667  C   VAL A 167      59.941  21.793  52.207  1.00 97.75           C  
ATOM   2668  CB  VAL A 167      59.335  22.680  49.902  1.00 97.75           C  
ATOM   2670  O   VAL A 167      61.166  21.663  52.202  1.00 97.75           O  
ATOM   2671  CG1 VAL A 167      58.503  21.449  49.530  1.00 97.75           C  
ATOM   2675  CG2 VAL A 167      58.787  23.876  49.109  1.00 97.75           C  
ATOM   2679  N   GLU A 168      59.141  20.978  52.890  1.00 97.37           N  
ATOM   2681  CA  GLU A 168      59.596  19.819  53.677  1.00 97.37           C  
ATOM   2683  C   GLU A 168      58.820  18.549  53.357  1.00 97.37           C  
ATOM   2684  CB  GLU A 168      59.514  20.100  55.187  1.00 97.37           C  
ATOM   2687  O   GLU A 168      57.691  18.613  52.886  1.00 97.37           O  
ATOM   2688  CG  GLU A 168      60.768  20.845  55.610  1.00 97.37           C  
ATOM   2691  CD  GLU A 168      60.790  21.233  57.086  1.00 97.37           C  
ATOM   2692  OE1 GLU A 168      61.862  21.044  57.698  1.00 97.37           O  
ATOM   2693  OE2 GLU A 168      59.936  22.011  57.542  1.00 97.37           O  
ATOM   2694  N   TRP A 169      59.444  17.398  53.588  1.00 98.30           N  
ATOM   2696  CA  TRP A 169      58.820  16.079  53.482  1.00 98.30           C  
ATOM   2698  C   TRP A 169      59.646  15.044  54.227  1.00 98.30           C  
ATOM   2699  CB  TRP A 169      58.673  15.678  52.013  1.00 98.30           C  
ATOM   2702  O   TRP A 169      60.736  15.341  54.715  1.00 98.30           O  
ATOM   2703  CG  TRP A 169      59.915  15.546  51.189  1.00 98.30           C  
ATOM   2704  CD1 TRP A 169      60.535  14.385  50.880  1.00 98.30           C  
ATOM   2706  CD2 TRP A 169      60.673  16.599  50.523  1.00 98.30           C  
ATOM   2707  CE2 TRP A 169      61.764  15.994  49.833  1.00 98.30           C  
ATOM   2708  CE3 TRP A 169      60.555  18.003  50.429  1.00 98.30           C  
ATOM   2710  NE1 TRP A 169      61.629  14.647  50.078  1.00 98.30           N  
ATOM   2712  CH2 TRP A 169      62.569  18.137  49.064  1.00 98.30           C  
ATOM   2714  CZ2 TRP A 169      62.702  16.745  49.116  1.00 98.30           C  
ATOM   2716  CZ3 TRP A 169      61.500  18.769  49.722  1.00 98.30           C  
ATOM   2718  N   ILE A 170      59.150  13.815  54.298  1.00 97.37           N  
ATOM   2720  CA  ILE A 170      59.903  12.681  54.828  1.00 97.37           C  
ATOM   2722  C   ILE A 170      60.183  11.648  53.739  1.00 97.37           C  
ATOM   2723  CB  ILE A 170      59.226  12.082  56.076  1.00 97.37           C  
ATOM   2725  O   ILE A 170      59.434  11.511  52.776  1.00 97.37           O  
ATOM   2726  CG1 ILE A 170      57.758  11.697  55.785  1.00 97.37           C  
ATOM   2729  CG2 ILE A 170      59.396  13.055  57.260  1.00 97.37           C  
ATOM   2733  CD1 ILE A 170      57.064  10.991  56.950  1.00 97.37           C  
ATOM   2737  N   VAL A 171      61.283  10.915  53.883  1.00 97.37           N  
ATOM   2739  CA  VAL A 171      61.648   9.801  53.000  1.00 97.37           C  
ATOM   2741  C   VAL A 171      62.071   8.596  53.829  1.00 97.37           C  
ATOM   2742  CB  VAL A 171      62.729  10.232  51.988  1.00 97.37           C  
ATOM   2744  O   VAL A 171      62.749   8.754  54.846  1.00 97.37           O  
ATOM   2745  CG1 VAL A 171      64.080  10.560  52.631  1.00 97.37           C  
ATOM   2749  CG2 VAL A 171      62.961   9.168  50.906  1.00 97.37           C  
ATOM   2753  N   ILE A 172      61.687   7.393  53.401  1.00 96.81           N  
ATOM   2755  CA  ILE A 172      62.140   6.161  54.051  1.00 96.81           C  
ATOM   2757  C   ILE A 172      63.631   5.959  53.768  1.00 96.81           C  
ATOM   2758  CB  ILE A 172      61.319   4.915  53.651  1.00 96.81           C  
ATOM   2760  O   ILE A 172      64.079   6.070  52.626  1.00 96.81           O  
ATOM   2761  CG1 ILE A 172      59.799   5.168  53.667  1.00 96.81           C  
ATOM   2764  CG2 ILE A 172      61.654   3.815  54.671  1.00 96.81           C  
ATOM   2768  CD1 ILE A 172      58.949   4.028  53.097  1.00 96.81           C  
ATOM   2772  N   ASP A 173      64.407   5.652  54.799  1.00 96.20           N  
ATOM   2774  CA  ASP A 173      65.866   5.676  54.763  1.00 96.20           C  
ATOM   2776  C   ASP A 173      66.508   4.637  53.827  1.00 96.20           C  
ATOM   2777  CB  ASP A 173      66.410   5.583  56.191  1.00 96.20           C  
ATOM   2780  O   ASP A 173      67.604   4.874  53.312  1.00 96.20           O  
ATOM   2781  CG  ASP A 173      66.291   4.214  56.868  1.00 96.20           C  
ATOM   2782  OD1 ASP A 173      66.979   4.095  57.907  1.00 96.20           O  
ATOM   2783  OD2 ASP A 173      65.583   3.319  56.352  1.00 96.20           O  
ATOM   2784  N   TRP A 174      65.819   3.527  53.544  1.00 97.44           N  
ATOM   2786  CA  TRP A 174      66.260   2.530  52.567  1.00 97.44           C  
ATOM   2788  C   TRP A 174      66.083   2.993  51.115  1.00 97.44           C  
ATOM   2789  CB  TRP A 174      65.572   1.181  52.825  1.00 97.44           C  
ATOM   2792  O   TRP A 174      66.682   2.404  50.211  1.00 97.44           O  
ATOM   2793  CG  TRP A 174      64.085   1.126  52.624  1.00 97.44           C  
ATOM   2794  CD1 TRP A 174      63.172   1.084  53.619  1.00 97.44           C  
ATOM   2796  CD2 TRP A 174      63.315   1.116  51.377  1.00 97.44           C  
ATOM   2797  CE2 TRP A 174      61.929   1.113  51.710  1.00 97.44           C  
ATOM   2798  CE3 TRP A 174      63.633   1.115  50.000  1.00 97.44           C  
ATOM   2800  NE1 TRP A 174      61.901   1.051  53.082  1.00 97.44           N  
ATOM   2802  CH2 TRP A 174      61.270   1.196  49.385  1.00 97.44           C  
ATOM   2804  CZ2 TRP A 174      60.919   1.150  50.743  1.00 97.44           C  
ATOM   2806  CZ3 TRP A 174      62.626   1.169  49.016  1.00 97.44           C  
ATOM   2808  N   ASN A 175      65.301   4.048  50.853  1.00 96.97           N  
ATOM   2810  CA  ASN A 175      65.087   4.592  49.512  1.00 96.97           C  
ATOM   2812  C   ASN A 175      66.257   5.498  49.079  1.00 96.97           C  
ATOM   2813  CB  ASN A 175      63.702   5.251  49.431  1.00 96.97           C  
ATOM   2816  O   ASN A 175      66.097   6.689  48.811  1.00 96.97           O  
ATOM   2817  CG  ASN A 175      63.282   5.573  48.007  1.00 96.97           C  
ATOM   2818  ND2 ASN A 175      62.074   6.060  47.843  1.00 96.97           N  
ATOM   2821  OD1 ASN A 175      64.003   5.388  47.031  1.00 96.97           O  
ATOM   2822  N   VAL A 176      67.454   4.907  48.989  1.00 97.35           N  
ATOM   2824  CA  VAL A 176      68.716   5.589  48.642  1.00 97.35           C  
ATOM   2826  C   VAL A 176      68.614   6.340  47.313  1.00 97.35           C  
ATOM   2827  CB  VAL A 176      69.879   4.573  48.596  1.00 97.35           C  
ATOM   2829  O   VAL A 176      69.158   7.430  47.172  1.00 97.35           O  
ATOM   2830  CG1 VAL A 176      71.212   5.224  48.208  1.00 97.35           C  
ATOM   2834  CG2 VAL A 176      70.072   3.889  49.956  1.00 97.35           C  
ATOM   2838  N   ASN A 177      67.866   5.801  46.346  1.00 96.07           N  
ATOM   2840  CA  ASN A 177      67.648   6.465  45.060  1.00 96.07           C  
ATOM   2842  C   ASN A 177      66.895   7.794  45.213  1.00 96.07           C  
ATOM   2843  CB  ASN A 177      66.887   5.515  44.121  1.00 96.07           C  
ATOM   2846  O   ASN A 177      67.269   8.771  44.569  1.00 96.07           O  
ATOM   2847  CG  ASN A 177      67.728   4.346  43.644  1.00 96.07           C  
ATOM   2848  ND2 ASN A 177      67.104   3.245  43.299  1.00 96.07           N  
ATOM   2851  OD1 ASN A 177      68.940   4.397  43.553  1.00 96.07           O  
ATOM   2852  N   ALA A 178      65.856   7.840  46.053  1.00 96.78           N  
ATOM   2854  CA  ALA A 178      65.135   9.078  46.325  1.00 96.78           C  
ATOM   2856  C   ALA A 178      65.983  10.059  47.141  1.00 96.78           C  
ATOM   2857  CB  ALA A 178      63.813   8.763  47.025  1.00 96.78           C  
ATOM   2861  O   ALA A 178      66.010  11.235  46.805  1.00 96.78           O  
ATOM   2862  N   ILE A 179      66.725   9.579  48.146  1.00 97.92           N  
ATOM   2864  CA  ILE A 179      67.640  10.413  48.944  1.00 97.92           C  
ATOM   2866  C   ILE A 179      68.665  11.105  48.035  1.00 97.92           C  
ATOM   2867  CB  ILE A 179      68.312   9.574  50.055  1.00 97.92           C  
ATOM   2869  O   ILE A 179      68.740  12.331  48.034  1.00 97.92           O  
ATOM   2870  CG1 ILE A 179      67.247   9.138  51.086  1.00 97.92           C  
ATOM   2873  CG2 ILE A 179      69.444  10.356  50.748  1.00 97.92           C  
ATOM   2877  CD1 ILE A 179      67.727   8.066  52.068  1.00 97.92           C  
ATOM   2881  N   ASN A 180      69.361  10.342  47.185  1.00 96.91           N  
ATOM   2883  CA  ASN A 180      70.333  10.890  46.235  1.00 96.91           C  
ATOM   2885  C   ASN A 180      69.685  11.900  45.275  1.00 96.91           C  
ATOM   2886  CB  ASN A 180      70.948   9.737  45.423  1.00 96.91           C  
ATOM   2889  O   ASN A 180      70.280  12.924  44.954  1.00 96.91           O  
ATOM   2890  CG  ASN A 180      71.870   8.827  46.215  1.00 96.91           C  
ATOM   2891  ND2 ASN A 180      72.242   7.702  45.651  1.00 96.91           N  
ATOM   2894  OD1 ASN A 180      72.297   9.091  47.320  1.00 96.91           O  
ATOM   2895  N   PHE A 181      68.464  11.623  44.806  1.00 96.04           N  
ATOM   2897  CA  PHE A 181      67.717  12.542  43.951  1.00 96.04           C  
ATOM   2899  C   PHE A 181      67.360  13.850  44.680  1.00 96.04           C  
ATOM   2900  CB  PHE A 181      66.476  11.819  43.410  1.00 96.04           C  
ATOM   2903  O   PHE A 181      67.538  14.925  44.112  1.00 96.04           O  
ATOM   2904  CG  PHE A 181      65.436  12.741  42.809  1.00 96.04           C  
ATOM   2905  CD1 PHE A 181      64.259  13.019  43.527  1.00 96.04           C  
ATOM   2907  CD2 PHE A 181      65.669  13.368  41.571  1.00 96.04           C  
ATOM   2909  CE1 PHE A 181      63.314  13.916  43.008  1.00 96.04           C  
ATOM   2911  CE2 PHE A 181      64.721  14.269  41.051  1.00 96.04           C  
ATOM   2913  CZ  PHE A 181      63.545  14.539  41.775  1.00 96.04           C  
ATOM   2915  N   TYR A 182      66.902  13.791  45.931  1.00 97.53           N  
ATOM   2917  CA  TYR A 182      66.566  14.982  46.715  1.00 97.53           C  
ATOM   2919  C   TYR A 182      67.799  15.834  47.027  1.00 97.53           C  
ATOM   2920  CB  TYR A 182      65.827  14.567  47.997  1.00 97.53           C  
ATOM   2923  O   TYR A 182      67.744  17.053  46.869  1.00 97.53           O  
ATOM   2924  CG  TYR A 182      64.495  13.861  47.796  1.00 97.53           C  
ATOM   2925  CD1 TYR A 182      63.631  14.221  46.739  1.00 97.53           C  
ATOM   2927  CD2 TYR A 182      64.105  12.850  48.698  1.00 97.53           C  
ATOM   2929  CE1 TYR A 182      62.414  13.542  46.558  1.00 97.53           C  
ATOM   2931  CE2 TYR A 182      62.886  12.172  48.519  1.00 97.53           C  
ATOM   2933  OH  TYR A 182      60.892  11.834  47.230  1.00 97.53           O  
ATOM   2935  CZ  TYR A 182      62.049  12.506  47.435  1.00 97.53           C  
ATOM   2936  N   GLU A 183      68.924  15.211  47.380  1.00 97.32           N  
ATOM   2938  CA  GLU A 183      70.201  15.908  47.582  1.00 97.32           C  
ATOM   2940  C   GLU A 183      70.693  16.574  46.287  1.00 97.32           C  
ATOM   2941  CB  GLU A 183      71.252  14.917  48.111  1.00 97.32           C  
ATOM   2944  O   GLU A 183      71.102  17.734  46.308  1.00 97.32           O  
ATOM   2945  CG  GLU A 183      70.960  14.464  49.553  1.00 97.32           C  
ATOM   2948  CD  GLU A 183      71.952  13.409  50.075  1.00 97.32           C  
ATOM   2949  OE1 GLU A 183      72.041  13.263  51.318  1.00 97.32           O  
ATOM   2950  OE2 GLU A 183      72.605  12.736  49.246  1.00 97.32           O  
ATOM   2951  N   GLN A 184      70.572  15.898  45.134  1.00 96.01           N  
ATOM   2953  CA  GLN A 184      70.891  16.479  43.819  1.00 96.01           C  
ATOM   2955  C   GLN A 184      70.006  17.680  43.462  1.00 96.01           C  
ATOM   2956  CB  GLN A 184      70.743  15.416  42.723  1.00 96.01           C  
ATOM   2959  O   GLN A 184      70.465  18.599  42.786  1.00 96.01           O  
ATOM   2960  CG  GLN A 184      71.915  14.432  42.701  1.00 96.01           C  
ATOM   2963  CD  GLN A 184      71.660  13.239  41.784  1.00 96.01           C  
ATOM   2964  NE2 GLN A 184      72.411  12.172  41.942  1.00 96.01           N  
ATOM   2967  OE1 GLN A 184      70.817  13.229  40.899  1.00 96.01           O  
ATOM   2968  N   MET A 185      68.754  17.692  43.924  1.00 94.86           N  
ATOM   2970  CA  MET A 185      67.837  18.826  43.773  1.00 94.86           C  
ATOM   2972  C   MET A 185      68.126  19.968  44.767  1.00 94.86           C  
ATOM   2973  CB  MET A 185      66.386  18.327  43.880  1.00 94.86           C  
ATOM   2976  O   MET A 185      67.450  20.992  44.723  1.00 94.86           O  
ATOM   2977  CG  MET A 185      65.977  17.432  42.699  1.00 94.86           C  
ATOM   2980  SD  MET A 185      65.829  18.234  41.074  1.00 94.86           S  
ATOM   2981  CE  MET A 185      64.468  19.393  41.380  1.00 94.86           C  
ATOM   2985  N   GLY A 186      69.117  19.817  45.653  1.00 97.00           N  
ATOM   2987  CA  GLY A 186      69.519  20.819  46.644  1.00 97.00           C  
ATOM   2990  C   GLY A 186      68.838  20.679  48.008  1.00 97.00           C  
ATOM   2991  O   GLY A 186      68.987  21.566  48.851  1.00 97.00           O  
ATOM   2992  N   ALA A 187      68.085  19.602  48.249  1.00 97.30           N  
ATOM   2994  CA  ALA A 187      67.452  19.368  49.542  1.00 97.30           C  
ATOM   2996  C   ALA A 187      68.477  18.902  50.583  1.00 97.30           C  
ATOM   2997  CB  ALA A 187      66.300  18.366  49.400  1.00 97.30           C  
ATOM   3001  O   ALA A 187      69.346  18.079  50.302  1.00 97.30           O  
ATOM   3002  N   GLN A 188      68.333  19.383  51.815  1.00 97.48           N  
ATOM   3004  CA  GLN A 188      69.024  18.806  52.967  1.00 97.48           C  
ATOM   3006  C   GLN A 188      68.240  17.587  53.452  1.00 97.48           C  
ATOM   3007  CB  GLN A 188      69.176  19.852  54.081  1.00 97.48           C  
ATOM   3010  O   GLN A 188      67.020  17.671  53.596  1.00 97.48           O  
ATOM   3011  CG  GLN A 188      70.070  21.020  53.637  1.00 97.48           C  
ATOM   3014  CD  GLN A 188      70.213  22.114  54.689  1.00 97.48           C  
ATOM   3015  NE2 GLN A 188      70.716  23.270  54.315  1.00 97.48           N  
ATOM   3018  OE1 GLN A 188      69.877  21.985  55.852  1.00 97.48           O  
ATOM   3019  N   VAL A 189      68.929  16.474  53.717  1.00 97.40           N  
ATOM   3021  CA  VAL A 189      68.335  15.247  54.265  1.00 97.40           C  
ATOM   3023  C   VAL A 189      68.917  14.990  55.653  1.00 97.40           C  
ATOM   3024  CB  VAL A 189      68.532  14.042  53.322  1.00 97.40           C  
ATOM   3026  O   VAL A 189      70.085  14.633  55.797  1.00 97.40           O  
ATOM   3027  CG1 VAL A 189      67.780  12.816  53.864  1.00 97.40           C  
ATOM   3031  CG2 VAL A 189      68.009  14.348  51.910  1.00 97.40           C  
ATOM   3035  N   PHE A 190      68.102  15.179  56.686  1.00 96.69           N  
ATOM   3037  CA  PHE A 190      68.518  15.096  58.083  1.00 96.69           C  
ATOM   3039  C   PHE A 190      68.348  13.686  58.651  1.00 96.69           C  
ATOM   3040  CB  PHE A 190      67.739  16.104  58.922  1.00 96.69           C  
ATOM   3043  O   PHE A 190      67.359  12.998  58.376  1.00 96.69           O  
ATOM   3044  CG  PHE A 190      67.854  17.541  58.468  1.00 96.69           C  
ATOM   3045  CD1 PHE A 190      68.955  18.318  58.871  1.00 96.69           C  
ATOM   3047  CD2 PHE A 190      66.855  18.107  57.657  1.00 96.69           C  
ATOM   3049  CE1 PHE A 190      69.055  19.661  58.466  1.00 96.69           C  
ATOM   3051  CE2 PHE A 190      66.950  19.450  57.267  1.00 96.69           C  
ATOM   3053  CZ  PHE A 190      68.046  20.229  57.670  1.00 96.69           C  
ATOM   3055  N   LYS A 191      69.302  13.269  59.488  1.00 94.06           N  
ATOM   3057  CA  LYS A 191      69.308  11.962  60.175  1.00 94.06           C  
ATOM   3059  C   LYS A 191      68.924  12.066  61.650  1.00 94.06           C  
ATOM   3060  CB  LYS A 191      70.689  11.302  60.028  1.00 94.06           C  
ATOM   3063  O   LYS A 191      68.621  11.057  62.276  1.00 94.06           O  
ATOM   3064  CG  LYS A 191      71.136  11.198  58.565  1.00 94.06           C  
ATOM   3067  CD  LYS A 191      72.405  10.349  58.427  1.00 94.06           C  
ATOM   3070  CE  LYS A 191      72.830  10.321  56.956  1.00 94.06           C  
ATOM   3073  NZ  LYS A 191      74.168   9.710  56.775  1.00 94.06           N  
ATOM   3077  N   GLU A 192      68.934  13.283  62.176  1.00 94.68           N  
ATOM   3079  CA  GLU A 192      68.835  13.621  63.593  1.00 94.68           C  
ATOM   3081  C   GLU A 192      67.381  13.796  64.056  1.00 94.68           C  
ATOM   3082  CB  GLU A 192      69.647  14.906  63.860  1.00 94.68           C  
ATOM   3085  O   GLU A 192      67.137  14.091  65.220  1.00 94.68           O  
ATOM   3086  CG  GLU A 192      71.127  14.873  63.420  1.00 94.68           C  
ATOM   3089  CD  GLU A 192      71.372  14.942  61.896  1.00 94.68           C  
ATOM   3090  OE1 GLU A 192      72.471  14.536  61.463  1.00 94.68           O  
ATOM   3091  OE2 GLU A 192      70.445  15.317  61.132  1.00 94.68           O  
ATOM   3092  N   TRP A 193      66.404  13.624  63.161  1.00 96.23           N  
ATOM   3094  CA  TRP A 193      64.977  13.744  63.464  1.00 96.23           C  
ATOM   3096  C   TRP A 193      64.289  12.385  63.403  1.00 96.23           C  
ATOM   3097  CB  TRP A 193      64.306  14.746  62.522  1.00 96.23           C  
ATOM   3100  O   TRP A 193      64.597  11.552  62.552  1.00 96.23           O  
ATOM   3101  CG  TRP A 193      64.819  16.144  62.647  1.00 96.23           C  
ATOM   3102  CD1 TRP A 193      65.837  16.665  61.933  1.00 96.23           C  
ATOM   3104  CD2 TRP A 193      64.394  17.201  63.560  1.00 96.23           C  
ATOM   3105  CE2 TRP A 193      65.195  18.357  63.312  1.00 96.23           C  
ATOM   3106  CE3 TRP A 193      63.410  17.302  64.566  1.00 96.23           C  
ATOM   3108  NE1 TRP A 193      66.067  17.969  62.317  1.00 96.23           N  
ATOM   3110  CH2 TRP A 193      64.006  19.635  64.988  1.00 96.23           C  
ATOM   3112  CZ2 TRP A 193      65.019  19.557  64.015  1.00 96.23           C  
ATOM   3114  CZ3 TRP A 193      63.206  18.511  65.258  1.00 96.23           C  
ATOM   3116  N   ARG A 194      63.324  12.175  64.298  1.00 97.22           N  
ATOM   3118  CA  ARG A 194      62.456  10.994  64.341  1.00 97.22           C  
ATOM   3120  C   ARG A 194      61.019  11.414  64.110  1.00 97.22           C  
ATOM   3121  CB  ARG A 194      62.596  10.289  65.698  1.00 97.22           C  
ATOM   3124  O   ARG A 194      60.589  12.411  64.682  1.00 97.22           O  
ATOM   3125  CG  ARG A 194      64.032   9.877  66.039  1.00 97.22           C  
ATOM   3128  CD  ARG A 194      64.574   8.839  65.046  1.00 97.22           C  
ATOM   3131  NE  ARG A 194      65.980   8.503  65.324  1.00 97.22           N  
ATOM   3133  NH1 ARG A 194      65.637   7.194  67.172  1.00 97.22           N  
ATOM   3136  NH2 ARG A 194      67.720   7.737  66.561  1.00 97.22           N  
ATOM   3139  CZ  ARG A 194      66.439   7.797  66.336  1.00 97.22           C  
ATOM   3140  N   LEU A 195      60.286  10.645  63.309  1.00 97.01           N  
ATOM   3142  CA  LEU A 195      58.853  10.848  63.115  1.00 97.01           C  
ATOM   3144  C   LEU A 195      58.093  10.259  64.306  1.00 97.01           C  
ATOM   3145  CB  LEU A 195      58.422  10.212  61.782  1.00 97.01           C  
ATOM   3148  O   LEU A 195      58.285   9.095  64.650  1.00 97.01           O  
ATOM   3149  CG  LEU A 195      56.921  10.363  61.461  1.00 97.01           C  
ATOM   3151  CD1 LEU A 195      56.548  11.809  61.141  1.00 97.01           C  
ATOM   3155  CD2 LEU A 195      56.588   9.486  60.258  1.00 97.01           C  
ATOM   3159  N   CYS A 196      57.208  11.042  64.905  1.00 97.73           N  
ATOM   3161  CA  CYS A 196      56.287  10.631  65.953  1.00 97.73           C  
ATOM   3163  C   CYS A 196      54.856  10.591  65.407  1.00 97.73           C  
ATOM   3164  CB  CYS A 196      56.389  11.612  67.120  1.00 97.73           C  
ATOM   3167  O   CYS A 196      54.462  11.475  64.648  1.00 97.73           O  
ATOM   3168  SG  CYS A 196      58.036  11.587  67.879  1.00 97.73           S  
ATOM   3170  N   ARG A 197      54.064   9.590  65.810  1.00 96.85           N  
ATOM   3172  CA  ARG A 197      52.682   9.400  65.343  1.00 96.85           C  
ATOM   3174  C   ARG A 197      51.755   8.914  66.451  1.00 96.85           C  
ATOM   3175  CB  ARG A 197      52.710   8.397  64.181  1.00 96.85           C  
ATOM   3178  O   ARG A 197      51.993   7.864  67.041  1.00 96.85           O  
ATOM   3179  CG  ARG A 197      51.338   8.130  63.549  1.00 96.85           C  
ATOM   3182  CD  ARG A 197      51.430   7.140  62.373  1.00 96.85           C  
ATOM   3185  NE  ARG A 197      52.207   7.686  61.247  1.00 96.85           N  
ATOM   3187  NH1 ARG A 197      52.440   5.838  59.905  1.00 96.85           N  
ATOM   3190  NH2 ARG A 197      53.341   7.792  59.296  1.00 96.85           N  
ATOM   3193  CZ  ARG A 197      52.659   7.096  60.157  1.00 96.85           C  
ATOM   3194  N   LEU A 198      50.634   9.605  66.632  1.00 95.95           N  
ATOM   3196  CA  LEU A 198      49.446   9.121  67.340  1.00 95.95           C  
ATOM   3198  C   LEU A 198      48.338   8.823  66.326  1.00 95.95           C  
ATOM   3199  CB  LEU A 198      48.988  10.164  68.369  1.00 95.95           C  
ATOM   3202  O   LEU A 198      47.938   9.686  65.545  1.00 95.95           O  
ATOM   3203  CG  LEU A 198      49.858  10.218  69.632  1.00 95.95           C  
ATOM   3205  CD1 LEU A 198      49.517  11.486  70.414  1.00 95.95           C  
ATOM   3209  CD2 LEU A 198      49.612   9.008  70.530  1.00 95.95           C  
ATOM   3213  N   THR A 199      47.844   7.586  66.319  1.00 95.30           N  
ATOM   3215  CA  THR A 199      46.816   7.112  65.380  1.00 95.30           C  
ATOM   3217  C   THR A 199      45.988   5.997  66.009  1.00 95.30           C  
ATOM   3218  CB  THR A 199      47.470   6.643  64.068  1.00 95.30           C  
ATOM   3220  O   THR A 199      46.434   5.356  66.962  1.00 95.30           O  
ATOM   3221  CG2 THR A 199      48.324   5.379  64.184  1.00 95.30           C  
ATOM   3225  OG1 THR A 199      46.514   6.396  63.065  1.00 95.30           O  
ATOM   3227  N   GLY A 200      44.800   5.739  65.457  1.00 93.32           N  
ATOM   3229  CA  GLY A 200      43.957   4.606  65.850  1.00 93.32           C  
ATOM   3232  C   GLY A 200      43.655   4.582  67.349  1.00 93.32           C  
ATOM   3233  O   GLY A 200      43.359   5.620  67.943  1.00 93.32           O  
ATOM   3234  N   ASP A 201      43.764   3.405  67.961  1.00 93.57           N  
ATOM   3236  CA  ASP A 201      43.410   3.193  69.367  1.00 93.57           C  
ATOM   3238  C   ASP A 201      44.226   4.057  70.331  1.00 93.57           C  
ATOM   3239  CB  ASP A 201      43.580   1.710  69.727  1.00 93.57           C  
ATOM   3242  O   ASP A 201      43.678   4.528  71.323  1.00 93.57           O  
ATOM   3243  CG  ASP A 201      42.597   0.794  68.992  1.00 93.57           C  
ATOM   3244  OD1 ASP A 201      42.856  -0.426  68.998  1.00 93.57           O  
ATOM   3245  OD2 ASP A 201      41.616   1.319  68.420  1.00 93.57           O  
ATOM   3246  N   ALA A 202      45.496   4.335  70.026  1.00 93.97           N  
ATOM   3248  CA  ALA A 202      46.321   5.211  70.856  1.00 93.97           C  
ATOM   3250  C   ALA A 202      45.784   6.652  70.870  1.00 93.97           C  
ATOM   3251  CB  ALA A 202      47.765   5.154  70.352  1.00 93.97           C  
ATOM   3255  O   ALA A 202      45.719   7.283  71.922  1.00 93.97           O  
ATOM   3256  N   LEU A 203      45.326   7.155  69.719  1.00 93.97           N  
ATOM   3258  CA  LEU A 203      44.713   8.482  69.627  1.00 93.97           C  
ATOM   3260  C   LEU A 203      43.362   8.525  70.360  1.00 93.97           C  
ATOM   3261  CB  LEU A 203      44.599   8.872  68.141  1.00 93.97           C  
ATOM   3264  O   LEU A 203      43.093   9.450  71.119  1.00 93.97           O  
ATOM   3265  CG  LEU A 203      43.995  10.265  67.889  1.00 93.97           C  
ATOM   3267  CD1 LEU A 203      44.829  11.374  68.528  1.00 93.97           C  
ATOM   3271  CD2 LEU A 203      43.921  10.527  66.384  1.00 93.97           C  
ATOM   3275  N   GLN A 204      42.537   7.489  70.184  1.00 92.24           N  
ATOM   3277  CA  GLN A 204      41.235   7.372  70.850  1.00 92.24           C  
ATOM   3279  C   GLN A 204      41.361   7.157  72.369  1.00 92.24           C  
ATOM   3280  CB  GLN A 204      40.447   6.217  70.210  1.00 92.24           C  
ATOM   3283  O   GLN A 204      40.478   7.549  73.131  1.00 92.24           O  
ATOM   3284  CG  GLN A 204      40.129   6.441  68.721  1.00 92.24           C  
ATOM   3287  CD  GLN A 204      39.235   7.649  68.472  1.00 92.24           C  
ATOM   3288  NE2 GLN A 204      39.446   8.389  67.405  1.00 92.24           N  
ATOM   3291  OE1 GLN A 204      38.319   7.939  69.217  1.00 92.24           O  
ATOM   3292  N   ALA A 205      42.451   6.545  72.838  1.00 91.49           N  
ATOM   3294  CA  ALA A 205      42.716   6.348  74.260  1.00 91.49           C  
ATOM   3296  C   ALA A 205      43.019   7.667  74.982  1.00 91.49           C  
ATOM   3297  CB  ALA A 205      43.864   5.347  74.422  1.00 91.49           C  
ATOM   3301  O   ALA A 205      42.621   7.828  76.134  1.00 91.49           O  
ATOM   3302  N   ILE A 206      43.662   8.625  74.305  1.00 86.24           N  
ATOM   3304  CA  ILE A 206      43.955   9.945  74.875  1.00 86.24           C  
ATOM   3306  C   ILE A 206      42.672  10.743  75.136  1.00 86.24           C  
ATOM   3307  CB  ILE A 206      44.947  10.712  73.978  1.00 86.24           C  
ATOM   3309  O   ILE A 206      42.583  11.456  76.136  1.00 86.24           O  
ATOM   3310  CG1 ILE A 206      46.334  10.037  74.013  1.00 86.24           C  
ATOM   3313  CG2 ILE A 206      45.076  12.163  74.453  1.00 86.24           C  
ATOM   3317  CD1 ILE A 206      47.306  10.599  72.971  1.00 86.24           C  
ATOM   3321  N   ASP A 207      41.653  10.591  74.291  1.00 76.73           N  
ATOM   3323  CA  ASP A 207      40.365  11.260  74.496  1.00 76.73           C  
ATOM   3325  C   ASP A 207      39.667  10.805  75.785  1.00 76.73           C  
ATOM   3326  CB  ASP A 207      39.488  11.046  73.263  1.00 76.73           C  
ATOM   3329  O   ASP A 207      39.114  11.608  76.538  1.00 76.73           O  
ATOM   3330  CG  ASP A 207      38.192  11.846  73.366  1.00 76.73           C  
ATOM   3331  OD1 ASP A 207      37.118  11.218  73.244  1.00 76.73           O  
ATOM   3332  OD2 ASP A 207      38.305  13.078  73.567  1.00 76.73           O  
ATOM   3333  N   LYS A 208      39.824   9.520  76.107  1.00 77.99           N  
ATOM   3335  CA  LYS A 208      39.293   8.895  77.323  1.00 77.99           C  
ATOM   3337  C   LYS A 208      40.104   9.212  78.572  1.00 77.99           C  
ATOM   3338  CB  LYS A 208      39.213   7.382  77.124  1.00 77.99           C  
ATOM   3341  O   LYS A 208      39.695   8.817  79.665  1.00 77.99           O  
ATOM   3342  CG  LYS A 208      38.284   7.018  75.964  1.00 77.99           C  
ATOM   3345  CD  LYS A 208      38.301   5.508  75.744  1.00 77.99           C  
ATOM   3348  CE  LYS A 208      37.478   5.204  74.495  1.00 77.99           C  
ATOM   3351  NZ  LYS A 208      37.532   3.764  74.155  1.00 77.99           N  
ATOM   3355  N   LEU A 209      41.244   9.895  78.441  1.00 70.39           N  
ATOM   3357  CA  LEU A 209      41.936  10.412  79.608  1.00 70.39           C  
ATOM   3359  C   LEU A 209      41.042  11.478  80.229  1.00 70.39           C  
ATOM   3360  CB  LEU A 209      43.343  10.938  79.276  1.00 70.39           C  
ATOM   3363  O   LEU A 209      40.885  12.588  79.708  1.00 70.39           O  
ATOM   3364  CG  LEU A 209      44.313   9.854  78.769  1.00 70.39           C  
ATOM   3366  CD1 LEU A 209      45.635  10.503  78.357  1.00 70.39           C  
ATOM   3370  CD2 LEU A 209      44.619   8.794  79.831  1.00 70.39           C  
ATOM   3374  N   ASN A 210      40.479  11.118  81.375  1.00 59.05           N  
ATOM   3376  CA  ASN A 210      40.148  12.086  82.397  1.00 59.05           C  
ATOM   3378  C   ASN A 210      41.475  12.653  82.842  1.00 59.05           C  
ATOM   3379  CB  ASN A 210      39.394  11.428  83.545  1.00 59.05           C  
ATOM   3382  O   ASN A 210      42.219  12.059  83.625  1.00 59.05           O  
ATOM   3383  CG  ASN A 210      37.989  11.043  83.149  1.00 59.05           C  
ATOM   3384  ND2 ASN A 210      37.376  10.170  83.910  1.00 59.05           N  
ATOM   3387  OD1 ASN A 210      37.414  11.500  82.177  1.00 59.05           O  
ATOM   3388  N   ILE A 211      41.811  13.742  82.187  1.00 49.83           N  
ATOM   3390  CA  ILE A 211      42.735  14.647  82.800  1.00 49.83           C  
ATOM   3392  C   ILE A 211      42.010  15.234  84.020  1.00 49.83           C  
ATOM   3393  CB  ILE A 211      43.186  15.651  81.768  1.00 49.83           C  
ATOM   3395  O   ILE A 211      40.764  15.365  83.928  1.00 49.83           O  
ATOM   3396  CG1 ILE A 211      43.737  15.057  80.461  1.00 49.83           C  
ATOM   3399  CG2 ILE A 211      44.295  16.455  82.463  1.00 49.83           C  
ATOM   3403  CD1 ILE A 211      44.032  16.151  79.430  1.00 49.83           C  
ATOM   3407  OXT ILE A 211      42.740  15.300  85.031  1.00 49.83           O  
TER
ATOM   3408  N   GLY B   1      59.275  21.390  98.078  1.00 74.35           N  
ATOM   3412  CA  GLY B   1      58.715  22.490  98.887  1.00 74.35           C  
ATOM   3415  C   GLY B   1      57.512  21.954  99.630  1.00 74.35           C  
ATOM   3416  O   GLY B   1      57.328  20.741  99.643  1.00 74.35           O  
ATOM   3417  N   PRO B   2      56.674  22.792 100.245  1.00 86.69           N  
ATOM   3418  CA  PRO B   2      55.316  22.367 100.551  1.00 86.69           C  
ATOM   3420  C   PRO B   2      54.556  22.066  99.248  1.00 86.69           C  
ATOM   3421  CB  PRO B   2      54.702  23.523 101.341  1.00 86.69           C  
ATOM   3424  O   PRO B   2      54.710  22.770  98.243  1.00 86.69           O  
ATOM   3425  CG  PRO B   2      55.458  24.745 100.815  1.00 86.69           C  
ATOM   3428  CD  PRO B   2      56.859  24.206 100.529  1.00 86.69           C  
ATOM   3431  N   LEU B   3      53.728  21.021  99.271  1.00 90.87           N  
ATOM   3433  CA  LEU B   3      52.825  20.701  98.171  1.00 90.87           C  
ATOM   3435  C   LEU B   3      51.664  21.700  98.176  1.00 90.87           C  
ATOM   3436  CB  LEU B   3      52.339  19.248  98.323  1.00 90.87           C  
ATOM   3439  O   LEU B   3      50.927  21.796  99.157  1.00 90.87           O  
ATOM   3440  CG  LEU B   3      51.573  18.709  97.101  1.00 90.87           C  
ATOM   3442  CD1 LEU B   3      52.515  18.465  95.922  1.00 90.87           C  
ATOM   3446  CD2 LEU B   3      50.904  17.383  97.468  1.00 90.87           C  
ATOM   3450  N   GLY B   4      51.496  22.427  97.078  1.00 93.14           N  
ATOM   3452  CA  GLY B   4      50.409  23.381  96.884  1.00 93.14           C  
ATOM   3455  C   GLY B   4      49.532  23.024  95.690  1.00 93.14           C  
ATOM   3456  O   GLY B   4      49.878  22.164  94.880  1.00 93.14           O  
ATOM   3457  N   SER B   5      48.382  23.688  95.588  1.00 94.26           N  
ATOM   3459  CA  SER B   5      47.530  23.634  94.398  1.00 94.26           C  
ATOM   3461  C   SER B   5      47.920  24.736  93.418  1.00 94.26           C  
ATOM   3462  CB  SER B   5      46.052  23.783  94.768  1.00 94.26           C  
ATOM   3465  O   SER B   5      48.043  25.886  93.821  1.00 94.26           O  
ATOM   3466  OG  SER B   5      45.489  22.519  95.078  1.00 94.26           O  
ATOM   3468  N   MET B   6      48.056  24.382  92.142  1.00 94.61           N  
ATOM   3470  CA  MET B   6      48.097  25.321  91.020  1.00 94.61           C  
ATOM   3472  C   MET B   6      47.019  24.930  90.019  1.00 94.61           C  
ATOM   3473  CB  MET B   6      49.466  25.318  90.328  1.00 94.61           C  
ATOM   3476  O   MET B   6      46.661  23.758  89.909  1.00 94.61           O  
ATOM   3477  CG  MET B   6      50.590  25.835  91.228  1.00 94.61           C  
ATOM   3480  SD  MET B   6      50.537  27.584  91.697  1.00 94.61           S  
ATOM   3481  CE  MET B   6      50.910  28.382  90.122  1.00 94.61           C  
ATOM   3485  N   PHE B   7      46.533  25.897  89.261  1.00 96.36           N  
ATOM   3487  CA  PHE B   7      45.494  25.690  88.264  1.00 96.36           C  
ATOM   3489  C   PHE B   7      46.090  25.921  86.883  1.00 96.36           C  
ATOM   3490  CB  PHE B   7      44.311  26.606  88.582  1.00 96.36           C  
ATOM   3493  O   PHE B   7      46.940  26.796  86.718  1.00 96.36           O  
ATOM   3494  CG  PHE B   7      43.795  26.411  89.997  1.00 96.36           C  
ATOM   3495  CD1 PHE B   7      42.806  25.447  90.265  1.00 96.36           C  
ATOM   3497  CD2 PHE B   7      44.355  27.145  91.059  1.00 96.36           C  
ATOM   3499  CE1 PHE B   7      42.371  25.233  91.585  1.00 96.36           C  
ATOM   3501  CE2 PHE B   7      43.921  26.934  92.378  1.00 96.36           C  
ATOM   3503  CZ  PHE B   7      42.925  25.978  92.642  1.00 96.36           C  
ATOM   3505  N   SER B   8      45.677  25.140  85.890  1.00 96.59           N  
ATOM   3507  CA  SER B   8      46.118  25.313  84.507  1.00 96.59           C  
ATOM   3509  C   SER B   8      44.950  25.501  83.557  1.00 96.59           C  
ATOM   3510  CB  SER B   8      46.987  24.153  84.038  1.00 96.59           C  
ATOM   3513  O   SER B   8      43.912  24.868  83.742  1.00 96.59           O  
ATOM   3514  OG  SER B   8      46.220  22.990  83.826  1.00 96.59           O  
ATOM   3516  N   ARG B   9      45.161  26.281  82.500  1.00 97.14           N  
ATOM   3518  CA  ARG B   9      44.241  26.424  81.374  1.00 97.14           C  
ATOM   3520  C   ARG B   9      44.985  26.225  80.064  1.00 97.14           C  
ATOM   3521  CB  ARG B   9      43.560  27.798  81.439  1.00 97.14           C  
ATOM   3524  O   ARG B   9      46.013  26.857  79.846  1.00 97.14           O  
ATOM   3525  CG  ARG B   9      42.674  28.082  80.214  1.00 97.14           C  
ATOM   3528  CD  ARG B   9      41.847  29.353  80.407  1.00 97.14           C  
ATOM   3531  NE  ARG B   9      42.680  30.570  80.358  1.00 97.14           N  
ATOM   3533  NH1 ARG B   9      41.016  32.092  80.797  1.00 97.14           N  
ATOM   3536  NH2 ARG B   9      43.106  32.785  80.421  1.00 97.14           N  
ATOM   3539  CZ  ARG B   9      42.260  31.806  80.528  1.00 97.14           C  
ATOM   3540  N   ILE B  10      44.425  25.417  79.171  1.00 96.89           N  
ATOM   3542  CA  ILE B  10      44.752  25.481  77.745  1.00 96.89           C  
ATOM   3544  C   ILE B  10      43.700  26.333  77.051  1.00 96.89           C  
ATOM   3545  CB  ILE B  10      44.907  24.091  77.111  1.00 96.89           C  
ATOM   3547  O   ILE B  10      42.508  26.031  77.138  1.00 96.89           O  
ATOM   3548  CG1 ILE B  10      46.064  23.366  77.822  1.00 96.89           C  
ATOM   3551  CG2 ILE B  10      45.196  24.205  75.607  1.00 96.89           C  
ATOM   3555  CD1 ILE B  10      46.402  21.985  77.275  1.00 96.89           C  
ATOM   3559  N   ARG B  11      44.142  27.385  76.360  1.00 97.16           N  
ATOM   3561  CA  ARG B  11      43.283  28.249  75.540  1.00 97.16           C  
ATOM   3563  C   ARG B  11      43.847  28.442  74.137  1.00 97.16           C  
ATOM   3564  CB  ARG B  11      43.006  29.585  76.239  1.00 97.16           C  
ATOM   3567  O   ARG B  11      45.051  28.292  73.929  1.00 97.16           O  
ATOM   3568  CG  ARG B  11      44.257  30.453  76.412  1.00 97.16           C  
ATOM   3571  CD  ARG B  11      43.825  31.845  76.867  1.00 97.16           C  
ATOM   3574  NE  ARG B  11      44.990  32.706  77.064  1.00 97.16           N  
ATOM   3576  NH1 ARG B  11      45.263  33.472  74.915  1.00 97.16           N  
ATOM   3579  NH2 ARG B  11      46.633  34.126  76.566  1.00 97.16           N  
ATOM   3582  CZ  ARG B  11      45.616  33.433  76.168  1.00 97.16           C  
ATOM   3583  N   LEU B  12      42.983  28.825  73.200  1.00 96.91           N  
ATOM   3585  CA  LEU B  12      43.415  29.350  71.910  1.00 96.91           C  
ATOM   3587  C   LEU B  12      44.212  30.642  72.130  1.00 96.91           C  
ATOM   3588  CB  LEU B  12      42.190  29.568  71.002  1.00 96.91           C  
ATOM   3591  O   LEU B  12      43.843  31.499  72.942  1.00 96.91           O  
ATOM   3592  CG  LEU B  12      41.642  28.260  70.402  1.00 96.91           C  
ATOM   3594  CD1 LEU B  12      40.234  28.463  69.852  1.00 96.91           C  
ATOM   3598  CD2 LEU B  12      42.522  27.769  69.250  1.00 96.91           C  
ATOM   3602  N   ALA B  13      45.337  30.761  71.432  1.00 98.18           N  
ATOM   3604  CA  ALA B  13      46.071  32.012  71.388  1.00 98.18           C  
ATOM   3606  C   ALA B  13      45.289  33.063  70.588  1.00 98.18           C  
ATOM   3607  CB  ALA B  13      47.454  31.782  70.791  1.00 98.18           C  
ATOM   3611  O   ALA B  13      44.489  32.743  69.709  1.00 98.18           O  
ATOM   3612  N   THR B  14      45.575  34.326  70.866  1.00 96.90           N  
ATOM   3614  CA  THR B  14      45.016  35.499  70.190  1.00 96.90           C  
ATOM   3616  C   THR B  14      46.155  36.404  69.704  1.00 96.90           C  
ATOM   3617  CB  THR B  14      44.092  36.272  71.142  1.00 96.90           C  
ATOM   3619  O   THR B  14      47.293  36.246  70.156  1.00 96.90           O  
ATOM   3620  CG2 THR B  14      42.978  35.422  71.753  1.00 96.90           C  
ATOM   3624  OG1 THR B  14      44.849  36.827  72.185  1.00 96.90           O  
ATOM   3626  N   PRO B  15      45.902  37.397  68.830  1.00 96.94           N  
ATOM   3627  CA  PRO B  15      46.950  38.313  68.373  1.00 96.94           C  
ATOM   3629  C   PRO B  15      47.716  39.037  69.496  1.00 96.94           C  
ATOM   3630  CB  PRO B  15      46.235  39.305  67.453  1.00 96.94           C  
ATOM   3633  O   PRO B  15      48.892  39.350  69.324  1.00 96.94           O  
ATOM   3634  CG  PRO B  15      45.080  38.479  66.889  1.00 96.94           C  
ATOM   3637  CD  PRO B  15      44.675  37.606  68.073  1.00 96.94           C  
ATOM   3640  N   THR B  16      47.106  39.262  70.667  1.00 97.45           N  
ATOM   3642  CA  THR B  16      47.790  39.888  71.817  1.00 97.45           C  
ATOM   3644  C   THR B  16      48.843  38.983  72.452  1.00 97.45           C  
ATOM   3645  CB  THR B  16      46.796  40.341  72.896  1.00 97.45           C  
ATOM   3647  O   THR B  16      49.682  39.459  73.212  1.00 97.45           O  
ATOM   3648  CG2 THR B  16      45.812  41.381  72.357  1.00 97.45           C  
ATOM   3652  OG1 THR B  16      46.014  39.270  73.359  1.00 97.45           O  
ATOM   3654  N   ASP B  17      48.829  37.688  72.131  1.00 98.04           N  
ATOM   3656  CA  ASP B  17      49.770  36.705  72.659  1.00 98.04           C  
ATOM   3658  C   ASP B  17      51.053  36.562  71.834  1.00 98.04           C  
ATOM   3659  CB  ASP B  17      49.093  35.345  72.772  1.00 98.04           C  
ATOM   3662  O   ASP B  17      51.980  35.865  72.252  1.00 98.04           O  
ATOM   3663  CG  ASP B  17      47.893  35.376  73.706  1.00 98.04           C  
ATOM   3664  OD1 ASP B  17      46.784  34.993  73.271  1.00 98.04           O  
ATOM   3665  OD2 ASP B  17      48.067  35.737  74.888  1.00 98.04           O  
ATOM   3666  N   VAL B  18      51.136  37.225  70.677  1.00 98.27           N  
ATOM   3668  CA  VAL B  18      52.303  37.172  69.783  1.00 98.27           C  
ATOM   3670  C   VAL B  18      53.633  37.416  70.514  1.00 98.27           C  
ATOM   3671  CB  VAL B  18      52.117  38.136  68.597  1.00 98.27           C  
ATOM   3673  O   VAL B  18      54.558  36.631  70.287  1.00 98.27           O  
ATOM   3674  CG1 VAL B  18      53.405  38.322  67.797  1.00 98.27           C  
ATOM   3678  CG2 VAL B  18      51.052  37.597  67.640  1.00 98.27           C  
ATOM   3682  N   PRO B  19      53.761  38.390  71.441  1.00 98.39           N  
ATOM   3683  CA  PRO B  19      55.007  38.590  72.186  1.00 98.39           C  
ATOM   3685  C   PRO B  19      55.383  37.423  73.112  1.00 98.39           C  
ATOM   3686  CB  PRO B  19      54.799  39.875  72.997  1.00 98.39           C  
ATOM   3689  O   PRO B  19      56.553  37.263  73.460  1.00 98.39           O  
ATOM   3690  CG  PRO B  19      53.708  40.621  72.236  1.00 98.39           C  
ATOM   3693  CD  PRO B  19      52.835  39.479  71.735  1.00 98.39           C  
ATOM   3696  N   PHE B  20      54.420  36.611  73.564  1.00 98.57           N  
ATOM   3698  CA  PHE B  20      54.698  35.397  74.340  1.00 98.57           C  
ATOM   3700  C   PHE B  20      55.087  34.246  73.416  1.00 98.57           C  
ATOM   3701  CB  PHE B  20      53.501  35.017  75.223  1.00 98.57           C  
ATOM   3704  O   PHE B  20      56.082  33.575  73.677  1.00 98.57           O  
ATOM   3705  CG  PHE B  20      53.023  36.129  76.134  1.00 98.57           C  
ATOM   3706  CD1 PHE B  20      53.897  36.697  77.080  1.00 98.57           C  
ATOM   3708  CD2 PHE B  20      51.709  36.617  76.021  1.00 98.57           C  
ATOM   3710  CE1 PHE B  20      53.460  37.752  77.903  1.00 98.57           C  
ATOM   3712  CE2 PHE B  20      51.282  37.690  76.819  1.00 98.57           C  
ATOM   3714  CZ  PHE B  20      52.155  38.254  77.766  1.00 98.57           C  
ATOM   3716  N   ILE B  21      54.363  34.069  72.305  1.00 98.55           N  
ATOM   3718  CA  ILE B  21      54.653  33.045  71.292  1.00 98.55           C  
ATOM   3720  C   ILE B  21      56.065  33.242  70.727  1.00 98.55           C  
ATOM   3721  CB  ILE B  21      53.578  33.062  70.180  1.00 98.55           C  
ATOM   3723  O   ILE B  21      56.840  32.292  70.688  1.00 98.55           O  
ATOM   3724  CG1 ILE B  21      52.187  32.714  70.754  1.00 98.55           C  
ATOM   3727  CG2 ILE B  21      53.941  32.070  69.060  1.00 98.55           C  
ATOM   3731  CD1 ILE B  21      51.040  33.039  69.790  1.00 98.55           C  
ATOM   3735  N   HIS B  22      56.450  34.476  70.381  1.00 98.44           N  
ATOM   3737  CA  HIS B  22      57.795  34.797  69.887  1.00 98.44           C  
ATOM   3739  C   HIS B  22      58.895  34.361  70.863  1.00 98.44           C  
ATOM   3740  CB  HIS B  22      57.887  36.305  69.615  1.00 98.44           C  
ATOM   3743  O   HIS B  22      59.834  33.660  70.476  1.00 98.44           O  
ATOM   3744  CG  HIS B  22      59.217  36.702  69.028  1.00 98.44           C  
ATOM   3745  CD2 HIS B  22      59.583  36.574  67.721  1.00 98.44           C  
ATOM   3747  ND1 HIS B  22      60.304  37.178  69.760  1.00 98.44           N  
ATOM   3748  CE1 HIS B  22      61.296  37.348  68.876  1.00 98.44           C  
ATOM   3750  NE2 HIS B  22      60.891  36.993  67.645  1.00 98.44           N  
ATOM   3752  N   LYS B  23      58.743  34.694  72.151  1.00 98.50           N  
ATOM   3754  CA  LYS B  23      59.691  34.295  73.203  1.00 98.50           C  
ATOM   3756  C   LYS B  23      59.716  32.784  73.424  1.00 98.50           C  
ATOM   3757  CB  LYS B  23      59.349  34.992  74.523  1.00 98.50           C  
ATOM   3760  O   LYS B  23      60.789  32.245  73.682  1.00 98.50           O  
ATOM   3761  CG  LYS B  23      59.564  36.510  74.493  1.00 98.50           C  
ATOM   3764  CD  LYS B  23      58.955  37.111  75.764  1.00 98.50           C  
ATOM   3767  CE  LYS B  23      58.814  38.629  75.642  1.00 98.50           C  
ATOM   3770  NZ  LYS B  23      57.486  39.053  76.144  1.00 98.50           N  
ATOM   3774  N   LEU B  24      58.571  32.101  73.337  1.00 98.59           N  
ATOM   3776  CA  LEU B  24      58.500  30.642  73.465  1.00 98.59           C  
ATOM   3778  C   LEU B  24      59.222  29.942  72.310  1.00 98.59           C  
ATOM   3779  CB  LEU B  24      57.042  30.170  73.525  1.00 98.59           C  
ATOM   3782  O   LEU B  24      60.039  29.063  72.570  1.00 98.59           O  
ATOM   3783  CG  LEU B  24      56.277  30.504  74.811  1.00 98.59           C  
ATOM   3785  CD1 LEU B  24      54.803  30.180  74.621  1.00 98.59           C  
ATOM   3789  CD2 LEU B  24      56.785  29.708  76.016  1.00 98.59           C  
ATOM   3793  N   ILE B  25      58.994  30.375  71.064  1.00 98.56           N  
ATOM   3795  CA  ILE B  25      59.696  29.850  69.882  1.00 98.56           C  
ATOM   3797  C   ILE B  25      61.208  30.103  70.019  1.00 98.56           C  
ATOM   3798  CB  ILE B  25      59.114  30.464  68.584  1.00 98.56           C  
ATOM   3800  O   ILE B  25      62.010  29.206  69.763  1.00 98.56           O  
ATOM   3801  CG1 ILE B  25      57.627  30.095  68.367  1.00 98.56           C  
ATOM   3804  CG2 ILE B  25      59.885  29.964  67.351  1.00 98.56           C  
ATOM   3808  CD1 ILE B  25      56.949  30.924  67.267  1.00 98.56           C  
ATOM   3812  N   HIS B  26      61.623  31.281  70.504  1.00 98.23           N  
ATOM   3814  CA  HIS B  26      63.038  31.562  70.765  1.00 98.23           C  
ATOM   3816  C   HIS B  26      63.626  30.650  71.858  1.00 98.23           C  
ATOM   3817  CB  HIS B  26      63.216  33.042  71.131  1.00 98.23           C  
ATOM   3820  O   HIS B  26      64.713  30.100  71.683  1.00 98.23           O  
ATOM   3821  CG  HIS B  26      64.660  33.409  71.367  1.00 98.23           C  
ATOM   3822  CD2 HIS B  26      65.610  33.668  70.415  1.00 98.23           C  
ATOM   3824  ND1 HIS B  26      65.286  33.480  72.590  1.00 98.23           N  
ATOM   3826  CE1 HIS B  26      66.578  33.782  72.380  1.00 98.23           C  
ATOM   3828  NE2 HIS B  26      66.822  33.911  71.070  1.00 98.23           N  
ATOM   3829  N   GLN B  27      62.924  30.442  72.981  1.00 98.34           N  
ATOM   3831  CA  GLN B  27      63.374  29.520  74.035  1.00 98.34           C  
ATOM   3833  C   GLN B  27      63.454  28.068  73.541  1.00 98.34           C  
ATOM   3834  CB  GLN B  27      62.470  29.604  75.278  1.00 98.34           C  
ATOM   3837  O   GLN B  27      64.368  27.344  73.942  1.00 98.34           O  
ATOM   3838  CG  GLN B  27      62.729  30.863  76.124  1.00 98.34           C  
ATOM   3841  CD  GLN B  27      62.111  30.803  77.522  1.00 98.34           C  
ATOM   3842  NE2 GLN B  27      62.456  31.735  78.387  1.00 98.34           N  
ATOM   3845  OE1 GLN B  27      61.351  29.919  77.886  1.00 98.34           O  
ATOM   3846  N   MET B  28      62.551  27.656  72.649  1.00 98.08           N  
ATOM   3848  CA  MET B  28      62.614  26.355  71.987  1.00 98.08           C  
ATOM   3850  C   MET B  28      63.852  26.247  71.094  1.00 98.08           C  
ATOM   3851  CB  MET B  28      61.316  26.115  71.214  1.00 98.08           C  
ATOM   3854  O   MET B  28      64.628  25.311  71.263  1.00 98.08           O  
ATOM   3855  CG  MET B  28      61.209  24.664  70.746  1.00 98.08           C  
ATOM   3858  SD  MET B  28      59.684  24.367  69.835  1.00 98.08           S  
ATOM   3859  CE  MET B  28      60.192  25.104  68.260  1.00 98.08           C  
ATOM   3863  N   ALA B  29      64.128  27.252  70.255  1.00 98.03           N  
ATOM   3865  CA  ALA B  29      65.332  27.291  69.422  1.00 98.03           C  
ATOM   3867  C   ALA B  29      66.630  27.237  70.254  1.00 98.03           C  
ATOM   3868  CB  ALA B  29      65.286  28.552  68.550  1.00 98.03           C  
ATOM   3872  O   ALA B  29      67.588  26.570  69.861  1.00 98.03           O  
ATOM   3873  N   VAL B  30      66.671  27.894  71.422  1.00 98.10           N  
ATOM   3875  CA  VAL B  30      67.796  27.801  72.374  1.00 98.10           C  
ATOM   3877  C   VAL B  30      67.940  26.379  72.918  1.00 98.10           C  
ATOM   3878  CB  VAL B  30      67.652  28.820  73.524  1.00 98.10           C  
ATOM   3880  O   VAL B  30      69.039  25.826  72.886  1.00 98.10           O  
ATOM   3881  CG1 VAL B  30      68.708  28.621  74.623  1.00 98.10           C  
ATOM   3885  CG2 VAL B  30      67.809  30.261  73.024  1.00 98.10           C  
ATOM   3889  N   PHE B  31      66.848  25.774  73.389  1.00 96.92           N  
ATOM   3891  CA  PHE B  31      66.854  24.409  73.922  1.00 96.92           C  
ATOM   3893  C   PHE B  31      67.295  23.381  72.871  1.00 96.92           C  
ATOM   3894  CB  PHE B  31      65.454  24.090  74.466  1.00 96.92           C  
ATOM   3897  O   PHE B  31      68.095  22.494  73.171  1.00 96.92           O  
ATOM   3898  CG  PHE B  31      65.285  22.652  74.910  1.00 96.92           C  
ATOM   3899  CD1 PHE B  31      64.603  21.739  74.085  1.00 96.92           C  
ATOM   3901  CD2 PHE B  31      65.868  22.207  76.113  1.00 96.92           C  
ATOM   3903  CE1 PHE B  31      64.501  20.391  74.462  1.00 96.92           C  
ATOM   3905  CE2 PHE B  31      65.770  20.854  76.486  1.00 96.92           C  
ATOM   3907  CZ  PHE B  31      65.080  19.945  75.663  1.00 96.92           C  
ATOM   3909  N   GLU B  32      66.823  23.536  71.637  1.00 96.48           N  
ATOM   3911  CA  GLU B  32      67.118  22.649  70.512  1.00 96.48           C  
ATOM   3913  C   GLU B  32      68.489  22.897  69.871  1.00 96.48           C  
ATOM   3914  CB  GLU B  32      66.007  22.776  69.470  1.00 96.48           C  
ATOM   3917  O   GLU B  32      68.942  22.091  69.062  1.00 96.48           O  
ATOM   3918  CG  GLU B  32      64.701  22.184  70.016  1.00 96.48           C  
ATOM   3921  CD  GLU B  32      63.577  22.174  68.982  1.00 96.48           C  
ATOM   3922  OE1 GLU B  32      62.591  21.467  69.278  1.00 96.48           O  
ATOM   3923  OE2 GLU B  32      63.724  22.857  67.943  1.00 96.48           O  
ATOM   3924  N   ARG B  33      69.182  23.977  70.265  1.00 96.99           N  
ATOM   3926  CA  ARG B  33      70.461  24.430  69.682  1.00 96.99           C  
ATOM   3928  C   ARG B  33      70.327  24.843  68.208  1.00 96.99           C  
ATOM   3929  CB  ARG B  33      71.579  23.396  69.919  1.00 96.99           C  
ATOM   3932  O   ARG B  33      71.268  24.730  67.424  1.00 96.99           O  
ATOM   3933  CG  ARG B  33      71.631  22.861  71.359  1.00 96.99           C  
ATOM   3936  CD  ARG B  33      72.674  21.750  71.459  1.00 96.99           C  
ATOM   3939  NE  ARG B  33      72.623  21.107  72.782  1.00 96.99           N  
ATOM   3941  NH1 ARG B  33      74.180  19.475  72.368  1.00 96.99           N  
ATOM   3944  NH2 ARG B  33      73.154  19.551  74.351  1.00 96.99           N  
ATOM   3947  CZ  ARG B  33      73.318  20.052  73.160  1.00 96.99           C  
ATOM   3948  N   LEU B  34      69.160  25.373  67.847  1.00 96.32           N  
ATOM   3950  CA  LEU B  34      68.772  25.791  66.498  1.00 96.32           C  
ATOM   3952  C   LEU B  34      68.581  27.312  66.375  1.00 96.32           C  
ATOM   3953  CB  LEU B  34      67.523  25.004  66.057  1.00 96.32           C  
ATOM   3956  O   LEU B  34      67.946  27.783  65.435  1.00 96.32           O  
ATOM   3957  CG  LEU B  34      67.707  23.479  65.968  1.00 96.32           C  
ATOM   3959  CD1 LEU B  34      66.403  22.825  65.523  1.00 96.32           C  
ATOM   3963  CD2 LEU B  34      68.806  23.072  64.981  1.00 96.32           C  
ATOM   3967  N   THR B  35      69.153  28.109  67.283  1.00 97.57           N  
ATOM   3969  CA  THR B  35      69.042  29.584  67.265  1.00 97.57           C  
ATOM   3971  C   THR B  35      69.514  30.222  65.960  1.00 97.57           C  
ATOM   3972  CB  THR B  35      69.839  30.222  68.409  1.00 97.57           C  
ATOM   3974  O   THR B  35      68.989  31.257  65.568  1.00 97.57           O  
ATOM   3975  CG2 THR B  35      69.238  29.892  69.768  1.00 97.57           C  
ATOM   3979  OG1 THR B  35      71.164  29.731  68.417  1.00 97.57           O  
ATOM   3981  N   HIS B  36      70.445  29.589  65.242  1.00 96.44           N  
ATOM   3983  CA  HIS B  36      70.899  30.025  63.918  1.00 96.44           C  
ATOM   3985  C   HIS B  36      69.809  29.946  62.828  1.00 96.44           C  
ATOM   3986  CB  HIS B  36      72.133  29.199  63.527  1.00 96.44           C  
ATOM   3989  O   HIS B  36      69.960  30.564  61.778  1.00 96.44           O  
ATOM   3990  CG  HIS B  36      71.849  27.729  63.330  1.00 96.44           C  
ATOM   3991  CD2 HIS B  36      71.641  27.101  62.132  1.00 96.44           C  
ATOM   3993  ND1 HIS B  36      71.751  26.764  64.314  1.00 96.44           N  
ATOM   3995  CE1 HIS B  36      71.485  25.590  63.717  1.00 96.44           C  
ATOM   3997  NE2 HIS B  36      71.409  25.746  62.388  1.00 96.44           N  
ATOM   3998  N   LEU B  37      68.722  29.199  63.060  1.00 95.31           N  
ATOM   4000  CA  LEU B  37      67.554  29.124  62.174  1.00 95.31           C  
ATOM   4002  C   LEU B  37      66.440  30.098  62.580  1.00 95.31           C  
ATOM   4003  CB  LEU B  37      67.007  27.684  62.161  1.00 95.31           C  
ATOM   4006  O   LEU B  37      65.499  30.293  61.813  1.00 95.31           O  
ATOM   4007  CG  LEU B  37      68.008  26.597  61.736  1.00 95.31           C  
ATOM   4009  CD1 LEU B  37      67.312  25.234  61.720  1.00 95.31           C  
ATOM   4013  CD2 LEU B  37      68.580  26.850  60.339  1.00 95.31           C  
ATOM   4017  N   PHE B  38      66.522  30.683  63.777  1.00 97.77           N  
ATOM   4019  CA  PHE B  38      65.487  31.549  64.322  1.00 97.77           C  
ATOM   4021  C   PHE B  38      65.596  32.956  63.726  1.00 97.77           C  
ATOM   4022  CB  PHE B  38      65.572  31.549  65.853  1.00 97.77           C  
ATOM   4025  O   PHE B  38      66.486  33.731  64.072  1.00 97.77           O  
ATOM   4026  CG  PHE B  38      64.496  32.390  66.504  1.00 97.77           C  
ATOM   4027  CD1 PHE B  38      64.739  33.748  66.790  1.00 97.77           C  
ATOM   4029  CD2 PHE B  38      63.240  31.829  66.793  1.00 97.77           C  
ATOM   4031  CE1 PHE B  38      63.736  34.539  67.375  1.00 97.77           C  
ATOM   4033  CE2 PHE B  38      62.238  32.626  67.376  1.00 97.77           C  
ATOM   4035  CZ  PHE B  38      62.486  33.972  67.674  1.00 97.77           C  
ATOM   4037  N   VAL B  39      64.659  33.291  62.840  1.00 97.22           N  
ATOM   4039  CA  VAL B  39      64.534  34.621  62.215  1.00 97.22           C  
ATOM   4041  C   VAL B  39      63.142  35.230  62.400  1.00 97.22           C  
ATOM   4042  CB  VAL B  39      64.934  34.585  60.728  1.00 97.22           C  
ATOM   4044  O   VAL B  39      62.867  36.327  61.911  1.00 97.22           O  
ATOM   4045  CG1 VAL B  39      66.379  34.106  60.544  1.00 97.22           C  
ATOM   4049  CG2 VAL B  39      64.010  33.685  59.899  1.00 97.22           C  
ATOM   4053  N   ALA B  40      62.252  34.527  63.103  1.00 98.13           N  
ATOM   4055  CA  ALA B  40      60.910  34.979  63.414  1.00 98.13           C  
ATOM   4057  C   ALA B  40      60.932  36.341  64.120  1.00 98.13           C  
ATOM   4058  CB  ALA B  40      60.217  33.914  64.271  1.00 98.13           C  
ATOM   4062  O   ALA B  40      61.735  36.596  65.021  1.00 98.13           O  
ATOM   4063  N   THR B  41      59.998  37.208  63.741  1.00 98.30           N  
ATOM   4065  CA  THR B  41      59.753  38.500  64.394  1.00 98.30           C  
ATOM   4067  C   THR B  41      58.317  38.546  64.899  1.00 98.30           C  
ATOM   4068  CB  THR B  41      60.027  39.686  63.455  1.00 98.30           C  
ATOM   4070  O   THR B  41      57.453  37.858  64.352  1.00 98.30           O  
ATOM   4071  CG2 THR B  41      61.448  39.694  62.893  1.00 98.30           C  
ATOM   4075  OG1 THR B  41      59.149  39.678  62.353  1.00 98.30           O  
ATOM   4077  N   GLU B  42      58.033  39.373  65.907  1.00 98.22           N  
ATOM   4079  CA  GLU B  42      56.653  39.576  66.374  1.00 98.22           C  
ATOM   4081  C   GLU B  42      55.738  40.049  65.230  1.00 98.22           C  
ATOM   4082  CB  GLU B  42      56.615  40.578  67.538  1.00 98.22           C  
ATOM   4085  O   GLU B  42      54.650  39.514  65.055  1.00 98.22           O  
ATOM   4086  CG  GLU B  42      57.256  40.023  68.824  1.00 98.22           C  
ATOM   4089  CD  GLU B  42      57.085  40.949  70.045  1.00 98.22           C  
ATOM   4090  OE1 GLU B  42      57.736  40.673  71.080  1.00 98.22           O  
ATOM   4091  OE2 GLU B  42      56.283  41.904  69.960  1.00 98.22           O  
ATOM   4092  N   SER B  43      56.208  40.966  64.375  1.00 98.08           N  
ATOM   4094  CA  SER B  43      55.457  41.412  63.188  1.00 98.08           C  
ATOM   4096  C   SER B  43      55.183  40.268  62.200  1.00 98.08           C  
ATOM   4097  CB  SER B  43      56.222  42.546  62.502  1.00 98.08           C  
ATOM   4100  O   SER B  43      54.053  40.091  61.739  1.00 98.08           O  
ATOM   4101  OG  SER B  43      55.485  43.040  61.406  1.00 98.08           O  
ATOM   4103  N   GLY B  44      56.192  39.428  61.932  1.00 97.78           N  
ATOM   4105  CA  GLY B  44      56.044  38.240  61.089  1.00 97.78           C  
ATOM   4108  C   GLY B  44      54.968  37.296  61.621  1.00 97.78           C  
ATOM   4109  O   GLY B  44      54.047  36.949  60.886  1.00 97.78           O  
ATOM   4110  N   LEU B  45      55.017  36.966  62.914  1.00 98.17           N  
ATOM   4112  CA  LEU B  45      54.033  36.095  63.566  1.00 98.17           C  
ATOM   4114  C   LEU B  45      52.626  36.715  63.569  1.00 98.17           C  
ATOM   4115  CB  LEU B  45      54.500  35.803  65.002  1.00 98.17           C  
ATOM   4118  O   LEU B  45      51.661  36.039  63.218  1.00 98.17           O  
ATOM   4119  CG  LEU B  45      55.782  34.962  65.128  1.00 98.17           C  
ATOM   4121  CD1 LEU B  45      56.199  34.906  66.595  1.00 98.17           C  
ATOM   4125  CD2 LEU B  45      55.617  33.532  64.619  1.00 98.17           C  
ATOM   4129  N   ALA B  46      52.499  38.002  63.908  1.00 97.88           N  
ATOM   4131  CA  ALA B  46      51.213  38.702  63.928  1.00 97.88           C  
ATOM   4133  C   ALA B  46      50.531  38.712  62.551  1.00 97.88           C  
ATOM   4134  CB  ALA B  46      51.436  40.134  64.433  1.00 97.88           C  
ATOM   4138  O   ALA B  46      49.317  38.548  62.466  1.00 97.88           O  
ATOM   4139  N   SER B  47      51.315  38.861  61.480  1.00 96.76           N  
ATOM   4141  CA  SER B  47      50.810  38.903  60.102  1.00 96.76           C  
ATOM   4143  C   SER B  47      50.495  37.535  59.488  1.00 96.76           C  
ATOM   4144  CB  SER B  47      51.787  39.675  59.207  1.00 96.76           C  
ATOM   4147  O   SER B  47      49.967  37.493  58.379  1.00 96.76           O  
ATOM   4148  OG  SER B  47      53.006  38.979  59.031  1.00 96.76           O  
ATOM   4150  N   THR B  48      50.825  36.420  60.154  1.00 97.12           N  
ATOM   4152  CA  THR B  48      50.741  35.077  59.545  1.00 97.12           C  
ATOM   4154  C   THR B  48      50.037  34.017  60.396  1.00 97.12           C  
ATOM   4155  CB  THR B  48      52.126  34.575  59.119  1.00 97.12           C  
ATOM   4157  O   THR B  48      49.463  33.098  59.817  1.00 97.12           O  
ATOM   4158  CG2 THR B  48      52.792  35.400  58.022  1.00 97.12           C  
ATOM   4162  OG1 THR B  48      52.994  34.582  60.212  1.00 97.12           O  
ATOM   4164  N   LEU B  49      50.001  34.144  61.729  1.00 96.47           N  
ATOM   4166  CA  LEU B  49      49.373  33.149  62.615  1.00 96.47           C  
ATOM   4168  C   LEU B  49      47.841  33.222  62.668  1.00 96.47           C  
ATOM   4169  CB  LEU B  49      49.920  33.304  64.046  1.00 96.47           C  
ATOM   4172  O   LEU B  49      47.190  32.205  62.879  1.00 96.47           O  
ATOM   4173  CG  LEU B  49      51.348  32.794  64.275  1.00 96.47           C  
ATOM   4175  CD1 LEU B  49      51.730  33.056  65.733  1.00 96.47           C  
ATOM   4179  CD2 LEU B  49      51.473  31.290  64.034  1.00 96.47           C  
ATOM   4183  N   PHE B  50      47.254  34.411  62.512  1.00 95.24           N  
ATOM   4185  CA  PHE B  50      45.838  34.655  62.834  1.00 95.24           C  
ATOM   4187  C   PHE B  50      44.978  34.985  61.604  1.00 95.24           C  
ATOM   4188  CB  PHE B  50      45.742  35.690  63.966  1.00 95.24           C  
ATOM   4191  O   PHE B  50      43.949  35.646  61.710  1.00 95.24           O  
ATOM   4192  CG  PHE B  50      46.444  35.250  65.238  1.00 95.24           C  
ATOM   4193  CD1 PHE B  50      45.843  34.296  66.079  1.00 95.24           C  
ATOM   4195  CD2 PHE B  50      47.721  35.750  65.554  1.00 95.24           C  
ATOM   4197  CE1 PHE B  50      46.513  33.845  67.229  1.00 95.24           C  
ATOM   4199  CE2 PHE B  50      48.389  35.290  66.702  1.00 95.24           C  
ATOM   4201  CZ  PHE B  50      47.784  34.346  67.547  1.00 95.24           C  
ATOM   4203  N   ASN B  51      45.391  34.505  60.427  1.00 92.63           N  
ATOM   4205  CA  ASN B  51      44.742  34.805  59.142  1.00 92.63           C  
ATOM   4207  C   ASN B  51      43.605  33.839  58.774  1.00 92.63           C  
ATOM   4208  CB  ASN B  51      45.815  34.821  58.044  1.00 92.63           C  
ATOM   4211  O   ASN B  51      43.030  33.921  57.689  1.00 92.63           O  
ATOM   4212  CG  ASN B  51      46.802  35.956  58.196  1.00 92.63           C  
ATOM   4213  ND2 ASN B  51      47.900  35.878  57.489  1.00 92.63           N  
ATOM   4216  OD1 ASN B  51      46.609  36.910  58.927  1.00 92.63           O  
ATOM   4217  N   SER B  52      43.307  32.863  59.624  1.00 92.15           N  
ATOM   4219  CA  SER B  52      42.301  31.833  59.374  1.00 92.15           C  
ATOM   4221  C   SER B  52      41.655  31.423  60.685  1.00 92.15           C  
ATOM   4222  CB  SER B  52      42.942  30.629  58.684  1.00 92.15           C  
ATOM   4225  O   SER B  52      42.187  31.683  61.764  1.00 92.15           O  
ATOM   4226  OG  SER B  52      43.373  31.010  57.393  1.00 92.15           O  
ATOM   4228  N   ARG B  53      40.482  30.790  60.599  1.00 92.46           N  
ATOM   4230  CA  ARG B  53      39.838  30.244  61.795  1.00 92.46           C  
ATOM   4232  C   ARG B  53      40.702  29.121  62.380  1.00 92.46           C  
ATOM   4233  CB  ARG B  53      38.427  29.740  61.480  1.00 92.46           C  
ATOM   4236  O   ARG B  53      41.348  28.403  61.608  1.00 92.46           O  
ATOM   4237  CG  ARG B  53      37.488  30.901  61.142  1.00 92.46           C  
ATOM   4240  CD  ARG B  53      36.081  30.366  60.886  1.00 92.46           C  
ATOM   4243  NE  ARG B  53      35.135  31.465  60.618  1.00 92.46           N  
ATOM   4245  NH1 ARG B  53      33.283  30.157  60.292  1.00 92.46           N  
ATOM   4248  NH2 ARG B  53      33.107  32.378  60.126  1.00 92.46           N  
ATOM   4251  CZ  ARG B  53      33.851  31.329  60.346  1.00 92.46           C  
ATOM   4252  N   PRO B  54      40.675  28.930  63.712  1.00 92.58           N  
ATOM   4253  CA  PRO B  54      41.309  27.782  64.339  1.00 92.58           C  
ATOM   4255  C   PRO B  54      40.938  26.477  63.633  1.00 92.58           C  
ATOM   4256  CB  PRO B  54      40.842  27.794  65.795  1.00 92.58           C  
ATOM   4259  O   PRO B  54      39.824  26.318  63.131  1.00 92.58           O  
ATOM   4260  CG  PRO B  54      40.594  29.278  66.055  1.00 92.58           C  
ATOM   4263  CD  PRO B  54      40.034  29.764  64.721  1.00 92.58           C  
ATOM   4266  N   PHE B  55      41.894  25.557  63.598  1.00 94.23           N  
ATOM   4268  CA  PHE B  55      41.814  24.225  62.997  1.00 94.23           C  
ATOM   4270  C   PHE B  55      41.691  24.183  61.465  1.00 94.23           C  
ATOM   4271  CB  PHE B  55      40.728  23.395  63.708  1.00 94.23           C  
ATOM   4274  O   PHE B  55      41.761  23.095  60.905  1.00 94.23           O  
ATOM   4275  CG  PHE B  55      40.652  23.634  65.206  1.00 94.23           C  
ATOM   4276  CD1 PHE B  55      41.758  23.319  66.013  1.00 94.23           C  
ATOM   4278  CD2 PHE B  55      39.528  24.265  65.776  1.00 94.23           C  
ATOM   4280  CE1 PHE B  55      41.739  23.648  67.376  1.00 94.23           C  
ATOM   4282  CE2 PHE B  55      39.511  24.579  67.146  1.00 94.23           C  
ATOM   4284  CZ  PHE B  55      40.622  24.268  67.946  1.00 94.23           C  
ATOM   4286  N   GLN B  56      41.555  25.324  60.776  1.00 92.25           N  
ATOM   4288  CA  GLN B  56      41.532  25.387  59.302  1.00 92.25           C  
ATOM   4290  C   GLN B  56      42.913  25.653  58.686  1.00 92.25           C  
ATOM   4291  CB  GLN B  56      40.536  26.455  58.830  1.00 92.25           C  
ATOM   4294  O   GLN B  56      43.151  25.314  57.531  1.00 92.25           O  
ATOM   4295  CG  GLN B  56      39.106  26.156  59.297  1.00 92.25           C  
ATOM   4298  CD  GLN B  56      38.066  27.102  58.708  1.00 92.25           C  
ATOM   4299  NE2 GLN B  56      36.803  26.885  59.000  1.00 92.25           N  
ATOM   4302  OE1 GLN B  56      38.331  28.059  57.999  1.00 92.25           O  
ATOM   4303  N   ALA B  57      43.817  26.252  59.459  1.00 93.87           N  
ATOM   4305  CA  ALA B  57      45.223  26.457  59.124  1.00 93.87           C  
ATOM   4307  C   ALA B  57      46.050  26.317  60.416  1.00 93.87           C  
ATOM   4308  CB  ALA B  57      45.369  27.825  58.436  1.00 93.87           C  
ATOM   4312  O   ALA B  57      45.710  25.511  61.286  1.00 93.87           O  
ATOM   4313  N   VAL B  58      47.117  27.101  60.581  1.00 96.82           N  
ATOM   4315  CA  VAL B  58      47.884  27.120  61.831  1.00 96.82           C  
ATOM   4317  C   VAL B  58      47.007  27.504  63.026  1.00 96.82           C  
ATOM   4318  CB  VAL B  58      49.146  27.990  61.709  1.00 96.82           C  
ATOM   4320  O   VAL B  58      46.211  28.438  62.980  1.00 96.82           O  
ATOM   4321  CG1 VAL B  58      48.856  29.479  61.510  1.00 96.82           C  
ATOM   4325  CG2 VAL B  58      50.053  27.812  62.927  1.00 96.82           C  
ATOM   4329  N   THR B  59      47.142  26.741  64.104  1.00 97.79           N  
ATOM   4331  CA  THR B  59      46.466  26.939  65.383  1.00 97.79           C  
ATOM   4333  C   THR B  59      47.499  26.879  66.490  1.00 97.79           C  
ATOM   4334  CB  THR B  59      45.397  25.867  65.609  1.00 97.79           C  
ATOM   4336  O   THR B  59      48.380  26.019  66.485  1.00 97.79           O  
ATOM   4337  CG2 THR B  59      44.570  26.120  66.870  1.00 97.79           C  
ATOM   4341  OG1 THR B  59      44.516  25.894  64.516  1.00 97.79           O  
ATOM   4343  N   VAL B  60      47.386  27.791  67.453  1.00 98.27           N  
ATOM   4345  CA  VAL B  60      48.257  27.825  68.625  1.00 98.27           C  
ATOM   4347  C   VAL B  60      47.408  27.680  69.876  1.00 98.27           C  
ATOM   4348  CB  VAL B  60      49.120  29.099  68.663  1.00 98.27           C  
ATOM   4350  O   VAL B  60      46.478  28.461  70.094  1.00 98.27           O  
ATOM   4351  CG1 VAL B  60      50.072  29.076  69.866  1.00 98.27           C  
ATOM   4355  CG2 VAL B  60      49.970  29.243  67.395  1.00 98.27           C  
ATOM   4359  N   PHE B  61      47.752  26.707  70.714  1.00 98.28           N  
ATOM   4361  CA  PHE B  61      47.277  26.659  72.089  1.00 98.28           C  
ATOM   4363  C   PHE B  61      48.361  27.156  73.039  1.00 98.28           C  
ATOM   4364  CB  PHE B  61      46.851  25.248  72.492  1.00 98.28           C  
ATOM   4367  O   PHE B  61      49.518  26.751  72.930  1.00 98.28           O  
ATOM   4368  CG  PHE B  61      45.683  24.608  71.773  1.00 98.28           C  
ATOM   4369  CD1 PHE B  61      44.586  25.380  71.353  1.00 98.28           C  
ATOM   4371  CD2 PHE B  61      45.654  23.209  71.612  1.00 98.28           C  
ATOM   4373  CE1 PHE B  61      43.471  24.756  70.770  1.00 98.28           C  
ATOM   4375  CE2 PHE B  61      44.540  22.587  71.024  1.00 98.28           C  
ATOM   4377  CZ  PHE B  61      43.448  23.362  70.608  1.00 98.28           C  
ATOM   4379  N   LEU B  62      47.969  27.977  74.011  1.00 98.29           N  
ATOM   4381  CA  LEU B  62      48.812  28.345  75.145  1.00 98.29           C  
ATOM   4383  C   LEU B  62      48.403  27.554  76.378  1.00 98.29           C  
ATOM   4384  CB  LEU B  62      48.718  29.849  75.426  1.00 98.29           C  
ATOM   4387  O   LEU B  62      47.213  27.436  76.668  1.00 98.29           O  
ATOM   4388  CG  LEU B  62      49.276  30.728  74.302  1.00 98.29           C  
ATOM   4390  CD1 LEU B  62      49.156  32.182  74.723  1.00 98.29           C  
ATOM   4394  CD2 LEU B  62      50.744  30.441  73.985  1.00 98.29           C  
ATOM   4398  N   LEU B  63      49.399  27.066  77.117  1.00 98.26           N  
ATOM   4400  CA  LEU B  63      49.225  26.546  78.463  1.00 98.26           C  
ATOM   4402  C   LEU B  63      49.582  27.631  79.476  1.00 98.26           C  
ATOM   4403  CB  LEU B  63      50.054  25.269  78.645  1.00 98.26           C  
ATOM   4406  O   LEU B  63      50.739  28.044  79.598  1.00 98.26           O  
ATOM   4407  CG  LEU B  63      49.965  24.684  80.063  1.00 98.26           C  
ATOM   4409  CD1 LEU B  63      48.548  24.285  80.465  1.00 98.26           C  
ATOM   4413  CD2 LEU B  63      50.803  23.417  80.124  1.00 98.26           C  
ATOM   4417  N   GLU B  64      48.574  28.058  80.219  1.00 97.78           N  
ATOM   4419  CA  GLU B  64      48.666  29.053  81.277  1.00 97.78           C  
ATOM   4421  C   GLU B  64      48.539  28.387  82.642  1.00 97.78           C  
ATOM   4422  CB  GLU B  64      47.561  30.092  81.099  1.00 97.78           C  
ATOM   4425  O   GLU B  64      47.752  27.458  82.812  1.00 97.78           O  
ATOM   4426  CG  GLU B  64      47.779  30.954  79.851  1.00 97.78           C  
ATOM   4429  CD  GLU B  64      46.624  31.929  79.630  1.00 97.78           C  
ATOM   4430  OE1 GLU B  64      46.865  33.038  79.106  1.00 97.78           O  
ATOM   4431  OE2 GLU B  64      45.447  31.573  79.877  1.00 97.78           O  
ATOM   4432  N   ILE B  65      49.292  28.885  83.619  1.00 97.34           N  
ATOM   4434  CA  ILE B  65      49.264  28.442  85.010  1.00 97.34           C  
ATOM   4436  C   ILE B  65      48.873  29.634  85.892  1.00 97.34           C  
ATOM   4437  CB  ILE B  65      50.626  27.823  85.402  1.00 97.34           C  
ATOM   4439  O   ILE B  65      49.336  30.747  85.657  1.00 97.34           O  
ATOM   4440  CG1 ILE B  65      51.101  26.696  84.461  1.00 97.34           C  
ATOM   4443  CG2 ILE B  65      50.599  27.314  86.848  1.00 97.34           C  
ATOM   4447  CD1 ILE B  65      50.188  25.471  84.373  1.00 97.34           C  
ATOM   4451  N   SER B  66      48.035  29.414  86.904  1.00 97.04           N  
ATOM   4453  CA  SER B  66      47.607  30.433  87.871  1.00 97.04           C  
ATOM   4455  C   SER B  66      47.598  29.863  89.296  1.00 97.04           C  
ATOM   4456  CB  SER B  66      46.212  30.953  87.502  1.00 97.04           C  
ATOM   4459  O   SER B  66      47.327  28.668  89.472  1.00 97.04           O  
ATOM   4460  OG  SER B  66      45.779  31.952  88.410  1.00 97.04           O  
ATOM   4462  N   PRO B  67      47.886  30.679  90.330  1.00 95.20           N  
ATOM   4463  CA  PRO B  67      47.657  30.293  91.725  1.00 95.20           C  
ATOM   4465  C   PRO B  67      46.163  30.206  92.087  1.00 95.20           C  
ATOM   4466  CB  PRO B  67      48.371  31.368  92.549  1.00 95.20           C  
ATOM   4469  O   PRO B  67      45.826  29.641  93.126  1.00 95.20           O  
ATOM   4470  CG  PRO B  67      48.267  32.613  91.672  1.00 95.20           C  
ATOM   4473  CD  PRO B  67      48.413  32.043  90.264  1.00 95.20           C  
ATOM   4476  N   SER B  68      45.271  30.723  91.234  1.00 95.33           N  
ATOM   4478  CA  SER B  68      43.819  30.759  91.441  1.00 95.33           C  
ATOM   4480  C   SER B  68      43.071  29.981  90.347  1.00 95.33           C  
ATOM   4481  CB  SER B  68      43.339  32.213  91.459  1.00 95.33           C  
ATOM   4484  O   SER B  68      43.571  29.875  89.226  1.00 95.33           O  
ATOM   4485  OG  SER B  68      43.921  32.905  92.547  1.00 95.33           O  
ATOM   4487  N   PRO B  69      41.870  29.435  90.622  1.00 94.99           N  
ATOM   4488  CA  PRO B  69      41.064  28.774  89.599  1.00 94.99           C  
ATOM   4490  C   PRO B  69      40.735  29.713  88.430  1.00 94.99           C  
ATOM   4491  CB  PRO B  69      39.787  28.300  90.300  1.00 94.99           C  
ATOM   4494  O   PRO B  69      40.344  30.861  88.640  1.00 94.99           O  
ATOM   4495  CG  PRO B  69      40.171  28.244  91.776  1.00 94.99           C  
ATOM   4498  CD  PRO B  69      41.219  29.345  91.920  1.00 94.99           C  
ATOM   4501  N   PHE B  70      40.839  29.211  87.200  1.00 93.73           N  
ATOM   4503  CA  PHE B  70      40.385  29.947  86.020  1.00 93.73           C  
ATOM   4505  C   PHE B  70      38.852  29.968  85.942  1.00 93.73           C  
ATOM   4506  CB  PHE B  70      40.974  29.330  84.748  1.00 93.73           C  
ATOM   4509  O   PHE B  70      38.209  28.976  86.300  1.00 93.73           O  
ATOM   4510  CG  PHE B  70      42.461  29.559  84.589  1.00 93.73           C  
ATOM   4511  CD1 PHE B  70      42.931  30.775  84.056  1.00 93.73           C  
ATOM   4513  CD2 PHE B  70      43.379  28.564  84.976  1.00 93.73           C  
ATOM   4515  CE1 PHE B  70      44.310  30.989  83.891  1.00 93.73           C  
ATOM   4517  CE2 PHE B  70      44.757  28.788  84.820  1.00 93.73           C  
ATOM   4519  CZ  PHE B  70      45.223  29.993  84.271  1.00 93.73           C  
ATOM   4521  N   PRO B  71      38.246  31.053  85.426  1.00 88.23           N  
ATOM   4522  CA  PRO B  71      36.814  31.073  85.168  1.00 88.23           C  
ATOM   4524  C   PRO B  71      36.455  30.059  84.074  1.00 88.23           C  
ATOM   4525  CB  PRO B  71      36.495  32.511  84.758  1.00 88.23           C  
ATOM   4528  O   PRO B  71      37.187  29.881  83.101  1.00 88.23           O  
ATOM   4529  CG  PRO B  71      37.799  32.994  84.120  1.00 88.23           C  
ATOM   4532  CD  PRO B  71      38.870  32.279  84.944  1.00 88.23           C  
ATOM   4535  N   THR B  72      35.283  29.440  84.200  1.00 83.82           N  
ATOM   4537  CA  THR B  72      34.747  28.448  83.250  1.00 83.82           C  
ATOM   4539  C   THR B  72      34.081  29.074  82.026  1.00 83.82           C  
ATOM   4540  CB  THR B  72      33.754  27.516  83.956  1.00 83.82           C  
ATOM   4542  O   THR B  72      33.359  28.404  81.291  1.00 83.82           O  
ATOM   4543  CG2 THR B  72      34.437  26.650  85.014  1.00 83.82           C  
ATOM   4547  OG1 THR B  72      32.770  28.285  84.614  1.00 83.82           O  
ATOM   4549  N   THR B  73      34.284  30.371  81.800  1.00 65.57           N  
ATOM   4551  CA  THR B  73      33.667  31.079  80.684  1.00 65.57           C  
ATOM   4553  C   THR B  73      34.116  30.497  79.360  1.00 65.57           C  
ATOM   4554  CB  THR B  73      33.988  32.574  80.696  1.00 65.57           C  
ATOM   4556  O   THR B  73      35.307  30.273  79.128  1.00 65.57           O  
ATOM   4557  CG2 THR B  73      33.295  33.281  81.861  1.00 65.57           C  
ATOM   4561  OG1 THR B  73      35.380  32.756  80.824  1.00 65.57           O  
ATOM   4563  N   HIS B  74      33.147  30.312  78.476  1.00 59.09           N  
ATOM   4565  CA  HIS B  74      33.412  29.862  77.129  1.00 59.09           C  
ATOM   4567  C   HIS B  74      34.187  30.931  76.382  1.00 59.09           C  
ATOM   4568  CB  HIS B  74      32.102  29.494  76.439  1.00 59.09           C  
ATOM   4571  O   HIS B  74      33.803  32.101  76.351  1.00 59.09           O  
ATOM   4572  CG  HIS B  74      31.447  28.338  77.143  1.00 59.09           C  
ATOM   4573  CD2 HIS B  74      30.450  28.407  78.078  1.00 59.09           C  
ATOM   4575  ND1 HIS B  74      31.840  27.023  77.062  1.00 59.09           N  
ATOM   4577  CE1 HIS B  74      31.093  26.315  77.924  1.00 59.09           C  
ATOM   4579  NE2 HIS B  74      30.226  27.116  78.561  1.00 59.09           N  
ATOM   4580  N   ASP B  75      35.292  30.500  75.796  1.00 58.68           N  
ATOM   4582  CA  ASP B  75      35.997  31.331  74.853  1.00 58.68           C  
ATOM   4584  C   ASP B  75      35.117  31.484  73.612  1.00 58.68           C  
ATOM   4585  CB  ASP B  75      37.371  30.730  74.558  1.00 58.68           C  
ATOM   4588  O   ASP B  75      34.672  30.507  73.009  1.00 58.68           O  
ATOM   4589  CG  ASP B  75      38.241  31.675  73.731  1.00 58.68           C  
ATOM   4590  OD1 ASP B  75      39.368  31.259  73.388  1.00 58.68           O  
ATOM   4591  OD2 ASP B  75      37.773  32.782  73.382  1.00 58.68           O  
ATOM   4592  N   ALA B  76      34.834  32.729  73.262  1.00 58.28           N  
ATOM   4594  CA  ALA B  76      34.026  33.050  72.100  1.00 58.28           C  
ATOM   4596  C   ALA B  76      34.811  32.893  70.788  1.00 58.28           C  
ATOM   4597  CB  ALA B  76      33.476  34.466  72.294  1.00 58.28           C  
ATOM   4601  O   ALA B  76      34.235  33.034  69.710  1.00 58.28           O  
ATOM   4602  N   SER B  77      36.118  32.629  70.857  1.00 65.00           N  
ATOM   4604  CA  SER B  77      36.999  32.590  69.689  1.00 65.00           C  
ATOM   4606  C   SER B  77      36.672  31.464  68.705  1.00 65.00           C  
ATOM   4607  CB  SER B  77      38.451  32.474  70.163  1.00 65.00           C  
ATOM   4610  O   SER B  77      36.813  31.641  67.493  1.00 65.00           O  
ATOM   4611  OG  SER B  77      38.680  31.227  70.789  1.00 65.00           O  
ATOM   4613  N   SER B  78      36.215  30.312  69.199  1.00 79.23           N  
ATOM   4615  CA  SER B  78      35.810  29.198  68.352  1.00 79.23           C  
ATOM   4617  C   SER B  78      34.761  28.332  69.048  1.00 79.23           C  
ATOM   4618  CB  SER B  78      37.023  28.337  67.997  1.00 79.23           C  
ATOM   4621  O   SER B  78      35.004  27.861  70.158  1.00 79.23           O  
ATOM   4622  OG  SER B  78      36.620  27.240  67.196  1.00 79.23           O  
ATOM   4624  N   PRO B  79      33.632  28.029  68.381  1.00 76.94           N  
ATOM   4625  CA  PRO B  79      32.675  27.048  68.895  1.00 76.94           C  
ATOM   4627  C   PRO B  79      33.274  25.632  68.942  1.00 76.94           C  
ATOM   4628  CB  PRO B  79      31.495  27.127  67.922  1.00 76.94           C  
ATOM   4631  O   PRO B  79      32.782  24.748  69.647  1.00 76.94           O  
ATOM   4632  CG  PRO B  79      32.148  27.512  66.595  1.00 76.94           C  
ATOM   4635  CD  PRO B  79      33.279  28.438  67.026  1.00 76.94           C  
ATOM   4638  N   ASP B  80      34.363  25.412  68.207  1.00 79.27           N  
ATOM   4640  CA  ASP B  80      34.976  24.107  68.040  1.00 79.27           C  
ATOM   4642  C   ASP B  80      35.984  23.792  69.144  1.00 79.27           C  
ATOM   4643  CB  ASP B  80      35.588  23.995  66.641  1.00 79.27           C  
ATOM   4646  O   ASP B  80      36.429  22.646  69.233  1.00 79.27           O  
ATOM   4647  CG  ASP B  80      34.553  24.305  65.557  1.00 79.27           C  
ATOM   4648  OD1 ASP B  80      34.876  25.123  64.668  1.00 79.27           O  
ATOM   4649  OD2 ASP B  80      33.433  23.756  65.661  1.00 79.27           O  
ATOM   4650  N   PHE B  81      36.287  24.738  70.038  1.00 88.19           N  
ATOM   4652  CA  PHE B  81      37.218  24.537  71.143  1.00 88.19           C  
ATOM   4654  C   PHE B  81      36.598  24.887  72.494  1.00 88.19           C  
ATOM   4655  CB  PHE B  81      38.487  25.351  70.901  1.00 88.19           C  
ATOM   4658  O   PHE B  81      35.943  25.909  72.663  1.00 88.19           O  
ATOM   4659  CG  PHE B  81      39.588  25.019  71.886  1.00 88.19           C  
ATOM   4660  CD1 PHE B  81      39.963  25.965  72.856  1.00 88.19           C  
ATOM   4662  CD2 PHE B  81      40.181  23.742  71.888  1.00 88.19           C  
ATOM   4664  CE1 PHE B  81      40.927  25.631  73.820  1.00 88.19           C  
ATOM   4666  CE2 PHE B  81      41.145  23.411  72.857  1.00 88.19           C  
ATOM   4668  CZ  PHE B  81      41.522  24.360  73.822  1.00 88.19           C  
ATOM   4670  N   THR B  82      36.833  24.037  73.486  1.00 85.25           N  
ATOM   4672  CA  THR B  82      36.482  24.326  74.877  1.00 85.25           C  
ATOM   4674  C   THR B  82      37.777  24.365  75.675  1.00 85.25           C  
ATOM   4675  CB  THR B  82      35.498  23.293  75.433  1.00 85.25           C  
ATOM   4677  O   THR B  82      38.508  23.370  75.640  1.00 85.25           O  
ATOM   4678  CG2 THR B  82      35.035  23.644  76.847  1.00 85.25           C  
ATOM   4682  OG1 THR B  82      34.354  23.272  74.604  1.00 85.25           O  
ATOM   4684  N   PRO B  83      38.087  25.480  76.368  1.00 89.19           N  
ATOM   4685  CA  PRO B  83      39.280  25.570  77.190  1.00 89.19           C  
ATOM   4687  C   PRO B  83      39.364  24.411  78.168  1.00 89.19           C  
ATOM   4688  CB  PRO B  83      39.215  26.913  77.916  1.00 89.19           C  
ATOM   4691  O   PRO B  83      38.381  24.026  78.801  1.00 89.19           O  
ATOM   4692  CG  PRO B  83      38.387  27.763  76.959  1.00 89.19           C  
ATOM   4695  CD  PRO B  83      37.391  26.760  76.377  1.00 89.19           C  
ATOM   4698  N   PHE B  84      40.559  23.864  78.281  1.00 90.05           N  
ATOM   4700  CA  PHE B  84      40.807  22.700  79.101  1.00 90.05           C  
ATOM   4702  C   PHE B  84      41.399  23.160  80.441  1.00 90.05           C  
ATOM   4703  CB  PHE B  84      41.661  21.752  78.256  1.00 90.05           C  
ATOM   4706  O   PHE B  84      42.452  23.802  80.450  1.00 90.05           O  
ATOM   4707  CG  PHE B  84      42.016  20.530  79.021  1.00 90.05           C  
ATOM   4708  CD1 PHE B  84      43.217  20.540  79.739  1.00 90.05           C  
ATOM   4710  CD2 PHE B  84      41.054  19.519  79.180  1.00 90.05           C  
ATOM   4712  CE1 PHE B  84      43.404  19.583  80.720  1.00 90.05           C  
ATOM   4714  CE2 PHE B  84      41.241  18.562  80.178  1.00 90.05           C  
ATOM   4716  CZ  PHE B  84      42.383  18.663  80.975  1.00 90.05           C  
ATOM   4718  N   LEU B  85      40.688  22.917  81.549  1.00 92.71           N  
ATOM   4720  CA  LEU B  85      40.994  23.449  82.884  1.00 92.71           C  
ATOM   4722  C   LEU B  85      41.359  22.323  83.846  1.00 92.71           C  
ATOM   4723  CB  LEU B  85      39.785  24.213  83.462  1.00 92.71           C  
ATOM   4726  O   LEU B  85      40.581  21.391  83.983  1.00 92.71           O  
ATOM   4727  CG  LEU B  85      39.262  25.395  82.636  1.00 92.71           C  
ATOM   4729  CD1 LEU B  85      38.155  26.112  83.410  1.00 92.71           C  
ATOM   4733  CD2 LEU B  85      40.368  26.399  82.325  1.00 92.71           C  
ATOM   4737  N   GLU B  86      42.479  22.451  84.562  1.00 93.66           N  
ATOM   4739  CA  GLU B  86      42.942  21.414  85.494  1.00 93.66           C  
ATOM   4741  C   GLU B  86      43.510  21.935  86.799  1.00 93.66           C  
ATOM   4742  CB  GLU B  86      44.016  20.535  84.846  1.00 93.66           C  
ATOM   4745  O   GLU B  86      44.081  23.025  86.856  1.00 93.66           O  
ATOM   4746  CG  GLU B  86      43.392  19.559  83.878  1.00 93.66           C  
ATOM   4749  CD  GLU B  86      42.345  18.665  84.545  1.00 93.66           C  
ATOM   4750  OE1 GLU B  86      41.347  18.365  83.860  1.00 93.66           O  
ATOM   4751  OE2 GLU B  86      42.540  18.419  85.758  1.00 93.66           O  
ATOM   4752  N   THR B  87      43.408  21.104  87.839  1.00 94.01           N  
ATOM   4754  CA  THR B  87      44.036  21.350  89.141  1.00 94.01           C  
ATOM   4756  C   THR B  87      45.229  20.424  89.340  1.00 94.01           C  
ATOM   4757  CB  THR B  87      43.045  21.182  90.297  1.00 94.01           C  
ATOM   4759  O   THR B  87      45.117  19.206  89.275  1.00 94.01           O  
ATOM   4760  CG2 THR B  87      43.659  21.576  91.644  1.00 94.01           C  
ATOM   4764  OG1 THR B  87      41.938  22.028  90.107  1.00 94.01           O  
ATOM   4766  N   HIS B  88      46.376  21.005  89.673  1.00 93.30           N  
ATOM   4768  CA  HIS B  88      47.639  20.299  89.859  1.00 93.30           C  
ATOM   4770  C   HIS B  88      48.114  20.425  91.293  1.00 93.30           C  
ATOM   4771  CB  HIS B  88      48.694  20.849  88.896  1.00 93.30           C  
ATOM   4774  O   HIS B  88      48.014  21.490  91.901  1.00 93.30           O  
ATOM   4775  CG  HIS B  88      48.264  20.720  87.467  1.00 93.30           C  
ATOM   4776  CD2 HIS B  88      47.451  21.595  86.810  1.00 93.30           C  
ATOM   4778  ND1 HIS B  88      48.552  19.636  86.641  1.00 93.30           N  
ATOM   4779  CE1 HIS B  88      47.878  19.869  85.508  1.00 93.30           C  
ATOM   4781  NE2 HIS B  88      47.237  21.047  85.574  1.00 93.30           N  
ATOM   4783  N   LYS B  89      48.691  19.348  91.822  1.00 93.44           N  
ATOM   4785  CA  LYS B  89      49.452  19.382  93.070  1.00 93.44           C  
ATOM   4787  C   LYS B  89      50.936  19.451  92.730  1.00 93.44           C  
ATOM   4788  CB  LYS B  89      49.095  18.173  93.944  1.00 93.44           C  
ATOM   4791  O   LYS B  89      51.463  18.518  92.132  1.00 93.44           O  
ATOM   4792  CG  LYS B  89      47.636  18.155  94.430  1.00 93.44           C  
ATOM   4795  CD  LYS B  89      47.296  19.347  95.335  1.00 93.44           C  
ATOM   4798  CE  LYS B  89      45.878  19.188  95.892  1.00 93.44           C  
ATOM   4801  NZ  LYS B  89      45.530  20.311  96.794  1.00 93.44           N  
ATOM   4805  N   VAL B  90      51.593  20.556  93.074  1.00 93.30           N  
ATOM   4807  CA  VAL B  90      53.001  20.802  92.728  1.00 93.30           C  
ATOM   4809  C   VAL B  90      53.782  21.356  93.913  1.00 93.30           C  
ATOM   4810  CB  VAL B  90      53.153  21.729  91.503  1.00 93.30           C  
ATOM   4812  O   VAL B  90      53.230  22.044  94.770  1.00 93.30           O  
ATOM   4813  CG1 VAL B  90      52.548  21.111  90.238  1.00 93.30           C  
ATOM   4817  CG2 VAL B  90      52.526  23.111  91.705  1.00 93.30           C  
ATOM   4821  N   ASP B  91      55.081  21.067  93.953  1.00 93.62           N  
ATOM   4823  CA  ASP B  91      56.007  21.740  94.860  1.00 93.62           C  
ATOM   4825  C   ASP B  91      56.063  23.239  94.550  1.00 93.62           C  
ATOM   4826  CB  ASP B  91      57.409  21.147  94.701  1.00 93.62           C  
ATOM   4829  O   ASP B  91      56.411  23.619  93.422  1.00 93.62           O  
ATOM   4830  CG  ASP B  91      57.541  19.803  95.395  1.00 93.62           C  
ATOM   4831  OD1 ASP B  91      57.838  18.817  94.692  1.00 93.62           O  
ATOM   4832  OD2 ASP B  91      57.454  19.828  96.641  1.00 93.62           O  
ATOM   4833  N   LEU B  92      55.743  24.059  95.557  1.00 93.53           N  
ATOM   4835  CA  LEU B  92      55.808  25.520  95.510  1.00 93.53           C  
ATOM   4837  C   LEU B  92      56.957  26.077  96.384  1.00 93.53           C  
ATOM   4838  CB  LEU B  92      54.447  26.116  95.931  1.00 93.53           C  
ATOM   4841  O   LEU B  92      57.344  25.421  97.359  1.00 93.53           O  
ATOM   4842  CG  LEU B  92      53.268  25.804  94.993  1.00 93.53           C  
ATOM   4844  CD1 LEU B  92      52.013  26.531  95.479  1.00 93.53           C  
ATOM   4848  CD2 LEU B  92      53.540  26.251  93.557  1.00 93.53           C  
ATOM   4852  N   PRO B  93      57.472  27.286  96.077  1.00 94.07           N  
ATOM   4853  CA  PRO B  93      57.194  28.061  94.859  1.00 94.07           C  
ATOM   4855  C   PRO B  93      57.784  27.400  93.595  1.00 94.07           C  
ATOM   4856  CB  PRO B  93      57.799  29.444  95.119  1.00 94.07           C  
ATOM   4859  O   PRO B  93      58.697  26.576  93.671  1.00 94.07           O  
ATOM   4860  CG  PRO B  93      58.991  29.115  96.015  1.00 94.07           C  
ATOM   4863  CD  PRO B  93      58.473  27.975  96.885  1.00 94.07           C  
ATOM   4866  N   ILE B  94      57.235  27.733  92.420  1.00 95.18           N  
ATOM   4868  CA  ILE B  94      57.885  27.427  91.136  1.00 95.18           C  
ATOM   4870  C   ILE B  94      58.879  28.555  90.858  1.00 95.18           C  
ATOM   4871  CB  ILE B  94      56.874  27.249  89.975  1.00 95.18           C  
ATOM   4873  O   ILE B  94      58.469  29.683  90.600  1.00 95.18           O  
ATOM   4874  CG1 ILE B  94      55.934  26.054  90.256  1.00 95.18           C  
ATOM   4877  CG2 ILE B  94      57.623  27.057  88.637  1.00 95.18           C  
ATOM   4881  CD1 ILE B  94      54.872  25.804  89.176  1.00 95.18           C  
ATOM   4885  N   GLU B  95      60.168  28.232  90.905  1.00 95.76           N  
ATOM   4887  CA  GLU B  95      61.252  29.177  90.626  1.00 95.76           C  
ATOM   4889  C   GLU B  95      61.333  29.476  89.122  1.00 95.76           C  
ATOM   4890  CB  GLU B  95      62.583  28.616  91.160  1.00 95.76           C  
ATOM   4893  O   GLU B  95      61.954  28.736  88.356  1.00 95.76           O  
ATOM   4894  CG  GLU B  95      62.602  28.384  92.681  1.00 95.76           C  
ATOM   4897  CD  GLU B  95      62.373  29.657  93.510  1.00 95.76           C  
ATOM   4898  OE1 GLU B  95      61.963  29.504  94.680  1.00 95.76           O  
ATOM   4899  OE2 GLU B  95      62.611  30.763  92.976  1.00 95.76           O  
ATOM   4900  N   ASP B  96      60.667  30.548  88.690  1.00 96.31           N  
ATOM   4902  CA  ASP B  96      60.682  31.025  87.306  1.00 96.31           C  
ATOM   4904  C   ASP B  96      61.431  32.369  87.189  1.00 96.31           C  
ATOM   4905  CB  ASP B  96      59.253  31.086  86.743  1.00 96.31           C  
ATOM   4908  O   ASP B  96      60.838  33.424  87.430  1.00 96.31           O  
ATOM   4909  CG  ASP B  96      59.248  31.562  85.286  1.00 96.31           C  
ATOM   4910  OD1 ASP B  96      58.164  31.748  84.693  1.00 96.31           O  
ATOM   4911  OD2 ASP B  96      60.334  31.728  84.683  1.00 96.31           O  
ATOM   4912  N   PRO B  97      62.716  32.369  86.776  1.00 96.32           N  
ATOM   4913  CA  PRO B  97      63.507  33.598  86.660  1.00 96.32           C  
ATOM   4915  C   PRO B  97      63.040  34.524  85.526  1.00 96.32           C  
ATOM   4916  CB  PRO B  97      64.942  33.116  86.424  1.00 96.32           C  
ATOM   4919  O   PRO B  97      63.393  35.700  85.502  1.00 96.32           O  
ATOM   4920  CG  PRO B  97      64.758  31.778  85.712  1.00 96.32           C  
ATOM   4923  CD  PRO B  97      63.508  31.212  86.379  1.00 96.32           C  
ATOM   4926  N   ASP B  98      62.252  34.011  84.580  1.00 96.72           N  
ATOM   4928  CA  ASP B  98      61.756  34.757  83.424  1.00 96.72           C  
ATOM   4930  C   ASP B  98      60.274  35.135  83.560  1.00 96.72           C  
ATOM   4931  CB  ASP B  98      62.027  33.942  82.149  1.00 96.72           C  
ATOM   4934  O   ASP B  98      59.698  35.681  82.616  1.00 96.72           O  
ATOM   4935  CG  ASP B  98      63.416  34.123  81.546  1.00 96.72           C  
ATOM   4936  OD1 ASP B  98      63.824  33.183  80.829  1.00 96.72           O  
ATOM   4937  OD2 ASP B  98      63.984  35.240  81.620  1.00 96.72           O  
ATOM   4938  N   ARG B  99      59.652  34.872  84.716  1.00 96.30           N  
ATOM   4940  CA  ARG B  99      58.209  35.006  84.961  1.00 96.30           C  
ATOM   4942  C   ARG B  99      57.606  36.295  84.413  1.00 96.30           C  
ATOM   4943  CB  ARG B  99      57.990  34.887  86.472  1.00 96.30           C  
ATOM   4946  O   ARG B  99      56.643  36.242  83.653  1.00 96.30           O  
ATOM   4947  CG  ARG B  99      56.511  34.836  86.824  1.00 96.30           C  
ATOM   4950  CD  ARG B  99      56.355  34.662  88.333  1.00 96.30           C  
ATOM   4953  NE  ARG B  99      54.947  34.425  88.620  1.00 96.30           N  
ATOM   4955  NH1 ARG B  99      54.194  36.609  88.871  1.00 96.30           N  
ATOM   4958  NH2 ARG B  99      52.812  34.957  88.392  1.00 96.30           N  
ATOM   4961  CZ  ARG B  99      54.010  35.338  88.650  1.00 96.30           C  
ATOM   4962  N   GLU B 100      58.226  37.435  84.711  1.00 96.88           N  
ATOM   4964  CA  GLU B 100      57.773  38.773  84.296  1.00 96.88           C  
ATOM   4966  C   GLU B 100      57.644  38.952  82.772  1.00 96.88           C  
ATOM   4967  CB  GLU B 100      58.756  39.824  84.842  1.00 96.88           C  
ATOM   4970  O   GLU B 100      56.907  39.820  82.300  1.00 96.88           O  
ATOM   4971  CG  GLU B 100      58.700  39.979  86.369  1.00 96.88           C  
ATOM   4974  CD  GLU B 100      57.293  40.360  86.855  1.00 96.88           C  
ATOM   4975  OE1 GLU B 100      56.840  39.725  87.832  1.00 96.88           O  
ATOM   4976  OE2 GLU B 100      56.659  41.229  86.201  1.00 96.88           O  
ATOM   4977  N   LYS B 101      58.332  38.126  81.972  1.00 97.24           N  
ATOM   4979  CA  LYS B 101      58.281  38.166  80.501  1.00 97.24           C  
ATOM   4981  C   LYS B 101      57.079  37.413  79.915  1.00 97.24           C  
ATOM   4982  CB  LYS B 101      59.597  37.620  79.920  1.00 97.24           C  
ATOM   4985  O   LYS B 101      56.846  37.542  78.708  1.00 97.24           O  
ATOM   4986  CG  LYS B 101      60.842  38.406  80.362  1.00 97.24           C  
ATOM   4989  CD  LYS B 101      62.111  37.697  79.874  1.00 97.24           C  
ATOM   4992  CE  LYS B 101      63.365  38.398  80.408  1.00 97.24           C  
ATOM   4995  NZ  LYS B 101      64.553  37.519  80.286  1.00 97.24           N  
ATOM   4999  N   PHE B 102      56.344  36.660  80.742  1.00 97.84           N  
ATOM   5001  CA  PHE B 102      55.307  35.695  80.356  1.00 97.84           C  
ATOM   5003  C   PHE B 102      53.978  35.875  81.113  1.00 97.84           C  
ATOM   5004  CB  PHE B 102      55.863  34.268  80.492  1.00 97.84           C  
ATOM   5007  O   PHE B 102      53.252  34.901  81.297  1.00 97.84           O  
ATOM   5008  CG  PHE B 102      56.961  33.941  79.504  1.00 97.84           C  
ATOM   5009  CD1 PHE B 102      56.639  33.493  78.209  1.00 97.84           C  
ATOM   5011  CD2 PHE B 102      58.307  34.085  79.877  1.00 97.84           C  
ATOM   5013  CE1 PHE B 102      57.667  33.174  77.305  1.00 97.84           C  
ATOM   5015  CE2 PHE B 102      59.334  33.750  78.977  1.00 97.84           C  
ATOM   5017  CZ  PHE B 102      59.013  33.278  77.695  1.00 97.84           C  
ATOM   5019  N   LEU B 103      53.649  37.096  81.545  1.00 96.83           N  
ATOM   5021  CA  LEU B 103      52.406  37.410  82.263  1.00 96.83           C  
ATOM   5023  C   LEU B 103      51.344  38.037  81.331  1.00 96.83           C  
ATOM   5024  CB  LEU B 103      52.716  38.333  83.461  1.00 96.83           C  
ATOM   5027  O   LEU B 103      51.349  39.262  81.177  1.00 96.83           O  
ATOM   5028  CG  LEU B 103      53.650  37.742  84.528  1.00 96.83           C  
ATOM   5030  CD1 LEU B 103      53.950  38.778  85.610  1.00 96.83           C  
ATOM   5034  CD2 LEU B 103      53.064  36.501  85.195  1.00 96.83           C  
ATOM   5038  N   PRO B 104      50.442  37.250  80.705  1.00 95.84           N  
ATOM   5039  CA  PRO B 104      49.315  37.777  79.927  1.00 95.84           C  
ATOM   5041  C   PRO B 104      48.273  38.476  80.807  1.00 95.84           C  
ATOM   5042  CB  PRO B 104      48.701  36.563  79.217  1.00 95.84           C  
ATOM   5045  O   PRO B 104      47.595  39.390  80.350  1.00 95.84           O  
ATOM   5046  CG  PRO B 104      49.041  35.407  80.151  1.00 95.84           C  
ATOM   5049  CD  PRO B 104      50.433  35.798  80.637  1.00 95.84           C  
ATOM   5052  N   ASP B 105      48.175  38.079  82.077  1.00 95.44           N  
ATOM   5054  CA  ASP B 105      47.306  38.700  83.070  1.00 95.44           C  
ATOM   5056  C   ASP B 105      48.069  38.849  84.391  1.00 95.44           C  
ATOM   5057  CB  ASP B 105      46.012  37.889  83.199  1.00 95.44           C  
ATOM   5060  O   ASP B 105      48.143  37.934  85.214  1.00 95.44           O  
ATOM   5061  CG  ASP B 105      45.024  38.483  84.200  1.00 95.44           C  
ATOM   5062  OD1 ASP B 105      43.905  37.934  84.261  1.00 95.44           O  
ATOM   5063  OD2 ASP B 105      45.373  39.445  84.927  1.00 95.44           O  
ATOM   5064  N   LYS B 106      48.668  40.034  84.569  1.00 95.24           N  
ATOM   5066  CA  LYS B 106      49.434  40.391  85.770  1.00 95.24           C  
ATOM   5068  C   LYS B 106      48.567  40.501  87.024  1.00 95.24           C  
ATOM   5069  CB  LYS B 106      50.181  41.718  85.556  1.00 95.24           C  
ATOM   5072  O   LYS B 106      49.089  40.324  88.116  1.00 95.24           O  
ATOM   5073  CG  LYS B 106      51.314  41.592  84.530  1.00 95.24           C  
ATOM   5076  CD  LYS B 106      52.173  42.861  84.495  1.00 95.24           C  
ATOM   5079  CE  LYS B 106      53.357  42.626  83.554  1.00 95.24           C  
ATOM   5082  NZ  LYS B 106      54.417  43.642  83.745  1.00 95.24           N  
ATOM   5086  N   LEU B 107      47.276  40.811  86.885  1.00 94.79           N  
ATOM   5088  CA  LEU B 107      46.384  41.013  88.032  1.00 94.79           C  
ATOM   5090  C   LEU B 107      46.024  39.682  88.689  1.00 94.79           C  
ATOM   5091  CB  LEU B 107      45.111  41.751  87.587  1.00 94.79           C  
ATOM   5094  O   LEU B 107      45.992  39.595  89.912  1.00 94.79           O  
ATOM   5095  CG  LEU B 107      45.331  43.192  87.100  1.00 94.79           C  
ATOM   5097  CD1 LEU B 107      44.005  43.769  86.600  1.00 94.79           C  
ATOM   5101  CD2 LEU B 107      45.859  44.108  88.209  1.00 94.79           C  
ATOM   5105  N   ASN B 108      45.798  38.647  87.877  1.00 94.88           N  
ATOM   5107  CA  ASN B 108      45.469  37.300  88.351  1.00 94.88           C  
ATOM   5109  C   ASN B 108      46.684  36.362  88.433  1.00 94.88           C  
ATOM   5110  CB  ASN B 108      44.333  36.737  87.490  1.00 94.88           C  
ATOM   5113  O   ASN B 108      46.528  35.150  88.609  1.00 94.88           O  
ATOM   5114  CG  ASN B 108      43.064  37.543  87.665  1.00 94.88           C  
ATOM   5115  ND2 ASN B 108      42.559  38.152  86.624  1.00 94.88           N  
ATOM   5118  OD1 ASN B 108      42.509  37.639  88.744  1.00 94.88           O  
ATOM   5119  N   ASP B 109      47.890  36.918  88.299  1.00 95.54           N  
ATOM   5121  CA  ASP B 109      49.154  36.198  88.425  1.00 95.54           C  
ATOM   5123  C   ASP B 109      49.275  35.001  87.452  1.00 95.54           C  
ATOM   5124  CB  ASP B 109      49.373  35.876  89.918  1.00 95.54           C  
ATOM   5127  O   ASP B 109      49.887  33.973  87.753  1.00 95.54           O  
ATOM   5128  CG  ASP B 109      50.844  35.805  90.281  1.00 95.54           C  
ATOM   5129  OD1 ASP B 109      51.289  34.792  90.860  1.00 95.54           O  
ATOM   5130  OD2 ASP B 109      51.577  36.731  89.851  1.00 95.54           O  
ATOM   5131  N   VAL B 110      48.658  35.134  86.269  1.00 97.03           N  
ATOM   5133  CA  VAL B 110      48.635  34.104  85.227  1.00 97.03           C  
ATOM   5135  C   VAL B 110      49.939  34.155  84.450  1.00 97.03           C  
ATOM   5136  CB  VAL B 110      47.454  34.278  84.258  1.00 97.03           C  
ATOM   5138  O   VAL B 110      50.324  35.206  83.941  1.00 97.03           O  
ATOM   5139  CG1 VAL B 110      47.424  33.173  83.197  1.00 97.03           C  
ATOM   5143  CG2 VAL B 110      46.107  34.252  84.987  1.00 97.03           C  
ATOM   5147  N   VAL B 111      50.588  33.001  84.303  1.00 97.95           N  
ATOM   5149  CA  VAL B 111      51.854  32.855  83.580  1.00 97.95           C  
ATOM   5151  C   VAL B 111      51.726  31.861  82.431  1.00 97.95           C  
ATOM   5152  CB  VAL B 111      52.993  32.508  84.557  1.00 97.95           C  
ATOM   5154  O   VAL B 111      51.202  30.760  82.602  1.00 97.95           O  
ATOM   5155  CG1 VAL B 111      52.799  31.166  85.273  1.00 97.95           C  
ATOM   5159  CG2 VAL B 111      54.362  32.525  83.866  1.00 97.95           C  
ATOM   5163  N   VAL B 112      52.241  32.222  81.255  1.00 98.39           N  
ATOM   5165  CA  VAL B 112      52.385  31.292  80.127  1.00 98.39           C  
ATOM   5167  C   VAL B 112      53.546  30.343  80.420  1.00 98.39           C  
ATOM   5168  CB  VAL B 112      52.566  32.028  78.788  1.00 98.39           C  
ATOM   5170  O   VAL B 112      54.704  30.755  80.549  1.00 98.39           O  
ATOM   5171  CG1 VAL B 112      52.769  31.045  77.635  1.00 98.39           C  
ATOM   5175  CG2 VAL B 112      51.329  32.856  78.436  1.00 98.39           C  
ATOM   5179  N   ALA B 113      53.232  29.055  80.528  1.00 98.08           N  
ATOM   5181  CA  ALA B 113      54.179  27.989  80.850  1.00 98.08           C  
ATOM   5183  C   ALA B 113      54.646  27.205  79.615  1.00 98.08           C  
ATOM   5184  CB  ALA B 113      53.510  27.065  81.866  1.00 98.08           C  
ATOM   5188  O   ALA B 113      55.726  26.610  79.637  1.00 98.08           O  
ATOM   5189  N   GLY B 114      53.854  27.200  78.542  1.00 98.22           N  
ATOM   5191  CA  GLY B 114      54.166  26.478  77.312  1.00 98.22           C  
ATOM   5194  C   GLY B 114      53.143  26.712  76.207  1.00 98.22           C  
ATOM   5195  O   GLY B 114      52.152  27.415  76.408  1.00 98.22           O  
ATOM   5196  N   PHE B 115      53.388  26.118  75.043  1.00 98.46           N  
ATOM   5198  CA  PHE B 115      52.495  26.186  73.887  1.00 98.46           C  
ATOM   5200  C   PHE B 115      52.608  24.944  73.006  1.00 98.46           C  
ATOM   5201  CB  PHE B 115      52.760  27.452  73.053  1.00 98.46           C  
ATOM   5204  O   PHE B 115      53.591  24.202  73.080  1.00 98.46           O  
ATOM   5205  CG  PHE B 115      53.970  27.422  72.128  1.00 98.46           C  
ATOM   5206  CD1 PHE B 115      55.273  27.228  72.629  1.00 98.46           C  
ATOM   5208  CD2 PHE B 115      53.787  27.585  70.740  1.00 98.46           C  
ATOM   5210  CE1 PHE B 115      56.375  27.214  71.753  1.00 98.46           C  
ATOM   5212  CE2 PHE B 115      54.888  27.557  69.868  1.00 98.46           C  
ATOM   5214  CZ  PHE B 115      56.181  27.370  70.374  1.00 98.46           C  
ATOM   5216  N   VAL B 116      51.601  24.754  72.158  1.00 98.41           N  
ATOM   5218  CA  VAL B 116      51.665  23.857  71.004  1.00 98.41           C  
ATOM   5220  C   VAL B 116      51.178  24.603  69.764  1.00 98.41           C  
ATOM   5221  CB  VAL B 116      50.936  22.526  71.275  1.00 98.41           C  
ATOM   5223  O   VAL B 116      50.141  25.269  69.816  1.00 98.41           O  
ATOM   5224  CG1 VAL B 116      49.449  22.684  71.581  1.00 98.41           C  
ATOM   5228  CG2 VAL B 116      51.084  21.509  70.147  1.00 98.41           C  
ATOM   5232  N   LEU B 117      51.939  24.520  68.672  1.00 98.47           N  
ATOM   5234  CA  LEU B 117      51.609  25.078  67.358  1.00 98.47           C  
ATOM   5236  C   LEU B 117      51.428  23.921  66.381  1.00 98.47           C  
ATOM   5237  CB  LEU B 117      52.699  26.078  66.925  1.00 98.47           C  
ATOM   5240  O   LEU B 117      52.317  23.085  66.226  1.00 98.47           O  
ATOM   5241  CG  LEU B 117      52.407  26.839  65.614  1.00 98.47           C  
ATOM   5243  CD1 LEU B 117      53.183  28.159  65.602  1.00 98.47           C  
ATOM   5247  CD2 LEU B 117      52.832  26.090  64.351  1.00 98.47           C  
ATOM   5251  N   PHE B 118      50.266  23.857  65.739  1.00 98.06           N  
ATOM   5253  CA  PHE B 118      49.901  22.755  64.853  1.00 98.06           C  
ATOM   5255  C   PHE B 118      49.013  23.228  63.702  1.00 98.06           C  
ATOM   5256  CB  PHE B 118      49.231  21.639  65.673  1.00 98.06           C  
ATOM   5259  O   PHE B 118      48.400  24.292  63.772  1.00 98.06           O  
ATOM   5260  CG  PHE B 118      47.912  22.011  66.318  1.00 98.06           C  
ATOM   5261  CD1 PHE B 118      47.899  22.771  67.503  1.00 98.06           C  
ATOM   5263  CD2 PHE B 118      46.701  21.580  65.745  1.00 98.06           C  
ATOM   5265  CE1 PHE B 118      46.680  23.101  68.114  1.00 98.06           C  
ATOM   5267  CE2 PHE B 118      45.481  21.891  66.368  1.00 98.06           C  
ATOM   5269  CZ  PHE B 118      45.478  22.645  67.554  1.00 98.06           C  
ATOM   5271  N   PHE B 119      48.944  22.445  62.632  1.00 97.51           N  
ATOM   5273  CA  PHE B 119      48.146  22.740  61.439  1.00 97.51           C  
ATOM   5275  C   PHE B 119      47.582  21.449  60.822  1.00 97.51           C  
ATOM   5276  CB  PHE B 119      48.995  23.525  60.421  1.00 97.51           C  
ATOM   5279  O   PHE B 119      48.087  20.361  61.114  1.00 97.51           O  
ATOM   5280  CG  PHE B 119      50.399  22.992  60.213  1.00 97.51           C  
ATOM   5281  CD1 PHE B 119      51.481  23.610  60.868  1.00 97.51           C  
ATOM   5283  CD2 PHE B 119      50.629  21.883  59.379  1.00 97.51           C  
ATOM   5285  CE1 PHE B 119      52.777  23.096  60.716  1.00 97.51           C  
ATOM   5287  CE2 PHE B 119      51.925  21.355  59.253  1.00 97.51           C  
ATOM   5289  CZ  PHE B 119      52.991  21.936  59.960  1.00 97.51           C  
ATOM   5291  N   PRO B 120      46.533  21.533  59.982  1.00 96.09           N  
ATOM   5292  CA  PRO B 120      46.036  20.387  59.231  1.00 96.09           C  
ATOM   5294  C   PRO B 120      47.115  19.760  58.348  1.00 96.09           C  
ATOM   5295  CB  PRO B 120      44.860  20.902  58.395  1.00 96.09           C  
ATOM   5298  O   PRO B 120      47.784  20.453  57.587  1.00 96.09           O  
ATOM   5299  CG  PRO B 120      44.364  22.090  59.210  1.00 96.09           C  
ATOM   5302  CD  PRO B 120      45.653  22.674  59.781  1.00 96.09           C  
ATOM   5305  N   ASN B 121      47.238  18.438  58.417  1.00 96.98           N  
ATOM   5307  CA  ASN B 121      47.928  17.640  57.408  1.00 96.98           C  
ATOM   5309  C   ASN B 121      46.931  16.705  56.711  1.00 96.98           C  
ATOM   5310  CB  ASN B 121      49.156  16.940  58.025  1.00 96.98           C  
ATOM   5313  O   ASN B 121      45.728  16.718  56.998  1.00 96.98           O  
ATOM   5314  CG  ASN B 121      48.878  15.782  58.957  1.00 96.98           C  
ATOM   5315  ND2 ASN B 121      49.903  15.117  59.428  1.00 96.98           N  
ATOM   5318  OD1 ASN B 121      47.753  15.424  59.240  1.00 96.98           O  
ATOM   5319  N   TYR B 122      47.413  15.902  55.768  1.00 97.11           N  
ATOM   5321  CA  TYR B 122      46.568  14.993  55.006  1.00 97.11           C  
ATOM   5323  C   TYR B 122      47.231  13.616  54.868  1.00 97.11           C  
ATOM   5324  CB  TYR B 122      46.228  15.653  53.663  1.00 97.11           C  
ATOM   5327  O   TYR B 122      47.884  13.376  53.860  1.00 97.11           O  
ATOM   5328  CG  TYR B 122      45.113  14.931  52.944  1.00 97.11           C  
ATOM   5329  CD1 TYR B 122      45.411  13.848  52.097  1.00 97.11           C  
ATOM   5331  CD2 TYR B 122      43.776  15.317  53.161  1.00 97.11           C  
ATOM   5333  CE1 TYR B 122      44.377  13.127  51.485  1.00 97.11           C  
ATOM   5335  CE2 TYR B 122      42.738  14.610  52.531  1.00 97.11           C  
ATOM   5337  OH  TYR B 122      42.071  12.817  51.074  1.00 97.11           O  
ATOM   5339  CZ  TYR B 122      43.043  13.508  51.705  1.00 97.11           C  
ATOM   5340  N   PRO B 123      47.079  12.704  55.851  1.00 95.65           N  
ATOM   5341  CA  PRO B 123      47.573  11.332  55.741  1.00 95.65           C  
ATOM   5343  C   PRO B 123      46.883  10.592  54.586  1.00 95.65           C  
ATOM   5344  CB  PRO B 123      47.322  10.693  57.114  1.00 95.65           C  
ATOM   5347  O   PRO B 123      45.766  10.075  54.730  1.00 95.65           O  
ATOM   5348  CG  PRO B 123      46.164  11.511  57.683  1.00 95.65           C  
ATOM   5351  CD  PRO B 123      46.476  12.909  57.159  1.00 95.65           C  
ATOM   5354  N   SER B 124      47.556  10.519  53.437  1.00 97.46           N  
ATOM   5356  CA  SER B 124      46.974  10.089  52.156  1.00 97.46           C  
ATOM   5358  C   SER B 124      46.424   8.660  52.207  1.00 97.46           C  
ATOM   5359  CB  SER B 124      48.030  10.232  51.055  1.00 97.46           C  
ATOM   5362  O   SER B 124      45.324   8.393  51.717  1.00 97.46           O  
ATOM   5363  OG  SER B 124      49.104   9.344  51.289  1.00 97.46           O  
ATOM   5365  N   PHE B 125      47.118   7.762  52.914  1.00 97.04           N  
ATOM   5367  CA  PHE B 125      46.700   6.373  53.148  1.00 97.04           C  
ATOM   5369  C   PHE B 125      45.393   6.231  53.929  1.00 97.04           C  
ATOM   5370  CB  PHE B 125      47.816   5.623  53.893  1.00 97.04           C  
ATOM   5373  O   PHE B 125      44.749   5.186  53.831  1.00 97.04           O  
ATOM   5374  CG  PHE B 125      49.105   5.368  53.135  1.00 97.04           C  
ATOM   5375  CD1 PHE B 125      49.216   5.644  51.760  1.00 97.04           C  
ATOM   5377  CD2 PHE B 125      50.213   4.835  53.818  1.00 97.04           C  
ATOM   5379  CE1 PHE B 125      50.411   5.398  51.073  1.00 97.04           C  
ATOM   5381  CE2 PHE B 125      51.422   4.613  53.136  1.00 97.04           C  
ATOM   5383  CZ  PHE B 125      51.525   4.898  51.764  1.00 97.04           C  
ATOM   5385  N   LEU B 126      44.991   7.253  54.690  1.00 96.45           N  
ATOM   5387  CA  LEU B 126      43.736   7.260  55.440  1.00 96.45           C  
ATOM   5389  C   LEU B 126      42.595   7.955  54.683  1.00 96.45           C  
ATOM   5390  CB  LEU B 126      43.956   7.907  56.821  1.00 96.45           C  
ATOM   5393  O   LEU B 126      41.443   7.791  55.081  1.00 96.45           O  
ATOM   5394  CG  LEU B 126      45.033   7.244  57.702  1.00 96.45           C  
ATOM   5396  CD1 LEU B 126      45.051   7.914  59.078  1.00 96.45           C  
ATOM   5400  CD2 LEU B 126      44.799   5.748  57.908  1.00 96.45           C  
ATOM   5404  N   ALA B 127      42.898   8.725  53.629  1.00 96.75           N  
ATOM   5406  CA  ALA B 127      41.951   9.613  52.942  1.00 96.75           C  
ATOM   5408  C   ALA B 127      41.150  10.501  53.915  1.00 96.75           C  
ATOM   5409  CB  ALA B 127      41.076   8.798  51.984  1.00 96.75           C  
ATOM   5413  O   ALA B 127      39.926  10.618  53.827  1.00 96.75           O  
ATOM   5414  N   LYS B 128      41.854  11.072  54.898  1.00 94.44           N  
ATOM   5416  CA  LYS B 128      41.307  11.942  55.942  1.00 94.44           C  
ATOM   5418  C   LYS B 128      42.305  13.047  56.245  1.00 94.44           C  
ATOM   5419  CB  LYS B 128      41.012  11.137  57.221  1.00 94.44           C  
ATOM   5422  O   LYS B 128      43.505  12.844  56.110  1.00 94.44           O  
ATOM   5423  CG  LYS B 128      39.803  10.210  57.057  1.00 94.44           C  
ATOM   5426  CD  LYS B 128      39.496   9.478  58.364  1.00 94.44           C  
ATOM   5429  CE  LYS B 128      38.302   8.546  58.146  1.00 94.44           C  
ATOM   5432  NZ  LYS B 128      37.882   7.919  59.420  1.00 94.44           N  
ATOM   5436  N   GLN B 129      41.803  14.180  56.726  1.00 93.26           N  
ATOM   5438  CA  GLN B 129      42.654  15.180  57.369  1.00 93.26           C  
ATOM   5440  C   GLN B 129      43.295  14.585  58.632  1.00 93.26           C  
ATOM   5441  CB  GLN B 129      41.831  16.431  57.706  1.00 93.26           C  
ATOM   5444  O   GLN B 129      42.755  13.655  59.238  1.00 93.26           O  
ATOM   5445  CG  GLN B 129      41.355  17.165  56.443  1.00 93.26           C  
ATOM   5448  CD  GLN B 129      40.462  18.352  56.786  1.00 93.26           C  
ATOM   5449  NE2 GLN B 129      39.244  18.400  56.290  1.00 93.26           N  
ATOM   5452  OE1 GLN B 129      40.825  19.253  57.517  1.00 93.26           O  
ATOM   5453  N   GLY B 130      44.432  15.133  59.032  1.00 96.50           N  
ATOM   5455  CA  GLY B 130      45.087  14.908  60.317  1.00 96.50           C  
ATOM   5458  C   GLY B 130      45.578  16.239  60.891  1.00 96.50           C  
ATOM   5459  O   GLY B 130      45.272  17.304  60.353  1.00 96.50           O  
ATOM   5460  N   PHE B 131      46.373  16.180  61.957  1.00 97.45           N  
ATOM   5462  CA  PHE B 131      47.144  17.322  62.444  1.00 97.45           C  
ATOM   5464  C   PHE B 131      48.637  17.024  62.438  1.00 97.45           C  
ATOM   5465  CB  PHE B 131      46.671  17.754  63.841  1.00 97.45           C  
ATOM   5468  O   PHE B 131      49.068  15.933  62.806  1.00 97.45           O  
ATOM   5469  CG  PHE B 131      45.291  18.384  63.892  1.00 97.45           C  
ATOM   5470  CD1 PHE B 131      44.929  19.366  62.948  1.00 97.45           C  
ATOM   5472  CD2 PHE B 131      44.382  18.035  64.908  1.00 97.45           C  
ATOM   5474  CE1 PHE B 131      43.663  19.963  62.992  1.00 97.45           C  
ATOM   5476  CE2 PHE B 131      43.112  18.638  64.959  1.00 97.45           C  
ATOM   5478  CZ  PHE B 131      42.757  19.599  63.995  1.00 97.45           C  
ATOM   5480  N   TYR B 132      49.430  18.028  62.084  1.00 98.25           N  
ATOM   5482  CA  TYR B 132      50.867  18.029  62.294  1.00 98.25           C  
ATOM   5484  C   TYR B 132      51.217  19.063  63.363  1.00 98.25           C  
ATOM   5485  CB  TYR B 132      51.576  18.281  60.970  1.00 98.25           C  
ATOM   5488  O   TYR B 132      50.832  20.228  63.242  1.00 98.25           O  
ATOM   5489  CG  TYR B 132      53.069  18.040  61.012  1.00 98.25           C  
ATOM   5490  CD1 TYR B 132      53.934  19.028  61.519  1.00 98.25           C  
ATOM   5492  CD2 TYR B 132      53.592  16.822  60.534  1.00 98.25           C  
ATOM   5494  CE1 TYR B 132      55.323  18.811  61.530  1.00 98.25           C  
ATOM   5496  CE2 TYR B 132      54.980  16.599  60.546  1.00 98.25           C  
ATOM   5498  OH  TYR B 132      57.187  17.402  61.017  1.00 98.25           O  
ATOM   5500  CZ  TYR B 132      55.846  17.598  61.036  1.00 98.25           C  
ATOM   5501  N   ILE B 133      51.911  18.640  64.418  1.00 98.29           N  
ATOM   5503  CA  ILE B 133      52.452  19.533  65.443  1.00 98.29           C  
ATOM   5505  C   ILE B 133      53.846  19.972  64.986  1.00 98.29           C  
ATOM   5506  CB  ILE B 133      52.453  18.868  66.840  1.00 98.29           C  
ATOM   5508  O   ILE B 133      54.745  19.146  64.849  1.00 98.29           O  
ATOM   5509  CG1 ILE B 133      51.037  18.484  67.326  1.00 98.29           C  
ATOM   5512  CG2 ILE B 133      53.165  19.774  67.853  1.00 98.29           C  
ATOM   5516  CD1 ILE B 133      51.053  17.477  68.488  1.00 98.29           C  
ATOM   5520  N   GLU B 134      54.009  21.271  64.756  1.00 97.81           N  
ATOM   5522  CA  GLU B 134      55.308  21.892  64.467  1.00 97.81           C  
ATOM   5524  C   GLU B 134      56.106  22.073  65.755  1.00 97.81           C  
ATOM   5525  CB  GLU B 134      55.061  23.254  63.820  1.00 97.81           C  
ATOM   5528  O   GLU B 134      57.238  21.616  65.856  1.00 97.81           O  
ATOM   5529  CG  GLU B 134      56.321  24.077  63.498  1.00 97.81           C  
ATOM   5532  CD  GLU B 134      57.179  23.541  62.341  1.00 97.81           C  
ATOM   5533  OE1 GLU B 134      58.248  24.152  62.085  1.00 97.81           O  
ATOM   5534  OE2 GLU B 134      56.748  22.574  61.668  1.00 97.81           O  
ATOM   5535  N   ASP B 135      55.474  22.687  66.761  1.00 97.87           N  
ATOM   5537  CA  ASP B 135      56.111  23.016  68.029  1.00 97.87           C  
ATOM   5539  C   ASP B 135      55.293  22.449  69.185  1.00 97.87           C  
ATOM   5540  CB  ASP B 135      56.219  24.532  68.238  1.00 97.87           C  
ATOM   5543  O   ASP B 135      54.080  22.649  69.256  1.00 97.87           O  
ATOM   5544  CG  ASP B 135      56.929  25.337  67.150  1.00 97.87           C  
ATOM   5545  OD1 ASP B 135      56.547  26.517  66.989  1.00 97.87           O  
ATOM   5546  OD2 ASP B 135      57.900  24.870  66.530  1.00 97.87           O  
ATOM   5547  N   ILE B 136      55.964  21.832  70.155  1.00 98.13           N  
ATOM   5549  CA  ILE B 136      55.417  21.581  71.489  1.00 98.13           C  
ATOM   5551  C   ILE B 136      56.504  21.876  72.516  1.00 98.13           C  
ATOM   5552  CB  ILE B 136      54.798  20.171  71.612  1.00 98.13           C  
ATOM   5554  O   ILE B 136      57.527  21.195  72.593  1.00 98.13           O  
ATOM   5555  CG1 ILE B 136      54.209  19.978  73.029  1.00 98.13           C  
ATOM   5558  CG2 ILE B 136      55.775  19.045  71.240  1.00 98.13           C  
ATOM   5562  CD1 ILE B 136      53.375  18.700  73.195  1.00 98.13           C  
ATOM   5566  N   PHE B 137      56.298  22.918  73.320  1.00 98.00           N  
ATOM   5568  CA  PHE B 137      57.340  23.401  74.216  1.00 98.00           C  
ATOM   5570  C   PHE B 137      56.798  23.812  75.579  1.00 98.00           C  
ATOM   5571  CB  PHE B 137      58.094  24.553  73.558  1.00 98.00           C  
ATOM   5574  O   PHE B 137      55.824  24.554  75.697  1.00 98.00           O  
ATOM   5575  CG  PHE B 137      59.319  24.997  74.331  1.00 98.00           C  
ATOM   5576  CD1 PHE B 137      59.296  26.185  75.085  1.00 98.00           C  
ATOM   5578  CD2 PHE B 137      60.491  24.222  74.279  1.00 98.00           C  
ATOM   5580  CE1 PHE B 137      60.444  26.599  75.784  1.00 98.00           C  
ATOM   5582  CE2 PHE B 137      61.645  24.653  74.952  1.00 98.00           C  
ATOM   5584  CZ  PHE B 137      61.622  25.836  75.713  1.00 98.00           C  
ATOM   5586  N   MET B 138      57.509  23.375  76.614  1.00 97.82           N  
ATOM   5588  CA  MET B 138      57.338  23.804  77.998  1.00 97.82           C  
ATOM   5590  C   MET B 138      58.583  24.574  78.436  1.00 97.82           C  
ATOM   5591  CB  MET B 138      57.132  22.578  78.899  1.00 97.82           C  
ATOM   5594  O   MET B 138      59.705  24.078  78.271  1.00 97.82           O  
ATOM   5595  CG  MET B 138      55.799  21.858  78.663  1.00 97.82           C  
ATOM   5598  SD  MET B 138      54.304  22.798  79.063  1.00 97.82           S  
ATOM   5599  CE  MET B 138      54.617  23.255  80.788  1.00 97.82           C  
ATOM   5603  N   ARG B 139      58.396  25.741  79.058  1.00 97.96           N  
ATOM   5605  CA  ARG B 139      59.475  26.501  79.707  1.00 97.96           C  
ATOM   5607  C   ARG B 139      60.062  25.674  80.857  1.00 97.96           C  
ATOM   5608  CB  ARG B 139      58.932  27.854  80.198  1.00 97.96           C  
ATOM   5611  O   ARG B 139      59.316  25.002  81.570  1.00 97.96           O  
ATOM   5612  CG  ARG B 139      58.375  28.741  79.068  1.00 97.96           C  
ATOM   5615  CD  ARG B 139      57.748  30.033  79.604  1.00 97.96           C  
ATOM   5618  NE  ARG B 139      58.712  30.851  80.354  1.00 97.96           N  
ATOM   5620  NH1 ARG B 139      57.340  31.442  82.115  1.00 97.96           N  
ATOM   5623  NH2 ARG B 139      59.486  31.949  82.160  1.00 97.96           N  
ATOM   5626  CZ  ARG B 139      58.499  31.414  81.526  1.00 97.96           C  
ATOM   5627  N   GLU B 140      61.386  25.709  81.045  1.00 96.92           N  
ATOM   5629  CA  GLU B 140      62.104  24.811  81.979  1.00 96.92           C  
ATOM   5631  C   GLU B 140      61.495  24.746  83.398  1.00 96.92           C  
ATOM   5632  CB  GLU B 140      63.615  25.130  82.014  1.00 96.92           C  
ATOM   5635  O   GLU B 140      61.292  23.622  83.864  1.00 96.92           O  
ATOM   5636  CG  GLU B 140      64.466  24.180  82.896  1.00 96.92           C  
ATOM   5639  CD  GLU B 140      64.514  22.714  82.412  1.00 96.92           C  
ATOM   5640  OE1 GLU B 140      64.571  21.763  83.242  1.00 96.92           O  
ATOM   5641  OE2 GLU B 140      64.460  22.507  81.178  1.00 96.92           O  
ATOM   5642  N   PRO B 141      61.094  25.861  84.057  1.00 96.86           N  
ATOM   5643  CA  PRO B 141      60.512  25.818  85.409  1.00 96.86           C  
ATOM   5645  C   PRO B 141      59.246  24.953  85.547  1.00 96.86           C  
ATOM   5646  CB  PRO B 141      60.202  27.278  85.764  1.00 96.86           C  
ATOM   5649  O   PRO B 141      58.914  24.493  86.641  1.00 96.86           O  
ATOM   5650  CG  PRO B 141      61.211  28.070  84.939  1.00 96.86           C  
ATOM   5653  CD  PRO B 141      61.281  27.254  83.654  1.00 96.86           C  
ATOM   5656  N   TYR B 142      58.543  24.704  84.436  1.00 96.50           N  
ATOM   5658  CA  TYR B 142      57.269  23.979  84.385  1.00 96.50           C  
ATOM   5660  C   TYR B 142      57.415  22.544  83.858  1.00 96.50           C  
ATOM   5661  CB  TYR B 142      56.267  24.800  83.566  1.00 96.50           C  
ATOM   5664  O   TYR B 142      56.431  21.806  83.743  1.00 96.50           O  
ATOM   5665  CG  TYR B 142      56.053  26.193  84.119  1.00 96.50           C  
ATOM   5666  CD1 TYR B 142      55.092  26.420  85.125  1.00 96.50           C  
ATOM   5668  CD2 TYR B 142      56.853  27.252  83.653  1.00 96.50           C  
ATOM   5670  CE1 TYR B 142      54.945  27.708  85.675  1.00 96.50           C  
ATOM   5672  CE2 TYR B 142      56.714  28.536  84.203  1.00 96.50           C  
ATOM   5674  OH  TYR B 142      55.688  29.987  85.785  1.00 96.50           O  
ATOM   5676  CZ  TYR B 142      55.769  28.761  85.221  1.00 96.50           C  
ATOM   5677  N   ARG B 143      58.638  22.104  83.546  1.00 95.08           N  
ATOM   5679  CA  ARG B 143      58.905  20.719  83.142  1.00 95.08           C  
ATOM   5681  C   ARG B 143      58.863  19.788  84.350  1.00 95.08           C  
ATOM   5682  CB  ARG B 143      60.242  20.632  82.400  1.00 95.08           C  
ATOM   5685  O   ARG B 143      59.061  20.206  85.486  1.00 95.08           O  
ATOM   5686  CG  ARG B 143      60.195  21.429  81.091  1.00 95.08           C  
ATOM   5689  CD  ARG B 143      61.536  21.303  80.377  1.00 95.08           C  
ATOM   5692  NE  ARG B 143      61.619  22.215  79.228  1.00 95.08           N  
ATOM   5694  NH1 ARG B 143      63.804  21.796  78.680  1.00 95.08           N  
ATOM   5697  NH2 ARG B 143      62.533  23.000  77.318  1.00 95.08           N  
ATOM   5700  CZ  ARG B 143      62.651  22.331  78.422  1.00 95.08           C  
ATOM   5701  N   ARG B 144      58.603  18.499  84.101  1.00 92.30           N  
ATOM   5703  CA  ARG B 144      58.560  17.435  85.132  1.00 92.30           C  
ATOM   5705  C   ARG B 144      57.542  17.674  86.268  1.00 92.30           C  
ATOM   5706  CB  ARG B 144      59.984  17.152  85.669  1.00 92.30           C  
ATOM   5709  O   ARG B 144      57.628  17.031  87.304  1.00 92.30           O  
ATOM   5710  CG  ARG B 144      61.007  16.807  84.571  1.00 92.30           C  
ATOM   5713  CD  ARG B 144      62.410  16.508  85.132  1.00 92.30           C  
ATOM   5716  NE  ARG B 144      63.066  17.701  85.721  1.00 92.30           N  
ATOM   5718  NH1 ARG B 144      63.855  18.729  83.795  1.00 92.30           N  
ATOM   5721  NH2 ARG B 144      64.142  19.731  85.712  1.00 92.30           N  
ATOM   5724  CZ  ARG B 144      63.682  18.691  85.083  1.00 92.30           C  
ATOM   5725  N   LYS B 145      56.555  18.555  86.061  1.00 90.86           N  
ATOM   5727  CA  LYS B 145      55.461  18.858  87.011  1.00 90.86           C  
ATOM   5729  C   LYS B 145      54.086  18.343  86.555  1.00 90.86           C  
ATOM   5730  CB  LYS B 145      55.447  20.371  87.303  1.00 90.86           C  
ATOM   5733  O   LYS B 145      53.072  18.704  87.129  1.00 90.86           O  
ATOM   5734  CG  LYS B 145      56.677  20.841  88.095  1.00 90.86           C  
ATOM   5737  CD  LYS B 145      56.616  22.352  88.364  1.00 90.86           C  
ATOM   5740  CE  LYS B 145      57.889  22.873  89.046  1.00 90.86           C  
ATOM   5743  NZ  LYS B 145      57.978  22.497  90.484  1.00 90.86           N  
ATOM   5747  N   GLY B 146      54.042  17.530  85.494  1.00 87.66           N  
ATOM   5749  CA  GLY B 146      52.801  16.967  84.939  1.00 87.66           C  
ATOM   5752  C   GLY B 146      52.087  17.840  83.899  1.00 87.66           C  
ATOM   5753  O   GLY B 146      51.191  17.348  83.227  1.00 87.66           O  
ATOM   5754  N   PHE B 147      52.519  19.086  83.691  1.00 92.27           N  
ATOM   5756  CA  PHE B 147      51.885  20.032  82.764  1.00 92.27           C  
ATOM   5758  C   PHE B 147      52.030  19.670  81.275  1.00 92.27           C  
ATOM   5759  CB  PHE B 147      52.503  21.409  83.036  1.00 92.27           C  
ATOM   5762  O   PHE B 147      51.102  19.873  80.499  1.00 92.27           O  
ATOM   5763  CG  PHE B 147      52.262  21.960  84.427  1.00 92.27           C  
ATOM   5764  CD1 PHE B 147      50.960  22.056  84.951  1.00 92.27           C  
ATOM   5766  CD2 PHE B 147      53.349  22.414  85.194  1.00 92.27           C  
ATOM   5768  CE1 PHE B 147      50.763  22.591  86.234  1.00 92.27           C  
ATOM   5770  CE2 PHE B 147      53.150  22.937  86.482  1.00 92.27           C  
ATOM   5772  CZ  PHE B 147      51.852  23.022  87.004  1.00 92.27           C  
ATOM   5774  N   GLY B 148      53.167  19.096  80.861  1.00 88.96           N  
ATOM   5776  CA  GLY B 148      53.449  18.823  79.441  1.00 88.96           C  
ATOM   5779  C   GLY B 148      52.465  17.853  78.772  1.00 88.96           C  
ATOM   5780  O   GLY B 148      52.172  18.005  77.589  1.00 88.96           O  
ATOM   5781  N   LYS B 149      51.883  16.917  79.540  1.00 92.90           N  
ATOM   5783  CA  LYS B 149      50.852  15.989  79.039  1.00 92.90           C  
ATOM   5785  C   LYS B 149      49.625  16.726  78.505  1.00 92.90           C  
ATOM   5786  CB  LYS B 149      50.499  14.932  80.106  1.00 92.90           C  
ATOM   5789  O   LYS B 149      49.006  16.266  77.555  1.00 92.90           O  
ATOM   5790  CG  LYS B 149      49.497  15.430  81.160  1.00 92.90           C  
ATOM   5793  CD  LYS B 149      49.303  14.462  82.337  1.00 92.90           C  
ATOM   5796  CE  LYS B 149      48.384  15.127  83.375  1.00 92.90           C  
ATOM   5799  NZ  LYS B 149      47.761  14.162  84.320  1.00 92.90           N  
ATOM   5803  N   LEU B 150      49.305  17.888  79.080  1.00 95.53           N  
ATOM   5805  CA  LEU B 150      48.100  18.637  78.746  1.00 95.53           C  
ATOM   5807  C   LEU B 150      48.120  19.131  77.297  1.00 95.53           C  
ATOM   5808  CB  LEU B 150      47.945  19.826  79.705  1.00 95.53           C  
ATOM   5811  O   LEU B 150      47.100  19.053  76.625  1.00 95.53           O  
ATOM   5812  CG  LEU B 150      47.942  19.497  81.202  1.00 95.53           C  
ATOM   5814  CD1 LEU B 150      47.677  20.793  81.953  1.00 95.53           C  
ATOM   5818  CD2 LEU B 150      46.881  18.458  81.531  1.00 95.53           C  
ATOM   5822  N   LEU B 151      49.274  19.607  76.812  1.00 96.71           N  
ATOM   5824  CA  LEU B 151      49.409  20.151  75.457  1.00 96.71           C  
ATOM   5826  C   LEU B 151      49.140  19.080  74.395  1.00 96.71           C  
ATOM   5827  CB  LEU B 151      50.815  20.754  75.278  1.00 96.71           C  
ATOM   5830  O   LEU B 151      48.300  19.282  73.519  1.00 96.71           O  
ATOM   5831  CG  LEU B 151      51.056  22.077  76.025  1.00 96.71           C  
ATOM   5833  CD1 LEU B 151      52.534  22.450  75.912  1.00 96.71           C  
ATOM   5837  CD2 LEU B 151      50.231  23.226  75.444  1.00 96.71           C  
ATOM   5841  N   LEU B 152      49.801  17.923  74.509  1.00 96.59           N  
ATOM   5843  CA  LEU B 152      49.598  16.821  73.567  1.00 96.59           C  
ATOM   5845  C   LEU B 152      48.177  16.256  73.669  1.00 96.59           C  
ATOM   5846  CB  LEU B 152      50.669  15.742  73.797  1.00 96.59           C  
ATOM   5849  O   LEU B 152      47.548  15.994  72.643  1.00 96.59           O  
ATOM   5850  CG  LEU B 152      50.634  14.599  72.761  1.00 96.59           C  
ATOM   5852  CD1 LEU B 152      50.823  15.108  71.331  1.00 96.59           C  
ATOM   5856  CD2 LEU B 152      51.760  13.615  73.072  1.00 96.59           C  
ATOM   5860  N   THR B 153      47.636  16.135  74.885  1.00 95.59           N  
ATOM   5862  CA  THR B 153      46.253  15.688  75.058  1.00 95.59           C  
ATOM   5864  C   THR B 153      45.244  16.667  74.467  1.00 95.59           C  
ATOM   5865  CB  THR B 153      45.900  15.414  76.518  1.00 95.59           C  
ATOM   5867  O   THR B 153      44.274  16.217  73.872  1.00 95.59           O  
ATOM   5868  CG2 THR B 153      44.466  14.884  76.633  1.00 95.59           C  
ATOM   5872  OG1 THR B 153      46.736  14.425  77.064  1.00 95.59           O  
ATOM   5874  N   ALA B 154      45.450  17.982  74.567  1.00 96.68           N  
ATOM   5876  CA  ALA B 154      44.532  18.953  73.972  1.00 96.68           C  
ATOM   5878  C   ALA B 154      44.476  18.829  72.441  1.00 96.68           C  
ATOM   5879  CB  ALA B 154      44.931  20.362  74.411  1.00 96.68           C  
ATOM   5883  O   ALA B 154      43.384  18.831  71.873  1.00 96.68           O  
ATOM   5884  N   VAL B 155      45.624  18.649  71.774  1.00 97.55           N  
ATOM   5886  CA  VAL B 155      45.655  18.406  70.319  1.00 97.55           C  
ATOM   5888  C   VAL B 155      44.990  17.074  69.973  1.00 97.55           C  
ATOM   5889  CB  VAL B 155      47.085  18.457  69.747  1.00 97.55           C  
ATOM   5891  O   VAL B 155      44.177  17.021  69.056  1.00 97.55           O  
ATOM   5892  CG1 VAL B 155      47.096  18.213  68.231  1.00 97.55           C  
ATOM   5896  CG2 VAL B 155      47.707  19.832  69.992  1.00 97.55           C  
ATOM   5900  N   ALA B 156      45.272  16.010  70.726  1.00 96.54           N  
ATOM   5902  CA  ALA B 156      44.674  14.695  70.502  1.00 96.54           C  
ATOM   5904  C   ALA B 156      43.150  14.677  70.736  1.00 96.54           C  
ATOM   5905  CB  ALA B 156      45.396  13.703  71.409  1.00 96.54           C  
ATOM   5909  O   ALA B 156      42.415  14.121  69.924  1.00 96.54           O  
ATOM   5910  N   LYS B 157      42.646  15.337  71.785  1.00 95.26           N  
ATOM   5912  CA  LYS B 157      41.203  15.499  72.032  1.00 95.26           C  
ATOM   5914  C   LYS B 157      40.530  16.280  70.912  1.00 95.26           C  
ATOM   5915  CB  LYS B 157      40.957  16.181  73.390  1.00 95.26           C  
ATOM   5918  O   LYS B 157      39.473  15.882  70.430  1.00 95.26           O  
ATOM   5919  CG  LYS B 157      41.141  15.173  74.526  1.00 95.26           C  
ATOM   5922  CD  LYS B 157      40.664  15.679  75.892  1.00 95.26           C  
ATOM   5925  CE  LYS B 157      40.786  14.514  76.884  1.00 95.26           C  
ATOM   5928  NZ  LYS B 157      39.945  14.677  78.091  1.00 95.26           N  
ATOM   5932  N   GLN B 158      41.165  17.351  70.435  1.00 96.19           N  
ATOM   5934  CA  GLN B 158      40.649  18.102  69.296  1.00 96.19           C  
ATOM   5936  C   GLN B 158      40.661  17.270  68.006  1.00 96.19           C  
ATOM   5937  CB  GLN B 158      41.453  19.398  69.139  1.00 96.19           C  
ATOM   5940  O   GLN B 158      39.714  17.334  67.224  1.00 96.19           O  
ATOM   5941  CG  GLN B 158      40.777  20.356  68.150  1.00 96.19           C  
ATOM   5944  CD  GLN B 158      39.405  20.851  68.616  1.00 96.19           C  
ATOM   5945  NE2 GLN B 158      38.567  21.335  67.732  1.00 96.19           N  
ATOM   5948  OE1 GLN B 158      39.059  20.829  69.787  1.00 96.19           O  
ATOM   5949  N   ALA B 159      41.700  16.455  67.802  1.00 96.78           N  
ATOM   5951  CA  ALA B 159      41.800  15.526  66.684  1.00 96.78           C  
ATOM   5953  C   ALA B 159      40.632  14.526  66.682  1.00 96.78           C  
ATOM   5954  CB  ALA B 159      43.166  14.823  66.760  1.00 96.78           C  
ATOM   5958  O   ALA B 159      39.957  14.364  65.665  1.00 96.78           O  
ATOM   5959  N   VAL B 160      40.343  13.914  67.835  1.00 95.78           N  
ATOM   5961  CA  VAL B 160      39.210  12.992  67.998  1.00 95.78           C  
ATOM   5963  C   VAL B 160      37.875  13.711  67.791  1.00 95.78           C  
ATOM   5964  CB  VAL B 160      39.280  12.267  69.357  1.00 95.78           C  
ATOM   5966  O   VAL B 160      37.056  13.232  67.009  1.00 95.78           O  
ATOM   5967  CG1 VAL B 160      38.035  11.410  69.613  1.00 95.78           C  
ATOM   5971  CG2 VAL B 160      40.502  11.337  69.380  1.00 95.78           C  
ATOM   5975  N   LYS B 161      37.684  14.893  68.396  1.00 94.68           N  
ATOM   5977  CA  LYS B 161      36.467  15.713  68.245  1.00 94.68           C  
ATOM   5979  C   LYS B 161      36.165  16.061  66.784  1.00 94.68           C  
ATOM   5980  CB  LYS B 161      36.607  16.987  69.099  1.00 94.68           C  
ATOM   5983  O   LYS B 161      35.006  16.046  66.382  1.00 94.68           O  
ATOM   5984  CG  LYS B 161      35.352  17.874  69.047  1.00 94.68           C  
ATOM   5987  CD  LYS B 161      35.506  19.134  69.907  1.00 94.68           C  
ATOM   5990  CE  LYS B 161      34.251  20.007  69.768  1.00 94.68           C  
ATOM   5993  NZ  LYS B 161      34.387  21.279  70.517  1.00 94.68           N  
ATOM   5997  N   LEU B 162      37.195  16.369  65.995  1.00 93.74           N  
ATOM   5999  CA  LEU B 162      37.067  16.723  64.578  1.00 93.74           C  
ATOM   6001  C   LEU B 162      37.111  15.508  63.634  1.00 93.74           C  
ATOM   6002  CB  LEU B 162      38.141  17.767  64.231  1.00 93.74           C  
ATOM   6005  O   LEU B 162      36.971  15.668  62.423  1.00 93.74           O  
ATOM   6006  CG  LEU B 162      37.952  19.132  64.919  1.00 93.74           C  
ATOM   6008  CD1 LEU B 162      39.143  20.017  64.569  1.00 93.74           C  
ATOM   6012  CD2 LEU B 162      36.679  19.855  64.485  1.00 93.74           C  
ATOM   6016  N   GLY B 163      37.299  14.294  64.159  1.00 93.77           N  
ATOM   6018  CA  GLY B 163      37.344  13.066  63.364  1.00 93.77           C  
ATOM   6021  C   GLY B 163      38.578  12.939  62.463  1.00 93.77           C  
ATOM   6022  O   GLY B 163      38.539  12.199  61.474  1.00 93.77           O  
ATOM   6023  N   VAL B 164      39.666  13.649  62.781  1.00 94.14           N  
ATOM   6025  CA  VAL B 164      40.907  13.598  61.998  1.00 94.14           C  
ATOM   6027  C   VAL B 164      41.645  12.280  62.265  1.00 94.14           C  
ATOM   6028  CB  VAL B 164      41.790  14.850  62.177  1.00 94.14           C  
ATOM   6030  O   VAL B 164      41.571  11.700  63.350  1.00 94.14           O  
ATOM   6031  CG1 VAL B 164      40.992  16.156  62.160  1.00 94.14           C  
ATOM   6035  CG2 VAL B 164      42.648  14.785  63.432  1.00 94.14           C  
ATOM   6039  N   GLY B 165      42.333  11.758  61.252  1.00 92.42           N  
ATOM   6041  CA  GLY B 165      42.821  10.379  61.255  1.00 92.42           C  
ATOM   6044  C   GLY B 165      44.100  10.146  62.056  1.00 92.42           C  
ATOM   6045  O   GLY B 165      44.376   9.009  62.442  1.00 92.42           O  
ATOM   6046  N   ARG B 166      44.903  11.191  62.269  1.00 95.01           N  
ATOM   6048  CA  ARG B 166      46.263  11.065  62.797  1.00 95.01           C  
ATOM   6050  C   ARG B 166      46.773  12.391  63.354  1.00 95.01           C  
ATOM   6051  CB  ARG B 166      47.149  10.593  61.637  1.00 95.01           C  
ATOM   6054  O   ARG B 166      46.446  13.440  62.808  1.00 95.01           O  
ATOM   6055  CG  ARG B 166      48.532  10.169  62.112  1.00 95.01           C  
ATOM   6058  CD  ARG B 166      49.421   9.886  60.915  1.00 95.01           C  
ATOM   6061  NE  ARG B 166      49.104   8.647  60.201  1.00 95.01           N  
ATOM   6063  NH1 ARG B 166      50.740   8.996  58.632  1.00 95.01           N  
ATOM   6066  NH2 ARG B 166      49.510   7.130  58.555  1.00 95.01           N  
ATOM   6069  CZ  ARG B 166      49.786   8.262  59.139  1.00 95.01           C  
ATOM   6070  N   VAL B 167      47.614  12.322  64.385  1.00 97.75           N  
ATOM   6072  CA  VAL B 167      48.482  13.426  64.814  1.00 97.75           C  
ATOM   6074  C   VAL B 167      49.943  13.014  64.617  1.00 97.75           C  
ATOM   6075  CB  VAL B 167      48.198  13.860  66.262  1.00 97.75           C  
ATOM   6077  O   VAL B 167      50.335  11.939  65.072  1.00 97.75           O  
ATOM   6078  CG1 VAL B 167      49.003  15.110  66.635  1.00 97.75           C  
ATOM   6082  CG2 VAL B 167      46.712  14.173  66.482  1.00 97.75           C  
ATOM   6086  N   GLU B 168      50.741  13.837  63.942  1.00 97.37           N  
ATOM   6088  CA  GLU B 168      52.171  13.591  63.688  1.00 97.37           C  
ATOM   6090  C   GLU B 168      53.046  14.786  64.035  1.00 97.37           C  
ATOM   6091  CB  GLU B 168      52.423  13.187  62.227  1.00 97.37           C  
ATOM   6094  O   GLU B 168      52.576  15.918  64.062  1.00 97.37           O  
ATOM   6095  CG  GLU B 168      52.080  11.717  62.057  1.00 97.37           C  
ATOM   6098  CD  GLU B 168      52.312  11.194  60.644  1.00 97.37           C  
ATOM   6099  OE1 GLU B 168      52.971  10.140  60.537  1.00 97.37           O  
ATOM   6100  OE2 GLU B 168      51.590  11.579  59.710  1.00 97.37           O  
ATOM   6101  N   TRP B 169      54.316  14.522  64.330  1.00 98.30           N  
ATOM   6103  CA  TRP B 169      55.345  15.539  64.544  1.00 98.30           C  
ATOM   6105  C   TRP B 169      56.727  14.922  64.414  1.00 98.30           C  
ATOM   6106  CB  TRP B 169      55.181  16.181  65.925  1.00 98.30           C  
ATOM   6109  O   TRP B 169      56.866  13.709  64.260  1.00 98.30           O  
ATOM   6110  CG  TRP B 169      55.291  15.302  67.130  1.00 98.30           C  
ATOM   6111  CD1 TRP B 169      56.382  15.182  67.919  1.00 98.30           C  
ATOM   6113  CD2 TRP B 169      54.267  14.445  67.722  1.00 98.30           C  
ATOM   6114  CE2 TRP B 169      54.825  13.818  68.873  1.00 98.30           C  
ATOM   6115  CE3 TRP B 169      52.928  14.131  67.407  1.00 98.30           C  
ATOM   6117  NE1 TRP B 169      56.109  14.307  68.951  1.00 98.30           N  
ATOM   6119  CH2 TRP B 169      52.785  12.594  69.293  1.00 98.30           C  
ATOM   6121  CZ2 TRP B 169      54.103  12.905  69.650  1.00 98.30           C  
ATOM   6123  CZ3 TRP B 169      52.196  13.203  68.171  1.00 98.30           C  
ATOM   6125  N   ILE B 170      57.761  15.748  64.509  1.00 97.37           N  
ATOM   6127  CA  ILE B 170      59.146  15.288  64.568  1.00 97.37           C  
ATOM   6129  C   ILE B 170      59.778  15.638  65.913  1.00 97.37           C  
ATOM   6130  CB  ILE B 170      59.965  15.790  63.363  1.00 97.37           C  
ATOM   6132  O   ILE B 170      59.409  16.612  66.561  1.00 97.37           O  
ATOM   6133  CG1 ILE B 170      59.897  17.330  63.246  1.00 97.37           C  
ATOM   6136  CG2 ILE B 170      59.505  15.051  62.091  1.00 97.37           C  
ATOM   6140  CD1 ILE B 170      60.769  17.912  62.134  1.00 97.37           C  
ATOM   6144  N   VAL B 171      60.743  14.830  66.344  1.00 97.37           N  
ATOM   6146  CA  VAL B 171      61.543  15.081  67.549  1.00 97.37           C  
ATOM   6148  C   VAL B 171      63.020  14.872  67.245  1.00 97.37           C  
ATOM   6149  CB  VAL B 171      61.051  14.216  68.727  1.00 97.37           C  
ATOM   6151  O   VAL B 171      63.376  13.947  66.513  1.00 97.37           O  
ATOM   6152  CG1 VAL B 171      61.265  12.713  68.521  1.00 97.37           C  
ATOM   6156  CG2 VAL B 171      61.711  14.616  70.053  1.00 97.37           C  
ATOM   6160  N   ILE B 172      63.887  15.719  67.807  1.00 96.81           N  
ATOM   6162  CA  ILE B 172      65.335  15.538  67.681  1.00 96.81           C  
ATOM   6164  C   ILE B 172      65.760  14.310  68.491  1.00 96.81           C  
ATOM   6165  CB  ILE B 172      66.151  16.786  68.084  1.00 96.81           C  
ATOM   6167  O   ILE B 172      65.374  14.152  69.650  1.00 96.81           O  
ATOM   6168  CG1 ILE B 172      65.577  18.090  67.497  1.00 96.81           C  
ATOM   6171  CG2 ILE B 172      67.576  16.579  67.547  1.00 96.81           C  
ATOM   6175  CD1 ILE B 172      66.236  19.374  68.011  1.00 96.81           C  
ATOM   6179  N   ASP B 173      66.562  13.439  67.894  1.00 96.20           N  
ATOM   6181  CA  ASP B 173      66.859  12.106  68.412  1.00 96.20           C  
ATOM   6183  C   ASP B 173      67.626  12.086  69.747  1.00 96.20           C  
ATOM   6184  CB  ASP B 173      67.567  11.290  67.326  1.00 96.20           C  
ATOM   6187  O   ASP B 173      67.475  11.139  70.524  1.00 96.20           O  
ATOM   6188  CG  ASP B 173      69.018  11.686  67.028  1.00 96.20           C  
ATOM   6189  OD1 ASP B 173      69.648  10.850  66.344  1.00 96.20           O  
ATOM   6190  OD2 ASP B 173      69.485  12.751  67.492  1.00 96.20           O  
ATOM   6191  N   TRP B 174      68.388  13.139  70.058  1.00 97.44           N  
ATOM   6193  CA  TRP B 174      69.064  13.297  71.347  1.00 97.44           C  
ATOM   6195  C   TRP B 174      68.108  13.677  72.485  1.00 97.44           C  
ATOM   6196  CB  TRP B 174      70.230  14.291  71.224  1.00 97.44           C  
ATOM   6199  O   TRP B 174      68.474  13.542  73.656  1.00 97.44           O  
ATOM   6200  CG  TRP B 174      69.876  15.717  70.918  1.00 97.44           C  
ATOM   6201  CD1 TRP B 174      70.042  16.314  69.717  1.00 97.44           C  
ATOM   6203  CD2 TRP B 174      69.291  16.738  71.791  1.00 97.44           C  
ATOM   6204  CE2 TRP B 174      69.091  17.921  71.022  1.00 97.44           C  
ATOM   6205  CE3 TRP B 174      68.897  16.794  73.149  1.00 97.44           C  
ATOM   6207  NE1 TRP B 174      69.604  17.621  69.784  1.00 97.44           N  
ATOM   6209  CH2 TRP B 174      68.080  19.082  72.887  1.00 97.44           C  
ATOM   6211  CZ2 TRP B 174      68.501  19.075  71.548  1.00 97.44           C  
ATOM   6213  CZ3 TRP B 174      68.287  17.944  73.688  1.00 97.44           C  
ATOM   6215  N   ASN B 175      66.882  14.125  72.191  1.00 96.97           N  
ATOM   6217  CA  ASN B 175      65.885  14.489  73.197  1.00 96.97           C  
ATOM   6219  C   ASN B 175      65.169  13.243  73.754  1.00 96.97           C  
ATOM   6220  CB  ASN B 175      64.947  15.569  72.637  1.00 96.97           C  
ATOM   6223  O   ASN B 175      63.953  13.079  73.639  1.00 96.97           O  
ATOM   6224  CG  ASN B 175      64.078  16.211  73.706  1.00 96.97           C  
ATOM   6225  ND2 ASN B 175      63.305  17.200  73.324  1.00 96.97           N  
ATOM   6228  OD1 ASN B 175      64.080  15.856  74.882  1.00 96.97           O  
ATOM   6229  N   VAL B 176      65.944  12.361  74.394  1.00 97.35           N  
ATOM   6231  CA  VAL B 176      65.484  11.078  74.961  1.00 97.35           C  
ATOM   6233  C   VAL B 176      64.323  11.270  75.938  1.00 97.35           C  
ATOM   6234  CB  VAL B 176      66.656  10.351  75.656  1.00 97.35           C  
ATOM   6236  O   VAL B 176      63.399  10.464  75.972  1.00 97.35           O  
ATOM   6237  CG1 VAL B 176      66.225   9.028  76.301  1.00 97.35           C  
ATOM   6241  CG2 VAL B 176      67.783  10.039  74.662  1.00 97.35           C  
ATOM   6245  N   ASN B 177      64.321  12.369  76.698  1.00 96.07           N  
ATOM   6247  CA  ASN B 177      63.229  12.684  77.618  1.00 96.07           C  
ATOM   6249  C   ASN B 177      61.900  12.914  76.886  1.00 96.07           C  
ATOM   6250  CB  ASN B 177      63.608  13.917  78.452  1.00 96.07           C  
ATOM   6253  O   ASN B 177      60.871  12.424  77.346  1.00 96.07           O  
ATOM   6254  CG  ASN B 177      64.701  13.641  79.466  1.00 96.07           C  
ATOM   6255  ND2 ASN B 177      65.447  14.649  79.850  1.00 96.07           N  
ATOM   6258  OD1 ASN B 177      64.896  12.540  79.945  1.00 96.07           O  
ATOM   6259  N   ALA B 178      61.913  13.638  75.762  1.00 96.78           N  
ATOM   6261  CA  ALA B 178      60.712  13.836  74.957  1.00 96.78           C  
ATOM   6263  C   ALA B 178      60.282  12.544  74.256  1.00 96.78           C  
ATOM   6264  CB  ALA B 178      60.943  14.966  73.955  1.00 96.78           C  
ATOM   6268  O   ALA B 178      59.098  12.232  74.269  1.00 96.78           O  
ATOM   6269  N   ILE B 179      61.228  11.762  73.721  1.00 97.92           N  
ATOM   6271  CA  ILE B 179      60.940  10.459  73.098  1.00 97.92           C  
ATOM   6273  C   ILE B 179      60.226   9.535  74.093  1.00 97.92           C  
ATOM   6274  CB  ILE B 179      62.234   9.828  72.534  1.00 97.92           C  
ATOM   6276  O   ILE B 179      59.122   9.079  73.807  1.00 97.92           O  
ATOM   6277  CG1 ILE B 179      62.743  10.674  71.343  1.00 97.92           C  
ATOM   6280  CG2 ILE B 179      62.006   8.368  72.096  1.00 97.92           C  
ATOM   6284  CD1 ILE B 179      64.169  10.335  70.898  1.00 97.92           C  
ATOM   6288  N   ASN B 180      60.788   9.357  75.294  1.00 96.91           N  
ATOM   6290  CA  ASN B 180      60.178   8.537  76.345  1.00 96.91           C  
ATOM   6292  C   ASN B 180      58.785   9.052  76.736  1.00 96.91           C  
ATOM   6293  CB  ASN B 180      61.092   8.546  77.585  1.00 96.91           C  
ATOM   6296  O   ASN B 180      57.873   8.263  76.969  1.00 96.91           O  
ATOM   6297  CG  ASN B 180      62.399   7.795  77.410  1.00 96.91           C  
ATOM   6298  ND2 ASN B 180      63.318   7.956  78.332  1.00 96.91           N  
ATOM   6301  OD1 ASN B 180      62.631   7.043  76.487  1.00 96.91           O  
ATOM   6302  N   PHE B 181      58.606  10.373  76.814  1.00 96.04           N  
ATOM   6304  CA  PHE B 181      57.307  10.981  77.098  1.00 96.04           C  
ATOM   6306  C   PHE B 181      56.282  10.703  75.985  1.00 96.04           C  
ATOM   6307  CB  PHE B 181      57.506  12.482  77.347  1.00 96.04           C  
ATOM   6310  O   PHE B 181      55.147  10.341  76.287  1.00 96.04           O  
ATOM   6311  CG  PHE B 181      56.226  13.291  77.300  1.00 96.04           C  
ATOM   6312  CD1 PHE B 181      55.954  14.092  76.176  1.00 96.04           C  
ATOM   6314  CD2 PHE B 181      55.282  13.194  78.339  1.00 96.04           C  
ATOM   6316  CE1 PHE B 181      54.746  14.801  76.093  1.00 96.04           C  
ATOM   6318  CE2 PHE B 181      54.069  13.902  78.254  1.00 96.04           C  
ATOM   6320  CZ  PHE B 181      53.806  14.704  77.129  1.00 96.04           C  
ATOM   6322  N   TYR B 182      56.659  10.822  74.711  1.00 97.53           N  
ATOM   6324  CA  TYR B 182      55.763  10.550  73.586  1.00 97.53           C  
ATOM   6326  C   TYR B 182      55.369   9.073  73.506  1.00 97.53           C  
ATOM   6327  CB  TYR B 182      56.411  11.031  72.278  1.00 97.53           C  
ATOM   6330  O   TYR B 182      54.190   8.774  73.321  1.00 97.53           O  
ATOM   6331  CG  TYR B 182      56.690  12.524  72.188  1.00 97.53           C  
ATOM   6332  CD1 TYR B 182      55.798  13.465  72.746  1.00 97.53           C  
ATOM   6334  CD2 TYR B 182      57.839  12.973  71.507  1.00 97.53           C  
ATOM   6336  CE1 TYR B 182      56.081  14.840  72.668  1.00 97.53           C  
ATOM   6338  CE2 TYR B 182      58.122  14.349  71.427  1.00 97.53           C  
ATOM   6340  OH  TYR B 182      57.536  16.604  71.992  1.00 97.53           O  
ATOM   6342  CZ  TYR B 182      57.252  15.281  72.027  1.00 97.53           C  
ATOM   6343  N   GLU B 183      56.310   8.156  73.726  1.00 97.32           N  
ATOM   6345  CA  GLU B 183      56.032   6.716  73.800  1.00 97.32           C  
ATOM   6347  C   GLU B 183      55.089   6.383  74.968  1.00 97.32           C  
ATOM   6348  CB  GLU B 183      57.350   5.940  73.932  1.00 97.32           C  
ATOM   6351  O   GLU B 183      54.130   5.632  74.794  1.00 97.32           O  
ATOM   6352  CG  GLU B 183      58.195   5.989  72.645  1.00 97.32           C  
ATOM   6355  CD  GLU B 183      59.556   5.285  72.779  1.00 97.32           C  
ATOM   6356  OE1 GLU B 183      60.135   4.938  71.721  1.00 97.32           O  
ATOM   6357  OE2 GLU B 183      60.034   5.112  73.923  1.00 97.32           O  
ATOM   6358  N   GLN B 184      55.285   7.001  76.142  1.00 96.01           N  
ATOM   6360  CA  GLN B 184      54.377   6.854  77.293  1.00 96.01           C  
ATOM   6362  C   GLN B 184      52.960   7.369  77.010  1.00 96.01           C  
ATOM   6363  CB  GLN B 184      54.941   7.608  78.505  1.00 96.01           C  
ATOM   6366  O   GLN B 184      51.995   6.828  77.545  1.00 96.01           O  
ATOM   6367  CG  GLN B 184      56.097   6.857  79.173  1.00 96.01           C  
ATOM   6370  CD  GLN B 184      56.819   7.705  80.215  1.00 96.01           C  
ATOM   6371  NE2 GLN B 184      58.014   7.315  80.602  1.00 96.01           N  
ATOM   6374  OE1 GLN B 184      56.341   8.705  80.730  1.00 96.01           O  
ATOM   6375  N   MET B 185      52.826   8.389  76.162  1.00 94.86           N  
ATOM   6377  CA  MET B 185      51.533   8.903  75.699  1.00 94.86           C  
ATOM   6379  C   MET B 185      50.895   8.022  74.607  1.00 94.86           C  
ATOM   6380  CB  MET B 185      51.702  10.359  75.237  1.00 94.86           C  
ATOM   6383  O   MET B 185      49.793   8.322  74.156  1.00 94.86           O  
ATOM   6384  CG  MET B 185      52.019  11.319  76.398  1.00 94.86           C  
ATOM   6387  SD  MET B 185      50.694  11.611  77.607  1.00 94.86           S  
ATOM   6388  CE  MET B 185      49.428  12.380  76.559  1.00 94.86           C  
ATOM   6392  N   GLY B 186      51.558   6.940  74.181  1.00 97.00           N  
ATOM   6394  CA  GLY B 186      51.070   6.004  73.166  1.00 97.00           C  
ATOM   6397  C   GLY B 186      51.513   6.322  71.735  1.00 97.00           C  
ATOM   6398  O   GLY B 186      51.030   5.683  70.799  1.00 97.00           O  
ATOM   6399  N   ALA B 187      52.407   7.296  71.534  1.00 97.30           N  
ATOM   6401  CA  ALA B 187      52.921   7.618  70.209  1.00 97.30           C  
ATOM   6403  C   ALA B 187      53.933   6.567  69.737  1.00 97.30           C  
ATOM   6404  CB  ALA B 187      53.525   9.027  70.196  1.00 97.30           C  
ATOM   6408  O   ALA B 187      54.786   6.113  70.497  1.00 97.30           O  
ATOM   6409  N   GLN B 188      53.883   6.229  68.452  1.00 97.48           N  
ATOM   6411  CA  GLN B 188      54.956   5.489  67.792  1.00 97.48           C  
ATOM   6413  C   GLN B 188      56.060   6.468  67.396  1.00 97.48           C  
ATOM   6414  CB  GLN B 188      54.409   4.739  66.569  1.00 97.48           C  
ATOM   6417  O   GLN B 188      55.763   7.522  66.834  1.00 97.48           O  
ATOM   6418  CG  GLN B 188      53.416   3.642  66.986  1.00 97.48           C  
ATOM   6421  CD  GLN B 188      52.800   2.895  65.808  1.00 97.48           C  
ATOM   6422  NE2 GLN B 188      51.945   1.932  66.067  1.00 97.48           N  
ATOM   6425  OE1 GLN B 188      53.036   3.156  64.641  1.00 97.48           O  
ATOM   6426  N   VAL B 189      57.321   6.122  67.668  1.00 97.40           N  
ATOM   6428  CA  VAL B 189      58.496   6.914  67.277  1.00 97.40           C  
ATOM   6430  C   VAL B 189      59.331   6.110  66.282  1.00 97.40           C  
ATOM   6431  CB  VAL B 189      59.327   7.357  68.499  1.00 97.40           C  
ATOM   6433  O   VAL B 189      59.957   5.113  66.635  1.00 97.40           O  
ATOM   6434  CG1 VAL B 189      60.447   8.312  68.060  1.00 97.40           C  
ATOM   6438  CG2 VAL B 189      58.451   8.076  69.536  1.00 97.40           C  
ATOM   6442  N   PHE B 190      59.338   6.544  65.026  1.00 96.69           N  
ATOM   6444  CA  PHE B 190      59.985   5.842  63.922  1.00 96.69           C  
ATOM   6446  C   PHE B 190      61.425   6.311  63.709  1.00 96.69           C  
ATOM   6447  CB  PHE B 190      59.174   6.021  62.642  1.00 96.69           C  
ATOM   6450  O   PHE B 190      61.733   7.504  63.796  1.00 96.69           O  
ATOM   6451  CG  PHE B 190      57.734   5.570  62.722  1.00 96.69           C  
ATOM   6452  CD1 PHE B 190      57.412   4.216  62.510  1.00 96.69           C  
ATOM   6454  CD2 PHE B 190      56.713   6.499  62.987  1.00 96.69           C  
ATOM   6456  CE1 PHE B 190      56.072   3.795  62.556  1.00 96.69           C  
ATOM   6458  CE2 PHE B 190      55.376   6.079  63.019  1.00 96.69           C  
ATOM   6460  CZ  PHE B 190      55.053   4.731  62.802  1.00 96.69           C  
ATOM   6462  N   LYS B 191      62.308   5.365  63.383  1.00 94.06           N  
ATOM   6464  CA  LYS B 191      63.738   5.605  63.099  1.00 94.06           C  
ATOM   6466  C   LYS B 191      64.064   5.542  61.607  1.00 94.06           C  
ATOM   6467  CB  LYS B 191      64.600   4.599  63.875  1.00 94.06           C  
ATOM   6470  O   LYS B 191      65.131   5.979  61.195  1.00 94.06           O  
ATOM   6471  CG  LYS B 191      64.286   4.591  65.376  1.00 94.06           C  
ATOM   6474  CD  LYS B 191      65.301   3.752  66.159  1.00 94.06           C  
ATOM   6477  CE  LYS B 191      64.911   3.747  67.640  1.00 94.06           C  
ATOM   6480  NZ  LYS B 191      65.707   2.771  68.424  1.00 94.06           N  
ATOM   6484  N   GLU B 192      63.136   5.006  60.826  1.00 94.68           N  
ATOM   6486  CA  GLU B 192      63.287   4.630  59.423  1.00 94.68           C  
ATOM   6488  C   GLU B 192      62.963   5.788  58.468  1.00 94.68           C  
ATOM   6489  CB  GLU B 192      62.379   3.418  59.128  1.00 94.68           C  
ATOM   6492  O   GLU B 192      63.062   5.630  57.256  1.00 94.68           O  
ATOM   6493  CG  GLU B 192      62.586   2.184  60.034  1.00 94.68           C  
ATOM   6496  CD  GLU B 192      62.056   2.322  61.480  1.00 94.68           C  
ATOM   6497  OE1 GLU B 192      62.510   1.542  62.343  1.00 94.68           O  
ATOM   6498  OE2 GLU B 192      61.259   3.251  61.766  1.00 94.68           O  
ATOM   6499  N   TRP B 193      62.571   6.953  58.991  1.00 96.23           N  
ATOM   6501  CA  TRP B 193      62.248   8.142  58.201  1.00 96.23           C  
ATOM   6503  C   TRP B 193      63.316   9.217  58.365  1.00 96.23           C  
ATOM   6504  CB  TRP B 193      60.863   8.675  58.571  1.00 96.23           C  
ATOM   6507  O   TRP B 193      63.856   9.420  59.452  1.00 96.23           O  
ATOM   6508  CG  TRP B 193      59.745   7.729  58.274  1.00 96.23           C  
ATOM   6509  CD1 TRP B 193      59.249   6.820  59.137  1.00 96.23           C  
ATOM   6511  CD2 TRP B 193      59.002   7.543  57.032  1.00 96.23           C  
ATOM   6512  CE2 TRP B 193      58.042   6.506  57.234  1.00 96.23           C  
ATOM   6513  CE3 TRP B 193      59.036   8.152  55.760  1.00 96.23           C  
ATOM   6515  NE1 TRP B 193      58.244   6.093  58.534  1.00 96.23           N  
ATOM   6517  CH2 TRP B 193      57.187   6.751  54.984  1.00 96.23           C  
ATOM   6519  CZ2 TRP B 193      57.150   6.102  56.230  1.00 96.23           C  
ATOM   6521  CZ3 TRP B 193      58.126   7.774  54.754  1.00 96.23           C  
ATOM   6523  N   ARG B 194      63.596   9.934  57.280  1.00 97.22           N  
ATOM   6525  CA  ARG B 194      64.494  11.092  57.243  1.00 97.22           C  
ATOM   6527  C   ARG B 194      63.708  12.327  56.853  1.00 97.22           C  
ATOM   6528  CB  ARG B 194      65.634  10.843  56.246  1.00 97.22           C  
ATOM   6531  O   ARG B 194      62.906  12.259  55.926  1.00 97.22           O  
ATOM   6532  CG  ARG B 194      66.444   9.574  56.532  1.00 97.22           C  
ATOM   6535  CD  ARG B 194      67.174   9.657  57.879  1.00 97.22           C  
ATOM   6538  NE  ARG B 194      67.889   8.408  58.187  1.00 97.22           N  
ATOM   6540  NH1 ARG B 194      69.637   8.665  56.728  1.00 97.22           N  
ATOM   6543  NH2 ARG B 194      69.385   6.741  57.845  1.00 97.22           N  
ATOM   6546  CZ  ARG B 194      68.976   7.953  57.601  1.00 97.22           C  
ATOM   6547  N   LEU B 195      63.964  13.443  57.528  1.00 97.01           N  
ATOM   6549  CA  LEU B 195      63.394  14.737  57.161  1.00 97.01           C  
ATOM   6551  C   LEU B 195      64.174  15.314  55.977  1.00 97.01           C  
ATOM   6552  CB  LEU B 195      63.416  15.667  58.387  1.00 97.01           C  
ATOM   6555  O   LEU B 195      65.397  15.429  56.034  1.00 97.01           O  
ATOM   6556  CG  LEU B 195      62.884  17.089  58.116  1.00 97.01           C  
ATOM   6558  CD1 LEU B 195      61.375  17.098  57.871  1.00 97.01           C  
ATOM   6562  CD2 LEU B 195      63.197  17.974  59.320  1.00 97.01           C  
ATOM   6566  N   CYS B 196      63.470  15.712  54.928  1.00 97.73           N  
ATOM   6568  CA  CYS B 196      64.002  16.416  53.773  1.00 97.73           C  
ATOM   6570  C   CYS B 196      63.524  17.870  53.775  1.00 97.73           C  
ATOM   6571  CB  CYS B 196      63.556  15.707  52.496  1.00 97.73           C  
ATOM   6574  O   CYS B 196      62.371  18.140  54.107  1.00 97.73           O  
ATOM   6575  SG  CYS B 196      64.201  14.015  52.420  1.00 97.73           S  
ATOM   6577  N   ARG B 197      64.393  18.808  53.381  1.00 96.85           N  
ATOM   6579  CA  ARG B 197      64.102  20.249  53.389  1.00 96.85           C  
ATOM   6581  C   ARG B 197      64.713  20.972  52.195  1.00 96.85           C  
ATOM   6582  CB  ARG B 197      64.641  20.822  54.704  1.00 96.85           C  
ATOM   6585  O   ARG B 197      65.928  20.947  52.014  1.00 96.85           O  
ATOM   6586  CG  ARG B 197      64.396  22.326  54.882  1.00 96.85           C  
ATOM   6589  CD  ARG B 197      64.940  22.830  56.229  1.00 96.85           C  
ATOM   6592  NE  ARG B 197      64.235  22.233  57.377  1.00 96.85           N  
ATOM   6594  NH1 ARG B 197      65.561  22.912  59.128  1.00 96.85           N  
ATOM   6597  NH2 ARG B 197      63.736  21.680  59.512  1.00 96.85           N  
ATOM   6600  CZ  ARG B 197      64.521  22.277  58.665  1.00 96.85           C  
ATOM   6601  N   LEU B 198      63.891  21.727  51.472  1.00 95.95           N  
ATOM   6603  CA  LEU B 198      64.307  22.783  50.546  1.00 95.95           C  
ATOM   6605  C   LEU B 198      63.984  24.150  51.155  1.00 95.95           C  
ATOM   6606  CB  LEU B 198      63.600  22.601  49.195  1.00 95.95           C  
ATOM   6609  O   LEU B 198      62.841  24.442  51.498  1.00 95.95           O  
ATOM   6610  CG  LEU B 198      64.178  21.468  48.338  1.00 95.95           C  
ATOM   6612  CD1 LEU B 198      63.208  21.171  47.195  1.00 95.95           C  
ATOM   6616  CD2 LEU B 198      65.532  21.853  47.745  1.00 95.95           C  
ATOM   6620  N   THR B 199      65.001  24.996  51.312  1.00 95.30           N  
ATOM   6622  CA  THR B 199      64.882  26.324  51.933  1.00 95.30           C  
ATOM   6624  C   THR B 199      65.934  27.275  51.368  1.00 95.30           C  
ATOM   6625  CB  THR B 199      65.005  26.205  53.465  1.00 95.30           C  
ATOM   6627  O   THR B 199      66.945  26.825  50.828  1.00 95.30           O  
ATOM   6628  CG2 THR B 199      66.390  25.803  53.973  1.00 95.30           C  
ATOM   6632  OG1 THR B 199      64.666  27.404  54.118  1.00 95.30           O  
ATOM   6634  N   GLY B 200      65.719  28.583  51.524  1.00 93.32           N  
ATOM   6636  CA  GLY B 200      66.703  29.609  51.164  1.00 93.32           C  
ATOM   6639  C   GLY B 200      67.162  29.509  49.708  1.00 93.32           C  
ATOM   6640  O   GLY B 200      66.347  29.291  48.811  1.00 93.32           O  
ATOM   6641  N   ASP B 201      68.468  29.635  49.483  1.00 93.57           N  
ATOM   6643  CA  ASP B 201      69.055  29.665  48.140  1.00 93.57           C  
ATOM   6645  C   ASP B 201      68.775  28.399  47.329  1.00 93.57           C  
ATOM   6646  CB  ASP B 201      70.571  29.891  48.240  1.00 93.57           C  
ATOM   6649  O   ASP B 201      68.555  28.495  46.126  1.00 93.57           O  
ATOM   6650  CG  ASP B 201      70.942  31.267  48.797  1.00 93.57           C  
ATOM   6651  OD1 ASP B 201      72.118  31.418  49.185  1.00 93.57           O  
ATOM   6652  OD2 ASP B 201      70.049  32.143  48.848  1.00 93.57           O  
ATOM   6653  N   ALA B 202      68.705  27.228  47.969  1.00 93.97           N  
ATOM   6655  CA  ALA B 202      68.370  25.983  47.278  1.00 93.97           C  
ATOM   6657  C   ALA B 202      66.936  26.009  46.724  1.00 93.97           C  
ATOM   6658  CB  ALA B 202      68.579  24.812  48.243  1.00 93.97           C  
ATOM   6662  O   ALA B 202      66.699  25.595  45.592  1.00 93.97           O  
ATOM   6663  N   LEU B 203      65.985  26.560  47.486  1.00 93.97           N  
ATOM   6665  CA  LEU B 203      64.603  26.718  47.029  1.00 93.97           C  
ATOM   6667  C   LEU B 203      64.507  27.747  45.890  1.00 93.97           C  
ATOM   6668  CB  LEU B 203      63.720  27.084  48.238  1.00 93.97           C  
ATOM   6671  O   LEU B 203      63.858  27.498  44.878  1.00 93.97           O  
ATOM   6672  CG  LEU B 203      62.226  27.254  47.912  1.00 93.97           C  
ATOM   6674  CD1 LEU B 203      61.620  25.971  47.344  1.00 93.97           C  
ATOM   6678  CD2 LEU B 203      61.462  27.624  49.183  1.00 93.97           C  
ATOM   6682  N   GLN B 204      65.207  28.876  46.027  1.00 92.24           N  
ATOM   6684  CA  GLN B 204      65.246  29.930  45.007  1.00 92.24           C  
ATOM   6686  C   GLN B 204      65.986  29.494  43.729  1.00 92.24           C  
ATOM   6687  CB  GLN B 204      65.909  31.181  45.608  1.00 92.24           C  
ATOM   6690  O   GLN B 204      65.684  29.975  42.638  1.00 92.24           O  
ATOM   6691  CG  GLN B 204      65.126  31.780  46.791  1.00 92.24           C  
ATOM   6694  CD  GLN B 204      63.740  32.282  46.404  1.00 92.24           C  
ATOM   6695  NE2 GLN B 204      62.750  32.145  47.259  1.00 92.24           N  
ATOM   6698  OE1 GLN B 204      63.524  32.822  45.337  1.00 92.24           O  
ATOM   6699  N   ALA B 205      66.951  28.576  43.833  1.00 91.49           N  
ATOM   6701  CA  ALA B 205      67.674  28.035  42.685  1.00 91.49           C  
ATOM   6703  C   ALA B 205      66.786  27.145  41.806  1.00 91.49           C  
ATOM   6704  CB  ALA B 205      68.905  27.273  43.186  1.00 91.49           C  
ATOM   6708  O   ALA B 205      66.947  27.151  40.587  1.00 91.49           O  
ATOM   6709  N   ILE B 206      65.822  26.431  42.398  1.00 86.24           N  
ATOM   6711  CA  ILE B 206      64.879  25.593  41.646  1.00 86.24           C  
ATOM   6713  C   ILE B 206      63.953  26.441  40.767  1.00 86.24           C  
ATOM   6714  CB  ILE B 206      64.095  24.672  42.601  1.00 86.24           C  
ATOM   6716  O   ILE B 206      63.612  26.027  39.659  1.00 86.24           O  
ATOM   6717  CG1 ILE B 206      65.032  23.610  43.212  1.00 86.24           C  
ATOM   6720  CG2 ILE B 206      62.958  23.974  41.845  1.00 86.24           C  
ATOM   6724  CD1 ILE B 206      64.381  22.805  44.340  1.00 86.24           C  
ATOM   6728  N   ASP B 207      63.584  27.641  41.210  1.00 76.73           N  
ATOM   6730  CA  ASP B 207      62.758  28.547  40.406  1.00 76.73           C  
ATOM   6732  C   ASP B 207      63.462  28.996  39.120  1.00 76.73           C  
ATOM   6733  CB  ASP B 207      62.334  29.734  41.271  1.00 76.73           C  
ATOM   6736  O   ASP B 207      62.867  29.052  38.044  1.00 76.73           O  
ATOM   6737  CG  ASP B 207      61.352  30.634  40.525  1.00 76.73           C  
ATOM   6738  OD1 ASP B 207      61.640  31.846  40.433  1.00 76.73           O  
ATOM   6739  OD2 ASP B 207      60.327  30.083  40.058  1.00 76.73           O  
ATOM   6740  N   LYS B 208      64.780  29.176  39.215  1.00 77.99           N  
ATOM   6742  CA  LYS B 208      65.653  29.540  38.094  1.00 77.99           C  
ATOM   6744  C   LYS B 208      65.967  28.375  37.166  1.00 77.99           C  
ATOM   6745  CB  LYS B 208      66.951  30.139  38.634  1.00 77.99           C  
ATOM   6748  O   LYS B 208      66.619  28.585  36.142  1.00 77.99           O  
ATOM   6749  CG  LYS B 208      66.683  31.399  39.459  1.00 77.99           C  
ATOM   6752  CD  LYS B 208      67.993  31.913  40.048  1.00 77.99           C  
ATOM   6755  CE  LYS B 208      67.668  33.079  40.978  1.00 77.99           C  
ATOM   6758  NZ  LYS B 208      68.883  33.569  41.668  1.00 77.99           N  
ATOM   6762  N   LEU B 209      65.535  27.157  37.501  1.00 70.39           N  
ATOM   6764  CA  LEU B 209      65.590  26.068  36.546  1.00 70.39           C  
ATOM   6766  C   LEU B 209      64.628  26.414  35.416  1.00 70.39           C  
ATOM   6767  CB  LEU B 209      65.293  24.703  37.188  1.00 70.39           C  
ATOM   6770  O   LEU B 209      63.401  26.345  35.553  1.00 70.39           O  
ATOM   6771  CG  LEU B 209      66.329  24.272  38.242  1.00 70.39           C  
ATOM   6773  CD1 LEU B 209      65.874  22.975  38.911  1.00 70.39           C  
ATOM   6777  CD2 LEU B 209      67.716  24.026  37.638  1.00 70.39           C  
ATOM   6781  N   ASN B 210      65.226  26.760  34.284  1.00 59.05           N  
ATOM   6783  CA  ASN B 210      64.627  26.511  32.991  1.00 59.05           C  
ATOM   6785  C   ASN B 210      64.569  25.007  32.864  1.00 59.05           C  
ATOM   6786  CB  ASN B 210      65.457  27.146  31.881  1.00 59.05           C  
ATOM   6789  O   ASN B 210      65.514  24.336  32.444  1.00 59.05           O  
ATOM   6790  CG  ASN B 210      65.372  28.653  31.899  1.00 59.05           C  
ATOM   6791  ND2 ASN B 210      66.293  29.304  31.232  1.00 59.05           N  
ATOM   6794  OD1 ASN B 210      64.509  29.274  32.492  1.00 59.05           O  
ATOM   6795  N   ILE B 211      63.481  24.494  33.395  1.00 49.83           N  
ATOM   6797  CA  ILE B 211      62.976  23.280  32.834  1.00 49.83           C  
ATOM   6799  C   ILE B 211      62.555  23.628  31.400  1.00 49.83           C  
ATOM   6800  CB  ILE B 211      61.868  22.750  33.711  1.00 49.83           C  
ATOM   6802  O   ILE B 211      62.033  24.759  31.230  1.00 49.83           O  
ATOM   6803  CG1 ILE B 211      62.158  22.678  35.217  1.00 49.83           C  
ATOM   6806  CG2 ILE B 211      61.628  21.328  33.174  1.00 49.83           C  
ATOM   6810  CD1 ILE B 211      60.902  22.265  35.989  1.00 49.83           C  
ATOM   6814  OXT ILE B 211      63.009  22.832  30.555  1.00 49.83           O  
TER
END
