# Supplementary material for: Improving deep learning protein monomer and complex structure prediction using DeepMSA2 with huge metagenomics data
Source: Nat Methods. 2024 Jan 2;21(2):279–89. doi: 10.1038/s41592-023-02130-4 (PMC10864179; doi:10.1038/s41592-023-02130-4)
Supplement: Supplementary file 17 — Statistical source data and structure coordinate files. [file 41592_2023_2130_MOESM17_ESM.zip › Figure6/Fig6B.T1132o.DMFold-Multimer_model.pdb]

PFRMAT TS
TARGET T1132
MODEL   1
PARENT N/A
ATOM      1  N   SER A   1      83.525  63.561  69.006  1.00 32.57           N  
ATOM      5  CA  SER A   1      83.306  62.178  68.579  1.00 32.57           C  
ATOM      7  C   SER A   1      82.310  61.570  69.536  1.00 32.57           C  
ATOM      8  CB  SER A   1      84.623  61.396  68.604  1.00 32.57           C  
ATOM     11  O   SER A   1      82.576  61.537  70.736  1.00 32.57           O  
ATOM     12  OG  SER A   1      85.385  61.738  69.752  1.00 32.57           O  
ATOM     14  N   GLY A   2      81.136  61.165  69.053  1.00 34.16           N  
ATOM     16  CA  GLY A   2      80.443  60.095  69.767  1.00 34.16           C  
ATOM     19  C   GLY A   2      81.382  58.890  69.752  1.00 34.16           C  
ATOM     20  O   GLY A   2      81.976  58.614  68.718  1.00 34.16           O  
ATOM     21  N   GLY A   3      81.608  58.230  70.886  1.00 44.30           N  
ATOM     23  CA  GLY A   3      82.408  56.997  70.939  1.00 44.30           C  
ATOM     26  C   GLY A   3      81.645  55.791  70.387  1.00 44.30           C  
ATOM     27  O   GLY A   3      81.720  54.716  70.973  1.00 44.30           O  
ATOM     28  N   GLY A   4      80.812  56.001  69.363  1.00 60.55           N  
ATOM     30  CA  GLY A   4      80.197  54.909  68.625  1.00 60.55           C  
ATOM     33  C   GLY A   4      81.275  54.196  67.822  1.00 60.55           C  
ATOM     34  O   GLY A   4      82.242  54.823  67.386  1.00 60.55           O  
ATOM     35  N   MET A   5      81.130  52.886  67.659  1.00 86.89           N  
ATOM     37  CA  MET A   5      81.995  52.147  66.751  1.00 86.89           C  
ATOM     39  C   MET A   5      81.664  52.567  65.319  1.00 86.89           C  
ATOM     40  CB  MET A   5      81.809  50.639  66.942  1.00 86.89           C  
ATOM     43  O   MET A   5      80.498  52.543  64.927  1.00 86.89           O  
ATOM     44  CG  MET A   5      82.441  50.132  68.239  1.00 86.89           C  
ATOM     47  SD  MET A   5      82.089  48.385  68.588  1.00 86.89           S  
ATOM     48  CE  MET A   5      83.545  48.001  69.593  1.00 86.89           C  
ATOM     52  N   THR A   6      82.691  52.939  64.557  1.00 97.35           N  
ATOM     54  CA  THR A   6      82.576  53.254  63.132  1.00 97.35           C  
ATOM     56  C   THR A   6      81.887  52.102  62.400  1.00 97.35           C  
ATOM     57  CB  THR A   6      83.975  53.501  62.557  1.00 97.35           C  
ATOM     59  O   THR A   6      82.268  50.942  62.588  1.00 97.35           O  
ATOM     60  CG2 THR A   6      83.927  53.959  61.119  1.00 97.35           C  
ATOM     64  OG1 THR A   6      84.621  54.526  63.283  1.00 97.35           O  
ATOM     66  N   TYR A   7      80.870  52.423  61.600  1.00 98.79           N  
ATOM     68  CA  TYR A   7      80.001  51.447  60.949  1.00 98.79           C  
ATOM     70  C   TYR A   7      80.373  51.295  59.476  1.00 98.79           C  
ATOM     71  CB  TYR A   7      78.545  51.866  61.139  1.00 98.79           C  
ATOM     74  O   TYR A   7      80.414  52.275  58.738  1.00 98.79           O  
ATOM     75  CG  TYR A   7      77.547  50.839  60.652  1.00 98.79           C  
ATOM     76  CD1 TYR A   7      76.792  51.092  59.495  1.00 98.79           C  
ATOM     78  CD2 TYR A   7      77.362  49.640  61.368  1.00 98.79           C  
ATOM     80  CE1 TYR A   7      75.799  50.183  59.098  1.00 98.79           C  
ATOM     82  CE2 TYR A   7      76.362  48.730  60.981  1.00 98.79           C  
ATOM     84  OH  TYR A   7      74.520  48.238  59.513  1.00 98.79           O  
ATOM     86  CZ  TYR A   7      75.562  49.024  59.861  1.00 98.79           C  
ATOM     87  N   HIS A   8      80.674  50.071  59.066  1.00 98.91           N  
ATOM     89  CA  HIS A   8      81.181  49.722  57.745  1.00 98.91           C  
ATOM     91  C   HIS A   8      80.131  48.912  56.995  1.00 98.91           C  
ATOM     92  CB  HIS A   8      82.488  48.930  57.878  1.00 98.91           C  
ATOM     95  O   HIS A   8      79.515  48.006  57.562  1.00 98.91           O  
ATOM     96  CG  HIS A   8      83.658  49.741  58.373  1.00 98.91           C  
ATOM     97  CD2 HIS A   8      83.765  50.381  59.576  1.00 98.91           C  
ATOM     99  ND1 HIS A   8      84.834  49.968  57.695  1.00 98.91           N  
ATOM    101  CE1 HIS A   8      85.618  50.740  58.464  1.00 98.91           C  
ATOM    103  NE2 HIS A   8      85.004  51.029  59.623  1.00 98.91           N  
ATOM    104  N   VAL A   9      79.953  49.221  55.717  1.00 98.95           N  
ATOM    106  CA  VAL A   9      79.013  48.559  54.817  1.00 98.95           C  
ATOM    108  C   VAL A   9      79.738  48.269  53.511  1.00 98.95           C  
ATOM    109  CB  VAL A   9      77.769  49.439  54.579  1.00 98.95           C  
ATOM    111  O   VAL A   9      80.410  49.142  52.966  1.00 98.95           O  
ATOM    112  CG1 VAL A   9      76.757  48.746  53.661  1.00 98.95           C  
ATOM    116  CG2 VAL A   9      77.077  49.816  55.899  1.00 98.95           C  
ATOM    120  N   LEU A  10      79.592  47.048  53.001  1.00 98.92           N  
ATOM    122  CA  LEU A  10      80.069  46.701  51.667  1.00 98.92           C  
ATOM    124  C   LEU A  10      78.933  46.137  50.829  1.00 98.92           C  
ATOM    125  CB  LEU A  10      81.241  45.724  51.760  1.00 98.92           C  
ATOM    128  O   LEU A  10      78.304  45.135  51.189  1.00 98.92           O  
ATOM    129  CG  LEU A  10      81.876  45.450  50.385  1.00 98.92           C  
ATOM    131  CD1 LEU A  10      82.766  46.603  49.919  1.00 98.92           C  
ATOM    135  CD2 LEU A  10      82.776  44.240  50.476  1.00 98.92           C  
ATOM    139  N   VAL A  11      78.716  46.755  49.673  1.00 98.93           N  
ATOM    141  CA  VAL A  11      77.646  46.395  48.742  1.00 98.93           C  
ATOM    143  C   VAL A  11      78.240  45.989  47.400  1.00 98.93           C  
ATOM    144  CB  VAL A  11      76.648  47.556  48.572  1.00 98.93           C  
ATOM    146  O   VAL A  11      79.123  46.665  46.890  1.00 98.93           O  
ATOM    147  CG1 VAL A  11      75.375  47.053  47.885  1.00 98.93           C  
ATOM    151  CG2 VAL A  11      76.243  48.177  49.914  1.00 98.93           C  
ATOM    155  N   GLN A  12      77.747  44.908  46.803  1.00 98.96           N  
ATOM    157  CA  GLN A  12      78.126  44.434  45.472  1.00 98.96           C  
ATOM    159  C   GLN A  12      77.007  44.695  44.456  1.00 98.96           C  
ATOM    160  CB  GLN A  12      78.478  42.941  45.552  1.00 98.96           C  
ATOM    163  O   GLN A  12      75.821  44.509  44.751  1.00 98.96           O  
ATOM    164  CG  GLN A  12      78.943  42.337  44.215  1.00 98.96           C  
ATOM    167  CD  GLN A  12      79.019  40.820  44.290  1.00 98.96           C  
ATOM    168  NE2 GLN A  12      78.198  40.105  43.552  1.00 98.96           N  
ATOM    171  OE1 GLN A  12      79.805  40.238  45.013  1.00 98.96           O  
ATOM    172  N   PHE A  13      77.405  45.027  43.228  1.00 98.96           N  
ATOM    174  CA  PHE A  13      76.550  45.039  42.044  1.00 98.96           C  
ATOM    176  C   PHE A  13      77.224  44.325  40.872  1.00 98.96           C  
ATOM    177  CB  PHE A  13      76.218  46.481  41.656  1.00 98.96           C  
ATOM    180  O   PHE A  13      78.433  44.444  40.677  1.00 98.96           O  
ATOM    181  CG  PHE A  13      75.311  47.194  42.637  1.00 98.96           C  
ATOM    182  CD1 PHE A  13      73.919  47.188  42.434  1.00 98.96           C  
ATOM    184  CD2 PHE A  13      75.856  47.874  43.743  1.00 98.96           C  
ATOM    186  CE1 PHE A  13      73.077  47.892  43.313  1.00 98.96           C  
ATOM    188  CE2 PHE A  13      75.015  48.579  44.620  1.00 98.96           C  
ATOM    190  CZ  PHE A  13      73.629  48.600  44.395  1.00 98.96           C  
ATOM    192  N   ASP A  14      76.421  43.641  40.059  1.00 98.92           N  
ATOM    194  CA  ASP A  14      76.826  43.119  38.754  1.00 98.92           C  
ATOM    196  C   ASP A  14      76.085  43.894  37.654  1.00 98.92           C  
ATOM    197  CB  ASP A  14      76.588  41.598  38.669  1.00 98.92           C  
ATOM    200  O   ASP A  14      74.876  44.126  37.740  1.00 98.92           O  
ATOM    201  CG  ASP A  14      77.592  40.774  39.495  1.00 98.92           C  
ATOM    202  OD1 ASP A  14      78.805  41.068  39.453  1.00 98.92           O  
ATOM    203  OD2 ASP A  14      77.213  39.773  40.145  1.00 98.92           O  
ATOM    204  N   VAL A  15      76.794  44.325  36.610  1.00 98.84           N  
ATOM    206  CA  VAL A  15      76.231  45.171  35.547  1.00 98.84           C  
ATOM    208  C   VAL A  15      76.541  44.640  34.148  1.00 98.84           C  
ATOM    209  CB  VAL A  15      76.660  46.645  35.676  1.00 98.84           C  
ATOM    211  O   VAL A  15      77.605  44.067  33.929  1.00 98.84           O  
ATOM    212  CG1 VAL A  15      76.273  47.208  37.044  1.00 98.84           C  
ATOM    216  CG2 VAL A  15      78.153  46.905  35.447  1.00 98.84           C  
ATOM    220  N   PRO A  16      75.655  44.859  33.161  1.00 98.68           N  
ATOM    221  CA  PRO A  16      75.945  44.557  31.766  1.00 98.68           C  
ATOM    223  C   PRO A  16      77.192  45.290  31.266  1.00 98.68           C  
ATOM    224  CB  PRO A  16      74.702  44.975  30.981  1.00 98.68           C  
ATOM    227  O   PRO A  16      77.506  46.405  31.698  1.00 98.68           O  
ATOM    228  CG  PRO A  16      73.583  44.891  32.015  1.00 98.68           C  
ATOM    231  CD  PRO A  16      74.283  45.301  33.306  1.00 98.68           C  
ATOM    234  N   SER A  17      77.883  44.692  30.299  1.00 98.66           N  
ATOM    236  CA  SER A  17      79.162  45.213  29.812  1.00 98.66           C  
ATOM    238  C   SER A  17      79.071  46.605  29.189  1.00 98.66           C  
ATOM    239  CB  SER A  17      79.794  44.225  28.839  1.00 98.66           C  
ATOM    242  O   SER A  17      79.984  47.412  29.368  1.00 98.66           O  
ATOM    243  OG  SER A  17      78.893  43.834  27.828  1.00 98.66           O  
ATOM    245  N   ASP A  18      77.952  46.940  28.541  1.00 98.71           N  
ATOM    247  CA  ASP A  18      77.684  48.270  27.983  1.00 98.71           C  
ATOM    249  C   ASP A  18      77.303  49.321  29.045  1.00 98.71           C  
ATOM    250  CB  ASP A  18      76.618  48.167  26.873  1.00 98.71           C  
ATOM    253  O   ASP A  18      77.116  50.497  28.718  1.00 98.71           O  
ATOM    254  CG  ASP A  18      75.197  47.979  27.418  1.00 98.71           C  
ATOM    255  OD1 ASP A  18      75.022  47.091  28.277  1.00 98.71           O  
ATOM    256  OD2 ASP A  18      74.295  48.753  27.010  1.00 98.71           O  
ATOM    257  N   LYS A  19      77.200  48.920  30.321  1.00 98.88           N  
ATOM    259  CA  LYS A  19      76.819  49.774  31.456  1.00 98.88           C  
ATOM    261  C   LYS A  19      77.908  49.971  32.501  1.00 98.88           C  
ATOM    262  CB  LYS A  19      75.540  49.234  32.115  1.00 98.88           C  
ATOM    265  O   LYS A  19      77.702  50.778  33.398  1.00 98.88           O  
ATOM    266  CG  LYS A  19      74.349  49.148  31.160  1.00 98.88           C  
ATOM    269  CD  LYS A  19      73.948  50.511  30.596  1.00 98.88           C  
ATOM    272  CE  LYS A  19      72.770  50.293  29.658  1.00 98.88           C  
ATOM    275  NZ  LYS A  19      72.516  51.513  28.870  1.00 98.88           N  
ATOM    279  N   ARG A  20      79.076  49.336  32.365  1.00 98.88           N  
ATOM    281  CA  ARG A  20      80.205  49.464  33.312  1.00 98.88           C  
ATOM    283  C   ARG A  20      80.573  50.922  33.612  1.00 98.88           C  
ATOM    284  CB  ARG A  20      81.424  48.709  32.764  1.00 98.88           C  
ATOM    287  O   ARG A  20      80.609  51.321  34.768  1.00 98.88           O  
ATOM    288  CG  ARG A  20      81.202  47.193  32.661  1.00 98.88           C  
ATOM    291  CD  ARG A  20      82.367  46.575  31.879  1.00 98.88           C  
ATOM    294  NE  ARG A  20      82.181  45.130  31.699  1.00 98.88           N  
ATOM    296  NH1 ARG A  20      83.275  44.775  29.696  1.00 98.88           N  
ATOM    299  NH2 ARG A  20      82.355  43.084  30.776  1.00 98.88           N  
ATOM    302  CZ  ARG A  20      82.615  44.348  30.731  1.00 98.88           C  
ATOM    303  N   GLU A  21      80.769  51.733  32.572  1.00 98.73           N  
ATOM    305  CA  GLU A  21      81.118  53.156  32.728  1.00 98.73           C  
ATOM    307  C   GLU A  21      79.958  53.987  33.295  1.00 98.73           C  
ATOM    308  CB  GLU A  21      81.534  53.742  31.368  1.00 98.73           C  
ATOM    311  O   GLU A  21      80.168  54.902  34.088  1.00 98.73           O  
ATOM    312  CG  GLU A  21      82.744  53.042  30.729  1.00 98.73           C  
ATOM    315  CD  GLU A  21      83.975  53.023  31.645  1.00 98.73           C  
ATOM    316  OE1 GLU A  21      84.604  51.944  31.742  1.00 98.73           O  
ATOM    317  OE2 GLU A  21      84.272  54.087  32.227  1.00 98.73           O  
ATOM    318  N   ALA A  22      78.718  53.657  32.915  1.00 98.90           N  
ATOM    320  CA  ALA A  22      77.534  54.327  33.446  1.00 98.90           C  
ATOM    322  C   ALA A  22      77.353  54.038  34.943  1.00 98.90           C  
ATOM    323  CB  ALA A  22      76.306  53.898  32.630  1.00 98.90           C  
ATOM    327  O   ALA A  22      77.019  54.948  35.700  1.00 98.90           O  
ATOM    328  N   PHE A  23      77.622  52.800  35.368  1.00 98.93           N  
ATOM    330  CA  PHE A  23      77.582  52.402  36.768  1.00 98.93           C  
ATOM    332  C   PHE A  23      78.694  53.070  37.571  1.00 98.93           C  
ATOM    333  CB  PHE A  23      77.686  50.882  36.890  1.00 98.93           C  
ATOM    336  O   PHE A  23      78.412  53.671  38.600  1.00 98.93           O  
ATOM    337  CG  PHE A  23      77.497  50.437  38.324  1.00 98.93           C  
ATOM    338  CD1 PHE A  23      78.614  50.306  39.171  1.00 98.93           C  
ATOM    340  CD2 PHE A  23      76.200  50.252  38.842  1.00 98.93           C  
ATOM    342  CE1 PHE A  23      78.430  50.024  40.533  1.00 98.93           C  
ATOM    344  CE2 PHE A  23      76.024  49.916  40.195  1.00 98.93           C  
ATOM    346  CZ  PHE A  23      77.140  49.820  41.042  1.00 98.93           C  
ATOM    348  N   ALA A  24      79.935  53.038  37.073  1.00 98.86           N  
ATOM    350  CA  ALA A  24      81.061  53.718  37.707  1.00 98.86           C  
ATOM    352  C   ALA A  24      80.761  55.210  37.927  1.00 98.86           C  
ATOM    353  CB  ALA A  24      82.298  53.511  36.828  1.00 98.86           C  
ATOM    357  O   ALA A  24      80.929  55.720  39.031  1.00 98.86           O  
ATOM    358  N   ALA A  25      80.231  55.897  36.908  1.00 98.89           N  
ATOM    360  CA  ALA A  25      79.836  57.298  37.022  1.00 98.89           C  
ATOM    362  C   ALA A  25      78.685  57.521  38.022  1.00 98.89           C  
ATOM    363  CB  ALA A  25      79.463  57.807  35.625  1.00 98.89           C  
ATOM    367  O   ALA A  25      78.704  58.508  38.755  1.00 98.89           O  
ATOM    368  N   ALA A  26      77.693  56.626  38.068  1.00 98.95           N  
ATOM    370  CA  ALA A  26      76.588  56.711  39.020  1.00 98.95           C  
ATOM    372  C   ALA A  26      77.055  56.469  40.466  1.00 98.95           C  
ATOM    373  CB  ALA A  26      75.486  55.733  38.592  1.00 98.95           C  
ATOM    377  O   ALA A  26      76.689  57.234  41.355  1.00 98.95           O  
ATOM    378  N   GLY A  27      77.902  55.462  40.696  1.00 98.93           N  
ATOM    380  CA  GLY A  27      78.479  55.173  42.010  1.00 98.93           C  
ATOM    383  C   GLY A  27      79.376  56.307  42.500  1.00 98.93           C  
ATOM    384  O   GLY A  27      79.265  56.727  43.646  1.00 98.93           O  
ATOM    385  N   LEU A  28      80.209  56.879  41.621  1.00 98.85           N  
ATOM    387  CA  LEU A  28      81.033  58.046  41.955  1.00 98.85           C  
ATOM    389  C   LEU A  28      80.184  59.290  42.231  1.00 98.85           C  
ATOM    390  CB  LEU A  28      82.013  58.339  40.809  1.00 98.85           C  
ATOM    393  O   LEU A  28      80.554  60.108  43.070  1.00 98.85           O  
ATOM    394  CG  LEU A  28      83.196  57.364  40.699  1.00 98.85           C  
ATOM    396  CD1 LEU A  28      83.910  57.653  39.379  1.00 98.85           C  
ATOM    400  CD2 LEU A  28      84.193  57.526  41.848  1.00 98.85           C  
ATOM    404  N   PHE A  29      79.055  59.456  41.536  1.00 98.78           N  
ATOM    406  CA  PHE A  29      78.101  60.523  41.832  1.00 98.78           C  
ATOM    408  C   PHE A  29      77.539  60.388  43.252  1.00 98.78           C  
ATOM    409  CB  PHE A  29      76.989  60.548  40.770  1.00 98.78           C  
ATOM    412  O   PHE A  29      77.518  61.386  43.976  1.00 98.78           O  
ATOM    413  CG  PHE A  29      75.766  61.344  41.178  1.00 98.78           C  
ATOM    414  CD1 PHE A  29      74.682  60.697  41.803  1.00 98.78           C  
ATOM    416  CD2 PHE A  29      75.739  62.739  41.003  1.00 98.78           C  
ATOM    418  CE1 PHE A  29      73.582  61.443  42.258  1.00 98.78           C  
ATOM    420  CE2 PHE A  29      74.633  63.485  41.446  1.00 98.78           C  
ATOM    422  CZ  PHE A  29      73.554  62.837  42.076  1.00 98.78           C  
ATOM    424  N   ASP A  30      77.135  59.180  43.657  1.00 98.87           N  
ATOM    426  CA  ASP A  30      76.639  58.934  45.012  1.00 98.87           C  
ATOM    428  C   ASP A  30      77.731  59.150  46.055  1.00 98.87           C  
ATOM    429  CB  ASP A  30      76.046  57.525  45.135  1.00 98.87           C  
ATOM    432  O   ASP A  30      77.580  59.983  46.945  1.00 98.87           O  
ATOM    433  CG  ASP A  30      75.131  57.376  46.361  1.00 98.87           C  
ATOM    434  OD1 ASP A  30      74.949  58.374  47.100  1.00 98.87           O  
ATOM    435  OD2 ASP A  30      74.537  56.289  46.488  1.00 98.87           O  
ATOM    436  N   ALA A  31      78.886  58.505  45.872  1.00 98.82           N  
ATOM    438  CA  ALA A  31      80.028  58.607  46.771  1.00 98.82           C  
ATOM    440  C   ALA A  31      80.432  60.067  47.023  1.00 98.82           C  
ATOM    441  CB  ALA A  31      81.187  57.809  46.157  1.00 98.82           C  
ATOM    445  O   ALA A  31      80.486  60.530  48.165  1.00 98.82           O  
ATOM    446  N   ASN A  32      80.651  60.829  45.945  1.00 98.77           N  
ATOM    448  CA  ASN A  32      81.047  62.229  46.039  1.00 98.77           C  
ATOM    450  C   ASN A  32      79.932  63.106  46.624  1.00 98.77           C  
ATOM    451  CB  ASN A  32      81.475  62.725  44.647  1.00 98.77           C  
ATOM    454  O   ASN A  32      80.217  64.011  47.409  1.00 98.77           O  
ATOM    455  CG  ASN A  32      82.843  62.205  44.234  1.00 98.77           C  
ATOM    456  ND2 ASN A  32      83.038  61.853  42.986  1.00 98.77           N  
ATOM    459  OD1 ASN A  32      83.768  62.206  45.025  1.00 98.77           O  
ATOM    460  N   GLY A  33      78.672  62.865  46.252  1.00 98.80           N  
ATOM    462  CA  GLY A  33      77.528  63.608  46.778  1.00 98.80           C  
ATOM    465  C   GLY A  33      77.309  63.365  48.272  1.00 98.80           C  
ATOM    466  O   GLY A  33      77.077  64.320  49.015  1.00 98.80           O  
ATOM    467  N   SER A  34      77.435  62.119  48.713  1.00 98.83           N  
ATOM    469  CA  SER A  34      77.274  61.689  50.101  1.00 98.83           C  
ATOM    471  C   SER A  34      78.402  62.241  50.973  1.00 98.83           C  
ATOM    472  CB  SER A  34      77.154  60.160  50.136  1.00 98.83           C  
ATOM    475  O   SER A  34      78.130  62.986  51.912  1.00 98.83           O  
ATOM    476  OG  SER A  34      75.942  59.839  49.478  1.00 98.83           O  
ATOM    478  N   LEU A  35      79.670  62.059  50.579  1.00 98.76           N  
ATOM    480  CA  LEU A  35      80.826  62.634  51.288  1.00 98.76           C  
ATOM    482  C   LEU A  35      80.778  64.168  51.403  1.00 98.76           C  
ATOM    483  CB  LEU A  35      82.115  62.223  50.551  1.00 98.76           C  
ATOM    486  O   LEU A  35      81.262  64.737  52.381  1.00 98.76           O  
ATOM    487  CG  LEU A  35      82.515  60.749  50.737  1.00 98.76           C  
ATOM    489  CD1 LEU A  35      83.612  60.383  49.735  1.00 98.76           C  
ATOM    493  CD2 LEU A  35      83.063  60.492  52.142  1.00 98.76           C  
ATOM    497  N   GLN A  36      80.217  64.865  50.409  1.00 98.64           N  
ATOM    499  CA  GLN A  36      80.118  66.329  50.437  1.00 98.64           C  
ATOM    501  C   GLN A  36      78.998  66.851  51.341  1.00 98.64           C  
ATOM    502  CB  GLN A  36      79.922  66.869  49.013  1.00 98.64           C  
ATOM    505  O   GLN A  36      79.138  67.938  51.907  1.00 98.64           O  
ATOM    506  CG  GLN A  36      81.231  66.850  48.215  1.00 98.64           C  
ATOM    509  CD  GLN A  36      81.028  67.238  46.755  1.00 98.64           C  
ATOM    510  NE2 GLN A  36      81.823  66.699  45.856  1.00 98.64           N  
ATOM    513  OE1 GLN A  36      80.202  68.061  46.389  1.00 98.64           O  
ATOM    514  N   ASN A  37      77.879  66.129  51.446  1.00 98.25           N  
ATOM    516  CA  ASN A  37      76.648  66.651  52.047  1.00 98.25           C  
ATOM    518  C   ASN A  37      76.260  65.974  53.368  1.00 98.25           C  
ATOM    519  CB  ASN A  37      75.517  66.569  51.010  1.00 98.25           C  
ATOM    522  O   ASN A  37      75.405  66.499  54.083  1.00 98.25           O  
ATOM    523  CG  ASN A  37      75.789  67.425  49.786  1.00 98.25           C  
ATOM    524  ND2 ASN A  37      75.905  66.825  48.629  1.00 98.25           N  
ATOM    527  OD1 ASN A  37      75.906  68.640  49.846  1.00 98.25           O  
ATOM    528  N   GLU A  38      76.878  64.845  53.714  1.00 98.47           N  
ATOM    530  CA  GLU A  38      76.510  64.017  54.859  1.00 98.47           C  
ATOM    532  C   GLU A  38      77.666  63.965  55.865  1.00 98.47           C  
ATOM    533  CB  GLU A  38      76.129  62.609  54.394  1.00 98.47           C  
ATOM    536  O   GLU A  38      78.618  63.214  55.675  1.00 98.47           O  
ATOM    537  CG  GLU A  38      74.994  62.621  53.361  1.00 98.47           C  
ATOM    540  CD  GLU A  38      74.733  61.239  52.763  1.00 98.47           C  
ATOM    541  OE1 GLU A  38      73.764  61.145  51.979  1.00 98.47           O  
ATOM    542  OE2 GLU A  38      75.441  60.277  53.114  1.00 98.47           O  
ATOM    543  N   PRO A  39      77.607  64.730  56.971  1.00 97.35           N  
ATOM    544  CA  PRO A  39      78.705  64.776  57.941  1.00 97.35           C  
ATOM    546  C   PRO A  39      79.059  63.420  58.564  1.00 97.35           C  
ATOM    547  CB  PRO A  39      78.238  65.752  59.025  1.00 97.35           C  
ATOM    550  O   PRO A  39      80.180  63.246  59.032  1.00 97.35           O  
ATOM    551  CG  PRO A  39      77.259  66.665  58.290  1.00 97.35           C  
ATOM    554  CD  PRO A  39      76.596  65.723  57.292  1.00 97.35           C  
ATOM    557  N   GLY A  40      78.092  62.498  58.601  1.00 97.83           N  
ATOM    559  CA  GLY A  40      78.262  61.152  59.137  1.00 97.83           C  
ATOM    562  C   GLY A  40      78.801  60.136  58.130  1.00 97.83           C  
ATOM    563  O   GLY A  40      79.090  59.024  58.547  1.00 97.83           O  
ATOM    564  N   THR A  41      78.955  60.482  56.849  1.00 98.73           N  
ATOM    566  CA  THR A  41      79.554  59.608  55.826  1.00 98.73           C  
ATOM    568  C   THR A  41      81.049  59.901  55.769  1.00 98.73           C  
ATOM    569  CB  THR A  41      78.857  59.792  54.468  1.00 98.73           C  
ATOM    571  O   THR A  41      81.474  60.981  55.363  1.00 98.73           O  
ATOM    572  CG2 THR A  41      79.408  58.844  53.402  1.00 98.73           C  
ATOM    576  OG1 THR A  41      77.494  59.488  54.683  1.00 98.73           O  
ATOM    578  N   LEU A  42      81.860  58.960  56.249  1.00 98.62           N  
ATOM    580  CA  LEU A  42      83.294  59.140  56.495  1.00 98.62           C  
ATOM    582  C   LEU A  42      84.166  58.652  55.334  1.00 98.62           C  
ATOM    583  CB  LEU A  42      83.682  58.400  57.789  1.00 98.62           C  
ATOM    586  O   LEU A  42      85.235  59.215  55.089  1.00 98.62           O  
ATOM    587  CG  LEU A  42      82.913  58.818  59.055  1.00 98.62           C  
ATOM    589  CD1 LEU A  42      83.498  58.069  60.252  1.00 98.62           C  
ATOM    593  CD2 LEU A  42      83.009  60.319  59.340  1.00 98.62           C  
ATOM    597  N   ARG A  43      83.719  57.608  54.632  1.00 98.61           N  
ATOM    599  CA  ARG A  43      84.362  57.043  53.440  1.00 98.61           C  
ATOM    601  C   ARG A  43      83.289  56.484  52.518  1.00 98.61           C  
ATOM    602  CB  ARG A  43      85.346  55.942  53.858  1.00 98.61           C  
ATOM    605  O   ARG A  43      82.316  55.910  52.991  1.00 98.61           O  
ATOM    606  CG  ARG A  43      86.137  55.346  52.693  1.00 98.61           C  
ATOM    609  CD  ARG A  43      87.148  54.314  53.193  1.00 98.61           C  
ATOM    612  NE  ARG A  43      86.527  53.036  53.613  1.00 98.61           N  
ATOM    614  NH1 ARG A  43      87.987  52.395  55.274  1.00 98.61           N  
ATOM    617  NH2 ARG A  43      86.451  50.977  54.576  1.00 98.61           N  
ATOM    620  CZ  ARG A  43      86.994  52.146  54.476  1.00 98.61           C  
ATOM    621  N   PHE A  44      83.484  56.650  51.218  1.00 98.74           N  
ATOM    623  CA  PHE A  44      82.658  56.023  50.197  1.00 98.74           C  
ATOM    625  C   PHE A  44      83.536  55.830  48.961  1.00 98.74           C  
ATOM    626  CB  PHE A  44      81.427  56.901  49.925  1.00 98.74           C  
ATOM    629  O   PHE A  44      83.970  56.807  48.348  1.00 98.74           O  
ATOM    630  CG  PHE A  44      80.239  56.160  49.340  1.00 98.74           C  
ATOM    631  CD1 PHE A  44      80.388  55.282  48.246  1.00 98.74           C  
ATOM    633  CD2 PHE A  44      78.960  56.356  49.898  1.00 98.74           C  
ATOM    635  CE1 PHE A  44      79.273  54.614  47.720  1.00 98.74           C  
ATOM    637  CE2 PHE A  44      77.848  55.678  49.373  1.00 98.74           C  
ATOM    639  CZ  PHE A  44      78.003  54.808  48.284  1.00 98.74           C  
ATOM    641  N   GLU A  45      83.853  54.584  48.626  1.00 98.64           N  
ATOM    643  CA  GLU A  45      84.755  54.238  47.528  1.00 98.64           C  
ATOM    645  C   GLU A  45      84.072  53.273  46.558  1.00 98.64           C  
ATOM    646  CB  GLU A  45      86.084  53.672  48.068  1.00 98.64           C  
ATOM    649  O   GLU A  45      83.468  52.283  46.962  1.00 98.64           O  
ATOM    650  CG  GLU A  45      86.828  54.710  48.924  1.00 98.64           C  
ATOM    653  CD  GLU A  45      88.223  54.259  49.379  1.00 98.64           C  
ATOM    654  OE1 GLU A  45      89.190  55.005  49.077  1.00 98.64           O  
ATOM    655  OE2 GLU A  45      88.351  53.232  50.081  1.00 98.64           O  
ATOM    656  N   VAL A  46      84.186  53.556  45.258  1.00 98.87           N  
ATOM    658  CA  VAL A  46      83.755  52.636  44.202  1.00 98.87           C  
ATOM    660  C   VAL A  46      84.949  51.778  43.812  1.00 98.87           C  
ATOM    661  CB  VAL A  46      83.197  53.380  42.977  1.00 98.87           C  
ATOM    663  O   VAL A  46      85.999  52.300  43.439  1.00 98.87           O  
ATOM    664  CG1 VAL A  46      82.651  52.398  41.930  1.00 98.87           C  
ATOM    668  CG2 VAL A  46      82.066  54.339  43.353  1.00 98.87           C  
ATOM    672  N   ILE A  47      84.794  50.463  43.868  1.00 98.88           N  
ATOM    674  CA  ILE A  47      85.840  49.489  43.556  1.00 98.88           C  
ATOM    676  C   ILE A  47      85.325  48.592  42.434  1.00 98.88           C  
ATOM    677  CB  ILE A  47      86.228  48.703  44.829  1.00 98.88           C  
ATOM    679  O   ILE A  47      84.161  48.205  42.428  1.00 98.88           O  
ATOM    680  CG1 ILE A  47      86.726  49.643  45.957  1.00 98.88           C  
ATOM    683  CG2 ILE A  47      87.304  47.645  44.516  1.00 98.88           C  
ATOM    687  CD1 ILE A  47      86.741  48.977  47.337  1.00 98.88           C  
ATOM    691  N   ARG A  48      86.177  48.251  41.467  1.00 98.79           N  
ATOM    693  CA  ARG A  48      85.872  47.238  40.450  1.00 98.79           C  
ATOM    695  C   ARG A  48      86.646  45.963  40.754  1.00 98.79           C  
ATOM    696  CB  ARG A  48      86.160  47.793  39.054  1.00 98.79           C  
ATOM    699  O   ARG A  48      87.826  46.040  41.093  1.00 98.79           O  
ATOM    700  CG  ARG A  48      85.577  46.872  37.971  1.00 98.79           C  
ATOM    703  CD  ARG A  48      85.757  47.458  36.570  1.00 98.79           C  
ATOM    706  NE  ARG A  48      87.180  47.532  36.192  1.00 98.79           N  
ATOM    708  NH1 ARG A  48      86.897  48.705  34.249  1.00 98.79           N  
ATOM    711  NH2 ARG A  48      88.964  48.207  34.958  1.00 98.79           N  
ATOM    714  CZ  ARG A  48      87.675  48.144  35.135  1.00 98.79           C  
ATOM    715  N   ASP A  49      85.995  44.816  40.611  1.00 98.82           N  
ATOM    717  CA  ASP A  49      86.631  43.513  40.799  1.00 98.82           C  
ATOM    719  C   ASP A  49      87.820  43.318  39.845  1.00 98.82           C  
ATOM    720  CB  ASP A  49      85.578  42.420  40.610  1.00 98.82           C  
ATOM    723  O   ASP A  49      87.813  43.801  38.706  1.00 98.82           O  
ATOM    724  CG  ASP A  49      86.093  41.056  41.045  1.00 98.82           C  
ATOM    725  OD1 ASP A  49      86.605  40.321  40.170  1.00 98.82           O  
ATOM    726  OD2 ASP A  49      85.953  40.764  42.250  1.00 98.82           O  
ATOM    727  N   GLU A  50      88.862  42.633  40.317  1.00 98.23           N  
ATOM    729  CA  GLU A  50      90.069  42.396  39.521  1.00 98.23           C  
ATOM    731  C   GLU A  50      89.819  41.435  38.343  1.00 98.23           C  
ATOM    732  CB  GLU A  50      91.212  41.907  40.431  1.00 98.23           C  
ATOM    735  O   GLU A  50      90.425  41.594  37.283  1.00 98.23           O  
ATOM    736  CG  GLU A  50      91.023  40.450  40.873  1.00 98.23           C  
ATOM    739  CD  GLU A  50      92.139  39.880  41.741  1.00 98.23           C  
ATOM    740  OE1 GLU A  50      91.971  38.738  42.230  1.00 98.23           O  
ATOM    741  OE2 GLU A  50      93.178  40.539  41.953  1.00 98.23           O  
ATOM    742  N   ASN A  51      88.913  40.465  38.514  1.00 97.67           N  
ATOM    744  CA  ASN A  51      88.683  39.366  37.577  1.00 97.67           C  
ATOM    746  C   ASN A  51      87.410  39.589  36.754  1.00 97.67           C  
ATOM    747  CB  ASN A  51      88.593  38.057  38.378  1.00 97.67           C  
ATOM    750  O   ASN A  51      87.365  39.298  35.557  1.00 97.67           O  
ATOM    751  CG  ASN A  51      89.917  37.656  39.004  1.00 97.67           C  
ATOM    752  ND2 ASN A  51      89.933  37.398  40.292  1.00 97.67           N  
ATOM    755  OD1 ASN A  51      90.943  37.603  38.349  1.00 97.67           O  
ATOM    756  N   ASN A  52      86.365  40.126  37.382  1.00 98.75           N  
ATOM    758  CA  ASN A  52      85.068  40.345  36.766  1.00 98.75           C  
ATOM    760  C   ASN A  52      84.829  41.832  36.478  1.00 98.75           C  
ATOM    761  CB  ASN A  52      83.993  39.698  37.645  1.00 98.75           C  
ATOM    764  O   ASN A  52      84.359  42.600  37.313  1.00 98.75           O  
ATOM    765  CG  ASN A  52      82.613  39.796  37.029  1.00 98.75           C  
ATOM    766  ND2 ASN A  52      81.641  39.147  37.623  1.00 98.75           N  
ATOM    769  OD1 ASN A  52      82.387  40.470  36.034  1.00 98.75           O  
ATOM    770  N   ARG A  53      85.040  42.236  35.222  1.00 98.12           N  
ATOM    772  CA  ARG A  53      84.821  43.625  34.768  1.00 98.12           C  
ATOM    774  C   ARG A  53      83.377  44.121  34.914  1.00 98.12           C  
ATOM    775  CB  ARG A  53      85.259  43.767  33.306  1.00 98.12           C  
ATOM    778  O   ARG A  53      83.151  45.324  34.797  1.00 98.12           O  
ATOM    779  CG  ARG A  53      86.756  43.493  33.113  1.00 98.12           C  
ATOM    782  CD  ARG A  53      87.182  43.772  31.668  1.00 98.12           C  
ATOM    785  NE  ARG A  53      86.565  42.833  30.709  1.00 98.12           N  
ATOM    787  NH1 ARG A  53      87.175  43.919  28.782  1.00 98.12           N  
ATOM    790  NH2 ARG A  53      86.091  41.993  28.647  1.00 98.12           N  
ATOM    793  CZ  ARG A  53      86.611  42.915  29.393  1.00 98.12           C  
ATOM    794  N   ASN A  54      82.415  43.215  35.094  1.00 98.78           N  
ATOM    796  CA  ASN A  54      81.006  43.525  35.328  1.00 98.78           C  
ATOM    798  C   ASN A  54      80.680  43.732  36.810  1.00 98.78           C  
ATOM    799  CB  ASN A  54      80.142  42.394  34.740  1.00 98.78           C  
ATOM    802  O   ASN A  54      79.574  44.177  37.102  1.00 98.78           O  
ATOM    803  CG  ASN A  54      80.204  42.322  33.233  1.00 98.78           C  
ATOM    804  ND2 ASN A  54      80.223  41.145  32.655  1.00 98.78           N  
ATOM    807  OD1 ASN A  54      80.316  43.322  32.543  1.00 98.78           O  
ATOM    808  N   ARG A  55      81.600  43.428  37.729  1.00 98.94           N  
ATOM    810  CA  ARG A  55      81.358  43.493  39.166  1.00 98.94           C  
ATOM    812  C   ARG A  55      81.984  44.726  39.791  1.00 98.94           C  
ATOM    813  CB  ARG A  55      81.846  42.207  39.825  1.00 98.94           C  
ATOM    816  O   ARG A  55      83.169  45.009  39.609  1.00 98.94           O  
ATOM    817  CG  ARG A  55      81.504  42.196  41.323  1.00 98.94           C  
ATOM    820  CD  ARG A  55      81.618  40.782  41.882  1.00 98.94           C  
ATOM    823  NE  ARG A  55      80.558  39.927  41.331  1.00 98.94           N  
ATOM    825  NH1 ARG A  55      81.182  37.990  42.362  1.00 98.94           N  
ATOM    828  NH2 ARG A  55      79.312  38.070  41.099  1.00 98.94           N  
ATOM    831  CZ  ARG A  55      80.360  38.660  41.599  1.00 98.94           C  
ATOM    832  N   PHE A  56      81.174  45.426  40.567  1.00 98.95           N  
ATOM    834  CA  PHE A  56      81.587  46.575  41.351  1.00 98.95           C  
ATOM    836  C   PHE A  56      81.195  46.393  42.810  1.00 98.95           C  
ATOM    837  CB  PHE A  56      80.968  47.851  40.778  1.00 98.95           C  
ATOM    840  O   PHE A  56      80.198  45.738  43.123  1.00 98.95           O  
ATOM    841  CG  PHE A  56      81.489  48.253  39.413  1.00 98.95           C  
ATOM    842  CD1 PHE A  56      82.518  49.206  39.305  1.00 98.95           C  
ATOM    844  CD2 PHE A  56      80.934  47.688  38.248  1.00 98.95           C  
ATOM    846  CE1 PHE A  56      82.974  49.612  38.038  1.00 98.95           C  
ATOM    848  CE2 PHE A  56      81.405  48.079  36.983  1.00 98.95           C  
ATOM    850  CZ  PHE A  56      82.415  49.051  36.877  1.00 98.95           C  
ATOM    852  N   TYR A  57      81.965  47.030  43.679  1.00 98.95           N  
ATOM    854  CA  TYR A  57      81.710  47.127  45.102  1.00 98.95           C  
ATOM    856  C   TYR A  57      81.637  48.599  45.511  1.00 98.95           C  
ATOM    857  CB  TYR A  57      82.771  46.359  45.900  1.00 98.95           C  
ATOM    860  O   TYR A  57      82.382  49.429  44.982  1.00 98.95           O  
ATOM    861  CG  TYR A  57      83.086  44.973  45.364  1.00 98.95           C  
ATOM    862  CD1 TYR A  57      82.242  43.892  45.679  1.00 98.95           C  
ATOM    864  CD2 TYR A  57      84.212  44.768  44.542  1.00 98.95           C  
ATOM    866  CE1 TYR A  57      82.525  42.609  45.173  1.00 98.95           C  
ATOM    868  CE2 TYR A  57      84.498  43.484  44.037  1.00 98.95           C  
ATOM    870  OH  TYR A  57      83.902  41.151  43.871  1.00 98.95           O  
ATOM    872  CZ  TYR A  57      83.650  42.400  44.351  1.00 98.95           C  
ATOM    873  N   LEU A  58      80.745  48.912  46.443  1.00 98.96           N  
ATOM    875  CA  LEU A  58      80.687  50.185  47.152  1.00 98.96           C  
ATOM    877  C   LEU A  58      81.159  49.924  48.584  1.00 98.96           C  
ATOM    878  CB  LEU A  58      79.260  50.764  47.103  1.00 98.96           C  
ATOM    881  O   LEU A  58      80.488  49.201  49.323  1.00 98.96           O  
ATOM    882  CG  LEU A  58      78.630  50.888  45.703  1.00 98.96           C  
ATOM    884  CD1 LEU A  58      77.280  51.601  45.797  1.00 98.96           C  
ATOM    888  CD2 LEU A  58      79.490  51.657  44.695  1.00 98.96           C  
ATOM    892  N   ASP A  59      82.342  50.435  48.929  1.00 98.88           N  
ATOM    894  CA  ASP A  59      82.935  50.366  50.270  1.00 98.88           C  
ATOM    896  C   ASP A  59      82.621  51.664  51.016  1.00 98.88           C  
ATOM    897  CB  ASP A  59      84.444  50.092  50.157  1.00 98.88           C  
ATOM    900  O   ASP A  59      83.128  52.742  50.681  1.00 98.88           O  
ATOM    901  CG  ASP A  59      85.231  50.179  51.476  1.00 98.88           C  
ATOM    902  OD1 ASP A  59      84.650  50.336  52.574  1.00 98.88           O  
ATOM    903  OD2 ASP A  59      86.479  50.163  51.398  1.00 98.88           O  
ATOM    904  N   GLU A  60      81.750  51.555  52.011  1.00 98.93           N  
ATOM    906  CA  GLU A  60      81.107  52.677  52.676  1.00 98.93           C  
ATOM    908  C   GLU A  60      81.377  52.636  54.182  1.00 98.93           C  
ATOM    909  CB  GLU A  60      79.599  52.648  52.411  1.00 98.93           C  
ATOM    912  O   GLU A  60      81.290  51.591  54.833  1.00 98.93           O  
ATOM    913  CG  GLU A  60      79.183  52.595  50.930  1.00 98.93           C  
ATOM    916  CD  GLU A  60      77.673  52.350  50.773  1.00 98.93           C  
ATOM    917  OE1 GLU A  60      77.275  51.776  49.733  1.00 98.93           O  
ATOM    918  OE2 GLU A  60      76.917  52.702  51.715  1.00 98.93           O  
ATOM    919  N   VAL A  61      81.679  53.796  54.764  1.00 98.93           N  
ATOM    921  CA  VAL A  61      81.932  53.938  56.199  1.00 98.93           C  
ATOM    923  C   VAL A  61      81.207  55.146  56.749  1.00 98.93           C  
ATOM    924  CB  VAL A  61      83.427  54.043  56.522  1.00 98.93           C  
ATOM    926  O   VAL A  61      81.338  56.256  56.232  1.00 98.93           O  
ATOM    927  CG1 VAL A  61      83.670  54.034  58.022  1.00 98.93           C  
ATOM    931  CG2 VAL A  61      84.198  52.859  55.953  1.00 98.93           C  
ATOM    935  N   TYR A  62      80.522  54.936  57.863  1.00 98.86           N  
ATOM    937  CA  TYR A  62      79.702  55.916  58.551  1.00 98.86           C  
ATOM    939  C   TYR A  62      80.164  56.104  60.001  1.00 98.86           C  
ATOM    940  CB  TYR A  62      78.232  55.486  58.456  1.00 98.86           C  
ATOM    943  O   TYR A  62      80.772  55.213  60.599  1.00 98.86           O  
ATOM    944  CG  TYR A  62      77.755  55.296  57.028  1.00 98.86           C  
ATOM    945  CD1 TYR A  62      77.264  56.397  56.303  1.00 98.86           C  
ATOM    947  CD2 TYR A  62      77.861  54.033  56.406  1.00 98.86           C  
ATOM    949  CE1 TYR A  62      76.875  56.232  54.964  1.00 98.86           C  
ATOM    951  CE2 TYR A  62      77.485  53.874  55.058  1.00 98.86           C  
ATOM    953  OH  TYR A  62      76.593  54.875  53.048  1.00 98.86           O  
ATOM    955  CZ  TYR A  62      76.986  54.979  54.337  1.00 98.86           C  
ATOM    956  N   GLU A  63      79.874  57.270  60.585  1.00 98.34           N  
ATOM    958  CA  GLU A  63      80.193  57.575  61.989  1.00 98.34           C  
ATOM    960  C   GLU A  63      79.567  56.545  62.938  1.00 98.34           C  
ATOM    961  CB  GLU A  63      79.762  59.022  62.336  1.00 98.34           C  
ATOM    964  O   GLU A  63      80.219  56.107  63.884  1.00 98.34           O  
ATOM    965  CG  GLU A  63      80.166  59.436  63.771  1.00 98.34           C  
ATOM    968  CD  GLU A  63      79.930  60.919  64.144  1.00 98.34           C  
ATOM    969  OE1 GLU A  63      80.437  61.347  65.224  1.00 98.34           O  
ATOM    970  OE2 GLU A  63      79.283  61.662  63.370  1.00 98.34           O  
ATOM    971  N   ASP A  64      78.336  56.128  62.644  1.00 97.99           N  
ATOM    973  CA  ASP A  64      77.588  55.085  63.334  1.00 97.99           C  
ATOM    975  C   ASP A  64      76.464  54.534  62.429  1.00 97.99           C  
ATOM    976  CB  ASP A  64      77.047  55.646  64.669  1.00 97.99           C  
ATOM    979  O   ASP A  64      76.258  54.985  61.297  1.00 97.99           O  
ATOM    980  CG  ASP A  64      76.166  56.899  64.553  1.00 97.99           C  
ATOM    981  OD1 ASP A  64      75.402  57.004  63.567  1.00 97.99           O  
ATOM    982  OD2 ASP A  64      76.172  57.707  65.510  1.00 97.99           O  
ATOM    983  N   GLU A  65      75.710  53.552  62.923  1.00 98.15           N  
ATOM    985  CA  GLU A  65      74.559  52.981  62.210  1.00 98.15           C  
ATOM    987  C   GLU A  65      73.466  54.032  61.928  1.00 98.15           C  
ATOM    988  CB  GLU A  65      73.996  51.834  63.062  1.00 98.15           C  
ATOM    991  O   GLU A  65      72.809  53.998  60.886  1.00 98.15           O  
ATOM    992  CG  GLU A  65      72.910  51.020  62.339  1.00 98.15           C  
ATOM    995  CD  GLU A  65      72.221  49.979  63.238  1.00 98.15           C  
ATOM    996  OE1 GLU A  65      71.232  49.390  62.749  1.00 98.15           O  
ATOM    997  OE2 GLU A  65      72.611  49.837  64.422  1.00 98.15           O  
ATOM    998  N   ALA A  66      73.273  55.016  62.813  1.00 97.69           N  
ATOM   1000  CA  ALA A  66      72.257  56.049  62.620  1.00 97.69           C  
ATOM   1002  C   ALA A  66      72.598  56.979  61.443  1.00 97.69           C  
ATOM   1003  CB  ALA A  66      72.063  56.822  63.931  1.00 97.69           C  
ATOM   1007  O   ALA A  66      71.691  57.405  60.719  1.00 97.69           O  
ATOM   1008  N   ALA A  67      73.887  57.261  61.228  1.00 98.52           N  
ATOM   1010  CA  ALA A  67      74.388  57.968  60.058  1.00 98.52           C  
ATOM   1012  C   ALA A  67      74.132  57.177  58.765  1.00 98.52           C  
ATOM   1013  CB  ALA A  67      75.871  58.291  60.267  1.00 98.52           C  
ATOM   1017  O   ALA A  67      73.607  57.764  57.819  1.00 98.52           O  
ATOM   1018  N   PHE A  68      74.373  55.860  58.749  1.00 98.71           N  
ATOM   1020  CA  PHE A  68      74.013  54.998  57.612  1.00 98.71           C  
ATOM   1022  C   PHE A  68      72.507  55.029  57.321  1.00 98.71           C  
ATOM   1023  CB  PHE A  68      74.468  53.557  57.877  1.00 98.71           C  
ATOM   1026  O   PHE A  68      72.080  55.297  56.200  1.00 98.71           O  
ATOM   1027  CG  PHE A  68      73.959  52.559  56.853  1.00 98.71           C  
ATOM   1028  CD1 PHE A  68      73.033  51.562  57.218  1.00 98.71           C  
ATOM   1030  CD2 PHE A  68      74.386  52.647  55.518  1.00 98.71           C  
ATOM   1032  CE1 PHE A  68      72.580  50.638  56.258  1.00 98.71           C  
ATOM   1034  CE2 PHE A  68      73.956  51.714  54.563  1.00 98.71           C  
ATOM   1036  CZ  PHE A  68      73.053  50.704  54.934  1.00 98.71           C  
ATOM   1038  N   LEU A  69      71.669  54.860  58.348  1.00 98.24           N  
ATOM   1040  CA  LEU A  69      70.215  54.930  58.180  1.00 98.24           C  
ATOM   1042  C   LEU A  69      69.757  56.302  57.661  1.00 98.24           C  
ATOM   1043  CB  LEU A  69      69.530  54.613  59.519  1.00 98.24           C  
ATOM   1046  O   LEU A  69      68.745  56.387  56.965  1.00 98.24           O  
ATOM   1047  CG  LEU A  69      69.677  53.159  60.003  1.00 98.24           C  
ATOM   1049  CD1 LEU A  69      69.040  53.048  61.390  1.00 98.24           C  
ATOM   1053  CD2 LEU A  69      68.983  52.168  59.069  1.00 98.24           C  
ATOM   1057  N   GLN A  70      70.451  57.386  58.020  1.00 98.48           N  
ATOM   1059  CA  GLN A  70      70.187  58.711  57.463  1.00 98.48           C  
ATOM   1061  C   GLN A  70      70.623  58.817  56.001  1.00 98.48           C  
ATOM   1062  CB  GLN A  70      70.826  59.802  58.339  1.00 98.48           C  
ATOM   1065  O   GLN A  70      69.844  59.347  55.209  1.00 98.48           O  
ATOM   1066  CG  GLN A  70      70.556  61.224  57.813  1.00 98.48           C  
ATOM   1069  CD  GLN A  70      69.068  61.545  57.672  1.00 98.48           C  
ATOM   1070  NE2 GLN A  70      68.634  62.094  56.559  1.00 98.48           N  
ATOM   1073  OE1 GLN A  70      68.255  61.284  58.553  1.00 98.48           O  
ATOM   1074  N   HIS A  71      71.801  58.300  55.651  1.00 98.74           N  
ATOM   1076  CA  HIS A  71      72.277  58.211  54.273  1.00 98.74           C  
ATOM   1078  C   HIS A  71      71.240  57.521  53.373  1.00 98.74           C  
ATOM   1079  CB  HIS A  71      73.639  57.508  54.254  1.00 98.74           C  
ATOM   1082  O   HIS A  71      70.792  58.118  52.395  1.00 98.74           O  
ATOM   1083  CG  HIS A  71      74.028  57.107  52.864  1.00 98.74           C  
ATOM   1084  CD2 HIS A  71      73.912  55.858  52.322  1.00 98.74           C  
ATOM   1086  ND1 HIS A  71      74.452  57.953  51.869  1.00 98.74           N  
ATOM   1088  CE1 HIS A  71      74.592  57.229  50.747  1.00 98.74           C  
ATOM   1090  NE2 HIS A  71      74.259  55.954  50.979  1.00 98.74           N  
ATOM   1091  N   CYS A  72      70.711  56.360  53.783  1.00 98.56           N  
ATOM   1093  CA  CYS A  72      69.690  55.615  53.029  1.00 98.56           C  
ATOM   1095  C   CYS A  72      68.382  56.391  52.759  1.00 98.56           C  
ATOM   1096  CB  CYS A  72      69.350  54.323  53.785  1.00 98.56           C  
ATOM   1099  O   CYS A  72      67.558  55.948  51.959  1.00 98.56           O  
ATOM   1100  SG  CYS A  72      70.799  53.254  53.971  1.00 98.56           S  
ATOM   1102  N   ARG A  73      68.149  57.527  53.431  1.00 98.14           N  
ATOM   1104  CA  ARG A  73      66.963  58.382  53.245  1.00 98.14           C  
ATOM   1106  C   ARG A  73      67.227  59.628  52.397  1.00 98.14           C  
ATOM   1107  CB  ARG A  73      66.390  58.774  54.614  1.00 98.14           C  
ATOM   1110  O   ARG A  73      66.296  60.408  52.182  1.00 98.14           O  
ATOM   1111  CG  ARG A  73      65.852  57.568  55.392  1.00 98.14           C  
ATOM   1114  CD  ARG A  73      65.159  58.017  56.686  1.00 98.14           C  
ATOM   1117  NE  ARG A  73      66.090  58.659  57.641  1.00 98.14           N  
ATOM   1119  NH1 ARG A  73      66.570  56.807  58.911  1.00 98.14           N  
ATOM   1122  NH2 ARG A  73      67.456  58.771  59.458  1.00 98.14           N  
ATOM   1125  CZ  ARG A  73      66.697  58.076  58.660  1.00 98.14           C  
ATOM   1126  N   ASN A  74      68.462  59.860  51.961  1.00 98.58           N  
ATOM   1128  CA  ASN A  74      68.838  61.087  51.271  1.00 98.58           C  
ATOM   1130  C   ASN A  74      68.546  61.025  49.763  1.00 98.58           C  
ATOM   1131  CB  ASN A  74      70.297  61.428  51.612  1.00 98.58           C  
ATOM   1134  O   ASN A  74      68.464  59.964  49.147  1.00 98.58           O  
ATOM   1135  CG  ASN A  74      70.483  61.827  53.071  1.00 98.58           C  
ATOM   1136  ND2 ASN A  74      71.680  61.719  53.568  1.00 98.58           N  
ATOM   1139  OD1 ASN A  74      69.588  62.292  53.770  1.00 98.58           O  
ATOM   1140  N   GLU A  75      68.381  62.198  49.147  1.00 98.43           N  
ATOM   1142  CA  GLU A  75      68.049  62.293  47.720  1.00 98.43           C  
ATOM   1144  C   GLU A  75      69.173  61.771  46.816  1.00 98.43           C  
ATOM   1145  CB  GLU A  75      67.716  63.745  47.336  1.00 98.43           C  
ATOM   1148  O   GLU A  75      68.886  61.270  45.731  1.00 98.43           O  
ATOM   1149  CG  GLU A  75      66.418  64.265  47.979  1.00 98.43           C  
ATOM   1152  CD  GLU A  75      66.017  65.678  47.505  1.00 98.43           C  
ATOM   1153  OE1 GLU A  75      64.957  66.164  47.963  1.00 98.43           O  
ATOM   1154  OE2 GLU A  75      66.736  66.274  46.668  1.00 98.43           O  
ATOM   1155  N   THR A  76      70.434  61.868  47.244  1.00 98.71           N  
ATOM   1157  CA  THR A  76      71.600  61.437  46.457  1.00 98.71           C  
ATOM   1159  C   THR A  76      71.538  59.943  46.138  1.00 98.71           C  
ATOM   1160  CB  THR A  76      72.911  61.762  47.184  1.00 98.71           C  
ATOM   1162  O   THR A  76      71.505  59.583  44.959  1.00 98.71           O  
ATOM   1163  CG2 THR A  76      74.115  61.595  46.268  1.00 98.71           C  
ATOM   1167  OG1 THR A  76      72.911  63.106  47.618  1.00 98.71           O  
ATOM   1169  N   ILE A  77      71.401  59.090  47.158  1.00 98.88           N  
ATOM   1171  CA  ILE A  77      71.281  57.639  46.965  1.00 98.88           C  
ATOM   1173  C   ILE A  77      69.983  57.259  46.238  1.00 98.88           C  
ATOM   1174  CB  ILE A  77      71.452  56.892  48.303  1.00 98.88           C  
ATOM   1176  O   ILE A  77      69.966  56.355  45.401  1.00 98.88           O  
ATOM   1177  CG1 ILE A  77      71.430  55.371  48.055  1.00 98.88           C  
ATOM   1180  CG2 ILE A  77      70.373  57.279  49.334  1.00 98.88           C  
ATOM   1184  CD1 ILE A  77      72.094  54.547  49.159  1.00 98.88           C  
ATOM   1188  N   ALA A  78      68.887  57.995  46.456  1.00 98.78           N  
ATOM   1190  CA  ALA A  78      67.663  57.784  45.685  1.00 98.78           C  
ATOM   1192  C   ALA A  78      67.895  58.025  44.180  1.00 98.78           C  
ATOM   1193  CB  ALA A  78      66.550  58.677  46.248  1.00 98.78           C  
ATOM   1197  O   ALA A  78      67.452  57.233  43.346  1.00 98.78           O  
ATOM   1198  N   ARG A  79      68.646  59.078  43.822  1.00 98.86           N  
ATOM   1200  CA  ARG A  79      69.051  59.353  42.434  1.00 98.86           C  
ATOM   1202  C   ARG A  79      70.006  58.301  41.885  1.00 98.86           C  
ATOM   1203  CB  ARG A  79      69.694  60.745  42.321  1.00 98.86           C  
ATOM   1206  O   ARG A  79      69.872  57.950  40.715  1.00 98.86           O  
ATOM   1207  CG  ARG A  79      68.717  61.909  42.495  1.00 98.86           C  
ATOM   1210  CD  ARG A  79      67.619  61.884  41.438  1.00 98.86           C  
ATOM   1213  NE  ARG A  79      66.791  63.093  41.531  1.00 98.86           N  
ATOM   1215  NH1 ARG A  79      65.192  62.411  40.030  1.00 98.86           N  
ATOM   1218  NH2 ARG A  79      64.966  64.355  41.106  1.00 98.86           N  
ATOM   1221  CZ  ARG A  79      65.662  63.275  40.881  1.00 98.86           C  
ATOM   1222  N   PHE A  80      70.930  57.785  42.693  1.00 98.92           N  
ATOM   1224  CA  PHE A  80      71.782  56.664  42.299  1.00 98.92           C  
ATOM   1226  C   PHE A  80      70.944  55.449  41.892  1.00 98.92           C  
ATOM   1227  CB  PHE A  80      72.746  56.326  43.437  1.00 98.92           C  
ATOM   1230  O   PHE A  80      71.059  54.982  40.758  1.00 98.92           O  
ATOM   1231  CG  PHE A  80      73.471  55.010  43.248  1.00 98.92           C  
ATOM   1232  CD1 PHE A  80      73.163  53.906  44.065  1.00 98.92           C  
ATOM   1234  CD2 PHE A  80      74.437  54.880  42.235  1.00 98.92           C  
ATOM   1236  CE1 PHE A  80      73.837  52.687  43.884  1.00 98.92           C  
ATOM   1238  CE2 PHE A  80      75.111  53.661  42.051  1.00 98.92           C  
ATOM   1240  CZ  PHE A  80      74.821  52.569  42.886  1.00 98.92           C  
ATOM   1242  N   TYR A  81      70.021  55.007  42.751  1.00 98.87           N  
ATOM   1244  CA  TYR A  81      69.146  53.881  42.434  1.00 98.87           C  
ATOM   1246  C   TYR A  81      68.276  54.135  41.199  1.00 98.87           C  
ATOM   1247  CB  TYR A  81      68.300  53.492  43.650  1.00 98.87           C  
ATOM   1250  O   TYR A  81      68.144  53.240  40.368  1.00 98.87           O  
ATOM   1251  CG  TYR A  81      69.055  52.626  44.639  1.00 98.87           C  
ATOM   1252  CD1 TYR A  81      69.469  51.334  44.260  1.00 98.87           C  
ATOM   1254  CD2 TYR A  81      69.347  53.106  45.929  1.00 98.87           C  
ATOM   1256  CE1 TYR A  81      70.192  50.532  45.162  1.00 98.87           C  
ATOM   1258  CE2 TYR A  81      70.059  52.299  46.836  1.00 98.87           C  
ATOM   1260  OH  TYR A  81      71.218  50.242  47.302  1.00 98.87           O  
ATOM   1262  CZ  TYR A  81      70.498  51.016  46.449  1.00 98.87           C  
ATOM   1263  N   GLU A  82      67.734  55.343  41.015  1.00 98.85           N  
ATOM   1265  CA  GLU A  82      67.009  55.706  39.786  1.00 98.85           C  
ATOM   1267  C   GLU A  82      67.871  55.560  38.519  1.00 98.85           C  
ATOM   1268  CB  GLU A  82      66.511  57.160  39.859  1.00 98.85           C  
ATOM   1271  O   GLU A  82      67.370  55.109  37.487  1.00 98.85           O  
ATOM   1272  CG  GLU A  82      65.282  57.378  40.754  1.00 98.85           C  
ATOM   1275  CD  GLU A  82      64.877  58.865  40.841  1.00 98.85           C  
ATOM   1276  OE1 GLU A  82      63.899  59.180  41.556  1.00 98.85           O  
ATOM   1277  OE2 GLU A  82      65.483  59.729  40.155  1.00 98.85           O  
ATOM   1278  N   LEU A  83      69.153  55.935  38.585  1.00 98.89           N  
ATOM   1280  CA  LEU A  83      70.076  55.854  37.451  1.00 98.89           C  
ATOM   1282  C   LEU A  83      70.425  54.410  37.076  1.00 98.89           C  
ATOM   1283  CB  LEU A  83      71.364  56.639  37.769  1.00 98.89           C  
ATOM   1286  O   LEU A  83      70.653  54.149  35.893  1.00 98.89           O  
ATOM   1287  CG  LEU A  83      71.210  58.169  37.744  1.00 98.89           C  
ATOM   1289  CD1 LEU A  83      72.451  58.817  38.360  1.00 98.89           C  
ATOM   1293  CD2 LEU A  83      71.051  58.701  36.317  1.00 98.89           C  
ATOM   1297  N   ILE A  84      70.491  53.496  38.049  1.00 98.92           N  
ATOM   1299  CA  ILE A  84      70.982  52.126  37.832  1.00 98.92           C  
ATOM   1301  C   ILE A  84      69.879  51.066  37.695  1.00 98.92           C  
ATOM   1302  CB  ILE A  84      72.035  51.727  38.889  1.00 98.92           C  
ATOM   1304  O   ILE A  84      70.138  50.000  37.136  1.00 98.92           O  
ATOM   1305  CG1 ILE A  84      71.409  51.480  40.278  1.00 98.92           C  
ATOM   1308  CG2 ILE A  84      73.166  52.770  38.985  1.00 98.92           C  
ATOM   1312  CD1 ILE A  84      72.323  50.708  41.228  1.00 98.92           C  
ATOM   1316  N   ASP A  85      68.651  51.339  38.163  1.00 98.81           N  
ATOM   1318  CA  ASP A  85      67.582  50.332  38.314  1.00 98.81           C  
ATOM   1320  C   ASP A  85      67.275  49.556  37.028  1.00 98.81           C  
ATOM   1321  CB  ASP A  85      66.276  51.017  38.763  1.00 98.81           C  
ATOM   1324  O   ASP A  85      66.885  48.390  37.061  1.00 98.81           O  
ATOM   1325  CG  ASP A  85      65.258  50.011  39.301  1.00 98.81           C  
ATOM   1326  OD1 ASP A  85      65.586  49.317  40.288  1.00 98.81           O  
ATOM   1327  OD2 ASP A  85      64.090  49.965  38.858  1.00 98.81           O  
ATOM   1328  N   SER A  86      67.438  50.200  35.872  1.00 98.74           N  
ATOM   1330  CA  SER A  86      67.110  49.598  34.583  1.00 98.74           C  
ATOM   1332  C   SER A  86      68.136  48.573  34.095  1.00 98.74           C  
ATOM   1333  CB  SER A  86      66.876  50.679  33.527  1.00 98.74           C  
ATOM   1336  O   SER A  86      67.909  47.975  33.046  1.00 98.74           O  
ATOM   1337  OG  SER A  86      68.100  51.198  33.047  1.00 98.74           O  
ATOM   1339  N   TYR A  87      69.294  48.436  34.750  1.00 98.84           N  
ATOM   1341  CA  TYR A  87      70.369  47.582  34.243  1.00 98.84           C  
ATOM   1343  C   TYR A  87      71.215  46.872  35.300  1.00 98.84           C  
ATOM   1344  CB  TYR A  87      71.276  48.404  33.320  1.00 98.84           C  
ATOM   1347  O   TYR A  87      71.805  45.850  34.969  1.00 98.84           O  
ATOM   1348  CG  TYR A  87      72.064  49.524  33.983  1.00 98.84           C  
ATOM   1349  CD1 TYR A  87      71.651  50.864  33.847  1.00 98.84           C  
ATOM   1351  CD2 TYR A  87      73.227  49.226  34.721  1.00 98.84           C  
ATOM   1353  CE1 TYR A  87      72.405  51.900  34.428  1.00 98.84           C  
ATOM   1355  CE2 TYR A  87      73.962  50.258  35.330  1.00 98.84           C  
ATOM   1357  OH  TYR A  87      74.293  52.592  35.734  1.00 98.84           O  
ATOM   1359  CZ  TYR A  87      73.560  51.597  35.177  1.00 98.84           C  
ATOM   1360  N   ALA A  88      71.334  47.397  36.519  1.00 98.89           N  
ATOM   1362  CA  ALA A  88      72.186  46.789  37.532  1.00 98.89           C  
ATOM   1364  C   ALA A  88      71.464  45.641  38.255  1.00 98.89           C  
ATOM   1365  CB  ALA A  88      72.683  47.874  38.491  1.00 98.89           C  
ATOM   1369  O   ALA A  88      70.292  45.756  38.621  1.00 98.89           O  
ATOM   1370  N   PHE A  89      72.190  44.551  38.495  1.00 98.69           N  
ATOM   1372  CA  PHE A  89      71.786  43.470  39.386  1.00 98.69           C  
ATOM   1374  C   PHE A  89      72.385  43.706  40.773  1.00 98.69           C  
ATOM   1375  CB  PHE A  89      72.204  42.113  38.808  1.00 98.69           C  
ATOM   1378  O   PHE A  89      73.573  44.002  40.903  1.00 98.69           O  
ATOM   1379  CG  PHE A  89      71.465  41.752  37.535  1.00 98.69           C  
ATOM   1380  CD1 PHE A  89      70.228  41.083  37.604  1.00 98.69           C  
ATOM   1382  CD2 PHE A  89      71.994  42.117  36.283  1.00 98.69           C  
ATOM   1384  CE1 PHE A  89      69.518  40.785  36.427  1.00 98.69           C  
ATOM   1386  CE2 PHE A  89      71.278  41.831  35.109  1.00 98.69           C  
ATOM   1388  CZ  PHE A  89      70.042  41.167  35.180  1.00 98.69           C  
ATOM   1390  N   GLY A  90      71.547  43.588  41.802  1.00 98.59           N  
ATOM   1392  CA  GLY A  90      71.858  43.968  43.180  1.00 98.59           C  
ATOM   1395  C   GLY A  90      70.825  44.956  43.750  1.00 98.59           C  
ATOM   1396  O   GLY A  90      69.792  45.188  43.112  1.00 98.59           O  
ATOM   1397  N   PRO A  91      71.088  45.551  44.927  1.00 98.83           N  
ATOM   1398  CA  PRO A  91      72.303  45.384  45.730  1.00 98.83           C  
ATOM   1400  C   PRO A  91      72.426  43.978  46.329  1.00 98.83           C  
ATOM   1401  CB  PRO A  91      72.188  46.427  46.849  1.00 98.83           C  
ATOM   1404  O   PRO A  91      71.425  43.344  46.659  1.00 98.83           O  
ATOM   1405  CG  PRO A  91      70.683  46.606  47.023  1.00 98.83           C  
ATOM   1408  CD  PRO A  91      70.156  46.444  45.600  1.00 98.83           C  
ATOM   1411  N   LEU A  92      73.658  43.505  46.506  1.00 98.81           N  
ATOM   1413  CA  LEU A  92      73.980  42.418  47.430  1.00 98.81           C  
ATOM   1415  C   LEU A  92      74.838  42.990  48.560  1.00 98.81           C  
ATOM   1416  CB  LEU A  92      74.685  41.281  46.668  1.00 98.81           C  
ATOM   1419  O   LEU A  92      75.976  43.382  48.327  1.00 98.81           O  
ATOM   1420  CG  LEU A  92      75.212  40.150  47.575  1.00 98.81           C  
ATOM   1422  CD1 LEU A  92      74.068  39.411  48.273  1.00 98.81           C  
ATOM   1426  CD2 LEU A  92      76.000  39.141  46.741  1.00 98.81           C  
ATOM   1430  N   PHE A  93      74.310  43.028  49.781  1.00 98.73           N  
ATOM   1432  CA  PHE A  93      75.094  43.405  50.957  1.00 98.73           C  
ATOM   1434  C   PHE A  93      76.019  42.244  51.330  1.00 98.73           C  
ATOM   1435  CB  PHE A  93      74.153  43.791  52.104  1.00 98.73           C  
ATOM   1438  O   PHE A  93      75.544  41.188  51.743  1.00 98.73           O  
ATOM   1439  CG  PHE A  93      73.455  45.118  51.881  1.00 98.73           C  
ATOM   1440  CD1 PHE A  93      74.033  46.297  52.388  1.00 98.73           C  
ATOM   1442  CD2 PHE A  93      72.261  45.189  51.138  1.00 98.73           C  
ATOM   1444  CE1 PHE A  93      73.420  47.541  52.157  1.00 98.73           C  
ATOM   1446  CE2 PHE A  93      71.659  46.438  50.897  1.00 98.73           C  
ATOM   1448  CZ  PHE A  93      72.233  47.611  51.410  1.00 98.73           C  
ATOM   1450  N   LEU A  94      77.329  42.428  51.157  1.00 98.70           N  
ATOM   1452  CA  LEU A  94      78.327  41.408  51.493  1.00 98.70           C  
ATOM   1454  C   LEU A  94      78.580  41.357  52.997  1.00 98.70           C  
ATOM   1455  CB  LEU A  94      79.633  41.681  50.729  1.00 98.70           C  
ATOM   1458  O   LEU A  94      78.716  40.273  53.562  1.00 98.70           O  
ATOM   1459  CG  LEU A  94      79.541  41.480  49.206  1.00 98.70           C  
ATOM   1461  CD1 LEU A  94      80.906  41.766  48.581  1.00 98.70           C  
ATOM   1465  CD2 LEU A  94      79.138  40.055  48.823  1.00 98.70           C  
ATOM   1469  N   PHE A  95      78.614  42.521  53.643  1.00 97.76           N  
ATOM   1471  CA  PHE A  95      78.568  42.620  55.094  1.00 97.76           C  
ATOM   1473  C   PHE A  95      78.112  44.007  55.549  1.00 97.76           C  
ATOM   1474  CB  PHE A  95      79.933  42.271  55.709  1.00 97.76           C  
ATOM   1477  O   PHE A  95      78.167  44.989  54.802  1.00 97.76           O  
ATOM   1478  CG  PHE A  95      80.985  43.356  55.625  1.00 97.76           C  
ATOM   1479  CD1 PHE A  95      81.830  43.452  54.506  1.00 97.76           C  
ATOM   1481  CD2 PHE A  95      81.106  44.287  56.672  1.00 97.76           C  
ATOM   1483  CE1 PHE A  95      82.776  44.489  54.436  1.00 97.76           C  
ATOM   1485  CE2 PHE A  95      82.028  45.340  56.582  1.00 97.76           C  
ATOM   1487  CZ  PHE A  95      82.870  45.439  55.464  1.00 97.76           C  
ATOM   1489  N   LYS A  96      77.713  44.063  56.818  1.00 98.84           N  
ATOM   1491  CA  LYS A  96      77.614  45.278  57.626  1.00 98.84           C  
ATOM   1493  C   LYS A  96      78.284  44.988  58.963  1.00 98.84           C  
ATOM   1494  CB  LYS A  96      76.150  45.695  57.799  1.00 98.84           C  
ATOM   1497  O   LYS A  96      78.157  43.884  59.492  1.00 98.84           O  
ATOM   1498  CG  LYS A  96      75.534  46.125  56.459  1.00 98.84           C  
ATOM   1501  CD  LYS A  96      74.088  46.626  56.534  1.00 98.84           C  
ATOM   1504  CE  LYS A  96      73.127  45.522  56.986  1.00 98.84           C  
ATOM   1507  NZ  LYS A  96      72.478  45.850  58.274  1.00 98.84           N  
ATOM   1511  N   GLY A  97      79.055  45.927  59.493  1.00 98.72           N  
ATOM   1513  CA  GLY A  97      79.879  45.636  60.657  1.00 98.72           C  
ATOM   1516  C   GLY A  97      80.471  46.859  61.326  1.00 98.72           C  
ATOM   1517  O   GLY A  97      80.303  47.991  60.887  1.00 98.72           O  
ATOM   1518  N   TYR A  98      81.187  46.606  62.412  1.00 98.72           N  
ATOM   1520  CA  TYR A  98      81.777  47.630  63.259  1.00 98.72           C  
ATOM   1522  C   TYR A  98      83.285  47.449  63.321  1.00 98.72           C  
ATOM   1523  CB  TYR A  98      81.150  47.542  64.649  1.00 98.72           C  
ATOM   1526  O   TYR A  98      83.772  46.341  63.577  1.00 98.72           O  
ATOM   1527  CG  TYR A  98      79.679  47.900  64.669  1.00 98.72           C  
ATOM   1528  CD1 TYR A  98      79.290  49.250  64.742  1.00 98.72           C  
ATOM   1530  CD2 TYR A  98      78.702  46.888  64.580  1.00 98.72           C  
ATOM   1532  CE1 TYR A  98      77.926  49.586  64.792  1.00 98.72           C  
ATOM   1534  CE2 TYR A  98      77.332  47.224  64.588  1.00 98.72           C  
ATOM   1536  OH  TYR A  98      75.642  48.951  64.734  1.00 98.72           O  
ATOM   1538  CZ  TYR A  98      76.945  48.577  64.707  1.00 98.72           C  
ATOM   1539  N   ARG A  99      84.036  48.534  63.119  1.00 98.46           N  
ATOM   1541  CA  ARG A  99      85.494  48.488  63.243  1.00 98.46           C  
ATOM   1543  C   ARG A  99      85.893  48.156  64.677  1.00 98.46           C  
ATOM   1544  CB  ARG A  99      86.122  49.799  62.770  1.00 98.46           C  
ATOM   1547  O   ARG A  99      85.404  48.759  65.632  1.00 98.46           O  
ATOM   1548  CG  ARG A  99      87.624  49.622  62.504  1.00 98.46           C  
ATOM   1551  CD  ARG A  99      88.239  50.886  61.904  1.00 98.46           C  
ATOM   1554  NE  ARG A  99      88.220  52.003  62.866  1.00 98.46           N  
ATOM   1556  NH1 ARG A  99      89.443  53.467  61.586  1.00 98.46           N  
ATOM   1559  NH2 ARG A  99      88.683  54.093  63.598  1.00 98.46           N  
ATOM   1562  CZ  ARG A  99      88.785  53.177  62.675  1.00 98.46           C  
ATOM   1563  N   VAL A 100      86.812  47.212  64.819  1.00 97.24           N  
ATOM   1565  CA  VAL A 100      87.459  46.892  66.086  1.00 97.24           C  
ATOM   1567  C   VAL A 100      88.541  47.938  66.348  1.00 97.24           C  
ATOM   1568  CB  VAL A 100      88.044  45.471  66.060  1.00 97.24           C  
ATOM   1570  O   VAL A 100      89.401  48.180  65.505  1.00 97.24           O  
ATOM   1571  CG1 VAL A 100      88.652  45.105  67.415  1.00 97.24           C  
ATOM   1575  CG2 VAL A 100      86.975  44.416  65.734  1.00 97.24           C  
ATOM   1579  N   GLU A 101      88.499  48.568  67.517  1.00 92.85           N  
ATOM   1581  CA  GLU A 101      89.520  49.527  67.943  1.00 92.85           C  
ATOM   1583  C   GLU A 101      90.663  48.827  68.692  1.00 92.85           C  
ATOM   1584  CB  GLU A 101      88.898  50.613  68.838  1.00 92.85           C  
ATOM   1587  O   GLU A 101      90.408  47.940  69.512  1.00 92.85           O  
ATOM   1588  CG  GLU A 101      87.779  51.421  68.158  1.00 92.85           C  
ATOM   1591  CD  GLU A 101      87.304  52.616  69.006  1.00 92.85           C  
ATOM   1592  OE1 GLU A 101      86.689  53.529  68.410  1.00 92.85           O  
ATOM   1593  OE2 GLU A 101      87.575  52.648  70.230  1.00 92.85           O  
ATOM   1594  N   GLY A 102      91.909  49.267  68.476  1.00 83.43           N  
ATOM   1596  CA  GLY A 102      93.067  48.860  69.280  1.00 83.43           C  
ATOM   1599  C   GLY A 102      94.421  49.193  68.675  1.00 83.43           C  
ATOM   1600  O   GLY A 102      94.465  49.729  67.547  1.00 83.43           O  
ATOM   1601  OXT GLY A 102      95.400  48.916  69.400  1.00 83.43           O  
TER
ATOM   1602  N   SER B   1     103.823  59.350  43.376  1.00 32.57           N  
ATOM   1606  CA  SER B   1     102.780  58.333  43.224  1.00 32.57           C  
ATOM   1608  C   SER B   1     103.039  57.618  41.921  1.00 32.57           C  
ATOM   1609  CB  SER B   1     101.395  58.990  43.210  1.00 32.57           C  
ATOM   1612  O   SER B   1     103.090  58.274  40.881  1.00 32.57           O  
ATOM   1613  OG  SER B   1     101.430  60.197  42.461  1.00 32.57           O  
ATOM   1615  N   GLY B   2     103.291  56.310  41.949  1.00 34.16           N  
ATOM   1617  CA  GLY B   2     102.980  55.527  40.756  1.00 34.16           C  
ATOM   1620  C   GLY B   2     101.476  55.670  40.532  1.00 34.16           C  
ATOM   1621  O   GLY B   2     100.723  55.570  41.491  1.00 34.16           O  
ATOM   1622  N   GLY B   3     101.028  55.999  39.321  1.00 44.30           N  
ATOM   1624  CA  GLY B   3      99.595  56.073  38.998  1.00 44.30           C  
ATOM   1627  C   GLY B   3      98.963  54.688  38.848  1.00 44.30           C  
ATOM   1628  O   GLY B   3      98.188  54.480  37.921  1.00 44.30           O  
ATOM   1629  N   GLY B   4      99.396  53.720  39.660  1.00 60.55           N  
ATOM   1631  CA  GLY B   4      98.715  52.438  39.766  1.00 60.55           C  
ATOM   1634  C   GLY B   4      97.370  52.660  40.444  1.00 60.55           C  
ATOM   1635  O   GLY B   4      97.239  53.541  41.293  1.00 60.55           O  
ATOM   1636  N   MET B   5      96.365  51.886  40.044  1.00 86.89           N  
ATOM   1638  CA  MET B   5      95.100  51.877  40.764  1.00 86.89           C  
ATOM   1640  C   MET B   5      95.332  51.234  42.131  1.00 86.89           C  
ATOM   1641  CB  MET B   5      94.036  51.115  39.971  1.00 86.89           C  
ATOM   1644  O   MET B   5      95.891  50.141  42.209  1.00 86.89           O  
ATOM   1645  CG  MET B   5      93.544  51.897  38.752  1.00 86.89           C  
ATOM   1648  SD  MET B   5      92.429  50.945  37.677  1.00 86.89           S  
ATOM   1649  CE  MET B   5      91.458  52.314  36.999  1.00 86.89           C  
ATOM   1653  N   THR B   6      94.893  51.915  43.188  1.00 97.35           N  
ATOM   1655  CA  THR B   6      94.925  51.399  44.558  1.00 97.35           C  
ATOM   1657  C   THR B   6      94.242  50.031  44.616  1.00 97.35           C  
ATOM   1658  CB  THR B   6      94.220  52.399  45.481  1.00 97.35           C  
ATOM   1660  O   THR B   6      93.136  49.879  44.084  1.00 97.35           O  
ATOM   1661  CG2 THR B   6      94.348  52.016  46.936  1.00 97.35           C  
ATOM   1665  OG1 THR B   6      94.815  53.674  45.350  1.00 97.35           O  
ATOM   1667  N   TYR B   7      94.906  49.050  45.230  1.00 98.79           N  
ATOM   1669  CA  TYR B   7      94.466  47.656  45.266  1.00 98.79           C  
ATOM   1671  C   TYR B   7      93.803  47.343  46.605  1.00 98.79           C  
ATOM   1672  CB  TYR B   7      95.653  46.732  44.985  1.00 98.79           C  
ATOM   1675  O   TYR B   7      94.394  47.563  47.658  1.00 98.79           O  
ATOM   1676  CG  TYR B   7      95.272  45.281  44.771  1.00 98.79           C  
ATOM   1677  CD1 TYR B   7      95.606  44.303  45.725  1.00 98.79           C  
ATOM   1679  CD2 TYR B   7      94.600  44.904  43.593  1.00 98.79           C  
ATOM   1681  CE1 TYR B   7      95.331  42.948  45.465  1.00 98.79           C  
ATOM   1683  CE2 TYR B   7      94.336  43.548  43.321  1.00 98.79           C  
ATOM   1685  OH  TYR B   7      94.554  41.245  43.987  1.00 98.79           O  
ATOM   1687  CZ  TYR B   7      94.731  42.564  44.251  1.00 98.79           C  
ATOM   1688  N   HIS B   8      92.570  46.858  46.558  1.00 98.91           N  
ATOM   1690  CA  HIS B   8      91.725  46.599  47.716  1.00 98.91           C  
ATOM   1692  C   HIS B   8      91.498  45.099  47.853  1.00 98.91           C  
ATOM   1693  CB  HIS B   8      90.389  47.343  47.570  1.00 98.91           C  
ATOM   1696  O   HIS B   8      91.233  44.414  46.861  1.00 98.91           O  
ATOM   1697  CG  HIS B   8      90.495  48.842  47.691  1.00 98.91           C  
ATOM   1698  CD2 HIS B   8      91.220  49.682  46.893  1.00 98.91           C  
ATOM   1700  ND1 HIS B   8      89.861  49.627  48.625  1.00 98.91           N  
ATOM   1702  CE1 HIS B   8      90.210  50.905  48.405  1.00 98.91           C  
ATOM   1704  NE2 HIS B   8      91.049  50.991  47.359  1.00 98.91           N  
ATOM   1705  N   VAL B   9      91.576  44.603  49.080  1.00 98.95           N  
ATOM   1707  CA  VAL B   9      91.384  43.198  49.432  1.00 98.95           C  
ATOM   1709  C   VAL B   9      90.466  43.139  50.644  1.00 98.95           C  
ATOM   1710  CB  VAL B   9      92.738  42.517  49.726  1.00 98.95           C  
ATOM   1712  O   VAL B   9      90.666  43.868  51.614  1.00 98.95           O  
ATOM   1713  CG1 VAL B   9      92.558  41.035  50.073  1.00 98.95           C  
ATOM   1717  CG2 VAL B   9      93.709  42.646  48.543  1.00 98.95           C  
ATOM   1721  N   LEU B  10      89.464  42.263  50.598  1.00 98.92           N  
ATOM   1723  CA  LEU B  10      88.637  41.964  51.761  1.00 98.92           C  
ATOM   1725  C   LEU B  10      88.657  40.471  52.055  1.00 98.92           C  
ATOM   1726  CB  LEU B  10      87.214  42.479  51.554  1.00 98.92           C  
ATOM   1729  O   LEU B  10      88.290  39.646  51.211  1.00 98.92           O  
ATOM   1730  CG  LEU B  10      86.353  42.324  52.821  1.00 98.92           C  
ATOM   1732  CD1 LEU B  10      86.655  43.413  53.853  1.00 98.92           C  
ATOM   1736  CD2 LEU B  10      84.889  42.471  52.471  1.00 98.92           C  
ATOM   1740  N   VAL B  11      89.027  40.139  53.286  1.00 98.93           N  
ATOM   1742  CA  VAL B  11      89.141  38.759  53.760  1.00 98.93           C  
ATOM   1744  C   VAL B  11      88.192  38.532  54.928  1.00 98.93           C  
ATOM   1745  CB  VAL B  11      90.593  38.432  54.157  1.00 98.93           C  
ATOM   1747  O   VAL B  11      88.114  39.360  55.826  1.00 98.93           O  
ATOM   1748  CG1 VAL B  11      90.760  36.918  54.318  1.00 98.93           C  
ATOM   1752  CG2 VAL B  11      91.605  38.906  53.107  1.00 98.93           C  
ATOM   1756  N   GLN B  12      87.488  37.404  54.946  1.00 98.96           N  
ATOM   1758  CA  GLN B  12      86.611  36.977  56.034  1.00 98.96           C  
ATOM   1760  C   GLN B  12      87.228  35.808  56.812  1.00 98.96           C  
ATOM   1761  CB  GLN B  12      85.235  36.610  55.458  1.00 98.96           C  
ATOM   1764  O   GLN B  12      87.805  34.886  56.227  1.00 98.96           O  
ATOM   1765  CG  GLN B  12      84.205  36.198  56.524  1.00 98.96           C  
ATOM   1768  CD  GLN B  12      82.951  35.615  55.890  1.00 98.96           C  
ATOM   1769  NE2 GLN B  12      82.700  34.332  56.041  1.00 98.96           N  
ATOM   1772  OE1 GLN B  12      82.168  36.291  55.247  1.00 98.96           O  
ATOM   1773  N   PHE B  13      87.007  35.807  58.127  1.00 98.96           N  
ATOM   1775  CA  PHE B  13      87.249  34.674  59.015  1.00 98.96           C  
ATOM   1777  C   PHE B  13      86.050  34.432  59.934  1.00 98.96           C  
ATOM   1778  CB  PHE B  13      88.506  34.925  59.853  1.00 98.96           C  
ATOM   1781  O   PHE B  13      85.426  35.377  60.417  1.00 98.96           O  
ATOM   1782  CG  PHE B  13      89.794  34.904  59.058  1.00 98.96           C  
ATOM   1783  CD1 PHE B  13      90.528  33.708  58.948  1.00 98.96           C  
ATOM   1785  CD2 PHE B  13      90.268  36.077  58.439  1.00 98.96           C  
ATOM   1787  CE1 PHE B  13      91.752  33.694  58.258  1.00 98.96           C  
ATOM   1789  CE2 PHE B  13      91.492  36.063  57.750  1.00 98.96           C  
ATOM   1791  CZ  PHE B  13      92.240  34.876  57.673  1.00 98.96           C  
ATOM   1793  N   ASP B  14      85.779  33.160  60.223  1.00 98.92           N  
ATOM   1795  CA  ASP B  14      84.862  32.737  61.282  1.00 98.92           C  
ATOM   1797  C   ASP B  14      85.670  32.083  62.413  1.00 98.92           C  
ATOM   1798  CB  ASP B  14      83.766  31.807  60.726  1.00 98.92           C  
ATOM   1801  O   ASP B  14      86.564  31.268  62.170  1.00 98.92           O  
ATOM   1802  CG  ASP B  14      82.711  32.541  59.879  1.00 98.92           C  
ATOM   1803  OD1 ASP B  14      82.264  33.638  60.271  1.00 98.92           O  
ATOM   1804  OD2 ASP B  14      82.252  32.011  58.842  1.00 98.92           O  
ATOM   1805  N   VAL B  15      85.386  32.440  63.665  1.00 98.84           N  
ATOM   1807  CA  VAL B  15      86.153  31.972  64.829  1.00 98.84           C  
ATOM   1809  C   VAL B  15      85.256  31.434  65.943  1.00 98.84           C  
ATOM   1810  CB  VAL B  15      87.111  33.048  65.374  1.00 98.84           C  
ATOM   1812  O   VAL B  15      84.153  31.936  66.143  1.00 98.84           O  
ATOM   1813  CG1 VAL B  15      88.073  33.524  64.285  1.00 98.84           C  
ATOM   1817  CG2 VAL B  15      86.425  34.273  65.989  1.00 98.84           C  
ATOM   1821  N   PRO B  16      85.720  30.443  66.725  1.00 98.68           N  
ATOM   1822  CA  PRO B  16      85.023  29.997  67.922  1.00 98.68           C  
ATOM   1824  C   PRO B  16      84.800  31.140  68.916  1.00 98.68           C  
ATOM   1825  CB  PRO B  16      85.896  28.896  68.527  1.00 98.68           C  
ATOM   1828  O   PRO B  16      85.605  32.072  69.024  1.00 98.68           O  
ATOM   1829  CG  PRO B  16      86.670  28.359  67.328  1.00 98.68           C  
ATOM   1832  CD  PRO B  16      86.875  29.604  66.473  1.00 98.68           C  
ATOM   1835  N   SER B  17      83.727  31.046  69.697  1.00 98.66           N  
ATOM   1837  CA  SER B  17      83.319  32.123  70.601  1.00 98.66           C  
ATOM   1839  C   SER B  17      84.345  32.449  71.685  1.00 98.66           C  
ATOM   1840  CB  SER B  17      81.969  31.799  71.226  1.00 98.66           C  
ATOM   1843  O   SER B  17      84.513  33.621  72.030  1.00 98.66           O  
ATOM   1844  OG  SER B  17      81.953  30.507  71.781  1.00 98.66           O  
ATOM   1846  N   ASP B  18      85.101  31.459  72.164  1.00 98.71           N  
ATOM   1848  CA  ASP B  18      86.194  31.640  73.126  1.00 98.71           C  
ATOM   1850  C   ASP B  18      87.476  32.228  72.499  1.00 98.71           C  
ATOM   1851  CB  ASP B  18      86.471  30.315  73.860  1.00 98.71           C  
ATOM   1854  O   ASP B  18      88.448  32.498  73.210  1.00 98.71           O  
ATOM   1855  CG  ASP B  18      87.217  29.291  72.996  1.00 98.71           C  
ATOM   1856  OD1 ASP B  18      86.787  29.088  71.841  1.00 98.71           O  
ATOM   1857  OD2 ASP B  18      88.240  28.740  73.475  1.00 98.71           O  
ATOM   1858  N   LYS B  19      87.485  32.453  71.178  1.00 98.88           N  
ATOM   1860  CA  LYS B  19      88.625  32.977  70.409  1.00 98.88           C  
ATOM   1862  C   LYS B  19      88.388  34.339  69.769  1.00 98.88           C  
ATOM   1863  CB  LYS B  19      89.052  31.954  69.343  1.00 98.88           C  
ATOM   1866  O   LYS B  19      89.331  34.880  69.201  1.00 98.88           O  
ATOM   1867  CG  LYS B  19      89.448  30.597  69.927  1.00 98.88           C  
ATOM   1870  CD  LYS B  19      90.657  30.688  70.856  1.00 98.88           C  
ATOM   1873  CE  LYS B  19      90.950  29.285  71.368  1.00 98.88           C  
ATOM   1876  NZ  LYS B  19      92.004  29.327  72.398  1.00 98.88           N  
ATOM   1880  N   ARG B  20      87.201  34.936  69.913  1.00 98.88           N  
ATOM   1882  CA  ARG B  20      86.867  36.263  69.353  1.00 98.88           C  
ATOM   1884  C   ARG B  20      87.893  37.339  69.720  1.00 98.88           C  
ATOM   1885  CB  ARG B  20      85.466  36.681  69.818  1.00 98.88           C  
ATOM   1888  O   ARG B  20      88.447  37.986  68.842  1.00 98.88           O  
ATOM   1889  CG  ARG B  20      84.354  35.772  69.274  1.00 98.88           C  
ATOM   1892  CD  ARG B  20      83.041  36.118  69.987  1.00 98.88           C  
ATOM   1895  NE  ARG B  20      81.950  35.240  69.549  1.00 98.88           N  
ATOM   1897  NH1 ARG B  20      80.639  35.164  71.448  1.00 98.88           N  
ATOM   1900  NH2 ARG B  20      80.029  34.074  69.628  1.00 98.88           N  
ATOM   1903  CZ  ARG B  20      80.882  34.846  70.212  1.00 98.88           C  
ATOM   1904  N   GLU B  21      88.208  37.473  71.009  1.00 98.73           N  
ATOM   1906  CA  GLU B  21      89.184  38.465  71.492  1.00 98.73           C  
ATOM   1908  C   GLU B  21      90.617  38.137  71.053  1.00 98.73           C  
ATOM   1909  CB  GLU B  21      89.133  38.542  73.027  1.00 98.73           C  
ATOM   1912  O   GLU B  21      91.395  39.030  70.726  1.00 98.73           O  
ATOM   1913  CG  GLU B  21      87.761  38.949  73.587  1.00 98.73           C  
ATOM   1916  CD  GLU B  21      87.253  40.279  73.014  1.00 98.73           C  
ATOM   1917  OE1 GLU B  21      86.056  40.325  72.642  1.00 98.73           O  
ATOM   1918  OE2 GLU B  21      88.065  41.226  72.959  1.00 98.73           O  
ATOM   1919  N   ALA B  22      90.972  36.847  71.008  1.00 98.90           N  
ATOM   1921  CA  ALA B  22      92.283  36.412  70.532  1.00 98.90           C  
ATOM   1923  C   ALA B  22      92.465  36.720  69.038  1.00 98.90           C  
ATOM   1924  CB  ALA B  22      92.458  34.918  70.833  1.00 98.90           C  
ATOM   1928  O   ALA B  22      93.529  37.182  68.636  1.00 98.90           O  
ATOM   1929  N   PHE B  23      91.420  36.514  68.231  1.00 98.93           N  
ATOM   1931  CA  PHE B  23      91.417  36.858  66.815  1.00 98.93           C  
ATOM   1933  C   PHE B  23      91.490  38.366  66.596  1.00 98.93           C  
ATOM   1934  CB  PHE B  23      90.176  36.280  66.134  1.00 98.93           C  
ATOM   1937  O   PHE B  23      92.344  38.812  65.839  1.00 98.93           O  
ATOM   1938  CG  PHE B  23      90.231  36.482  64.635  1.00 98.93           C  
ATOM   1939  CD1 PHE B  23      89.680  37.646  64.068  1.00 98.93           C  
ATOM   1941  CD2 PHE B  23      90.919  35.563  63.817  1.00 98.93           C  
ATOM   1943  CE1 PHE B  23      89.847  37.903  62.698  1.00 98.93           C  
ATOM   1945  CE2 PHE B  23      91.042  35.802  62.439  1.00 98.93           C  
ATOM   1947  CZ  PHE B  23      90.518  36.980  61.885  1.00 98.93           C  
ATOM   1949  N   ALA B  24      90.665  39.149  67.295  1.00 98.86           N  
ATOM   1951  CA  ALA B  24      90.711  40.606  67.231  1.00 98.86           C  
ATOM   1953  C   ALA B  24      92.122  41.135  67.542  1.00 98.86           C  
ATOM   1954  CB  ALA B  24      89.670  41.157  68.209  1.00 98.86           C  
ATOM   1958  O   ALA B  24      92.670  41.925  66.777  1.00 98.86           O  
ATOM   1959  N   ALA B  25      92.754  40.637  68.611  1.00 98.89           N  
ATOM   1961  CA  ALA B  25      94.120  41.010  68.966  1.00 98.89           C  
ATOM   1963  C   ALA B  25      95.157  40.579  67.912  1.00 98.89           C  
ATOM   1964  CB  ALA B  25      94.440  40.408  70.339  1.00 98.89           C  
ATOM   1968  O   ALA B  25      96.086  41.335  67.634  1.00 98.89           O  
ATOM   1969  N   ALA B  26      95.013  39.388  67.322  1.00 98.95           N  
ATOM   1971  CA  ALA B  26      95.907  38.910  66.269  1.00 98.95           C  
ATOM   1973  C   ALA B  26      95.760  39.731  64.975  1.00 98.95           C  
ATOM   1974  CB  ALA B  26      95.650  37.414  66.041  1.00 98.95           C  
ATOM   1978  O   ALA B  26      96.768  40.129  64.397  1.00 98.95           O  
ATOM   1979  N   GLY B  27      94.529  40.036  64.556  1.00 98.93           N  
ATOM   1981  CA  GLY B  27      94.261  40.868  63.382  1.00 98.93           C  
ATOM   1984  C   GLY B  27      94.764  42.299  63.571  1.00 98.93           C  
ATOM   1985  O   GLY B  27      95.408  42.846  62.685  1.00 98.93           O  
ATOM   1986  N   LEU B  28      94.560  42.887  64.757  1.00 98.85           N  
ATOM   1988  CA  LEU B  28      95.098  44.211  65.083  1.00 98.85           C  
ATOM   1990  C   LEU B  28      96.629  44.215  65.143  1.00 98.85           C  
ATOM   1991  CB  LEU B  28      94.534  44.686  66.430  1.00 98.85           C  
ATOM   1994  O   LEU B  28      97.251  45.214  64.790  1.00 98.85           O  
ATOM   1995  CG  LEU B  28      93.064  45.139  66.397  1.00 98.85           C  
ATOM   1997  CD1 LEU B  28      92.608  45.322  67.844  1.00 98.85           C  
ATOM   2001  CD2 LEU B  28      92.881  46.460  65.649  1.00 98.85           C  
ATOM   2005  N   PHE B  29      97.250  43.122  65.595  1.00 98.78           N  
ATOM   2007  CA  PHE B  29      98.703  42.967  65.549  1.00 98.78           C  
ATOM   2009  C   PHE B  29      99.221  43.011  64.107  1.00 98.78           C  
ATOM   2010  CB  PHE B  29      99.120  41.675  66.272  1.00 98.78           C  
ATOM   2013  O   PHE B  29     100.185  43.734  63.847  1.00 98.78           O  
ATOM   2014  CG  PHE B  29     100.531  41.220  65.953  1.00 98.78           C  
ATOM   2015  CD1 PHE B  29     100.756  40.306  64.906  1.00 98.78           C  
ATOM   2017  CD2 PHE B  29     101.623  41.766  66.651  1.00 98.78           C  
ATOM   2019  CE1 PHE B  29     102.067  39.946  64.554  1.00 98.78           C  
ATOM   2021  CE2 PHE B  29     102.936  41.396  66.307  1.00 98.78           C  
ATOM   2023  CZ  PHE B  29     103.157  40.487  65.255  1.00 98.78           C  
ATOM   2025  N   ASP B  30      98.575  42.288  63.189  1.00 98.87           N  
ATOM   2027  CA  ASP B  30      98.953  42.284  61.775  1.00 98.87           C  
ATOM   2029  C   ASP B  30      98.740  43.657  61.142  1.00 98.87           C  
ATOM   2030  CB  ASP B  30      98.177  41.198  61.022  1.00 98.87           C  
ATOM   2033  O   ASP B  30      99.692  44.280  60.678  1.00 98.87           O  
ATOM   2034  CG  ASP B  30      98.847  40.789  59.705  1.00 98.87           C  
ATOM   2035  OD1 ASP B  30     100.070  41.027  59.554  1.00 98.87           O  
ATOM   2036  OD2 ASP B  30      98.159  40.116  58.916  1.00 98.87           O  
ATOM   2037  N   ALA B  31      97.529  44.205  61.276  1.00 98.82           N  
ATOM   2039  CA  ALA B  31      97.156  45.514  60.754  1.00 98.82           C  
ATOM   2041  C   ALA B  31      98.137  46.613  61.187  1.00 98.82           C  
ATOM   2042  CB  ALA B  31      95.733  45.828  61.240  1.00 98.82           C  
ATOM   2046  O   ALA B  31      98.718  47.318  60.357  1.00 98.82           O  
ATOM   2047  N   ASN B  32      98.381  46.728  62.497  1.00 98.77           N  
ATOM   2049  CA  ASN B  32      99.296  47.726  63.041  1.00 98.77           C  
ATOM   2051  C   ASN B  32     100.748  47.464  62.619  1.00 98.77           C  
ATOM   2052  CB  ASN B  32      99.157  47.756  64.573  1.00 98.77           C  
ATOM   2055  O   ASN B  32     101.484  48.412  62.341  1.00 98.77           O  
ATOM   2056  CG  ASN B  32      97.886  48.448  65.037  1.00 98.77           C  
ATOM   2057  ND2 ASN B  32      97.236  47.959  66.066  1.00 98.77           N  
ATOM   2060  OD1 ASN B  32      97.531  49.496  64.528  1.00 98.77           O  
ATOM   2061  N   GLY B  33     101.176  46.200  62.576  1.00 98.80           N  
ATOM   2063  CA  GLY B  33     102.521  45.817  62.157  1.00 98.80           C  
ATOM   2066  C   GLY B  33     102.787  46.122  60.682  1.00 98.80           C  
ATOM   2067  O   GLY B  33     103.839  46.678  60.360  1.00 98.80           O  
ATOM   2068  N   SER B  34     101.839  45.817  59.801  1.00 98.83           N  
ATOM   2070  CA  SER B  34     101.926  46.081  58.366  1.00 98.83           C  
ATOM   2072  C   SER B  34     101.887  47.574  58.070  1.00 98.83           C  
ATOM   2073  CB  SER B  34     100.827  45.313  57.635  1.00 98.83           C  
ATOM   2076  O   SER B  34     102.822  48.079  57.454  1.00 98.83           O  
ATOM   2077  OG  SER B  34     101.191  43.953  57.697  1.00 98.83           O  
ATOM   2079  N   LEU B  35     100.928  48.324  58.624  1.00 98.76           N  
ATOM   2081  CA  LEU B  35     100.868  49.786  58.462  1.00 98.76           C  
ATOM   2083  C   LEU B  35     102.144  50.502  58.944  1.00 98.76           C  
ATOM   2084  CB  LEU B  35      99.652  50.327  59.236  1.00 98.76           C  
ATOM   2087  O   LEU B  35     102.535  51.527  58.387  1.00 98.76           O  
ATOM   2088  CG  LEU B  35      98.293  50.032  58.575  1.00 98.76           C  
ATOM   2090  CD1 LEU B  35      97.167  50.348  59.561  1.00 98.76           C  
ATOM   2094  CD2 LEU B  35      98.079  50.892  57.330  1.00 98.76           C  
ATOM   2098  N   GLN B  36     102.809  49.985  59.983  1.00 98.64           N  
ATOM   2100  CA  GLN B  36     104.045  50.581  60.499  1.00 98.64           C  
ATOM   2102  C   GLN B  36     105.282  50.271  59.648  1.00 98.64           C  
ATOM   2103  CB  GLN B  36     104.283  50.117  61.943  1.00 98.64           C  
ATOM   2106  O   GLN B  36     106.196  51.098  59.592  1.00 98.64           O  
ATOM   2107  CG  GLN B  36     103.357  50.840  62.929  1.00 98.64           C  
ATOM   2110  CD  GLN B  36     103.471  50.289  64.346  1.00 98.64           C  
ATOM   2111  NE2 GLN B  36     102.396  50.300  65.103  1.00 98.64           N  
ATOM   2114  OE1 GLN B  36     104.524  49.889  64.825  1.00 98.64           O  
ATOM   2115  N   ASN B  37     105.353  49.086  59.034  1.00 98.25           N  
ATOM   2117  CA  ASN B  37     106.591  48.569  58.440  1.00 98.25           C  
ATOM   2119  C   ASN B  37     106.550  48.444  56.910  1.00 98.25           C  
ATOM   2120  CB  ASN B  37     106.939  47.230  59.109  1.00 98.25           C  
ATOM   2123  O   ASN B  37     107.602  48.262  56.294  1.00 98.25           O  
ATOM   2124  CG  ASN B  37     107.212  47.376  60.595  1.00 98.25           C  
ATOM   2125  ND2 ASN B  37     106.420  46.753  61.430  1.00 98.25           N  
ATOM   2128  OD1 ASN B  37     108.134  48.049  61.029  1.00 98.25           O  
ATOM   2129  N   GLU B  38     105.377  48.552  56.290  1.00 98.47           N  
ATOM   2131  CA  GLU B  38     105.164  48.311  54.864  1.00 98.47           C  
ATOM   2133  C   GLU B  38     104.689  49.601  54.185  1.00 98.47           C  
ATOM   2134  CB  GLU B  38     104.146  47.185  54.661  1.00 98.47           C  
ATOM   2137  O   GLU B  38     103.513  49.943  54.263  1.00 98.47           O  
ATOM   2138  CG  GLU B  38     104.589  45.871  55.318  1.00 98.47           C  
ATOM   2141  CD  GLU B  38     103.473  44.826  55.345  1.00 98.47           C  
ATOM   2142  OE1 GLU B  38     103.698  43.753  55.946  1.00 98.47           O  
ATOM   2143  OE2 GLU B  38     102.387  45.061  54.785  1.00 98.47           O  
ATOM   2144  N   PRO B  39     105.571  50.331  53.476  1.00 97.35           N  
ATOM   2145  CA  PRO B  39     105.202  51.607  52.858  1.00 97.35           C  
ATOM   2147  C   PRO B  39     104.050  51.516  51.850  1.00 97.35           C  
ATOM   2148  CB  PRO B  39     106.476  52.098  52.166  1.00 97.35           C  
ATOM   2151  O   PRO B  39     103.384  52.516  51.605  1.00 97.35           O  
ATOM   2152  CG  PRO B  39     107.598  51.448  52.974  1.00 97.35           C  
ATOM   2155  CD  PRO B  39     107.002  50.101  53.364  1.00 97.35           C  
ATOM   2158  N   GLY B  40     103.855  50.335  51.253  1.00 97.83           N  
ATOM   2160  CA  GLY B  40     102.795  50.069  50.289  1.00 97.83           C  
ATOM   2163  C   GLY B  40     101.468  49.634  50.915  1.00 97.83           C  
ATOM   2164  O   GLY B  40     100.507  49.505  50.171  1.00 97.83           O  
ATOM   2165  N   THR B  41     101.388  49.419  52.230  1.00 98.73           N  
ATOM   2167  CA  THR B  41     100.133  49.108  52.934  1.00 98.73           C  
ATOM   2169  C   THR B  41      99.517  50.418  53.412  1.00 98.73           C  
ATOM   2170  CB  THR B  41     100.369  48.114  54.082  1.00 98.73           C  
ATOM   2172  O   THR B  41     100.061  51.099  54.279  1.00 98.73           O  
ATOM   2173  CG2 THR B  41      99.061  47.713  54.766  1.00 98.73           C  
ATOM   2177  OG1 THR B  41     100.948  46.966  53.498  1.00 98.73           O  
ATOM   2179  N   LEU B  42      98.404  50.814  52.795  1.00 98.62           N  
ATOM   2181  CA  LEU B  42      97.795  52.138  52.950  1.00 98.62           C  
ATOM   2183  C   LEU B  42      96.671  52.163  53.988  1.00 98.62           C  
ATOM   2184  CB  LEU B  42      97.263  52.611  51.585  1.00 98.62           C  
ATOM   2187  O   LEU B  42      96.472  53.179  54.657  1.00 98.62           O  
ATOM   2188  CG  LEU B  42      98.303  52.680  50.452  1.00 98.62           C  
ATOM   2190  CD1 LEU B  42      97.630  53.263  49.210  1.00 98.62           C  
ATOM   2194  CD2 LEU B  42      99.505  53.560  50.800  1.00 98.62           C  
ATOM   2198  N   ARG B  43      95.935  51.056  54.116  1.00 98.61           N  
ATOM   2200  CA  ARG B  43      94.871  50.850  55.104  1.00 98.61           C  
ATOM   2202  C   ARG B  43      94.829  49.376  55.481  1.00 98.61           C  
ATOM   2203  CB  ARG B  43      93.525  51.298  54.516  1.00 98.61           C  
ATOM   2206  O   ARG B  43      95.016  48.522  54.624  1.00 98.61           O  
ATOM   2207  CG  ARG B  43      92.359  51.214  55.504  1.00 98.61           C  
ATOM   2210  CD  ARG B  43      91.071  51.740  54.868  1.00 98.61           C  
ATOM   2213  NE  ARG B  43      90.484  50.810  53.874  1.00 98.61           N  
ATOM   2215  NH1 ARG B  43      89.480  52.313  52.451  1.00 98.61           N  
ATOM   2218  NH2 ARG B  43      89.081  50.166  52.200  1.00 98.61           N  
ATOM   2221  CZ  ARG B  43      89.684  51.098  52.859  1.00 98.61           C  
ATOM   2222  N   PHE B  44      94.579  49.101  56.753  1.00 98.74           N  
ATOM   2224  CA  PHE B  44      94.322  47.757  57.246  1.00 98.74           C  
ATOM   2226  C   PHE B  44      93.412  47.890  58.466  1.00 98.74           C  
ATOM   2227  CB  PHE B  44      95.656  47.067  57.569  1.00 98.74           C  
ATOM   2230  O   PHE B  44      93.818  48.447  59.487  1.00 98.74           O  
ATOM   2231  CG  PHE B  44      95.602  45.551  57.558  1.00 98.74           C  
ATOM   2232  CD1 PHE B  44      94.582  44.847  58.230  1.00 98.74           C  
ATOM   2234  CD2 PHE B  44      96.596  44.830  56.865  1.00 98.74           C  
ATOM   2236  CE1 PHE B  44      94.561  43.445  58.214  1.00 98.74           C  
ATOM   2238  CE2 PHE B  44      96.565  43.427  56.843  1.00 98.74           C  
ATOM   2240  CZ  PHE B  44      95.551  42.733  57.519  1.00 98.74           C  
ATOM   2242  N   GLU B  45      92.167  47.444  58.347  1.00 98.64           N  
ATOM   2244  CA  GLU B  45      91.150  47.581  59.388  1.00 98.64           C  
ATOM   2246  C   GLU B  45      90.556  46.216  59.738  1.00 98.64           C  
ATOM   2247  CB  GLU B  45      90.067  48.592  58.965  1.00 98.64           C  
ATOM   2250  O   GLU B  45      90.191  45.435  58.865  1.00 98.64           O  
ATOM   2251  CG  GLU B  45      90.657  50.000  58.778  1.00 98.64           C  
ATOM   2254  CD  GLU B  45      89.608  51.078  58.464  1.00 98.64           C  
ATOM   2255  OE1 GLU B  45      89.588  52.093  59.205  1.00 98.64           O  
ATOM   2256  OE2 GLU B  45      88.866  50.954  57.465  1.00 98.64           O  
ATOM   2257  N   VAL B  46      90.441  45.935  61.038  1.00 98.87           N  
ATOM   2259  CA  VAL B  46      89.725  44.757  61.538  1.00 98.87           C  
ATOM   2261  C   VAL B  46      88.285  45.167  61.811  1.00 98.87           C  
ATOM   2262  CB  VAL B  46      90.375  44.175  62.803  1.00 98.87           C  
ATOM   2264  O   VAL B  46      88.035  46.107  62.565  1.00 98.87           O  
ATOM   2265  CG1 VAL B  46      89.678  42.878  63.241  1.00 98.87           C  
ATOM   2269  CG2 VAL B  46      91.858  43.864  62.595  1.00 98.87           C  
ATOM   2273  N   ILE B  47      87.332  44.455  61.226  1.00 98.88           N  
ATOM   2275  CA  ILE B  47      85.900  44.725  61.352  1.00 98.88           C  
ATOM   2277  C   ILE B  47      85.231  43.465  61.895  1.00 98.88           C  
ATOM   2278  CB  ILE B  47      85.325  45.173  59.989  1.00 98.88           C  
ATOM   2280  O   ILE B  47      85.589  42.353  61.515  1.00 98.88           O  
ATOM   2281  CG1 ILE B  47      86.040  46.436  59.444  1.00 98.88           C  
ATOM   2284  CG2 ILE B  47      83.810  45.430  60.087  1.00 98.88           C  
ATOM   2288  CD1 ILE B  47      85.793  46.674  57.950  1.00 98.88           C  
ATOM   2292  N   ARG B  48      84.259  43.613  62.795  1.00 98.79           N  
ATOM   2294  CA  ARG B  48      83.405  42.507  63.247  1.00 98.79           C  
ATOM   2296  C   ARG B  48      82.012  42.662  62.651  1.00 98.79           C  
ATOM   2297  CB  ARG B  48      83.397  42.455  64.778  1.00 98.79           C  
ATOM   2300  O   ARG B  48      81.487  43.774  62.638  1.00 98.79           O  
ATOM   2301  CG  ARG B  48      82.763  41.148  65.277  1.00 98.79           C  
ATOM   2304  CD  ARG B  48      82.830  41.030  66.799  1.00 98.79           C  
ATOM   2307  NE  ARG B  48      82.010  42.062  67.461  1.00 98.79           N  
ATOM   2309  NH1 ARG B  48      82.637  41.580  69.607  1.00 98.79           N  
ATOM   2312  NH2 ARG B  48      81.239  43.285  69.212  1.00 98.79           N  
ATOM   2315  CZ  ARG B  48      81.963  42.304  68.754  1.00 98.79           C  
ATOM   2316  N   ASP B  49      81.424  41.563  62.190  1.00 98.82           N  
ATOM   2318  CA  ASP B  49      80.062  41.557  61.649  1.00 98.82           C  
ATOM   2320  C   ASP B  49      79.039  42.058  62.685  1.00 98.82           C  
ATOM   2321  CB  ASP B  49      79.718  40.148  61.157  1.00 98.82           C  
ATOM   2324  O   ASP B  49      79.191  41.837  63.894  1.00 98.82           O  
ATOM   2325  CG  ASP B  49      78.376  40.111  60.427  1.00 98.82           C  
ATOM   2326  OD1 ASP B  49      77.379  39.726  61.075  1.00 98.82           O  
ATOM   2327  OD2 ASP B  49      78.342  40.480  59.240  1.00 98.82           O  
ATOM   2328  N   GLU B  50      78.004  42.758  62.217  1.00 98.23           N  
ATOM   2330  CA  GLU B  50      76.959  43.312  63.082  1.00 98.23           C  
ATOM   2332  C   GLU B  50      76.105  42.212  63.749  1.00 98.23           C  
ATOM   2333  CB  GLU B  50      76.092  44.319  62.286  1.00 98.23           C  
ATOM   2336  O   GLU B  50      75.675  42.374  64.892  1.00 98.23           O  
ATOM   2337  CG  GLU B  50      75.168  43.595  61.297  1.00 98.23           C  
ATOM   2340  CD  GLU B  50      74.193  44.438  60.481  1.00 98.23           C  
ATOM   2341  OE1 GLU B  50      73.506  43.846  59.614  1.00 98.23           O  
ATOM   2342  OE2 GLU B  50      74.061  45.660  60.673  1.00 98.23           O  
ATOM   2343  N   ASN B  51      75.884  41.087  63.056  1.00 97.67           N  
ATOM   2345  CA  ASN B  51      74.930  40.042  63.434  1.00 97.67           C  
ATOM   2347  C   ASN B  51      75.637  38.804  63.999  1.00 97.67           C  
ATOM   2348  CB  ASN B  51      74.107  39.657  62.191  1.00 97.67           C  
ATOM   2351  O   ASN B  51      75.155  38.160  64.934  1.00 97.67           O  
ATOM   2352  CG  ASN B  51      73.178  40.760  61.718  1.00 97.67           C  
ATOM   2353  ND2 ASN B  51      73.236  41.096  60.450  1.00 97.67           N  
ATOM   2356  OD1 ASN B  51      72.423  41.332  62.486  1.00 97.67           O  
ATOM   2357  N   ASN B  52      76.794  38.459  63.441  1.00 98.75           N  
ATOM   2359  CA  ASN B  52      77.566  37.282  63.785  1.00 98.75           C  
ATOM   2361  C   ASN B  52      78.839  37.665  64.546  1.00 98.75           C  
ATOM   2362  CB  ASN B  52      77.823  36.472  62.509  1.00 98.75           C  
ATOM   2365  O   ASN B  52      79.887  37.963  63.980  1.00 98.75           O  
ATOM   2366  CG  ASN B  52      78.558  35.179  62.790  1.00 98.75           C  
ATOM   2367  ND2 ASN B  52      78.704  34.341  61.793  1.00 98.75           N  
ATOM   2370  OD1 ASN B  52      79.024  34.916  63.890  1.00 98.75           O  
ATOM   2371  N   ARG B  53      78.787  37.540  65.875  1.00 98.12           N  
ATOM   2373  CA  ARG B  53      79.927  37.830  66.765  1.00 98.12           C  
ATOM   2375  C   ARG B  53      81.163  36.955  66.517  1.00 98.12           C  
ATOM   2376  CB  ARG B  53      79.486  37.686  68.226  1.00 98.12           C  
ATOM   2379  O   ARG B  53      82.229  37.278  67.038  1.00 98.12           O  
ATOM   2380  CG  ARG B  53      78.382  38.681  68.607  1.00 98.12           C  
ATOM   2383  CD  ARG B  53      78.056  38.593  70.102  1.00 98.12           C  
ATOM   2386  NE  ARG B  53      77.444  37.301  70.470  1.00 98.12           N  
ATOM   2388  NH1 ARG B  53      77.615  37.515  72.747  1.00 98.12           N  
ATOM   2391  NH2 ARG B  53      76.620  35.729  71.896  1.00 98.12           N  
ATOM   2394  CZ  ARG B  53      77.228  36.854  71.692  1.00 98.12           C  
ATOM   2395  N   ASN B  54      81.011  35.840  65.801  1.00 98.78           N  
ATOM   2397  CA  ASN B  54      82.096  34.941  65.411  1.00 98.78           C  
ATOM   2399  C   ASN B  54      82.755  35.342  64.088  1.00 98.78           C  
ATOM   2400  CB  ASN B  54      81.550  33.504  65.330  1.00 98.78           C  
ATOM   2403  O   ASN B  54      83.787  34.767  63.758  1.00 98.78           O  
ATOM   2404  CG  ASN B  54      81.154  32.942  66.674  1.00 98.78           C  
ATOM   2405  ND2 ASN B  54      80.094  32.172  66.754  1.00 98.78           N  
ATOM   2408  OD1 ASN B  54      81.743  33.244  67.699  1.00 98.78           O  
ATOM   2409  N   ARG B  55      82.193  36.297  63.342  1.00 98.94           N  
ATOM   2411  CA  ARG B  55      82.684  36.687  62.024  1.00 98.94           C  
ATOM   2413  C   ARG B  55      83.452  37.994  62.070  1.00 98.94           C  
ATOM   2414  CB  ARG B  55      81.517  36.743  61.043  1.00 98.94           C  
ATOM   2417  O   ARG B  55      82.975  39.002  62.596  1.00 98.94           O  
ATOM   2418  CG  ARG B  55      82.011  37.052  59.622  1.00 98.94           C  
ATOM   2421  CD  ARG B  55      80.936  36.699  58.600  1.00 98.94           C  
ATOM   2424  NE  ARG B  55      80.752  35.241  58.537  1.00 98.94           N  
ATOM   2426  NH1 ARG B  55      79.034  35.214  57.036  1.00 98.94           N  
ATOM   2429  NH2 ARG B  55      79.947  33.285  57.765  1.00 98.94           N  
ATOM   2432  CZ  ARG B  55      79.907  34.586  57.778  1.00 98.94           C  
ATOM   2433  N   PHE B  56      84.632  37.968  61.471  1.00 98.95           N  
ATOM   2435  CA  PHE B  56      85.486  39.128  61.303  1.00 98.95           C  
ATOM   2437  C   PHE B  56      85.877  39.297  59.841  1.00 98.95           C  
ATOM   2438  CB  PHE B  56      86.729  38.997  62.182  1.00 98.95           C  
ATOM   2441  O   PHE B  56      85.972  38.323  59.091  1.00 98.95           O  
ATOM   2442  CG  PHE B  56      86.467  39.071  63.673  1.00 98.95           C  
ATOM   2443  CD1 PHE B  56      86.630  40.290  64.357  1.00 98.95           C  
ATOM   2445  CD2 PHE B  56      86.076  37.918  64.381  1.00 98.95           C  
ATOM   2447  CE1 PHE B  56      86.425  40.351  65.747  1.00 98.95           C  
ATOM   2449  CE2 PHE B  56      85.852  37.985  65.767  1.00 98.95           C  
ATOM   2451  CZ  PHE B  56      86.041  39.198  66.452  1.00 98.95           C  
ATOM   2453  N   TYR B  57      86.156  40.541  59.479  1.00 98.95           N  
ATOM   2455  CA  TYR B  57      86.685  40.935  58.189  1.00 98.95           C  
ATOM   2457  C   TYR B  57      87.990  41.706  58.378  1.00 98.95           C  
ATOM   2458  CB  TYR B  57      85.656  41.757  57.408  1.00 98.95           C  
ATOM   2461  O   TYR B  57      88.128  42.469  59.337  1.00 98.95           O  
ATOM   2462  CG  TYR B  57      84.269  41.151  57.382  1.00 98.95           C  
ATOM   2463  CD1 TYR B  57      83.972  40.148  56.441  1.00 98.95           C  
ATOM   2465  CD2 TYR B  57      83.288  41.573  58.303  1.00 98.95           C  
ATOM   2467  CE1 TYR B  57      82.689  39.577  56.407  1.00 98.95           C  
ATOM   2469  CE2 TYR B  57      82.007  40.992  58.277  1.00 98.95           C  
ATOM   2471  OH  TYR B  57      80.467  39.459  57.251  1.00 98.95           O  
ATOM   2473  CZ  TYR B  57      81.707  39.998  57.323  1.00 98.95           C  
ATOM   2474  N   LEU B  58      88.929  41.506  57.462  1.00 98.96           N  
ATOM   2476  CA  LEU B  58      90.126  42.320  57.299  1.00 98.96           C  
ATOM   2478  C   LEU B  58      89.946  43.128  56.011  1.00 98.96           C  
ATOM   2479  CB  LEU B  58      91.380  41.426  57.263  1.00 98.96           C  
ATOM   2482  O   LEU B  58      89.887  42.544  54.930  1.00 98.96           O  
ATOM   2483  CG  LEU B  58      91.532  40.430  58.429  1.00 98.96           C  
ATOM   2485  CD1 LEU B  58      92.870  39.701  58.319  1.00 98.96           C  
ATOM   2489  CD2 LEU B  58      91.466  41.068  59.820  1.00 98.96           C  
ATOM   2493  N   ASP B  59      89.767  44.443  56.152  1.00 98.88           N  
ATOM   2495  CA  ASP B  59      89.659  45.405  55.046  1.00 98.88           C  
ATOM   2497  C   ASP B  59      91.030  46.043  54.811  1.00 98.88           C  
ATOM   2498  CB  ASP B  59      88.564  46.438  55.360  1.00 98.88           C  
ATOM   2501  O   ASP B  59      91.534  46.817  55.635  1.00 98.88           O  
ATOM   2502  CG  ASP B  59      88.469  47.614  54.375  1.00 98.88           C  
ATOM   2503  OD1 ASP B  59      89.156  47.644  53.328  1.00 98.88           O  
ATOM   2504  OD2 ASP B  59      87.737  48.575  54.699  1.00 98.88           O  
ATOM   2505  N   GLU B  60      91.644  45.679  53.694  1.00 98.93           N  
ATOM   2507  CA  GLU B  60      93.043  45.938  53.396  1.00 98.93           C  
ATOM   2509  C   GLU B  60      93.179  46.717  52.085  1.00 98.93           C  
ATOM   2510  CB  GLU B  60      93.810  44.617  53.304  1.00 98.93           C  
ATOM   2513  O   GLU B  60      92.532  46.418  51.077  1.00 98.93           O  
ATOM   2514  CG  GLU B  60      93.692  43.691  54.526  1.00 98.93           C  
ATOM   2517  CD  GLU B  60      94.309  42.309  54.248  1.00 98.93           C  
ATOM   2518  OE1 GLU B  60      93.834  41.321  54.857  1.00 98.93           O  
ATOM   2519  OE2 GLU B  60      95.222  42.234  53.388  1.00 98.93           O  
ATOM   2520  N   VAL B  61      94.060  47.716  52.080  1.00 98.93           N  
ATOM   2522  CA  VAL B  61      94.330  48.547  50.905  1.00 98.93           C  
ATOM   2524  C   VAL B  61      95.820  48.737  50.724  1.00 98.93           C  
ATOM   2525  CB  VAL B  61      93.640  49.912  50.988  1.00 98.93           C  
ATOM   2527  O   VAL B  61      96.524  49.153  51.646  1.00 98.93           O  
ATOM   2528  CG1 VAL B  61      93.802  50.699  49.699  1.00 98.93           C  
ATOM   2532  CG2 VAL B  61      92.139  49.760  51.212  1.00 98.93           C  
ATOM   2536  N   TYR B  62      96.276  48.519  49.499  1.00 98.86           N  
ATOM   2538  CA  TYR B  62      97.668  48.576  49.091  1.00 98.86           C  
ATOM   2540  C   TYR B  62      97.871  49.593  47.962  1.00 98.86           C  
ATOM   2541  CB  TYR B  62      98.129  47.166  48.697  1.00 98.86           C  
ATOM   2544  O   TYR B  62      96.949  49.901  47.205  1.00 98.86           O  
ATOM   2545  CG  TYR B  62      97.946  46.145  49.802  1.00 98.86           C  
ATOM   2546  CD1 TYR B  62      98.949  45.982  50.774  1.00 98.86           C  
ATOM   2548  CD2 TYR B  62      96.748  45.403  49.893  1.00 98.86           C  
ATOM   2550  CE1 TYR B  62      98.755  45.077  51.831  1.00 98.86           C  
ATOM   2552  CE2 TYR B  62      96.551  44.504  50.960  1.00 98.86           C  
ATOM   2554  OH  TYR B  62      97.430  43.482  52.969  1.00 98.86           O  
ATOM   2556  CZ  TYR B  62      97.562  44.339  51.931  1.00 98.86           C  
ATOM   2557  N   GLU B  63      99.092  50.122  47.834  1.00 98.34           N  
ATOM   2559  CA  GLU B  63      99.462  51.060  46.762  1.00 98.34           C  
ATOM   2561  C   GLU B  63      99.193  50.458  45.376  1.00 98.34           C  
ATOM   2562  CB  GLU B  63     100.935  51.506  46.927  1.00 98.34           C  
ATOM   2565  O   GLU B  63      98.677  51.145  44.497  1.00 98.34           O  
ATOM   2566  CG  GLU B  63     101.353  52.574  45.888  1.00 98.34           C  
ATOM   2569  CD  GLU B  63     102.756  53.197  46.084  1.00 98.34           C  
ATOM   2570  OE1 GLU B  63     103.053  54.213  45.390  1.00 98.34           O  
ATOM   2571  OE2 GLU B  63     103.540  52.715  46.934  1.00 98.34           O  
ATOM   2572  N   ASP B  64      99.492  49.169  45.215  1.00 97.99           N  
ATOM   2574  CA  ASP B  64      99.226  48.361  44.032  1.00 97.99           C  
ATOM   2576  C   ASP B  64      99.225  46.857  44.390  1.00 97.99           C  
ATOM   2577  CB  ASP B  64     100.260  48.704  42.936  1.00 97.99           C  
ATOM   2580  O   ASP B  64      99.463  46.460  45.535  1.00 97.99           O  
ATOM   2581  CG  ASP B  64     101.732  48.528  43.335  1.00 97.99           C  
ATOM   2582  OD1 ASP B  64     102.038  47.585  44.098  1.00 97.99           O  
ATOM   2583  OD2 ASP B  64     102.579  49.273  42.785  1.00 97.99           O  
ATOM   2584  N   GLU B  65      98.967  45.996  43.403  1.00 98.15           N  
ATOM   2586  CA  GLU B  65      99.008  44.537  43.576  1.00 98.15           C  
ATOM   2588  C   GLU B  65     100.404  44.038  44.002  1.00 98.15           C  
ATOM   2589  CB  GLU B  65      98.582  43.891  42.248  1.00 98.15           C  
ATOM   2592  O   GLU B  65     100.528  43.096  44.785  1.00 98.15           O  
ATOM   2593  CG  GLU B  65      98.416  42.365  42.340  1.00 98.15           C  
ATOM   2596  CD  GLU B  65      98.129  41.695  40.985  1.00 98.15           C  
ATOM   2597  OE1 GLU B  65      98.090  40.445  40.975  1.00 98.15           O  
ATOM   2598  OE2 GLU B  65      98.038  42.406  39.956  1.00 98.15           O  
ATOM   2599  N   ALA B  66     101.486  44.678  43.545  1.00 97.69           N  
ATOM   2601  CA  ALA B  66     102.842  44.265  43.903  1.00 97.69           C  
ATOM   2603  C   ALA B  66     103.140  44.506  45.394  1.00 97.69           C  
ATOM   2604  CB  ALA B  66     103.847  44.975  42.989  1.00 97.69           C  
ATOM   2608  O   ALA B  66     103.835  43.693  46.017  1.00 97.69           O  
ATOM   2609  N   ALA B  67     102.596  45.581  45.972  1.00 98.52           N  
ATOM   2611  CA  ALA B  67     102.627  45.851  47.403  1.00 98.52           C  
ATOM   2613  C   ALA B  67     101.859  44.784  48.199  1.00 98.52           C  
ATOM   2614  CB  ALA B  67     102.102  47.267  47.657  1.00 98.52           C  
ATOM   2618  O   ALA B  67     102.418  44.265  49.166  1.00 98.52           O  
ATOM   2619  N   PHE B  68     100.665  44.368  47.754  1.00 98.71           N  
ATOM   2621  CA  PHE B  68      99.934  43.246  48.366  1.00 98.71           C  
ATOM   2623  C   PHE B  68     100.738  41.940  48.314  1.00 98.71           C  
ATOM   2624  CB  PHE B  68      98.583  43.056  47.666  1.00 98.71           C  
ATOM   2627  O   PHE B  68     100.940  41.270  49.326  1.00 98.71           O  
ATOM   2628  CG  PHE B  68      97.856  41.791  48.088  1.00 98.71           C  
ATOM   2629  CD1 PHE B  68      97.636  40.746  47.170  1.00 98.71           C  
ATOM   2631  CD2 PHE B  68      97.428  41.639  49.418  1.00 98.71           C  
ATOM   2633  CE1 PHE B  68      96.956  39.582  47.576  1.00 98.71           C  
ATOM   2635  CE2 PHE B  68      96.730  40.491  49.822  1.00 98.71           C  
ATOM   2637  CZ  PHE B  68      96.490  39.461  48.898  1.00 98.71           C  
ATOM   2639  N   LEU B  69     101.302  41.599  47.152  1.00 98.24           N  
ATOM   2641  CA  LEU B  69     102.138  40.405  47.026  1.00 98.24           C  
ATOM   2643  C   LEU B  69     103.372  40.467  47.939  1.00 98.24           C  
ATOM   2644  CB  LEU B  69     102.559  40.224  45.558  1.00 98.24           C  
ATOM   2647  O   LEU B  69     103.844  39.428  48.403  1.00 98.24           O  
ATOM   2648  CG  LEU B  69     101.418  39.865  44.590  1.00 98.24           C  
ATOM   2650  CD1 LEU B  69     101.987  39.821  43.170  1.00 98.24           C  
ATOM   2654  CD2 LEU B  69     100.798  38.504  44.908  1.00 98.24           C  
ATOM   2658  N   GLN B  70     103.932  41.658  48.181  1.00 98.48           N  
ATOM   2660  CA  GLN B  70     105.017  41.840  49.146  1.00 98.48           C  
ATOM   2662  C   GLN B  70     104.541  41.674  50.589  1.00 98.48           C  
ATOM   2663  CB  GLN B  70     105.720  43.188  48.915  1.00 98.48           C  
ATOM   2666  O   GLN B  70     105.238  41.000  51.347  1.00 98.48           O  
ATOM   2667  CG  GLN B  70     106.895  43.426  49.880  1.00 98.48           C  
ATOM   2670  CD  GLN B  70     107.960  42.331  49.823  1.00 98.48           C  
ATOM   2671  NE2 GLN B  70     108.387  41.796  50.947  1.00 98.48           N  
ATOM   2674  OE1 GLN B  70     108.414  41.911  48.763  1.00 98.48           O  
ATOM   2675  N   HIS B  71     103.383  42.231  50.947  1.00 98.74           N  
ATOM   2677  CA  HIS B  71     102.744  42.032  52.247  1.00 98.74           C  
ATOM   2679  C   HIS B  71     102.610  40.538  52.577  1.00 98.74           C  
ATOM   2680  CB  HIS B  71     101.395  42.759  52.262  1.00 98.74           C  
ATOM   2683  O   HIS B  71     103.141  40.085  53.591  1.00 98.74           O  
ATOM   2684  CG  HIS B  71     100.564  42.359  53.442  1.00 98.74           C  
ATOM   2685  CD2 HIS B  71      99.543  41.450  53.459  1.00 98.74           C  
ATOM   2687  ND1 HIS B  71     100.756  42.787  54.730  1.00 98.74           N  
ATOM   2689  CE1 HIS B  71      99.870  42.151  55.516  1.00 98.74           C  
ATOM   2691  NE2 HIS B  71      99.124  41.319  54.781  1.00 98.74           N  
ATOM   2692  N   CYS B  72     102.076  39.737  51.646  1.00 98.56           N  
ATOM   2694  CA  CYS B  72     101.904  38.285  51.795  1.00 98.56           C  
ATOM   2696  C   CYS B  72     103.204  37.493  52.052  1.00 98.56           C  
ATOM   2697  CB  CYS B  72     101.218  37.754  50.528  1.00 98.56           C  
ATOM   2700  O   CYS B  72     103.153  36.312  52.392  1.00 98.56           O  
ATOM   2701  SG  CYS B  72      99.540  38.427  50.434  1.00 98.56           S  
ATOM   2703  N   ARG B  73     104.383  38.105  51.869  1.00 98.14           N  
ATOM   2705  CA  ARG B  73     105.699  37.485  52.115  1.00 98.14           C  
ATOM   2707  C   ARG B  73     106.362  37.938  53.416  1.00 98.14           C  
ATOM   2708  CB  ARG B  73     106.624  37.746  50.920  1.00 98.14           C  
ATOM   2711  O   ARG B  73     107.468  37.478  53.709  1.00 98.14           O  
ATOM   2712  CG  ARG B  73     106.136  37.062  49.637  1.00 98.14           C  
ATOM   2715  CD  ARG B  73     107.163  37.227  48.509  1.00 98.14           C  
ATOM   2718  NE  ARG B  73     107.346  38.639  48.103  1.00 98.14           N  
ATOM   2720  NH1 ARG B  73     105.801  38.678  46.405  1.00 98.14           N  
ATOM   2723  NH2 ARG B  73     107.014  40.491  46.823  1.00 98.14           N  
ATOM   2726  CZ  ARG B  73     106.722  39.258  47.116  1.00 98.14           C  
ATOM   2727  N   ASN B  74     105.757  38.856  54.162  1.00 98.58           N  
ATOM   2729  CA  ASN B  74     106.378  39.451  55.338  1.00 98.58           C  
ATOM   2731  C   ASN B  74     106.198  38.588  56.596  1.00 98.58           C  
ATOM   2732  CB  ASN B  74     105.867  40.889  55.505  1.00 98.58           C  
ATOM   2735  O   ASN B  74     105.303  37.753  56.704  1.00 98.58           O  
ATOM   2736  CG  ASN B  74     106.339  41.818  54.395  1.00 98.58           C  
ATOM   2737  ND2 ASN B  74     105.644  42.903  54.213  1.00 98.58           N  
ATOM   2740  OD1 ASN B  74     107.352  41.627  53.728  1.00 98.58           O  
ATOM   2741  N   GLU B  75     107.074  38.793  57.583  1.00 98.43           N  
ATOM   2743  CA  GLU B  75     107.029  38.022  58.829  1.00 98.43           C  
ATOM   2745  C   GLU B  75     105.781  38.328  59.668  1.00 98.43           C  
ATOM   2746  CB  GLU B  75     108.293  38.273  59.668  1.00 98.43           C  
ATOM   2749  O   GLU B  75     105.312  37.446  60.382  1.00 98.43           O  
ATOM   2750  CG  GLU B  75     109.571  37.714  59.017  1.00 98.43           C  
ATOM   2753  CD  GLU B  75     110.826  37.854  59.902  1.00 98.43           C  
ATOM   2754  OE1 GLU B  75     111.911  37.424  59.443  1.00 98.43           O  
ATOM   2755  OE2 GLU B  75     110.720  38.356  61.047  1.00 98.43           O  
ATOM   2756  N   THR B  76     105.231  39.544  59.585  1.00 98.71           N  
ATOM   2758  CA  THR B  76     104.060  39.962  60.372  1.00 98.71           C  
ATOM   2760  C   THR B  76     102.839  39.097  60.060  1.00 98.71           C  
ATOM   2761  CB  THR B  76     103.724  41.441  60.140  1.00 98.71           C  
ATOM   2763  O   THR B  76     102.339  38.422  60.963  1.00 98.71           O  
ATOM   2764  CG2 THR B  76     102.784  41.973  61.214  1.00 98.71           C  
ATOM   2768  OG1 THR B  76     104.898  42.229  60.201  1.00 98.71           O  
ATOM   2770  N   ILE B  77     102.455  38.997  58.783  1.00 98.88           N  
ATOM   2772  CA  ILE B  77     101.323  38.167  58.354  1.00 98.88           C  
ATOM   2774  C   ILE B  77     101.589  36.675  58.611  1.00 98.88           C  
ATOM   2775  CB  ILE B  77     100.961  38.466  56.881  1.00 98.88           C  
ATOM   2777  O   ILE B  77     100.701  35.925  59.016  1.00 98.88           O  
ATOM   2778  CG1 ILE B  77      99.572  37.876  56.560  1.00 98.88           C  
ATOM   2781  CG2 ILE B  77     102.051  37.991  55.903  1.00 98.88           C  
ATOM   2785  CD1 ILE B  77      99.166  37.922  55.084  1.00 98.88           C  
ATOM   2789  N   ALA B  78     102.841  36.219  58.478  1.00 98.78           N  
ATOM   2791  CA  ALA B  78     103.197  34.845  58.832  1.00 98.78           C  
ATOM   2793  C   ALA B  78     102.941  34.561  60.325  1.00 98.78           C  
ATOM   2794  CB  ALA B  78     104.655  34.584  58.434  1.00 98.78           C  
ATOM   2798  O   ALA B  78     102.393  33.514  60.673  1.00 98.78           O  
ATOM   2799  N   ARG B  79     103.278  35.508  61.213  1.00 98.86           N  
ATOM   2801  CA  ARG B  79     102.975  35.416  62.652  1.00 98.86           C  
ATOM   2803  C   ARG B  79     101.479  35.483  62.935  1.00 98.86           C  
ATOM   2804  CB  ARG B  79     103.704  36.519  63.436  1.00 98.86           C  
ATOM   2807  O   ARG B  79     101.023  34.757  63.812  1.00 98.86           O  
ATOM   2808  CG  ARG B  79     105.224  36.359  63.494  1.00 98.86           C  
ATOM   2811  CD  ARG B  79     105.638  35.059  64.178  1.00 98.86           C  
ATOM   2814  NE  ARG B  79     107.099  34.982  64.284  1.00 98.86           N  
ATOM   2816  NH1 ARG B  79     107.205  32.759  64.866  1.00 98.86           N  
ATOM   2819  NH2 ARG B  79     109.079  33.912  64.507  1.00 98.86           N  
ATOM   2822  CZ  ARG B  79     107.777  33.886  64.559  1.00 98.86           C  
ATOM   2823  N   PHE B  80     100.723  36.301  62.206  1.00 98.92           N  
ATOM   2825  CA  PHE B  80      99.264  36.316  62.298  1.00 98.92           C  
ATOM   2827  C   PHE B  80      98.676  34.931  62.008  1.00 98.92           C  
ATOM   2828  CB  PHE B  80      98.703  37.376  61.350  1.00 98.92           C  
ATOM   2831  O   PHE B  80      97.987  34.368  62.861  1.00 98.92           O  
ATOM   2832  CG  PHE B  80      97.203  37.288  61.157  1.00 98.92           C  
ATOM   2833  CD1 PHE B  80      96.670  36.879  59.920  1.00 98.92           C  
ATOM   2835  CD2 PHE B  80      96.342  37.594  62.222  1.00 98.92           C  
ATOM   2837  CE1 PHE B  80      95.277  36.805  59.747  1.00 98.92           C  
ATOM   2839  CE2 PHE B  80      94.948  37.520  62.052  1.00 98.92           C  
ATOM   2841  CZ  PHE B  80      94.417  37.141  60.807  1.00 98.92           C  
ATOM   2843  N   TYR B  81      99.038  34.324  60.874  1.00 98.87           N  
ATOM   2845  CA  TYR B  81      98.565  32.984  60.531  1.00 98.87           C  
ATOM   2847  C   TYR B  81      98.989  31.927  61.554  1.00 98.87           C  
ATOM   2848  CB  TYR B  81      98.996  32.605  59.110  1.00 98.87           C  
ATOM   2851  O   TYR B  81      98.174  31.080  61.912  1.00 98.87           O  
ATOM   2852  CG  TYR B  81      98.087  33.187  58.046  1.00 98.87           C  
ATOM   2853  CD1 TYR B  81      96.744  32.766  57.971  1.00 98.87           C  
ATOM   2855  CD2 TYR B  81      98.570  34.153  57.144  1.00 98.87           C  
ATOM   2857  CE1 TYR B  81      95.884  33.324  57.009  1.00 98.87           C  
ATOM   2859  CE2 TYR B  81      97.710  34.707  56.177  1.00 98.87           C  
ATOM   2861  OH  TYR B  81      95.514  34.850  55.207  1.00 98.87           O  
ATOM   2863  CZ  TYR B  81      96.361  34.301  56.114  1.00 98.87           C  
ATOM   2864  N   GLU B  82     100.214  31.982  62.088  1.00 98.85           N  
ATOM   2866  CA  GLU B  82     100.648  31.086  63.172  1.00 98.85           C  
ATOM   2868  C   GLU B  82      99.777  31.207  64.433  1.00 98.85           C  
ATOM   2869  CB  GLU B  82     102.104  31.382  63.566  1.00 98.85           C  
ATOM   2872  O   GLU B  82      99.475  30.194  65.069  1.00 98.85           O  
ATOM   2873  CG  GLU B  82     103.166  30.848  62.591  1.00 98.85           C  
ATOM   2876  CD  GLU B  82     104.597  31.249  63.008  1.00 98.85           C  
ATOM   2877  OE1 GLU B  82     105.561  30.889  62.296  1.00 98.85           O  
ATOM   2878  OE2 GLU B  82     104.790  31.874  64.081  1.00 98.85           O  
ATOM   2879  N   LEU B  83      99.371  32.427  64.804  1.00 98.89           N  
ATOM   2881  CA  LEU B  83      98.541  32.674  65.984  1.00 98.89           C  
ATOM   2883  C   LEU B  83      97.129  32.100  65.823  1.00 98.89           C  
ATOM   2884  CB  LEU B  83      98.481  34.188  66.270  1.00 98.89           C  
ATOM   2887  O   LEU B  83      96.583  31.566  66.792  1.00 98.89           O  
ATOM   2888  CG  LEU B  83      99.781  34.782  66.843  1.00 98.89           C  
ATOM   2890  CD1 LEU B  83      99.721  36.310  66.792  1.00 98.89           C  
ATOM   2894  CD2 LEU B  83      99.999  34.363  68.301  1.00 98.89           C  
ATOM   2898  N   ILE B  84      96.549  32.192  64.622  1.00 98.92           N  
ATOM   2900  CA  ILE B  84      95.136  31.857  64.395  1.00 98.92           C  
ATOM   2902  C   ILE B  84      94.890  30.433  63.879  1.00 98.92           C  
ATOM   2903  CB  ILE B  84      94.445  32.910  63.504  1.00 98.92           C  
ATOM   2905  O   ILE B  84      93.778  29.929  64.031  1.00 98.92           O  
ATOM   2906  CG1 ILE B  84      94.878  32.773  62.031  1.00 98.92           C  
ATOM   2909  CG2 ILE B  84      94.672  34.341  64.032  1.00 98.92           C  
ATOM   2913  CD1 ILE B  84      94.054  33.624  61.070  1.00 98.92           C  
ATOM   2917  N   ASP B  85      95.896  29.762  63.295  1.00 98.81           N  
ATOM   2919  CA  ASP B  85      95.723  28.504  62.537  1.00 98.81           C  
ATOM   2921  C   ASP B  85      95.000  27.403  63.321  1.00 98.81           C  
ATOM   2922  CB  ASP B  85      97.102  27.947  62.132  1.00 98.81           C  
ATOM   2925  O   ASP B  85      94.290  26.569  62.765  1.00 98.81           O  
ATOM   2926  CG  ASP B  85      96.993  26.890  61.035  1.00 98.81           C  
ATOM   2927  OD1 ASP B  85      96.455  27.220  59.955  1.00 98.81           O  
ATOM   2928  OD2 ASP B  85      97.533  25.769  61.154  1.00 98.81           O  
ATOM   2929  N   SER B  86      95.192  27.387  64.639  1.00 98.74           N  
ATOM   2931  CA  SER B  86      94.616  26.375  65.526  1.00 98.74           C  
ATOM   2933  C   SER B  86      93.110  26.518  65.759  1.00 98.74           C  
ATOM   2934  CB  SER B  86      95.366  26.341  66.857  1.00 98.74           C  
ATOM   2937  O   SER B  86      92.512  25.597  66.312  1.00 98.74           O  
ATOM   2938  OG  SER B  86      95.205  27.544  67.592  1.00 98.74           O  
ATOM   2940  N   TYR B  87      92.497  27.646  65.386  1.00 98.84           N  
ATOM   2942  CA  TYR B  87      91.093  27.904  65.712  1.00 98.84           C  
ATOM   2944  C   TYR B  87      90.283  28.651  64.653  1.00 98.84           C  
ATOM   2945  CB  TYR B  87      91.025  28.660  67.045  1.00 98.84           C  
ATOM   2948  O   TYR B  87      89.063  28.531  64.672  1.00 98.84           O  
ATOM   2949  CG  TYR B  87      91.627  30.058  67.046  1.00 98.84           C  
ATOM   2950  CD1 TYR B  87      92.889  30.285  67.629  1.00 98.84           C  
ATOM   2952  CD2 TYR B  87      90.916  31.135  66.481  1.00 98.84           C  
ATOM   2954  CE1 TYR B  87      93.425  31.587  67.666  1.00 98.84           C  
ATOM   2956  CE2 TYR B  87      91.466  32.428  66.482  1.00 98.84           C  
ATOM   2958  OH  TYR B  87      93.229  33.912  67.159  1.00 98.84           O  
ATOM   2960  CZ  TYR B  87      92.714  32.661  67.093  1.00 98.84           C  
ATOM   2961  N   ALA B  88      90.898  29.453  63.783  1.00 98.89           N  
ATOM   2963  CA  ALA B  88      90.151  30.247  62.814  1.00 98.89           C  
ATOM   2965  C   ALA B  88      89.791  29.423  61.569  1.00 98.89           C  
ATOM   2966  CB  ALA B  88      90.940  31.517  62.481  1.00 98.89           C  
ATOM   2970  O   ALA B  88      90.623  28.686  61.031  1.00 98.89           O  
ATOM   2971  N   PHE B  89      88.561  29.590  61.089  1.00 98.69           N  
ATOM   2973  CA  PHE B  89      88.112  29.115  59.784  1.00 98.69           C  
ATOM   2975  C   PHE B  89      88.259  30.241  58.759  1.00 98.69           C  
ATOM   2976  CB  PHE B  89      86.670  28.600  59.868  1.00 98.69           C  
ATOM   2979  O   PHE B  89      87.841  31.373  59.003  1.00 98.69           O  
ATOM   2980  CG  PHE B  89      86.531  27.346  60.707  1.00 98.69           C  
ATOM   2981  CD1 PHE B  89      86.717  26.081  60.117  1.00 98.69           C  
ATOM   2983  CD2 PHE B  89      86.256  27.443  62.083  1.00 98.69           C  
ATOM   2985  CE1 PHE B  89      86.637  24.917  60.902  1.00 98.69           C  
ATOM   2987  CE2 PHE B  89      86.187  26.281  62.868  1.00 98.69           C  
ATOM   2989  CZ  PHE B  89      86.378  25.019  62.279  1.00 98.69           C  
ATOM   2991  N   GLY B  90      88.872  29.922  57.619  1.00 98.59           N  
ATOM   2993  CA  GLY B  90      89.290  30.881  56.597  1.00 98.59           C  
ATOM   2996  C   GLY B  90      90.780  30.731  56.243  1.00 98.59           C  
ATOM   2997  O   GLY B  90      91.413  29.764  56.681  1.00 98.59           O  
ATOM   2998  N   PRO B  91      91.355  31.672  55.473  1.00 98.83           N  
ATOM   2999  CA  PRO B  91      90.706  32.876  54.945  1.00 98.83           C  
ATOM   3001  C   PRO B  91      89.645  32.555  53.886  1.00 98.83           C  
ATOM   3002  CB  PRO B  91      91.840  33.701  54.323  1.00 98.83           C  
ATOM   3005  O   PRO B  91      89.784  31.598  53.126  1.00 98.83           O  
ATOM   3006  CG  PRO B  91      92.870  32.651  53.917  1.00 98.83           C  
ATOM   3009  CD  PRO B  91      92.736  31.602  55.017  1.00 98.83           C  
ATOM   3012  N   LEU B  92      88.604  33.382  53.806  1.00 98.81           N  
ATOM   3014  CA  LEU B  92      87.753  33.495  52.621  1.00 98.81           C  
ATOM   3016  C   LEU B  92      87.971  34.879  52.006  1.00 98.81           C  
ATOM   3017  CB  LEU B  92      86.284  33.244  53.011  1.00 98.81           C  
ATOM   3020  O   LEU B  92      87.594  35.881  52.607  1.00 98.81           O  
ATOM   3021  CG  LEU B  92      85.280  33.490  51.865  1.00 98.81           C  
ATOM   3023  CD1 LEU B  92      85.479  32.496  50.719  1.00 98.81           C  
ATOM   3027  CD2 LEU B  92      83.852  33.343  52.389  1.00 98.81           C  
ATOM   3031  N   PHE B  93      88.558  34.942  50.815  1.00 98.73           N  
ATOM   3033  CA  PHE B  93      88.670  36.194  50.068  1.00 98.73           C  
ATOM   3035  C   PHE B  93      87.303  36.542  49.476  1.00 98.73           C  
ATOM   3036  CB  PHE B  93      89.749  36.059  48.986  1.00 98.73           C  
ATOM   3039  O   PHE B  93      86.819  35.839  48.592  1.00 98.73           O  
ATOM   3040  CG  PHE B  93      91.156  36.033  49.550  1.00 98.73           C  
ATOM   3041  CD1 PHE B  93      91.877  37.236  49.666  1.00 98.73           C  
ATOM   3043  CD2 PHE B  93      91.730  34.828  50.000  1.00 98.73           C  
ATOM   3045  CE1 PHE B  93      93.166  37.236  50.225  1.00 98.73           C  
ATOM   3047  CE2 PHE B  93      93.016  34.835  50.571  1.00 98.73           C  
ATOM   3049  CZ  PHE B  93      93.735  36.035  50.678  1.00 98.73           C  
ATOM   3051  N   LEU B  94      86.671  37.602  49.983  1.00 98.70           N  
ATOM   3053  CA  LEU B  94      85.368  38.056  49.493  1.00 98.70           C  
ATOM   3055  C   LEU B  94      85.507  38.813  48.177  1.00 98.70           C  
ATOM   3056  CB  LEU B  94      84.683  38.931  50.555  1.00 98.70           C  
ATOM   3059  O   LEU B  94      84.707  38.614  47.269  1.00 98.70           O  
ATOM   3060  CG  LEU B  94      84.238  38.169  51.814  1.00 98.70           C  
ATOM   3062  CD1 LEU B  94      83.570  39.146  52.776  1.00 98.70           C  
ATOM   3066  CD2 LEU B  94      83.235  37.054  51.509  1.00 98.70           C  
ATOM   3070  N   PHE B  95      86.542  39.644  48.066  1.00 97.76           N  
ATOM   3072  CA  PHE B  95      86.953  40.213  46.793  1.00 97.76           C  
ATOM   3074  C   PHE B  95      88.412  40.667  46.828  1.00 97.76           C  
ATOM   3075  CB  PHE B  95      86.036  41.379  46.391  1.00 97.76           C  
ATOM   3078  O   PHE B  95      89.009  40.875  47.889  1.00 97.76           O  
ATOM   3079  CG  PHE B  95      86.291  42.687  47.109  1.00 97.76           C  
ATOM   3080  CD1 PHE B  95      85.657  42.969  48.331  1.00 97.76           C  
ATOM   3082  CD2 PHE B  95      87.191  43.618  46.558  1.00 97.76           C  
ATOM   3084  CE1 PHE B  95      85.944  44.173  49.001  1.00 97.76           C  
ATOM   3086  CE2 PHE B  95      87.498  44.801  47.246  1.00 97.76           C  
ATOM   3088  CZ  PHE B  95      86.869  45.083  48.469  1.00 97.76           C  
ATOM   3090  N   LYS B  96      88.944  40.870  45.624  1.00 98.84           N  
ATOM   3092  CA  LYS B  96      90.130  41.674  45.348  1.00 98.84           C  
ATOM   3094  C   LYS B  96      89.801  42.593  44.178  1.00 98.84           C  
ATOM   3095  CB  LYS B  96      91.331  40.774  45.053  1.00 98.84           C  
ATOM   3098  O   LYS B  96      89.087  42.191  43.256  1.00 98.84           O  
ATOM   3099  CG  LYS B  96      91.734  39.954  46.287  1.00 98.84           C  
ATOM   3102  CD  LYS B  96      92.978  39.084  46.101  1.00 98.84           C  
ATOM   3105  CE  LYS B  96      92.713  37.893  45.171  1.00 98.84           C  
ATOM   3108  NZ  LYS B  96      93.670  37.860  44.046  1.00 98.84           N  
ATOM   3112  N   GLY B  97      90.243  43.840  44.220  1.00 98.72           N  
ATOM   3114  CA  GLY B  97      89.795  44.822  43.243  1.00 98.72           C  
ATOM   3117  C   GLY B  97      90.590  46.112  43.240  1.00 98.72           C  
ATOM   3118  O   GLY B  97      91.505  46.318  44.030  1.00 98.72           O  
ATOM   3119  N   TYR B  98      90.215  46.992  42.324  1.00 98.72           N  
ATOM   3121  CA  TYR B  98      90.882  48.263  42.085  1.00 98.72           C  
ATOM   3123  C   TYR B  98      89.905  49.411  42.281  1.00 98.72           C  
ATOM   3124  CB  TYR B  98      91.457  48.262  40.670  1.00 98.72           C  
ATOM   3127  O   TYR B  98      88.801  49.393  41.723  1.00 98.72           O  
ATOM   3128  CG  TYR B  98      92.575  47.261  40.474  1.00 98.72           C  
ATOM   3129  CD1 TYR B  98      93.888  47.600  40.848  1.00 98.72           C  
ATOM   3131  CD2 TYR B  98      92.301  45.982  39.948  1.00 98.72           C  
ATOM   3133  CE1 TYR B  98      94.936  46.689  40.638  1.00 98.72           C  
ATOM   3135  CE2 TYR B  98      93.345  45.051  39.772  1.00 98.72           C  
ATOM   3137  OH  TYR B  98      95.708  44.555  39.950  1.00 98.72           O  
ATOM   3139  CZ  TYR B  98      94.668  45.411  40.109  1.00 98.72           C  
ATOM   3140  N   ARG B  99      90.309  50.427  43.045  1.00 98.46           N  
ATOM   3142  CA  ARG B  99      89.479  51.621  43.225  1.00 98.46           C  
ATOM   3144  C   ARG B  99      89.297  52.348  41.895  1.00 98.46           C  
ATOM   3145  CB  ARG B  99      90.071  52.534  44.297  1.00 98.46           C  
ATOM   3148  O   ARG B  99      90.260  52.605  41.173  1.00 98.46           O  
ATOM   3149  CG  ARG B  99      89.032  53.557  44.779  1.00 98.46           C  
ATOM   3152  CD  ARG B  99      89.570  54.391  45.942  1.00 98.46           C  
ATOM   3155  NE  ARG B  99      90.664  55.278  45.509  1.00 98.46           N  
ATOM   3157  NH1 ARG B  99      90.699  56.586  47.395  1.00 98.46           N  
ATOM   3160  NH2 ARG B  99      92.096  57.020  45.698  1.00 98.46           N  
ATOM   3163  CZ  ARG B  99      91.142  56.288  46.205  1.00 98.46           C  
ATOM   3164  N   VAL B 100      88.058  52.705  41.594  1.00 97.24           N  
ATOM   3166  CA  VAL B 100      87.712  53.568  40.468  1.00 97.24           C  
ATOM   3168  C   VAL B 100      88.000  55.013  40.867  1.00 97.24           C  
ATOM   3169  CB  VAL B 100      86.242  53.379  40.063  1.00 97.24           C  
ATOM   3171  O   VAL B 100      87.528  55.491  41.894  1.00 97.24           O  
ATOM   3172  CG1 VAL B 100      85.897  54.229  38.837  1.00 97.24           C  
ATOM   3176  CG2 VAL B 100      85.927  51.916  39.712  1.00 97.24           C  
ATOM   3180  N   GLU B 101      88.785  55.715  40.056  1.00 92.85           N  
ATOM   3182  CA  GLU B 101      89.074  57.136  40.263  1.00 92.85           C  
ATOM   3184  C   GLU B 101      88.011  58.021  39.597  1.00 92.85           C  
ATOM   3185  CB  GLU B 101      90.464  57.488  39.708  1.00 92.85           C  
ATOM   3188  O   GLU B 101      87.596  57.742  38.468  1.00 92.85           O  
ATOM   3189  CG  GLU B 101      91.617  56.703  40.357  1.00 92.85           C  
ATOM   3192  CD  GLU B 101      93.006  57.202  39.913  1.00 92.85           C  
ATOM   3193  OE1 GLU B 101      93.982  56.881  40.626  1.00 92.85           O  
ATOM   3194  OE2 GLU B 101      93.102  57.925  38.892  1.00 92.85           O  
ATOM   3195  N   GLY B 102      87.626  59.124  40.249  1.00 83.43           N  
ATOM   3197  CA  GLY B 102      86.804  60.180  39.649  1.00 83.43           C  
ATOM   3200  C   GLY B 102      86.169  61.142  40.639  1.00 83.43           C  
ATOM   3201  O   GLY B 102      86.348  60.956  41.862  1.00 83.43           O  
ATOM   3202  OXT GLY B 102      85.527  62.079  40.120  1.00 83.43           O  
TER
ATOM   3203  N   SER C   1      43.424  43.939  60.816  1.00 32.57           N  
ATOM   3207  CA  SER C   1      44.693  43.678  60.134  1.00 32.57           C  
ATOM   3209  C   SER C   1      45.204  45.002  59.616  1.00 32.57           C  
ATOM   3210  CB  SER C   1      44.481  42.694  58.980  1.00 32.57           C  
ATOM   3213  O   SER C   1      44.509  45.647  58.836  1.00 32.57           O  
ATOM   3214  OG  SER C   1      43.268  42.986  58.304  1.00 32.57           O  
ATOM   3216  N   GLY C   2      46.355  45.470  60.096  1.00 34.16           N  
ATOM   3218  CA  GLY C   2      47.136  46.361  59.242  1.00 34.16           C  
ATOM   3221  C   GLY C   2      47.511  45.528  58.019  1.00 34.16           C  
ATOM   3222  O   GLY C   2      47.949  44.400  58.190  1.00 34.16           O  
ATOM   3223  N   GLY C   3      47.244  46.005  56.805  1.00 44.30           N  
ATOM   3225  CA  GLY C   3      47.668  45.320  55.575  1.00 44.30           C  
ATOM   3228  C   GLY C   3      49.165  45.496  55.328  1.00 44.30           C  
ATOM   3229  O   GLY C   3      49.552  45.892  54.235  1.00 44.30           O  
ATOM   3230  N   GLY C   4      49.983  45.352  56.374  1.00 60.55           N  
ATOM   3232  CA  GLY C   4      51.424  45.248  56.211  1.00 60.55           C  
ATOM   3235  C   GLY C   4      51.724  43.953  55.468  1.00 60.55           C  
ATOM   3236  O   GLY C   4      51.019  42.959  55.646  1.00 60.55           O  
ATOM   3237  N   MET C   5      52.735  43.978  54.605  1.00 86.89           N  
ATOM   3239  CA  MET C   5      53.215  42.748  53.991  1.00 86.89           C  
ATOM   3241  C   MET C   5      53.870  41.898  55.078  1.00 86.89           C  
ATOM   3242  CB  MET C   5      54.201  43.055  52.862  1.00 86.89           C  
ATOM   3245  O   MET C   5      54.734  42.387  55.805  1.00 86.89           O  
ATOM   3246  CG  MET C   5      53.510  43.611  51.616  1.00 86.89           C  
ATOM   3249  SD  MET C   5      54.662  44.155  50.323  1.00 86.89           S  
ATOM   3250  CE  MET C   5      53.519  44.170  48.920  1.00 86.89           C  
ATOM   3254  N   THR C   6      53.453  40.638  55.174  1.00 97.35           N  
ATOM   3256  CA  THR C   6      54.052  39.647  56.069  1.00 97.35           C  
ATOM   3258  C   THR C   6      55.566  39.590  55.848  1.00 97.35           C  
ATOM   3259  CB  THR C   6      53.407  38.283  55.792  1.00 97.35           C  
ATOM   3261  O   THR C   6      56.010  39.513  54.696  1.00 97.35           O  
ATOM   3262  CG2 THR C   6      53.867  37.233  56.771  1.00 97.35           C  
ATOM   3266  OG1 THR C   6      52.005  38.373  55.933  1.00 97.35           O  
ATOM   3268  N   TYR C   7      56.338  39.659  56.934  1.00 98.79           N  
ATOM   3270  CA  TYR C   7      57.798  39.746  56.900  1.00 98.79           C  
ATOM   3272  C   TYR C   7      58.417  38.377  57.172  1.00 98.79           C  
ATOM   3273  CB  TYR C   7      58.279  40.799  57.902  1.00 98.79           C  
ATOM   3276  O   TYR C   7      58.120  37.747  58.182  1.00 98.79           O  
ATOM   3277  CG  TYR C   7      59.754  41.135  57.792  1.00 98.79           C  
ATOM   3278  CD1 TYR C   7      60.656  40.747  58.798  1.00 98.79           C  
ATOM   3280  CD2 TYR C   7      60.220  41.867  56.683  1.00 98.79           C  
ATOM   3282  CE1 TYR C   7      62.002  41.151  58.728  1.00 98.79           C  
ATOM   3284  CE2 TYR C   7      61.563  42.286  56.615  1.00 98.79           C  
ATOM   3286  OH  TYR C   7      63.731  42.401  57.655  1.00 98.79           O  
ATOM   3288  CZ  TYR C   7      62.450  41.951  57.658  1.00 98.79           C  
ATOM   3289  N   HIS C   8      59.255  37.913  56.254  1.00 98.91           N  
ATOM   3291  CA  HIS C   8      59.865  36.589  56.265  1.00 98.91           C  
ATOM   3293  C   HIS C   8      61.367  36.726  56.486  1.00 98.91           C  
ATOM   3294  CB  HIS C   8      59.572  35.863  54.944  1.00 98.91           C  
ATOM   3297  O   HIS C   8      62.014  37.577  55.872  1.00 98.91           O  
ATOM   3298  CG  HIS C   8      58.135  35.448  54.768  1.00 98.91           C  
ATOM   3299  CD2 HIS C   8      57.042  36.268  54.723  1.00 98.91           C  
ATOM   3301  ND1 HIS C   8      57.675  34.161  54.606  1.00 98.91           N  
ATOM   3303  CE1 HIS C   8      56.339  34.206  54.484  1.00 98.91           C  
ATOM   3305  NE2 HIS C   8      55.901  35.475  54.559  1.00 98.91           N  
ATOM   3306  N   VAL C   9      61.913  35.867  57.336  1.00 98.95           N  
ATOM   3308  CA  VAL C   9      63.333  35.816  57.679  1.00 98.95           C  
ATOM   3310  C   VAL C   9      63.777  34.361  57.615  1.00 98.95           C  
ATOM   3311  CB  VAL C   9      63.580  36.414  59.080  1.00 98.95           C  
ATOM   3313  O   VAL C   9      63.109  33.482  58.154  1.00 98.95           O  
ATOM   3314  CG1 VAL C   9      65.068  36.395  59.444  1.00 98.95           C  
ATOM   3318  CG2 VAL C   9      63.051  37.852  59.186  1.00 98.95           C  
ATOM   3322  N   LEU C  10      64.913  34.107  56.967  1.00 98.92           N  
ATOM   3324  CA  LEU C  10      65.550  32.795  57.002  1.00 98.92           C  
ATOM   3326  C   LEU C  10      66.984  32.916  57.495  1.00 98.92           C  
ATOM   3327  CB  LEU C  10      65.479  32.131  55.627  1.00 98.92           C  
ATOM   3330  O   LEU C  10      67.808  33.625  56.908  1.00 98.92           O  
ATOM   3331  CG  LEU C  10      65.996  30.682  55.660  1.00 98.92           C  
ATOM   3333  CD1 LEU C  10      64.964  29.718  56.249  1.00 98.92           C  
ATOM   3337  CD2 LEU C  10      66.261  30.201  54.252  1.00 98.92           C  
ATOM   3341  N   VAL C  11      67.290  32.160  58.545  1.00 98.93           N  
ATOM   3343  CA  VAL C  11      68.600  32.160  59.196  1.00 98.93           C  
ATOM   3345  C   VAL C  11      69.215  30.769  59.126  1.00 98.93           C  
ATOM   3346  CB  VAL C  11      68.490  32.639  60.655  1.00 98.93           C  
ATOM   3348  O   VAL C  11      68.540  29.784  59.392  1.00 98.93           O  
ATOM   3349  CG1 VAL C  11      69.883  32.953  61.207  1.00 98.93           C  
ATOM   3353  CG2 VAL C  11      67.635  33.904  60.789  1.00 98.93           C  
ATOM   3357  N   GLN C  12      70.501  30.673  58.800  1.00 98.96           N  
ATOM   3359  CA  GLN C  12      71.274  29.432  58.783  1.00 98.96           C  
ATOM   3361  C   GLN C  12      72.260  29.378  59.958  1.00 98.96           C  
ATOM   3362  CB  GLN C  12      71.997  29.306  57.432  1.00 98.96           C  
ATOM   3365  O   GLN C  12      72.897  30.378  60.302  1.00 98.96           O  
ATOM   3366  CG  GLN C  12      72.794  28.001  57.273  1.00 98.96           C  
ATOM   3369  CD  GLN C  12      73.669  28.033  56.029  1.00 98.96           C  
ATOM   3370  NE2 GLN C  12      74.974  28.135  56.172  1.00 98.96           N  
ATOM   3373  OE1 GLN C  12      73.210  27.965  54.903  1.00 98.96           O  
ATOM   3374  N   PHE C  13      72.449  28.176  60.501  1.00 98.96           N  
ATOM   3376  CA  PHE C  13      73.525  27.835  61.427  1.00 98.96           C  
ATOM   3378  C   PHE C  13      74.205  26.527  61.020  1.00 98.96           C  
ATOM   3379  CB  PHE C  13      72.973  27.710  62.849  1.00 98.96           C  
ATOM   3382  O   PHE C  13      73.544  25.587  60.578  1.00 98.96           O  
ATOM   3383  CG  PHE C  13      72.522  29.022  63.455  1.00 98.96           C  
ATOM   3384  CD1 PHE C  13      73.413  29.771  64.245  1.00 98.96           C  
ATOM   3386  CD2 PHE C  13      71.209  29.486  63.247  1.00 98.96           C  
ATOM   3388  CE1 PHE C  13      72.981  30.958  64.861  1.00 98.96           C  
ATOM   3390  CE2 PHE C  13      70.776  30.670  63.865  1.00 98.96           C  
ATOM   3392  CZ  PHE C  13      71.656  31.394  64.686  1.00 98.96           C  
ATOM   3394  N   ASP C  14      75.516  26.453  61.242  1.00 98.92           N  
ATOM   3396  CA  ASP C  14      76.290  25.213  61.173  1.00 98.92           C  
ATOM   3398  C   ASP C  14      76.763  24.839  62.587  1.00 98.92           C  
ATOM   3399  CB  ASP C  14      77.456  25.345  60.174  1.00 98.92           C  
ATOM   3402  O   ASP C  14      77.244  25.687  63.344  1.00 98.92           O  
ATOM   3403  CG  ASP C  14      77.007  25.348  58.702  1.00 98.92           C  
ATOM   3404  OD1 ASP C  14      76.129  24.543  58.327  1.00 98.92           O  
ATOM   3405  OD2 ASP C  14      77.564  26.097  57.869  1.00 98.92           O  
ATOM   3406  N   VAL C  15      76.616  23.573  62.977  1.00 98.84           N  
ATOM   3408  CA  VAL C  15      76.926  23.109  64.338  1.00 98.84           C  
ATOM   3410  C   VAL C  15      77.805  21.859  64.345  1.00 98.84           C  
ATOM   3411  CB  VAL C  15      75.662  22.886  65.188  1.00 98.84           C  
ATOM   3413  O   VAL C  15      77.683  21.016  63.460  1.00 98.84           O  
ATOM   3414  CG1 VAL C  15      74.820  24.161  65.260  1.00 98.84           C  
ATOM   3418  CG2 VAL C  15      74.762  21.736  64.721  1.00 98.84           C  
ATOM   3422  N   PRO C  16      78.665  21.677  65.362  1.00 98.68           N  
ATOM   3423  CA  PRO C  16      79.407  20.439  65.552  1.00 98.68           C  
ATOM   3425  C   PRO C  16      78.482  19.227  65.674  1.00 98.68           C  
ATOM   3426  CB  PRO C  16      80.232  20.637  66.824  1.00 98.68           C  
ATOM   3429  O   PRO C  16      77.357  19.317  66.180  1.00 98.68           O  
ATOM   3430  CG  PRO C  16      80.396  22.152  66.908  1.00 98.68           C  
ATOM   3433  CD  PRO C  16      79.081  22.668  66.336  1.00 98.68           C  
ATOM   3436  N   SER C  17      78.975  18.062  65.265  1.00 98.66           N  
ATOM   3438  CA  SER C  17      78.165  16.844  65.203  1.00 98.66           C  
ATOM   3440  C   SER C  17      77.624  16.387  66.557  1.00 98.66           C  
ATOM   3441  CB  SER C  17      78.951  15.726  64.529  1.00 98.66           C  
ATOM   3444  O   SER C  17      76.490  15.910  66.630  1.00 98.66           O  
ATOM   3445  OG  SER C  17      80.218  15.546  65.116  1.00 98.66           O  
ATOM   3447  N   ASP C  18      78.366  16.609  67.644  1.00 98.71           N  
ATOM   3449  CA  ASP C  18      77.938  16.321  69.017  1.00 98.71           C  
ATOM   3451  C   ASP C  18      76.934  17.349  69.580  1.00 98.71           C  
ATOM   3452  CB  ASP C  18      79.171  16.165  69.926  1.00 98.71           C  
ATOM   3455  O   ASP C  18      76.442  17.189  70.700  1.00 98.71           O  
ATOM   3456  CG  ASP C  18      79.834  17.503  70.279  1.00 98.71           C  
ATOM   3457  OD1 ASP C  18      80.044  18.307  69.348  1.00 98.71           O  
ATOM   3458  OD2 ASP C  18      80.092  17.738  71.486  1.00 98.71           O  
ATOM   3459  N   LYS C  19      76.605  18.396  68.809  1.00 98.88           N  
ATOM   3461  CA  LYS C  19      75.689  19.483  69.191  1.00 98.88           C  
ATOM   3463  C   LYS C  19      74.420  19.569  68.354  1.00 98.88           C  
ATOM   3464  CB  LYS C  19      76.434  20.828  69.169  1.00 98.88           C  
ATOM   3467  O   LYS C  19      73.562  20.378  68.689  1.00 98.88           O  
ATOM   3468  CG  LYS C  19      77.640  20.872  70.111  1.00 98.88           C  
ATOM   3471  CD  LYS C  19      77.247  20.691  71.576  1.00 98.88           C  
ATOM   3474  CE  LYS C  19      78.524  20.722  72.406  1.00 98.88           C  
ATOM   3477  NZ  LYS C  19      78.225  20.389  73.811  1.00 98.88           N  
ATOM   3481  N   ARG C  20      74.241  18.715  67.341  1.00 98.88           N  
ATOM   3483  CA  ARG C  20      73.042  18.692  66.477  1.00 98.88           C  
ATOM   3485  C   ARG C  20      71.734  18.635  67.275  1.00 98.88           C  
ATOM   3486  CB  ARG C  20      73.128  17.506  65.506  1.00 98.88           C  
ATOM   3489  O   ARG C  20      70.873  19.488  67.103  1.00 98.88           O  
ATOM   3490  CG  ARG C  20      74.288  17.627  64.506  1.00 98.88           C  
ATOM   3493  CD  ARG C  20      74.430  16.298  63.753  1.00 98.88           C  
ATOM   3496  NE  ARG C  20      75.567  16.328  62.826  1.00 98.88           N  
ATOM   3498  NH1 ARG C  20      76.200  14.105  62.810  1.00 98.88           N  
ATOM   3501  NH2 ARG C  20      77.273  15.578  61.564  1.00 98.88           N  
ATOM   3504  CZ  ARG C  20      76.325  15.335  62.404  1.00 98.88           C  
ATOM   3505  N   GLU C  21      71.621  17.689  68.206  1.00 98.73           N  
ATOM   3507  CA  GLU C  21      70.420  17.540  69.050  1.00 98.73           C  
ATOM   3509  C   GLU C  21      70.248  18.701  70.038  1.00 98.73           C  
ATOM   3510  CB  GLU C  21      70.497  16.221  69.838  1.00 98.73           C  
ATOM   3513  O   GLU C  21      69.133  19.139  70.307  1.00 98.73           O  
ATOM   3514  CG  GLU C  21      70.593  14.970  68.953  1.00 98.73           C  
ATOM   3517  CD  GLU C  21      69.448  14.872  67.936  1.00 98.73           C  
ATOM   3518  OE1 GLU C  21      69.752  14.595  66.752  1.00 98.73           O  
ATOM   3519  OE2 GLU C  21      68.289  15.071  68.357  1.00 98.73           O  
ATOM   3520  N   ALA C  22      71.356  19.231  70.567  1.00 98.90           N  
ATOM   3522  CA  ALA C  22      71.315  20.378  71.467  1.00 98.90           C  
ATOM   3524  C   ALA C  22      70.836  21.643  70.739  1.00 98.90           C  
ATOM   3525  CB  ALA C  22      72.706  20.572  72.087  1.00 98.90           C  
ATOM   3529  O   ALA C  22      70.030  22.393  71.282  1.00 98.90           O  
ATOM   3530  N   PHE C  23      71.286  21.845  69.498  1.00 98.93           N  
ATOM   3532  CA  PHE C  23      70.837  22.935  68.643  1.00 98.93           C  
ATOM   3534  C   PHE C  23      69.370  22.786  68.253  1.00 98.93           C  
ATOM   3535  CB  PHE C  23      71.714  23.014  67.392  1.00 98.93           C  
ATOM   3538  O   PHE C  23      68.615  23.735  68.422  1.00 98.93           O  
ATOM   3539  CG  PHE C  23      71.381  24.238  66.566  1.00 98.93           C  
ATOM   3540  CD1 PHE C  23      70.403  24.153  65.559  1.00 98.93           C  
ATOM   3542  CD2 PHE C  23      71.974  25.481  66.864  1.00 98.93           C  
ATOM   3544  CE1 PHE C  23      69.996  25.313  64.881  1.00 98.93           C  
ATOM   3546  CE2 PHE C  23      71.600  26.629  66.146  1.00 98.93           C  
ATOM   3548  CZ  PHE C  23      70.598  26.545  65.168  1.00 98.93           C  
ATOM   3550  N   ALA C  24      68.950  21.598  67.806  1.00 98.86           N  
ATOM   3552  CA  ALA C  24      67.551  21.323  67.494  1.00 98.86           C  
ATOM   3554  C   ALA C  24      66.638  21.644  68.690  1.00 98.86           C  
ATOM   3555  CB  ALA C  24      67.438  19.856  67.067  1.00 98.86           C  
ATOM   3559  O   ALA C  24      65.652  22.360  68.542  1.00 98.86           O  
ATOM   3560  N   ALA C  25      67.008  21.198  69.896  1.00 98.89           N  
ATOM   3562  CA  ALA C  25      66.260  21.502  71.114  1.00 98.89           C  
ATOM   3564  C   ALA C  25      66.253  23.002  71.458  1.00 98.89           C  
ATOM   3565  CB  ALA C  25      66.849  20.671  72.260  1.00 98.89           C  
ATOM   3569  O   ALA C  25      65.223  23.519  71.888  1.00 98.89           O  
ATOM   3570  N   ALA C  26      67.374  23.708  71.274  1.00 98.95           N  
ATOM   3572  CA  ALA C  26      67.456  25.149  71.516  1.00 98.95           C  
ATOM   3574  C   ALA C  26      66.613  25.949  70.506  1.00 98.95           C  
ATOM   3575  CB  ALA C  26      68.932  25.572  71.505  1.00 98.95           C  
ATOM   3579  O   ALA C  26      65.871  26.840  70.913  1.00 98.95           O  
ATOM   3580  N   GLY C  27      66.675  25.603  69.217  1.00 98.93           N  
ATOM   3582  CA  GLY C  27      65.867  26.237  68.173  1.00 98.93           C  
ATOM   3585  C   GLY C  27      64.374  25.987  68.376  1.00 98.93           C  
ATOM   3586  O   GLY C  27      63.578  26.913  68.285  1.00 98.93           O  
ATOM   3587  N   LEU C  28      63.983  24.759  68.743  1.00 98.85           N  
ATOM   3589  CA  LEU C  28      62.590  24.439  69.072  1.00 98.85           C  
ATOM   3591  C   LEU C  28      62.116  25.163  70.336  1.00 98.85           C  
ATOM   3592  CB  LEU C  28      62.433  22.924  69.263  1.00 98.85           C  
ATOM   3595  O   LEU C  28      60.948  25.535  70.425  1.00 98.85           O  
ATOM   3596  CG  LEU C  28      62.456  22.098  67.966  1.00 98.85           C  
ATOM   3598  CD1 LEU C  28      62.545  20.625  68.359  1.00 98.85           C  
ATOM   3602  CD2 LEU C  28      61.202  22.312  67.119  1.00 98.85           C  
ATOM   3606  N   PHE C  29      62.996  25.363  71.322  1.00 98.78           N  
ATOM   3608  CA  PHE C  29      62.687  26.174  72.498  1.00 98.78           C  
ATOM   3610  C   PHE C  29      62.365  27.620  72.104  1.00 98.78           C  
ATOM   3611  CB  PHE C  29      63.840  26.093  73.511  1.00 98.78           C  
ATOM   3614  O   PHE C  29      61.358  28.150  72.578  1.00 98.78           O  
ATOM   3615  CG  PHE C  29      63.800  27.174  74.574  1.00 98.78           C  
ATOM   3616  CD1 PHE C  29      64.510  28.374  74.382  1.00 98.78           C  
ATOM   3618  CD2 PHE C  29      62.996  27.013  75.716  1.00 98.78           C  
ATOM   3620  CE1 PHE C  29      64.412  29.411  75.325  1.00 98.78           C  
ATOM   3622  CE2 PHE C  29      62.907  28.045  76.667  1.00 98.78           C  
ATOM   3624  CZ  PHE C  29      63.613  29.247  76.469  1.00 98.78           C  
ATOM   3626  N   ASP C  30      63.171  28.229  71.230  1.00 98.87           N  
ATOM   3628  CA  ASP C  30      62.921  29.588  70.748  1.00 98.87           C  
ATOM   3630  C   ASP C  30      61.635  29.663  69.928  1.00 98.87           C  
ATOM   3631  CB  ASP C  30      64.110  30.111  69.934  1.00 98.87           C  
ATOM   3634  O   ASP C  30      60.724  30.410  70.275  1.00 98.87           O  
ATOM   3635  CG  ASP C  30      64.098  31.641  69.794  1.00 98.87           C  
ATOM   3636  OD1 ASP C  30      63.180  32.290  70.354  1.00 98.87           O  
ATOM   3637  OD2 ASP C  30      65.071  32.156  69.213  1.00 98.87           O  
ATOM   3638  N   ALA C  31      61.499  28.793  68.924  1.00 98.82           N  
ATOM   3640  CA  ALA C  31      60.332  28.728  68.055  1.00 98.82           C  
ATOM   3642  C   ALA C  31      59.027  28.610  68.854  1.00 98.82           C  
ATOM   3643  CB  ALA C  31      60.513  27.533  67.108  1.00 98.82           C  
ATOM   3647  O   ALA C  31      58.112  29.425  68.715  1.00 98.82           O  
ATOM   3648  N   ASN C  32      58.958  27.625  69.756  1.00 98.77           N  
ATOM   3650  CA  ASN C  32      57.777  27.392  70.580  1.00 98.77           C  
ATOM   3652  C   ASN C  32      57.534  28.533  71.576  1.00 98.77           C  
ATOM   3653  CB  ASN C  32      57.925  26.042  71.301  1.00 98.77           C  
ATOM   3656  O   ASN C  32      56.383  28.908  71.806  1.00 98.77           O  
ATOM   3657  CG  ASN C  32      57.703  24.855  70.378  1.00 98.77           C  
ATOM   3658  ND2 ASN C  32      58.447  23.786  70.530  1.00 98.77           N  
ATOM   3661  OD1 ASN C  32      56.788  24.857  69.576  1.00 98.77           O  
ATOM   3662  N   GLY C  33      58.590  29.082  72.184  1.00 98.80           N  
ATOM   3664  CA  GLY C  33      58.483  30.201  73.118  1.00 98.80           C  
ATOM   3667  C   GLY C  33      58.000  31.484  72.442  1.00 98.80           C  
ATOM   3668  O   GLY C  33      57.127  32.165  72.982  1.00 98.80           O  
ATOM   3669  N   SER C  34      58.516  31.779  71.253  1.00 98.83           N  
ATOM   3671  CA  SER C  34      58.177  32.950  70.447  1.00 98.83           C  
ATOM   3673  C   SER C  34      56.739  32.860  69.938  1.00 98.83           C  
ATOM   3674  CB  SER C  34      59.220  33.105  69.333  1.00 98.83           C  
ATOM   3677  O   SER C  34      55.928  33.726  70.261  1.00 98.83           O  
ATOM   3678  OG  SER C  34      60.447  33.397  69.977  1.00 98.83           O  
ATOM   3680  N   LEU C  35      56.345  31.743  69.313  1.00 98.76           N  
ATOM   3682  CA  LEU C  35      54.960  31.507  68.872  1.00 98.76           C  
ATOM   3684  C   LEU C  35      53.930  31.574  70.015  1.00 98.76           C  
ATOM   3685  CB  LEU C  35      54.878  30.121  68.203  1.00 98.76           C  
ATOM   3688  O   LEU C  35      52.787  31.977  69.803  1.00 98.76           O  
ATOM   3689  CG  LEU C  35      55.514  30.048  66.804  1.00 98.76           C  
ATOM   3691  CD1 LEU C  35      55.649  28.585  66.378  1.00 98.76           C  
ATOM   3695  CD2 LEU C  35      54.651  30.760  65.762  1.00 98.76           C  
ATOM   3699  N   GLN C  36      54.300  31.166  71.233  1.00 98.64           N  
ATOM   3701  CA  GLN C  36      53.390  31.205  72.383  1.00 98.64           C  
ATOM   3703  C   GLN C  36      53.219  32.604  72.983  1.00 98.64           C  
ATOM   3704  CB  GLN C  36      53.876  30.236  73.471  1.00 98.64           C  
ATOM   3707  O   GLN C  36      52.145  32.906  73.509  1.00 98.64           O  
ATOM   3708  CG  GLN C  36      53.555  28.780  73.115  1.00 98.64           C  
ATOM   3711  CD  GLN C  36      54.165  27.792  74.103  1.00 98.64           C  
ATOM   3712  NE2 GLN C  36      54.604  26.644  73.639  1.00 98.64           N  
ATOM   3715  OE1 GLN C  36      54.218  28.001  75.307  1.00 98.64           O  
ATOM   3716  N   ASN C  37      54.264  33.436  72.961  1.00 98.25           N  
ATOM   3718  CA  ASN C  37      54.311  34.675  73.745  1.00 98.25           C  
ATOM   3720  C   ASN C  37      54.295  35.954  72.896  1.00 98.25           C  
ATOM   3721  CB  ASN C  37      55.528  34.625  74.680  1.00 98.25           C  
ATOM   3724  O   ASN C  37      54.065  37.034  73.442  1.00 98.25           O  
ATOM   3725  CG  ASN C  37      55.444  33.490  75.686  1.00 98.25           C  
ATOM   3726  ND2 ASN C  37      56.360  32.558  75.639  1.00 98.25           N  
ATOM   3729  OD1 ASN C  37      54.558  33.422  76.525  1.00 98.25           O  
ATOM   3730  N   GLU C  38      54.514  35.855  71.585  1.00 98.47           N  
ATOM   3732  CA  GLU C  38      54.677  36.993  70.683  1.00 98.47           C  
ATOM   3734  C   GLU C  38      53.549  37.006  69.646  1.00 98.47           C  
ATOM   3735  CB  GLU C  38      56.044  36.934  69.999  1.00 98.47           C  
ATOM   3738  O   GLU C  38      53.598  36.264  68.669  1.00 98.47           O  
ATOM   3739  CG  GLU C  38      57.200  36.894  71.008  1.00 98.47           C  
ATOM   3742  CD  GLU C  38      58.552  36.648  70.339  1.00 98.47           C  
ATOM   3743  OE1 GLU C  38      59.555  36.671  71.084  1.00 98.47           O  
ATOM   3744  OE2 GLU C  38      58.604  36.494  69.104  1.00 98.47           O  
ATOM   3745  N   PRO C  39      52.522  37.862  69.803  1.00 97.35           N  
ATOM   3746  CA  PRO C  39      51.378  37.879  68.887  1.00 97.35           C  
ATOM   3748  C   PRO C  39      51.743  38.153  67.422  1.00 97.35           C  
ATOM   3749  CB  PRO C  39      50.456  38.978  69.420  1.00 97.35           C  
ATOM   3752  O   PRO C  39      50.992  37.768  66.532  1.00 97.35           O  
ATOM   3753  CG  PRO C  39      50.786  39.032  70.910  1.00 97.35           C  
ATOM   3756  CD  PRO C  39      52.281  38.737  70.940  1.00 97.35           C  
ATOM   3759  N   GLY C  40      52.864  38.845  67.195  1.00 97.83           N  
ATOM   3761  CA  GLY C  40      53.369  39.176  65.869  1.00 97.83           C  
ATOM   3764  C   GLY C  40      54.240  38.090  65.235  1.00 97.83           C  
ATOM   3765  O   GLY C  40      54.590  38.248  64.074  1.00 97.83           O  
ATOM   3766  N   THR C  41      54.584  37.011  65.944  1.00 98.73           N  
ATOM   3768  CA  THR C  41      55.337  35.872  65.393  1.00 98.73           C  
ATOM   3770  C   THR C  41      54.335  34.846  64.875  1.00 98.73           C  
ATOM   3771  CB  THR C  41      56.300  35.290  66.441  1.00 98.73           C  
ATOM   3773  O   THR C  41      53.605  34.221  65.642  1.00 98.73           O  
ATOM   3774  CG2 THR C  41      57.145  34.147  65.876  1.00 98.73           C  
ATOM   3778  OG1 THR C  41      57.158  36.347  66.816  1.00 98.73           O  
ATOM   3780  N   LEU C  42      54.243  34.718  63.551  1.00 98.62           N  
ATOM   3782  CA  LEU C  42      53.192  33.965  62.857  1.00 98.62           C  
ATOM   3784  C   LEU C  42      53.611  32.533  62.513  1.00 98.62           C  
ATOM   3785  CB  LEU C  42      52.791  34.718  61.576  1.00 98.62           C  
ATOM   3788  O   LEU C  42      52.770  31.632  62.500  1.00 98.62           O  
ATOM   3789  CG  LEU C  42      52.304  36.165  61.776  1.00 98.62           C  
ATOM   3791  CD1 LEU C  42      51.847  36.716  60.425  1.00 98.62           C  
ATOM   3795  CD2 LEU C  42      51.130  36.269  62.753  1.00 98.62           C  
ATOM   3799  N   ARG C  43      54.897  32.325  62.227  1.00 98.61           N  
ATOM   3801  CA  ARG C  43      55.510  31.021  61.955  1.00 98.61           C  
ATOM   3803  C   ARG C  43      56.949  31.038  62.452  1.00 98.61           C  
ATOM   3804  CB  ARG C  43      55.459  30.730  60.449  1.00 98.61           C  
ATOM   3807  O   ARG C  43      57.628  32.046  62.316  1.00 98.61           O  
ATOM   3808  CG  ARG C  43      56.007  29.354  60.066  1.00 98.61           C  
ATOM   3811  CD  ARG C  43      55.857  29.104  58.565  1.00 98.61           C  
ATOM   3814  NE  ARG C  43      56.821  29.870  57.740  1.00 98.61           N  
ATOM   3816  NH1 ARG C  43      55.573  30.177  55.829  1.00 98.61           N  
ATOM   3819  NH2 ARG C  43      57.705  30.724  55.826  1.00 98.61           N  
ATOM   3822  CZ  ARG C  43      56.697  30.244  56.475  1.00 98.61           C  
ATOM   3823  N   PHE C  44      57.391  29.921  63.010  1.00 98.74           N  
ATOM   3825  CA  PHE C  44      58.785  29.701  63.366  1.00 98.74           C  
ATOM   3827  C   PHE C  44      59.044  28.198  63.272  1.00 98.74           C  
ATOM   3828  CB  PHE C  44      59.049  30.266  64.770  1.00 98.74           C  
ATOM   3831  O   PHE C  44      58.474  27.421  64.039  1.00 98.74           O  
ATOM   3832  CG  PHE C  44      60.499  30.610  65.051  1.00 98.74           C  
ATOM   3833  CD1 PHE C  44      61.542  29.709  64.748  1.00 98.74           C  
ATOM   3835  CD2 PHE C  44      60.812  31.853  65.634  1.00 98.74           C  
ATOM   3837  CE1 PHE C  44      62.873  30.050  65.025  1.00 98.74           C  
ATOM   3839  CE2 PHE C  44      62.148  32.195  65.902  1.00 98.74           C  
ATOM   3841  CZ  PHE C  44      63.179  31.293  65.598  1.00 98.74           C  
ATOM   3843  N   GLU C  45      59.850  27.778  62.304  1.00 98.64           N  
ATOM   3845  CA  GLU C  45      60.127  26.368  62.030  1.00 98.64           C  
ATOM   3847  C   GLU C  45      61.632  26.107  62.031  1.00 98.64           C  
ATOM   3848  CB  GLU C  45      59.460  25.922  60.713  1.00 98.64           C  
ATOM   3851  O   GLU C  45      62.408  26.835  61.418  1.00 98.64           O  
ATOM   3852  CG  GLU C  45      57.932  26.070  60.788  1.00 98.64           C  
ATOM   3855  CD  GLU C  45      57.188  25.488  59.578  1.00 98.64           C  
ATOM   3856  OE1 GLU C  45      56.324  24.606  59.818  1.00 98.64           O  
ATOM   3857  OE2 GLU C  45      57.410  25.944  58.434  1.00 98.64           O  
ATOM   3858  N   VAL C  46      62.049  25.042  62.718  1.00 98.87           N  
ATOM   3860  CA  VAL C  46      63.428  24.548  62.665  1.00 98.87           C  
ATOM   3862  C   VAL C  46      63.509  23.503  61.564  1.00 98.87           C  
ATOM   3863  CB  VAL C  46      63.887  23.960  64.010  1.00 98.87           C  
ATOM   3865  O   VAL C  46      62.763  22.523  61.575  1.00 98.87           O  
ATOM   3866  CG1 VAL C  46      65.368  23.557  63.964  1.00 98.87           C  
ATOM   3870  CG2 VAL C  46      63.707  24.951  65.162  1.00 98.87           C  
ATOM   3874  N   ILE C  47      64.423  23.684  60.622  1.00 98.88           N  
ATOM   3876  CA  ILE C  47      64.626  22.794  59.477  1.00 98.88           C  
ATOM   3878  C   ILE C  47      66.074  22.310  59.511  1.00 98.88           C  
ATOM   3879  CB  ILE C  47      64.263  23.527  58.166  1.00 98.88           C  
ATOM   3881  O   ILE C  47      66.980  23.074  59.832  1.00 98.88           O  
ATOM   3882  CG1 ILE C  47      62.795  24.024  58.166  1.00 98.88           C  
ATOM   3885  CG2 ILE C  47      64.511  22.624  56.945  1.00 98.88           C  
ATOM   3889  CD1 ILE C  47      62.517  25.093  57.102  1.00 98.88           C  
ATOM   3893  N   ARG C  48      66.317  21.039  59.194  1.00 98.79           N  
ATOM   3895  CA  ARG C  48      67.670  20.502  58.994  1.00 98.79           C  
ATOM   3897  C   ARG C  48      67.909  20.265  57.508  1.00 98.79           C  
ATOM   3898  CB  ARG C  48      67.856  19.240  59.841  1.00 98.79           C  
ATOM   3901  O   ARG C  48      67.021  19.742  56.837  1.00 98.79           O  
ATOM   3902  CG  ARG C  48      69.334  18.820  59.879  1.00 98.79           C  
ATOM   3905  CD  ARG C  48      69.564  17.637  60.819  1.00 98.79           C  
ATOM   3908  NE  ARG C  48      68.892  16.416  60.335  1.00 98.79           N  
ATOM   3910  NH1 ARG C  48      69.284  15.123  62.183  1.00 98.79           N  
ATOM   3913  NH2 ARG C  48      68.058  14.309  60.493  1.00 98.79           N  
ATOM   3916  CZ  ARG C  48      68.750  15.288  61.003  1.00 98.79           C  
ATOM   3917  N   ASP C  49      69.091  20.623  57.018  1.00 98.82           N  
ATOM   3919  CA  ASP C  49      69.475  20.388  55.624  1.00 98.82           C  
ATOM   3921  C   ASP C  49      69.420  18.892  55.270  1.00 98.82           C  
ATOM   3922  CB  ASP C  49      70.869  20.970  55.369  1.00 98.82           C  
ATOM   3925  O   ASP C  49      69.692  18.023  56.111  1.00 98.82           O  
ATOM   3926  CG  ASP C  49      71.247  20.906  53.889  1.00 98.82           C  
ATOM   3927  OD1 ASP C  49      71.975  19.958  53.522  1.00 98.82           O  
ATOM   3928  OD2 ASP C  49      70.794  21.776  53.126  1.00 98.82           O  
ATOM   3929  N   GLU C  50      69.041  18.584  54.030  1.00 98.23           N  
ATOM   3931  CA  GLU C  50      68.917  17.200  53.566  1.00 98.23           C  
ATOM   3933  C   GLU C  50      70.280  16.491  53.446  1.00 98.23           C  
ATOM   3934  CB  GLU C  50      68.127  17.160  52.242  1.00 98.23           C  
ATOM   3937  O   GLU C  50      70.368  15.285  53.684  1.00 98.23           O  
ATOM   3938  CG  GLU C  50      68.968  17.648  51.055  1.00 98.23           C  
ATOM   3941  CD  GLU C  50      68.273  17.620  49.698  1.00 98.23           C  
ATOM   3942  OE1 GLU C  50      68.884  18.122  48.723  1.00 98.23           O  
ATOM   3943  OE2 GLU C  50      67.139  17.117  49.569  1.00 98.23           O  
ATOM   3944  N   ASN C  51      71.341  17.232  53.108  1.00 97.67           N  
ATOM   3946  CA  ASN C  51      72.661  16.699  52.773  1.00 97.67           C  
ATOM   3948  C   ASN C  51      73.658  16.885  53.923  1.00 97.67           C  
ATOM   3949  CB  ASN C  51      73.161  17.407  51.501  1.00 97.67           C  
ATOM   3952  O   ASN C  51      74.486  16.016  54.201  1.00 97.67           O  
ATOM   3953  CG  ASN C  51      72.350  17.051  50.267  1.00 97.67           C  
ATOM   3954  ND2 ASN C  51      71.841  18.037  49.562  1.00 97.67           N  
ATOM   3957  OD1 ASN C  51      72.148  15.892  49.949  1.00 97.67           O  
ATOM   3958  N   ASN C  52      73.578  18.018  54.617  1.00 98.75           N  
ATOM   3960  CA  ASN C  52      74.477  18.403  55.686  1.00 98.75           C  
ATOM   3962  C   ASN C  52      73.781  18.317  57.048  1.00 98.75           C  
ATOM   3963  CB  ASN C  52      75.050  19.789  55.368  1.00 98.75           C  
ATOM   3966  O   ASN C  52      73.124  19.241  57.519  1.00 98.75           O  
ATOM   3967  CG  ASN C  52      76.071  20.235  56.393  1.00 98.75           C  
ATOM   3968  ND2 ASN C  52      76.734  21.336  56.141  1.00 98.75           N  
ATOM   3971  OD1 ASN C  52      76.266  19.621  57.433  1.00 98.75           O  
ATOM   3972  N   ARG C  53      74.031  17.219  57.766  1.00 98.12           N  
ATOM   3974  CA  ARG C  53      73.475  16.983  59.112  1.00 98.12           C  
ATOM   3976  C   ARG C  53      73.897  18.020  60.162  1.00 98.12           C  
ATOM   3977  CB  ARG C  53      73.872  15.581  59.591  1.00 98.12           C  
ATOM   3980  O   ARG C  53      73.298  18.048  61.237  1.00 98.12           O  
ATOM   3981  CG  ARG C  53      73.293  14.472  58.702  1.00 98.12           C  
ATOM   3984  CD  ARG C  53      73.616  13.090  59.277  1.00 98.12           C  
ATOM   3987  NE  ARG C  53      75.060  12.785  59.233  1.00 98.12           N  
ATOM   3989  NH1 ARG C  53      75.034  10.952  60.612  1.00 98.12           N  
ATOM   3992  NH2 ARG C  53      76.939  11.578  59.672  1.00 98.12           N  
ATOM   3995  CZ  ARG C  53      75.671  11.780  59.833  1.00 98.12           C  
ATOM   3996  N   ASN C  54      74.942  18.801  59.892  1.00 98.78           N  
ATOM   3998  CA  ASN C  54      75.416  19.889  60.746  1.00 98.78           C  
ATOM   4000  C   ASN C  54      74.707  21.217  60.471  1.00 98.78           C  
ATOM   4001  CB  ASN C  54      76.938  20.044  60.562  1.00 98.78           C  
ATOM   4004  O   ASN C  54      74.885  22.142  61.257  1.00 98.78           O  
ATOM   4005  CG  ASN C  54      77.717  18.857  61.076  1.00 98.78           C  
ATOM   4006  ND2 ASN C  54      78.756  18.435  60.394  1.00 98.78           N  
ATOM   4009  OD1 ASN C  54      77.363  18.233  62.062  1.00 98.78           O  
ATOM   4010  N   ARG C  55      73.925  21.324  59.394  1.00 98.94           N  
ATOM   4012  CA  ARG C  55      73.288  22.569  58.981  1.00 98.94           C  
ATOM   4014  C   ARG C  55      71.816  22.599  59.348  1.00 98.94           C  
ATOM   4015  CB  ARG C  55      73.509  22.780  57.487  1.00 98.94           C  
ATOM   4018  O   ARG C  55      71.057  21.679  59.038  1.00 98.94           O  
ATOM   4019  CG  ARG C  55      72.941  24.133  57.035  1.00 98.94           C  
ATOM   4022  CD  ARG C  55      73.511  24.519  55.676  1.00 98.94           C  
ATOM   4025  NE  ARG C  55      74.943  24.832  55.796  1.00 98.94           N  
ATOM   4027  NH1 ARG C  55      75.363  25.200  53.582  1.00 98.94           N  
ATOM   4030  NH2 ARG C  55      76.975  25.525  55.126  1.00 98.94           N  
ATOM   4033  CZ  ARG C  55      75.755  25.183  54.828  1.00 98.94           C  
ATOM   4034  N   PHE C  56      71.422  23.693  59.979  1.00 98.95           N  
ATOM   4036  CA  PHE C  56      70.042  23.980  60.326  1.00 98.95           C  
ATOM   4038  C   PHE C  56      69.634  25.349  59.797  1.00 98.95           C  
ATOM   4039  CB  PHE C  56      69.855  23.905  61.840  1.00 98.95           C  
ATOM   4042  O   PHE C  56      70.460  26.255  59.673  1.00 98.95           O  
ATOM   4043  CG  PHE C  56      69.997  22.517  62.434  1.00 98.95           C  
ATOM   4044  CD1 PHE C  56      68.853  21.737  62.681  1.00 98.95           C  
ATOM   4046  CD2 PHE C  56      71.271  22.014  62.757  1.00 98.95           C  
ATOM   4048  CE1 PHE C  56      68.980  20.467  63.273  1.00 98.95           C  
ATOM   4050  CE2 PHE C  56      71.399  20.736  63.330  1.00 98.95           C  
ATOM   4052  CZ  PHE C  56      70.253  19.968  63.601  1.00 98.95           C  
ATOM   4054  N   TYR C  57      68.340  25.486  59.552  1.00 98.95           N  
ATOM   4056  CA  TYR C  57      67.688  26.727  59.183  1.00 98.95           C  
ATOM   4058  C   TYR C  57      66.573  27.040  60.177  1.00 98.95           C  
ATOM   4059  CB  TYR C  57      67.159  26.659  57.748  1.00 98.95           C  
ATOM   4062  O   TYR C  57      65.890  26.128  60.652  1.00 98.95           O  
ATOM   4063  CG  TYR C  57      68.159  26.128  56.743  1.00 98.95           C  
ATOM   4064  CD1 TYR C  57      69.119  27.000  56.199  1.00 98.95           C  
ATOM   4066  CD2 TYR C  57      68.141  24.768  56.371  1.00 98.95           C  
ATOM   4068  CE1 TYR C  57      70.053  26.517  55.267  1.00 98.95           C  
ATOM   4070  CE2 TYR C  57      69.087  24.283  55.447  1.00 98.95           C  
ATOM   4072  OH  TYR C  57      70.928  24.724  53.971  1.00 98.95           O  
ATOM   4074  CZ  TYR C  57      70.038  25.161  54.894  1.00 98.95           C  
ATOM   4075  N   LEU C  58      66.392  28.320  60.477  1.00 98.96           N  
ATOM   4077  CA  LEU C  58      65.233  28.857  61.177  1.00 98.96           C  
ATOM   4079  C   LEU C  58      64.413  29.643  60.148  1.00 98.96           C  
ATOM   4080  CB  LEU C  58      65.682  29.731  62.363  1.00 98.96           C  
ATOM   4083  O   LEU C  58      64.892  30.654  59.633  1.00 98.96           O  
ATOM   4084  CG  LEU C  58      66.678  29.082  63.343  1.00 98.96           C  
ATOM   4086  CD1 LEU C  58      66.930  30.013  64.527  1.00 98.96           C  
ATOM   4090  CD2 LEU C  58      66.217  27.733  63.906  1.00 98.96           C  
ATOM   4094  N   ASP C  59      63.238  29.118  59.795  1.00 98.88           N  
ATOM   4096  CA  ASP C  59      62.264  29.748  58.894  1.00 98.88           C  
ATOM   4098  C   ASP C  59      61.217  30.480  59.736  1.00 98.88           C  
ATOM   4099  CB  ASP C  59      61.649  28.686  57.965  1.00 98.88           C  
ATOM   4102  O   ASP C  59      60.402  29.864  60.433  1.00 98.88           O  
ATOM   4103  CG  ASP C  59      60.474  29.170  57.098  1.00 98.88           C  
ATOM   4104  OD1 ASP C  59      60.158  30.381  57.053  1.00 98.88           O  
ATOM   4105  OD2 ASP C  59      59.803  28.298  56.502  1.00 98.88           O  
ATOM   4106  N   GLU C  60      61.273  31.805  59.694  1.00 98.93           N  
ATOM   4108  CA  GLU C  60      60.572  32.693  60.606  1.00 98.93           C  
ATOM   4110  C   GLU C  60      59.682  33.666  59.829  1.00 98.93           C  
ATOM   4111  CB  GLU C  60      61.579  33.467  61.461  1.00 98.93           C  
ATOM   4114  O   GLU C  60      60.079  34.248  58.816  1.00 98.93           O  
ATOM   4115  CG  GLU C  60      62.583  32.607  62.243  1.00 98.93           C  
ATOM   4118  CD  GLU C  60      63.681  33.468  62.893  1.00 98.93           C  
ATOM   4119  OE1 GLU C  60      64.810  32.950  63.060  1.00 98.93           O  
ATOM   4120  OE2 GLU C  60      63.402  34.659  63.179  1.00 98.93           O  
ATOM   4121  N   VAL C  61      58.462  33.874  60.320  1.00 98.93           N  
ATOM   4123  CA  VAL C  61      57.493  34.789  59.715  1.00 98.93           C  
ATOM   4125  C   VAL C  61      56.835  35.640  60.776  1.00 98.93           C  
ATOM   4126  CB  VAL C  61      56.421  34.052  58.907  1.00 98.93           C  
ATOM   4128  O   VAL C  61      56.298  35.128  61.759  1.00 98.93           O  
ATOM   4129  CG1 VAL C  61      55.525  35.024  58.161  1.00 98.93           C  
ATOM   4133  CG2 VAL C  61      57.049  33.153  57.848  1.00 98.93           C  
ATOM   4137  N   TYR C  62      56.797  36.939  60.516  1.00 98.86           N  
ATOM   4139  CA  TYR C  62      56.273  37.963  61.399  1.00 98.86           C  
ATOM   4141  C   TYR C  62      55.152  38.757  60.722  1.00 98.86           C  
ATOM   4142  CB  TYR C  62      57.430  38.859  61.860  1.00 98.86           C  
ATOM   4145  O   TYR C  62      55.083  38.849  59.494  1.00 98.86           O  
ATOM   4146  CG  TYR C  62      58.549  38.094  62.538  1.00 98.86           C  
ATOM   4147  CD1 TYR C  62      58.473  37.828  63.918  1.00 98.86           C  
ATOM   4149  CD2 TYR C  62      59.631  37.594  61.781  1.00 98.86           C  
ATOM   4151  CE1 TYR C  62      59.480  37.070  64.537  1.00 98.86           C  
ATOM   4153  CE2 TYR C  62      60.632  36.823  62.402  1.00 98.86           C  
ATOM   4155  OH  TYR C  62      61.497  35.839  64.436  1.00 98.86           O  
ATOM   4157  CZ  TYR C  62      60.556  36.563  63.787  1.00 98.86           C  
ATOM   4158  N   GLU C  63      54.260  39.347  61.521  1.00 98.34           N  
ATOM   4160  CA  GLU C  63      53.163  40.197  61.033  1.00 98.34           C  
ATOM   4162  C   GLU C  63      53.693  41.358  60.181  1.00 98.34           C  
ATOM   4163  CB  GLU C  63      52.311  40.693  62.225  1.00 98.34           C  
ATOM   4166  O   GLU C  63      53.125  41.661  59.133  1.00 98.34           O  
ATOM   4167  CG  GLU C  63      51.077  41.510  61.780  1.00 98.34           C  
ATOM   4170  CD  GLU C  63      50.091  41.900  62.907  1.00 98.34           C  
ATOM   4171  OE1 GLU C  63      48.971  42.379  62.571  1.00 98.34           O  
ATOM   4172  OE2 GLU C  63      50.406  41.708  64.105  1.00 98.34           O  
ATOM   4173  N   ASP C  64      54.806  41.954  60.607  1.00 97.99           N  
ATOM   4175  CA  ASP C  64      55.550  42.997  59.912  1.00 97.99           C  
ATOM   4177  C   ASP C  64      57.004  43.064  60.431  1.00 97.99           C  
ATOM   4178  CB  ASP C  64      54.806  44.343  60.064  1.00 97.99           C  
ATOM   4181  O   ASP C  64      57.404  42.332  61.341  1.00 97.99           O  
ATOM   4182  CG  ASP C  64      54.552  44.801  61.509  1.00 97.99           C  
ATOM   4183  OD1 ASP C  64      55.415  44.546  62.379  1.00 97.99           O  
ATOM   4184  OD2 ASP C  64      53.542  45.511  61.726  1.00 97.99           O  
ATOM   4185  N   GLU C  65      57.812  43.959  59.861  1.00 98.15           N  
ATOM   4187  CA  GLU C  65      59.195  44.192  60.302  1.00 98.15           C  
ATOM   4189  C   GLU C  65      59.271  44.658  61.772  1.00 98.15           C  
ATOM   4190  CB  GLU C  65      59.817  45.242  59.368  1.00 98.15           C  
ATOM   4193  O   GLU C  65      60.196  44.304  62.502  1.00 98.15           O  
ATOM   4194  CG  GLU C  65      61.322  45.454  59.605  1.00 98.15           C  
ATOM   4197  CD  GLU C  65      61.920  46.598  58.768  1.00 98.15           C  
ATOM   4198  OE1 GLU C  65      63.107  46.909  59.009  1.00 98.15           O  
ATOM   4199  OE2 GLU C  65      61.186  47.217  57.960  1.00 98.15           O  
ATOM   4200  N   ALA C  66      58.284  45.418  62.260  1.00 97.69           N  
ATOM   4202  CA  ALA C  66      58.285  45.900  63.640  1.00 97.69           C  
ATOM   4204  C   ALA C  66      58.091  44.755  64.648  1.00 97.69           C  
ATOM   4205  CB  ALA C  66      57.224  46.996  63.795  1.00 97.69           C  
ATOM   4209  O   ALA C  66      58.692  44.787  65.730  1.00 97.69           O  
ATOM   4210  N   ALA C  67      57.296  43.742  64.293  1.00 98.52           N  
ATOM   4212  CA  ALA C  67      57.152  42.506  65.050  1.00 98.52           C  
ATOM   4214  C   ALA C  67      58.470  41.717  65.101  1.00 98.52           C  
ATOM   4215  CB  ALA C  67      56.001  41.687  64.457  1.00 98.52           C  
ATOM   4219  O   ALA C  67      58.870  41.322  66.197  1.00 98.52           O  
ATOM   4220  N   PHE C  68      59.195  41.588  63.982  1.00 98.71           N  
ATOM   4222  CA  PHE C  68      60.538  40.984  63.968  1.00 98.71           C  
ATOM   4224  C   PHE C  68      61.515  41.741  64.878  1.00 98.71           C  
ATOM   4225  CB  PHE C  68      61.080  40.941  62.535  1.00 98.71           C  
ATOM   4228  O   PHE C  68      62.147  41.160  65.758  1.00 98.71           O  
ATOM   4229  CG  PHE C  68      62.537  40.522  62.451  1.00 98.71           C  
ATOM   4230  CD1 PHE C  68      63.521  41.422  61.995  1.00 98.71           C  
ATOM   4232  CD2 PHE C  68      62.922  39.236  62.867  1.00 98.71           C  
ATOM   4234  CE1 PHE C  68      64.866  41.017  61.922  1.00 98.71           C  
ATOM   4236  CE2 PHE C  68      64.258  38.819  62.773  1.00 98.71           C  
ATOM   4238  CZ  PHE C  68      65.234  39.711  62.298  1.00 98.71           C  
ATOM   4240  N   LEU C  69      61.576  43.070  64.759  1.00 98.24           N  
ATOM   4242  CA  LEU C  69      62.435  43.883  65.622  1.00 98.24           C  
ATOM   4244  C   LEU C  69      62.069  43.735  67.108  1.00 98.24           C  
ATOM   4245  CB  LEU C  69      62.345  45.357  65.193  1.00 98.24           C  
ATOM   4248  O   LEU C  69      62.942  43.843  67.970  1.00 98.24           O  
ATOM   4249  CG  LEU C  69      62.959  45.678  63.818  1.00 98.24           C  
ATOM   4251  CD1 LEU C  69      62.683  47.149  63.499  1.00 98.24           C  
ATOM   4255  CD2 LEU C  69      64.470  45.451  63.795  1.00 98.24           C  
ATOM   4259  N   GLN C  70      60.787  43.532  67.435  1.00 98.48           N  
ATOM   4261  CA  GLN C  70      60.358  43.237  68.803  1.00 98.48           C  
ATOM   4263  C   GLN C  70      60.788  41.842  69.253  1.00 98.48           C  
ATOM   4264  CB  GLN C  70      58.844  43.455  68.952  1.00 98.48           C  
ATOM   4267  O   GLN C  70      61.278  41.730  70.377  1.00 98.48           O  
ATOM   4268  CG  GLN C  70      58.335  43.178  70.379  1.00 98.48           C  
ATOM   4271  CD  GLN C  70      59.024  44.026  71.448  1.00 98.48           C  
ATOM   4272  NE2 GLN C  70      59.479  43.442  72.535  1.00 98.48           N  
ATOM   4275  OE1 GLN C  70      59.190  45.235  71.322  1.00 98.48           O  
ATOM   4276  N   HIS C  71      60.643  40.827  68.400  1.00 98.74           N  
ATOM   4278  CA  HIS C  71      61.137  39.476  68.651  1.00 98.74           C  
ATOM   4280  C   HIS C  71      62.627  39.492  69.027  1.00 98.74           C  
ATOM   4281  CB  HIS C  71      60.847  38.595  67.432  1.00 98.74           C  
ATOM   4284  O   HIS C  71      62.985  39.030  70.109  1.00 98.74           O  
ATOM   4285  CG  HIS C  71      61.591  37.299  67.503  1.00 98.74           C  
ATOM   4286  CD2 HIS C  71      62.749  36.994  66.844  1.00 98.74           C  
ATOM   4288  ND1 HIS C  71      61.297  36.245  68.333  1.00 98.74           N  
ATOM   4290  CE1 HIS C  71      62.256  35.319  68.178  1.00 98.74           C  
ATOM   4292  NE2 HIS C  71      63.164  35.743  67.291  1.00 98.74           N  
ATOM   4293  N   CYS C  72      63.472  40.183  68.251  1.00 98.56           N  
ATOM   4295  CA  CYS C  72      64.915  40.307  68.513  1.00 98.56           C  
ATOM   4297  C   CYS C  72      65.284  40.933  69.876  1.00 98.56           C  
ATOM   4298  CB  CYS C  72      65.558  41.143  67.399  1.00 98.56           C  
ATOM   4301  O   CYS C  72      66.444  40.888  70.282  1.00 98.56           O  
ATOM   4302  SG  CYS C  72      65.345  40.368  65.776  1.00 98.56           S  
ATOM   4304  N   ARG C  73      64.329  41.547  70.588  1.00 98.14           N  
ATOM   4306  CA  ARG C  73      64.535  42.151  71.918  1.00 98.14           C  
ATOM   4308  C   ARG C  73      64.014  41.294  73.073  1.00 98.14           C  
ATOM   4309  CB  ARG C  73      63.900  43.547  71.954  1.00 98.14           C  
ATOM   4312  O   ARG C  73      64.142  41.712  74.226  1.00 98.14           O  
ATOM   4313  CG  ARG C  73      64.588  44.528  70.997  1.00 98.14           C  
ATOM   4316  CD  ARG C  73      64.023  45.944  71.173  1.00 98.14           C  
ATOM   4319  NE  ARG C  73      62.590  46.037  70.812  1.00 98.14           N  
ATOM   4321  NH1 ARG C  73      62.862  46.649  68.617  1.00 98.14           N  
ATOM   4324  NH2 ARG C  73      60.814  46.494  69.461  1.00 98.14           N  
ATOM   4327  CZ  ARG C  73      62.099  46.392  69.638  1.00 98.14           C  
ATOM   4328  N   ASN C  74      63.391  40.153  72.796  1.00 98.58           N  
ATOM   4330  CA  ASN C  74      62.732  39.346  73.817  1.00 98.58           C  
ATOM   4332  C   ASN C  74      63.706  38.400  74.533  1.00 98.58           C  
ATOM   4333  CB  ASN C  74      61.517  38.643  73.194  1.00 98.58           C  
ATOM   4336  O   ASN C  74      64.767  38.032  74.031  1.00 98.58           O  
ATOM   4337  CG  ASN C  74      60.411  39.617  72.807  1.00 98.58           C  
ATOM   4338  ND2 ASN C  74      59.563  39.227  71.902  1.00 98.58           N  
ATOM   4341  OD1 ASN C  74      60.252  40.712  73.338  1.00 98.58           O  
ATOM   4342  N   GLU C  75      63.341  37.992  75.752  1.00 98.43           N  
ATOM   4344  CA  GLU C  75      64.193  37.122  76.570  1.00 98.43           C  
ATOM   4346  C   GLU C  75      64.363  35.724  75.961  1.00 98.43           C  
ATOM   4347  CB  GLU C  75      63.635  37.001  77.997  1.00 98.43           C  
ATOM   4350  O   GLU C  75      65.403  35.103  76.166  1.00 98.43           O  
ATOM   4351  CG  GLU C  75      63.706  38.318  78.793  1.00 98.43           C  
ATOM   4354  CD  GLU C  75      63.255  38.177  80.261  1.00 98.43           C  
ATOM   4355  OE1 GLU C  75      63.291  39.204  80.981  1.00 98.43           O  
ATOM   4356  OE2 GLU C  75      62.906  37.053  80.693  1.00 98.43           O  
ATOM   4357  N   THR C  76      63.375  35.226  75.211  1.00 98.71           N  
ATOM   4359  CA  THR C  76      63.405  33.885  74.608  1.00 98.71           C  
ATOM   4361  C   THR C  76      64.575  33.731  73.637  1.00 98.71           C  
ATOM   4362  CB  THR C  76      62.084  33.568  73.892  1.00 98.71           C  
ATOM   4364  O   THR C  76      65.433  32.876  73.864  1.00 98.71           O  
ATOM   4365  CG2 THR C  76      61.978  32.087  73.554  1.00 98.71           C  
ATOM   4369  OG1 THR C  76      60.984  33.879  74.723  1.00 98.71           O  
ATOM   4371  N   ILE C  77      64.684  34.617  72.640  1.00 98.88           N  
ATOM   4373  CA  ILE C  77      65.793  34.608  71.677  1.00 98.88           C  
ATOM   4375  C   ILE C  77      67.142  34.901  72.350  1.00 98.88           C  
ATOM   4376  CB  ILE C  77      65.500  35.562  70.499  1.00 98.88           C  
ATOM   4378  O   ILE C  77      68.166  34.306  72.012  1.00 98.88           O  
ATOM   4379  CG1 ILE C  77      66.615  35.456  69.441  1.00 98.88           C  
ATOM   4382  CG2 ILE C  77      65.347  37.023  70.966  1.00 98.88           C  
ATOM   4386  CD1 ILE C  77      66.223  35.975  68.054  1.00 98.88           C  
ATOM   4390  N   ALA C  78      67.169  35.750  73.384  1.00 98.78           N  
ATOM   4392  CA  ALA C  78      68.388  35.969  74.160  1.00 98.78           C  
ATOM   4394  C   ALA C  78      68.869  34.670  74.837  1.00 98.78           C  
ATOM   4395  CB  ALA C  78      68.146  37.095  75.172  1.00 98.78           C  
ATOM   4399  O   ALA C  78      70.061  34.356  74.805  1.00 98.78           O  
ATOM   4400  N   ARG C  79      67.946  33.876  75.400  1.00 98.86           N  
ATOM   4402  CA  ARG C  79      68.252  32.553  75.968  1.00 98.86           C  
ATOM   4404  C   ARG C  79      68.676  31.548  74.904  1.00 98.86           C  
ATOM   4405  CB  ARG C  79      67.048  32.001  76.750  1.00 98.86           C  
ATOM   4408  O   ARG C  79      69.576  30.759  75.177  1.00 98.86           O  
ATOM   4409  CG  ARG C  79      66.736  32.751  78.047  1.00 98.86           C  
ATOM   4412  CD  ARG C  79      67.899  32.701  79.031  1.00 98.86           C  
ATOM   4415  NE  ARG C  79      67.527  33.361  80.290  1.00 98.86           N  
ATOM   4417  NH1 ARG C  79      69.647  33.445  81.176  1.00 98.86           N  
ATOM   4420  NH2 ARG C  79      67.948  34.411  82.246  1.00 98.86           N  
ATOM   4423  CZ  ARG C  79      68.378  33.725  81.226  1.00 98.86           C  
ATOM   4424  N   PHE C  80      68.078  31.579  73.714  1.00 98.92           N  
ATOM   4426  CA  PHE C  80      68.526  30.761  72.587  1.00 98.92           C  
ATOM   4428  C   PHE C  80      69.994  31.036  72.255  1.00 98.92           C  
ATOM   4429  CB  PHE C  80      67.620  31.009  71.380  1.00 98.92           C  
ATOM   4432  O   PHE C  80      70.810  30.113  72.296  1.00 98.92           O  
ATOM   4433  CG  PHE C  80      68.164  30.438  70.087  1.00 98.92           C  
ATOM   4434  CD1 PHE C  80      68.630  31.296  69.074  1.00 98.92           C  
ATOM   4436  CD2 PHE C  80      68.227  29.047  69.905  1.00 98.92           C  
ATOM   4438  CE1 PHE C  80      69.134  30.762  67.876  1.00 98.92           C  
ATOM   4440  CE2 PHE C  80      68.731  28.509  68.709  1.00 98.92           C  
ATOM   4442  CZ  PHE C  80      69.173  29.369  67.689  1.00 98.92           C  
ATOM   4444  N   TYR C  81      70.364  32.301  72.042  1.00 98.87           N  
ATOM   4446  CA  TYR C  81      71.754  32.660  71.760  1.00 98.87           C  
ATOM   4448  C   TYR C  81      72.707  32.282  72.896  1.00 98.87           C  
ATOM   4449  CB  TYR C  81      71.871  34.143  71.404  1.00 98.87           C  
ATOM   4452  O   TYR C  81      73.789  31.771  72.620  1.00 98.87           O  
ATOM   4453  CG  TYR C  81      71.495  34.440  69.967  1.00 98.87           C  
ATOM   4454  CD1 TYR C  81      72.265  33.902  68.914  1.00 98.87           C  
ATOM   4456  CD2 TYR C  81      70.387  35.255  69.679  1.00 98.87           C  
ATOM   4458  CE1 TYR C  81      71.918  34.167  67.575  1.00 98.87           C  
ATOM   4460  CE2 TYR C  81      70.056  35.542  68.342  1.00 98.87           C  
ATOM   4462  OH  TYR C  81      70.466  35.274  66.006  1.00 98.87           O  
ATOM   4464  CZ  TYR C  81      70.810  34.992  67.288  1.00 98.87           C  
ATOM   4465  N   GLU C  82      72.322  32.458  74.165  1.00 98.85           N  
ATOM   4467  CA  GLU C  82      73.123  31.992  75.309  1.00 98.85           C  
ATOM   4469  C   GLU C  82      73.381  30.476  75.277  1.00 98.85           C  
ATOM   4470  CB  GLU C  82      72.422  32.329  76.635  1.00 98.85           C  
ATOM   4473  O   GLU C  82      74.486  30.038  75.608  1.00 98.85           O  
ATOM   4474  CG  GLU C  82      72.517  33.801  77.065  1.00 98.85           C  
ATOM   4477  CD  GLU C  82      71.738  34.080  78.367  1.00 98.85           C  
ATOM   4478  OE1 GLU C  82      71.731  35.241  78.834  1.00 98.85           O  
ATOM   4479  OE2 GLU C  82      71.169  33.139  78.978  1.00 98.85           O  
ATOM   4480  N   LEU C  83      72.384  29.675  74.888  1.00 98.89           N  
ATOM   4482  CA  LEU C  83      72.502  28.217  74.817  1.00 98.89           C  
ATOM   4484  C   LEU C  83      73.455  27.764  73.707  1.00 98.89           C  
ATOM   4485  CB  LEU C  83      71.108  27.589  74.614  1.00 98.89           C  
ATOM   4488  O   LEU C  83      74.163  26.774  73.900  1.00 98.89           O  
ATOM   4489  CG  LEU C  83      70.200  27.623  75.855  1.00 98.89           C  
ATOM   4491  CD1 LEU C  83      68.767  27.263  75.456  1.00 98.89           C  
ATOM   4495  CD2 LEU C  83      70.661  26.625  76.923  1.00 98.89           C  
ATOM   4499  N   ILE C  84      73.475  28.465  72.569  1.00 98.92           N  
ATOM   4501  CA  ILE C  84      74.205  28.024  71.371  1.00 98.92           C  
ATOM   4503  C   ILE C  84      75.584  28.674  71.184  1.00 98.92           C  
ATOM   4504  CB  ILE C  84      73.336  28.151  70.102  1.00 98.92           C  
ATOM   4506  O   ILE C  84      76.411  28.127  70.454  1.00 98.92           O  
ATOM   4507  CG1 ILE C  84      73.136  29.620  69.671  1.00 98.92           C  
ATOM   4510  CG2 ILE C  84      71.977  27.444  70.279  1.00 98.92           C  
ATOM   4514  CD1 ILE C  84      72.635  29.771  68.236  1.00 98.92           C  
ATOM   4518  N   ASP C  85      75.860  29.814  71.836  1.00 98.81           N  
ATOM   4520  CA  ASP C  85      77.036  30.659  71.555  1.00 98.81           C  
ATOM   4522  C   ASP C  85      78.368  29.908  71.630  1.00 98.81           C  
ATOM   4523  CB  ASP C  85      77.104  31.820  72.568  1.00 98.81           C  
ATOM   4526  O   ASP C  85      79.323  30.222  70.920  1.00 98.81           O  
ATOM   4527  CG  ASP C  85      78.039  32.932  72.097  1.00 98.81           C  
ATOM   4528  OD1 ASP C  85      77.794  33.478  70.999  1.00 98.81           O  
ATOM   4529  OD2 ASP C  85      78.948  33.377  72.833  1.00 98.81           O  
ATOM   4530  N   SER C  86      78.455  28.905  72.506  1.00 98.74           N  
ATOM   4532  CA  SER C  86      79.691  28.160  72.731  1.00 98.74           C  
ATOM   4534  C   SER C  86      80.027  27.160  71.623  1.00 98.74           C  
ATOM   4535  CB  SER C  86      79.666  27.474  74.097  1.00 98.74           C  
ATOM   4538  O   SER C  86      81.080  26.534  71.702  1.00 98.74           O  
ATOM   4539  OG  SER C  86      78.893  26.291  74.063  1.00 98.74           O  
ATOM   4541  N   TYR C  87      79.124  26.909  70.669  1.00 98.84           N  
ATOM   4543  CA  TYR C  87      79.327  25.852  69.677  1.00 98.84           C  
ATOM   4545  C   TYR C  87      78.774  26.129  68.280  1.00 98.84           C  
ATOM   4546  CB  TYR C  87      78.747  24.537  70.214  1.00 98.84           C  
ATOM   4549  O   TYR C  87      79.268  25.521  67.336  1.00 98.84           O  
ATOM   4550  CG  TYR C  87      77.237  24.499  70.399  1.00 98.84           C  
ATOM   4551  CD1 TYR C  87      76.672  24.606  71.686  1.00 98.84           C  
ATOM   4553  CD2 TYR C  87      76.394  24.331  69.282  1.00 98.84           C  
ATOM   4555  CE1 TYR C  87      75.280  24.509  71.856  1.00 98.84           C  
ATOM   4557  CE2 TYR C  87      74.998  24.281  69.446  1.00 98.84           C  
ATOM   4559  OH  TYR C  87      73.102  24.224  70.919  1.00 98.84           O  
ATOM   4561  CZ  TYR C  87      74.439  24.348  70.738  1.00 98.84           C  
ATOM   4562  N   ALA C  88      77.749  26.966  68.124  1.00 98.89           N  
ATOM   4564  CA  ALA C  88      77.148  27.201  66.816  1.00 98.89           C  
ATOM   4566  C   ALA C  88      77.931  28.253  66.019  1.00 98.89           C  
ATOM   4567  CB  ALA C  88      75.674  27.572  66.999  1.00 98.89           C  
ATOM   4571  O   ALA C  88      78.324  29.293  66.553  1.00 98.89           O  
ATOM   4572  N   PHE C  89      78.111  27.995  64.725  1.00 98.69           N  
ATOM   4574  CA  PHE C  89      78.584  28.970  63.749  1.00 98.69           C  
ATOM   4576  C   PHE C  89      77.382  29.620  63.062  1.00 98.69           C  
ATOM   4577  CB  PHE C  89      79.530  28.307  62.743  1.00 98.69           C  
ATOM   4580  O   PHE C  89      76.461  28.933  62.620  1.00 98.69           O  
ATOM   4581  CG  PHE C  89      80.835  27.850  63.363  1.00 98.69           C  
ATOM   4582  CD1 PHE C  89      81.915  28.747  63.471  1.00 98.69           C  
ATOM   4584  CD2 PHE C  89      80.957  26.542  63.867  1.00 98.69           C  
ATOM   4586  CE1 PHE C  89      83.111  28.341  64.088  1.00 98.69           C  
ATOM   4588  CE2 PHE C  89      82.149  26.141  64.494  1.00 98.69           C  
ATOM   4590  CZ  PHE C  89      83.224  27.039  64.605  1.00 98.69           C  
ATOM   4592  N   GLY C  90      77.394  30.951  62.994  1.00 98.59           N  
ATOM   4594  CA  GLY C  90      76.268  31.776  62.562  1.00 98.59           C  
ATOM   4597  C   GLY C  90      75.909  32.850  63.602  1.00 98.59           C  
ATOM   4598  O   GLY C  90      76.655  33.034  64.570  1.00 98.59           O  
ATOM   4599  N   PRO C  91      74.774  33.553  63.435  1.00 98.83           N  
ATOM   4600  CA  PRO C  91      73.796  33.374  62.357  1.00 98.83           C  
ATOM   4602  C   PRO C  91      74.344  33.794  60.988  1.00 98.83           C  
ATOM   4603  CB  PRO C  91      72.609  34.265  62.747  1.00 98.83           C  
ATOM   4606  O   PRO C  91      75.149  34.718  60.889  1.00 98.83           O  
ATOM   4607  CG  PRO C  91      73.253  35.378  63.571  1.00 98.83           C  
ATOM   4610  CD  PRO C  91      74.378  34.652  64.302  1.00 98.83           C  
ATOM   4613  N   LEU C  92      73.876  33.142  59.926  1.00 98.81           N  
ATOM   4615  CA  LEU C  92      73.928  33.675  58.564  1.00 98.81           C  
ATOM   4617  C   LEU C  92      72.496  33.962  58.109  1.00 98.81           C  
ATOM   4618  CB  LEU C  92      74.652  32.676  57.642  1.00 98.81           C  
ATOM   4621  O   LEU C  92      71.714  33.033  57.926  1.00 98.81           O  
ATOM   4622  CG  LEU C  92      74.622  33.063  56.149  1.00 98.81           C  
ATOM   4624  CD1 LEU C  92      75.392  34.359  55.887  1.00 98.81           C  
ATOM   4628  CD2 LEU C  92      75.253  31.950  55.313  1.00 98.81           C  
ATOM   4632  N   PHE C  93      72.150  35.230  57.912  1.00 98.73           N  
ATOM   4634  CA  PHE C  93      70.864  35.605  57.324  1.00 98.73           C  
ATOM   4636  C   PHE C  93      70.904  35.326  55.820  1.00 98.73           C  
ATOM   4637  CB  PHE C  93      70.563  37.077  57.634  1.00 98.73           C  
ATOM   4640  O   PHE C  93      71.654  35.976  55.094  1.00 98.73           O  
ATOM   4641  CG  PHE C  93      70.208  37.318  59.088  1.00 98.73           C  
ATOM   4642  CD1 PHE C  93      68.858  37.291  59.484  1.00 98.73           C  
ATOM   4644  CD2 PHE C  93      71.216  37.526  60.051  1.00 98.73           C  
ATOM   4646  CE1 PHE C  93      68.514  37.473  60.836  1.00 98.73           C  
ATOM   4648  CE2 PHE C  93      70.867  37.693  61.404  1.00 98.73           C  
ATOM   4650  CZ  PHE C  93      69.519  37.672  61.795  1.00 98.73           C  
ATOM   4652  N   LEU C  94      70.128  34.343  55.361  1.00 98.70           N  
ATOM   4654  CA  LEU C  94      70.059  33.983  53.943  1.00 98.70           C  
ATOM   4656  C   LEU C  94      69.180  34.958  53.165  1.00 98.70           C  
ATOM   4657  CB  LEU C  94      69.535  32.546  53.792  1.00 98.70           C  
ATOM   4660  O   LEU C  94      69.518  35.331  52.043  1.00 98.70           O  
ATOM   4661  CG  LEU C  94      70.499  31.461  54.300  1.00 98.70           C  
ATOM   4663  CD1 LEU C  94      69.865  30.090  54.075  1.00 98.70           C  
ATOM   4667  CD2 LEU C  94      71.848  31.475  53.574  1.00 98.70           C  
ATOM   4671  N   PHE C  95      68.074  35.385  53.770  1.00 97.76           N  
ATOM   4673  CA  PHE C  95      67.290  36.506  53.278  1.00 97.76           C  
ATOM   4675  C   PHE C  95      66.419  37.105  54.380  1.00 97.76           C  
ATOM   4676  CB  PHE C  95      66.429  36.086  52.077  1.00 97.76           C  
ATOM   4679  O   PHE C  95      66.131  36.473  55.402  1.00 97.76           O  
ATOM   4680  CG  PHE C  95      65.179  35.301  52.408  1.00 97.76           C  
ATOM   4681  CD1 PHE C  95      65.215  33.899  52.500  1.00 97.76           C  
ATOM   4683  CD2 PHE C  95      63.971  35.984  52.637  1.00 97.76           C  
ATOM   4685  CE1 PHE C  95      64.045  33.195  52.840  1.00 97.76           C  
ATOM   4687  CE2 PHE C  95      62.817  35.280  53.006  1.00 97.76           C  
ATOM   4689  CZ  PHE C  95      62.851  33.881  53.105  1.00 97.76           C  
ATOM   4691  N   LYS C  96      65.963  38.325  54.108  1.00 98.84           N  
ATOM   4693  CA  LYS C  96      64.818  38.963  54.752  1.00 98.84           C  
ATOM   4695  C   LYS C  96      63.949  39.556  53.652  1.00 98.84           C  
ATOM   4696  CB  LYS C  96      65.286  40.026  55.748  1.00 98.84           C  
ATOM   4699  O   LYS C  96      64.469  40.091  52.673  1.00 98.84           O  
ATOM   4700  CG  LYS C  96      66.027  39.389  56.933  1.00 98.84           C  
ATOM   4703  CD  LYS C  96      66.443  40.366  58.036  1.00 98.84           C  
ATOM   4706  CE  LYS C  96      67.576  41.300  57.593  1.00 98.84           C  
ATOM   4709  NZ  LYS C  96      67.181  42.720  57.704  1.00 98.84           N  
ATOM   4713  N   GLY C  97      62.636  39.414  53.749  1.00 98.72           N  
ATOM   4715  CA  GLY C  97      61.766  39.760  52.633  1.00 98.72           C  
ATOM   4718  C   GLY C  97      60.298  39.850  52.990  1.00 98.72           C  
ATOM   4719  O   GLY C  97      59.880  39.596  54.115  1.00 98.72           O  
ATOM   4720  N   TYR C  98      59.507  40.217  51.993  1.00 98.72           N  
ATOM   4722  CA  TYR C  98      58.076  40.445  52.125  1.00 98.72           C  
ATOM   4724  C   TYR C  98      57.313  39.514  51.195  1.00 98.72           C  
ATOM   4725  CB  TYR C  98      57.779  41.910  51.809  1.00 98.72           C  
ATOM   4728  O   TYR C  98      57.629  39.424  50.003  1.00 98.72           O  
ATOM   4729  CG  TYR C  98      58.355  42.873  52.826  1.00 98.72           C  
ATOM   4730  CD1 TYR C  98      57.648  43.139  54.012  1.00 98.72           C  
ATOM   4732  CD2 TYR C  98      59.607  43.481  52.600  1.00 98.72           C  
ATOM   4734  CE1 TYR C  98      58.159  44.058  54.943  1.00 98.72           C  
ATOM   4736  CE2 TYR C  98      60.142  44.373  53.552  1.00 98.72           C  
ATOM   4738  OH  TYR C  98      59.873  45.531  55.662  1.00 98.72           O  
ATOM   4740  CZ  TYR C  98      59.409  44.670  54.722  1.00 98.72           C  
ATOM   4741  N   ARG C  99      56.290  38.836  51.723  1.00 98.46           N  
ATOM   4743  CA  ARG C  99      55.437  37.978  50.896  1.00 98.46           C  
ATOM   4745  C   ARG C  99      54.692  38.811  49.859  1.00 98.46           C  
ATOM   4746  CB  ARG C  99      54.479  37.167  51.767  1.00 98.46           C  
ATOM   4749  O   ARG C  99      54.083  39.832  50.180  1.00 98.46           O  
ATOM   4750  CG  ARG C  99      53.889  35.986  50.982  1.00 98.46           C  
ATOM   4753  CD  ARG C  99      53.029  35.095  51.874  1.00 98.46           C  
ATOM   4756  NE  ARG C  99      51.812  35.794  52.325  1.00 98.46           N  
ATOM   4758  NH1 ARG C  99      50.721  33.936  53.109  1.00 98.46           N  
ATOM   4761  NH2 ARG C  99      49.728  35.940  53.195  1.00 98.46           N  
ATOM   4764  CZ  ARG C  99      50.764  35.217  52.871  1.00 98.46           C  
ATOM   4765  N   VAL C 100      54.714  38.351  48.617  1.00 97.24           N  
ATOM   4767  CA  VAL C 100      53.910  38.900  47.531  1.00 97.24           C  
ATOM   4769  C   VAL C 100      52.487  38.364  47.671  1.00 97.24           C  
ATOM   4770  CB  VAL C 100      54.514  38.542  46.163  1.00 97.24           C  
ATOM   4772  O   VAL C 100      52.272  37.158  47.751  1.00 97.24           O  
ATOM   4773  CG1 VAL C 100      53.712  39.180  45.026  1.00 97.24           C  
ATOM   4777  CG2 VAL C 100      55.966  39.029  46.034  1.00 97.24           C  
ATOM   4781  N   GLU C 101      51.508  39.261  47.707  1.00 92.85           N  
ATOM   4783  CA  GLU C 101      50.091  38.893  47.745  1.00 92.85           C  
ATOM   4785  C   GLU C 101      49.522  38.726  46.327  1.00 92.85           C  
ATOM   4786  CB  GLU C 101      49.279  39.954  48.507  1.00 92.85           C  
ATOM   4789  O   GLU C 101      49.823  39.533  45.444  1.00 92.85           O  
ATOM   4790  CG  GLU C 101      49.726  40.161  49.964  1.00 92.85           C  
ATOM   4793  CD  GLU C 101      48.779  41.085  50.754  1.00 92.85           C  
ATOM   4794  OE1 GLU C 101      48.824  41.017  52.003  1.00 92.85           O  
ATOM   4795  OE2 GLU C 101      47.989  41.834  50.130  1.00 92.85           O  
ATOM   4796  N   GLY C 102      48.648  37.732  46.122  1.00 83.43           N  
ATOM   4798  CA  GLY C 102      47.854  37.589  44.897  1.00 83.43           C  
ATOM   4801  C   GLY C 102      47.184  36.237  44.716  1.00 83.43           C  
ATOM   4802  O   GLY C 102      47.385  35.344  45.566  1.00 83.43           O  
ATOM   4803  OXT GLY C 102      46.442  36.151  43.714  1.00 83.43           O  
TER
ATOM   4804  N   SER D   1      48.263   9.957  57.844  1.00 32.57           N  
ATOM   4808  CA  SER D   1      49.550  10.637  57.688  1.00 32.57           C  
ATOM   4810  C   SER D   1      50.621   9.573  57.679  1.00 32.57           C  
ATOM   4811  CB  SER D   1      49.774  11.617  58.844  1.00 32.57           C  
ATOM   4814  O   SER D   1      50.734   8.827  58.649  1.00 32.57           O  
ATOM   4815  OG  SER D   1      49.331  11.043  60.065  1.00 32.57           O  
ATOM   4817  N   GLY D   2      51.352   9.417  56.575  1.00 34.16           N  
ATOM   4819  CA  GLY D   2      52.698   8.871  56.722  1.00 34.16           C  
ATOM   4822  C   GLY D   2      53.461   9.874  57.584  1.00 34.16           C  
ATOM   4823  O   GLY D   2      53.360  11.065  57.324  1.00 34.16           O  
ATOM   4824  N   GLY D   3      54.120   9.439  58.656  1.00 44.30           N  
ATOM   4826  CA  GLY D   3      54.965  10.318  59.478  1.00 44.30           C  
ATOM   4829  C   GLY D   3      56.287  10.632  58.778  1.00 44.30           C  
ATOM   4830  O   GLY D   3      57.341  10.482  59.386  1.00 44.30           O  
ATOM   4831  N   GLY D   4      56.240  10.921  57.474  1.00 60.55           N  
ATOM   4833  CA  GLY D   4      57.387  11.473  56.769  1.00 60.55           C  
ATOM   4836  C   GLY D   4      57.660  12.864  57.323  1.00 60.55           C  
ATOM   4837  O   GLY D   4      56.729  13.575  57.700  1.00 60.55           O  
ATOM   4838  N   MET D   5      58.934  13.234  57.412  1.00 86.89           N  
ATOM   4840  CA  MET D   5      59.286  14.607  57.743  1.00 86.89           C  
ATOM   4842  C   MET D   5      58.874  15.498  56.572  1.00 86.89           C  
ATOM   4843  CB  MET D   5      60.783  14.728  58.032  1.00 86.89           C  
ATOM   4846  O   MET D   5      59.237  15.220  55.430  1.00 86.89           O  
ATOM   4847  CG  MET D   5      61.173  14.109  59.376  1.00 86.89           C  
ATOM   4850  SD  MET D   5      62.964  14.062  59.667  1.00 86.89           S  
ATOM   4851  CE  MET D   5      62.948  13.815  61.459  1.00 86.89           C  
ATOM   4855  N   THR D   6      58.131  16.559  56.873  1.00 97.35           N  
ATOM   4857  CA  THR D   6      57.750  17.590  55.907  1.00 97.35           C  
ATOM   4859  C   THR D   6      58.995  18.117  55.190  1.00 97.35           C  
ATOM   4860  CB  THR D   6      57.033  18.718  56.658  1.00 97.35           C  
ATOM   4862  O   THR D   6      59.988  18.440  55.849  1.00 97.35           O  
ATOM   4863  CG2 THR D   6      56.491  19.770  55.724  1.00 97.35           C  
ATOM   4867  OG1 THR D   6      55.926  18.200  57.365  1.00 97.35           O  
ATOM   4869  N   TYR D   7      58.946  18.171  53.857  1.00 98.79           N  
ATOM   4871  CA  TYR D   7      60.081  18.526  53.007  1.00 98.79           C  
ATOM   4873  C   TYR D   7      59.975  19.982  52.559  1.00 98.79           C  
ATOM   4874  CB  TYR D   7      60.158  17.565  51.816  1.00 98.79           C  
ATOM   4877  O   TYR D   7      58.966  20.386  51.990  1.00 98.79           O  
ATOM   4878  CG  TYR D   7      61.424  17.698  50.990  1.00 98.79           C  
ATOM   4879  CD1 TYR D   7      61.380  18.232  49.691  1.00 98.79           C  
ATOM   4881  CD2 TYR D   7      62.651  17.256  51.521  1.00 98.79           C  
ATOM   4883  CE1 TYR D   7      62.545  18.259  48.904  1.00 98.79           C  
ATOM   4885  CE2 TYR D   7      63.817  17.266  50.732  1.00 98.79           C  
ATOM   4887  OH  TYR D   7      64.845  17.703  48.599  1.00 98.79           O  
ATOM   4889  CZ  TYR D   7      63.756  17.744  49.408  1.00 98.79           C  
ATOM   4890  N   HIS D   8      61.007  20.765  52.844  1.00 98.91           N  
ATOM   4892  CA  HIS D   8      61.063  22.202  52.604  1.00 98.91           C  
ATOM   4894  C   HIS D   8      62.095  22.496  51.522  1.00 98.91           C  
ATOM   4895  CB  HIS D   8      61.411  22.941  53.903  1.00 98.91           C  
ATOM   4898  O   HIS D   8      63.195  21.938  51.538  1.00 98.91           O  
ATOM   4899  CG  HIS D   8      60.319  22.925  54.941  1.00 98.91           C  
ATOM   4900  CD2 HIS D   8      59.777  21.825  55.546  1.00 98.91           C  
ATOM   4902  ND1 HIS D   8      59.686  24.025  55.473  1.00 98.91           N  
ATOM   4904  CE1 HIS D   8      58.776  23.596  56.361  1.00 98.91           C  
ATOM   4906  NE2 HIS D   8      58.788  22.254  56.437  1.00 98.91           N  
ATOM   4907  N   VAL D   9      61.746  23.393  50.609  1.00 98.95           N  
ATOM   4909  CA  VAL D   9      62.587  23.829  49.497  1.00 98.95           C  
ATOM   4911  C   VAL D   9      62.525  25.348  49.430  1.00 98.95           C  
ATOM   4912  CB  VAL D   9      62.115  23.193  48.172  1.00 98.95           C  
ATOM   4914  O   VAL D   9      61.443  25.929  49.485  1.00 98.95           O  
ATOM   4915  CG1 VAL D   9      63.003  23.617  46.998  1.00 98.95           C  
ATOM   4919  CG2 VAL D   9      62.079  21.660  48.253  1.00 98.95           C  
ATOM   4923  N   LEU D  10      63.683  25.993  49.296  1.00 98.92           N  
ATOM   4925  CA  LEU D  10      63.748  27.423  49.017  1.00 98.92           C  
ATOM   4927  C   LEU D  10      64.559  27.680  47.756  1.00 98.92           C  
ATOM   4928  CB  LEU D  10      64.319  28.176  50.219  1.00 98.92           C  
ATOM   4931  O   LEU D  10      65.734  27.309  47.662  1.00 98.92           O  
ATOM   4932  CG  LEU D  10      64.257  29.702  50.026  1.00 98.92           C  
ATOM   4934  CD1 LEU D  10      62.851  30.253  50.267  1.00 98.92           C  
ATOM   4938  CD2 LEU D  10      65.152  30.384  51.036  1.00 98.92           C  
ATOM   4942  N   VAL D  11      63.938  28.378  46.812  1.00 98.93           N  
ATOM   4944  CA  VAL D  11      64.529  28.704  45.512  1.00 98.93           C  
ATOM   4946  C   VAL D  11      64.617  30.215  45.348  1.00 98.93           C  
ATOM   4947  CB  VAL D  11      63.720  28.072  44.365  1.00 98.93           C  
ATOM   4949  O   VAL D  11      63.667  30.922  45.651  1.00 98.93           O  
ATOM   4950  CG1 VAL D  11      64.526  28.130  43.064  1.00 98.93           C  
ATOM   4954  CG2 VAL D  11      63.376  26.603  44.637  1.00 98.93           C  
ATOM   4958  N   GLN D  12      65.740  30.721  44.843  1.00 98.96           N  
ATOM   4960  CA  GLN D  12      65.960  32.130  44.526  1.00 98.96           C  
ATOM   4962  C   GLN D  12      65.985  32.359  43.009  1.00 98.96           C  
ATOM   4963  CB  GLN D  12      67.268  32.598  45.188  1.00 98.96           C  
ATOM   4966  O   GLN D  12      66.559  31.567  42.256  1.00 98.96           O  
ATOM   4967  CG  GLN D  12      67.574  34.090  44.970  1.00 98.96           C  
ATOM   4970  CD  GLN D  12      68.979  34.442  45.435  1.00 98.96           C  
ATOM   4971  NE2 GLN D  12      69.888  34.752  44.534  1.00 98.96           N  
ATOM   4974  OE1 GLN D  12      69.297  34.452  46.610  1.00 98.96           O  
ATOM   4975  N   PHE D  13      65.443  33.501  42.585  1.00 98.96           N  
ATOM   4977  CA  PHE D  13      65.596  34.052  41.241  1.00 98.96           C  
ATOM   4979  C   PHE D  13      65.961  35.536  41.294  1.00 98.96           C  
ATOM   4980  CB  PHE D  13      64.301  33.863  40.448  1.00 98.96           C  
ATOM   4983  O   PHE D  13      65.453  36.277  42.136  1.00 98.96           O  
ATOM   4984  CG  PHE D  13      63.993  32.421  40.099  1.00 98.96           C  
ATOM   4985  CD1 PHE D  13      64.414  31.896  38.863  1.00 98.96           C  
ATOM   4987  CD2 PHE D  13      63.277  31.610  40.999  1.00 98.96           C  
ATOM   4989  CE1 PHE D  13      64.084  30.576  38.511  1.00 98.96           C  
ATOM   4991  CE2 PHE D  13      62.944  30.292  40.644  1.00 98.96           C  
ATOM   4993  CZ  PHE D  13      63.333  29.782  39.396  1.00 98.96           C  
ATOM   4995  N   ASP D  14      66.785  35.974  40.345  1.00 98.92           N  
ATOM   4997  CA  ASP D  14      67.036  37.387  40.062  1.00 98.92           C  
ATOM   4999  C   ASP D  14      66.438  37.737  38.691  1.00 98.92           C  
ATOM   5000  CB  ASP D  14      68.541  37.709  40.150  1.00 98.92           C  
ATOM   5003  O   ASP D  14      66.606  37.002  37.715  1.00 98.92           O  
ATOM   5004  CG  ASP D  14      69.083  37.730  41.592  1.00 98.92           C  
ATOM   5005  OD1 ASP D  14      68.416  38.282  42.491  1.00 98.92           O  
ATOM   5006  OD2 ASP D  14      70.215  37.262  41.851  1.00 98.92           O  
ATOM   5007  N   VAL D  15      65.716  38.855  38.593  1.00 98.84           N  
ATOM   5009  CA  VAL D  15      65.001  39.246  37.369  1.00 98.84           C  
ATOM   5011  C   VAL D  15      65.287  40.692  36.960  1.00 98.84           C  
ATOM   5012  CB  VAL D  15      63.485  38.998  37.467  1.00 98.84           C  
ATOM   5014  O   VAL D  15      65.477  41.549  37.821  1.00 98.84           O  
ATOM   5015  CG1 VAL D  15      63.192  37.531  37.788  1.00 98.84           C  
ATOM   5019  CG2 VAL D  15      62.751  39.875  38.488  1.00 98.84           C  
ATOM   5023  N   PRO D  16      65.272  41.012  35.655  1.00 98.68           N  
ATOM   5024  CA  PRO D  16      65.347  42.387  35.182  1.00 98.68           C  
ATOM   5026  C   PRO D  16      64.223  43.253  35.755  1.00 98.68           C  
ATOM   5027  CB  PRO D  16      65.266  42.309  33.655  1.00 98.68           C  
ATOM   5030  O   PRO D  16      63.107  42.786  36.007  1.00 98.68           O  
ATOM   5031  CG  PRO D  16      65.788  40.909  33.345  1.00 98.68           C  
ATOM   5034  CD  PRO D  16      65.296  40.092  34.533  1.00 98.68           C  
ATOM   5037  N   SER D  17      64.492  44.548  35.911  1.00 98.66           N  
ATOM   5039  CA  SER D  17      63.561  45.467  36.566  1.00 98.66           C  
ATOM   5041  C   SER D  17      62.219  45.611  35.851  1.00 98.66           C  
ATOM   5042  CB  SER D  17      64.216  46.830  36.756  1.00 98.66           C  
ATOM   5045  O   SER D  17      61.186  45.727  36.514  1.00 98.66           O  
ATOM   5046  OG  SER D  17      64.786  47.304  35.561  1.00 98.66           O  
ATOM   5048  N   ASP D  18      62.194  45.510  34.520  1.00 98.71           N  
ATOM   5050  CA  ASP D  18      60.970  45.523  33.710  1.00 98.71           C  
ATOM   5052  C   ASP D  18      60.186  44.194  33.756  1.00 98.71           C  
ATOM   5053  CB  ASP D  18      61.303  45.943  32.266  1.00 98.71           C  
ATOM   5056  O   ASP D  18      59.105  44.090  33.169  1.00 98.71           O  
ATOM   5057  CG  ASP D  18      61.989  44.833  31.458  1.00 98.71           C  
ATOM   5058  OD1 ASP D  18      62.953  44.244  31.989  1.00 98.71           O  
ATOM   5059  OD2 ASP D  18      61.526  44.552  30.324  1.00 98.71           O  
ATOM   5060  N   LYS D  19      60.706  43.180  34.462  1.00 98.88           N  
ATOM   5062  CA  LYS D  19      60.114  41.840  34.591  1.00 98.88           C  
ATOM   5064  C   LYS D  19      59.678  41.469  36.002  1.00 98.88           C  
ATOM   5065  CB  LYS D  19      61.082  40.784  34.036  1.00 98.88           C  
ATOM   5068  O   LYS D  19      59.056  40.425  36.154  1.00 98.88           O  
ATOM   5069  CG  LYS D  19      61.450  41.006  32.567  1.00 98.88           C  
ATOM   5072  CD  LYS D  19      60.240  40.909  31.639  1.00 98.88           C  
ATOM   5075  CE  LYS D  19      60.728  41.168  30.221  1.00 98.88           C  
ATOM   5078  NZ  LYS D  19      59.585  41.257  29.295  1.00 98.88           N  
ATOM   5082  N   ARG D  20      59.903  42.322  37.005  1.00 98.88           N  
ATOM   5084  CA  ARG D  20      59.512  42.072  38.410  1.00 98.88           C  
ATOM   5086  C   ARG D  20      58.044  41.657  38.558  1.00 98.88           C  
ATOM   5087  CB  ARG D  20      59.801  43.321  39.255  1.00 98.88           C  
ATOM   5090  O   ARG D  20      57.755  40.619  39.136  1.00 98.88           O  
ATOM   5091  CG  ARG D  20      61.298  43.655  39.351  1.00 98.88           C  
ATOM   5094  CD  ARG D  20      61.458  45.038  39.995  1.00 98.88           C  
ATOM   5097  NE  ARG D  20      62.869  45.439  40.059  1.00 98.88           N  
ATOM   5099  NH1 ARG D  20      62.692  47.738  39.913  1.00 98.88           N  
ATOM   5102  NH2 ARG D  20      64.673  46.787  40.125  1.00 98.88           N  
ATOM   5105  CZ  ARG D  20      63.391  46.650  40.042  1.00 98.88           C  
ATOM   5106  N   GLU D  21      57.125  42.422  37.969  1.00 98.73           N  
ATOM   5108  CA  GLU D  21      55.682  42.125  38.030  1.00 98.73           C  
ATOM   5110  C   GLU D  21      55.307  40.869  37.230  1.00 98.73           C  
ATOM   5111  CB  GLU D  21      54.879  43.318  37.487  1.00 98.73           C  
ATOM   5114  O   GLU D  21      54.444  40.096  37.640  1.00 98.73           O  
ATOM   5115  CG  GLU D  21      55.101  44.627  38.262  1.00 98.73           C  
ATOM   5118  CD  GLU D  21      54.803  44.489  39.762  1.00 98.73           C  
ATOM   5119  OE1 GLU D  21      55.638  44.974  40.560  1.00 98.73           O  
ATOM   5120  OE2 GLU D  21      53.745  43.910  40.084  1.00 98.73           O  
ATOM   5121  N   ALA D  22      55.972  40.640  36.093  1.00 98.90           N  
ATOM   5123  CA  ALA D  22      55.752  39.442  35.286  1.00 98.90           C  
ATOM   5125  C   ALA D  22      56.212  38.178  36.027  1.00 98.90           C  
ATOM   5126  CB  ALA D  22      56.464  39.604  33.936  1.00 98.90           C  
ATOM   5130  O   ALA D  22      55.521  37.162  35.975  1.00 98.90           O  
ATOM   5131  N   PHE D  23      57.336  38.259  36.744  1.00 98.93           N  
ATOM   5133  CA  PHE D  23      57.846  37.172  37.567  1.00 98.93           C  
ATOM   5135  C   PHE D  23      56.937  36.904  38.762  1.00 98.93           C  
ATOM   5136  CB  PHE D  23      59.263  37.491  38.045  1.00 98.93           C  
ATOM   5139  O   PHE D  23      56.544  35.762  38.971  1.00 98.93           O  
ATOM   5140  CG  PHE D  23      59.869  36.313  38.777  1.00 98.93           C  
ATOM   5141  CD1 PHE D  23      59.722  36.204  40.172  1.00 98.93           C  
ATOM   5143  CD2 PHE D  23      60.490  35.274  38.055  1.00 98.93           C  
ATOM   5145  CE1 PHE D  23      60.166  35.048  40.834  1.00 98.93           C  
ATOM   5147  CE2 PHE D  23      60.981  34.144  38.729  1.00 98.93           C  
ATOM   5149  CZ  PHE D  23      60.802  34.026  40.117  1.00 98.93           C  
ATOM   5151  N   ALA D  24      56.539  37.948  39.498  1.00 98.86           N  
ATOM   5153  CA  ALA D  24      55.602  37.825  40.610  1.00 98.86           C  
ATOM   5155  C   ALA D  24      54.299  37.133  40.172  1.00 98.86           C  
ATOM   5156  CB  ALA D  24      55.339  39.227  41.168  1.00 98.86           C  
ATOM   5160  O   ALA D  24      53.862  36.177  40.806  1.00 98.86           O  
ATOM   5161  N   ALA D  25      53.725  37.549  39.038  1.00 98.89           N  
ATOM   5163  CA  ALA D  25      52.529  36.920  38.484  1.00 98.89           C  
ATOM   5165  C   ALA D  25      52.758  35.459  38.056  1.00 98.89           C  
ATOM   5166  CB  ALA D  25      52.040  37.773  37.308  1.00 98.89           C  
ATOM   5170  O   ALA D  25      51.879  34.623  38.259  1.00 98.89           O  
ATOM   5171  N   ALA D  26      53.918  35.138  37.472  1.00 98.95           N  
ATOM   5173  CA  ALA D  26      54.260  33.771  37.083  1.00 98.95           C  
ATOM   5175  C   ALA D  26      54.464  32.861  38.309  1.00 98.95           C  
ATOM   5176  CB  ALA D  26      55.492  33.806  36.170  1.00 98.95           C  
ATOM   5180  O   ALA D  26      53.924  31.760  38.335  1.00 98.95           O  
ATOM   5181  N   GLY D  27      55.177  33.334  39.335  1.00 98.93           N  
ATOM   5183  CA  GLY D  27      55.379  32.596  40.584  1.00 98.93           C  
ATOM   5186  C   GLY D  27      54.067  32.372  41.334  1.00 98.93           C  
ATOM   5187  O   GLY D  27      53.799  31.266  41.785  1.00 98.93           O  
ATOM   5188  N   LEU D  28      53.194  33.386  41.397  1.00 98.85           N  
ATOM   5190  CA  LEU D  28      51.862  33.245  41.994  1.00 98.85           C  
ATOM   5192  C   LEU D  28      50.969  32.290  41.195  1.00 98.85           C  
ATOM   5193  CB  LEU D  28      51.182  34.620  42.084  1.00 98.85           C  
ATOM   5196  O   LEU D  28      50.146  31.591  41.782  1.00 98.85           O  
ATOM   5197  CG  LEU D  28      51.724  35.544  43.188  1.00 98.85           C  
ATOM   5199  CD1 LEU D  28      51.121  36.930  42.965  1.00 98.85           C  
ATOM   5203  CD2 LEU D  28      51.348  35.058  44.588  1.00 98.85           C  
ATOM   5207  N   PHE D  29      51.101  32.257  39.867  1.00 98.78           N  
ATOM   5209  CA  PHE D  29      50.404  31.280  39.031  1.00 98.78           C  
ATOM   5211  C   PHE D  29      50.819  29.848  39.388  1.00 98.78           C  
ATOM   5212  CB  PHE D  29      50.638  31.597  37.545  1.00 98.78           C  
ATOM   5215  O   PHE D  29      49.938  29.003  39.554  1.00 98.78           O  
ATOM   5216  CG  PHE D  29      50.305  30.449  36.612  1.00 98.78           C  
ATOM   5217  CD1 PHE D  29      51.312  29.543  36.223  1.00 98.78           C  
ATOM   5219  CD2 PHE D  29      48.979  30.242  36.192  1.00 98.78           C  
ATOM   5221  CE1 PHE D  29      50.992  28.434  35.423  1.00 98.78           C  
ATOM   5223  CE2 PHE D  29      48.660  29.136  35.383  1.00 98.78           C  
ATOM   5225  CZ  PHE D  29      49.667  28.229  35.001  1.00 98.78           C  
ATOM   5227  N   ASP D  30      52.122  29.596  39.538  1.00 98.87           N  
ATOM   5229  CA  ASP D  30      52.636  28.279  39.916  1.00 98.87           C  
ATOM   5231  C   ASP D  30      52.177  27.896  41.324  1.00 98.87           C  
ATOM   5232  CB  ASP D  30      54.166  28.260  39.806  1.00 98.87           C  
ATOM   5235  O   ASP D  30      51.467  26.909  41.498  1.00 98.87           O  
ATOM   5236  CG  ASP D  30      54.746  26.844  39.688  1.00 98.87           C  
ATOM   5237  OD1 ASP D  30      53.987  25.913  39.330  1.00 98.87           O  
ATOM   5238  OD2 ASP D  30      55.977  26.733  39.823  1.00 98.87           O  
ATOM   5239  N   ALA D  31      52.437  28.768  42.302  1.00 98.82           N  
ATOM   5241  CA  ALA D  31      52.067  28.574  43.699  1.00 98.82           C  
ATOM   5243  C   ALA D  31      50.579  28.232  43.866  1.00 98.82           C  
ATOM   5244  CB  ALA D  31      52.423  29.857  44.464  1.00 98.82           C  
ATOM   5248  O   ALA D  31      50.216  27.204  44.444  1.00 98.82           O  
ATOM   5249  N   ASN D  32      49.698  29.068  43.305  1.00 98.77           N  
ATOM   5251  CA  ASN D  32      48.255  28.860  43.389  1.00 98.77           C  
ATOM   5253  C   ASN D  32      47.812  27.601  42.634  1.00 98.77           C  
ATOM   5254  CB  ASN D  32      47.533  30.106  42.849  1.00 98.77           C  
ATOM   5257  O   ASN D  32      46.925  26.885  43.100  1.00 98.77           O  
ATOM   5258  CG  ASN D  32      47.561  31.270  43.825  1.00 98.77           C  
ATOM   5259  ND2 ASN D  32      47.736  32.483  43.361  1.00 98.77           N  
ATOM   5262  OD1 ASN D  32      47.328  31.091  45.006  1.00 98.77           O  
ATOM   5263  N   GLY D  33      48.402  27.327  41.469  1.00 98.80           N  
ATOM   5265  CA  GLY D  33      48.083  26.150  40.672  1.00 98.80           C  
ATOM   5268  C   GLY D  33      48.514  24.844  41.342  1.00 98.80           C  
ATOM   5269  O   GLY D  33      47.737  23.887  41.349  1.00 98.80           O  
ATOM   5270  N   SER D  34      49.698  24.807  41.949  1.00 98.83           N  
ATOM   5272  CA  SER D  34      50.215  23.653  42.683  1.00 98.83           C  
ATOM   5274  C   SER D  34      49.423  23.402  43.960  1.00 98.83           C  
ATOM   5275  CB  SER D  34      51.708  23.835  42.949  1.00 98.83           C  
ATOM   5278  O   SER D  34      48.884  22.309  44.116  1.00 98.83           O  
ATOM   5279  OG  SER D  34      52.352  23.669  41.707  1.00 98.83           O  
ATOM   5281  N   LEU D  35      49.194  24.421  44.795  1.00 98.76           N  
ATOM   5283  CA  LEU D  35      48.361  24.290  46.003  1.00 98.76           C  
ATOM   5285  C   LEU D  35      46.932  23.802  45.704  1.00 98.76           C  
ATOM   5286  CB  LEU D  35      48.299  25.653  46.717  1.00 98.76           C  
ATOM   5289  O   LEU D  35      46.330  23.094  46.508  1.00 98.76           O  
ATOM   5290  CG  LEU D  35      49.592  26.046  47.453  1.00 98.76           C  
ATOM   5292  CD1 LEU D  35      49.523  27.519  47.860  1.00 98.76           C  
ATOM   5296  CD2 LEU D  35      49.784  25.219  48.726  1.00 98.76           C  
ATOM   5300  N   GLN D  36      46.361  24.175  44.552  1.00 98.64           N  
ATOM   5302  CA  GLN D  36      45.014  23.742  44.168  1.00 98.64           C  
ATOM   5304  C   GLN D  36      44.951  22.301  43.649  1.00 98.64           C  
ATOM   5305  CB  GLN D  36      44.443  24.695  43.108  1.00 98.64           C  
ATOM   5308  O   GLN D  36      43.927  21.638  43.835  1.00 98.64           O  
ATOM   5309  CG  GLN D  36      43.985  26.020  43.729  1.00 98.64           C  
ATOM   5312  CD  GLN D  36      43.550  27.037  42.678  1.00 98.64           C  
ATOM   5313  NE2 GLN D  36      43.726  28.312  42.942  1.00 98.64           N  
ATOM   5316  OE1 GLN D  36      43.001  26.722  41.631  1.00 98.64           O  
ATOM   5317  N   ASN D  37      45.994  21.825  42.962  1.00 98.25           N  
ATOM   5319  CA  ASN D  37      45.935  20.584  42.182  1.00 98.25           C  
ATOM   5321  C   ASN D  37      46.815  19.452  42.733  1.00 98.25           C  
ATOM   5322  CB  ASN D  37      46.270  20.903  40.718  1.00 98.25           C  
ATOM   5325  O   ASN D  37      46.646  18.304  42.319  1.00 98.25           O  
ATOM   5326  CG  ASN D  37      45.261  21.846  40.084  1.00 98.25           C  
ATOM   5327  ND2 ASN D  37      45.685  23.014  39.674  1.00 98.25           N  
ATOM   5330  OD1 ASN D  37      44.084  21.551  39.948  1.00 98.25           O  
ATOM   5331  N   GLU D  38      47.729  19.743  43.658  1.00 98.47           N  
ATOM   5333  CA  GLU D  38      48.727  18.804  44.167  1.00 98.47           C  
ATOM   5335  C   GLU D  38      48.500  18.562  45.663  1.00 98.47           C  
ATOM   5336  CB  GLU D  38      50.138  19.344  43.915  1.00 98.47           C  
ATOM   5339  O   GLU D  38      48.895  19.381  46.489  1.00 98.47           O  
ATOM   5340  CG  GLU D  38      50.416  19.586  42.426  1.00 98.47           C  
ATOM   5343  CD  GLU D  38      51.707  20.374  42.192  1.00 98.47           C  
ATOM   5344  OE1 GLU D  38      51.970  20.718  41.020  1.00 98.47           O  
ATOM   5345  OE2 GLU D  38      52.447  20.653  43.151  1.00 98.47           O  
ATOM   5346  N   PRO D  39      47.895  17.427  46.061  1.00 97.35           N  
ATOM   5347  CA  PRO D  39      47.592  17.163  47.470  1.00 97.35           C  
ATOM   5349  C   PRO D  39      48.817  17.158  48.393  1.00 97.35           C  
ATOM   5350  CB  PRO D  39      46.911  15.792  47.482  1.00 97.35           C  
ATOM   5353  O   PRO D  39      48.671  17.388  49.589  1.00 97.35           O  
ATOM   5354  CG  PRO D  39      46.290  15.686  46.091  1.00 97.35           C  
ATOM   5357  CD  PRO D  39      47.301  16.410  45.209  1.00 97.35           C  
ATOM   5360  N   GLY D  40      49.996  16.860  47.836  1.00 97.83           N  
ATOM   5362  CA  GLY D  40      51.260  16.829  48.562  1.00 97.83           C  
ATOM   5365  C   GLY D  40      51.966  18.183  48.655  1.00 97.83           C  
ATOM   5366  O   GLY D  40      52.974  18.250  49.345  1.00 97.83           O  
ATOM   5367  N   THR D  41      51.476  19.240  48.002  1.00 98.73           N  
ATOM   5369  CA  THR D  41      52.030  20.600  48.111  1.00 98.73           C  
ATOM   5371  C   THR D  41      51.285  21.329  49.224  1.00 98.73           C  
ATOM   5372  CB  THR D  41      51.957  21.338  46.766  1.00 98.73           C  
ATOM   5374  O   THR D  41      50.096  21.620  49.111  1.00 98.73           O  
ATOM   5375  CG2 THR D  41      52.601  22.725  46.837  1.00 98.73           C  
ATOM   5379  OG1 THR D  41      52.678  20.548  45.844  1.00 98.73           O  
ATOM   5381  N   LEU D  42      51.968  21.566  50.343  1.00 98.62           N  
ATOM   5383  CA  LEU D  42      51.372  22.038  51.598  1.00 98.62           C  
ATOM   5385  C   LEU D  42      51.458  23.558  51.765  1.00 98.62           C  
ATOM   5386  CB  LEU D  42      52.065  21.338  52.780  1.00 98.62           C  
ATOM   5389  O   LEU D  42      50.570  24.161  52.371  1.00 98.62           O  
ATOM   5390  CG  LEU D  42      52.019  19.800  52.767  1.00 98.62           C  
ATOM   5392  CD1 LEU D  42      52.651  19.281  54.059  1.00 98.62           C  
ATOM   5396  CD2 LEU D  42      50.595  19.247  52.680  1.00 98.62           C  
ATOM   5400  N   ARG D  43      52.524  24.170  51.244  1.00 98.61           N  
ATOM   5402  CA  ARG D  43      52.754  25.618  51.234  1.00 98.61           C  
ATOM   5404  C   ARG D  43      53.545  25.983  49.985  1.00 98.61           C  
ATOM   5405  CB  ARG D  43      53.520  26.027  52.501  1.00 98.61           C  
ATOM   5408  O   ARG D  43      54.432  25.239  49.588  1.00 98.61           O  
ATOM   5409  CG  ARG D  43      53.731  27.536  52.637  1.00 98.61           C  
ATOM   5412  CD  ARG D  43      54.433  27.867  53.955  1.00 98.61           C  
ATOM   5415  NE  ARG D  43      55.865  27.492  53.963  1.00 98.61           N  
ATOM   5417  NH1 ARG D  43      56.177  27.041  56.198  1.00 98.61           N  
ATOM   5420  NH2 ARG D  43      57.924  27.149  54.871  1.00 98.61           N  
ATOM   5423  CZ  ARG D  43      56.642  27.238  55.005  1.00 98.61           C  
ATOM   5424  N   PHE D  44      53.216  27.119  49.390  1.00 98.74           N  
ATOM   5426  CA  PHE D  44      53.982  27.701  48.297  1.00 98.74           C  
ATOM   5428  C   PHE D  44      53.788  29.216  48.362  1.00 98.74           C  
ATOM   5429  CB  PHE D  44      53.510  27.101  46.964  1.00 98.74           C  
ATOM   5432  O   PHE D  44      52.676  29.709  48.167  1.00 98.74           O  
ATOM   5433  CG  PHE D  44      54.532  27.169  45.845  1.00 98.74           C  
ATOM   5434  CD1 PHE D  44      55.227  28.362  45.555  1.00 98.74           C  
ATOM   5436  CD2 PHE D  44      54.790  26.018  45.075  1.00 98.74           C  
ATOM   5438  CE1 PHE D  44      56.159  28.402  44.508  1.00 98.74           C  
ATOM   5440  CE2 PHE D  44      55.732  26.059  44.035  1.00 98.74           C  
ATOM   5442  CZ  PHE D  44      56.415  27.250  43.749  1.00 98.74           C  
ATOM   5444  N   GLU D  45      54.843  29.951  48.696  1.00 98.64           N  
ATOM   5446  CA  GLU D  45      54.797  31.399  48.892  1.00 98.64           C  
ATOM   5448  C   GLU D  45      55.842  32.094  48.020  1.00 98.64           C  
ATOM   5449  CB  GLU D  45      54.957  31.752  50.385  1.00 98.64           C  
ATOM   5452  O   GLU D  45      57.002  31.694  47.971  1.00 98.64           O  
ATOM   5453  CG  GLU D  45      53.814  31.162  51.227  1.00 98.64           C  
ATOM   5456  CD  GLU D  45      53.846  31.588  52.702  1.00 98.64           C  
ATOM   5457  OE1 GLU D  45      52.814  32.143  53.158  1.00 98.64           O  
ATOM   5458  OE2 GLU D  45      54.841  31.318  53.409  1.00 98.64           O  
ATOM   5459  N   VAL D  46      55.429  33.164  47.336  1.00 98.87           N  
ATOM   5461  CA  VAL D  46      56.344  34.045  46.603  1.00 98.87           C  
ATOM   5463  C   VAL D  46      56.750  35.175  47.536  1.00 98.87           C  
ATOM   5464  CB  VAL D  46      55.709  34.602  45.318  1.00 98.87           C  
ATOM   5466  O   VAL D  46      55.896  35.882  48.069  1.00 98.87           O  
ATOM   5467  CG1 VAL D  46      56.722  35.429  44.509  1.00 98.87           C  
ATOM   5471  CG2 VAL D  46      55.180  33.492  44.407  1.00 98.87           C  
ATOM   5475  N   ILE D  47      58.047  35.374  47.720  1.00 98.88           N  
ATOM   5477  CA  ILE D  47      58.616  36.395  48.602  1.00 98.88           C  
ATOM   5479  C   ILE D  47      59.533  37.282  47.763  1.00 98.88           C  
ATOM   5480  CB  ILE D  47      59.345  35.723  49.789  1.00 98.88           C  
ATOM   5482  O   ILE D  47      60.248  36.793  46.893  1.00 98.88           O  
ATOM   5483  CG1 ILE D  47      58.400  34.805  50.606  1.00 98.88           C  
ATOM   5486  CG2 ILE D  47      59.983  36.777  50.713  1.00 98.88           C  
ATOM   5490  CD1 ILE D  47      59.148  33.828  51.521  1.00 98.88           C  
ATOM   5494  N   ARG D  48      59.525  38.593  48.001  1.00 98.79           N  
ATOM   5496  CA  ARG D  48      60.496  39.524  47.411  1.00 98.79           C  
ATOM   5498  C   ARG D  48      61.488  39.972  48.477  1.00 98.79           C  
ATOM   5499  CB  ARG D  48      59.760  40.692  46.750  1.00 98.79           C  
ATOM   5502  O   ARG D  48      61.069  40.275  49.593  1.00 98.79           O  
ATOM   5503  CG  ARG D  48      60.715  41.515  45.874  1.00 98.79           C  
ATOM   5506  CD  ARG D  48      59.983  42.630  45.126  1.00 98.79           C  
ATOM   5509  NE  ARG D  48      59.454  43.650  46.051  1.00 98.79           N  
ATOM   5511  NH1 ARG D  48      58.312  44.878  44.495  1.00 98.79           N  
ATOM   5514  NH2 ARG D  48      58.197  45.440  46.661  1.00 98.79           N  
ATOM   5517  CZ  ARG D  48      58.660  44.652  45.734  1.00 98.79           C  
ATOM   5518  N   ASP D  49      62.769  40.033  48.128  1.00 98.82           N  
ATOM   5520  CA  ASP D  49      63.817  40.513  49.033  1.00 98.82           C  
ATOM   5522  C   ASP D  49      63.541  41.954  49.496  1.00 98.82           C  
ATOM   5523  CB  ASP D  49      65.183  40.399  48.347  1.00 98.82           C  
ATOM   5526  O   ASP D  49      62.985  42.772  48.753  1.00 98.82           O  
ATOM   5527  CG  ASP D  49      66.328  40.723  49.306  1.00 98.82           C  
ATOM   5528  OD1 ASP D  49      66.805  41.877  49.263  1.00 98.82           O  
ATOM   5529  OD2 ASP D  49      66.709  39.837  50.090  1.00 98.82           O  
ATOM   5530  N   GLU D  50      63.905  42.261  50.742  1.00 98.23           N  
ATOM   5532  CA  GLU D  50      63.676  43.585  51.325  1.00 98.23           C  
ATOM   5534  C   GLU D  50      64.554  44.675  50.681  1.00 98.23           C  
ATOM   5535  CB  GLU D  50      63.857  43.522  52.855  1.00 98.23           C  
ATOM   5538  O   GLU D  50      64.118  45.820  50.555  1.00 98.23           O  
ATOM   5539  CG  GLU D  50      65.335  43.432  53.260  1.00 98.23           C  
ATOM   5542  CD  GLU D  50      65.603  43.393  54.761  1.00 98.23           C  
ATOM   5543  OE1 GLU D  50      66.781  43.186  55.136  1.00 98.23           O  
ATOM   5544  OE2 GLU D  50      64.675  43.563  55.578  1.00 98.23           O  
ATOM   5545  N   ASN D  51      65.769  44.320  50.247  1.00 97.67           N  
ATOM   5547  CA  ASN D  51      66.795  45.252  49.778  1.00 97.67           C  
ATOM   5549  C   ASN D  51      66.909  45.253  48.248  1.00 97.67           C  
ATOM   5550  CB  ASN D  51      68.135  44.861  50.424  1.00 97.67           C  
ATOM   5553  O   ASN D  51      67.103  46.296  47.621  1.00 97.67           O  
ATOM   5554  CG  ASN D  51      68.155  45.084  51.926  1.00 97.67           C  
ATOM   5555  ND2 ASN D  51      68.486  44.070  52.694  1.00 97.67           N  
ATOM   5558  OD1 ASN D  51      67.851  46.158  52.416  1.00 97.67           O  
ATOM   5559  N   ASN D  52      66.774  44.084  47.627  1.00 98.75           N  
ATOM   5561  CA  ASN D  52      66.926  43.879  46.200  1.00 98.75           C  
ATOM   5563  C   ASN D  52      65.570  43.618  45.534  1.00 98.75           C  
ATOM   5564  CB  ASN D  52      67.955  42.767  45.972  1.00 98.75           C  
ATOM   5567  O   ASN D  52      65.070  42.499  45.462  1.00 98.75           O  
ATOM   5568  CG  ASN D  52      68.239  42.539  44.502  1.00 98.75           C  
ATOM   5569  ND2 ASN D  52      69.212  41.715  44.199  1.00 98.75           N  
ATOM   5572  OD1 ASN D  52      67.583  43.072  43.618  1.00 98.75           O  
ATOM   5573  N   ARG D  53      65.009  44.661  44.916  1.00 98.12           N  
ATOM   5575  CA  ARG D  53      63.723  44.586  44.197  1.00 98.12           C  
ATOM   5577  C   ARG D  53      63.717  43.616  43.008  1.00 98.12           C  
ATOM   5578  CB  ARG D  53      63.324  45.985  43.712  1.00 98.12           C  
ATOM   5581  O   ARG D  53      62.639  43.308  42.502  1.00 98.12           O  
ATOM   5582  CG  ARG D  53      63.105  46.966  44.871  1.00 98.12           C  
ATOM   5585  CD  ARG D  53      62.582  48.310  44.356  1.00 98.12           C  
ATOM   5588  NE  ARG D  53      63.577  49.023  43.530  1.00 98.12           N  
ATOM   5590  NH1 ARG D  53      62.215  50.723  42.817  1.00 98.12           N  
ATOM   5593  NH2 ARG D  53      64.350  50.720  42.225  1.00 98.12           N  
ATOM   5596  CZ  ARG D  53      63.381  50.145  42.864  1.00 98.12           C  
ATOM   5597  N   ASN D  54      64.890  43.203  42.530  1.00 98.78           N  
ATOM   5599  CA  ASN D  54      65.057  42.225  41.457  1.00 98.78           C  
ATOM   5601  C   ASN D  54      65.089  40.782  41.968  1.00 98.78           C  
ATOM   5602  CB  ASN D  54      66.347  42.550  40.681  1.00 98.78           C  
ATOM   5605  O   ASN D  54      65.032  39.875  41.144  1.00 98.78           O  
ATOM   5606  CG  ASN D  54      66.271  43.851  39.919  1.00 98.78           C  
ATOM   5607  ND2 ASN D  54      67.329  44.625  39.881  1.00 98.78           N  
ATOM   5610  OD1 ASN D  54      65.234  44.238  39.406  1.00 98.78           O  
ATOM   5611  N   ARG D  55      65.177  40.560  43.283  1.00 98.94           N  
ATOM   5613  CA  ARG D  55      65.317  39.230  43.869  1.00 98.94           C  
ATOM   5615  C   ARG D  55      64.007  38.727  44.449  1.00 98.94           C  
ATOM   5616  CB  ARG D  55      66.434  39.246  44.907  1.00 98.94           C  
ATOM   5619  O   ARG D  55      63.354  39.405  45.244  1.00 98.94           O  
ATOM   5620  CG  ARG D  55      66.679  37.838  45.469  1.00 98.94           C  
ATOM   5623  CD  ARG D  55      68.032  37.777  46.168  1.00 98.94           C  
ATOM   5626  NE  ARG D  55      69.119  37.896  45.186  1.00 98.94           N  
ATOM   5628  NH1 ARG D  55      70.862  37.899  46.658  1.00 98.94           N  
ATOM   5631  NH2 ARG D  55      71.239  37.911  44.434  1.00 98.94           N  
ATOM   5634  CZ  ARG D  55      70.406  37.904  45.433  1.00 98.94           C  
ATOM   5635  N   PHE D  56      63.663  37.507  44.069  1.00 98.95           N  
ATOM   5637  CA  PHE D  56      62.511  36.788  44.582  1.00 98.95           C  
ATOM   5639  C   PHE D  56      62.927  35.421  45.109  1.00 98.95           C  
ATOM   5640  CB  PHE D  56      61.451  36.648  43.490  1.00 98.95           C  
ATOM   5643  O   PHE D  56      63.892  34.821  44.633  1.00 98.95           O  
ATOM   5644  CG  PHE D  56      60.793  37.947  43.072  1.00 98.95           C  
ATOM   5645  CD1 PHE D  56      59.559  38.323  43.636  1.00 98.95           C  
ATOM   5647  CD2 PHE D  56      61.399  38.772  42.107  1.00 98.95           C  
ATOM   5649  CE1 PHE D  56      58.925  39.507  43.219  1.00 98.95           C  
ATOM   5651  CE2 PHE D  56      60.775  39.965  41.705  1.00 98.95           C  
ATOM   5653  CZ  PHE D  56      59.530  40.327  42.250  1.00 98.95           C  
ATOM   5655  N   TYR D  57      62.140  34.929  46.056  1.00 98.95           N  
ATOM   5657  CA  TYR D  57      62.242  33.595  46.612  1.00 98.95           C  
ATOM   5659  C   TYR D  57      60.910  32.865  46.457  1.00 98.95           C  
ATOM   5660  CB  TYR D  57      62.686  33.647  48.078  1.00 98.95           C  
ATOM   5663  O   TYR D  57      59.846  33.480  46.577  1.00 98.95           O  
ATOM   5664  CG  TYR D  57      63.873  34.550  48.336  1.00 98.95           C  
ATOM   5665  CD1 TYR D  57      65.173  34.062  48.112  1.00 98.95           C  
ATOM   5667  CD2 TYR D  57      63.678  35.874  48.781  1.00 98.95           C  
ATOM   5669  CE1 TYR D  57      66.282  34.890  48.349  1.00 98.95           C  
ATOM   5671  CE2 TYR D  57      64.790  36.708  49.005  1.00 98.95           C  
ATOM   5673  OH  TYR D  57      67.176  36.982  49.047  1.00 98.95           O  
ATOM   5675  CZ  TYR D  57      66.091  36.211  48.794  1.00 98.95           C  
ATOM   5676  N   LEU D  58      60.977  31.564  46.201  1.00 98.96           N  
ATOM   5678  CA  LEU D  58      59.853  30.638  46.277  1.00 98.96           C  
ATOM   5680  C   LEU D  58      60.083  29.752  47.507  1.00 98.96           C  
ATOM   5681  CB  LEU D  58      59.744  29.821  44.974  1.00 98.96           C  
ATOM   5684  O   LEU D  58      61.046  28.984  47.530  1.00 98.96           O  
ATOM   5685  CG  LEU D  58      59.707  30.634  43.666  1.00 98.96           C  
ATOM   5687  CD1 LEU D  58      59.471  29.705  42.476  1.00 98.96           C  
ATOM   5691  CD2 LEU D  58      58.625  31.717  43.629  1.00 98.96           C  
ATOM   5695  N   ASP D  59      59.261  29.934  48.543  1.00 98.88           N  
ATOM   5697  CA  ASP D  59      59.257  29.129  49.774  1.00 98.88           C  
ATOM   5699  C   ASP D  59      58.191  28.039  49.647  1.00 98.88           C  
ATOM   5700  CB  ASP D  59      59.036  30.040  50.994  1.00 98.88           C  
ATOM   5703  O   ASP D  59      56.984  28.312  49.646  1.00 98.88           O  
ATOM   5704  CG  ASP D  59      58.815  29.318  52.335  1.00 98.88           C  
ATOM   5705  OD1 ASP D  59      58.910  28.073  52.437  1.00 98.88           O  
ATOM   5706  OD2 ASP D  59      58.463  30.022  53.307  1.00 98.88           O  
ATOM   5707  N   GLU D  60      58.654  26.805  49.502  1.00 98.93           N  
ATOM   5709  CA  GLU D  60      57.849  25.661  49.106  1.00 98.93           C  
ATOM   5711  C   GLU D  60      57.936  24.554  50.159  1.00 98.93           C  
ATOM   5712  CB  GLU D  60      58.318  25.134  47.749  1.00 98.93           C  
ATOM   5715  O   GLU D  60      59.009  24.217  50.666  1.00 98.93           O  
ATOM   5716  CG  GLU D  60      58.369  26.170  46.615  1.00 98.93           C  
ATOM   5719  CD  GLU D  60      59.052  25.602  45.360  1.00 98.93           C  
ATOM   5720  OE1 GLU D  60      59.657  26.402  44.608  1.00 98.93           O  
ATOM   5721  OE2 GLU D  60      59.013  24.359  45.180  1.00 98.93           O  
ATOM   5722  N   VAL D  61      56.792  23.948  50.475  1.00 98.93           N  
ATOM   5724  CA  VAL D  61      56.701  22.854  51.442  1.00 98.93           C  
ATOM   5726  C   VAL D  61      55.830  21.741  50.904  1.00 98.93           C  
ATOM   5727  CB  VAL D  61      56.165  23.319  52.799  1.00 98.93           C  
ATOM   5729  O   VAL D  61      54.692  21.967  50.487  1.00 98.93           O  
ATOM   5730  CG1 VAL D  61      56.222  22.205  53.831  1.00 98.93           C  
ATOM   5734  CG2 VAL D  61      57.002  24.464  53.356  1.00 98.93           C  
ATOM   5738  N   TYR D  62      56.342  20.523  51.008  1.00 98.86           N  
ATOM   5740  CA  TYR D  62      55.730  19.304  50.512  1.00 98.86           C  
ATOM   5742  C   TYR D  62      55.533  18.285  51.640  1.00 98.86           C  
ATOM   5743  CB  TYR D  62      56.587  18.748  49.367  1.00 98.86           C  
ATOM   5746  O   TYR D  62      56.242  18.302  52.648  1.00 98.86           O  
ATOM   5747  CG  TYR D  62      56.788  19.735  48.234  1.00 98.86           C  
ATOM   5748  CD1 TYR D  62      55.830  19.824  47.210  1.00 98.86           C  
ATOM   5750  CD2 TYR D  62      57.899  20.606  48.239  1.00 98.86           C  
ATOM   5752  CE1 TYR D  62      55.985  20.777  46.190  1.00 98.86           C  
ATOM   5754  CE2 TYR D  62      58.047  21.570  47.223  1.00 98.86           C  
ATOM   5756  OH  TYR D  62      57.183  22.551  45.187  1.00 98.86           O  
ATOM   5758  CZ  TYR D  62      57.086  21.653  46.193  1.00 98.86           C  
ATOM   5759  N   GLU D  63      54.566  17.380  51.475  1.00 98.34           N  
ATOM   5761  CA  GLU D  63      54.289  16.298  52.432  1.00 98.34           C  
ATOM   5763  C   GLU D  63      55.537  15.439  52.678  1.00 98.34           C  
ATOM   5764  CB  GLU D  63      53.089  15.452  51.941  1.00 98.34           C  
ATOM   5767  O   GLU D  63      55.825  15.087  53.821  1.00 98.34           O  
ATOM   5768  CG  GLU D  63      52.676  14.358  52.952  1.00 98.34           C  
ATOM   5771  CD  GLU D  63      51.388  13.574  52.602  1.00 98.34           C  
ATOM   5772  OE1 GLU D  63      50.906  12.807  53.484  1.00 98.34           O  
ATOM   5773  OE2 GLU D  63      50.843  13.737  51.485  1.00 98.34           O  
ATOM   5774  N   ASP D  64      56.289  15.158  51.616  1.00 97.99           N  
ATOM   5776  CA  ASP D  64      57.567  14.458  51.623  1.00 97.99           C  
ATOM   5778  C   ASP D  64      58.364  14.775  50.337  1.00 97.99           C  
ATOM   5779  CB  ASP D  64      57.319  12.944  51.806  1.00 97.99           C  
ATOM   5782  O   ASP D  64      57.904  15.495  49.447  1.00 97.99           O  
ATOM   5783  CG  ASP D  64      56.404  12.290  50.759  1.00 97.99           C  
ATOM   5784  OD1 ASP D  64      56.456  12.699  49.578  1.00 97.99           O  
ATOM   5785  OD2 ASP D  64      55.730  11.294  51.115  1.00 97.99           O  
ATOM   5786  N   GLU D  65      59.573  14.222  50.221  1.00 98.15           N  
ATOM   5788  CA  GLU D  65      60.412  14.368  49.023  1.00 98.15           C  
ATOM   5790  C   GLU D  65      59.733  13.799  47.760  1.00 98.15           C  
ATOM   5791  CB  GLU D  65      61.746  13.653  49.291  1.00 98.15           C  
ATOM   5794  O   GLU D  65      59.882  14.338  46.663  1.00 98.15           O  
ATOM   5795  CG  GLU D  65      62.788  13.878  48.183  1.00 98.15           C  
ATOM   5798  CD  GLU D  65      64.075  13.058  48.374  1.00 98.15           C  
ATOM   5799  OE1 GLU D  65      64.916  13.110  47.449  1.00 98.15           O  
ATOM   5800  OE2 GLU D  65      64.189  12.319  49.381  1.00 98.15           O  
ATOM   5801  N   ALA D  66      58.935  12.732  47.882  1.00 97.69           N  
ATOM   5803  CA  ALA D  66      58.257  12.134  46.733  1.00 97.69           C  
ATOM   5805  C   ALA D  66      57.174  13.063  46.158  1.00 97.69           C  
ATOM   5806  CB  ALA D  66      57.694  10.764  47.131  1.00 97.69           C  
ATOM   5810  O   ALA D  66      56.992  13.105  44.934  1.00 97.69           O  
ATOM   5811  N   ALA D  67      56.489  13.826  47.015  1.00 98.52           N  
ATOM   5813  CA  ALA D  67      55.568  14.882  46.619  1.00 98.52           C  
ATOM   5815  C   ALA D  67      56.289  16.016  45.873  1.00 98.52           C  
ATOM   5816  CB  ALA D  67      54.814  15.378  47.857  1.00 98.52           C  
ATOM   5820  O   ALA D  67      55.820  16.398  44.800  1.00 98.52           O  
ATOM   5821  N   PHE D  68      57.458  16.467  46.346  1.00 98.71           N  
ATOM   5823  CA  PHE D  68      58.291  17.438  45.615  1.00 98.71           C  
ATOM   5825  C   PHE D  68      58.712  16.910  44.236  1.00 98.71           C  
ATOM   5826  CB  PHE D  68      59.534  17.791  46.441  1.00 98.71           C  
ATOM   5829  O   PHE D  68      58.520  17.563  43.213  1.00 98.71           O  
ATOM   5830  CG  PHE D  68      60.549  18.626  45.680  1.00 98.71           C  
ATOM   5831  CD1 PHE D  68      61.822  18.109  45.374  1.00 98.71           C  
ATOM   5833  CD2 PHE D  68      60.206  19.916  45.242  1.00 98.71           C  
ATOM   5835  CE1 PHE D  68      62.753  18.899  44.673  1.00 98.71           C  
ATOM   5837  CE2 PHE D  68      61.137  20.716  44.563  1.00 98.71           C  
ATOM   5839  CZ  PHE D  68      62.416  20.208  44.280  1.00 98.71           C  
ATOM   5841  N   LEU D  69      59.205  15.670  44.166  1.00 98.24           N  
ATOM   5843  CA  LEU D  69      59.574  15.061  42.888  1.00 98.24           C  
ATOM   5845  C   LEU D  69      58.374  14.942  41.935  1.00 98.24           C  
ATOM   5846  CB  LEU D  69      60.201  13.680  43.137  1.00 98.24           C  
ATOM   5849  O   LEU D  69      58.551  15.002  40.718  1.00 98.24           O  
ATOM   5850  CG  LEU D  69      61.575  13.702  43.834  1.00 98.24           C  
ATOM   5852  CD1 LEU D  69      62.004  12.256  44.092  1.00 98.24           C  
ATOM   5856  CD2 LEU D  69      62.644  14.382  42.981  1.00 98.24           C  
ATOM   5860  N   GLN D  70      57.159  14.737  42.455  1.00 98.48           N  
ATOM   5862  CA  GLN D  70      55.940  14.757  41.648  1.00 98.48           C  
ATOM   5864  C   GLN D  70      55.583  16.167  41.176  1.00 98.48           C  
ATOM   5865  CB  GLN D  70      54.782  14.088  42.407  1.00 98.48           C  
ATOM   5868  O   GLN D  70      55.244  16.309  40.002  1.00 98.48           O  
ATOM   5869  CG  GLN D  70      53.471  14.059  41.601  1.00 98.48           C  
ATOM   5872  CD  GLN D  70      53.603  13.360  40.248  1.00 98.48           C  
ATOM   5873  NE2 GLN D  70      53.124  13.948  39.175  1.00 98.48           N  
ATOM   5876  OE1 GLN D  70      54.165  12.275  40.122  1.00 98.48           O  
ATOM   5877  N   HIS D  71      55.689  17.176  42.043  1.00 98.74           N  
ATOM   5879  CA  HIS D  71      55.514  18.584  41.689  1.00 98.74           C  
ATOM   5881  C   HIS D  71      56.395  18.970  40.492  1.00 98.74           C  
ATOM   5882  CB  HIS D  71      55.797  19.452  42.921  1.00 98.74           C  
ATOM   5885  O   HIS D  71      55.875  19.406  39.466  1.00 98.74           O  
ATOM   5886  CG  HIS D  71      55.919  20.901  42.561  1.00 98.74           C  
ATOM   5887  CD2 HIS D  71      57.076  21.606  42.379  1.00 98.74           C  
ATOM   5889  ND1 HIS D  71      54.875  21.740  42.272  1.00 98.74           N  
ATOM   5891  CE1 HIS D  71      55.385  22.933  41.920  1.00 98.74           C  
ATOM   5893  NE2 HIS D  71      56.722  22.887  41.958  1.00 98.74           N  
ATOM   5894  N   CYS D  72      57.691  18.636  40.537  1.00 98.56           N  
ATOM   5896  CA  CYS D  72      58.659  18.905  39.465  1.00 98.56           C  
ATOM   5898  C   CYS D  72      58.311  18.281  38.097  1.00 98.56           C  
ATOM   5899  CB  CYS D  72      60.033  18.400  39.928  1.00 98.56           C  
ATOM   5902  O   CYS D  72      58.937  18.610  37.090  1.00 98.56           O  
ATOM   5903  SG  CYS D  72      60.592  19.396  41.333  1.00 98.56           S  
ATOM   5905  N   ARG D  73      57.341  17.357  38.032  1.00 98.14           N  
ATOM   5907  CA  ARG D  73      56.884  16.708  36.790  1.00 98.14           C  
ATOM   5909  C   ARG D  73      55.550  17.247  36.267  1.00 98.14           C  
ATOM   5910  CB  ARG D  73      56.805  15.190  37.001  1.00 98.14           C  
ATOM   5913  O   ARG D  73      55.079  16.763  35.236  1.00 98.14           O  
ATOM   5914  CG  ARG D  73      58.179  14.561  37.256  1.00 98.14           C  
ATOM   5917  CD  ARG D  73      58.074  13.030  37.310  1.00 98.14           C  
ATOM   5920  NE  ARG D  73      57.249  12.553  38.442  1.00 98.14           N  
ATOM   5922  NH1 ARG D  73      58.946  12.208  39.949  1.00 98.14           N  
ATOM   5925  NH2 ARG D  73      56.858  11.712  40.521  1.00 98.14           N  
ATOM   5928  CZ  ARG D  73      57.688  12.161  39.626  1.00 98.14           C  
ATOM   5929  N   ASN D  74      54.911  18.179  36.968  1.00 98.58           N  
ATOM   5931  CA  ASN D  74      53.575  18.649  36.621  1.00 98.58           C  
ATOM   5933  C   ASN D  74      53.597  19.744  35.546  1.00 98.58           C  
ATOM   5934  CB  ASN D  74      52.840  19.067  37.903  1.00 98.58           C  
ATOM   5937  O   ASN D  74      54.585  20.441  35.330  1.00 98.58           O  
ATOM   5938  CG  ASN D  74      52.530  17.892  38.819  1.00 98.58           C  
ATOM   5939  ND2 ASN D  74      52.311  18.174  40.071  1.00 98.58           N  
ATOM   5942  OD1 ASN D  74      52.419  16.733  38.432  1.00 98.58           O  
ATOM   5943  N   GLU D  75      52.472  19.909  34.848  1.00 98.43           N  
ATOM   5945  CA  GLU D  75      52.363  20.908  33.778  1.00 98.43           C  
ATOM   5947  C   GLU D  75      52.437  22.348  34.305  1.00 98.43           C  
ATOM   5948  CB  GLU D  75      51.063  20.711  32.981  1.00 98.43           C  
ATOM   5951  O   GLU D  75      52.910  23.226  33.588  1.00 98.43           O  
ATOM   5952  CG  GLU D  75      51.025  19.392  32.189  1.00 98.43           C  
ATOM   5955  CD  GLU D  75      49.768  19.238  31.309  1.00 98.43           C  
ATOM   5956  OE1 GLU D  75      49.669  18.195  30.620  1.00 98.43           O  
ATOM   5957  OE2 GLU D  75      48.916  20.157  31.286  1.00 98.43           O  
ATOM   5958  N   THR D  76      51.995  22.603  35.540  1.00 98.71           N  
ATOM   5960  CA  THR D  76      51.968  23.947  36.140  1.00 98.71           C  
ATOM   5962  C   THR D  76      53.371  24.546  36.251  1.00 98.71           C  
ATOM   5963  CB  THR D  76      51.283  23.921  37.510  1.00 98.71           C  
ATOM   5965  O   THR D  76      53.624  25.585  35.636  1.00 98.71           O  
ATOM   5966  CG2 THR D  76      50.945  25.312  38.034  1.00 98.71           C  
ATOM   5970  OG1 THR D  76      50.062  23.213  37.422  1.00 98.71           O  
ATOM   5972  N   ILE D  77      54.309  23.828  36.880  1.00 98.88           N  
ATOM   5974  CA  ILE D  77      55.706  24.269  36.997  1.00 98.88           C  
ATOM   5976  C   ILE D  77      56.400  24.337  35.627  1.00 98.88           C  
ATOM   5977  CB  ILE D  77      56.469  23.381  38.008  1.00 98.88           C  
ATOM   5979  O   ILE D  77      57.181  25.247  35.347  1.00 98.88           O  
ATOM   5980  CG1 ILE D  77      57.802  24.057  38.391  1.00 98.88           C  
ATOM   5983  CG2 ILE D  77      56.659  21.941  37.496  1.00 98.88           C  
ATOM   5987  CD1 ILE D  77      58.753  23.201  39.233  1.00 98.88           C  
ATOM   5991  N   ALA D  78      56.066  23.434  34.696  1.00 98.78           N  
ATOM   5993  CA  ALA D  78      56.587  23.512  33.332  1.00 98.78           C  
ATOM   5995  C   ALA D  78      56.152  24.817  32.635  1.00 98.78           C  
ATOM   5996  CB  ALA D  78      56.150  22.266  32.553  1.00 98.78           C  
ATOM   6000  O   ALA D  78      56.964  25.472  31.979  1.00 98.78           O  
ATOM   6001  N   ARG D  79      54.891  25.239  32.820  1.00 98.86           N  
ATOM   6003  CA  ARG D  79      54.388  26.528  32.318  1.00 98.86           C  
ATOM   6005  C   ARG D  79      55.041  27.716  33.015  1.00 98.86           C  
ATOM   6006  CB  ARG D  79      52.860  26.615  32.468  1.00 98.86           C  
ATOM   6009  O   ARG D  79      55.320  28.703  32.339  1.00 98.86           O  
ATOM   6010  CG  ARG D  79      52.075  25.681  31.546  1.00 98.86           C  
ATOM   6013  CD  ARG D  79      52.345  25.974  30.074  1.00 98.86           C  
ATOM   6016  NE  ARG D  79      51.499  25.128  29.223  1.00 98.86           N  
ATOM   6018  NH1 ARG D  79      52.569  25.608  27.245  1.00 98.86           N  
ATOM   6021  NH2 ARG D  79      50.933  24.092  27.295  1.00 98.86           N  
ATOM   6024  CZ  ARG D  79      51.672  24.959  27.929  1.00 98.86           C  
ATOM   6025  N   PHE D  80      55.308  27.631  34.316  1.00 98.92           N  
ATOM   6027  CA  PHE D  80      56.072  28.654  35.029  1.00 98.92           C  
ATOM   6029  C   PHE D  80      57.450  28.861  34.392  1.00 98.92           C  
ATOM   6030  CB  PHE D  80      56.186  28.277  36.507  1.00 98.92           C  
ATOM   6033  O   PHE D  80      57.761  29.971  33.957  1.00 98.92           O  
ATOM   6034  CG  PHE D  80      57.194  29.111  37.270  1.00 98.92           C  
ATOM   6035  CD1 PHE D  80      58.399  28.536  37.714  1.00 98.92           C  
ATOM   6037  CD2 PHE D  80      56.938  30.470  37.513  1.00 98.92           C  
ATOM   6039  CE1 PHE D  80      59.332  29.317  38.418  1.00 98.92           C  
ATOM   6041  CE2 PHE D  80      57.869  31.253  38.218  1.00 98.92           C  
ATOM   6043  CZ  PHE D  80      59.060  30.669  38.683  1.00 98.92           C  
ATOM   6045  N   TYR D  81      58.226  27.787  34.218  1.00 98.87           N  
ATOM   6047  CA  TYR D  81      59.540  27.878  33.582  1.00 98.87           C  
ATOM   6049  C   TYR D  81      59.468  28.407  32.145  1.00 98.87           C  
ATOM   6050  CB  TYR D  81      60.273  26.536  33.655  1.00 98.87           C  
ATOM   6053  O   TYR D  81      60.288  29.245  31.776  1.00 98.87           O  
ATOM   6054  CG  TYR D  81      60.948  26.308  34.993  1.00 98.87           C  
ATOM   6055  CD1 TYR D  81      62.019  27.139  35.384  1.00 98.87           C  
ATOM   6057  CD2 TYR D  81      60.507  25.284  35.852  1.00 98.87           C  
ATOM   6059  CE1 TYR D  81      62.631  26.956  36.636  1.00 98.87           C  
ATOM   6061  CE2 TYR D  81      61.124  25.099  37.104  1.00 98.87           C  
ATOM   6063  OH  TYR D  81      62.764  25.793  38.721  1.00 98.87           O  
ATOM   6065  CZ  TYR D  81      62.181  25.941  37.503  1.00 98.87           C  
ATOM   6066  N   GLU D  82      58.478  28.000  31.343  1.00 98.85           N  
ATOM   6068  CA  GLU D  82      58.259  28.568  30.002  1.00 98.85           C  
ATOM   6070  C   GLU D  82      58.028  30.088  30.027  1.00 98.85           C  
ATOM   6071  CB  GLU D  82      57.043  27.911  29.327  1.00 98.85           C  
ATOM   6074  O   GLU D  82      58.537  30.803  29.160  1.00 98.85           O  
ATOM   6075  CG  GLU D  82      57.289  26.497  28.779  1.00 98.85           C  
ATOM   6078  CD  GLU D  82      56.013  25.872  28.175  1.00 98.85           C  
ATOM   6079  OE1 GLU D  82      56.077  24.725  27.678  1.00 98.85           O  
ATOM   6080  OE2 GLU D  82      54.944  26.533  28.128  1.00 98.85           O  
ATOM   6081  N   LEU D  83      57.271  30.593  31.009  1.00 98.89           N  
ATOM   6083  CA  LEU D  83      56.973  32.020  31.143  1.00 98.89           C  
ATOM   6085  C   LEU D  83      58.212  32.842  31.514  1.00 98.89           C  
ATOM   6086  CB  LEU D  83      55.861  32.224  32.193  1.00 98.89           C  
ATOM   6089  O   LEU D  83      58.334  33.978  31.051  1.00 98.89           O  
ATOM   6090  CG  LEU D  83      54.456  31.796  31.735  1.00 98.89           C  
ATOM   6092  CD1 LEU D  83      53.513  31.754  32.938  1.00 98.89           C  
ATOM   6096  CD2 LEU D  83      53.875  32.774  30.708  1.00 98.89           C  
ATOM   6100  N   ILE D  84      59.113  32.292  32.337  1.00 98.92           N  
ATOM   6102  CA  ILE D  84      60.242  33.044  32.903  1.00 98.92           C  
ATOM   6104  C   ILE D  84      61.573  32.858  32.160  1.00 98.92           C  
ATOM   6105  CB  ILE D  84      60.388  32.790  34.419  1.00 98.92           C  
ATOM   6107  O   ILE D  84      62.445  33.719  32.273  1.00 98.92           O  
ATOM   6108  CG1 ILE D  84      60.937  31.383  34.728  1.00 98.92           C  
ATOM   6111  CG2 ILE D  84      59.059  33.028  35.164  1.00 98.92           C  
ATOM   6115  CD1 ILE D  84      61.461  31.235  36.156  1.00 98.92           C  
ATOM   6119  N   ASP D  85      61.740  31.785  31.374  1.00 98.81           N  
ATOM   6121  CA  ASP D  85      63.040  31.363  30.810  1.00 98.81           C  
ATOM   6123  C   ASP D  85      63.764  32.462  30.020  1.00 98.81           C  
ATOM   6124  CB  ASP D  85      62.830  30.172  29.852  1.00 98.81           C  
ATOM   6127  O   ASP D  85      64.990  32.526  29.973  1.00 98.81           O  
ATOM   6128  CG  ASP D  85      64.134  29.438  29.552  1.00 98.81           C  
ATOM   6129  OD1 ASP D  85      64.787  28.986  30.516  1.00 98.81           O  
ATOM   6130  OD2 ASP D  85      64.478  29.175  28.378  1.00 98.81           O  
ATOM   6131  N   SER D  86      62.994  33.337  29.374  1.00 98.74           N  
ATOM   6133  CA  SER D  86      63.528  34.413  28.535  1.00 98.74           C  
ATOM   6135  C   SER D  86      64.164  35.570  29.311  1.00 98.74           C  
ATOM   6136  CB  SER D  86      62.453  34.936  27.582  1.00 98.74           C  
ATOM   6139  O   SER D  86      64.812  36.408  28.686  1.00 98.74           O  
ATOM   6140  OG  SER D  86      61.383  35.561  28.270  1.00 98.74           O  
ATOM   6142  N   TYR D  87      63.970  35.656  30.631  1.00 98.84           N  
ATOM   6144  CA  TYR D  87      64.424  36.815  31.401  1.00 98.84           C  
ATOM   6146  C   TYR D  87      64.929  36.527  32.815  1.00 98.84           C  
ATOM   6147  CB  TYR D  87      63.294  37.849  31.456  1.00 98.84           C  
ATOM   6150  O   TYR D  87      65.687  37.339  33.331  1.00 98.84           O  
ATOM   6151  CG  TYR D  87      62.040  37.420  32.205  1.00 98.84           C  
ATOM   6152  CD1 TYR D  87      60.894  37.012  31.496  1.00 98.84           C  
ATOM   6154  CD2 TYR D  87      62.016  37.444  33.614  1.00 98.84           C  
ATOM   6156  CE1 TYR D  87      59.725  36.646  32.189  1.00 98.84           C  
ATOM   6158  CE2 TYR D  87      60.860  37.054  34.307  1.00 98.84           C  
ATOM   6160  OH  TYR D  87      58.581  36.330  34.276  1.00 98.84           O  
ATOM   6162  CZ  TYR D  87      59.708  36.665  33.600  1.00 98.84           C  
ATOM   6163  N   ALA D  88      64.501  35.446  33.468  1.00 98.89           N  
ATOM   6165  CA  ALA D  88      64.899  35.179  34.845  1.00 98.89           C  
ATOM   6167  C   ALA D  88      66.272  34.494  34.913  1.00 98.89           C  
ATOM   6168  CB  ALA D  88      63.799  34.373  35.542  1.00 98.89           C  
ATOM   6172  O   ALA D  88      66.557  33.566  34.150  1.00 98.89           O  
ATOM   6173  N   PHE D  89      67.099  34.927  35.862  1.00 98.69           N  
ATOM   6175  CA  PHE D  89      68.323  34.243  36.263  1.00 98.69           C  
ATOM   6177  C   PHE D  89      68.028  33.338  37.461  1.00 98.69           C  
ATOM   6178  CB  PHE D  89      69.429  35.259  36.575  1.00 98.69           C  
ATOM   6181  O   PHE D  89      67.401  33.762  38.431  1.00 98.69           O  
ATOM   6182  CG  PHE D  89      69.900  36.025  35.356  1.00 98.69           C  
ATOM   6183  CD1 PHE D  89      70.924  35.499  34.546  1.00 98.69           C  
ATOM   6185  CD2 PHE D  89      69.289  37.244  35.009  1.00 98.69           C  
ATOM   6187  CE1 PHE D  89      71.332  36.184  33.387  1.00 98.69           C  
ATOM   6189  CE2 PHE D  89      69.690  37.923  33.845  1.00 98.69           C  
ATOM   6191  CZ  PHE D  89      70.709  37.393  33.034  1.00 98.69           C  
ATOM   6193  N   GLY D  90      68.472  32.085  37.372  1.00 98.59           N  
ATOM   6195  CA  GLY D  90      68.131  31.010  38.304  1.00 98.59           C  
ATOM   6198  C   GLY D  90      67.578  29.773  37.575  1.00 98.59           C  
ATOM   6199  O   GLY D  90      67.630  29.721  36.341  1.00 98.59           O  
ATOM   6200  N   PRO D  91      67.039  28.783  38.309  1.00 98.83           N  
ATOM   6201  CA  PRO D  91      66.887  28.768  39.767  1.00 98.83           C  
ATOM   6203  C   PRO D  91      68.232  28.666  40.498  1.00 98.83           C  
ATOM   6204  CB  PRO D  91      66.030  27.531  40.066  1.00 98.83           C  
ATOM   6207  O   PRO D  91      69.167  28.035  40.009  1.00 98.83           O  
ATOM   6208  CG  PRO D  91      66.346  26.585  38.910  1.00 98.83           C  
ATOM   6211  CD  PRO D  91      66.546  27.539  37.737  1.00 98.83           C  
ATOM   6214  N   LEU D  92      68.316  29.254  41.690  1.00 98.81           N  
ATOM   6216  CA  LEU D  92      69.324  28.908  42.693  1.00 98.81           C  
ATOM   6218  C   LEU D  92      68.614  28.263  43.885  1.00 98.81           C  
ATOM   6219  CB  LEU D  92      70.119  30.167  43.089  1.00 98.81           C  
ATOM   6222  O   LEU D  92      67.871  28.934  44.593  1.00 98.81           O  
ATOM   6223  CG  LEU D  92      71.102  29.948  44.257  1.00 98.81           C  
ATOM   6225  CD1 LEU D  92      72.213  28.966  43.882  1.00 98.81           C  
ATOM   6229  CD2 LEU D  92      71.741  31.280  44.649  1.00 98.81           C  
ATOM   6233  N   PHE D  93      68.847  26.974  44.119  1.00 98.73           N  
ATOM   6235  CA  PHE D  93      68.348  26.297  45.316  1.00 98.73           C  
ATOM   6237  C   PHE D  93      69.192  26.722  46.519  1.00 98.73           C  
ATOM   6238  CB  PHE D  93      68.376  24.778  45.099  1.00 98.73           C  
ATOM   6241  O   PHE D  93      70.373  26.388  46.590  1.00 98.73           O  
ATOM   6242  CG  PHE D  93      67.316  24.293  44.130  1.00 98.73           C  
ATOM   6243  CD1 PHE D  93      66.068  23.873  44.624  1.00 98.73           C  
ATOM   6245  CD2 PHE D  93      67.551  24.300  42.740  1.00 98.73           C  
ATOM   6247  CE1 PHE D  93      65.060  23.457  43.738  1.00 98.73           C  
ATOM   6249  CE2 PHE D  93      66.535  23.895  41.857  1.00 98.73           C  
ATOM   6251  CZ  PHE D  93      65.293  23.469  42.354  1.00 98.73           C  
ATOM   6253  N   LEU D  94      68.600  27.479  47.445  1.00 98.70           N  
ATOM   6255  CA  LEU D  94      69.289  27.944  48.651  1.00 98.70           C  
ATOM   6257  C   LEU D  94      69.384  26.837  49.697  1.00 98.70           C  
ATOM   6258  CB  LEU D  94      68.567  29.171  49.228  1.00 98.70           C  
ATOM   6261  O   LEU D  94      70.416  26.694  50.351  1.00 98.70           O  
ATOM   6262  CG  LEU D  94      68.668  30.435  48.360  1.00 98.70           C  
ATOM   6264  CD1 LEU D  94      67.920  31.572  49.051  1.00 98.70           C  
ATOM   6268  CD2 LEU D  94      70.112  30.892  48.141  1.00 98.70           C  
ATOM   6272  N   PHE D  95      68.323  26.045  49.833  1.00 97.76           N  
ATOM   6274  CA  PHE D  95      68.365  24.797  50.577  1.00 97.76           C  
ATOM   6276  C   PHE D  95      67.236  23.857  50.159  1.00 97.76           C  
ATOM   6277  CB  PHE D  95      68.316  25.060  52.090  1.00 97.76           C  
ATOM   6280  O   PHE D  95      66.224  24.269  49.579  1.00 97.76           O  
ATOM   6281  CG  PHE D  95      66.953  25.398  52.653  1.00 97.76           C  
ATOM   6282  CD1 PHE D  95      66.505  26.730  52.698  1.00 97.76           C  
ATOM   6284  CD2 PHE D  95      66.122  24.367  53.127  1.00 97.76           C  
ATOM   6286  CE1 PHE D  95      65.223  27.016  53.199  1.00 97.76           C  
ATOM   6288  CE2 PHE D  95      64.832  24.654  53.594  1.00 97.76           C  
ATOM   6290  CZ  PHE D  95      64.381  25.982  53.636  1.00 97.76           C  
ATOM   6292  N   LYS D  96      67.419  22.592  50.526  1.00 98.84           N  
ATOM   6294  CA  LYS D  96      66.372  21.581  50.627  1.00 98.84           C  
ATOM   6296  C   LYS D  96      66.552  20.871  51.962  1.00 98.84           C  
ATOM   6297  CB  LYS D  96      66.444  20.610  49.447  1.00 98.84           C  
ATOM   6300  O   LYS D  96      67.682  20.619  52.380  1.00 98.84           O  
ATOM   6301  CG  LYS D  96      66.099  21.315  48.129  1.00 98.84           C  
ATOM   6304  CD  LYS D  96      66.043  20.402  46.901  1.00 98.84           C  
ATOM   6307  CE  LYS D  96      67.429  19.886  46.493  1.00 98.84           C  
ATOM   6310  NZ  LYS D  96      67.483  18.409  46.511  1.00 98.84           N  
ATOM   6314  N   GLY D  97      65.471  20.601  52.676  1.00 98.72           N  
ATOM   6316  CA  GLY D  97      65.588  20.124  54.048  1.00 98.72           C  
ATOM   6319  C   GLY D  97      64.306  19.564  54.627  1.00 98.72           C  
ATOM   6320  O   GLY D  97      63.251  19.565  54.003  1.00 98.72           O  
ATOM   6321  N   TYR D  98      64.418  19.082  55.856  1.00 98.72           N  
ATOM   6323  CA  TYR D  98      63.341  18.426  56.579  1.00 98.72           C  
ATOM   6325  C   TYR D  98      63.047  19.176  57.868  1.00 98.72           C  
ATOM   6326  CB  TYR D  98      63.740  16.980  56.860  1.00 98.72           C  
ATOM   6329  O   TYR D  98      63.964  19.477  58.641  1.00 98.72           O  
ATOM   6330  CG  TYR D  98      63.851  16.134  55.610  1.00 98.72           C  
ATOM   6331  CD1 TYR D  98      62.695  15.554  55.056  1.00 98.72           C  
ATOM   6333  CD2 TYR D  98      65.101  15.951  54.984  1.00 98.72           C  
ATOM   6335  CE1 TYR D  98      62.796  14.740  53.916  1.00 98.72           C  
ATOM   6337  CE2 TYR D  98      65.198  15.167  53.816  1.00 98.72           C  
ATOM   6339  OH  TYR D  98      64.087  13.777  52.176  1.00 98.72           O  
ATOM   6341  CZ  TYR D  98      64.043  14.550  53.288  1.00 98.72           C  
ATOM   6342  N   ARG D  99      61.768  19.456  58.124  1.00 98.46           N  
ATOM   6344  CA  ARG D  99      61.364  20.099  59.375  1.00 98.46           C  
ATOM   6346  C   ARG D  99      61.672  19.197  60.565  1.00 98.46           C  
ATOM   6347  CB  ARG D  99      59.887  20.482  59.324  1.00 98.46           C  
ATOM   6350  O   ARG D  99      61.335  18.012  60.569  1.00 98.46           O  
ATOM   6351  CG  ARG D  99      59.563  21.532  60.395  1.00 98.46           C  
ATOM   6354  CD  ARG D  99      58.124  22.025  60.266  1.00 98.46           C  
ATOM   6357  NE  ARG D  99      57.158  20.964  60.606  1.00 98.46           N  
ATOM   6359  NH1 ARG D  99      55.485  22.368  61.296  1.00 98.46           N  
ATOM   6362  NH2 ARG D  99      55.250  20.145  61.509  1.00 98.46           N  
ATOM   6365  CZ  ARG D  99      55.970  21.167  61.136  1.00 98.46           C  
ATOM   6366  N   VAL D 100      62.287  19.771  61.588  1.00 97.24           N  
ATOM   6368  CA  VAL D 100      62.495  19.122  62.878  1.00 97.24           C  
ATOM   6370  C   VAL D 100      61.190  19.192  63.665  1.00 97.24           C  
ATOM   6371  CB  VAL D 100      63.652  19.783  63.645  1.00 97.24           C  
ATOM   6373  O   VAL D 100      60.618  20.263  63.849  1.00 97.24           O  
ATOM   6374  CG1 VAL D 100      63.925  19.053  64.963  1.00 97.24           C  
ATOM   6378  CG2 VAL D 100      64.958  19.769  62.833  1.00 97.24           C  
ATOM   6382  N   GLU D 101      60.707  18.044  64.131  1.00 92.85           N  
ATOM   6384  CA  GLU D 101      59.517  17.967  64.981  1.00 92.85           C  
ATOM   6386  C   GLU D 101      59.881  18.123  66.463  1.00 92.85           C  
ATOM   6387  CB  GLU D 101      58.786  16.631  64.765  1.00 92.85           C  
ATOM   6390  O   GLU D 101      60.876  17.551  66.919  1.00 92.85           O  
ATOM   6391  CG  GLU D 101      58.312  16.399  63.320  1.00 92.85           C  
ATOM   6394  CD  GLU D 101      57.430  15.142  63.176  1.00 92.85           C  
ATOM   6395  OE1 GLU D 101      56.709  15.066  62.158  1.00 92.85           O  
ATOM   6396  OE2 GLU D 101      57.439  14.277  64.085  1.00 92.85           O  
ATOM   6397  N   GLY D 102      59.043  18.826  67.236  1.00 83.43           N  
ATOM   6399  CA  GLY D 102      59.124  18.868  68.700  1.00 83.43           C  
ATOM   6402  C   GLY D 102      58.344  19.996  69.354  1.00 83.43           C  
ATOM   6403  O   GLY D 102      57.732  20.807  68.629  1.00 83.43           O  
ATOM   6404  OXT GLY D 102      58.363  19.989  70.603  1.00 83.43           O  
TER
ATOM   6405  N   SER E   1      78.870   2.398  24.922  1.00 32.57           N  
ATOM   6409  CA  SER E   1      78.610   3.633  25.666  1.00 32.57           C  
ATOM   6411  C   SER E   1      77.120   3.871  25.629  1.00 32.57           C  
ATOM   6412  CB  SER E   1      79.358   4.807  25.024  1.00 32.57           C  
ATOM   6415  O   SER E   1      76.560   3.973  24.540  1.00 32.57           O  
ATOM   6416  OG  SER E   1      79.303   4.707  23.610  1.00 32.57           O  
ATOM   6418  N   GLY E   2      76.446   3.875  26.779  1.00 34.16           N  
ATOM   6420  CA  GLY E   2      75.217   4.661  26.839  1.00 34.16           C  
ATOM   6423  C   GLY E   2      75.637   6.104  26.577  1.00 34.16           C  
ATOM   6424  O   GLY E   2      76.602   6.555  27.177  1.00 34.16           O  
ATOM   6425  N   GLY E   3      75.024   6.791  25.614  1.00 44.30           N  
ATOM   6427  CA  GLY E   3      75.317   8.205  25.337  1.00 44.30           C  
ATOM   6430  C   GLY E   3      74.697   9.130  26.384  1.00 44.30           C  
ATOM   6431  O   GLY E   3      74.096  10.134  26.016  1.00 44.30           O  
ATOM   6432  N   GLY E   4      74.717   8.726  27.657  1.00 60.55           N  
ATOM   6434  CA  GLY E   4      74.379   9.620  28.752  1.00 60.55           C  
ATOM   6437  C   GLY E   4      75.456  10.693  28.842  1.00 60.55           C  
ATOM   6438  O   GLY E   4      76.625  10.420  28.569  1.00 60.55           O  
ATOM   6439  N   MET E   5      75.059  11.916  29.182  1.00 86.89           N  
ATOM   6441  CA  MET E   5      76.034  12.954  29.486  1.00 86.89           C  
ATOM   6443  C   MET E   5      76.732  12.583  30.794  1.00 86.89           C  
ATOM   6444  CB  MET E   5      75.353  14.322  29.591  1.00 86.89           C  
ATOM   6447  O   MET E   5      76.064  12.293  31.786  1.00 86.89           O  
ATOM   6448  CG  MET E   5      74.916  14.866  28.231  1.00 86.89           C  
ATOM   6451  SD  MET E   5      73.927  16.385  28.334  1.00 86.89           S  
ATOM   6452  CE  MET E   5      74.064  16.926  26.613  1.00 86.89           C  
ATOM   6456  N   THR E   6      78.062  12.605  30.781  1.00 97.35           N  
ATOM   6458  CA  THR E   6      78.891  12.399  31.970  1.00 97.35           C  
ATOM   6460  C   THR E   6      78.451  13.355  33.081  1.00 97.35           C  
ATOM   6461  CB  THR E   6      80.359  12.634  31.596  1.00 97.35           C  
ATOM   6463  O   THR E   6      78.288  14.552  32.823  1.00 97.35           O  
ATOM   6464  CG2 THR E   6      81.295  12.307  32.733  1.00 97.35           C  
ATOM   6468  OG1 THR E   6      80.724  11.790  30.522  1.00 97.35           O  
ATOM   6470  N   TYR E   7      78.235  12.824  34.287  1.00 98.79           N  
ATOM   6472  CA  TYR E   7      77.697  13.565  35.428  1.00 98.79           C  
ATOM   6474  C   TYR E   7      78.821  13.979  36.373  1.00 98.79           C  
ATOM   6475  CB  TYR E   7      76.637  12.721  36.140  1.00 98.79           C  
ATOM   6478  O   TYR E   7      79.603  13.142  36.816  1.00 98.79           O  
ATOM   6479  CG  TYR E   7      75.852  13.475  37.198  1.00 98.79           C  
ATOM   6480  CD1 TYR E   7      76.026  13.185  38.562  1.00 98.79           C  
ATOM   6482  CD2 TYR E   7      74.921  14.456  36.807  1.00 98.79           C  
ATOM   6484  CE1 TYR E   7      75.220  13.825  39.523  1.00 98.79           C  
ATOM   6486  CE2 TYR E   7      74.100  15.087  37.761  1.00 98.79           C  
ATOM   6488  OH  TYR E   7      73.412  15.288  40.059  1.00 98.79           O  
ATOM   6490  CZ  TYR E   7      74.233  14.747  39.123  1.00 98.79           C  
ATOM   6491  N   HIS E   8      78.914  15.272  36.652  1.00 98.91           N  
ATOM   6493  CA  HIS E   8      79.980  15.890  37.431  1.00 98.91           C  
ATOM   6495  C   HIS E   8      79.404  16.432  38.732  1.00 98.91           C  
ATOM   6496  CB  HIS E   8      80.641  17.012  36.621  1.00 98.91           C  
ATOM   6499  O   HIS E   8      78.340  17.056  38.732  1.00 98.91           O  
ATOM   6500  CG  HIS E   8      81.459  16.534  35.450  1.00 98.91           C  
ATOM   6501  CD2 HIS E   8      81.021  15.793  34.389  1.00 98.91           C  
ATOM   6503  ND1 HIS E   8      82.793  16.788  35.238  1.00 98.91           N  
ATOM   6505  CE1 HIS E   8      83.142  16.212  34.077  1.00 98.91           C  
ATOM   6507  NE2 HIS E   8      82.099  15.571  33.529  1.00 98.91           N  
ATOM   6508  N   VAL E   9      80.125  16.217  39.824  1.00 98.95           N  
ATOM   6510  CA  VAL E   9      79.761  16.652  41.170  1.00 98.95           C  
ATOM   6512  C   VAL E   9      80.995  17.273  41.808  1.00 98.95           C  
ATOM   6513  CB  VAL E   9      79.240  15.463  42.004  1.00 98.95           C  
ATOM   6515  O   VAL E   9      82.074  16.687  41.773  1.00 98.95           O  
ATOM   6516  CG1 VAL E   9      78.831  15.902  43.414  1.00 98.95           C  
ATOM   6520  CG2 VAL E   9      78.051  14.766  41.326  1.00 98.95           C  
ATOM   6524  N   LEU E  10      80.834  18.451  42.410  1.00 98.92           N  
ATOM   6526  CA  LEU E  10      81.880  19.053  43.230  1.00 98.92           C  
ATOM   6528  C   LEU E  10      81.356  19.330  44.631  1.00 98.92           C  
ATOM   6529  CB  LEU E  10      82.419  20.321  42.567  1.00 98.92           C  
ATOM   6532  O   LEU E  10      80.369  20.050  44.817  1.00 98.92           O  
ATOM   6533  CG  LEU E  10      83.640  20.887  43.317  1.00 98.92           C  
ATOM   6535  CD1 LEU E  10      84.925  20.144  42.951  1.00 98.92           C  
ATOM   6539  CD2 LEU E  10      83.858  22.336  42.943  1.00 98.92           C  
ATOM   6543  N   VAL E  11      82.068  18.801  45.620  1.00 98.93           N  
ATOM   6545  CA  VAL E  11      81.717  18.923  47.035  1.00 98.93           C  
ATOM   6547  C   VAL E  11      82.841  19.619  47.792  1.00 98.93           C  
ATOM   6548  CB  VAL E  11      81.413  17.543  47.648  1.00 98.93           C  
ATOM   6550  O   VAL E  11      84.005  19.292  47.602  1.00 98.93           O  
ATOM   6551  CG1 VAL E  11      80.725  17.716  49.005  1.00 98.93           C  
ATOM   6555  CG2 VAL E  11      80.491  16.701  46.759  1.00 98.93           C  
ATOM   6559  N   GLN E  12      82.508  20.557  48.674  1.00 98.96           N  
ATOM   6561  CA  GLN E  12      83.444  21.252  49.558  1.00 98.96           C  
ATOM   6563  C   GLN E  12      83.291  20.779  51.009  1.00 98.96           C  
ATOM   6564  CB  GLN E  12      83.219  22.768  49.435  1.00 98.96           C  
ATOM   6567  O   GLN E  12      82.176  20.575  51.499  1.00 98.96           O  
ATOM   6568  CG  GLN E  12      84.185  23.614  50.282  1.00 98.96           C  
ATOM   6571  CD  GLN E  12      83.750  25.070  50.333  1.00 98.96           C  
ATOM   6572  NE2 GLN E  12      83.362  25.581  51.482  1.00 98.96           N  
ATOM   6575  OE1 GLN E  12      83.735  25.785  49.349  1.00 98.96           O  
ATOM   6576  N   PHE E  13      84.419  20.706  51.716  1.00 98.96           N  
ATOM   6578  CA  PHE E  13      84.490  20.560  53.167  1.00 98.96           C  
ATOM   6580  C   PHE E  13      85.480  21.557  53.772  1.00 98.96           C  
ATOM   6581  CB  PHE E  13      84.904  19.130  53.526  1.00 98.96           C  
ATOM   6584  O   PHE E  13      86.535  21.824  53.195  1.00 98.96           O  
ATOM   6585  CG  PHE E  13      83.856  18.085  53.209  1.00 98.96           C  
ATOM   6586  CD1 PHE E  13      82.935  17.694  54.200  1.00 98.96           C  
ATOM   6588  CD2 PHE E  13      83.805  17.491  51.934  1.00 98.96           C  
ATOM   6590  CE1 PHE E  13      81.994  16.686  53.929  1.00 98.96           C  
ATOM   6592  CE2 PHE E  13      82.867  16.481  51.664  1.00 98.96           C  
ATOM   6594  CZ  PHE E  13      81.973  16.069  52.666  1.00 98.96           C  
ATOM   6596  N   ASP E  14      85.163  22.049  54.969  1.00 98.92           N  
ATOM   6598  CA  ASP E  14      86.090  22.798  55.820  1.00 98.92           C  
ATOM   6600  C   ASP E  14      86.417  21.955  57.063  1.00 98.92           C  
ATOM   6601  CB  ASP E  14      85.513  24.182  56.179  1.00 98.92           C  
ATOM   6604  O   ASP E  14      85.529  21.374  57.692  1.00 98.92           O  
ATOM   6605  CG  ASP E  14      85.535  25.182  55.007  1.00 98.92           C  
ATOM   6606  OD1 ASP E  14      86.555  25.266  54.293  1.00 98.92           O  
ATOM   6607  OD2 ASP E  14      84.570  25.957  54.815  1.00 98.92           O  
ATOM   6608  N   VAL E  15      87.696  21.856  57.428  1.00 98.84           N  
ATOM   6610  CA  VAL E  15      88.158  20.992  58.526  1.00 98.84           C  
ATOM   6612  C   VAL E  15      89.063  21.728  59.513  1.00 98.84           C  
ATOM   6613  CB  VAL E  15      88.838  19.707  58.016  1.00 98.84           C  
ATOM   6615  O   VAL E  15      89.819  22.611  59.114  1.00 98.84           O  
ATOM   6616  CG1 VAL E  15      87.895  18.911  57.113  1.00 98.84           C  
ATOM   6620  CG2 VAL E  15      90.156  19.926  57.263  1.00 98.84           C  
ATOM   6624  N   PRO E  16      89.055  21.353  60.805  1.00 98.68           N  
ATOM   6625  CA  PRO E  16      90.013  21.864  61.776  1.00 98.68           C  
ATOM   6627  C   PRO E  16      91.460  21.589  61.359  1.00 98.68           C  
ATOM   6628  CB  PRO E  16      89.676  21.169  63.098  1.00 98.68           C  
ATOM   6631  O   PRO E  16      91.769  20.580  60.714  1.00 98.68           O  
ATOM   6632  CG  PRO E  16      88.199  20.817  62.948  1.00 98.68           C  
ATOM   6635  CD  PRO E  16      88.073  20.512  61.460  1.00 98.68           C  
ATOM   6638  N   SER E  17      92.375  22.459  61.780  1.00 98.66           N  
ATOM   6640  CA  SER E  17      93.775  22.393  61.356  1.00 98.66           C  
ATOM   6642  C   SER E  17      94.487  21.103  61.764  1.00 98.66           C  
ATOM   6643  CB  SER E  17      94.536  23.611  61.864  1.00 98.66           C  
ATOM   6646  O   SER E  17      95.298  20.587  60.993  1.00 98.66           O  
ATOM   6647  OG  SER E  17      94.367  23.789  63.252  1.00 98.66           O  
ATOM   6649  N   ASP E  18      94.138  20.519  62.912  1.00 98.71           N  
ATOM   6651  CA  ASP E  18      94.662  19.232  63.386  1.00 98.71           C  
ATOM   6653  C   ASP E  18      94.053  18.013  62.663  1.00 98.71           C  
ATOM   6654  CB  ASP E  18      94.502  19.131  64.914  1.00 98.71           C  
ATOM   6657  O   ASP E  18      94.459  16.875  62.914  1.00 98.71           O  
ATOM   6658  CG  ASP E  18      93.060  18.841  65.352  1.00 98.71           C  
ATOM   6659  OD1 ASP E  18      92.154  19.539  64.851  1.00 98.71           O  
ATOM   6660  OD2 ASP E  18      92.861  17.896  66.155  1.00 98.71           O  
ATOM   6661  N   LYS E  19      93.096  18.234  61.751  1.00 98.88           N  
ATOM   6663  CA  LYS E  19      92.389  17.194  60.988  1.00 98.88           C  
ATOM   6665  C   LYS E  19      92.640  17.226  59.487  1.00 98.88           C  
ATOM   6666  CB  LYS E  19      90.882  17.265  61.277  1.00 98.88           C  
ATOM   6669  O   LYS E  19      92.189  16.309  58.812  1.00 98.88           O  
ATOM   6670  CG  LYS E  19      90.538  17.092  62.758  1.00 98.88           C  
ATOM   6673  CD  LYS E  19      90.956  15.729  63.306  1.00 98.88           C  
ATOM   6676  CE  LYS E  19      90.579  15.695  64.780  1.00 98.88           C  
ATOM   6679  NZ  LYS E  19      91.135  14.489  65.422  1.00 98.88           N  
ATOM   6683  N   ARG E  20      93.407  18.188  58.965  1.00 98.88           N  
ATOM   6685  CA  ARG E  20      93.727  18.305  57.526  1.00 98.88           C  
ATOM   6687  C   ARG E  20      94.255  16.999  56.923  1.00 98.88           C  
ATOM   6688  CB  ARG E  20      94.742  19.436  57.312  1.00 98.88           C  
ATOM   6691  O   ARG E  20      93.714  16.516  55.936  1.00 98.88           O  
ATOM   6692  CG  ARG E  20      94.188  20.823  57.671  1.00 98.88           C  
ATOM   6695  CD  ARG E  20      95.340  21.835  57.658  1.00 98.88           C  
ATOM   6698  NE  ARG E  20      94.881  23.173  58.047  1.00 98.88           N  
ATOM   6700  NH1 ARG E  20      96.781  24.027  59.045  1.00 98.88           N  
ATOM   6703  NH2 ARG E  20      94.955  25.259  58.890  1.00 98.88           N  
ATOM   6706  CZ  ARG E  20      95.548  24.139  58.647  1.00 98.88           C  
ATOM   6707  N   GLU E  21      95.256  16.388  57.555  1.00 98.73           N  
ATOM   6709  CA  GLU E  21      95.844  15.122  57.079  1.00 98.73           C  
ATOM   6711  C   GLU E  21      94.882  13.935  57.230  1.00 98.73           C  
ATOM   6712  CB  GLU E  21      97.135  14.820  57.858  1.00 98.73           C  
ATOM   6715  O   GLU E  21      94.836  13.051  56.378  1.00 98.73           O  
ATOM   6716  CG  GLU E  21      98.219  15.900  57.717  1.00 98.73           C  
ATOM   6719  CD  GLU E  21      98.595  16.183  56.256  1.00 98.73           C  
ATOM   6720  OE1 GLU E  21      98.699  17.383  55.912  1.00 98.73           O  
ATOM   6721  OE2 GLU E  21      98.777  15.198  55.511  1.00 98.73           O  
ATOM   6722  N   ALA E  22      94.085  13.919  58.304  1.00 98.90           N  
ATOM   6724  CA  ALA E  22      93.081  12.881  58.517  1.00 98.90           C  
ATOM   6726  C   ALA E  22      91.971  12.953  57.458  1.00 98.90           C  
ATOM   6727  CB  ALA E  22      92.520  13.005  59.940  1.00 98.90           C  
ATOM   6731  O   ALA E  22      91.537  11.914  56.964  1.00 98.90           O  
ATOM   6732  N   PHE E  23      91.558  14.166  57.082  1.00 98.93           N  
ATOM   6734  CA  PHE E  23      90.578  14.393  56.028  1.00 98.93           C  
ATOM   6736  C   PHE E  23      91.130  14.007  54.660  1.00 98.93           C  
ATOM   6737  CB  PHE E  23      90.135  15.855  56.025  1.00 98.93           C  
ATOM   6740  O   PHE E  23      90.484  13.250  53.945  1.00 98.93           O  
ATOM   6741  CG  PHE E  23      89.008  16.080  55.039  1.00 98.93           C  
ATOM   6742  CD1 PHE E  23      89.300  16.450  53.713  1.00 98.93           C  
ATOM   6744  CD2 PHE E  23      87.675  15.820  55.417  1.00 98.93           C  
ATOM   6746  CE1 PHE E  23      88.267  16.529  52.766  1.00 98.93           C  
ATOM   6748  CE2 PHE E  23      86.639  15.953  54.478  1.00 98.93           C  
ATOM   6750  CZ  PHE E  23      86.939  16.290  53.149  1.00 98.93           C  
ATOM   6752  N   ALA E  24      92.344  14.455  54.322  1.00 98.86           N  
ATOM   6754  CA  ALA E  24      93.009  14.079  53.078  1.00 98.86           C  
ATOM   6756  C   ALA E  24      93.098  12.551  52.929  1.00 98.86           C  
ATOM   6757  CB  ALA E  24      94.395  14.733  53.064  1.00 98.86           C  
ATOM   6761  O   ALA E  24      92.719  12.006  51.896  1.00 98.86           O  
ATOM   6762  N   ALA E  25      93.510  11.845  53.987  1.00 98.89           N  
ATOM   6764  CA  ALA E  25      93.563  10.385  53.991  1.00 98.89           C  
ATOM   6766  C   ALA E  25      92.175   9.731  53.855  1.00 98.89           C  
ATOM   6767  CB  ALA E  25      94.266   9.932  55.274  1.00 98.89           C  
ATOM   6771  O   ALA E  25      92.046   8.723  53.164  1.00 98.89           O  
ATOM   6772  N   ALA E  26      91.141  10.286  54.497  1.00 98.95           N  
ATOM   6774  CA  ALA E  26      89.774   9.782  54.385  1.00 98.95           C  
ATOM   6776  C   ALA E  26      89.195  10.002  52.976  1.00 98.95           C  
ATOM   6777  CB  ALA E  26      88.913  10.430  55.479  1.00 98.95           C  
ATOM   6781  O   ALA E  26      88.623   9.075  52.410  1.00 98.95           O  
ATOM   6782  N   GLY E  27      89.391  11.185  52.389  1.00 98.93           N  
ATOM   6784  CA  GLY E  27      88.954  11.492  51.026  1.00 98.93           C  
ATOM   6787  C   GLY E  27      89.673  10.632  49.988  1.00 98.93           C  
ATOM   6788  O   GLY E  27      89.037  10.086  49.096  1.00 98.93           O  
ATOM   6789  N   LEU E  28      90.988  10.424  50.142  1.00 98.85           N  
ATOM   6791  CA  LEU E  28      91.751   9.524  49.269  1.00 98.85           C  
ATOM   6793  C   LEU E  28      91.322   8.063  49.431  1.00 98.85           C  
ATOM   6794  CB  LEU E  28      93.250   9.652  49.573  1.00 98.85           C  
ATOM   6797  O   LEU E  28      91.351   7.308  48.461  1.00 98.85           O  
ATOM   6798  CG  LEU E  28      93.914  10.938  49.053  1.00 98.85           C  
ATOM   6800  CD1 LEU E  28      95.316  11.009  49.658  1.00 98.85           C  
ATOM   6804  CD2 LEU E  28      94.030  10.957  47.529  1.00 98.85           C  
ATOM   6808  N   PHE E  29      90.939   7.643  50.640  1.00 98.78           N  
ATOM   6810  CA  PHE E  29      90.370   6.315  50.866  1.00 98.78           C  
ATOM   6812  C   PHE E  29      89.069   6.128  50.077  1.00 98.78           C  
ATOM   6813  CB  PHE E  29      90.172   6.074  52.372  1.00 98.78           C  
ATOM   6816  O   PHE E  29      88.921   5.096  49.419  1.00 98.78           O  
ATOM   6817  CG  PHE E  29      89.243   4.919  52.693  1.00 98.78           C  
ATOM   6818  CD1 PHE E  29      87.871   5.157  52.895  1.00 98.78           C  
ATOM   6820  CD2 PHE E  29      89.736   3.602  52.715  1.00 98.78           C  
ATOM   6822  CE1 PHE E  29      86.992   4.081  53.110  1.00 98.78           C  
ATOM   6824  CE2 PHE E  29      88.860   2.526  52.944  1.00 98.78           C  
ATOM   6826  CZ  PHE E  29      87.487   2.765  53.138  1.00 98.78           C  
ATOM   6828  N   ASP E  30      88.171   7.114  50.110  1.00 98.87           N  
ATOM   6830  CA  ASP E  30      86.913   7.063  49.364  1.00 98.87           C  
ATOM   6832  C   ASP E  30      87.164   7.069  47.857  1.00 98.87           C  
ATOM   6833  CB  ASP E  30      86.000   8.222  49.781  1.00 98.87           C  
ATOM   6836  O   ASP E  30      86.810   6.119  47.167  1.00 98.87           O  
ATOM   6837  CG  ASP E  30      84.522   7.967  49.457  1.00 98.87           C  
ATOM   6838  OD1 ASP E  30      84.147   6.786  49.258  1.00 98.87           O  
ATOM   6839  OD2 ASP E  30      83.755   8.942  49.551  1.00 98.87           O  
ATOM   6840  N   ALA E  31      87.926   8.055  47.373  1.00 98.82           N  
ATOM   6842  CA  ALA E  31      88.281   8.203  45.966  1.00 98.82           C  
ATOM   6844  C   ALA E  31      88.874   6.915  45.377  1.00 98.82           C  
ATOM   6845  CB  ALA E  31      89.275   9.368  45.850  1.00 98.82           C  
ATOM   6849  O   ALA E  31      88.383   6.379  44.380  1.00 98.82           O  
ATOM   6850  N   ASN E  32      89.904   6.366  46.030  1.00 98.77           N  
ATOM   6852  CA  ASN E  32      90.557   5.142  45.580  1.00 98.77           C  
ATOM   6854  C   ASN E  32      89.633   3.923  45.692  1.00 98.77           C  
ATOM   6855  CB  ASN E  32      91.850   4.935  46.388  1.00 98.77           C  
ATOM   6858  O   ASN E  32      89.652   3.058  44.814  1.00 98.77           O  
ATOM   6859  CG  ASN E  32      92.968   5.868  45.954  1.00 98.77           C  
ATOM   6860  ND2 ASN E  32      93.744   6.396  46.869  1.00 98.77           N  
ATOM   6863  OD1 ASN E  32      93.200   6.047  44.772  1.00 98.77           O  
ATOM   6864  N   GLY E  33      88.834   3.831  46.758  1.00 98.80           N  
ATOM   6866  CA  GLY E  33      87.882   2.742  46.960  1.00 98.80           C  
ATOM   6869  C   GLY E  33      86.766   2.740  45.915  1.00 98.80           C  
ATOM   6870  O   GLY E  33      86.453   1.681  45.366  1.00 98.80           O  
ATOM   6871  N   SER E  34      86.206   3.904  45.598  1.00 98.83           N  
ATOM   6873  CA  SER E  34      85.160   4.073  44.592  1.00 98.83           C  
ATOM   6875  C   SER E  34      85.686   3.811  43.187  1.00 98.83           C  
ATOM   6876  CB  SER E  34      84.535   5.460  44.732  1.00 98.83           C  
ATOM   6879  O   SER E  34      85.151   2.936  42.510  1.00 98.83           O  
ATOM   6880  OG  SER E  34      83.780   5.433  45.920  1.00 98.83           O  
ATOM   6882  N   LEU E  35      86.811   4.416  42.787  1.00 98.76           N  
ATOM   6884  CA  LEU E  35      87.431   4.152  41.478  1.00 98.76           C  
ATOM   6886  C   LEU E  35      87.783   2.670  41.259  1.00 98.76           C  
ATOM   6887  CB  LEU E  35      88.706   5.008  41.347  1.00 98.76           C  
ATOM   6890  O   LEU E  35      87.737   2.177  40.133  1.00 98.76           O  
ATOM   6891  CG  LEU E  35      88.445   6.506  41.112  1.00 98.76           C  
ATOM   6893  CD1 LEU E  35      89.745   7.289  41.294  1.00 98.76           C  
ATOM   6897  CD2 LEU E  35      87.936   6.768  39.693  1.00 98.76           C  
ATOM   6901  N   GLN E  36      88.146   1.939  42.319  1.00 98.64           N  
ATOM   6903  CA  GLN E  36      88.475   0.514  42.214  1.00 98.64           C  
ATOM   6905  C   GLN E  36      87.247  -0.397  42.112  1.00 98.64           C  
ATOM   6906  CB  GLN E  36      89.335   0.088  43.414  1.00 98.64           C  
ATOM   6909  O   GLN E  36      87.329  -1.448  41.470  1.00 98.64           O  
ATOM   6910  CG  GLN E  36      90.781   0.581  43.276  1.00 98.64           C  
ATOM   6913  CD  GLN E  36      91.612   0.300  44.523  1.00 98.64           C  
ATOM   6914  NE2 GLN E  36      92.546   1.164  44.851  1.00 98.64           N  
ATOM   6917  OE1 GLN E  36      91.483  -0.714  45.197  1.00 98.64           O  
ATOM   6918  N   ASN E  37      86.138  -0.045  42.767  1.00 98.25           N  
ATOM   6920  CA  ASN E  37      85.011  -0.961  42.975  1.00 98.25           C  
ATOM   6922  C   ASN E  37      83.729  -0.562  42.228  1.00 98.25           C  
ATOM   6923  CB  ASN E  37      84.765  -1.111  44.484  1.00 98.25           C  
ATOM   6926  O   ASN E  37      82.814  -1.379  42.125  1.00 98.25           O  
ATOM   6927  CG  ASN E  37      85.951  -1.724  45.208  1.00 98.25           C  
ATOM   6928  ND2 ASN E  37      86.553  -1.006  46.122  1.00 98.25           N  
ATOM   6931  OD1 ASN E  37      86.355  -2.852  44.967  1.00 98.25           O  
ATOM   6932  N   GLU E  38      83.653   0.657  41.694  1.00 98.47           N  
ATOM   6934  CA  GLU E  38      82.452   1.225  41.084  1.00 98.47           C  
ATOM   6936  C   GLU E  38      82.707   1.512  39.601  1.00 98.47           C  
ATOM   6937  CB  GLU E  38      82.037   2.504  41.820  1.00 98.47           C  
ATOM   6940  O   GLU E  38      83.311   2.526  39.262  1.00 98.47           O  
ATOM   6941  CG  GLU E  38      81.767   2.260  43.309  1.00 98.47           C  
ATOM   6944  CD  GLU E  38      81.613   3.561  44.099  1.00 98.47           C  
ATOM   6945  OE1 GLU E  38      81.478   3.475  45.339  1.00 98.47           O  
ATOM   6946  OE2 GLU E  38      81.632   4.655  43.505  1.00 98.47           O  
ATOM   6947  N   PRO E  39      82.231   0.657  38.676  1.00 97.35           N  
ATOM   6948  CA  PRO E  39      82.492   0.837  37.245  1.00 97.35           C  
ATOM   6950  C   PRO E  39      81.993   2.170  36.672  1.00 97.35           C  
ATOM   6951  CB  PRO E  39      81.783  -0.336  36.561  1.00 97.35           C  
ATOM   6954  O   PRO E  39      82.516   2.623  35.661  1.00 97.35           O  
ATOM   6955  CG  PRO E  39      81.756  -1.418  37.638  1.00 97.35           C  
ATOM   6958  CD  PRO E  39      81.576  -0.617  38.923  1.00 97.35           C  
ATOM   6961  N   GLY E  40      80.968   2.755  37.301  1.00 97.83           N  
ATOM   6963  CA  GLY E  40      80.384   4.030  36.903  1.00 97.83           C  
ATOM   6966  C   GLY E  40      81.085   5.256  37.491  1.00 97.83           C  
ATOM   6967  O   GLY E  40      80.715   6.357  37.110  1.00 97.83           O  
ATOM   6968  N   THR E  41      82.068   5.102  38.383  1.00 98.73           N  
ATOM   6970  CA  THR E  41      82.866   6.214  38.927  1.00 98.73           C  
ATOM   6972  C   THR E  41      84.105   6.384  38.054  1.00 98.73           C  
ATOM   6973  CB  THR E  41      83.211   5.976  40.406  1.00 98.73           C  
ATOM   6975  O   THR E  41      84.979   5.522  38.016  1.00 98.73           O  
ATOM   6976  CG2 THR E  41      83.960   7.163  41.014  1.00 98.73           C  
ATOM   6980  OG1 THR E  41      81.980   5.819  41.081  1.00 98.73           O  
ATOM   6982  N   LEU E  42      84.153   7.474  37.288  1.00 98.62           N  
ATOM   6984  CA  LEU E  42      85.126   7.692  36.213  1.00 98.62           C  
ATOM   6986  C   LEU E  42      86.335   8.525  36.654  1.00 98.62           C  
ATOM   6987  CB  LEU E  42      84.422   8.373  35.026  1.00 98.62           C  
ATOM   6990  O   LEU E  42      87.442   8.315  36.156  1.00 98.62           O  
ATOM   6991  CG  LEU E  42      83.216   7.616  34.441  1.00 98.62           C  
ATOM   6993  CD1 LEU E  42      82.717   8.374  33.210  1.00 98.62           C  
ATOM   6997  CD2 LEU E  42      83.559   6.189  34.012  1.00 98.62           C  
ATOM   7001  N   ARG E  43      86.125   9.471  37.572  1.00 98.61           N  
ATOM   7003  CA  ARG E  43      87.164  10.280  38.220  1.00 98.61           C  
ATOM   7005  C   ARG E  43      86.706  10.614  39.637  1.00 98.61           C  
ATOM   7006  CB  ARG E  43      87.471  11.534  37.373  1.00 98.61           C  
ATOM   7009  O   ARG E  43      85.524  10.839  39.863  1.00 98.61           O  
ATOM   7010  CG  ARG E  43      88.117  12.686  38.161  1.00 98.61           C  
ATOM   7013  CD  ARG E  43      88.453  13.939  37.347  1.00 98.61           C  
ATOM   7016  NE  ARG E  43      87.424  14.289  36.349  1.00 98.61           N  
ATOM   7018  NH1 ARG E  43      87.139  16.568  36.727  1.00 98.61           N  
ATOM   7021  NH2 ARG E  43      86.404  15.657  34.888  1.00 98.61           N  
ATOM   7024  CZ  ARG E  43      86.995  15.498  36.023  1.00 98.61           C  
ATOM   7025  N   PHE E  44      87.655  10.644  40.562  1.00 98.74           N  
ATOM   7027  CA  PHE E  44      87.449  11.115  41.923  1.00 98.74           C  
ATOM   7029  C   PHE E  44      88.783  11.684  42.409  1.00 98.74           C  
ATOM   7030  CB  PHE E  44      86.950   9.949  42.791  1.00 98.74           C  
ATOM   7033  O   PHE E  44      89.762  10.947  42.539  1.00 98.74           O  
ATOM   7034  CG  PHE E  44      86.203  10.362  44.045  1.00 98.74           C  
ATOM   7035  CD1 PHE E  44      86.714  11.349  44.914  1.00 98.74           C  
ATOM   7037  CD2 PHE E  44      84.977   9.739  44.351  1.00 98.74           C  
ATOM   7039  CE1 PHE E  44      86.008  11.701  46.073  1.00 98.74           C  
ATOM   7041  CE2 PHE E  44      84.269  10.104  45.509  1.00 98.74           C  
ATOM   7043  CZ  PHE E  44      84.783  11.083  46.370  1.00 98.74           C  
ATOM   7045  N   GLU E  45      88.851  12.995  42.620  1.00 98.64           N  
ATOM   7047  CA  GLU E  45      90.076  13.699  43.004  1.00 98.64           C  
ATOM   7049  C   GLU E  45      89.855  14.509  44.281  1.00 98.64           C  
ATOM   7050  CB  GLU E  45      90.592  14.581  41.848  1.00 98.64           C  
ATOM   7053  O   GLU E  45      88.873  15.232  44.417  1.00 98.64           O  
ATOM   7054  CG  GLU E  45      90.965  13.725  40.629  1.00 98.64           C  
ATOM   7057  CD  GLU E  45      91.575  14.515  39.462  1.00 98.64           C  
ATOM   7058  OE1 GLU E  45      92.687  14.124  39.028  1.00 98.64           O  
ATOM   7059  OE2 GLU E  45      90.937  15.456  38.941  1.00 98.64           O  
ATOM   7060  N   VAL E  46      90.797  14.403  45.221  1.00 98.87           N  
ATOM   7062  CA  VAL E  46      90.833  15.258  46.411  1.00 98.87           C  
ATOM   7064  C   VAL E  46      91.705  16.465  46.094  1.00 98.87           C  
ATOM   7065  CB  VAL E  46      91.365  14.512  47.645  1.00 98.87           C  
ATOM   7067  O   VAL E  46      92.866  16.315  45.718  1.00 98.87           O  
ATOM   7068  CG1 VAL E  46      91.288  15.390  48.903  1.00 98.87           C  
ATOM   7072  CG2 VAL E  46      90.584  13.226  47.924  1.00 98.87           C  
ATOM   7076  N   ILE E  47      91.166  17.663  46.264  1.00 98.88           N  
ATOM   7078  CA  ILE E  47      91.848  18.928  45.988  1.00 98.88           C  
ATOM   7080  C   ILE E  47      91.868  19.742  47.278  1.00 98.88           C  
ATOM   7081  CB  ILE E  47      91.149  19.664  44.821  1.00 98.88           C  
ATOM   7083  O   ILE E  47      90.885  19.767  48.015  1.00 98.88           O  
ATOM   7084  CG1 ILE E  47      91.126  18.802  43.532  1.00 98.88           C  
ATOM   7087  CG2 ILE E  47      91.829  21.017  44.536  1.00 98.88           C  
ATOM   7091  CD1 ILE E  47      90.125  19.305  42.486  1.00 98.88           C  
ATOM   7095  N   ARG E  48      92.980  20.413  47.577  1.00 98.79           N  
ATOM   7097  CA  ARG E  48      93.057  21.389  48.671  1.00 98.79           C  
ATOM   7099  C   ARG E  48      93.089  22.797  48.096  1.00 98.79           C  
ATOM   7100  CB  ARG E  48      94.262  21.080  49.564  1.00 98.79           C  
ATOM   7103  O   ARG E  48      93.798  23.035  47.120  1.00 98.79           O  
ATOM   7104  CG  ARG E  48      94.190  21.886  50.870  1.00 98.79           C  
ATOM   7107  CD  ARG E  48      95.331  21.527  51.822  1.00 98.79           C  
ATOM   7110  NE  ARG E  48      96.640  21.929  51.275  1.00 98.79           N  
ATOM   7112  NH1 ARG E  48      97.933  20.978  52.905  1.00 98.79           N  
ATOM   7115  NH2 ARG E  48      98.907  21.980  51.153  1.00 98.79           N  
ATOM   7118  CZ  ARG E  48      97.820  21.631  51.780  1.00 98.79           C  
ATOM   7119  N   ASP E  49      92.351  23.713  48.712  1.00 98.82           N  
ATOM   7121  CA  ASP E  49      92.327  25.120  48.311  1.00 98.82           C  
ATOM   7123  C   ASP E  49      93.725  25.756  48.376  1.00 98.82           C  
ATOM   7124  CB  ASP E  49      91.331  25.863  49.202  1.00 98.82           C  
ATOM   7127  O   ASP E  49      94.543  25.414  49.239  1.00 98.82           O  
ATOM   7128  CG  ASP E  49      91.047  27.268  48.691  1.00 98.82           C  
ATOM   7129  OD1 ASP E  49      91.731  28.206  49.160  1.00 98.82           O  
ATOM   7130  OD2 ASP E  49      90.136  27.381  47.845  1.00 98.82           O  
ATOM   7131  N   GLU E  50      94.014  26.667  47.445  1.00 98.23           N  
ATOM   7133  CA  GLU E  50      95.315  27.340  47.374  1.00 98.23           C  
ATOM   7135  C   GLU E  50      95.548  28.286  48.570  1.00 98.23           C  
ATOM   7136  CB  GLU E  50      95.462  28.068  46.018  1.00 98.23           C  
ATOM   7139  O   GLU E  50      96.678  28.417  49.041  1.00 98.23           O  
ATOM   7140  CG  GLU E  50      94.634  29.359  45.968  1.00 98.23           C  
ATOM   7143  CD  GLU E  50      94.726  30.183  44.686  1.00 98.23           C  
ATOM   7144  OE1 GLU E  50      93.979  31.185  44.588  1.00 98.23           O  
ATOM   7145  OE2 GLU E  50      95.508  29.869  43.764  1.00 98.23           O  
ATOM   7146  N   ASN E  51      94.482  28.917  49.080  1.00 97.67           N  
ATOM   7148  CA  ASN E  51      94.544  29.983  50.081  1.00 97.67           C  
ATOM   7150  C   ASN E  51      94.152  29.476  51.472  1.00 97.67           C  
ATOM   7151  CB  ASN E  51      93.611  31.123  49.636  1.00 97.67           C  
ATOM   7154  O   ASN E  51      94.745  29.860  52.482  1.00 97.67           O  
ATOM   7155  CG  ASN E  51      94.094  31.835  48.386  1.00 97.67           C  
ATOM   7156  ND2 ASN E  51      93.252  31.944  47.383  1.00 97.67           N  
ATOM   7159  OD1 ASN E  51      95.229  32.270  48.296  1.00 97.67           O  
ATOM   7160  N   ASN E  52      93.154  28.597  51.541  1.00 98.75           N  
ATOM   7162  CA  ASN E  52      92.613  28.072  52.783  1.00 98.75           C  
ATOM   7164  C   ASN E  52      93.043  26.617  53.009  1.00 98.75           C  
ATOM   7165  CB  ASN E  52      91.094  28.281  52.783  1.00 98.75           C  
ATOM   7168  O   ASN E  52      92.421  25.665  52.545  1.00 98.75           O  
ATOM   7169  CG  ASN E  52      90.453  27.843  54.085  1.00 98.75           C  
ATOM   7170  ND2 ASN E  52      89.183  28.118  54.254  1.00 98.75           N  
ATOM   7173  OD1 ASN E  52      91.073  27.232  54.945  1.00 98.75           O  
ATOM   7174  N   ARG E  53      94.066  26.421  53.846  1.00 98.12           N  
ATOM   7176  CA  ARG E  53      94.583  25.083  54.199  1.00 98.12           C  
ATOM   7178  C   ARG E  53      93.563  24.169  54.890  1.00 98.12           C  
ATOM   7179  CB  ARG E  53      95.819  25.224  55.096  1.00 98.12           C  
ATOM   7182  O   ARG E  53      93.821  22.971  54.999  1.00 98.12           O  
ATOM   7183  CG  ARG E  53      96.971  25.953  54.394  1.00 98.12           C  
ATOM   7186  CD  ARG E  53      98.228  25.964  55.270  1.00 98.12           C  
ATOM   7189  NE  ARG E  53      98.048  26.757  56.504  1.00 98.12           N  
ATOM   7191  NH1 ARG E  53     100.023  26.189  57.523  1.00 98.12           N  
ATOM   7194  NH2 ARG E  53      98.674  27.647  58.503  1.00 98.12           N  
ATOM   7197  CZ  ARG E  53      98.907  26.862  57.500  1.00 98.12           C  
ATOM   7198  N   ASN E  54      92.468  24.727  55.405  1.00 98.78           N  
ATOM   7200  CA  ASN E  54      91.368  23.993  56.026  1.00 98.78           C  
ATOM   7202  C   ASN E  54      90.306  23.546  55.017  1.00 98.78           C  
ATOM   7203  CB  ASN E  54      90.742  24.871  57.124  1.00 98.78           C  
ATOM   7206  O   ASN E  54      89.443  22.762  55.395  1.00 98.78           O  
ATOM   7207  CG  ASN E  54      91.662  25.098  58.300  1.00 98.78           C  
ATOM   7208  ND2 ASN E  54      91.670  26.278  58.874  1.00 98.78           N  
ATOM   7211  OD1 ASN E  54      92.449  24.247  58.681  1.00 98.78           O  
ATOM   7212  N   ARG E  55      90.356  24.018  53.767  1.00 98.94           N  
ATOM   7214  CA  ARG E  55      89.342  23.739  52.756  1.00 98.94           C  
ATOM   7216  C   ARG E  55      89.803  22.688  51.763  1.00 98.94           C  
ATOM   7217  CB  ARG E  55      88.938  25.037  52.066  1.00 98.94           C  
ATOM   7220  O   ARG E  55      90.881  22.789  51.173  1.00 98.94           O  
ATOM   7221  CG  ARG E  55      87.789  24.797  51.075  1.00 98.94           C  
ATOM   7224  CD  ARG E  55      87.126  26.118  50.701  1.00 98.94           C  
ATOM   7227  NE  ARG E  55      86.412  26.674  51.859  1.00 98.94           N  
ATOM   7229  NH1 ARG E  55      85.698  28.596  50.857  1.00 98.94           N  
ATOM   7232  NH2 ARG E  55      85.078  28.100  52.972  1.00 98.94           N  
ATOM   7235  CZ  ARG E  55      85.734  27.796  51.889  1.00 98.94           C  
ATOM   7236  N   PHE E  56      88.942  21.703  51.559  1.00 98.95           N  
ATOM   7238  CA  PHE E  56      89.123  20.654  50.574  1.00 98.95           C  
ATOM   7240  C   PHE E  56      87.906  20.566  49.662  1.00 98.95           C  
ATOM   7241  CB  PHE E  56      89.377  19.317  51.272  1.00 98.95           C  
ATOM   7244  O   PHE E  56      86.782  20.857  50.074  1.00 98.95           O  
ATOM   7245  CG  PHE E  56      90.698  19.227  52.008  1.00 98.95           C  
ATOM   7246  CD1 PHE E  56      91.812  18.633  51.386  1.00 98.95           C  
ATOM   7248  CD2 PHE E  56      90.811  19.718  53.323  1.00 98.95           C  
ATOM   7250  CE1 PHE E  56      93.026  18.511  52.084  1.00 98.95           C  
ATOM   7252  CE2 PHE E  56      92.031  19.613  54.012  1.00 98.95           C  
ATOM   7254  CZ  PHE E  56      93.136  18.998  53.399  1.00 98.95           C  
ATOM   7256  N   TYR E  57      88.153  20.107  48.443  1.00 98.95           N  
ATOM   7258  CA  TYR E  57      87.144  19.795  47.451  1.00 98.95           C  
ATOM   7260  C   TYR E  57      87.283  18.334  47.025  1.00 98.95           C  
ATOM   7261  CB  TYR E  57      87.239  20.756  46.258  1.00 98.95           C  
ATOM   7264  O   TYR E  57      88.400  17.820  46.921  1.00 98.95           O  
ATOM   7265  CG  TYR E  57      87.385  22.219  46.635  1.00 98.95           C  
ATOM   7266  CD1 TYR E  57      86.248  22.966  46.992  1.00 98.95           C  
ATOM   7268  CD2 TYR E  57      88.656  22.828  46.642  1.00 98.95           C  
ATOM   7270  CE1 TYR E  57      86.382  24.320  47.354  1.00 98.95           C  
ATOM   7272  CE2 TYR E  57      88.791  24.183  47.002  1.00 98.95           C  
ATOM   7274  OH  TYR E  57      87.755  26.243  47.717  1.00 98.95           O  
ATOM   7276  CZ  TYR E  57      87.651  24.933  47.361  1.00 98.95           C  
ATOM   7277  N   LEU E  58      86.155  17.676  46.785  1.00 98.96           N  
ATOM   7279  CA  LEU E  58      86.069  16.383  46.116  1.00 98.96           C  
ATOM   7281  C   LEU E  58      85.498  16.640  44.718  1.00 98.96           C  
ATOM   7282  CB  LEU E  58      85.201  15.409  46.938  1.00 98.96           C  
ATOM   7285  O   LEU E  58      84.353  17.077  44.600  1.00 98.96           O  
ATOM   7286  CG  LEU E  58      85.591  15.246  48.420  1.00 98.96           C  
ATOM   7288  CD1 LEU E  58      84.739  14.159  49.072  1.00 98.96           C  
ATOM   7292  CD2 LEU E  58      87.062  14.880  48.646  1.00 98.96           C  
ATOM   7296  N   ASP E  59      86.330  16.456  43.690  1.00 98.88           N  
ATOM   7298  CA  ASP E  59      85.963  16.564  42.271  1.00 98.88           C  
ATOM   7300  C   ASP E  59      85.659  15.164  41.732  1.00 98.88           C  
ATOM   7301  CB  ASP E  59      87.084  17.279  41.495  1.00 98.88           C  
ATOM   7304  O   ASP E  59      86.551  14.319  41.590  1.00 98.88           O  
ATOM   7305  CG  ASP E  59      86.898  17.300  39.969  1.00 98.88           C  
ATOM   7306  OD1 ASP E  59      85.793  17.017  39.466  1.00 98.88           O  
ATOM   7307  OD2 ASP E  59      87.904  17.549  39.260  1.00 98.88           O  
ATOM   7308  N   GLU E  60      84.379  14.908  41.488  1.00 98.93           N  
ATOM   7310  CA  GLU E  60      83.832  13.584  41.239  1.00 98.93           C  
ATOM   7312  C   GLU E  60      83.108  13.542  39.895  1.00 98.93           C  
ATOM   7313  CB  GLU E  60      82.858  13.195  42.352  1.00 98.93           C  
ATOM   7316  O   GLU E  60      82.326  14.430  39.543  1.00 98.93           O  
ATOM   7317  CG  GLU E  60      83.414  13.264  43.782  1.00 98.93           C  
ATOM   7320  CD  GLU E  60      82.303  13.050  44.825  1.00 98.93           C  
ATOM   7321  OE1 GLU E  60      82.436  13.596  45.945  1.00 98.93           O  
ATOM   7322  OE2 GLU E  60      81.298  12.375  44.486  1.00 98.93           O  
ATOM   7323  N   VAL E  61      83.328  12.468  39.140  1.00 98.93           N  
ATOM   7325  CA  VAL E  61      82.707  12.270  37.832  1.00 98.93           C  
ATOM   7327  C   VAL E  61      82.219  10.849  37.672  1.00 98.93           C  
ATOM   7328  CB  VAL E  61      83.663  12.631  36.696  1.00 98.93           C  
ATOM   7330  O   VAL E  61      82.966   9.891  37.869  1.00 98.93           O  
ATOM   7331  CG1 VAL E  61      82.987  12.518  35.339  1.00 98.93           C  
ATOM   7335  CG2 VAL E  61      84.137  14.072  36.836  1.00 98.93           C  
ATOM   7339  N   TYR E  62      80.982  10.731  37.211  1.00 98.86           N  
ATOM   7341  CA  TYR E  62      80.253   9.488  37.047  1.00 98.86           C  
ATOM   7343  C   TYR E  62      79.793   9.301  35.598  1.00 98.86           C  
ATOM   7344  CB  TYR E  62      79.083   9.465  38.039  1.00 98.86           C  
ATOM   7347  O   TYR E  62      79.626  10.266  34.848  1.00 98.86           O  
ATOM   7348  CG  TYR E  62      79.519   9.646  39.480  1.00 98.86           C  
ATOM   7349  CD1 TYR E  62      79.915   8.525  40.233  1.00 98.86           C  
ATOM   7351  CD2 TYR E  62      79.592  10.937  40.045  1.00 98.86           C  
ATOM   7353  CE1 TYR E  62      80.377   8.697  41.548  1.00 98.86           C  
ATOM   7355  CE2 TYR E  62      80.069  11.109  41.359  1.00 98.86           C  
ATOM   7357  OH  TYR E  62      80.906  10.088  43.385  1.00 98.86           O  
ATOM   7359  CZ  TYR E  62      80.458   9.982  42.113  1.00 98.86           C  
ATOM   7360  N   GLU E  63      79.578   8.049  35.191  1.00 98.34           N  
ATOM   7362  CA  GLU E  63      79.072   7.704  33.854  1.00 98.34           C  
ATOM   7364  C   GLU E  63      77.736   8.401  33.566  1.00 98.34           C  
ATOM   7365  CB  GLU E  63      78.969   6.167  33.713  1.00 98.34           C  
ATOM   7368  O   GLU E  63      77.536   8.917  32.468  1.00 98.34           O  
ATOM   7369  CG  GLU E  63      78.539   5.727  32.296  1.00 98.34           C  
ATOM   7372  CD  GLU E  63      78.570   4.203  32.031  1.00 98.34           C  
ATOM   7373  OE1 GLU E  63      78.423   3.810  30.840  1.00 98.34           O  
ATOM   7374  OE2 GLU E  63      78.772   3.410  32.981  1.00 98.34           O  
ATOM   7375  N   ASP E  64      76.862   8.458  34.570  1.00 97.99           N  
ATOM   7377  CA  ASP E  64      75.583   9.156  34.565  1.00 97.99           C  
ATOM   7379  C   ASP E  64      75.113   9.438  36.010  1.00 97.99           C  
ATOM   7380  CB  ASP E  64      74.554   8.330  33.760  1.00 97.99           C  
ATOM   7383  O   ASP E  64      75.762   9.060  36.990  1.00 97.99           O  
ATOM   7384  CG  ASP E  64      74.330   6.891  34.250  1.00 97.99           C  
ATOM   7385  OD1 ASP E  64      74.381   6.662  35.479  1.00 97.99           O  
ATOM   7386  OD2 ASP E  64      73.993   6.033  33.402  1.00 97.99           O  
ATOM   7387  N   GLU E  65      73.964  10.099  36.159  1.00 98.15           N  
ATOM   7389  CA  GLU E  65      73.355  10.371  37.468  1.00 98.15           C  
ATOM   7391  C   GLU E  65      73.016   9.078  38.237  1.00 98.15           C  
ATOM   7392  CB  GLU E  65      72.090  11.212  37.235  1.00 98.15           C  
ATOM   7395  O   GLU E  65      73.127   9.021  39.462  1.00 98.15           O  
ATOM   7396  CG  GLU E  65      71.445  11.720  38.536  1.00 98.15           C  
ATOM   7399  CD  GLU E  65      70.106  12.445  38.317  1.00 98.15           C  
ATOM   7400  OE1 GLU E  65      69.471  12.776  39.344  1.00 98.15           O  
ATOM   7401  OE2 GLU E  65      69.672  12.594  37.149  1.00 98.15           O  
ATOM   7402  N   ALA E  66      72.644   7.994  37.546  1.00 97.69           N  
ATOM   7404  CA  ALA E  66      72.307   6.732  38.201  1.00 97.69           C  
ATOM   7406  C   ALA E  66      73.540   6.072  38.846  1.00 97.69           C  
ATOM   7407  CB  ALA E  66      71.617   5.805  37.193  1.00 97.69           C  
ATOM   7411  O   ALA E  66      73.418   5.473  39.922  1.00 97.69           O  
ATOM   7412  N   ALA E  67      74.714   6.209  38.225  1.00 98.52           N  
ATOM   7414  CA  ALA E  67      75.994   5.808  38.792  1.00 98.52           C  
ATOM   7416  C   ALA E  67      76.335   6.619  40.053  1.00 98.52           C  
ATOM   7417  CB  ALA E  67      77.075   5.920  37.711  1.00 98.52           C  
ATOM   7421  O   ALA E  67      76.684   6.005  41.062  1.00 98.52           O  
ATOM   7422  N   PHE E  68      76.131   7.942  40.052  1.00 98.71           N  
ATOM   7424  CA  PHE E  68      76.284   8.773  41.257  1.00 98.71           C  
ATOM   7426  C   PHE E  68      75.339   8.330  42.383  1.00 98.71           C  
ATOM   7427  CB  PHE E  68      76.038  10.248  40.916  1.00 98.71           C  
ATOM   7430  O   PHE E  68      75.765   8.064  43.506  1.00 98.71           O  
ATOM   7431  CG  PHE E  68      75.980  11.150  42.136  1.00 98.71           C  
ATOM   7432  CD1 PHE E  68      74.786  11.810  42.487  1.00 98.71           C  
ATOM   7434  CD2 PHE E  68      77.116  11.305  42.948  1.00 98.71           C  
ATOM   7436  CE1 PHE E  68      74.751  12.649  43.617  1.00 98.71           C  
ATOM   7438  CE2 PHE E  68      77.093  12.158  44.062  1.00 98.71           C  
ATOM   7440  CZ  PHE E  68      75.909  12.834  44.397  1.00 98.71           C  
ATOM   7442  N   LEU E  69      74.053   8.134  42.079  1.00 98.24           N  
ATOM   7444  CA  LEU E  69      73.091   7.654  43.074  1.00 98.24           C  
ATOM   7446  C   LEU E  69      73.476   6.273  43.630  1.00 98.24           C  
ATOM   7447  CB  LEU E  69      71.686   7.612  42.451  1.00 98.24           C  
ATOM   7450  O   LEU E  69      73.185   5.977  44.788  1.00 98.24           O  
ATOM   7451  CG  LEU E  69      71.075   8.985  42.121  1.00 98.24           C  
ATOM   7453  CD1 LEU E  69      69.738   8.760  41.412  1.00 98.24           C  
ATOM   7457  CD2 LEU E  69      70.824   9.819  43.377  1.00 98.24           C  
ATOM   7461  N   GLN E  70      74.089   5.404  42.819  1.00 98.48           N  
ATOM   7463  CA  GLN E  70      74.625   4.127  43.290  1.00 98.48           C  
ATOM   7465  C   GLN E  70      75.854   4.312  44.181  1.00 98.48           C  
ATOM   7466  CB  GLN E  70      74.901   3.187  42.104  1.00 98.48           C  
ATOM   7469  O   GLN E  70      75.912   3.653  45.219  1.00 98.48           O  
ATOM   7470  CG  GLN E  70      75.455   1.816  42.535  1.00 98.48           C  
ATOM   7473  CD  GLN E  70      74.540   1.062  43.500  1.00 98.48           C  
ATOM   7474  NE2 GLN E  70      75.050   0.548  44.597  1.00 98.48           N  
ATOM   7477  OE1 GLN E  70      73.336   0.933  43.300  1.00 98.48           O  
ATOM   7478  N   HIS E  71      76.780   5.199  43.814  1.00 98.74           N  
ATOM   7480  CA  HIS E  71      77.926   5.573  44.639  1.00 98.74           C  
ATOM   7482  C   HIS E  71      77.481   5.998  46.046  1.00 98.74           C  
ATOM   7483  CB  HIS E  71      78.732   6.664  43.924  1.00 98.74           C  
ATOM   7486  O   HIS E  71      77.914   5.395  47.028  1.00 98.74           O  
ATOM   7487  CG  HIS E  71      79.734   7.300  44.839  1.00 98.74           C  
ATOM   7488  CD2 HIS E  71      79.601   8.488  45.503  1.00 98.74           C  
ATOM   7490  ND1 HIS E  71      80.925   6.743  45.226  1.00 98.74           N  
ATOM   7492  CE1 HIS E  71      81.506   7.575  46.109  1.00 98.74           C  
ATOM   7494  NE2 HIS E  71      80.722   8.640  46.316  1.00 98.74           N  
ATOM   7495  N   CYS E  72      76.492   6.895  46.155  1.00 98.56           N  
ATOM   7497  CA  CYS E  72      75.954   7.370  47.439  1.00 98.56           C  
ATOM   7499  C   CYS E  72      75.367   6.270  48.349  1.00 98.56           C  
ATOM   7500  CB  CYS E  72      74.868   8.421  47.170  1.00 98.56           C  
ATOM   7503  O   CYS E  72      75.087   6.524  49.520  1.00 98.56           O  
ATOM   7504  SG  CYS E  72      75.525   9.844  46.264  1.00 98.56           S  
ATOM   7506  N   ARG E  73      75.143   5.051  47.836  1.00 98.14           N  
ATOM   7508  CA  ARG E  73      74.622   3.903  48.601  1.00 98.14           C  
ATOM   7510  C   ARG E  73      75.693   2.885  48.995  1.00 98.14           C  
ATOM   7511  CB  ARG E  73      73.500   3.220  47.808  1.00 98.14           C  
ATOM   7514  O   ARG E  73      75.357   1.888  49.637  1.00 98.14           O  
ATOM   7515  CG  ARG E  73      72.274   4.123  47.624  1.00 98.14           C  
ATOM   7518  CD  ARG E  73      71.124   3.349  46.967  1.00 98.14           C  
ATOM   7521  NE  ARG E  73      71.453   2.882  45.602  1.00 98.14           N  
ATOM   7523  NH1 ARG E  73      70.637   4.690  44.448  1.00 98.14           N  
ATOM   7526  NH2 ARG E  73      71.468   2.968  43.325  1.00 98.14           N  
ATOM   7529  CZ  ARG E  73      71.185   3.512  44.471  1.00 98.14           C  
ATOM   7530  N   ASN E  74      76.944   3.076  48.584  1.00 98.58           N  
ATOM   7532  CA  ASN E  74      77.999   2.090  48.790  1.00 98.58           C  
ATOM   7534  C   ASN E  74      78.637   2.196  50.184  1.00 98.58           C  
ATOM   7535  CB  ASN E  74      79.016   2.195  47.645  1.00 98.58           C  
ATOM   7538  O   ASN E  74      78.586   3.221  50.860  1.00 98.58           O  
ATOM   7539  CG  ASN E  74      78.443   1.758  46.303  1.00 98.58           C  
ATOM   7540  ND2 ASN E  74      79.055   2.197  45.242  1.00 98.58           N  
ATOM   7543  OD1 ASN E  74      77.497   0.986  46.181  1.00 98.58           O  
ATOM   7544  N   GLU E  75      79.261   1.104  50.632  1.00 98.43           N  
ATOM   7546  CA  GLU E  75      79.892   1.061  51.957  1.00 98.43           C  
ATOM   7548  C   GLU E  75      81.110   1.991  52.061  1.00 98.43           C  
ATOM   7549  CB  GLU E  75      80.305  -0.375  52.315  1.00 98.43           C  
ATOM   7552  O   GLU E  75      81.385   2.492  53.149  1.00 98.43           O  
ATOM   7553  CG  GLU E  75      79.105  -1.318  52.527  1.00 98.43           C  
ATOM   7556  CD  GLU E  75      79.506  -2.728  53.006  1.00 98.43           C  
ATOM   7557  OE1 GLU E  75      78.585  -3.552  53.212  1.00 98.43           O  
ATOM   7558  OE2 GLU E  75      80.716  -2.991  53.201  1.00 98.43           O  
ATOM   7559  N   THR E  76      81.827   2.241  50.962  1.00 98.71           N  
ATOM   7561  CA  THR E  76      83.036   3.081  50.953  1.00 98.71           C  
ATOM   7563  C   THR E  76      82.724   4.512  51.394  1.00 98.71           C  
ATOM   7564  CB  THR E  76      83.703   3.094  49.571  1.00 98.71           C  
ATOM   7566  O   THR E  76      83.268   4.953  52.409  1.00 98.71           O  
ATOM   7567  CG2 THR E  76      85.126   3.633  49.645  1.00 98.71           C  
ATOM   7571  OG1 THR E  76      83.791   1.782  49.052  1.00 98.71           O  
ATOM   7573  N   ILE E  77      81.764   5.173  50.738  1.00 98.88           N  
ATOM   7575  CA  ILE E  77      81.348   6.535  51.096  1.00 98.88           C  
ATOM   7577  C   ILE E  77      80.719   6.584  52.497  1.00 98.88           C  
ATOM   7578  CB  ILE E  77      80.426   7.123  50.005  1.00 98.88           C  
ATOM   7580  O   ILE E  77      80.943   7.519  53.266  1.00 98.88           O  
ATOM   7581  CG1 ILE E  77      80.292   8.647  50.204  1.00 98.88           C  
ATOM   7584  CG2 ILE E  77      79.061   6.410  49.946  1.00 98.88           C  
ATOM   7588  CD1 ILE E  77      79.252   9.336  49.313  1.00 98.88           C  
ATOM   7592  N   ALA E  78      79.992   5.538  52.906  1.00 98.78           N  
ATOM   7594  CA  ALA E  78      79.471   5.452  54.270  1.00 98.78           C  
ATOM   7596  C   ALA E  78      80.609   5.441  55.309  1.00 98.78           C  
ATOM   7597  CB  ALA E  78      78.568   4.219  54.389  1.00 98.78           C  
ATOM   7601  O   ALA E  78      80.533   6.139  56.323  1.00 98.78           O  
ATOM   7602  N   ARG E  79      81.698   4.703  55.043  1.00 98.86           N  
ATOM   7604  CA  ARG E  79      82.904   4.702  55.888  1.00 98.86           C  
ATOM   7606  C   ARG E  79      83.633   6.039  55.861  1.00 98.86           C  
ATOM   7607  CB  ARG E  79      83.864   3.577  55.467  1.00 98.86           C  
ATOM   7610  O   ARG E  79      84.116   6.456  56.910  1.00 98.86           O  
ATOM   7611  CG  ARG E  79      83.360   2.165  55.767  1.00 98.86           C  
ATOM   7614  CD  ARG E  79      83.143   1.941  57.259  1.00 98.86           C  
ATOM   7617  NE  ARG E  79      82.749   0.549  57.512  1.00 98.86           N  
ATOM   7619  NH1 ARG E  79      82.082   0.863  59.690  1.00 98.86           N  
ATOM   7622  NH2 ARG E  79      81.808  -1.121  58.708  1.00 98.86           N  
ATOM   7625  CZ  ARG E  79      82.225   0.112  58.638  1.00 98.86           C  
ATOM   7626  N   PHE E  80      83.694   6.718  54.717  1.00 98.92           N  
ATOM   7628  CA  PHE E  80      84.230   8.075  54.632  1.00 98.92           C  
ATOM   7630  C   PHE E  80      83.482   9.024  55.573  1.00 98.92           C  
ATOM   7631  CB  PHE E  80      84.178   8.561  53.182  1.00 98.92           C  
ATOM   7634  O   PHE E  80      84.101   9.619  56.458  1.00 98.92           O  
ATOM   7635  CG  PHE E  80      84.439  10.045  53.030  1.00 98.92           C  
ATOM   7636  CD1 PHE E  80      83.396  10.917  52.666  1.00 98.92           C  
ATOM   7638  CD2 PHE E  80      85.722  10.560  53.283  1.00 98.92           C  
ATOM   7640  CE1 PHE E  80      83.644  12.294  52.534  1.00 98.92           C  
ATOM   7642  CE2 PHE E  80      85.972  11.938  53.152  1.00 98.92           C  
ATOM   7644  CZ  PHE E  80      84.934  12.801  52.764  1.00 98.92           C  
ATOM   7646  N   TYR E  81      82.151   9.082  55.476  1.00 98.87           N  
ATOM   7648  CA  TYR E  81      81.345   9.927  56.359  1.00 98.87           C  
ATOM   7650  C   TYR E  81      81.502   9.559  57.837  1.00 98.87           C  
ATOM   7651  CB  TYR E  81      79.876   9.917  55.925  1.00 98.87           C  
ATOM   7654  O   TYR E  81      81.630  10.456  58.667  1.00 98.87           O  
ATOM   7655  CG  TYR E  81      79.595  10.865  54.777  1.00 98.87           C  
ATOM   7656  CD1 TYR E  81      79.741  12.254  54.967  1.00 98.87           C  
ATOM   7658  CD2 TYR E  81      79.200  10.369  53.520  1.00 98.87           C  
ATOM   7660  CE1 TYR E  81      79.513  13.140  53.899  1.00 98.87           C  
ATOM   7662  CE2 TYR E  81      78.966  11.257  52.453  1.00 98.87           C  
ATOM   7664  OH  TYR E  81      78.944  13.508  51.607  1.00 98.87           O  
ATOM   7666  CZ  TYR E  81      79.134  12.644  52.636  1.00 98.87           C  
ATOM   7667  N   GLU E  82      81.563   8.269  58.190  1.00 98.85           N  
ATOM   7669  CA  GLU E  82      81.853   7.838  59.568  1.00 98.85           C  
ATOM   7671  C   GLU E  82      83.205   8.361  60.084  1.00 98.85           C  
ATOM   7672  CB  GLU E  82      81.867   6.302  59.663  1.00 98.85           C  
ATOM   7675  O   GLU E  82      83.304   8.762  61.246  1.00 98.85           O  
ATOM   7676  CG  GLU E  82      80.482   5.637  59.660  1.00 98.85           C  
ATOM   7679  CD  GLU E  82      80.572   4.095  59.683  1.00 98.85           C  
ATOM   7680  OE1 GLU E  82      79.515   3.426  59.669  1.00 98.85           O  
ATOM   7681  OE2 GLU E  82      81.692   3.529  59.774  1.00 98.85           O  
ATOM   7682  N   LEU E  83      84.243   8.364  59.240  1.00 98.89           N  
ATOM   7684  CA  LEU E  83      85.579   8.834  59.610  1.00 98.89           C  
ATOM   7686  C   LEU E  83      85.616  10.346  59.857  1.00 98.89           C  
ATOM   7687  CB  LEU E  83      86.592   8.446  58.513  1.00 98.89           C  
ATOM   7690  O   LEU E  83      86.355  10.787  60.741  1.00 98.89           O  
ATOM   7691  CG  LEU E  83      86.950   6.952  58.462  1.00 98.89           C  
ATOM   7693  CD1 LEU E  83      87.710   6.650  57.168  1.00 98.89           C  
ATOM   7697  CD2 LEU E  83      87.835   6.538  59.641  1.00 98.89           C  
ATOM   7701  N   ILE E  84      84.846  11.132  59.096  1.00 98.92           N  
ATOM   7703  CA  ILE E  84      84.930  12.600  59.120  1.00 98.92           C  
ATOM   7705  C   ILE E  84      83.875  13.288  60.000  1.00 98.92           C  
ATOM   7706  CB  ILE E  84      84.965  13.189  57.694  1.00 98.92           C  
ATOM   7708  O   ILE E  84      84.096  14.425  60.417  1.00 98.92           O  
ATOM   7709  CG1 ILE E  84      83.598  13.098  56.985  1.00 98.92           C  
ATOM   7712  CG2 ILE E  84      86.062  12.530  56.834  1.00 98.92           C  
ATOM   7716  CD1 ILE E  84      83.485  14.010  55.763  1.00 98.92           C  
ATOM   7720  N   ASP E  85      82.760  12.620  60.328  1.00 98.81           N  
ATOM   7722  CA  ASP E  85      81.571  13.246  60.948  1.00 98.81           C  
ATOM   7724  C   ASP E  85      81.878  14.020  62.236  1.00 98.81           C  
ATOM   7725  CB  ASP E  85      80.534  12.162  61.299  1.00 98.81           C  
ATOM   7728  O   ASP E  85      81.229  15.009  62.566  1.00 98.81           O  
ATOM   7729  CG  ASP E  85      79.152  12.756  61.562  1.00 98.81           C  
ATOM   7730  OD1 ASP E  85      78.628  13.439  60.658  1.00 98.81           O  
ATOM   7731  OD2 ASP E  85      78.505  12.469  62.594  1.00 98.81           O  
ATOM   7732  N   SER E  86      82.875  13.556  62.989  1.00 98.74           N  
ATOM   7734  CA  SER E  86      83.259  14.150  64.273  1.00 98.74           C  
ATOM   7736  C   SER E  86      83.987  15.492  64.161  1.00 98.74           C  
ATOM   7737  CB  SER E  86      84.081  13.161  65.098  1.00 98.74           C  
ATOM   7740  O   SER E  86      84.161  16.150  65.186  1.00 98.74           O  
ATOM   7741  OG  SER E  86      85.328  12.863  64.492  1.00 98.74           O  
ATOM   7743  N   TYR E  87      84.441  15.893  62.969  1.00 98.84           N  
ATOM   7745  CA  TYR E  87      85.272  17.090  62.826  1.00 98.84           C  
ATOM   7747  C   TYR E  87      85.054  17.911  61.555  1.00 98.84           C  
ATOM   7748  CB  TYR E  87      86.747  16.685  62.933  1.00 98.84           C  
ATOM   7751  O   TYR E  87      85.385  19.091  61.569  1.00 98.84           O  
ATOM   7752  CG  TYR E  87      87.266  15.782  61.824  1.00 98.84           C  
ATOM   7753  CD1 TYR E  87      87.438  14.404  62.055  1.00 98.84           C  
ATOM   7755  CD2 TYR E  87      87.593  16.325  60.566  1.00 98.84           C  
ATOM   7757  CE1 TYR E  87      87.950  13.574  61.038  1.00 98.84           C  
ATOM   7759  CE2 TYR E  87      88.078  15.495  59.542  1.00 98.84           C  
ATOM   7761  OH  TYR E  87      88.782  13.334  58.800  1.00 98.84           O  
ATOM   7763  CZ  TYR E  87      88.271  14.121  59.778  1.00 98.84           C  
ATOM   7764  N   ALA E  88      84.569  17.327  60.460  1.00 98.89           N  
ATOM   7766  CA  ALA E  88      84.424  18.054  59.204  1.00 98.89           C  
ATOM   7768  C   ALA E  88      83.117  18.859  59.166  1.00 98.89           C  
ATOM   7769  CB  ALA E  88      84.546  17.073  58.036  1.00 98.89           C  
ATOM   7773  O   ALA E  88      82.054  18.364  59.553  1.00 98.89           O  
ATOM   7774  N   PHE E  89      83.197  20.085  58.653  1.00 98.69           N  
ATOM   7776  CA  PHE E  89      82.043  20.898  58.283  1.00 98.69           C  
ATOM   7778  C   PHE E  89      81.742  20.705  56.796  1.00 98.69           C  
ATOM   7779  CB  PHE E  89      82.290  22.371  58.630  1.00 98.69           C  
ATOM   7782  O   PHE E  89      82.642  20.765  55.958  1.00 98.69           O  
ATOM   7783  CG  PHE E  89      82.365  22.630  60.120  1.00 98.69           C  
ATOM   7784  CD1 PHE E  89      81.187  22.874  60.852  1.00 98.69           C  
ATOM   7786  CD2 PHE E  89      83.605  22.588  60.782  1.00 98.69           C  
ATOM   7788  CE1 PHE E  89      81.247  23.069  62.243  1.00 98.69           C  
ATOM   7790  CE2 PHE E  89      83.664  22.773  62.174  1.00 98.69           C  
ATOM   7792  CZ  PHE E  89      82.487  23.011  62.904  1.00 98.69           C  
ATOM   7794  N   GLY E  90      80.470  20.458  56.482  1.00 98.59           N  
ATOM   7796  CA  GLY E  90      80.002  20.046  55.159  1.00 98.59           C  
ATOM   7799  C   GLY E  90      79.176  18.750  55.220  1.00 98.59           C  
ATOM   7800  O   GLY E  90      78.844  18.293  56.320  1.00 98.59           O  
ATOM   7801  N   PRO E  91      78.849  18.144  54.065  1.00 98.83           N  
ATOM   7802  CA  PRO E  91      79.229  18.581  52.719  1.00 98.83           C  
ATOM   7804  C   PRO E  91      78.544  19.892  52.311  1.00 98.83           C  
ATOM   7805  CB  PRO E  91      78.789  17.443  51.790  1.00 98.83           C  
ATOM   7808  O   PRO E  91      77.409  20.158  52.703  1.00 98.83           O  
ATOM   7809  CG  PRO E  91      77.614  16.809  52.528  1.00 98.83           C  
ATOM   7812  CD  PRO E  91      78.014  16.954  53.994  1.00 98.83           C  
ATOM   7815  N   LEU E  92      79.218  20.694  51.489  1.00 98.81           N  
ATOM   7817  CA  LEU E  92      78.584  21.728  50.671  1.00 98.81           C  
ATOM   7819  C   LEU E  92      78.715  21.322  49.202  1.00 98.81           C  
ATOM   7820  CB  LEU E  92      79.228  23.095  50.968  1.00 98.81           C  
ATOM   7823  O   LEU E  92      79.818  21.315  48.665  1.00 98.81           O  
ATOM   7824  CG  LEU E  92      78.740  24.233  50.047  1.00 98.81           C  
ATOM   7826  CD1 LEU E  92      77.252  24.524  50.255  1.00 98.81           C  
ATOM   7830  CD2 LEU E  92      79.527  25.510  50.341  1.00 98.81           C  
ATOM   7834  N   PHE E  93      77.604  20.999  48.547  1.00 98.73           N  
ATOM   7836  CA  PHE E  93      77.592  20.752  47.105  1.00 98.73           C  
ATOM   7838  C   PHE E  93      77.712  22.089  46.372  1.00 98.73           C  
ATOM   7839  CB  PHE E  93      76.318  19.991  46.720  1.00 98.73           C  
ATOM   7842  O   PHE E  93      76.792  22.902  46.424  1.00 98.73           O  
ATOM   7843  CG  PHE E  93      76.326  18.546  47.177  1.00 98.73           C  
ATOM   7844  CD1 PHE E  93      76.800  17.548  46.306  1.00 98.73           C  
ATOM   7846  CD2 PHE E  93      75.906  18.198  48.476  1.00 98.73           C  
ATOM   7848  CE1 PHE E  93      76.853  16.208  46.727  1.00 98.73           C  
ATOM   7850  CE2 PHE E  93      75.973  16.857  48.897  1.00 98.73           C  
ATOM   7852  CZ  PHE E  93      76.440  15.864  48.023  1.00 98.73           C  
ATOM   7854  N   LEU E  94      78.853  22.325  45.721  1.00 98.70           N  
ATOM   7856  CA  LEU E  94      79.099  23.557  44.968  1.00 98.70           C  
ATOM   7858  C   LEU E  94      78.380  23.531  43.623  1.00 98.70           C  
ATOM   7859  CB  LEU E  94      80.610  23.761  44.778  1.00 98.70           C  
ATOM   7862  O   LEU E  94      77.791  24.531  43.223  1.00 98.70           O  
ATOM   7863  CG  LEU E  94      81.377  24.105  46.068  1.00 98.70           C  
ATOM   7865  CD1 LEU E  94      82.858  24.280  45.742  1.00 98.70           C  
ATOM   7869  CD2 LEU E  94      80.883  25.399  46.719  1.00 98.70           C  
ATOM   7873  N   PHE E  95      78.391  22.379  42.952  1.00 97.76           N  
ATOM   7875  CA  PHE E  95      77.523  22.132  41.813  1.00 97.76           C  
ATOM   7877  C   PHE E  95      77.323  20.636  41.575  1.00 97.76           C  
ATOM   7878  CB  PHE E  95      78.069  22.812  40.547  1.00 97.76           C  
ATOM   7881  O   PHE E  95      78.098  19.791  42.032  1.00 97.76           O  
ATOM   7882  CG  PHE E  95      79.226  22.101  39.874  1.00 97.76           C  
ATOM   7883  CD1 PHE E  95      80.550  22.364  40.260  1.00 97.76           C  
ATOM   7885  CD2 PHE E  95      78.967  21.151  38.869  1.00 97.76           C  
ATOM   7887  CE1 PHE E  95      81.604  21.660  39.652  1.00 97.76           C  
ATOM   7889  CE2 PHE E  95      80.020  20.429  38.288  1.00 97.76           C  
ATOM   7891  CZ  PHE E  95      81.344  20.686  38.677  1.00 97.76           C  
ATOM   7893  N   LYS E  96      76.286  20.344  40.792  1.00 98.84           N  
ATOM   7895  CA  LYS E  96      76.094  19.086  40.075  1.00 98.84           C  
ATOM   7897  C   LYS E  96      75.709  19.426  38.640  1.00 98.84           C  
ATOM   7898  CB  LYS E  96      75.031  18.229  40.767  1.00 98.84           C  
ATOM   7901  O   LYS E  96      74.976  20.390  38.407  1.00 98.84           O  
ATOM   7902  CG  LYS E  96      75.501  17.775  42.156  1.00 98.84           C  
ATOM   7905  CD  LYS E  96      74.538  16.837  42.886  1.00 98.84           C  
ATOM   7908  CE  LYS E  96      73.268  17.561  43.351  1.00 98.84           C  
ATOM   7911  NZ  LYS E  96      72.051  16.907  42.828  1.00 98.84           N  
ATOM   7915  N   GLY E  97      76.239  18.702  37.666  1.00 98.72           N  
ATOM   7917  CA  GLY E  97      76.079  19.098  36.273  1.00 98.72           C  
ATOM   7920  C   GLY E  97      76.482  18.037  35.270  1.00 98.72           C  
ATOM   7921  O   GLY E  97      76.939  16.952  35.612  1.00 98.72           O  
ATOM   7922  N   TYR E  98      76.306  18.377  34.002  1.00 98.72           N  
ATOM   7924  CA  TYR E  98      76.549  17.493  32.873  1.00 98.72           C  
ATOM   7926  C   TYR E  98      77.585  18.106  31.945  1.00 98.72           C  
ATOM   7927  CB  TYR E  98      75.229  17.249  32.145  1.00 98.72           C  
ATOM   7930  O   TYR E  98      77.465  19.274  31.558  1.00 98.72           O  
ATOM   7931  CG  TYR E  98      74.225  16.464  32.961  1.00 98.72           C  
ATOM   7932  CD1 TYR E  98      74.299  15.059  32.993  1.00 98.72           C  
ATOM   7934  CD2 TYR E  98      73.238  17.135  33.711  1.00 98.72           C  
ATOM   7936  CE1 TYR E  98      73.349  14.323  33.720  1.00 98.72           C  
ATOM   7938  CE2 TYR E  98      72.308  16.400  34.475  1.00 98.72           C  
ATOM   7940  OH  TYR E  98      71.478  14.234  35.173  1.00 98.72           O  
ATOM   7942  CZ  TYR E  98      72.357  14.988  34.468  1.00 98.72           C  
ATOM   7943  N   ARG E  99      78.592  17.320  31.557  1.00 98.46           N  
ATOM   7945  CA  ARG E  99      79.594  17.784  30.594  1.00 98.46           C  
ATOM   7947  C   ARG E  99      78.944  18.063  29.243  1.00 98.46           C  
ATOM   7948  CB  ARG E  99      80.738  16.778  30.476  1.00 98.46           C  
ATOM   7951  O   ARG E  99      78.198  17.238  28.713  1.00 98.46           O  
ATOM   7952  CG  ARG E  99      81.962  17.411  29.796  1.00 98.46           C  
ATOM   7955  CD  ARG E  99      83.156  16.457  29.784  1.00 98.46           C  
ATOM   7958  NE  ARG E  99      82.904  15.286  28.927  1.00 98.46           N  
ATOM   7960  NH1 ARG E  99      85.061  14.489  28.926  1.00 98.46           N  
ATOM   7963  NH2 ARG E  99      83.469  13.432  27.759  1.00 98.46           N  
ATOM   7966  CZ  ARG E  99      83.815  14.414  28.545  1.00 98.46           C  
ATOM   7967  N   VAL E 100      79.260  19.216  28.673  1.00 97.24           N  
ATOM   7969  CA  VAL E 100      78.894  19.574  27.307  1.00 97.24           C  
ATOM   7971  C   VAL E 100      79.862  18.877  26.355  1.00 97.24           C  
ATOM   7972  CB  VAL E 100      78.917  21.099  27.112  1.00 97.24           C  
ATOM   7974  O   VAL E 100      81.077  18.991  26.493  1.00 97.24           O  
ATOM   7975  CG1 VAL E 100      78.444  21.477  25.705  1.00 97.24           C  
ATOM   7979  CG2 VAL E 100      78.003  21.823  28.113  1.00 97.24           C  
ATOM   7983  N   GLU E 101      79.328  18.142  25.386  1.00 92.85           N  
ATOM   7985  CA  GLU E 101      80.127  17.488  24.349  1.00 92.85           C  
ATOM   7987  C   GLU E 101      80.342  18.415  23.143  1.00 92.85           C  
ATOM   7988  CB  GLU E 101      79.448  16.185  23.889  1.00 92.85           C  
ATOM   7991  O   GLU E 101      79.406  19.098  22.716  1.00 92.85           O  
ATOM   7992  CG  GLU E 101      79.244  15.153  25.012  1.00 92.85           C  
ATOM   7995  CD  GLU E 101      78.737  13.794  24.489  1.00 92.85           C  
ATOM   7996  OE1 GLU E 101      78.903  12.800  25.229  1.00 92.85           O  
ATOM   7997  OE2 GLU E 101      78.218  13.730  23.348  1.00 92.85           O  
ATOM   7998  N   GLY E 102      81.538  18.383  22.543  1.00 83.43           N  
ATOM   8000  CA  GLY E 102      81.815  18.992  21.237  1.00 83.43           C  
ATOM   8003  C   GLY E 102      83.287  19.175  20.911  1.00 83.43           C  
ATOM   8004  O   GLY E 102      84.142  18.792  21.739  1.00 83.43           O  
ATOM   8005  OXT GLY E 102      83.518  19.675  19.789  1.00 83.43           O  
TER
ATOM   8006  N   SER F   1     108.637  14.651  34.812  1.00 32.57           N  
ATOM   8010  CA  SER F   1     107.595  15.357  35.561  1.00 32.57           C  
ATOM   8012  C   SER F   1     108.290  16.232  36.577  1.00 32.57           C  
ATOM   8013  CB  SER F   1     106.672  14.354  36.260  1.00 32.57           C  
ATOM   8016  O   SER F   1     109.072  15.715  37.372  1.00 32.57           O  
ATOM   8017  OG  SER F   1     107.432  13.274  36.783  1.00 32.57           O  
ATOM   8019  N   GLY F   2     108.105  17.550  36.518  1.00 34.16           N  
ATOM   8021  CA  GLY F   2     108.279  18.321  37.746  1.00 34.16           C  
ATOM   8024  C   GLY F   2     107.226  17.800  38.722  1.00 34.16           C  
ATOM   8025  O   GLY F   2     106.081  17.648  38.323  1.00 34.16           O  
ATOM   8026  N   GLY F   3     107.602  17.426  39.943  1.00 44.30           N  
ATOM   8028  CA  GLY F   3     106.645  16.998  40.974  1.00 44.30           C  
ATOM   8031  C   GLY F   3     105.885  18.182  41.574  1.00 44.30           C  
ATOM   8032  O   GLY F   3     105.759  18.261  42.791  1.00 44.30           O  
ATOM   8033  N   GLY F   4     105.512  19.161  40.746  1.00 60.55           N  
ATOM   8035  CA  GLY F   4     104.573  20.193  41.156  1.00 60.55           C  
ATOM   8038  C   GLY F   4     103.210  19.545  41.353  1.00 60.55           C  
ATOM   8039  O   GLY F   4     102.862  18.611  40.629  1.00 60.55           O  
ATOM   8040  N   MET F   5     102.461  20.005  42.349  1.00 86.89           N  
ATOM   8042  CA  MET F   5     101.079  19.573  42.490  1.00 86.89           C  
ATOM   8044  C   MET F   5     100.276  20.147  41.324  1.00 86.89           C  
ATOM   8045  CB  MET F   5     100.494  20.022  43.830  1.00 86.89           C  
ATOM   8048  O   MET F   5     100.347  21.347  41.059  1.00 86.89           O  
ATOM   8049  CG  MET F   5     101.102  19.285  45.025  1.00 86.89           C  
ATOM   8052  SD  MET F   5     100.568  19.939  46.632  1.00 86.89           S  
ATOM   8053  CE  MET F   5     100.831  18.460  47.640  1.00 86.89           C  
ATOM   8057  N   THR F   6      99.523  19.286  40.647  1.00 97.35           N  
ATOM   8059  CA  THR F   6      98.598  19.672  39.581  1.00 97.35           C  
ATOM   8061  C   THR F   6      97.657  20.772  40.080  1.00 97.35           C  
ATOM   8062  CB  THR F   6      97.808  18.431  39.148  1.00 97.35           C  
ATOM   8064  O   THR F   6      97.103  20.647  41.177  1.00 97.35           O  
ATOM   8065  CG2 THR F   6      96.931  18.708  37.952  1.00 97.35           C  
ATOM   8069  OG1 THR F   6      98.698  17.404  38.762  1.00 97.35           O  
ATOM   8071  N   TYR F   7      97.511  21.845  39.299  1.00 98.79           N  
ATOM   8073  CA  TYR F   7      96.748  23.036  39.672  1.00 98.79           C  
ATOM   8075  C   TYR F   7      95.364  23.003  39.028  1.00 98.79           C  
ATOM   8076  CB  TYR F   7      97.527  24.293  39.282  1.00 98.79           C  
ATOM   8079  O   TYR F   7      95.247  22.868  37.813  1.00 98.79           O  
ATOM   8080  CG  TYR F   7      96.943  25.584  39.827  1.00 98.79           C  
ATOM   8081  CD1 TYR F   7      96.353  26.523  38.962  1.00 98.79           C  
ATOM   8083  CD2 TYR F   7      97.016  25.856  41.205  1.00 98.79           C  
ATOM   8085  CE1 TYR F   7      95.902  27.756  39.470  1.00 98.79           C  
ATOM   8087  CE2 TYR F   7      96.589  27.097  41.716  1.00 98.79           C  
ATOM   8089  OH  TYR F   7      95.682  29.286  41.285  1.00 98.79           O  
ATOM   8091  CZ  TYR F   7      96.051  28.060  40.837  1.00 98.79           C  
ATOM   8092  N   HIS F   8      94.327  23.100  39.847  1.00 98.91           N  
ATOM   8094  CA  HIS F   8      92.928  22.982  39.452  1.00 98.91           C  
ATOM   8096  C   HIS F   8      92.237  24.329  39.631  1.00 98.91           C  
ATOM   8097  CB  HIS F   8      92.236  21.895  40.287  1.00 98.91           C  
ATOM   8100  O   HIS F   8      92.427  24.997  40.651  1.00 98.91           O  
ATOM   8101  CG  HIS F   8      92.690  20.491  39.980  1.00 98.91           C  
ATOM   8102  CD2 HIS F   8      93.955  19.988  40.111  1.00 98.91           C  
ATOM   8104  ND1 HIS F   8      91.900  19.463  39.522  1.00 98.91           N  
ATOM   8106  CE1 HIS F   8      92.673  18.377  39.364  1.00 98.91           C  
ATOM   8108  NE2 HIS F   8      93.944  18.651  39.704  1.00 98.91           N  
ATOM   8109  N   VAL F   9      91.421  24.702  38.654  1.00 98.95           N  
ATOM   8111  CA  VAL F   9      90.652  25.943  38.626  1.00 98.95           C  
ATOM   8113  C   VAL F   9      89.228  25.600  38.213  1.00 98.95           C  
ATOM   8114  CB  VAL F   9      91.290  26.959  37.654  1.00 98.95           C  
ATOM   8116  O   VAL F   9      89.016  24.846  37.266  1.00 98.95           O  
ATOM   8117  CG1 VAL F   9      90.504  28.273  37.616  1.00 98.95           C  
ATOM   8121  CG2 VAL F   9      92.754  27.253  38.018  1.00 98.95           C  
ATOM   8125  N   LEU F  10      88.246  26.156  38.921  1.00 98.92           N  
ATOM   8127  CA  LEU F  10      86.848  26.065  38.517  1.00 98.92           C  
ATOM   8129  C   LEU F  10      86.233  27.453  38.427  1.00 98.92           C  
ATOM   8130  CB  LEU F  10      86.076  25.163  39.478  1.00 98.92           C  
ATOM   8133  O   LEU F  10      86.214  28.209  39.405  1.00 98.92           O  
ATOM   8134  CG  LEU F  10      84.629  24.921  39.013  1.00 98.92           C  
ATOM   8136  CD1 LEU F  10      84.549  23.927  37.852  1.00 98.92           C  
ATOM   8140  CD2 LEU F  10      83.838  24.297  40.139  1.00 98.92           C  
ATOM   8144  N   VAL F  11      85.674  27.755  37.260  1.00 98.93           N  
ATOM   8146  CA  VAL F  11      85.071  29.054  36.957  1.00 98.93           C  
ATOM   8148  C   VAL F  11      83.600  28.876  36.608  1.00 98.93           C  
ATOM   8149  CB  VAL F  11      85.827  29.757  35.813  1.00 98.93           C  
ATOM   8151  O   VAL F  11      83.251  27.979  35.854  1.00 98.93           O  
ATOM   8152  CG1 VAL F  11      85.409  31.228  35.739  1.00 98.93           C  
ATOM   8156  CG2 VAL F  11      87.347  29.711  36.004  1.00 98.93           C  
ATOM   8160  N   GLN F  12      82.730  29.739  37.127  1.00 98.96           N  
ATOM   8162  CA  GLN F  12      81.300  29.779  36.827  1.00 98.96           C  
ATOM   8164  C   GLN F  12      80.950  30.992  35.956  1.00 98.96           C  
ATOM   8165  CB  GLN F  12      80.507  29.785  38.145  1.00 98.96           C  
ATOM   8168  O   GLN F  12      81.457  32.098  36.169  1.00 98.96           O  
ATOM   8169  CG  GLN F  12      78.979  29.772  37.953  1.00 98.96           C  
ATOM   8172  CD  GLN F  12      78.252  30.043  39.261  1.00 98.96           C  
ATOM   8173  NE2 GLN F  12      77.555  31.153  39.385  1.00 98.96           N  
ATOM   8176  OE1 GLN F  12      78.292  29.277  40.204  1.00 98.96           O  
ATOM   8177  N   PHE F  13      80.000  30.794  35.042  1.00 98.96           N  
ATOM   8179  CA  PHE F  13      79.314  31.851  34.304  1.00 98.96           C  
ATOM   8181  C   PHE F  13      77.799  31.633  34.312  1.00 98.96           C  
ATOM   8182  CB  PHE F  13      79.828  31.900  32.864  1.00 98.96           C  
ATOM   8185  O   PHE F  13      77.326  30.501  34.204  1.00 98.96           O  
ATOM   8186  CG  PHE F  13      81.259  32.379  32.732  1.00 98.96           C  
ATOM   8187  CD1 PHE F  13      81.521  33.743  32.502  1.00 98.96           C  
ATOM   8189  CD2 PHE F  13      82.326  31.466  32.827  1.00 98.96           C  
ATOM   8191  CE1 PHE F  13      82.844  34.184  32.326  1.00 98.96           C  
ATOM   8193  CE2 PHE F  13      83.647  31.907  32.649  1.00 98.96           C  
ATOM   8195  CZ  PHE F  13      83.905  33.262  32.382  1.00 98.96           C  
ATOM   8197  N   ASP F  14      77.046  32.730  34.366  1.00 98.92           N  
ATOM   8199  CA  ASP F  14      75.604  32.752  34.114  1.00 98.92           C  
ATOM   8201  C   ASP F  14      75.338  33.506  32.801  1.00 98.92           C  
ATOM   8202  CB  ASP F  14      74.843  33.359  35.310  1.00 98.92           C  
ATOM   8205  O   ASP F  14      75.898  34.578  32.555  1.00 98.92           O  
ATOM   8206  CG  ASP F  14      74.771  32.425  36.532  1.00 98.92           C  
ATOM   8207  OD1 ASP F  14      74.507  31.216  36.365  1.00 98.92           O  
ATOM   8208  OD2 ASP F  14      74.903  32.883  37.690  1.00 98.92           O  
ATOM   8209  N   VAL F  15      74.498  32.953  31.926  1.00 98.84           N  
ATOM   8211  CA  VAL F  15      74.244  33.511  30.589  1.00 98.84           C  
ATOM   8213  C   VAL F  15      72.752  33.645  30.282  1.00 98.84           C  
ATOM   8214  CB  VAL F  15      74.960  32.723  29.476  1.00 98.84           C  
ATOM   8216  O   VAL F  15      71.956  32.823  30.727  1.00 98.84           O  
ATOM   8217  CG1 VAL F  15      76.466  32.664  29.731  1.00 98.84           C  
ATOM   8221  CG2 VAL F  15      74.446  31.294  29.262  1.00 98.84           C  
ATOM   8225  N   PRO F  16      72.344  34.641  29.477  1.00 98.68           N  
ATOM   8226  CA  PRO F  16      70.978  34.739  28.981  1.00 98.68           C  
ATOM   8228  C   PRO F  16      70.556  33.489  28.207  1.00 98.68           C  
ATOM   8229  CB  PRO F  16      70.945  35.982  28.088  1.00 98.68           C  
ATOM   8232  O   PRO F  16      71.368  32.828  27.549  1.00 98.68           O  
ATOM   8233  CG  PRO F  16      72.082  36.840  28.634  1.00 98.68           C  
ATOM   8236  CD  PRO F  16      73.111  35.803  29.070  1.00 98.68           C  
ATOM   8239  N   SER F  17      69.261  33.186  28.229  1.00 98.66           N  
ATOM   8241  CA  SER F  17      68.734  31.952  27.645  1.00 98.66           C  
ATOM   8243  C   SER F  17      68.956  31.832  26.137  1.00 98.66           C  
ATOM   8244  CB  SER F  17      67.258  31.797  27.990  1.00 98.66           C  
ATOM   8247  O   SER F  17      69.221  30.733  25.648  1.00 98.66           O  
ATOM   8248  OG  SER F  17      66.519  32.951  27.667  1.00 98.66           O  
ATOM   8250  N   ASP F  18      68.949  32.948  25.403  1.00 98.71           N  
ATOM   8252  CA  ASP F  18      69.249  33.000  23.968  1.00 98.71           C  
ATOM   8254  C   ASP F  18      70.754  32.890  23.648  1.00 98.71           C  
ATOM   8255  CB  ASP F  18      68.623  34.264  23.349  1.00 98.71           C  
ATOM   8258  O   ASP F  18      71.139  32.856  22.476  1.00 98.71           O  
ATOM   8259  CG  ASP F  18      69.394  35.547  23.686  1.00 98.71           C  
ATOM   8260  OD1 ASP F  18      69.711  35.733  24.879  1.00 98.71           O  
ATOM   8261  OD2 ASP F  18      69.701  36.321  22.745  1.00 98.71           O  
ATOM   8262  N   LYS F  19      71.613  32.812  24.674  1.00 98.88           N  
ATOM   8264  CA  LYS F  19      73.078  32.729  24.556  1.00 98.88           C  
ATOM   8266  C   LYS F  19      73.682  31.426  25.062  1.00 98.88           C  
ATOM   8267  CB  LYS F  19      73.732  33.929  25.258  1.00 98.88           C  
ATOM   8270  O   LYS F  19      74.877  31.236  24.869  1.00 98.88           O  
ATOM   8271  CG  LYS F  19      73.278  35.280  24.703  1.00 98.88           C  
ATOM   8274  CD  LYS F  19      73.657  35.474  23.236  1.00 98.88           C  
ATOM   8277  CE  LYS F  19      73.098  36.819  22.796  1.00 98.88           C  
ATOM   8280  NZ  LYS F  19      73.265  36.994  21.342  1.00 98.88           N  
ATOM   8284  N   ARG F  20      72.890  30.501  25.611  1.00 98.88           N  
ATOM   8286  CA  ARG F  20      73.367  29.197  26.122  1.00 98.88           C  
ATOM   8288  C   ARG F  20      74.230  28.435  25.110  1.00 98.88           C  
ATOM   8289  CB  ARG F  20      72.166  28.342  26.549  1.00 98.88           C  
ATOM   8292  O   ARG F  20      75.353  28.059  25.421  1.00 98.88           O  
ATOM   8293  CG  ARG F  20      71.390  28.933  27.735  1.00 98.88           C  
ATOM   8296  CD  ARG F  20      70.083  28.152  27.914  1.00 98.88           C  
ATOM   8299  NE  ARG F  20      69.273  28.708  29.004  1.00 98.88           N  
ATOM   8301  NH1 ARG F  20      67.135  28.190  28.293  1.00 98.88           N  
ATOM   8304  NH2 ARG F  20      67.449  29.225  30.218  1.00 98.88           N  
ATOM   8307  CZ  ARG F  20      67.964  28.691  29.162  1.00 98.88           C  
ATOM   8308  N   GLU F  21      73.743  28.277  23.880  1.00 98.73           N  
ATOM   8310  CA  GLU F  21      74.479  27.572  22.816  1.00 98.73           C  
ATOM   8312  C   GLU F  21      75.713  28.351  22.341  1.00 98.73           C  
ATOM   8313  CB  GLU F  21      73.553  27.323  21.614  1.00 98.73           C  
ATOM   8316  O   GLU F  21      76.749  27.765  22.035  1.00 98.73           O  
ATOM   8317  CG  GLU F  21      72.317  26.473  21.943  1.00 98.73           C  
ATOM   8320  CD  GLU F  21      72.674  25.115  22.565  1.00 98.73           C  
ATOM   8321  OE1 GLU F  21      72.024  24.757  23.575  1.00 98.73           O  
ATOM   8322  OE2 GLU F  21      73.584  24.457  22.019  1.00 98.73           O  
ATOM   8323  N   ALA F  22      75.624  29.686  22.300  1.00 98.90           N  
ATOM   8325  CA  ALA F  22      76.754  30.535  21.934  1.00 98.90           C  
ATOM   8327  C   ALA F  22      77.873  30.459  22.984  1.00 98.90           C  
ATOM   8328  CB  ALA F  22      76.259  31.973  21.731  1.00 98.90           C  
ATOM   8332  O   ALA F  22      79.043  30.400  22.617  1.00 98.90           O  
ATOM   8333  N   PHE F  23      77.509  30.411  24.269  1.00 98.93           N  
ATOM   8335  CA  PHE F  23      78.450  30.247  25.368  1.00 98.93           C  
ATOM   8337  C   PHE F  23      79.092  28.863  25.350  1.00 98.93           C  
ATOM   8338  CB  PHE F  23      77.748  30.485  26.706  1.00 98.93           C  
ATOM   8341  O   PHE F  23      80.313  28.770  25.394  1.00 98.93           O  
ATOM   8342  CG  PHE F  23      78.738  30.465  27.850  1.00 98.93           C  
ATOM   8343  CD1 PHE F  23      79.008  29.259  28.523  1.00 98.93           C  
ATOM   8345  CD2 PHE F  23      79.466  31.627  28.176  1.00 98.93           C  
ATOM   8347  CE1 PHE F  23      80.022  29.211  29.493  1.00 98.93           C  
ATOM   8349  CE2 PHE F  23      80.443  31.586  29.185  1.00 98.93           C  
ATOM   8351  CZ  PHE F  23      80.733  30.372  29.829  1.00 98.93           C  
ATOM   8353  N   ALA F  24      78.293  27.801  25.210  1.00 98.86           N  
ATOM   8355  CA  ALA F  24      78.802  26.438  25.091  1.00 98.86           C  
ATOM   8357  C   ALA F  24      79.820  26.321  23.944  1.00 98.86           C  
ATOM   8358  CB  ALA F  24      77.608  25.499  24.890  1.00 98.86           C  
ATOM   8362  O   ALA F  24      80.920  25.813  24.142  1.00 98.86           O  
ATOM   8363  N   ALA F  25      79.502  26.870  22.766  1.00 98.89           N  
ATOM   8365  CA  ALA F  25      80.420  26.882  21.630  1.00 98.89           C  
ATOM   8367  C   ALA F  25      81.697  27.702  21.895  1.00 98.89           C  
ATOM   8368  CB  ALA F  25      79.664  27.411  20.406  1.00 98.89           C  
ATOM   8372  O   ALA F  25      82.778  27.292  21.476  1.00 98.89           O  
ATOM   8373  N   ALA F  26      81.590  28.844  22.581  1.00 98.95           N  
ATOM   8375  CA  ALA F  26      82.745  29.667  22.942  1.00 98.95           C  
ATOM   8377  C   ALA F  26      83.646  28.968  23.976  1.00 98.95           C  
ATOM   8378  CB  ALA F  26      82.248  31.034  23.429  1.00 98.95           C  
ATOM   8382  O   ALA F  26      84.861  28.943  23.794  1.00 98.95           O  
ATOM   8383  N   GLY F  27      83.065  28.357  25.010  1.00 98.93           N  
ATOM   8385  CA  GLY F  27      83.806  27.600  26.020  1.00 98.93           C  
ATOM   8388  C   GLY F  27      84.497  26.375  25.422  1.00 98.93           C  
ATOM   8389  O   GLY F  27      85.668  26.138  25.692  1.00 98.93           O  
ATOM   8390  N   LEU F  28      83.817  25.637  24.535  1.00 98.85           N  
ATOM   8392  CA  LEU F  28      84.423  24.506  23.823  1.00 98.85           C  
ATOM   8394  C   LEU F  28      85.531  24.957  22.864  1.00 98.85           C  
ATOM   8395  CB  LEU F  28      83.349  23.744  23.035  1.00 98.85           C  
ATOM   8398  O   LEU F  28      86.501  24.229  22.669  1.00 98.85           O  
ATOM   8399  CG  LEU F  28      82.368  22.930  23.893  1.00 98.85           C  
ATOM   8401  CD1 LEU F  28      81.237  22.463  22.976  1.00 98.85           C  
ATOM   8405  CD2 LEU F  28      83.018  21.705  24.534  1.00 98.85           C  
ATOM   8409  N   PHE F  29      85.401  26.138  22.252  1.00 98.78           N  
ATOM   8411  CA  PHE F  29      86.469  26.724  21.444  1.00 98.78           C  
ATOM   8413  C   PHE F  29      87.725  26.984  22.284  1.00 98.78           C  
ATOM   8414  CB  PHE F  29      85.966  27.999  20.747  1.00 98.78           C  
ATOM   8417  O   PHE F  29      88.814  26.610  21.844  1.00 98.78           O  
ATOM   8418  CG  PHE F  29      87.074  28.884  20.210  1.00 98.78           C  
ATOM   8419  CD1 PHE F  29      87.590  29.927  21.003  1.00 98.78           C  
ATOM   8421  CD2 PHE F  29      87.641  28.619  18.950  1.00 98.78           C  
ATOM   8423  CE1 PHE F  29      88.671  30.696  20.543  1.00 98.78           C  
ATOM   8425  CE2 PHE F  29      88.716  29.398  18.482  1.00 98.78           C  
ATOM   8427  CZ  PHE F  29      89.233  30.434  19.281  1.00 98.78           C  
ATOM   8429  N   ASP F  30      87.575  27.569  23.475  1.00 98.87           N  
ATOM   8431  CA  ASP F  30      88.702  27.822  24.376  1.00 98.87           C  
ATOM   8433  C   ASP F  30      89.321  26.514  24.864  1.00 98.87           C  
ATOM   8434  CB  ASP F  30      88.265  28.705  25.554  1.00 98.87           C  
ATOM   8437  O   ASP F  30      90.492  26.251  24.610  1.00 98.87           O  
ATOM   8438  CG  ASP F  30      89.437  29.439  26.224  1.00 98.87           C  
ATOM   8439  OD1 ASP F  30      90.522  29.527  25.600  1.00 98.87           O  
ATOM   8440  OD2 ASP F  30      89.198  30.030  27.293  1.00 98.87           O  
ATOM   8441  N   ALA F  31      88.494  25.620  25.416  1.00 98.82           N  
ATOM   8443  CA  ALA F  31      88.914  24.319  25.922  1.00 98.82           C  
ATOM   8445  C   ALA F  31      89.717  23.522  24.883  1.00 98.82           C  
ATOM   8446  CB  ALA F  31      87.657  23.551  26.354  1.00 98.82           C  
ATOM   8450  O   ALA F  31      90.853  23.107  25.129  1.00 98.82           O  
ATOM   8451  N   ASN F  32      89.156  23.356  23.680  1.00 98.77           N  
ATOM   8453  CA  ASN F  32      89.814  22.626  22.601  1.00 98.77           C  
ATOM   8455  C   ASN F  32      91.073  23.349  22.104  1.00 98.77           C  
ATOM   8456  CB  ASN F  32      88.811  22.402  21.456  1.00 98.77           C  
ATOM   8459  O   ASN F  32      92.073  22.696  21.798  1.00 98.77           O  
ATOM   8460  CG  ASN F  32      87.791  21.320  21.770  1.00 98.77           C  
ATOM   8461  ND2 ASN F  32      86.548  21.492  21.392  1.00 98.77           N  
ATOM   8464  OD1 ASN F  32      88.139  20.269  22.277  1.00 98.77           O  
ATOM   8465  N   GLY F  33      91.042  24.680  22.006  1.00 98.80           N  
ATOM   8467  CA  GLY F  33      92.182  25.486  21.582  1.00 98.80           C  
ATOM   8470  C   GLY F  33      93.346  25.424  22.572  1.00 98.80           C  
ATOM   8471  O   GLY F  33      94.490  25.244  22.150  1.00 98.80           O  
ATOM   8472  N   SER F  34      93.069  25.516  23.870  1.00 98.83           N  
ATOM   8474  CA  SER F  34      94.064  25.430  24.937  1.00 98.83           C  
ATOM   8476  C   SER F  34      94.652  24.030  25.043  1.00 98.83           C  
ATOM   8477  CB  SER F  34      93.449  25.900  26.254  1.00 98.83           C  
ATOM   8480  O   SER F  34      95.868  23.891  24.933  1.00 98.83           O  
ATOM   8481  OG  SER F  34      93.298  27.296  26.152  1.00 98.83           O  
ATOM   8483  N   LEU F  35      93.828  22.977  25.091  1.00 98.76           N  
ATOM   8485  CA  LEU F  35      94.316  21.588  25.113  1.00 98.76           C  
ATOM   8487  C   LEU F  35      95.194  21.236  23.898  1.00 98.76           C  
ATOM   8488  CB  LEU F  35      93.109  20.632  25.169  1.00 98.76           C  
ATOM   8491  O   LEU F  35      96.122  20.436  24.007  1.00 98.76           O  
ATOM   8492  CG  LEU F  35      92.401  20.578  26.536  1.00 98.76           C  
ATOM   8494  CD1 LEU F  35      91.065  19.847  26.391  1.00 98.76           C  
ATOM   8498  CD2 LEU F  35      93.236  19.821  27.570  1.00 98.76           C  
ATOM   8502  N   GLN F  36      94.920  21.818  22.725  1.00 98.64           N  
ATOM   8504  CA  GLN F  36      95.716  21.566  21.518  1.00 98.64           C  
ATOM   8506  C   GLN F  36      97.054  22.314  21.493  1.00 98.64           C  
ATOM   8507  CB  GLN F  36      94.899  21.931  20.270  1.00 98.64           C  
ATOM   8510  O   GLN F  36      98.016  21.806  20.913  1.00 98.64           O  
ATOM   8511  CG  GLN F  36      93.833  20.872  19.962  1.00 98.64           C  
ATOM   8514  CD  GLN F  36      92.915  21.286  18.818  1.00 98.64           C  
ATOM   8515  NE2 GLN F  36      91.659  20.898  18.860  1.00 98.64           N  
ATOM   8518  OE1 GLN F  36      93.303  21.916  17.844  1.00 98.64           O  
ATOM   8519  N   ASN F  37      97.121  23.521  22.063  1.00 98.25           N  
ATOM   8521  CA  ASN F  37      98.247  24.439  21.854  1.00 98.25           C  
ATOM   8523  C   ASN F  37      99.089  24.700  23.113  1.00 98.25           C  
ATOM   8524  CB  ASN F  37      97.716  25.746  21.244  1.00 98.25           C  
ATOM   8527  O   ASN F  37     100.188  25.245  22.998  1.00 98.25           O  
ATOM   8528  CG  ASN F  37      97.080  25.537  19.881  1.00 98.25           C  
ATOM   8529  ND2 ASN F  37      95.806  25.803  19.750  1.00 98.25           N  
ATOM   8532  OD1 ASN F  37      97.713  25.132  18.919  1.00 98.25           O  
ATOM   8533  N   GLU F  38      98.611  24.315  24.294  1.00 98.47           N  
ATOM   8535  CA  GLU F  38      99.232  24.621  25.582  1.00 98.47           C  
ATOM   8537  C   GLU F  38      99.663  23.324  26.277  1.00 98.47           C  
ATOM   8538  CB  GLU F  38      98.260  25.410  26.465  1.00 98.47           C  
ATOM   8541  O   GLU F  38      98.838  22.646  26.883  1.00 98.47           O  
ATOM   8542  CG  GLU F  38      97.805  26.720  25.813  1.00 98.47           C  
ATOM   8545  CD  GLU F  38      96.644  27.373  26.567  1.00 98.47           C  
ATOM   8546  OE1 GLU F  38      96.137  28.403  26.076  1.00 98.47           O  
ATOM   8547  OE2 GLU F  38      96.236  26.874  27.631  1.00 98.47           O  
ATOM   8548  N   PRO F  39     100.960  22.962  26.247  1.00 97.35           N  
ATOM   8549  CA  PRO F  39     101.429  21.705  26.836  1.00 97.35           C  
ATOM   8551  C   PRO F  39     101.134  21.555  28.334  1.00 97.35           C  
ATOM   8552  CB  PRO F  39     102.940  21.688  26.587  1.00 97.35           C  
ATOM   8555  O   PRO F  39     101.067  20.434  28.827  1.00 97.35           O  
ATOM   8556  CG  PRO F  39     103.108  22.553  25.341  1.00 97.35           C  
ATOM   8559  CD  PRO F  39     102.030  23.616  25.512  1.00 97.35           C  
ATOM   8562  N   GLY F  40     101.000  22.682  29.041  1.00 97.83           N  
ATOM   8564  CA  GLY F  40     100.701  22.721  30.468  1.00 97.83           C  
ATOM   8567  C   GLY F  40      99.210  22.676  30.804  1.00 97.83           C  
ATOM   8568  O   GLY F  40      98.898  22.608  31.982  1.00 97.83           O  
ATOM   8569  N   THR F  41      98.301  22.707  29.824  1.00 98.73           N  
ATOM   8571  CA  THR F  41      96.851  22.566  30.041  1.00 98.73           C  
ATOM   8573  C   THR F  41      96.484  21.093  29.891  1.00 98.73           C  
ATOM   8574  CB  THR F  41      96.057  23.469  29.084  1.00 98.73           C  
ATOM   8576  O   THR F  41      96.590  20.520  28.809  1.00 98.73           O  
ATOM   8577  CG2 THR F  41      94.551  23.399  29.344  1.00 98.73           C  
ATOM   8581  OG1 THR F  41      96.491  24.791  29.325  1.00 98.73           O  
ATOM   8583  N   LEU F  42      96.113  20.451  30.998  1.00 98.62           N  
ATOM   8585  CA  LEU F  42      95.962  18.996  31.108  1.00 98.62           C  
ATOM   8587  C   LEU F  42      94.510  18.526  30.960  1.00 98.62           C  
ATOM   8588  CB  LEU F  42      96.533  18.530  32.460  1.00 98.62           C  
ATOM   8591  O   LEU F  42      94.268  17.444  30.425  1.00 98.62           O  
ATOM   8592  CG  LEU F  42      98.006  18.891  32.728  1.00 98.62           C  
ATOM   8594  CD1 LEU F  42      98.429  18.259  34.054  1.00 98.62           C  
ATOM   8598  CD2 LEU F  42      98.953  18.385  31.637  1.00 98.62           C  
ATOM   8602  N   ARG F  43      93.553  19.329  31.434  1.00 98.61           N  
ATOM   8604  CA  ARG F  43      92.105  19.117  31.295  1.00 98.61           C  
ATOM   8606  C   ARG F  43      91.433  20.477  31.151  1.00 98.61           C  
ATOM   8607  CB  ARG F  43      91.559  18.355  32.517  1.00 98.61           C  
ATOM   8610  O   ARG F  43      91.845  21.431  31.799  1.00 98.61           O  
ATOM   8611  CG  ARG F  43      90.060  18.023  32.459  1.00 98.61           C  
ATOM   8614  CD  ARG F  43      89.607  17.233  33.697  1.00 98.61           C  
ATOM   8617  NE  ARG F  43      89.606  18.043  34.935  1.00 98.61           N  
ATOM   8619  NH1 ARG F  43      90.163  16.423  36.473  1.00 98.61           N  
ATOM   8622  NH2 ARG F  43      89.516  18.410  37.182  1.00 98.61           N  
ATOM   8625  CZ  ARG F  43      89.767  17.626  36.182  1.00 98.61           C  
ATOM   8626  N   PHE F  44      90.420  20.547  30.303  1.00 98.74           N  
ATOM   8628  CA  PHE F  44      89.551  21.709  30.187  1.00 98.74           C  
ATOM   8630  C   PHE F  44      88.188  21.200  29.727  1.00 98.74           C  
ATOM   8631  CB  PHE F  44      90.162  22.724  29.209  1.00 98.74           C  
ATOM   8634  O   PHE F  44      88.061  20.677  28.618  1.00 98.74           O  
ATOM   8635  CG  PHE F  44      89.673  24.149  29.390  1.00 98.74           C  
ATOM   8636  CD1 PHE F  44      88.302  24.446  29.541  1.00 98.74           C  
ATOM   8638  CD2 PHE F  44      90.609  25.203  29.403  1.00 98.74           C  
ATOM   8640  CE1 PHE F  44      87.877  25.771  29.706  1.00 98.74           C  
ATOM   8642  CE2 PHE F  44      90.178  26.529  29.576  1.00 98.74           C  
ATOM   8644  CZ  PHE F  44      88.814  26.814  29.730  1.00 98.74           C  
ATOM   8646  N   GLU F  45      87.181  21.295  30.586  1.00 98.64           N  
ATOM   8648  CA  GLU F  45      85.844  20.773  30.320  1.00 98.64           C  
ATOM   8650  C   GLU F  45      84.780  21.841  30.562  1.00 98.64           C  
ATOM   8651  CB  GLU F  45      85.581  19.518  31.161  1.00 98.64           C  
ATOM   8654  O   GLU F  45      84.794  22.545  31.567  1.00 98.64           O  
ATOM   8655  CG  GLU F  45      86.518  18.367  30.761  1.00 98.64           C  
ATOM   8658  CD  GLU F  45      86.237  17.095  31.558  1.00 98.64           C  
ATOM   8659  OE1 GLU F  45      86.196  15.999  30.943  1.00 98.64           O  
ATOM   8660  OE2 GLU F  45      86.060  17.191  32.786  1.00 98.64           O  
ATOM   8661  N   VAL F  46      83.827  21.935  29.634  1.00 98.87           N  
ATOM   8663  CA  VAL F  46      82.639  22.777  29.791  1.00 98.87           C  
ATOM   8665  C   VAL F  46      81.534  21.922  30.392  1.00 98.87           C  
ATOM   8666  CB  VAL F  46      82.190  23.393  28.456  1.00 98.87           C  
ATOM   8668  O   VAL F  46      81.178  20.881  29.840  1.00 98.87           O  
ATOM   8669  CG1 VAL F  46      81.021  24.367  28.660  1.00 98.87           C  
ATOM   8673  CG2 VAL F  46      83.321  24.156  27.763  1.00 98.87           C  
ATOM   8677  N   ILE F  47      80.968  22.362  31.505  1.00 98.88           N  
ATOM   8679  CA  ILE F  47      79.904  21.666  32.230  1.00 98.88           C  
ATOM   8681  C   ILE F  47      78.705  22.606  32.315  1.00 98.88           C  
ATOM   8682  CB  ILE F  47      80.416  21.216  33.618  1.00 98.88           C  
ATOM   8684  O   ILE F  47      78.865  23.803  32.536  1.00 98.88           O  
ATOM   8685  CG1 ILE F  47      81.655  20.290  33.504  1.00 98.88           C  
ATOM   8688  CG2 ILE F  47      79.302  20.507  34.410  1.00 98.88           C  
ATOM   8692  CD1 ILE F  47      82.420  20.142  34.824  1.00 98.88           C  
ATOM   8696  N   ARG F  48      77.490  22.088  32.137  1.00 98.79           N  
ATOM   8698  CA  ARG F  48      76.254  22.837  32.393  1.00 98.79           C  
ATOM   8700  C   ARG F  48      75.615  22.340  33.681  1.00 98.79           C  
ATOM   8701  CB  ARG F  48      75.320  22.735  31.184  1.00 98.79           C  
ATOM   8704  O   ARG F  48      75.560  21.131  33.903  1.00 98.79           O  
ATOM   8705  CG  ARG F  48      74.169  23.746  31.302  1.00 98.79           C  
ATOM   8708  CD  ARG F  48      73.284  23.748  30.056  1.00 98.79           C  
ATOM   8711  NE  ARG F  48      72.560  22.473  29.902  1.00 98.79           N  
ATOM   8713  NH1 ARG F  48      71.664  22.905  27.841  1.00 98.79           N  
ATOM   8716  NH2 ARG F  48      71.322  20.914  28.810  1.00 98.79           N  
ATOM   8719  CZ  ARG F  48      71.850  22.103  28.854  1.00 98.79           C  
ATOM   8720  N   ASP F  49      75.120  23.260  34.499  1.00 98.82           N  
ATOM   8722  CA  ASP F  49      74.421  22.928  35.741  1.00 98.82           C  
ATOM   8724  C   ASP F  49      73.187  22.051  35.482  1.00 98.82           C  
ATOM   8725  CB  ASP F  49      74.044  24.227  36.455  1.00 98.82           C  
ATOM   8728  O   ASP F  49      72.510  22.184  34.455  1.00 98.82           O  
ATOM   8729  CG  ASP F  49      73.548  23.973  37.871  1.00 98.82           C  
ATOM   8730  OD1 ASP F  49      72.314  23.852  38.042  1.00 98.82           O  
ATOM   8731  OD2 ASP F  49      74.417  23.915  38.765  1.00 98.82           O  
ATOM   8732  N   GLU F  50      72.903  21.128  36.403  1.00 98.23           N  
ATOM   8734  CA  GLU F  50      71.769  20.210  36.270  1.00 98.23           C  
ATOM   8736  C   GLU F  50      70.411  20.926  36.396  1.00 98.23           C  
ATOM   8737  CB  GLU F  50      71.909  19.051  37.277  1.00 98.23           C  
ATOM   8740  O   GLU F  50      69.449  20.539  35.733  1.00 98.23           O  
ATOM   8741  CG  GLU F  50      71.582  19.483  38.714  1.00 98.23           C  
ATOM   8744  CD  GLU F  50      71.652  18.378  39.763  1.00 98.23           C  
ATOM   8745  OE1 GLU F  50      71.529  18.708  40.966  1.00 98.23           O  
ATOM   8746  OE2 GLU F  50      71.828  17.191  39.423  1.00 98.23           O  
ATOM   8747  N   ASN F  51      70.339  21.981  37.216  1.00 97.67           N  
ATOM   8749  CA  ASN F  51      69.100  22.662  37.591  1.00 97.67           C  
ATOM   8751  C   ASN F  51      68.940  23.992  36.846  1.00 97.67           C  
ATOM   8752  CB  ASN F  51      69.108  22.888  39.113  1.00 97.67           C  
ATOM   8755  O   ASN F  51      67.839  24.361  36.432  1.00 97.67           O  
ATOM   8756  CG  ASN F  51      69.010  21.595  39.902  1.00 97.67           C  
ATOM   8757  ND2 ASN F  51      69.917  21.367  40.824  1.00 97.67           N  
ATOM   8760  OD1 ASN F  51      68.138  20.773  39.679  1.00 97.67           O  
ATOM   8761  N   ASN F  52      70.039  24.718  36.652  1.00 98.75           N  
ATOM   8763  CA  ASN F  52      70.052  26.027  36.022  1.00 98.75           C  
ATOM   8765  C   ASN F  52      70.643  25.963  34.608  1.00 98.75           C  
ATOM   8766  CB  ASN F  52      70.767  27.012  36.954  1.00 98.75           C  
ATOM   8769  O   ASN F  52      71.848  26.044  34.391  1.00 98.75           O  
ATOM   8770  CG  ASN F  52      70.749  28.428  36.416  1.00 98.75           C  
ATOM   8771  ND2 ASN F  52      71.200  29.375  37.202  1.00 98.75           N  
ATOM   8774  OD1 ASN F  52      70.360  28.694  35.287  1.00 98.75           O  
ATOM   8775  N   ARG F  53      69.767  25.937  33.599  1.00 98.12           N  
ATOM   8777  CA  ARG F  53      70.166  25.909  32.176  1.00 98.12           C  
ATOM   8779  C   ARG F  53      70.979  27.127  31.719  1.00 98.12           C  
ATOM   8780  CB  ARG F  53      68.919  25.768  31.294  1.00 98.12           C  
ATOM   8783  O   ARG F  53      71.558  27.078  30.634  1.00 98.12           O  
ATOM   8784  CG  ARG F  53      68.189  24.439  31.524  1.00 98.12           C  
ATOM   8787  CD  ARG F  53      67.022  24.277  30.542  1.00 98.12           C  
ATOM   8790  NE  ARG F  53      65.935  25.243  30.798  1.00 98.12           N  
ATOM   8792  NH1 ARG F  53      64.862  25.066  28.776  1.00 98.12           N  
ATOM   8795  NH2 ARG F  53      64.022  26.385  30.343  1.00 98.12           N  
ATOM   8798  CZ  ARG F  53      64.949  25.559  29.980  1.00 98.12           C  
ATOM   8799  N   ASN F  54      70.971  28.216  32.488  1.00 98.78           N  
ATOM   8801  CA  ASN F  54      71.753  29.425  32.238  1.00 98.78           C  
ATOM   8803  C   ASN F  54      73.155  29.367  32.853  1.00 98.78           C  
ATOM   8804  CB  ASN F  54      70.978  30.640  32.778  1.00 98.78           C  
ATOM   8807  O   ASN F  54      73.956  30.245  32.551  1.00 98.78           O  
ATOM   8808  CG  ASN F  54      69.710  30.925  32.011  1.00 98.78           C  
ATOM   8809  ND2 ASN F  54      68.645  31.320  32.669  1.00 98.78           N  
ATOM   8812  OD1 ASN F  54      69.623  30.723  30.811  1.00 98.78           O  
ATOM   8813  N   ARG F  55      73.457  28.371  33.691  1.00 98.94           N  
ATOM   8815  CA  ARG F  55      74.724  28.279  34.409  1.00 98.94           C  
ATOM   8817  C   ARG F  55      75.657  27.258  33.783  1.00 98.94           C  
ATOM   8818  CB  ARG F  55      74.458  27.983  35.881  1.00 98.94           C  
ATOM   8821  O   ARG F  55      75.285  26.106  33.551  1.00 98.94           O  
ATOM   8822  CG  ARG F  55      75.767  27.988  36.685  1.00 98.94           C  
ATOM   8825  CD  ARG F  55      75.475  28.095  38.177  1.00 98.94           C  
ATOM   8828  NE  ARG F  55      74.924  29.420  38.495  1.00 98.94           N  
ATOM   8830  NH1 ARG F  55      74.591  29.063  40.725  1.00 98.94           N  
ATOM   8833  NH2 ARG F  55      74.179  31.087  39.808  1.00 98.94           N  
ATOM   8836  CZ  ARG F  55      74.561  29.848  39.680  1.00 98.94           C  
ATOM   8837  N   PHE F  56      76.886  27.693  33.558  1.00 98.95           N  
ATOM   8839  CA  PHE F  56      77.969  26.860  33.071  1.00 98.95           C  
ATOM   8841  C   PHE F  56      79.178  26.966  33.991  1.00 98.95           C  
ATOM   8842  CB  PHE F  56      78.337  27.260  31.641  1.00 98.95           C  
ATOM   8845  O   PHE F  56      79.407  28.001  34.620  1.00 98.95           O  
ATOM   8846  CG  PHE F  56      77.274  26.963  30.602  1.00 98.95           C  
ATOM   8847  CD1 PHE F  56      77.350  25.785  29.836  1.00 98.95           C  
ATOM   8849  CD2 PHE F  56      76.222  27.872  30.386  1.00 98.95           C  
ATOM   8851  CE1 PHE F  56      76.389  25.529  28.842  1.00 98.95           C  
ATOM   8853  CE2 PHE F  56      75.250  27.605  29.405  1.00 98.95           C  
ATOM   8855  CZ  PHE F  56      75.342  26.440  28.623  1.00 98.95           C  
ATOM   8857  N   TYR F  57      79.963  25.899  34.007  1.00 98.95           N  
ATOM   8859  CA  TYR F  57      81.239  25.814  34.690  1.00 98.95           C  
ATOM   8861  C   TYR F  57      82.334  25.438  33.689  1.00 98.95           C  
ATOM   8862  CB  TYR F  57      81.167  24.823  35.859  1.00 98.95           C  
ATOM   8865  O   TYR F  57      82.087  24.658  32.765  1.00 98.95           O  
ATOM   8866  CG  TYR F  57      79.938  24.968  36.739  1.00 98.95           C  
ATOM   8867  CD1 TYR F  57      79.906  25.956  37.739  1.00 98.95           C  
ATOM   8869  CD2 TYR F  57      78.825  24.123  36.550  1.00 98.95           C  
ATOM   8871  CE1 TYR F  57      78.764  26.098  38.550  1.00 98.95           C  
ATOM   8873  CE2 TYR F  57      77.683  24.263  37.362  1.00 98.95           C  
ATOM   8875  OH  TYR F  57      76.556  25.414  39.160  1.00 98.95           O  
ATOM   8877  CZ  TYR F  57      77.650  25.256  38.365  1.00 98.95           C  
ATOM   8878  N   LEU F  58      83.527  25.989  33.879  1.00 98.96           N  
ATOM   8880  CA  LEU F  58      84.754  25.585  33.201  1.00 98.96           C  
ATOM   8882  C   LEU F  58      85.642  24.890  34.240  1.00 98.96           C  
ATOM   8883  CB  LEU F  58      85.442  26.810  32.568  1.00 98.96           C  
ATOM   8886  O   LEU F  58      86.097  25.541  35.180  1.00 98.96           O  
ATOM   8887  CG  LEU F  58      84.571  27.683  31.644  1.00 98.96           C  
ATOM   8889  CD1 LEU F  58      85.419  28.778  30.998  1.00 98.96           C  
ATOM   8893  CD2 LEU F  58      83.882  26.906  30.517  1.00 98.96           C  
ATOM   8897  N   ASP F  59      85.800  23.569  34.114  1.00 98.88           N  
ATOM   8899  CA  ASP F  59      86.679  22.735  34.950  1.00 98.88           C  
ATOM   8901  C   ASP F  59      88.033  22.591  34.251  1.00 98.88           C  
ATOM   8902  CB  ASP F  59      86.008  21.376  35.237  1.00 98.88           C  
ATOM   8905  O   ASP F  59      88.157  21.932  33.212  1.00 98.88           O  
ATOM   8906  CG  ASP F  59      86.888  20.326  35.946  1.00 98.88           C  
ATOM   8907  OD1 ASP F  59      88.043  20.604  36.347  1.00 98.88           O  
ATOM   8908  OD2 ASP F  59      86.443  19.158  36.035  1.00 98.88           O  
ATOM   8909  N   GLU F  60      89.039  23.249  34.814  1.00 98.93           N  
ATOM   8911  CA  GLU F  60      90.338  23.482  34.199  1.00 98.93           C  
ATOM   8913  C   GLU F  60      91.454  22.908  35.080  1.00 98.93           C  
ATOM   8914  CB  GLU F  60      90.541  24.988  33.979  1.00 98.93           C  
ATOM   8917  O   GLU F  60      91.482  23.087  36.299  1.00 98.93           O  
ATOM   8918  CG  GLU F  60      89.477  25.667  33.101  1.00 98.93           C  
ATOM   8921  CD  GLU F  60      89.558  27.207  33.145  1.00 98.93           C  
ATOM   8922  OE1 GLU F  60      88.509  27.853  32.913  1.00 98.93           O  
ATOM   8923  OE2 GLU F  60      90.642  27.749  33.458  1.00 98.93           O  
ATOM   8924  N   VAL F  61      92.412  22.222  34.457  1.00 98.93           N  
ATOM   8926  CA  VAL F  61      93.560  21.628  35.148  1.00 98.93           C  
ATOM   8928  C   VAL F  61      94.837  21.900  34.389  1.00 98.93           C  
ATOM   8929  CB  VAL F  61      93.403  20.119  35.351  1.00 98.93           C  
ATOM   8931  O   VAL F  61      94.937  21.622  33.194  1.00 98.93           O  
ATOM   8932  CG1 VAL F  61      94.532  19.541  36.186  1.00 98.93           C  
ATOM   8936  CG2 VAL F  61      92.121  19.803  36.106  1.00 98.93           C  
ATOM   8940  N   TYR F  62      95.849  22.348  35.121  1.00 98.86           N  
ATOM   8942  CA  TYR F  62      97.156  22.720  34.610  1.00 98.86           C  
ATOM   8944  C   TYR F  62      98.272  21.929  35.296  1.00 98.86           C  
ATOM   8945  CB  TYR F  62      97.346  24.233  34.764  1.00 98.86           C  
ATOM   8948  O   TYR F  62      98.123  21.456  36.424  1.00 98.86           O  
ATOM   8949  CG  TYR F  62      96.256  25.045  34.097  1.00 98.86           C  
ATOM   8950  CD1 TYR F  62      96.369  25.400  32.738  1.00 98.86           C  
ATOM   8952  CD2 TYR F  62      95.097  25.384  34.824  1.00 98.86           C  
ATOM   8954  CE1 TYR F  62      95.331  26.107  32.108  1.00 98.86           C  
ATOM   8956  CE2 TYR F  62      94.054  26.078  34.188  1.00 98.86           C  
ATOM   8958  OH  TYR F  62      93.176  27.147  32.255  1.00 98.86           O  
ATOM   8960  CZ  TYR F  62      94.173  26.446  32.834  1.00 98.86           C  
ATOM   8961  N   GLU F  63      99.412  21.790  34.616  1.00 98.34           N  
ATOM   8963  CA  GLU F  63     100.606  21.125  35.157  1.00 98.34           C  
ATOM   8965  C   GLU F  63     101.051  21.764  36.478  1.00 98.34           C  
ATOM   8966  CB  GLU F  63     101.735  21.133  34.099  1.00 98.34           C  
ATOM   8969  O   GLU F  63     101.391  21.053  37.422  1.00 98.34           O  
ATOM   8970  CG  GLU F  63     102.990  20.364  34.564  1.00 98.34           C  
ATOM   8973  CD  GLU F  63     104.097  20.185  33.498  1.00 98.34           C  
ATOM   8974  OE1 GLU F  63     105.033  19.376  33.754  1.00 98.34           O  
ATOM   8975  OE2 GLU F  63     104.024  20.811  32.414  1.00 98.34           O  
ATOM   8976  N   ASP F  64     100.991  23.093  36.549  1.00 97.99           N  
ATOM   8978  CA  ASP F  64     101.250  23.903  37.730  1.00 97.99           C  
ATOM   8980  C   ASP F  64     100.588  25.292  37.592  1.00 97.99           C  
ATOM   8981  CB  ASP F  64     102.775  23.995  37.963  1.00 97.99           C  
ATOM   8984  O   ASP F  64      99.962  25.621  36.580  1.00 97.99           O  
ATOM   8985  CG  ASP F  64     103.589  24.572  36.795  1.00 97.99           C  
ATOM   8986  OD1 ASP F  64     103.079  25.480  36.101  1.00 97.99           O  
ATOM   8987  OD2 ASP F  64     104.774  24.188  36.665  1.00 97.99           O  
ATOM   8988  N   GLU F  65     100.733  26.133  38.614  1.00 98.15           N  
ATOM   8990  CA  GLU F  65     100.224  27.509  38.600  1.00 98.15           C  
ATOM   8992  C   GLU F  65     100.871  28.364  37.491  1.00 98.15           C  
ATOM   8993  CB  GLU F  65     100.508  28.114  39.980  1.00 98.15           C  
ATOM   8996  O   GLU F  65     100.221  29.223  36.895  1.00 98.15           O  
ATOM   8997  CG  GLU F  65      99.884  29.502  40.190  1.00 98.15           C  
ATOM   9000  CD  GLU F  65     100.335  30.148  41.509  1.00 98.15           C  
ATOM   9001  OE1 GLU F  65     100.012  31.342  41.693  1.00 98.15           O  
ATOM   9002  OE2 GLU F  65     101.073  29.479  42.273  1.00 98.15           O  
ATOM   9003  N   ALA F  66     102.143  28.125  37.149  1.00 97.69           N  
ATOM   9005  CA  ALA F  66     102.822  28.886  36.102  1.00 97.69           C  
ATOM   9007  C   ALA F  66     102.228  28.599  34.711  1.00 97.69           C  
ATOM   9008  CB  ALA F  66     104.327  28.600  36.160  1.00 97.69           C  
ATOM   9012  O   ALA F  66     102.134  29.516  33.886  1.00 97.69           O  
ATOM   9013  N   ALA F  67     101.793  27.360  34.466  1.00 98.52           N  
ATOM   9015  CA  ALA F  67     101.041  26.974  33.281  1.00 98.52           C  
ATOM   9017  C   ALA F  67      99.676  27.681  33.216  1.00 98.52           C  
ATOM   9018  CB  ALA F  67     100.918  25.447  33.243  1.00 98.52           C  
ATOM   9022  O   ALA F  67      99.362  28.241  32.165  1.00 98.52           O  
ATOM   9023  N   PHE F  68      98.929  27.770  34.324  1.00 98.71           N  
ATOM   9025  CA  PHE F  68      97.685  28.555  34.388  1.00 98.71           C  
ATOM   9027  C   PHE F  68      97.919  30.043  34.086  1.00 98.71           C  
ATOM   9028  CB  PHE F  68      97.038  28.405  35.771  1.00 98.71           C  
ATOM   9031  O   PHE F  68      97.238  30.647  33.255  1.00 98.71           O  
ATOM   9032  CG  PHE F  68      95.867  29.344  35.995  1.00 98.71           C  
ATOM   9033  CD1 PHE F  68      95.941  30.374  36.953  1.00 98.71           C  
ATOM   9035  CD2 PHE F  68      94.706  29.216  35.211  1.00 98.71           C  
ATOM   9037  CE1 PHE F  68      94.845  31.236  37.144  1.00 98.71           C  
ATOM   9039  CE2 PHE F  68      93.604  30.057  35.415  1.00 98.71           C  
ATOM   9041  CZ  PHE F  68      93.672  31.070  36.385  1.00 98.71           C  
ATOM   9043  N   LEU F  69      98.948  30.643  34.692  1.00 98.24           N  
ATOM   9045  CA  LEU F  69      99.299  32.036  34.420  1.00 98.24           C  
ATOM   9047  C   LEU F  69      99.701  32.251  32.954  1.00 98.24           C  
ATOM   9048  CB  LEU F  69     100.435  32.474  35.360  1.00 98.24           C  
ATOM   9051  O   LEU F  69      99.461  33.325  32.403  1.00 98.24           O  
ATOM   9052  CG  LEU F  69     100.054  32.574  36.849  1.00 98.24           C  
ATOM   9054  CD1 LEU F  69     101.314  32.917  37.646  1.00 98.24           C  
ATOM   9058  CD2 LEU F  69      99.007  33.658  37.104  1.00 98.24           C  
ATOM   9062  N   GLN F  70     100.339  31.266  32.312  1.00 98.48           N  
ATOM   9064  CA  GLN F  70     100.636  31.318  30.880  1.00 98.48           C  
ATOM   9066  C   GLN F  70      99.374  31.192  30.029  1.00 98.48           C  
ATOM   9067  CB  GLN F  70     101.692  30.264  30.510  1.00 98.48           C  
ATOM   9070  O   GLN F  70      99.235  31.968  29.085  1.00 98.48           O  
ATOM   9071  CG  GLN F  70     102.056  30.278  29.013  1.00 98.48           C  
ATOM   9074  CD  GLN F  70     102.555  31.636  28.521  1.00 98.48           C  
ATOM   9075  NE2 GLN F  70     102.043  32.147  27.423  1.00 98.48           N  
ATOM   9078  OE1 GLN F  70     103.402  32.283  29.128  1.00 98.48           O  
ATOM   9079  N   HIS F  71      98.471  30.275  30.372  1.00 98.74           N  
ATOM   9081  CA  HIS F  71      97.166  30.132  29.734  1.00 98.74           C  
ATOM   9083  C   HIS F  71      96.409  31.468  29.710  1.00 98.74           C  
ATOM   9084  CB  HIS F  71      96.387  29.027  30.455  1.00 98.74           C  
ATOM   9087  O   HIS F  71      96.049  31.944  28.635  1.00 98.74           O  
ATOM   9088  CG  HIS F  71      94.940  29.033  30.075  1.00 98.74           C  
ATOM   9089  CD2 HIS F  71      93.912  29.587  30.784  1.00 98.74           C  
ATOM   9091  ND1 HIS F  71      94.423  28.552  28.900  1.00 98.74           N  
ATOM   9093  CE1 HIS F  71      93.106  28.810  28.885  1.00 98.74           C  
ATOM   9095  NE2 HIS F  71      92.761  29.421  30.022  1.00 98.74           N  
ATOM   9096  N   CYS F  72      96.332  32.162  30.851  1.00 98.56           N  
ATOM   9098  CA  CYS F  72      95.673  33.469  30.988  1.00 98.56           C  
ATOM   9100  C   CYS F  72      96.231  34.580  30.072  1.00 98.56           C  
ATOM   9101  CB  CYS F  72      95.792  33.919  32.451  1.00 98.56           C  
ATOM   9104  O   CYS F  72      95.618  35.638  29.934  1.00 98.56           O  
ATOM   9105  SG  CYS F  72      94.849  32.835  33.553  1.00 98.56           S  
ATOM   9107  N   ARG F  73      97.409  34.383  29.460  1.00 98.14           N  
ATOM   9109  CA  ARG F  73      98.051  35.345  28.544  1.00 98.14           C  
ATOM   9111  C   ARG F  73      97.904  34.980  27.066  1.00 98.14           C  
ATOM   9112  CB  ARG F  73      99.531  35.504  28.917  1.00 98.14           C  
ATOM   9115  O   ARG F  73      98.418  35.714  26.220  1.00 98.14           O  
ATOM   9116  CG  ARG F  73      99.724  36.128  30.303  1.00 98.14           C  
ATOM   9119  CD  ARG F  73     101.208  36.403  30.576  1.00 98.14           C  
ATOM   9122  NE  ARG F  73     102.020  35.166  30.629  1.00 98.14           N  
ATOM   9124  NH1 ARG F  73     101.923  34.823  32.898  1.00 98.14           N  
ATOM   9127  NH2 ARG F  73     103.125  33.446  31.634  1.00 98.14           N  
ATOM   9130  CZ  ARG F  73     102.350  34.489  31.716  1.00 98.14           C  
ATOM   9131  N   ASN F  74      97.280  33.851  26.742  1.00 98.58           N  
ATOM   9133  CA  ASN F  74      97.221  33.348  25.375  1.00 98.58           C  
ATOM   9135  C   ASN F  74      96.074  33.977  24.568  1.00 98.58           C  
ATOM   9136  CB  ASN F  74      97.174  31.814  25.400  1.00 98.58           C  
ATOM   9139  O   ASN F  74      95.073  34.451  25.103  1.00 98.58           O  
ATOM   9140  CG  ASN F  74      98.465  31.186  25.901  1.00 98.58           C  
ATOM   9141  ND2 ASN F  74      98.380  29.965  26.345  1.00 98.58           N  
ATOM   9144  OD1 ASN F  74      99.561  31.735  25.849  1.00 98.58           O  
ATOM   9145  N   GLU F  75      96.216  33.969  23.241  1.00 98.43           N  
ATOM   9147  CA  GLU F  75      95.215  34.562  22.346  1.00 98.43           C  
ATOM   9149  C   GLU F  75      93.874  33.817  22.380  1.00 98.43           C  
ATOM   9150  CB  GLU F  75      95.739  34.609  20.901  1.00 98.43           C  
ATOM   9153  O   GLU F  75      92.839  34.445  22.174  1.00 98.43           O  
ATOM   9154  CG  GLU F  75      96.920  35.579  20.713  1.00 98.43           C  
ATOM   9157  CD  GLU F  75      97.372  35.724  19.245  1.00 98.43           C  
ATOM   9158  OE1 GLU F  75      98.319  36.509  19.006  1.00 98.43           O  
ATOM   9159  OE2 GLU F  75      96.769  35.087  18.349  1.00 98.43           O  
ATOM   9160  N   THR F  76      93.871  32.507  22.647  1.00 98.71           N  
ATOM   9162  CA  THR F  76      92.651  31.684  22.667  1.00 98.71           C  
ATOM   9164  C   THR F  76      91.667  32.172  23.730  1.00 98.71           C  
ATOM   9165  CB  THR F  76      92.975  30.202  22.897  1.00 98.71           C  
ATOM   9167  O   THR F  76      90.555  32.567  23.376  1.00 98.71           O  
ATOM   9168  CG2 THR F  76      91.791  29.311  22.548  1.00 98.71           C  
ATOM   9172  OG1 THR F  76      94.045  29.797  22.066  1.00 98.71           O  
ATOM   9174  N   ILE F  77      92.109  32.283  24.987  1.00 98.88           N  
ATOM   9176  CA  ILE F  77      91.265  32.779  26.081  1.00 98.88           C  
ATOM   9178  C   ILE F  77      90.886  34.254  25.891  1.00 98.88           C  
ATOM   9179  CB  ILE F  77      91.921  32.501  27.449  1.00 98.88           C  
ATOM   9181  O   ILE F  77      89.763  34.666  26.183  1.00 98.88           O  
ATOM   9182  CG1 ILE F  77      90.955  32.917  28.577  1.00 98.88           C  
ATOM   9185  CG2 ILE F  77      93.274  33.222  27.612  1.00 98.88           C  
ATOM   9189  CD1 ILE F  77      91.242  32.249  29.923  1.00 98.88           C  
ATOM   9193  N   ALA F  78      91.770  35.069  25.304  1.00 98.78           N  
ATOM   9195  CA  ALA F  78      91.421  36.443  24.948  1.00 98.78           C  
ATOM   9197  C   ALA F  78      90.254  36.486  23.939  1.00 98.78           C  
ATOM   9198  CB  ALA F  78      92.669  37.159  24.420  1.00 98.78           C  
ATOM   9202  O   ALA F  78      89.325  37.280  24.098  1.00 98.78           O  
ATOM   9203  N   ARG F  79      90.259  35.598  22.934  1.00 98.86           N  
ATOM   9205  CA  ARG F  79      89.150  35.450  21.977  1.00 98.86           C  
ATOM   9207  C   ARG F  79      87.884  34.910  22.630  1.00 98.86           C  
ATOM   9208  CB  ARG F  79      89.560  34.544  20.803  1.00 98.86           C  
ATOM   9211  O   ARG F  79      86.805  35.373  22.272  1.00 98.86           O  
ATOM   9212  CG  ARG F  79      90.603  35.156  19.867  1.00 98.86           C  
ATOM   9215  CD  ARG F  79      90.090  36.423  19.191  1.00 98.86           C  
ATOM   9218  NE  ARG F  79      91.087  36.931  18.241  1.00 98.86           N  
ATOM   9220  NH1 ARG F  79      90.142  39.007  17.944  1.00 98.86           N  
ATOM   9223  NH2 ARG F  79      92.090  38.517  16.981  1.00 98.86           N  
ATOM   9226  CZ  ARG F  79      91.090  38.143  17.728  1.00 98.86           C  
ATOM   9227  N   PHE F  80      87.992  33.983  23.581  1.00 98.92           N  
ATOM   9229  CA  PHE F  80      86.850  33.526  24.371  1.00 98.92           C  
ATOM   9231  C   PHE F  80      86.171  34.697  25.087  1.00 98.92           C  
ATOM   9232  CB  PHE F  80      87.305  32.453  25.361  1.00 98.92           C  
ATOM   9235  O   PHE F  80      84.985  34.946  24.859  1.00 98.92           O  
ATOM   9236  CG  PHE F  80      86.266  32.117  26.411  1.00 98.92           C  
ATOM   9237  CD1 PHE F  80      86.466  32.495  27.752  1.00 98.92           C  
ATOM   9239  CD2 PHE F  80      85.087  31.451  26.043  1.00 98.92           C  
ATOM   9241  CE1 PHE F  80      85.497  32.184  28.722  1.00 98.92           C  
ATOM   9243  CE2 PHE F  80      84.114  31.140  27.011  1.00 98.92           C  
ATOM   9245  CZ  PHE F  80      84.329  31.495  28.353  1.00 98.92           C  
ATOM   9247  N   TYR F  81      86.929  35.490  25.849  1.00 98.87           N  
ATOM   9249  CA  TYR F  81      86.379  36.655  26.540  1.00 98.87           C  
ATOM   9251  C   TYR F  81      85.775  37.684  25.580  1.00 98.87           C  
ATOM   9252  CB  TYR F  81      87.431  37.287  27.456  1.00 98.87           C  
ATOM   9255  O   TYR F  81      84.695  38.199  25.857  1.00 98.87           O  
ATOM   9256  CG  TYR F  81      87.562  36.572  28.785  1.00 98.87           C  
ATOM   9257  CD1 TYR F  81      86.479  36.573  29.687  1.00 98.87           C  
ATOM   9259  CD2 TYR F  81      88.752  35.900  29.121  1.00 98.87           C  
ATOM   9261  CE1 TYR F  81      86.579  35.888  30.911  1.00 98.87           C  
ATOM   9263  CE2 TYR F  81      88.858  35.226  30.352  1.00 98.87           C  
ATOM   9265  OH  TYR F  81      87.840  34.526  32.418  1.00 98.87           O  
ATOM   9267  CZ  TYR F  81      87.766  35.204  31.244  1.00 98.87           C  
ATOM   9268  N   GLU F  82      86.398  37.953  24.427  1.00 98.85           N  
ATOM   9270  CA  GLU F  82      85.812  38.822  23.393  1.00 98.85           C  
ATOM   9272  C   GLU F  82      84.451  38.313  22.889  1.00 98.85           C  
ATOM   9273  CB  GLU F  82      86.757  38.937  22.187  1.00 98.85           C  
ATOM   9276  O   GLU F  82      83.540  39.116  22.668  1.00 98.85           O  
ATOM   9277  CG  GLU F  82      87.968  39.860  22.395  1.00 98.85           C  
ATOM   9280  CD  GLU F  82      88.910  39.870  21.172  1.00 98.85           C  
ATOM   9281  OE1 GLU F  82      89.947  40.568  21.209  1.00 98.85           O  
ATOM   9282  OE2 GLU F  82      88.600  39.231  20.134  1.00 98.85           O  
ATOM   9283  N   LEU F  83      84.298  36.997  22.706  1.00 98.89           N  
ATOM   9285  CA  LEU F  83      83.052  36.390  22.231  1.00 98.89           C  
ATOM   9287  C   LEU F  83      81.921  36.505  23.258  1.00 98.89           C  
ATOM   9288  CB  LEU F  83      83.296  34.911  21.870  1.00 98.89           C  
ATOM   9291  O   LEU F  83      80.767  36.675  22.855  1.00 98.89           O  
ATOM   9292  CG  LEU F  83      84.097  34.684  20.577  1.00 98.89           C  
ATOM   9294  CD1 LEU F  83      84.532  33.220  20.490  1.00 98.89           C  
ATOM   9298  CD2 LEU F  83      83.266  35.010  19.332  1.00 98.89           C  
ATOM   9302  N   ILE F  84      82.230  36.409  24.555  1.00 98.92           N  
ATOM   9304  CA  ILE F  84      81.215  36.323  25.616  1.00 98.92           C  
ATOM   9306  C   ILE F  84      80.910  37.654  26.319  1.00 98.92           C  
ATOM   9307  CB  ILE F  84      81.542  35.201  26.625  1.00 98.92           C  
ATOM   9309  O   ILE F  84      79.832  37.789  26.898  1.00 98.92           O  
ATOM   9310  CG1 ILE F  84      82.733  35.559  27.538  1.00 98.92           C  
ATOM   9313  CG2 ILE F  84      81.794  33.857  25.913  1.00 98.92           C  
ATOM   9317  CD1 ILE F  84      82.829  34.679  28.783  1.00 98.92           C  
ATOM   9321  N   ASP F  85      81.805  38.651  26.250  1.00 98.81           N  
ATOM   9323  CA  ASP F  85      81.746  39.873  27.080  1.00 98.81           C  
ATOM   9325  C   ASP F  85      80.412  40.624  26.989  1.00 98.81           C  
ATOM   9326  CB  ASP F  85      82.855  40.850  26.643  1.00 98.81           C  
ATOM   9329  O   ASP F  85      79.961  41.259  27.940  1.00 98.81           O  
ATOM   9330  CG  ASP F  85      83.107  41.933  27.689  1.00 98.81           C  
ATOM   9331  OD1 ASP F  85      83.440  41.572  28.837  1.00 98.81           O  
ATOM   9332  OD2 ASP F  85      83.110  43.147  27.382  1.00 98.81           O  
ATOM   9333  N   SER F  86      79.773  40.566  25.822  1.00 98.74           N  
ATOM   9335  CA  SER F  86      78.515  41.269  25.557  1.00 98.74           C  
ATOM   9337  C   SER F  86      77.288  40.667  26.249  1.00 98.74           C  
ATOM   9338  CB  SER F  86      78.274  41.389  24.052  1.00 98.74           C  
ATOM   9341  O   SER F  86      76.239  41.306  26.241  1.00 98.74           O  
ATOM   9342  OG  SER F  86      78.076  40.128  23.437  1.00 98.74           O  
ATOM   9344  N   TYR F  87      77.382  39.454  26.807  1.00 98.84           N  
ATOM   9346  CA  TYR F  87      76.210  38.766  27.350  1.00 98.84           C  
ATOM   9348  C   TYR F  87      76.448  37.918  28.599  1.00 98.84           C  
ATOM   9349  CB  TYR F  87      75.589  37.900  26.248  1.00 98.84           C  
ATOM   9352  O   TYR F  87      75.487  37.677  29.322  1.00 98.84           O  
ATOM   9353  CG  TYR F  87      76.450  36.748  25.749  1.00 98.84           C  
ATOM   9354  CD1 TYR F  87      77.132  36.854  24.522  1.00 98.84           C  
ATOM   9356  CD2 TYR F  87      76.551  35.563  26.505  1.00 98.84           C  
ATOM   9358  CE1 TYR F  87      77.904  35.776  24.046  1.00 98.84           C  
ATOM   9360  CE2 TYR F  87      77.340  34.496  26.044  1.00 98.84           C  
ATOM   9362  OH  TYR F  87      78.733  33.544  24.351  1.00 98.84           O  
ATOM   9364  CZ  TYR F  87      78.008  34.594  24.809  1.00 98.84           C  
ATOM   9365  N   ALA F  88      77.659  37.420  28.846  1.00 98.89           N  
ATOM   9367  CA  ALA F  88      77.909  36.540  29.982  1.00 98.89           C  
ATOM   9369  C   ALA F  88      78.139  37.340  31.273  1.00 98.89           C  
ATOM   9370  CB  ALA F  88      79.073  35.605  29.649  1.00 98.89           C  
ATOM   9374  O   ALA F  88      78.863  38.340  31.280  1.00 98.89           O  
ATOM   9375  N   PHE F  89      77.557  36.864  32.371  1.00 98.69           N  
ATOM   9377  CA  PHE F  89      77.866  37.311  33.725  1.00 98.69           C  
ATOM   9379  C   PHE F  89      78.916  36.384  34.337  1.00 98.69           C  
ATOM   9380  CB  PHE F  89      76.590  37.371  34.575  1.00 98.69           C  
ATOM   9383  O   PHE F  89      78.786  35.160  34.278  1.00 98.69           O  
ATOM   9384  CG  PHE F  89      75.621  38.445  34.122  1.00 98.69           C  
ATOM   9385  CD1 PHE F  89      75.754  39.762  34.605  1.00 98.69           C  
ATOM   9387  CD2 PHE F  89      74.614  38.139  33.190  1.00 98.69           C  
ATOM   9389  CE1 PHE F  89      74.886  40.771  34.152  1.00 98.69           C  
ATOM   9391  CE2 PHE F  89      73.753  39.151  32.729  1.00 98.69           C  
ATOM   9393  CZ  PHE F  89      73.890  40.465  33.209  1.00 98.69           C  
ATOM   9395  N   GLY F  90      79.963  36.979  34.907  1.00 98.59           N  
ATOM   9397  CA  GLY F  90      81.165  36.288  35.375  1.00 98.59           C  
ATOM   9400  C   GLY F  90      82.447  36.916  34.800  1.00 98.59           C  
ATOM   9401  O   GLY F  90      82.374  37.983  34.181  1.00 98.59           O  
ATOM   9402  N   PRO F  91      83.613  36.271  34.979  1.00 98.83           N  
ATOM   9403  CA  PRO F  91      83.799  34.989  35.666  1.00 98.83           C  
ATOM   9405  C   PRO F  91      83.542  35.088  37.174  1.00 98.83           C  
ATOM   9406  CB  PRO F  91      85.260  34.604  35.403  1.00 98.83           C  
ATOM   9409  O   PRO F  91      83.814  36.115  37.793  1.00 98.83           O  
ATOM   9410  CG  PRO F  91      85.961  35.947  35.223  1.00 98.83           C  
ATOM   9413  CD  PRO F  91      84.896  36.796  34.535  1.00 98.83           C  
ATOM   9416  N   LEU F  92      83.054  34.004  37.775  1.00 98.81           N  
ATOM   9418  CA  LEU F  92      83.156  33.763  39.215  1.00 98.81           C  
ATOM   9420  C   LEU F  92      84.091  32.573  39.437  1.00 98.81           C  
ATOM   9421  CB  LEU F  92      81.751  33.531  39.802  1.00 98.81           C  
ATOM   9424  O   LEU F  92      83.749  31.450  39.081  1.00 98.81           O  
ATOM   9425  CG  LEU F  92      81.752  33.110  41.287  1.00 98.81           C  
ATOM   9427  CD1 LEU F  92      82.304  34.221  42.184  1.00 98.81           C  
ATOM   9431  CD2 LEU F  92      80.327  32.788  41.735  1.00 98.81           C  
ATOM   9435  N   PHE F  93      85.259  32.805  40.029  1.00 98.73           N  
ATOM   9437  CA  PHE F  93      86.160  31.723  40.428  1.00 98.73           C  
ATOM   9439  C   PHE F  93      85.595  31.043  41.678  1.00 98.73           C  
ATOM   9440  CB  PHE F  93      87.569  32.282  40.659  1.00 98.73           C  
ATOM   9443  O   PHE F  93      85.554  31.656  42.742  1.00 98.73           O  
ATOM   9444  CG  PHE F  93      88.274  32.673  39.376  1.00 98.73           C  
ATOM   9445  CD1 PHE F  93      89.102  31.736  38.729  1.00 98.73           C  
ATOM   9447  CD2 PHE F  93      88.076  33.944  38.801  1.00 98.73           C  
ATOM   9449  CE1 PHE F  93      89.731  32.067  37.516  1.00 98.73           C  
ATOM   9451  CE2 PHE F  93      88.697  34.265  37.581  1.00 98.73           C  
ATOM   9453  CZ  PHE F  93      89.528  33.332  36.942  1.00 98.73           C  
ATOM   9455  N   LEU F  94      85.134  29.798  41.541  1.00 98.70           N  
ATOM   9457  CA  LEU F  94      84.587  29.025  42.659  1.00 98.70           C  
ATOM   9459  C   LEU F  94      85.702  28.488  43.552  1.00 98.70           C  
ATOM   9460  CB  LEU F  94      83.709  27.878  42.134  1.00 98.70           C  
ATOM   9463  O   LEU F  94      85.586  28.536  44.773  1.00 98.70           O  
ATOM   9464  CG  LEU F  94      82.403  28.327  41.454  1.00 98.70           C  
ATOM   9466  CD1 LEU F  94      81.628  27.092  40.999  1.00 98.70           C  
ATOM   9470  CD2 LEU F  94      81.498  29.134  42.388  1.00 98.70           C  
ATOM   9474  N   PHE F  95      86.789  28.017  42.944  1.00 97.76           N  
ATOM   9476  CA  PHE F  95      88.022  27.729  43.658  1.00 97.76           C  
ATOM   9478  C   PHE F  95      89.228  27.728  42.720  1.00 97.76           C  
ATOM   9479  CB  PHE F  95      87.922  26.389  44.405  1.00 97.76           C  
ATOM   9482  O   PHE F  95      89.108  27.596  41.498  1.00 97.76           O  
ATOM   9483  CG  PHE F  95      88.067  25.149  43.547  1.00 97.76           C  
ATOM   9484  CD1 PHE F  95      86.942  24.565  42.938  1.00 97.76           C  
ATOM   9486  CD2 PHE F  95      89.340  24.587  43.346  1.00 97.76           C  
ATOM   9488  CE1 PHE F  95      87.106  23.433  42.118  1.00 97.76           C  
ATOM   9490  CE2 PHE F  95      89.502  23.478  42.501  1.00 97.76           C  
ATOM   9492  CZ  PHE F  95      88.381  22.896  41.890  1.00 97.76           C  
ATOM   9494  N   LYS F  96      90.402  27.818  43.343  1.00 98.84           N  
ATOM   9496  CA  LYS F  96      91.689  27.421  42.779  1.00 98.84           C  
ATOM   9498  C   LYS F  96      92.411  26.578  43.823  1.00 98.84           C  
ATOM   9499  CB  LYS F  96      92.505  28.650  42.368  1.00 98.84           C  
ATOM   9502  O   LYS F  96      92.309  26.852  45.020  1.00 98.84           O  
ATOM   9503  CG  LYS F  96      91.813  29.434  41.242  1.00 98.84           C  
ATOM   9506  CD  LYS F  96      92.601  30.635  40.714  1.00 98.84           C  
ATOM   9509  CE  LYS F  96      92.711  31.735  41.776  1.00 98.84           C  
ATOM   9512  NZ  LYS F  96      94.121  32.034  42.097  1.00 98.84           N  
ATOM   9516  N   GLY F  97      93.087  25.516  43.408  1.00 98.72           N  
ATOM   9518  CA  GLY F  97      93.640  24.561  44.360  1.00 98.72           C  
ATOM   9521  C   GLY F  97      94.611  23.569  43.754  1.00 98.72           C  
ATOM   9522  O   GLY F  97      94.867  23.559  42.555  1.00 98.72           O  
ATOM   9523  N   TYR F  98      95.151  22.716  44.614  1.00 98.72           N  
ATOM   9525  CA  TYR F  98      96.146  21.717  44.252  1.00 98.72           C  
ATOM   9527  C   TYR F  98      95.631  20.324  44.580  1.00 98.72           C  
ATOM   9528  CB  TYR F  98      97.455  22.006  44.985  1.00 98.72           C  
ATOM   9531  O   TYR F  98      95.132  20.083  45.685  1.00 98.72           O  
ATOM   9532  CG  TYR F  98      98.086  23.337  44.633  1.00 98.72           C  
ATOM   9533  CD1 TYR F  98      98.926  23.470  43.507  1.00 98.72           C
[truncated: 3,006 more chars]
