# Supplementary material for: Improving deep learning protein monomer and complex structure prediction using DeepMSA2 with huge metagenomics data
Source: Nat Methods. 2024 Jan 2;21(2):279–89. doi: 10.1038/s41592-023-02130-4 (PMC10864179; doi:10.1038/s41592-023-02130-4)
Supplement: Supplementary file 17 — Statistical source data and structure coordinate files. [file 41592_2023_2130_MOESM17_ESM.zip › Figure6/Fig6B.T1153o.DMFold-Multimer_model.pdb]

PFRMAT TS
TARGET T1153
MODEL   1
PARENT N/A
ATOM      1  N   ARG A   1       2.424  25.475  -0.175  1.00 79.77           N  
ATOM      5  CA  ARG A   1       2.119  26.220   1.069  1.00 79.77           C  
ATOM      7  C   ARG A   1       0.739  26.841   0.935  1.00 79.77           C  
ATOM      8  CB  ARG A   1       3.166  27.305   1.360  1.00 79.77           C  
ATOM     11  O   ARG A   1       0.332  27.040  -0.209  1.00 79.77           O  
ATOM     12  CG  ARG A   1       4.506  26.703   1.812  1.00 79.77           C  
ATOM     15  CD  ARG A   1       5.301  27.720   2.638  1.00 79.77           C  
ATOM     18  NE  ARG A   1       4.747  27.827   3.998  1.00 79.77           N  
ATOM     20  NH1 ARG A   1       6.393  26.730   5.107  1.00 79.77           N  
ATOM     23  NH2 ARG A   1       4.639  27.492   6.240  1.00 79.77           N  
ATOM     26  CZ  ARG A   1       5.247  27.330   5.106  1.00 79.77           C  
ATOM     27  N   PRO A   2       0.024  27.082   2.043  1.00 75.18           N  
ATOM     28  CA  PRO A   2      -1.271  27.748   1.984  1.00 75.18           C  
ATOM     30  C   PRO A   2      -1.129  29.170   1.430  1.00 75.18           C  
ATOM     31  CB  PRO A   2      -1.795  27.715   3.417  1.00 75.18           C  
ATOM     34  O   PRO A   2      -0.087  29.806   1.586  1.00 75.18           O  
ATOM     35  CG  PRO A   2      -0.528  27.722   4.271  1.00 75.18           C  
ATOM     38  CD  PRO A   2       0.426  26.871   3.436  1.00 75.18           C  
ATOM     41  N   SER A   3      -2.167  29.657   0.753  1.00 79.23           N  
ATOM     43  CA  SER A   3      -2.253  31.063   0.358  1.00 79.23           C  
ATOM     45  C   SER A   3      -2.964  31.812   1.474  1.00 79.23           C  
ATOM     46  CB  SER A   3      -2.982  31.214  -0.978  1.00 79.23           C  
ATOM     49  O   SER A   3      -4.169  31.648   1.643  1.00 79.23           O  
ATOM     50  OG  SER A   3      -2.918  32.560  -1.405  1.00 79.23           O  
ATOM     52  N   VAL A   4      -2.217  32.592   2.249  1.00 80.09           N  
ATOM     54  CA  VAL A   4      -2.726  33.259   3.453  1.00 80.09           C  
ATOM     56  C   VAL A   4      -2.577  34.768   3.306  1.00 80.09           C  
ATOM     57  CB  VAL A   4      -2.028  32.727   4.723  1.00 80.09           C  
ATOM     59  O   VAL A   4      -1.512  35.259   2.921  1.00 80.09           O  
ATOM     60  CG1 VAL A   4      -2.683  33.278   5.991  1.00 80.09           C  
ATOM     64  CG2 VAL A   4      -2.095  31.196   4.806  1.00 80.09           C  
ATOM     68  N   GLU A   5      -3.641  35.508   3.613  1.00 78.04           N  
ATOM     70  CA  GLU A   5      -3.563  36.958   3.784  1.00 78.04           C  
ATOM     72  C   GLU A   5      -2.942  37.294   5.141  1.00 78.04           C  
ATOM     73  CB  GLU A   5      -4.936  37.625   3.645  1.00 78.04           C  
ATOM     76  O   GLU A   5      -3.226  36.649   6.150  1.00 78.04           O  
ATOM     77  CG  GLU A   5      -5.437  37.590   2.195  1.00 78.04           C  
ATOM     80  CD  GLU A   5      -6.695  38.444   1.976  1.00 78.04           C  
ATOM     81  OE1 GLU A   5      -6.958  38.755   0.793  1.00 78.04           O  
ATOM     82  OE2 GLU A   5      -7.363  38.788   2.975  1.00 78.04           O  
ATOM     83  N   ALA A   6      -2.084  38.314   5.177  1.00 79.87           N  
ATOM     85  CA  ALA A   6      -1.425  38.712   6.412  1.00 79.87           C  
ATOM     87  C   ALA A   6      -2.467  39.139   7.456  1.00 79.87           C  
ATOM     88  CB  ALA A   6      -0.413  39.825   6.115  1.00 79.87           C  
ATOM     92  O   ALA A   6      -3.222  40.088   7.246  1.00 79.87           O  
ATOM     93  N   PHE A   7      -2.483  38.455   8.601  1.00 82.85           N  
ATOM     95  CA  PHE A   7      -3.377  38.815   9.693  1.00 82.85           C  
ATOM     97  C   PHE A   7      -2.992  40.188  10.257  1.00 82.85           C  
ATOM     98  CB  PHE A   7      -3.361  37.714  10.756  1.00 82.85           C  
ATOM    101  O   PHE A   7      -1.841  40.403  10.644  1.00 82.85           O  
ATOM    102  CG  PHE A   7      -4.197  38.029  11.973  1.00 82.85           C  
ATOM    103  CD1 PHE A   7      -3.583  38.355  13.197  1.00 82.85           C  
ATOM    105  CD2 PHE A   7      -5.599  38.008  11.872  1.00 82.85           C  
ATOM    107  CE1 PHE A   7      -4.375  38.642  14.319  1.00 82.85           C  
ATOM    109  CE2 PHE A   7      -6.387  38.308  12.995  1.00 82.85           C  
ATOM    111  CZ  PHE A   7      -5.777  38.619  14.220  1.00 82.85           C  
ATOM    113  N   GLY A   8      -3.967  41.099  10.322  1.00 80.58           N  
ATOM    115  CA  GLY A   8      -3.761  42.512  10.657  1.00 80.58           C  
ATOM    118  C   GLY A   8      -3.362  42.808  12.107  1.00 80.58           C  
ATOM    119  O   GLY A   8      -3.116  43.962  12.435  1.00 80.58           O  
ATOM    120  N   GLY A   9      -3.291  41.796  12.980  1.00 88.83           N  
ATOM    122  CA  GLY A   9      -2.891  41.971  14.381  1.00 88.83           C  
ATOM    125  C   GLY A   9      -3.980  42.570  15.271  1.00 88.83           C  
ATOM    126  O   GLY A   9      -3.689  43.024  16.376  1.00 88.83           O  
ATOM    127  N   THR A  10      -5.231  42.570  14.811  1.00 92.41           N  
ATOM    129  CA  THR A  10      -6.379  43.050  15.579  1.00 92.41           C  
ATOM    131  C   THR A  10      -7.521  42.044  15.546  1.00 92.41           C  
ATOM    132  CB  THR A  10      -6.868  44.430  15.109  1.00 92.41           C  
ATOM    134  O   THR A  10      -7.708  41.318  14.567  1.00 92.41           O  
ATOM    135  CG2 THR A  10      -5.785  45.504  15.188  1.00 92.41           C  
ATOM    139  OG1 THR A  10      -7.299  44.388  13.770  1.00 92.41           O  
ATOM    141  N   ARG A  11      -8.305  42.018  16.624  1.00 90.90           N  
ATOM    143  CA  ARG A  11      -9.601  41.349  16.682  1.00 90.90           C  
ATOM    145  C   ARG A  11     -10.606  42.230  17.395  1.00 90.90           C  
ATOM    146  CB  ARG A  11      -9.479  39.989  17.366  1.00 90.90           C  
ATOM    149  O   ARG A  11     -10.274  42.833  18.410  1.00 90.90           O  
ATOM    150  CG  ARG A  11     -10.834  39.283  17.253  1.00 90.90           C  
ATOM    153  CD  ARG A  11     -10.663  37.789  17.125  1.00 90.90           C  
ATOM    156  NE  ARG A  11     -10.480  37.148  18.425  1.00 90.90           N  
ATOM    158  NH1 ARG A  11      -9.339  35.407  17.560  1.00 90.90           N  
ATOM    161  NH2 ARG A  11     -10.515  35.128  19.433  1.00 90.90           N  
ATOM    164  CZ  ARG A  11     -10.093  35.901  18.488  1.00 90.90           C  
ATOM    165  N   ASP A  12     -11.809  42.338  16.838  1.00 89.40           N  
ATOM    167  CA  ASP A  12     -12.868  43.211  17.358  1.00 89.40           C  
ATOM    169  C   ASP A  12     -12.374  44.656  17.572  1.00 89.40           C  
ATOM    170  CB  ASP A  12     -13.530  42.555  18.585  1.00 89.40           C  
ATOM    173  O   ASP A  12     -12.693  45.321  18.554  1.00 89.40           O  
ATOM    174  CG  ASP A  12     -14.009  41.132  18.274  1.00 89.40           C  
ATOM    175  OD1 ASP A  12     -14.526  40.932  17.151  1.00 89.40           O  
ATOM    176  OD2 ASP A  12     -13.800  40.236  19.122  1.00 89.40           O  
ATOM    177  N   GLY A  13     -11.507  45.124  16.663  1.00 90.01           N  
ATOM    179  CA  GLY A  13     -10.864  46.441  16.725  1.00 90.01           C  
ATOM    182  C   GLY A  13      -9.748  46.583  17.769  1.00 90.01           C  
ATOM    183  O   GLY A  13      -9.078  47.611  17.790  1.00 90.01           O  
ATOM    184  N   ARG A  14      -9.503  45.569  18.605  1.00 93.08           N  
ATOM    186  CA  ARG A  14      -8.476  45.588  19.654  1.00 93.08           C  
ATOM    188  C   ARG A  14      -7.192  44.909  19.187  1.00 93.08           C  
ATOM    189  CB  ARG A  14      -9.000  44.893  20.910  1.00 93.08           C  
ATOM    192  O   ARG A  14      -7.274  43.888  18.501  1.00 93.08           O  
ATOM    193  CG  ARG A  14     -10.183  45.645  21.530  1.00 93.08           C  
ATOM    196  CD  ARG A  14     -10.814  44.814  22.646  1.00 93.08           C  
ATOM    199  NE  ARG A  14      -9.904  44.617  23.797  1.00 93.08           N  
ATOM    201  NH1 ARG A  14     -11.522  43.980  25.278  1.00 93.08           N  
ATOM    204  NH2 ARG A  14      -9.491  44.366  26.038  1.00 93.08           N  
ATOM    207  CZ  ARG A  14     -10.292  44.306  25.018  1.00 93.08           C  
ATOM    208  N   PRO A  15      -6.007  45.404  19.574  1.00 92.93           N  
ATOM    209  CA  PRO A  15      -4.757  44.728  19.257  1.00 92.93           C  
ATOM    211  C   PRO A  15      -4.663  43.366  19.954  1.00 92.93           C  
ATOM    212  CB  PRO A  15      -3.635  45.683  19.666  1.00 92.93           C  
ATOM    215  O   PRO A  15      -5.032  43.207  21.124  1.00 92.93           O  
ATOM    216  CG  PRO A  15      -4.321  47.038  19.824  1.00 92.93           C  
ATOM    219  CD  PRO A  15      -5.740  46.670  20.240  1.00 92.93           C  
ATOM    222  N   VAL A  16      -4.163  42.375  19.220  1.00 94.72           N  
ATOM    224  CA  VAL A  16      -3.991  41.004  19.704  1.00 94.72           C  
ATOM    226  C   VAL A  16      -2.604  40.472  19.377  1.00 94.72           C  
ATOM    227  CB  VAL A  16      -5.063  40.035  19.169  1.00 94.72           C  
ATOM    229  O   VAL A  16      -1.963  40.876  18.407  1.00 94.72           O  
ATOM    230  CG1 VAL A  16      -6.467  40.398  19.647  1.00 94.72           C  
ATOM    234  CG2 VAL A  16      -5.069  39.936  17.645  1.00 94.72           C  
ATOM    238  N   LEU A  17      -2.159  39.511  20.174  1.00 94.85           N  
ATOM    240  CA  LEU A  17      -0.912  38.793  19.990  1.00 94.85           C  
ATOM    242  C   LEU A  17      -1.167  37.288  19.989  1.00 94.85           C  
ATOM    243  CB  LEU A  17       0.071  39.249  21.077  1.00 94.85           C  
ATOM    246  O   LEU A  17      -1.893  36.765  20.837  1.00 94.85           O  
ATOM    247  CG  LEU A  17       1.482  38.684  20.856  1.00 94.85           C  
ATOM    249  CD1 LEU A  17       2.531  39.757  21.132  1.00 94.85           C  
ATOM    253  CD2 LEU A  17       1.763  37.464  21.737  1.00 94.85           C  
ATOM    257  N   ARG A  18      -0.539  36.584  19.045  1.00 96.95           N  
ATOM    259  CA  ARG A  18      -0.535  35.120  18.991  1.00 96.95           C  
ATOM    261  C   ARG A  18       0.776  34.587  19.534  1.00 96.95           C  
ATOM    262  CB  ARG A  18      -0.785  34.623  17.566  1.00 96.95           C  
ATOM    265  O   ARG A  18       1.845  34.936  19.027  1.00 96.95           O  
ATOM    266  CG  ARG A  18      -2.205  34.954  17.108  1.00 96.95           C  
ATOM    269  CD  ARG A  18      -2.402  34.530  15.658  1.00 96.95           C  
ATOM    272  NE  ARG A  18      -3.761  34.856  15.231  1.00 96.95           N  
ATOM    274  NH1 ARG A  18      -3.598  34.252  13.027  1.00 96.95           N  
ATOM    277  NH2 ARG A  18      -5.520  35.077  13.891  1.00 96.95           N  
ATOM    280  CZ  ARG A  18      -4.282  34.715  14.038  1.00 96.95           C  
ATOM    281  N   LEU A  19       0.680  33.715  20.525  1.00 97.66           N  
ATOM    283  CA  LEU A  19       1.799  32.918  21.013  1.00 97.66           C  
ATOM    285  C   LEU A  19       1.543  31.445  20.721  1.00 97.66           C  
ATOM    286  CB  LEU A  19       2.073  33.217  22.493  1.00 97.66           C  
ATOM    289  O   LEU A  19       0.390  31.016  20.669  1.00 97.66           O  
ATOM    290  CG  LEU A  19       0.957  32.756  23.450  1.00 97.66           C  
ATOM    292  CD1 LEU A  19       1.213  31.364  24.036  1.00 97.66           C  
ATOM    296  CD2 LEU A  19       0.872  33.745  24.605  1.00 97.66           C  
ATOM    300  N   ALA A  20       2.611  30.683  20.531  1.00 98.84           N  
ATOM    302  CA  ALA A  20       2.537  29.273  20.204  1.00 98.84           C  
ATOM    304  C   ALA A  20       3.568  28.442  20.969  1.00 98.84           C  
ATOM    305  CB  ALA A  20       2.688  29.115  18.685  1.00 98.84           C  
ATOM    309  O   ALA A  20       4.590  28.957  21.422  1.00 98.84           O  
ATOM    310  N   THR A  21       3.310  27.142  21.061  1.00 98.89           N  
ATOM    312  CA  THR A  21       4.302  26.127  21.422  1.00 98.89           C  
ATOM    314  C   THR A  21       4.524  25.176  20.258  1.00 98.89           C  
ATOM    315  CB  THR A  21       3.915  25.357  22.687  1.00 98.89           C  
ATOM    317  O   THR A  21       3.587  24.902  19.503  1.00 98.89           O  
ATOM    318  CG2 THR A  21       2.697  24.445  22.560  1.00 98.89           C  
ATOM    322  OG1 THR A  21       5.030  24.619  23.113  1.00 98.89           O  
ATOM    324  N   TRP A  22       5.748  24.673  20.109  1.00 98.92           N  
ATOM    326  CA  TRP A  22       6.063  23.660  19.112  1.00 98.92           C  
ATOM    328  C   TRP A  22       7.272  22.815  19.525  1.00 98.92           C  
ATOM    329  CB  TRP A  22       6.306  24.361  17.770  1.00 98.92           C  
ATOM    332  O   TRP A  22       8.407  23.302  19.559  1.00 98.92           O  
ATOM    333  CG  TRP A  22       6.282  23.517  16.539  1.00 98.92           C  
ATOM    334  CD1 TRP A  22       5.918  22.218  16.450  1.00 98.92           C  
ATOM    336  CD2 TRP A  22       6.555  23.945  15.174  1.00 98.92           C  
ATOM    337  CE2 TRP A  22       6.333  22.842  14.298  1.00 98.92           C  
ATOM    338  CE3 TRP A  22       6.919  25.177  14.588  1.00 98.92           C  
ATOM    340  NE1 TRP A  22       5.956  21.816  15.134  1.00 98.92           N  
ATOM    342  CH2 TRP A  22       6.810  24.198  12.354  1.00 98.92           C  
ATOM    344  CZ2 TRP A  22       6.466  22.951  12.907  1.00 98.92           C  
ATOM    346  CZ3 TRP A  22       7.032  25.306  13.193  1.00 98.92           C  
ATOM    348  N   ASN A  23       7.043  21.524  19.778  1.00 98.23           N  
ATOM    350  CA  ASN A  23       8.126  20.553  19.860  1.00 98.23           C  
ATOM    352  C   ASN A  23       8.691  20.332  18.448  1.00 98.23           C  
ATOM    353  CB  ASN A  23       7.614  19.280  20.571  1.00 98.23           C  
ATOM    356  O   ASN A  23       7.973  19.911  17.540  1.00 98.23           O  
ATOM    357  CG  ASN A  23       8.682  18.211  20.754  1.00 98.23           C  
ATOM    358  ND2 ASN A  23       8.522  17.272  21.658  1.00 98.23           N  
ATOM    361  OD1 ASN A  23       9.703  18.242  20.086  1.00 98.23           O  
ATOM    362  N   LEU A  24       9.974  20.643  18.235  1.00 98.24           N  
ATOM    364  CA  LEU A  24      10.626  20.504  16.928  1.00 98.24           C  
ATOM    366  C   LEU A  24      11.280  19.131  16.714  1.00 98.24           C  
ATOM    367  CB  LEU A  24      11.587  21.680  16.662  1.00 98.24           C  
ATOM    370  O   LEU A  24      12.056  18.983  15.770  1.00 98.24           O  
ATOM    371  CG  LEU A  24      10.915  23.039  16.401  1.00 98.24           C  
ATOM    373  CD1 LEU A  24      12.009  24.071  16.103  1.00 98.24           C  
ATOM    377  CD2 LEU A  24       9.972  23.019  15.195  1.00 98.24           C  
ATOM    381  N   GLN A  25      10.951  18.130  17.534  1.00 95.41           N  
ATOM    383  CA  GLN A  25      11.309  16.718  17.383  1.00 95.41           C  
ATOM    385  C   GLN A  25      12.805  16.511  17.102  1.00 95.41           C  
ATOM    386  CB  GLN A  25      10.404  16.075  16.326  1.00 95.41           C  
ATOM    389  O   GLN A  25      13.226  16.296  15.955  1.00 95.41           O  
ATOM    390  CG  GLN A  25      10.562  14.545  16.269  1.00 95.41           C  
ATOM    393  CD  GLN A  25       9.972  13.941  15.001  1.00 95.41           C  
ATOM    394  NE2 GLN A  25      10.046  12.637  14.847  1.00 95.41           N  
ATOM    397  OE1 GLN A  25       9.481  14.636  14.124  1.00 95.41           O  
ATOM    398  N   GLY A  26      13.619  16.592  18.150  1.00 94.74           N  
ATOM    400  CA  GLY A  26      15.071  16.451  18.079  1.00 94.74           C  
ATOM    403  C   GLY A  26      15.731  17.390  17.060  1.00 94.74           C  
ATOM    404  O   GLY A  26      16.376  16.935  16.111  1.00 94.74           O  
ATOM    405  N   CYS A  27      15.561  18.699  17.230  1.00 97.31           N  
ATOM    407  CA  CYS A  27      16.087  19.717  16.334  1.00 97.31           C  
ATOM    409  C   CYS A  27      17.563  20.020  16.591  1.00 97.31           C  
ATOM    410  CB  CYS A  27      15.172  20.940  16.389  1.00 97.31           C  
ATOM    413  O   CYS A  27      17.921  20.823  17.451  1.00 97.31           O  
ATOM    414  SG  CYS A  27      15.573  22.103  15.052  1.00 97.31           S  
ATOM    416  N   SER A  28      18.417  19.348  15.824  1.00 96.95           N  
ATOM    418  CA  SER A  28      19.848  19.626  15.728  1.00 96.95           C  
ATOM    420  C   SER A  28      20.151  20.767  14.752  1.00 96.95           C  
ATOM    421  CB  SER A  28      20.580  18.346  15.303  1.00 96.95           C  
ATOM    424  O   SER A  28      19.311  21.167  13.939  1.00 96.95           O  
ATOM    425  OG  SER A  28      20.157  17.909  14.020  1.00 96.95           O  
ATOM    427  N   VAL A  29      21.396  21.246  14.760  1.00 97.62           N  
ATOM    429  CA  VAL A  29      21.928  22.157  13.736  1.00 97.62           C  
ATOM    431  C   VAL A  29      21.798  21.539  12.346  1.00 97.62           C  
ATOM    432  CB  VAL A  29      23.397  22.516  14.038  1.00 97.62           C  
ATOM    434  O   VAL A  29      21.466  22.242  11.396  1.00 97.62           O  
ATOM    435  CG1 VAL A  29      24.101  23.215  12.866  1.00 97.62           C  
ATOM    439  CG2 VAL A  29      23.479  23.483  15.218  1.00 97.62           C  
ATOM    443  N   GLU A  30      22.006  20.227  12.212  1.00 96.10           N  
ATOM    445  CA  GLU A  30      21.826  19.524  10.938  1.00 96.10           C  
ATOM    447  C   GLU A  30      20.377  19.630  10.437  1.00 96.10           C  
ATOM    448  CB  GLU A  30      22.261  18.061  11.089  1.00 96.10           C  
ATOM    451  O   GLU A  30      20.145  20.020   9.291  1.00 96.10           O  
ATOM    452  CG  GLU A  30      22.484  17.436   9.710  1.00 96.10           C  
ATOM    455  CD  GLU A  30      22.737  15.928   9.754  1.00 96.10           C  
ATOM    456  OE1 GLU A  30      22.547  15.318   8.685  1.00 96.10           O  
ATOM    457  OE2 GLU A  30      23.063  15.372  10.833  1.00 96.10           O  
ATOM    458  N   LYS A  31      19.398  19.395  11.324  1.00 97.81           N  
ATOM    460  CA  LYS A  31      17.973  19.570  11.020  1.00 97.81           C  
ATOM    462  C   LYS A  31      17.649  21.008  10.622  1.00 97.81           C  
ATOM    463  CB  LYS A  31      17.129  19.100  12.218  1.00 97.81           C  
ATOM    466  O   LYS A  31      16.977  21.228   9.619  1.00 97.81           O  
ATOM    467  CG  LYS A  31      15.630  19.186  11.907  1.00 97.81           C  
ATOM    470  CD  LYS A  31      14.757  18.540  12.986  1.00 97.81           C  
ATOM    473  CE  LYS A  31      13.311  18.451  12.524  1.00 97.81           C  
ATOM    476  NZ  LYS A  31      12.496  17.638  13.455  1.00 97.81           N  
ATOM    480  N   ALA A  32      18.145  21.992  11.368  1.00 98.48           N  
ATOM    482  CA  ALA A  32      17.901  23.408  11.091  1.00 98.48           C  
ATOM    484  C   ALA A  32      18.608  23.916   9.813  1.00 98.48           C  
ATOM    485  CB  ALA A  32      18.321  24.198  12.331  1.00 98.48           C  
ATOM    489  O   ALA A  32      18.175  24.888   9.182  1.00 98.48           O  
ATOM    490  N   ASN A  33      19.688  23.249   9.396  1.00 97.58           N  
ATOM    492  CA  ASN A  33      20.376  23.542   8.142  1.00 97.58           C  
ATOM    494  C   ASN A  33      19.606  23.032   6.915  1.00 97.58           C  
ATOM    495  CB  ASN A  33      21.805  22.988   8.192  1.00 97.58           C  
ATOM    498  O   ASN A  33      19.762  23.630   5.845  1.00 97.58           O  
ATOM    499  CG  ASN A  33      22.761  23.835   9.016  1.00 97.58           C  
ATOM    500  ND2 ASN A  33      23.837  23.235   9.465  1.00 97.58           N  
ATOM    503  OD1 ASN A  33      22.612  25.036   9.215  1.00 97.58           O  
ATOM    504  N   ASN A  34      18.742  22.018   7.055  1.00 97.88           N  
ATOM    506  CA  ASN A  34      17.870  21.572   5.971  1.00 97.88           C  
ATOM    508  C   ASN A  34      16.980  22.740   5.486  1.00 97.88           C  
ATOM    509  CB  ASN A  34      17.032  20.368   6.427  1.00 97.88           C  
ATOM    512  O   ASN A  34      16.217  23.311   6.276  1.00 97.88           O  
ATOM    513  CG  ASN A  34      16.143  19.850   5.311  1.00 97.88           C  
ATOM    514  ND2 ASN A  34      16.460  18.725   4.729  1.00 97.88           N  
ATOM    517  OD1 ASN A  34      15.180  20.490   4.916  1.00 97.88           O  
ATOM    518  N   PRO A  35      17.044  23.119   4.194  1.00 98.07           N  
ATOM    519  CA  PRO A  35      16.312  24.276   3.687  1.00 98.07           C  
ATOM    521  C   PRO A  35      14.792  24.085   3.758  1.00 98.07           C  
ATOM    522  CB  PRO A  35      16.799  24.457   2.245  1.00 98.07           C  
ATOM    525  O   PRO A  35      14.071  25.053   3.978  1.00 98.07           O  
ATOM    526  CG  PRO A  35      17.247  23.056   1.831  1.00 98.07           C  
ATOM    529  CD  PRO A  35      17.808  22.482   3.129  1.00 98.07           C  
ATOM    532  N   GLY A  36      14.304  22.850   3.624  1.00 98.13           N  
ATOM    534  CA  GLY A  36      12.890  22.526   3.762  1.00 98.13           C  
ATOM    537  C   GLY A  36      12.387  22.724   5.189  1.00 98.13           C  
ATOM    538  O   GLY A  36      11.365  23.378   5.377  1.00 98.13           O  
ATOM    539  N   VAL A  37      13.123  22.238   6.196  1.00 98.72           N  
ATOM    541  CA  VAL A  37      12.781  22.460   7.615  1.00 98.72           C  
ATOM    543  C   VAL A  37      12.780  23.950   7.936  1.00 98.72           C  
ATOM    544  CB  VAL A  37      13.751  21.739   8.571  1.00 98.72           C  
ATOM    546  O   VAL A  37      11.825  24.455   8.525  1.00 98.72           O  
ATOM    547  CG1 VAL A  37      13.406  22.025  10.038  1.00 98.72           C  
ATOM    551  CG2 VAL A  37      13.704  20.220   8.376  1.00 98.72           C  
ATOM    555  N   ARG A  38      13.826  24.670   7.519  1.00 98.57           N  
ATOM    557  CA  ARG A  38      13.949  26.109   7.767  1.00 98.57           C  
ATOM    559  C   ARG A  38      12.830  26.907   7.103  1.00 98.57           C  
ATOM    560  CB  ARG A  38      15.368  26.540   7.382  1.00 98.57           C  
ATOM    563  O   ARG A  38      12.240  27.769   7.746  1.00 98.57           O  
ATOM    564  CG  ARG A  38      15.642  27.988   7.791  1.00 98.57           C  
ATOM    567  CD  ARG A  38      17.142  28.290   7.891  1.00 98.57           C  
ATOM    570  NE  ARG A  38      17.792  28.379   6.572  1.00 98.57           N  
ATOM    572  NH1 ARG A  38      18.886  26.349   6.640  1.00 98.57           N  
ATOM    575  NH2 ARG A  38      19.067  27.653   4.843  1.00 98.57           N  
ATOM    578  CZ  ARG A  38      18.575  27.463   6.032  1.00 98.57           C  
ATOM    579  N   GLU A  39      12.457  26.563   5.870  1.00 98.32           N  
ATOM    581  CA  GLU A  39      11.281  27.142   5.223  1.00 98.32           C  
ATOM    583  C   GLU A  39       9.990  26.843   5.987  1.00 98.32           C  
ATOM    584  CB  GLU A  39      11.168  26.672   3.768  1.00 98.32           C  
ATOM    587  O   GLU A  39       9.199  27.757   6.209  1.00 98.32           O  
ATOM    588  CG  GLU A  39      10.068  27.462   3.050  1.00 98.32           C  
ATOM    591  CD  GLU A  39       9.946  27.085   1.578  1.00 98.32           C  
ATOM    592  OE1 GLU A  39       8.791  26.887   1.133  1.00 98.32           O  
ATOM    593  OE2 GLU A  39      10.962  27.089   0.852  1.00 98.32           O  
ATOM    594  N   VAL A  40       9.775  25.587   6.396  1.00 98.65           N  
ATOM    596  CA  VAL A  40       8.589  25.184   7.161  1.00 98.65           C  
ATOM    598  C   VAL A  40       8.463  26.014   8.428  1.00 98.65           C  
ATOM    599  CB  VAL A  40       8.528  23.671   7.415  1.00 98.65           C  
ATOM    601  O   VAL A  40       7.463  26.712   8.573  1.00 98.65           O  
ATOM    602  CG1 VAL A  40       7.438  23.316   8.430  1.00 98.65           C  
ATOM    606  CG2 VAL A  40       8.177  22.953   6.108  1.00 98.65           C  
ATOM    610  N   VAL A  41       9.484  26.012   9.287  1.00 98.80           N  
ATOM    612  CA  VAL A  41       9.443  26.703  10.581  1.00 98.80           C  
ATOM    614  C   VAL A  41       9.210  28.202  10.407  1.00 98.80           C  
ATOM    615  CB  VAL A  41      10.715  26.412  11.404  1.00 98.80           C  
ATOM    617  O   VAL A  41       8.264  28.748  10.976  1.00 98.80           O  
ATOM    618  CG1 VAL A  41      10.760  27.217  12.709  1.00 98.80           C  
ATOM    622  CG2 VAL A  41      10.788  24.925  11.779  1.00 98.80           C  
ATOM    626  N   CYS A  42      10.021  28.874   9.586  1.00 98.59           N  
ATOM    628  CA  CYS A  42       9.957  30.327   9.448  1.00 98.59           C  
ATOM    630  C   CYS A  42       8.636  30.796   8.826  1.00 98.59           C  
ATOM    631  CB  CYS A  42      11.148  30.798   8.607  1.00 98.59           C  
ATOM    634  O   CYS A  42       7.994  31.706   9.344  1.00 98.59           O  
ATOM    635  SG  CYS A  42      12.726  30.440   9.436  1.00 98.59           S  
ATOM    637  N   MET A  43       8.195  30.173   7.732  1.00 97.90           N  
ATOM    639  CA  MET A  43       6.945  30.579   7.088  1.00 97.90           C  
ATOM    641  C   MET A  43       5.722  30.220   7.931  1.00 97.90           C  
ATOM    642  CB  MET A  43       6.820  29.916   5.730  1.00 97.90           C  
ATOM    645  O   MET A  43       4.761  30.974   7.908  1.00 97.90           O  
ATOM    646  CG  MET A  43       7.767  30.400   4.641  1.00 97.90           C  
ATOM    649  SD  MET A  43       7.564  32.132   4.156  1.00 97.90           S  
ATOM    650  CE  MET A  43       5.852  32.114   3.560  1.00 97.90           C  
ATOM    654  N   THR A  44       5.748  29.135   8.713  1.00 97.96           N  
ATOM    656  CA  THR A  44       4.640  28.809   9.624  1.00 97.96           C  
ATOM    658  C   THR A  44       4.429  29.920  10.652  1.00 97.96           C  
ATOM    659  CB  THR A  44       4.889  27.455  10.299  1.00 97.96           C  
ATOM    661  O   THR A  44       3.285  30.285  10.920  1.00 97.96           O  
ATOM    662  CG2 THR A  44       3.908  27.122  11.415  1.00 97.96           C  
ATOM    666  OG1 THR A  44       4.724  26.454   9.320  1.00 97.96           O  
ATOM    668  N   LEU A  45       5.505  30.516  11.174  1.00 97.92           N  
ATOM    670  CA  LEU A  45       5.410  31.669  12.071  1.00 97.92           C  
ATOM    672  C   LEU A  45       4.833  32.904  11.373  1.00 97.92           C  
ATOM    673  CB  LEU A  45       6.795  31.974  12.665  1.00 97.92           C  
ATOM    676  O   LEU A  45       3.912  33.531  11.896  1.00 97.92           O  
ATOM    677  CG  LEU A  45       7.333  30.866  13.583  1.00 97.92           C  
ATOM    679  CD1 LEU A  45       8.749  31.207  14.032  1.00 97.92           C  
ATOM    683  CD2 LEU A  45       6.444  30.699  14.811  1.00 97.92           C  
ATOM    687  N   LEU A  46       5.347  33.221  10.181  1.00 96.78           N  
ATOM    689  CA  LEU A  46       4.934  34.390   9.403  1.00 96.78           C  
ATOM    691  C   LEU A  46       3.473  34.296   8.932  1.00 96.78           C  
ATOM    692  CB  LEU A  46       5.890  34.564   8.208  1.00 96.78           C  
ATOM    695  O   LEU A  46       2.706  35.231   9.136  1.00 96.78           O  
ATOM    696  CG  LEU A  46       7.344  34.919   8.576  1.00 96.78           C  
ATOM    698  CD1 LEU A  46       8.213  34.901   7.316  1.00 96.78           C  
ATOM    702  CD2 LEU A  46       7.465  36.298   9.226  1.00 96.78           C  
ATOM    706  N   GLU A  47       3.078  33.164   8.343  1.00 96.13           N  
ATOM    708  CA  GLU A  47       1.740  32.930   7.781  1.00 96.13           C  
ATOM    710  C   GLU A  47       0.652  32.922   8.862  1.00 96.13           C  
ATOM    711  CB  GLU A  47       1.720  31.593   7.008  1.00 96.13           C  
ATOM    714  O   GLU A  47      -0.457  33.388   8.619  1.00 96.13           O  
ATOM    715  CG  GLU A  47       2.520  31.642   5.691  1.00 96.13           C  
ATOM    718  CD  GLU A  47       2.792  30.261   5.055  1.00 96.13           C  
ATOM    719  OE1 GLU A  47       3.332  30.210   3.924  1.00 96.13           O  
ATOM    720  OE2 GLU A  47       2.590  29.196   5.684  1.00 96.13           O  
ATOM    721  N   ASN A  48       0.963  32.445  10.072  1.00 96.38           N  
ATOM    723  CA  ASN A  48       0.003  32.395  11.180  1.00 96.38           C  
ATOM    725  C   ASN A  48       0.058  33.634  12.092  1.00 96.38           C  
ATOM    726  CB  ASN A  48       0.172  31.074  11.947  1.00 96.38           C  
ATOM    729  O   ASN A  48      -0.685  33.703  13.075  1.00 96.38           O  
ATOM    730  CG  ASN A  48      -0.236  29.888  11.094  1.00 96.38           C  
ATOM    731  ND2 ASN A  48       0.689  29.275  10.399  1.00 96.38           N  
ATOM    734  OD1 ASN A  48      -1.394  29.520  11.030  1.00 96.38           O  
ATOM    735  N   SER A  49       0.922  34.608  11.781  1.00 95.92           N  
ATOM    737  CA  SER A  49       1.212  35.784  12.614  1.00 95.92           C  
ATOM    739  C   SER A  49       1.558  35.433  14.064  1.00 95.92           C  
ATOM    740  CB  SER A  49       0.096  36.833  12.512  1.00 95.92           C  
ATOM    743  O   SER A  49       1.208  36.167  14.991  1.00 95.92           O  
ATOM    744  OG  SER A  49       0.109  37.407  11.219  1.00 95.92           O  
ATOM    746  N   ILE A  50       2.254  34.311  14.272  1.00 97.56           N  
ATOM    748  CA  ILE A  50       2.787  33.946  15.586  1.00 97.56           C  
ATOM    750  C   ILE A  50       3.887  34.947  15.915  1.00 97.56           C  
ATOM    751  CB  ILE A  50       3.298  32.491  15.602  1.00 97.56           C  
ATOM    753  O   ILE A  50       4.784  35.174  15.107  1.00 97.56           O  
ATOM    754  CG1 ILE A  50       2.125  31.507  15.380  1.00 97.56           C  
ATOM    757  CG2 ILE A  50       4.007  32.179  16.935  1.00 97.56           C  
ATOM    761  CD1 ILE A  50       2.561  30.085  15.004  1.00 97.56           C  
ATOM    765  N   LYS A  51       3.810  35.566  17.090  1.00 96.72           N  
ATOM    767  CA  LYS A  51       4.790  36.555  17.547  1.00 96.72           C  
ATOM    769  C   LYS A  51       5.745  35.991  18.575  1.00 96.72           C  
ATOM    770  CB  LYS A  51       4.060  37.809  18.054  1.00 96.72           C  
ATOM    773  O   LYS A  51       6.872  36.459  18.648  1.00 96.72           O  
ATOM    774  CG  LYS A  51       3.200  38.507  16.984  1.00 96.72           C  
ATOM    777  CD  LYS A  51       4.036  38.760  15.723  1.00 96.72           C  
ATOM    780  CE  LYS A  51       3.396  39.700  14.714  1.00 96.72           C  
ATOM    783  NZ  LYS A  51       4.410  40.018  13.679  1.00 96.72           N  
ATOM    787  N   LEU A  52       5.322  34.997  19.348  1.00 98.14           N  
ATOM    789  CA  LEU A  52       6.161  34.307  20.320  1.00 98.14           C  
ATOM    791  C   LEU A  52       5.998  32.802  20.151  1.00 98.14           C  
ATOM    792  CB  LEU A  52       5.797  34.803  21.727  1.00 98.14           C  
ATOM    795  O   LEU A  52       4.876  32.303  20.117  1.00 98.14           O  
ATOM    796  CG  LEU A  52       6.724  34.256  22.823  1.00 98.14           C  
ATOM    798  CD1 LEU A  52       6.874  35.289  23.939  1.00 98.14           C  
ATOM    802  CD2 LEU A  52       6.179  32.954  23.413  1.00 98.14           C  
ATOM    806  N   LEU A  53       7.110  32.084  20.077  1.00 98.82           N  
ATOM    808  CA  LEU A  53       7.164  30.634  19.989  1.00 98.82           C  
ATOM    810  C   LEU A  53       7.987  30.076  21.154  1.00 98.82           C  
ATOM    811  CB  LEU A  53       7.755  30.246  18.621  1.00 98.82           C  
ATOM    814  O   LEU A  53       9.172  30.386  21.279  1.00 98.82           O  
ATOM    815  CG  LEU A  53       7.777  28.724  18.389  1.00 98.82           C  
ATOM    817  CD1 LEU A  53       6.370  28.187  18.138  1.00 98.82           C  
ATOM    821  CD2 LEU A  53       8.683  28.350  17.212  1.00 98.82           C  
ATOM    825  N   ALA A  54       7.376  29.223  21.971  1.00 98.75           N  
ATOM    827  CA  ALA A  54       8.085  28.317  22.868  1.00 98.75           C  
ATOM    829  C   ALA A  54       8.466  27.046  22.102  1.00 98.75           C  
ATOM    830  CB  ALA A  54       7.199  28.009  24.075  1.00 98.75           C  
ATOM    834  O   ALA A  54       7.620  26.436  21.448  1.00 98.75           O  
ATOM    835  N   VAL A  55       9.733  26.652  22.172  1.00 98.51           N  
ATOM    837  CA  VAL A  55      10.275  25.513  21.425  1.00 98.51           C  
ATOM    839  C   VAL A  55      10.789  24.449  22.382  1.00 98.51           C  
ATOM    840  CB  VAL A  55      11.370  25.965  20.444  1.00 98.51           C  
ATOM    842  O   VAL A  55      11.481  24.778  23.350  1.00 98.51           O  
ATOM    843  CG1 VAL A  55      11.914  24.788  19.633  1.00 98.51           C  
ATOM    847  CG2 VAL A  55      10.813  26.988  19.450  1.00 98.51           C  
ATOM    851  N   GLN A  56      10.476  23.186  22.092  1.00 96.57           N  
ATOM    853  CA  GLN A  56      10.982  22.009  22.802  1.00 96.57           C  
ATOM    855  C   GLN A  56      11.858  21.138  21.887  1.00 96.57           C  
ATOM    856  CB  GLN A  56       9.832  21.171  23.386  1.00 96.57           C  
ATOM    859  O   GLN A  56      11.817  21.263  20.662  1.00 96.57           O  
ATOM    860  CG  GLN A  56       8.893  21.912  24.346  1.00 96.57           C  
ATOM    863  CD  GLN A  56       7.906  22.852  23.658  1.00 96.57           C  
ATOM    864  NE2 GLN A  56       7.779  24.084  24.077  1.00 96.57           N  
ATOM    867  OE1 GLN A  56       7.205  22.499  22.728  1.00 96.57           O  
ATOM    868  N   GLU A  57      12.627  20.239  22.508  1.00 94.87           N  
ATOM    870  CA  GLU A  57      13.532  19.277  21.859  1.00 94.87           C  
ATOM    872  C   GLU A  57      14.532  19.883  20.870  1.00 94.87           C  
ATOM    873  CB  GLU A  57      12.801  18.106  21.203  1.00 94.87           C  
ATOM    876  O   GLU A  57      14.760  19.359  19.781  1.00 94.87           O  
ATOM    877  CG  GLU A  57      11.997  17.217  22.143  1.00 94.87           C  
ATOM    880  CD  GLU A  57      11.558  15.928  21.428  1.00 94.87           C  
ATOM    881  OE1 GLU A  57      10.691  15.240  21.995  1.00 94.87           O  
ATOM    882  OE2 GLU A  57      12.141  15.586  20.368  1.00 94.87           O  
ATOM    883  N   LEU A  58      15.191  20.970  21.252  1.00 96.93           N  
ATOM    885  CA  LEU A  58      16.424  21.373  20.578  1.00 96.93           C  
ATOM    887  C   LEU A  58      17.537  20.409  21.018  1.00 96.93           C  
ATOM    888  CB  LEU A  58      16.727  22.833  20.940  1.00 96.93           C  
ATOM    891  O   LEU A  58      17.728  20.229  22.215  1.00 96.93           O  
ATOM    892  CG  LEU A  58      15.647  23.839  20.503  1.00 96.93           C  
ATOM    894  CD1 LEU A  58      15.896  25.184  21.179  1.00 96.93           C  
ATOM    898  CD2 LEU A  58      15.638  24.056  18.990  1.00 96.93           C  
ATOM    902  N   LEU A  59      18.250  19.772  20.089  1.00 95.55           N  
ATOM    904  CA  LEU A  59      19.414  18.927  20.420  1.00 95.55           C  
ATOM    906  C   LEU A  59      20.701  19.747  20.498  1.00 95.55           C  
ATOM    907  CB  LEU A  59      19.580  17.793  19.395  1.00 95.55           C  
ATOM    910  O   LEU A  59      21.589  19.434  21.283  1.00 95.55           O  
ATOM    911  CG  LEU A  59      18.419  16.793  19.361  1.00 95.55           C  
ATOM    913  CD1 LEU A  59      18.688  15.717  18.306  1.00 95.55           C  
ATOM    917  CD2 LEU A  59      18.171  16.091  20.698  1.00 95.55           C  
ATOM    921  N   ASP A  60      20.759  20.823  19.717  1.00 96.06           N  
ATOM    923  CA  ASP A  60      21.851  21.784  19.709  1.00 96.06           C  
ATOM    925  C   ASP A  60      21.286  23.172  20.009  1.00 96.06           C  
ATOM    926  CB  ASP A  60      22.536  21.787  18.344  1.00 96.06           C  
ATOM    929  O   ASP A  60      20.247  23.569  19.468  1.00 96.06           O  
ATOM    930  CG  ASP A  60      23.122  20.439  17.921  1.00 96.06           C  
ATOM    931  OD1 ASP A  60      23.931  19.865  18.673  1.00 96.06           O  
ATOM    932  OD2 ASP A  60      22.766  20.004  16.798  1.00 96.06           O  
ATOM    933  N   ARG A  61      21.974  23.945  20.849  1.00 95.10           N  
ATOM    935  CA  ARG A  61      21.506  25.280  21.256  1.00 95.10           C  
ATOM    937  C   ARG A  61      21.488  26.257  20.081  1.00 95.10           C  
ATOM    938  CB  ARG A  61      22.387  25.802  22.395  1.00 95.10           C  
ATOM    941  O   ARG A  61      20.624  27.124  19.996  1.00 95.10           O  
ATOM    942  CG  ARG A  61      22.189  25.003  23.696  1.00 95.10           C  
ATOM    945  CD  ARG A  61      23.212  25.395  24.768  1.00 95.10           C  
ATOM    948  NE  ARG A  61      23.190  26.845  25.047  1.00 95.10           N  
ATOM    950  NH1 ARG A  61      24.214  26.796  27.098  1.00 95.10           N  
ATOM    953  NH2 ARG A  61      23.598  28.749  26.226  1.00 95.10           N  
ATOM    956  CZ  ARG A  61      23.670  27.452  26.113  1.00 95.10           C  
ATOM    957  N   GLU A  62      22.403  26.076  19.139  1.00 97.42           N  
ATOM    959  CA  GLU A  62      22.568  26.904  17.948  1.00 97.42           C  
ATOM    961  C   GLU A  62      21.473  26.653  16.900  1.00 97.42           C  
ATOM    962  CB  GLU A  62      23.954  26.649  17.326  1.00 97.42           C  
ATOM    965  O   GLU A  62      21.318  27.450  15.972  1.00 97.42           O  
ATOM    966  CG  GLU A  62      25.161  26.932  18.241  1.00 97.42           C  
ATOM    969  CD  GLU A  62      25.361  25.912  19.379  1.00 97.42           C  
ATOM    970  OE1 GLU A  62      25.992  26.292  20.387  1.00 97.42           O  
ATOM    971  OE2 GLU A  62      24.822  24.785  19.273  1.00 97.42           O  
ATOM    972  N   ALA A  63      20.695  25.570  17.020  1.00 98.15           N  
ATOM    974  CA  ALA A  63      19.660  25.225  16.049  1.00 98.15           C  
ATOM    976  C   ALA A  63      18.565  26.303  15.967  1.00 98.15           C  
ATOM    977  CB  ALA A  63      19.082  23.853  16.407  1.00 98.15           C  
ATOM    981  O   ALA A  63      18.167  26.688  14.866  1.00 98.15           O  
ATOM    982  N   LEU A  64      18.121  26.848  17.109  1.00 98.55           N  
ATOM    984  CA  LEU A  64      17.076  27.879  17.136  1.00 98.55           C  
ATOM    986  C   LEU A  64      17.531  29.182  16.462  1.00 98.55           C  
ATOM    987  CB  LEU A  64      16.613  28.115  18.586  1.00 98.55           C  
ATOM    990  O   LEU A  64      16.750  29.836  15.765  1.00 98.55           O  
ATOM    991  CG  LEU A  64      15.356  29.001  18.710  1.00 98.55           C  
ATOM    993  CD1 LEU A  64      14.151  28.394  17.986  1.00 98.55           C  
ATOM    997  CD2 LEU A  64      14.974  29.181  20.178  1.00 98.55           C  
ATOM   1001  N   GLU A  65      18.814  29.520  16.607  1.00 98.36           N  
ATOM   1003  CA  GLU A  65      19.402  30.723  16.016  1.00 98.36           C  
ATOM   1005  C   GLU A  65      19.396  30.673  14.481  1.00 98.36           C  
ATOM   1006  CB  GLU A  65      20.822  30.923  16.573  1.00 98.36           C  
ATOM   1009  O   GLU A  65      19.238  31.703  13.831  1.00 98.36           O  
ATOM   1010  CG  GLU A  65      21.454  32.268  16.176  1.00 98.36           C  
ATOM   1013  CD  GLU A  65      20.552  33.469  16.508  1.00 98.36           C  
ATOM   1014  OE1 GLU A  65      20.437  34.367  15.645  1.00 98.36           O  
ATOM   1015  OE2 GLU A  65      19.897  33.442  17.574  1.00 98.36           O  
ATOM   1016  N   LYS A  66      19.465  29.481  13.870  1.00 98.58           N  
ATOM   1018  CA  LYS A  66      19.333  29.335  12.408  1.00 98.58           C  
ATOM   1020  C   LYS A  66      17.977  29.825  11.900  1.00 98.58           C  
ATOM   1021  CB  LYS A  66      19.530  27.870  11.991  1.00 98.58           C  
ATOM   1024  O   LYS A  66      17.919  30.469  10.853  1.00 98.58           O  
ATOM   1025  CG  LYS A  66      20.913  27.281  12.295  1.00 98.58           C  
ATOM   1028  CD  LYS A  66      22.018  27.974  11.494  1.00 98.58           C  
ATOM   1031  CE  LYS A  66      23.346  27.262  11.742  1.00 98.58           C  
ATOM   1034  NZ  LYS A  66      24.446  27.925  11.006  1.00 98.58           N  
ATOM   1038  N   PHE A  67      16.895  29.541  12.627  1.00 98.69           N  
ATOM   1040  CA  PHE A  67      15.560  30.030  12.272  1.00 98.69           C  
ATOM   1042  C   PHE A  67      15.433  31.532  12.537  1.00 98.69           C  
ATOM   1043  CB  PHE A  67      14.479  29.253  13.034  1.00 98.69           C  
ATOM   1046  O   PHE A  67      14.896  32.249  11.697  1.00 98.69           O  
ATOM   1047  CG  PHE A  67      14.559  27.746  12.891  1.00 98.69           C  
ATOM   1048  CD1 PHE A  67      14.422  27.135  11.631  1.00 98.69           C  
ATOM   1050  CD2 PHE A  67      14.771  26.948  14.028  1.00 98.69           C  
ATOM   1052  CE1 PHE A  67      14.520  25.735  11.514  1.00 98.69           C  
ATOM   1054  CE2 PHE A  67      14.861  25.552  13.914  1.00 98.69           C  
ATOM   1056  CZ  PHE A  67      14.737  24.944  12.655  1.00 98.69           C  
ATOM   1058  N   CYS A  68      15.969  32.012  13.666  1.00 98.77           N  
ATOM   1060  CA  CYS A  68      16.023  33.437  14.008  1.00 98.77           C  
ATOM   1062  C   CYS A  68      16.735  34.253  12.915  1.00 98.77           C  
ATOM   1063  CB  CYS A  68      16.752  33.567  15.352  1.00 98.77           C  
ATOM   1066  O   CYS A  68      16.187  35.222  12.382  1.00 98.77           O  
ATOM   1067  SG  CYS A  68      16.676  35.270  15.958  1.00 98.77           S  
ATOM   1069  N   THR A  69      17.924  33.802  12.511  1.00 98.71           N  
ATOM   1071  CA  THR A  69      18.721  34.417  11.447  1.00 98.71           C  
ATOM   1073  C   THR A  69      17.959  34.434  10.124  1.00 98.71           C  
ATOM   1074  CB  THR A  69      20.065  33.692  11.288  1.00 98.71           C  
ATOM   1076  O   THR A  69      17.895  35.478   9.489  1.00 98.71           O  
ATOM   1077  CG2 THR A  69      20.886  34.224  10.109  1.00 98.71           C  
ATOM   1081  OG1 THR A  69      20.882  33.878  12.421  1.00 98.71           O  
ATOM   1083  N   GLU A  70      17.325  33.335   9.709  1.00 98.65           N  
ATOM   1085  CA  GLU A  70      16.570  33.295   8.446  1.00 98.65           C  
ATOM   1087  C   GLU A  70      15.314  34.182   8.466  1.00 98.65           C  
ATOM   1088  CB  GLU A  70      16.197  31.840   8.163  1.00 98.65           C  
ATOM   1091  O   GLU A  70      14.972  34.798   7.454  1.00 98.65           O  
ATOM   1092  CG  GLU A  70      15.450  31.633   6.840  1.00 98.65           C  
ATOM   1095  CD  GLU A  70      16.334  31.680   5.591  1.00 98.65           C  
ATOM   1096  OE1 GLU A  70      15.845  32.164   4.547  1.00 98.65           O  
ATOM   1097  OE2 GLU A  70      17.477  31.164   5.601  1.00 98.65           O  
ATOM   1098  N   LEU A  71      14.629  34.283   9.609  1.00 98.56           N  
ATOM   1100  CA  LEU A  71      13.494  35.192   9.764  1.00 98.56           C  
ATOM   1102  C   LEU A  71      13.917  36.649   9.578  1.00 98.56           C  
ATOM   1103  CB  LEU A  71      12.852  34.998  11.144  1.00 98.56           C  
ATOM   1106  O   LEU A  71      13.204  37.397   8.911  1.00 98.56           O  
ATOM   1107  CG  LEU A  71      11.977  33.744  11.234  1.00 98.56           C  
ATOM   1109  CD1 LEU A  71      11.740  33.358  12.688  1.00 98.56           C  
ATOM   1113  CD2 LEU A  71      10.620  33.951  10.555  1.00 98.56           C  
ATOM   1117  N   ASN A  72      15.073  37.033  10.122  1.00 98.49           N  
ATOM   1119  CA  ASN A  72      15.613  38.391  10.037  1.00 98.49           C  
ATOM   1121  C   ASN A  72      16.307  38.686   8.694  1.00 98.49           C  
ATOM   1122  CB  ASN A  72      16.577  38.579  11.219  1.00 98.49           C  
ATOM   1125  O   ASN A  72      16.180  39.783   8.154  1.00 98.49           O  
ATOM   1126  CG  ASN A  72      15.856  38.683  12.551  1.00 98.49           C  
ATOM   1127  ND2 ASN A  72      16.444  38.174  13.606  1.00 98.49           N  
ATOM   1130  OD1 ASN A  72      14.783  39.259  12.650  1.00 98.49           O  
ATOM   1131  N   GLN A  73      17.032  37.710   8.147  1.00 98.33           N  
ATOM   1133  CA  GLN A  73      17.865  37.804   6.945  1.00 98.33           C  
ATOM   1135  C   GLN A  73      17.542  36.646   5.985  1.00 98.33           C  
ATOM   1136  CB  GLN A  73      19.349  37.818   7.335  1.00 98.33           C  
ATOM   1139  O   GLN A  73      18.299  35.678   5.880  1.00 98.33           O  
ATOM   1140  CG  GLN A  73      19.737  39.061   8.147  1.00 98.33           C  
ATOM   1143  CD  GLN A  73      21.228  39.108   8.459  1.00 98.33           C  
ATOM   1144  NE2 GLN A  73      21.735  40.233   8.910  1.00 98.33           N  
ATOM   1147  OE1 GLN A  73      21.974  38.157   8.305  1.00 98.33           O  
ATOM   1148  N   PRO A  74      16.409  36.716   5.267  1.00 98.11           N  
ATOM   1149  CA  PRO A  74      15.915  35.599   4.471  1.00 98.11           C  
ATOM   1151  C   PRO A  74      16.810  35.271   3.268  1.00 98.11           C  
ATOM   1152  CB  PRO A  74      14.501  36.011   4.073  1.00 98.11           C  
ATOM   1155  O   PRO A  74      16.986  36.068   2.342  1.00 98.11           O  
ATOM   1156  CG  PRO A  74      14.587  37.536   4.030  1.00 98.11           C  
ATOM   1159  CD  PRO A  74      15.468  37.825   5.236  1.00 98.11           C  
ATOM   1162  N   THR A  75      17.302  34.036   3.234  1.00 98.21           N  
ATOM   1164  CA  THR A  75      18.107  33.443   2.156  1.00 98.21           C  
ATOM   1166  C   THR A  75      17.311  32.459   1.296  1.00 98.21           C  
ATOM   1167  CB  THR A  75      19.349  32.729   2.704  1.00 98.21           C  
ATOM   1169  O   THR A  75      17.691  32.180   0.155  1.00 98.21           O  
ATOM   1170  CG2 THR A  75      20.182  33.604   3.638  1.00 98.21           C  
ATOM   1174  OG1 THR A  75      19.018  31.517   3.354  1.00 98.21           O  
ATOM   1176  N   LEU A  76      16.168  31.971   1.777  1.00 97.88           N  
ATOM   1178  CA  LEU A  76      15.295  31.062   1.045  1.00 97.88           C  
ATOM   1180  C   LEU A  76      14.274  31.835   0.187  1.00 97.88           C  
ATOM   1181  CB  LEU A  76      14.631  30.078   2.019  1.00 97.88           C  
ATOM   1184  O   LEU A  76      13.702  32.831   0.645  1.00 97.88           O  
ATOM   1185  CG  LEU A  76      15.635  29.162   2.752  1.00 97.88           C  
ATOM   1187  CD1 LEU A  76      14.900  28.299   3.770  1.00 97.88           C  
ATOM   1191  CD2 LEU A  76      16.371  28.218   1.795  1.00 97.88           C  
ATOM   1195  N   PRO A  77      13.999  31.404  -1.063  1.00 96.61           N  
ATOM   1196  CA  PRO A  77      13.145  32.157  -1.985  1.00 96.61           C  
ATOM   1198  C   PRO A  77      11.734  32.439  -1.462  1.00 96.61           C  
ATOM   1199  CB  PRO A  77      13.096  31.328  -3.273  1.00 96.61           C  
ATOM   1202  O   PRO A  77      11.244  33.555  -1.631  1.00 96.61           O  
ATOM   1203  CG  PRO A  77      14.408  30.552  -3.248  1.00 96.61           C  
ATOM   1206  CD  PRO A  77      14.626  30.287  -1.762  1.00 96.61           C  
ATOM   1209  N   ASN A  78      11.085  31.463  -0.825  1.00 94.61           N  
ATOM   1211  CA  ASN A  78       9.711  31.624  -0.342  1.00 94.61           C  
ATOM   1213  C   ASN A  78       9.636  32.582   0.854  1.00 94.61           C  
ATOM   1214  CB  ASN A  78       9.120  30.233  -0.065  1.00 94.61           C  
ATOM   1217  O   ASN A  78       8.738  33.419   0.903  1.00 94.61           O  
ATOM   1218  CG  ASN A  78       8.859  29.460  -1.353  1.00 94.61           C  
ATOM   1219  ND2 ASN A  78       8.703  28.165  -1.288  1.00 94.61           N  
ATOM   1222  OD1 ASN A  78       8.801  30.015  -2.446  1.00 94.61           O  
ATOM   1223  N   ILE A  79      10.641  32.562   1.734  1.00 96.77           N  
ATOM   1225  CA  ILE A  79      10.730  33.492   2.865  1.00 96.77           C  
ATOM   1227  C   ILE A  79      11.034  34.918   2.379  1.00 96.77           C  
ATOM   1228  CB  ILE A  79      11.761  32.998   3.903  1.00 96.77           C  
ATOM   1230  O   ILE A  79      10.451  35.882   2.882  1.00 96.77           O  
ATOM   1231  CG1 ILE A  79      11.475  31.551   4.360  1.00 96.77           C  
ATOM   1234  CG2 ILE A  79      11.725  33.921   5.129  1.00 96.77           C  
ATOM   1238  CD1 ILE A  79      12.520  31.030   5.344  1.00 96.77           C  
ATOM   1242  N   ARG A  80      11.899  35.084   1.368  1.00 96.95           N  
ATOM   1244  CA  ARG A  80      12.147  36.399   0.746  1.00 96.95           C  
ATOM   1246  C   ARG A  80      10.905  36.986   0.085  1.00 96.95           C  
ATOM   1247  CB  ARG A  80      13.251  36.318  -0.312  1.00 96.95           C  
ATOM   1250  O   ARG A  80      10.701  38.191   0.156  1.00 96.95           O  
ATOM   1251  CG  ARG A  80      14.657  36.253   0.287  1.00 96.95           C  
ATOM   1254  CD  ARG A  80      15.693  36.717  -0.746  1.00 96.95           C  
ATOM   1257  NE  ARG A  80      15.644  35.916  -1.991  1.00 96.95           N  
ATOM   1259  NH1 ARG A  80      16.990  34.284  -1.226  1.00 96.95           N  
ATOM   1262  NH2 ARG A  80      16.130  34.070  -3.267  1.00 96.95           N  
ATOM   1265  CZ  ARG A  80      16.246  34.757  -2.166  1.00 96.95           C  
ATOM   1266  N   LYS A  81      10.096  36.145  -0.566  1.00 94.60           N  
ATOM   1268  CA  LYS A  81       8.872  36.560  -1.271  1.00 94.60           C  
ATOM   1270  C   LYS A  81       7.715  36.920  -0.336  1.00 94.60           C  
ATOM   1271  CB  LYS A  81       8.437  35.451  -2.237  1.00 94.60           C  
ATOM   1274  O   LYS A  81       6.734  37.484  -0.818  1.00 94.60           O  
ATOM   1275  CG  LYS A  81       9.310  35.375  -3.497  1.00 94.60           C  
ATOM   1278  CD  LYS A  81       8.892  34.147  -4.312  1.00 94.60           C  
ATOM   1281  CE  LYS A  81       9.762  33.975  -5.559  1.00 94.60           C  
ATOM   1284  NZ  LYS A  81       9.348  32.770  -6.322  1.00 94.60           N  
ATOM   1288  N   TRP A  82       7.802  36.593   0.957  1.00 94.47           N  
ATOM   1290  CA  TRP A  82       6.786  36.968   1.938  1.00 94.47           C  
ATOM   1292  C   TRP A  82       6.551  38.483   1.933  1.00 94.47           C  
ATOM   1293  CB  TRP A  82       7.191  36.500   3.337  1.00 94.47           C  
ATOM   1296  O   TRP A  82       7.492  39.260   2.091  1.00 94.47           O  
ATOM   1297  CG  TRP A  82       6.192  36.852   4.395  1.00 94.47           C  
ATOM   1298  CD1 TRP A  82       6.390  37.708   5.424  1.00 94.47           C  
ATOM   1300  CD2 TRP A  82       4.810  36.397   4.517  1.00 94.47           C  
ATOM   1301  CE2 TRP A  82       4.236  37.007   5.675  1.00 94.47           C  
ATOM   1302  CE3 TRP A  82       3.982  35.540   3.759  1.00 94.47           C  
ATOM   1304  NE1 TRP A  82       5.253  37.773   6.205  1.00 94.47           N  
ATOM   1306  CH2 TRP A  82       2.111  35.920   5.284  1.00 94.47           C  
ATOM   1308  CZ2 TRP A  82       2.911  36.772   6.063  1.00 94.47           C  
ATOM   1310  CZ3 TRP A  82       2.646  35.308   4.137  1.00 94.47           C  
ATOM   1312  N   LYS A  83       5.289  38.886   1.737  1.00 91.53           N  
ATOM   1314  CA  LYS A  83       4.875  40.295   1.623  1.00 91.53           C  
ATOM   1316  C   LYS A  83       4.361  40.893   2.932  1.00 91.53           C  
ATOM   1317  CB  LYS A  83       3.794  40.440   0.542  1.00 91.53           C  
ATOM   1320  O   LYS A  83       4.256  42.110   3.035  1.00 91.53           O  
ATOM   1321  CG  LYS A  83       4.280  40.079  -0.867  1.00 91.53           C  
ATOM   1324  CD  LYS A  83       3.171  40.385  -1.880  1.00 91.53           C  
ATOM   1327  CE  LYS A  83       3.621  40.056  -3.304  1.00 91.53           C  
ATOM   1330  NZ  LYS A  83       2.546  40.363  -4.280  1.00 91.53           N  
ATOM   1334  N   GLY A  84       3.992  40.049   3.895  1.00 91.48           N  
ATOM   1336  CA  GLY A  84       3.497  40.495   5.189  1.00 91.48           C  
ATOM   1339  C   GLY A  84       4.607  41.058   6.083  1.00 91.48           C  
ATOM   1340  O   GLY A  84       5.790  41.028   5.724  1.00 91.48           O  
ATOM   1341  N   PRO A  85       4.250  41.543   7.282  1.00 91.78           N  
ATOM   1342  CA  PRO A  85       5.230  42.004   8.252  1.00 91.78           C  
ATOM   1344  C   PRO A  85       6.173  40.857   8.626  1.00 91.78           C  
ATOM   1345  CB  PRO A  85       4.420  42.517   9.444  1.00 91.78           C  
ATOM   1348  O   PRO A  85       5.735  39.768   8.996  1.00 91.78           O  
ATOM   1349  CG  PRO A  85       3.111  41.730   9.357  1.00 91.78           C  
ATOM   1352  CD  PRO A  85       2.911  41.542   7.855  1.00 91.78           C  
ATOM   1355  N   ARG A  86       7.478  41.110   8.516  1.00 93.22           N  
ATOM   1357  CA  ARG A  86       8.525  40.146   8.874  1.00 93.22           C  
ATOM   1359  C   ARG A  86       8.851  40.179  10.363  1.00 93.22           C  
ATOM   1360  CB  ARG A  86       9.750  40.410   7.994  1.00 93.22           C  
ATOM   1363  O   ARG A  86       9.074  39.122  10.930  1.00 93.22           O  
ATOM   1364  CG  ARG A  86      10.856  39.352   8.133  1.00 93.22           C  
ATOM   1367  CD  ARG A  86      11.986  39.646   7.127  1.00 93.22           C  
ATOM   1370  NE  ARG A  86      11.528  39.575   5.723  1.00 93.22           N  
ATOM   1372  NH1 ARG A  86      11.402  37.297   5.579  1.00 93.22           N  
ATOM   1375  NH2 ARG A  86      10.737  38.526   3.854  1.00 93.22           N  
ATOM   1378  CZ  ARG A  86      11.226  38.476   5.060  1.00 93.22           C  
ATOM   1379  N   GLY A  87       8.822  41.360  10.980  1.00 94.66           N  
ATOM   1381  CA  GLY A  87       9.197  41.555  12.383  1.00 94.66           C  
ATOM   1384  C   GLY A  87      10.707  41.701  12.597  1.00 94.66           C  
ATOM   1385  O   GLY A  87      11.474  41.798  11.638  1.00 94.66           O  
ATOM   1386  N   CYS A  88      11.114  41.731  13.865  1.00 97.80           N  
ATOM   1388  CA  CYS A  88      12.506  41.734  14.318  1.00 97.80           C  
ATOM   1390  C   CYS A  88      12.673  40.634  15.366  1.00 97.80           C  
ATOM   1391  CB  CYS A  88      12.848  43.122  14.873  1.00 97.80           C  
ATOM   1394  O   CYS A  88      12.292  40.802  16.525  1.00 97.80           O  
ATOM   1395  SG  CYS A  88      14.577  43.163  15.434  1.00 97.80           S  
ATOM   1397  N   TRP A  89      13.194  39.487  14.950  1.00 98.62           N  
ATOM   1399  CA  TRP A  89      13.195  38.275  15.753  1.00 98.62           C  
ATOM   1401  C   TRP A  89      14.412  38.181  16.662  1.00 98.62           C  
ATOM   1402  CB  TRP A  89      13.046  37.049  14.857  1.00 98.62           C  
ATOM   1405  O   TRP A  89      15.523  38.546  16.277  1.00 98.62           O  
ATOM   1406  CG  TRP A  89      11.718  36.984  14.178  1.00 98.62           C  
ATOM   1407  CD1 TRP A  89      11.378  37.634  13.045  1.00 98.62           C  
ATOM   1409  CD2 TRP A  89      10.521  36.274  14.606  1.00 98.62           C  
ATOM   1410  CE2 TRP A  89       9.503  36.472  13.630  1.00 98.62           C  
ATOM   1411  CE3 TRP A  89      10.204  35.471  15.719  1.00 98.62           C  
ATOM   1413  NE1 TRP A  89      10.075  37.329  12.720  1.00 98.62           N  
ATOM   1415  CH2 TRP A  89       7.982  35.029  14.823  1.00 98.62           C  
ATOM   1417  CZ2 TRP A  89       8.246  35.860  13.721  1.00 98.62           C  
ATOM   1419  CZ3 TRP A  89       8.947  34.850  15.828  1.00 98.62           C  
ATOM   1421  N   LYS A  90      14.199  37.652  17.863  1.00 98.49           N  
ATOM   1423  CA  LYS A  90      15.238  37.297  18.829  1.00 98.49           C  
ATOM   1425  C   LYS A  90      14.987  35.888  19.345  1.00 98.49           C  
ATOM   1426  CB  LYS A  90      15.236  38.296  19.989  1.00 98.49           C  
ATOM   1429  O   LYS A  90      13.836  35.459  19.429  1.00 98.49           O  
ATOM   1430  CG  LYS A  90      15.650  39.710  19.565  1.00 98.49           C  
ATOM   1433  CD  LYS A  90      15.730  40.619  20.795  1.00 98.49           C  
ATOM   1436  CE  LYS A  90      16.193  42.017  20.381  1.00 98.49           C  
ATOM   1439  NZ  LYS A  90      16.359  42.903  21.560  1.00 98.49           N  
ATOM   1443  N   ALA A  91      16.056  35.192  19.711  1.00 98.42           N  
ATOM   1445  CA  ALA A  91      15.994  33.856  20.280  1.00 98.42           C  
ATOM   1447  C   ALA A  91      16.769  33.780  21.597  1.00 98.42           C  
ATOM   1448  CB  ALA A  91      16.508  32.847  19.250  1.00 98.42           C  
ATOM   1452  O   ALA A  91      17.763  34.476  21.797  1.00 98.42           O  
ATOM   1453  N   VAL A  92      16.314  32.906  22.489  1.00 97.94           N  
ATOM   1455  CA  VAL A  92      17.056  32.480  23.676  1.00 97.94           C  
ATOM   1457  C   VAL A  92      16.850  30.981  23.862  1.00 97.94           C  
ATOM   1458  CB  VAL A  92      16.659  33.303  24.920  1.00 97.94           C  
ATOM   1460  O   VAL A  92      15.744  30.474  23.674  1.00 97.94           O  
ATOM   1461  CG1 VAL A  92      15.235  33.012  25.414  1.00 97.94           C  
ATOM   1465  CG2 VAL A  92      17.659  33.084  26.060  1.00 97.94           C  
ATOM   1469  N   VAL A  93      17.903  30.263  24.232  1.00 97.21           N  
ATOM   1471  CA  VAL A  93      17.853  28.826  24.524  1.00 97.21           C  
ATOM   1473  C   VAL A  93      18.400  28.601  25.922  1.00 97.21           C  
ATOM   1474  CB  VAL A  93      18.614  27.996  23.471  1.00 97.21           C  
ATOM   1476  O   VAL A  93      19.386  29.232  26.304  1.00 97.21           O  
ATOM   1477  CG1 VAL A  93      18.512  26.494  23.759  1.00 97.21           C  
ATOM   1481  CG2 VAL A  93      18.026  28.232  22.074  1.00 97.21           C  
ATOM   1485  N   ALA A  94      17.753  27.706  26.667  1.00 94.28           N  
ATOM   1487  CA  ALA A  94      18.162  27.317  28.005  1.00 94.28           C  
ATOM   1489  C   ALA A  94      19.641  26.917  28.042  1.00 94.28           C  
ATOM   1490  CB  ALA A  94      17.277  26.153  28.464  1.00 94.28           C  
ATOM   1494  O   ALA A  94      20.141  26.230  27.146  1.00 94.28           O  
ATOM   1495  N   GLU A  95      20.347  27.319  29.100  1.00 91.02           N  
ATOM   1497  CA  GLU A  95      21.764  26.979  29.214  1.00 91.02           C  
ATOM   1499  C   GLU A  95      21.992  25.496  29.496  1.00 91.02           C  
ATOM   1500  CB  GLU A  95      22.459  27.802  30.293  1.00 91.02           C  
ATOM   1503  O   GLU A  95      22.934  24.882  28.983  1.00 91.02           O  
ATOM   1504  CG  GLU A  95      22.544  29.286  29.927  1.00 91.02           C  
ATOM   1507  CD  GLU A  95      23.483  30.048  30.869  1.00 91.02           C  
ATOM   1508  OE1 GLU A  95      23.920  31.137  30.445  1.00 91.02           O  
ATOM   1509  OE2 GLU A  95      23.808  29.503  31.949  1.00 91.02           O  
ATOM   1510  N   LYS A  96      21.103  24.934  30.315  1.00 86.76           N  
ATOM   1512  CA  LYS A  96      21.102  23.537  30.727  1.00 86.76           C  
ATOM   1514  C   LYS A  96      20.020  22.768  29.964  1.00 86.76           C  
ATOM   1515  CB  LYS A  96      20.912  23.442  32.248  1.00 86.76           C  
ATOM   1518  O   LYS A  96      18.985  23.351  29.629  1.00 86.76           O  
ATOM   1519  CG  LYS A  96      22.142  23.975  32.999  1.00 86.76           C  
ATOM   1522  CD  LYS A  96      21.920  23.997  34.516  1.00 86.76           C  
ATOM   1525  CE  LYS A  96      23.194  24.497  35.205  1.00 86.76           C  
ATOM   1528  NZ  LYS A  96      22.967  24.809  36.634  1.00 86.76           N  
ATOM   1532  N   PRO A  97      20.231  21.466  29.712  1.00 84.67           N  
ATOM   1533  CA  PRO A  97      19.200  20.613  29.135  1.00 84.67           C  
ATOM   1535  C   PRO A  97      17.951  20.610  30.019  1.00 84.67           C  
ATOM   1536  CB  PRO A  97      19.816  19.214  29.042  1.00 84.67           C  
ATOM   1539  O   PRO A  97      18.061  20.471  31.237  1.00 84.67           O  
ATOM   1540  CG  PRO A  97      21.323  19.472  29.089  1.00 84.67           C  
ATOM   1543  CD  PRO A  97      21.440  20.702  29.975  1.00 84.67           C  
ATOM   1546  N   SER A  98      16.771  20.724  29.414  1.00 79.85           N  
ATOM   1548  CA  SER A  98      15.501  20.527  30.114  1.00 79.85           C  
ATOM   1550  C   SER A  98      15.238  19.049  30.386  1.00 79.85           C  
ATOM   1551  CB  SER A  98      14.341  21.144  29.328  1.00 79.85           C  
ATOM   1554  O   SER A  98      14.654  18.727  31.417  1.00 79.85           O  
ATOM   1555  OG  SER A  98      14.284  20.664  27.994  1.00 79.85           O  
ATOM   1557  N   ASN A  99      15.711  18.166  29.490  1.00 77.17           N  
ATOM   1559  CA  ASN A  99      15.509  16.718  29.533  1.00 77.17           C  
ATOM   1561  C   ASN A  99      16.728  15.933  29.019  1.00 77.17           C  
ATOM   1562  CB  ASN A  99      14.272  16.376  28.682  1.00 77.17           C  
ATOM   1565  O   ASN A  99      17.585  16.455  28.302  1.00 77.17           O  
ATOM   1566  CG  ASN A  99      12.972  16.844  29.306  1.00 77.17           C  
ATOM   1567  ND2 ASN A  99      11.994  17.153  28.499  1.00 77.17           N  
ATOM   1570  OD1 ASN A  99      12.781  16.863  30.506  1.00 77.17           O  
ATOM   1571  N   GLN A 100      16.761  14.637  29.337  1.00 71.76           N  
ATOM   1573  CA  GLN A 100      17.615  13.647  28.676  1.00 71.76           C  
ATOM   1575  C   GLN A 100      16.751  12.796  27.742  1.00 71.76           C  
ATOM   1576  CB  GLN A 100      18.330  12.781  29.724  1.00 71.76           C  
ATOM   1579  O   GLN A 100      15.869  12.073  28.197  1.00 71.76           O  
ATOM   1580  CG  GLN A 100      19.418  13.551  30.487  1.00 71.76           C  
ATOM   1583  CD  GLN A 100      20.585  13.948  29.589  1.00 71.76           C  
ATOM   1584  NE2 GLN A 100      20.889  15.221  29.463  1.00 71.76           N  
ATOM   1587  OE1 GLN A 100      21.241  13.126  28.977  1.00 71.76           O  
ATOM   1588  N   LEU A 101      16.986  12.914  26.438  1.00 73.05           N  
ATOM   1590  CA  LEU A 101      16.306  12.165  25.383  1.00 73.05           C  
ATOM   1592  C   LEU A 101      17.191  10.996  24.933  1.00 73.05           C  
ATOM   1593  CB  LEU A 101      15.998  13.106  24.196  1.00 73.05           C  
ATOM   1596  O   LEU A 101      18.404  11.018  25.130  1.00 73.05           O  
ATOM   1597  CG  LEU A 101      15.274  14.415  24.559  1.00 73.05           C  
ATOM   1599  CD1 LEU A 101      15.191  15.332  23.340  1.00 73.05           C  
ATOM   1603  CD2 LEU A 101      13.862  14.153  25.079  1.00 73.05           C  
ATOM   1607  N   GLN A 102      16.619  10.016  24.225  1.00 69.59           N  
ATOM   1609  CA  GLN A 102      17.414   8.937  23.612  1.00 69.59           C  
ATOM   1611  C   GLN A 102      18.501   9.466  22.662  1.00 69.59           C  
ATOM   1612  CB  GLN A 102      16.504   7.988  22.822  1.00 69.59           C  
ATOM   1615  O   GLN A 102      19.579   8.889  22.566  1.00 69.59           O  
ATOM   1616  CG  GLN A 102      15.667   7.063  23.717  1.00 69.59           C  
ATOM   1619  CD  GLN A 102      14.978   5.965  22.908  1.00 69.59           C  
ATOM   1620  NE2 GLN A 102      14.549   4.897  23.543  1.00 69.59           N  
ATOM   1623  OE1 GLN A 102      14.816   6.046  21.701  1.00 69.59           O  
ATOM   1624  N   LYS A 103      18.230  10.580  21.969  1.00 71.62           N  
ATOM   1626  CA  LYS A 103      19.177  11.228  21.047  1.00 71.62           C  
ATOM   1628  C   LYS A 103      20.207  12.129  21.746  1.00 71.62           C  
ATOM   1629  CB  LYS A 103      18.411  11.997  19.956  1.00 71.62           C  
ATOM   1632  O   LYS A 103      21.079  12.658  21.065  1.00 71.62           O  
ATOM   1633  CG  LYS A 103      17.624  11.067  19.020  1.00 71.62           C  
ATOM   1636  CD  LYS A 103      16.953  11.873  17.900  1.00 71.62           C  
ATOM   1639  CE  LYS A 103      16.162  10.944  16.972  1.00 71.62           C  
ATOM   1642  NZ  LYS A 103      15.460  11.702  15.905  1.00 71.62           N  
ATOM   1646  N   GLY A 104      20.110  12.319  23.063  1.00 78.42           N  
ATOM   1648  CA  GLY A 104      20.992  13.186  23.843  1.00 78.42           C  
ATOM   1651  C   GLY A 104      20.243  14.230  24.670  1.00 78.42           C  
ATOM   1652  O   GLY A 104      19.054  14.101  24.956  1.00 78.42           O  
ATOM   1653  N   ALA A 105      20.951  15.281  25.073  1.00 84.96           N  
ATOM   1655  CA  ALA A 105      20.373  16.395  25.814  1.00 84.96           C  
ATOM   1657  C   ALA A 105      19.315  17.137  24.978  1.00 84.96           C  
ATOM   1658  CB  ALA A 105      21.515  17.328  26.218  1.00 84.96           C  
ATOM   1662  O   ALA A 105      19.574  17.522  23.842  1.00 84.96           O  
ATOM   1663  N   GLY A 106      18.132  17.351  25.555  1.00 90.74           N  
ATOM   1665  CA  GLY A 106      17.091  18.190  24.968  1.00 90.74           C  
ATOM   1668  C   GLY A 106      17.055  19.550  25.654  1.00 90.74           C  
ATOM   1669  O   GLY A 106      16.965  19.610  26.879  1.00 90.74           O  
ATOM   1670  N   TYR A 107      17.098  20.628  24.881  1.00 94.43           N  
ATOM   1672  CA  TYR A 107      16.983  22.007  25.344  1.00 94.43           C  
ATOM   1674  C   TYR A 107      15.622  22.596  24.958  1.00 94.43           C  
ATOM   1675  CB  TYR A 107      18.143  22.861  24.806  1.00 94.43           C  
ATOM   1678  O   TYR A 107      14.977  22.171  23.993  1.00 94.43           O  
ATOM   1679  CG  TYR A 107      19.525  22.351  25.156  1.00 94.43           C  
ATOM   1680  CD1 TYR A 107      20.199  22.852  26.286  1.00 94.43           C  
ATOM   1682  CD2 TYR A 107      20.146  21.383  24.341  1.00 94.43           C  
ATOM   1684  CE1 TYR A 107      21.484  22.374  26.607  1.00 94.43           C  
ATOM   1686  CE2 TYR A 107      21.420  20.890  24.667  1.00 94.43           C  
ATOM   1688  OH  TYR A 107      23.320  20.908  26.123  1.00 94.43           O  
ATOM   1690  CZ  TYR A 107      22.090  21.383  25.803  1.00 94.43           C  
ATOM   1691  N   ALA A 108      15.203  23.603  25.716  1.00 96.20           N  
ATOM   1693  CA  ALA A 108      14.032  24.418  25.435  1.00 96.20           C  
ATOM   1695  C   ALA A 108      14.466  25.848  25.091  1.00 96.20           C  
ATOM   1696  CB  ALA A 108      13.098  24.360  26.646  1.00 96.20           C  
ATOM   1700  O   ALA A 108      15.506  26.317  25.552  1.00 96.20           O  
ATOM   1701  N   GLY A 109      13.671  26.549  24.291  1.00 97.88           N  
ATOM   1703  CA  GLY A 109      13.965  27.927  23.912  1.00 97.88           C  
ATOM   1706  C   GLY A 109      12.720  28.764  23.678  1.00 97.88           C  
ATOM   1707  O   GLY A 109      11.600  28.250  23.639  1.00 97.88           O  
ATOM   1708  N   PHE A 110      12.933  30.063  23.512  1.00 98.69           N  
ATOM   1710  CA  PHE A 110      11.923  31.008  23.057  1.00 98.69           C  
ATOM   1712  C   PHE A 110      12.443  31.761  21.838  1.00 98.69           C  
ATOM   1713  CB  PHE A 110      11.520  31.982  24.169  1.00 98.69           C  
ATOM   1716  O   PHE A 110      13.600  32.175  21.804  1.00 98.69           O  
ATOM   1717  CG  PHE A 110      10.890  31.330  25.382  1.00 98.69           C  
ATOM   1718  CD1 PHE A 110       9.554  30.889  25.330  1.00 98.69           C  
ATOM   1720  CD2 PHE A 110      11.629  31.178  26.570  1.00 98.69           C  
ATOM   1722  CE1 PHE A 110       8.959  30.311  26.466  1.00 98.69           C  
ATOM   1724  CE2 PHE A 110      11.040  30.583  27.697  1.00 98.69           C  
ATOM   1726  CZ  PHE A 110       9.702  30.161  27.651  1.00 98.69           C  
ATOM   1728  N   LEU A 111      11.572  31.956  20.856  1.00 98.67           N  
ATOM   1730  CA  LEU A 111      11.805  32.758  19.660  1.00 98.67           C  
ATOM   1732  C   LEU A 111      10.670  33.779  19.562  1.00 98.67           C  
ATOM   1733  CB  LEU A 111      11.870  31.799  18.461  1.00 98.67           C  
ATOM   1736  O   LEU A 111       9.504  33.389  19.583  1.00 98.67           O  
ATOM   1737  CG  LEU A 111      11.960  32.467  17.080  1.00 98.67           C  
ATOM   1739  CD1 LEU A 111      13.297  33.162  16.842  1.00 98.67           C  
ATOM   1743  CD2 LEU A 111      11.800  31.406  15.995  1.00 98.67           C  
ATOM   1747  N   TRP A 112      10.976  35.073  19.490  1.00 98.27           N  
ATOM   1749  CA  TRP A 112       9.943  36.109  19.532  1.00 98.27           C  
ATOM   1751  C   TRP A 112      10.243  37.313  18.641  1.00 98.27           C  
ATOM   1752  CB  TRP A 112       9.698  36.543  20.983  1.00 98.27           C  
ATOM   1755  O   TRP A 112      11.398  37.657  18.407  1.00 98.27           O  
ATOM   1756  CG  TRP A 112      10.706  37.495  21.551  1.00 98.27           C  
ATOM   1757  CD1 TRP A 112      10.578  38.839  21.607  1.00 98.27           C  
ATOM   1759  CD2 TRP A 112      12.016  37.194  22.115  1.00 98.27           C  
ATOM   1760  CE2 TRP A 112      12.621  38.420  22.532  1.00 98.27           C  
ATOM   1761  CE3 TRP A 112      12.746  36.005  22.329  1.00 98.27           C  
ATOM   1763  NE1 TRP A 112      11.693  39.391  22.204  1.00 98.27           N  
ATOM   1765  CH2 TRP A 112      14.597  37.255  23.313  1.00 98.27           C  
ATOM   1767  CZ2 TRP A 112      13.890  38.458  23.131  1.00 98.27           C  
ATOM   1769  CZ3 TRP A 112      14.024  36.036  22.912  1.00 98.27           C  
ATOM   1771  N   ASP A 113       9.184  37.968  18.172  1.00 97.04           N  
ATOM   1773  CA  ASP A 113       9.216  39.212  17.408  1.00 97.04           C  
ATOM   1775  C   ASP A 113       9.247  40.415  18.363  1.00 97.04           C  
ATOM   1776  CB  ASP A 113       7.998  39.240  16.466  1.00 97.04           C  
ATOM   1779  O   ASP A 113       8.229  40.819  18.930  1.00 97.04           O  
ATOM   1780  CG  ASP A 113       7.933  40.474  15.556  1.00 97.04           C  
ATOM   1781  OD1 ASP A 113       8.899  41.275  15.559  1.00 97.04           O  
ATOM   1782  OD2 ASP A 113       6.910  40.610  14.832  1.00 97.04           O  
ATOM   1783  N   ALA A 114      10.424  41.011  18.542  1.00 95.95           N  
ATOM   1785  CA  ALA A 114      10.620  42.198  19.368  1.00 95.95           C  
ATOM   1787  C   ALA A 114       9.893  43.436  18.810  1.00 95.95           C  
ATOM   1788  CB  ALA A 114      12.127  42.441  19.507  1.00 95.95           C  
ATOM   1792  O   ALA A 114       9.564  44.345  19.573  1.00 95.95           O  
ATOM   1793  N   ALA A 115       9.591  43.475  17.505  1.00 94.31           N  
ATOM   1795  CA  ALA A 115       8.821  44.568  16.910  1.00 94.31           C  
ATOM   1797  C   ALA A 115       7.330  44.519  17.296  1.00 94.31           C  
ATOM   1798  CB  ALA A 115       9.015  44.562  15.389  1.00 94.31           C  
ATOM   1802  O   ALA A 115       6.632  45.519  17.158  1.00 94.31           O  
ATOM   1803  N   ALA A 116       6.844  43.390  17.825  1.00 91.01           N  
ATOM   1805  CA  ALA A 116       5.476  43.235  18.319  1.00 91.01           C  
ATOM   1807  C   ALA A 116       5.280  43.741  19.766  1.00 91.01           C  
ATOM   1808  CB  ALA A 116       5.054  41.772  18.132  1.00 91.01           C  
ATOM   1812  O   ALA A 116       4.272  43.428  20.394  1.00 91.01           O  
ATOM   1813  N   GLY A 117       6.238  44.496  20.318  1.00 87.07           N  
ATOM   1815  CA  GLY A 117       6.140  45.058  21.670  1.00 87.07           C  
ATOM   1818  C   GLY A 117       6.438  44.057  22.789  1.00 87.07           C  
ATOM   1819  O   GLY A 117       5.999  44.260  23.923  1.00 87.07           O  
ATOM   1820  N   MET A 118       7.171  42.986  22.471  1.00 90.96           N  
ATOM   1822  CA  MET A 118       7.608  41.982  23.437  1.00 90.96           C  
ATOM   1824  C   MET A 118       9.093  42.104  23.747  1.00 90.96           C  
ATOM   1825  CB  MET A 118       7.324  40.578  22.929  1.00 90.96           C  
ATOM   1828  O   MET A 118       9.949  42.080  22.859  1.00 90.96           O  
ATOM   1829  CG  MET A 118       5.826  40.309  22.837  1.00 90.96           C  
ATOM   1832  SD  MET A 118       5.491  38.574  22.508  1.00 90.96           S  
ATOM   1833  CE  MET A 118       6.242  38.529  20.872  1.00 90.96           C  
ATOM   1837  N   GLU A 119       9.400  42.150  25.033  1.00 94.27           N  
ATOM   1839  CA  GLU A 119      10.763  42.223  25.538  1.00 94.27           C  
ATOM   1841  C   GLU A 119      10.996  41.104  26.545  1.00 94.27           C  
ATOM   1842  CB  GLU A 119      10.969  43.603  26.163  1.00 94.27           C  
ATOM   1845  O   GLU A 119      10.281  41.007  27.540  1.00 94.27           O  
ATOM   1846  CG  GLU A 119      12.416  43.867  26.601  1.00 94.27           C  
ATOM   1849  CD  GLU A 119      12.529  45.172  27.405  1.00 94.27           C  
ATOM   1850  OE1 GLU A 119      13.558  45.390  28.079  1.00 94.27           O  
ATOM   1851  OE2 GLU A 119      11.541  45.939  27.476  1.00 94.27           O  
ATOM   1852  N   LEU A 120      12.010  40.273  26.310  1.00 96.65           N  
ATOM   1854  CA  LEU A 120      12.470  39.331  27.319  1.00 96.65           C  
ATOM   1856  C   LEU A 120      13.186  40.104  28.431  1.00 96.65           C  
ATOM   1857  CB  LEU A 120      13.385  38.290  26.658  1.00 96.65           C  
ATOM   1860  O   LEU A 120      14.167  40.800  28.170  1.00 96.65           O  
ATOM   1861  CG  LEU A 120      13.864  37.207  27.639  1.00 96.65           C  
ATOM   1863  CD1 LEU A 120      12.727  36.255  28.012  1.00 96.65           C  
ATOM   1867  CD2 LEU A 120      14.981  36.402  26.978  1.00 96.65           C  
ATOM   1871  N   ARG A 121      12.689  39.980  29.660  1.00 95.09           N  
ATOM   1873  CA  ARG A 121      13.285  40.569  30.863  1.00 95.09           C  
ATOM   1875  C   ARG A 121      14.314  39.643  31.481  1.00 95.09           C  
ATOM   1876  CB  ARG A 121      12.175  40.888  31.885  1.00 95.09           C  
ATOM   1879  O   ARG A 121      15.396  40.087  31.844  1.00 95.09           O  
ATOM   1880  CG  ARG A 121      11.215  41.996  31.429  1.00 95.09           C  
ATOM   1883  CD  ARG A 121      11.977  43.320  31.348  1.00 95.09           C  
ATOM   1886  NE  ARG A 121      11.132  44.449  30.929  1.00 95.09           N  
ATOM   1888  NH1 ARG A 121      12.876  45.910  30.652  1.00 95.09           N  
ATOM   1891  NH2 ARG A 121      10.906  46.526  29.981  1.00 95.09           N  
ATOM   1894  CZ  ARG A 121      11.620  45.615  30.554  1.00 95.09           C  
ATOM   1895  N   ASP A 122      13.945  38.377  31.596  1.00 93.03           N  
ATOM   1897  CA  ASP A 122      14.743  37.348  32.240  1.00 93.03           C  
ATOM   1899  C   ASP A 122      14.344  35.977  31.692  1.00 93.03           C  
ATOM   1900  CB  ASP A 122      14.521  37.436  33.756  1.00 93.03           C  
ATOM   1903  O   ASP A 122      13.183  35.761  31.331  1.00 93.03           O  
ATOM   1904  CG  ASP A 122      15.290  36.365  34.521  1.00 93.03           C  
ATOM   1905  OD1 ASP A 122      16.427  36.068  34.095  1.00 93.03           O  
ATOM   1906  OD2 ASP A 122      14.689  35.837  35.488  1.00 93.03           O  
ATOM   1907  N   ALA A 123      15.297  35.056  31.624  1.00 92.77           N  
ATOM   1909  CA  ALA A 123      15.037  33.668  31.290  1.00 92.77           C  
ATOM   1911  C   ALA A 123      15.974  32.752  32.068  1.00 92.77           C  
ATOM   1912  CB  ALA A 123      15.174  33.435  29.783  1.00 92.77           C  
ATOM   1916  O   ALA A 123      17.164  33.025  32.201  1.00 92.77           O  
ATOM   1917  N   GLY A 124      15.444  31.629  32.538  1.00 87.80           N  
ATOM   1919  CA  GLY A 124      16.214  30.696  33.342  1.00 87.80           C  
ATOM   1922  C   GLY A 124      15.531  29.347  33.464  1.00 87.80           C  
ATOM   1923  O   GLY A 124      14.308  29.234  33.410  1.00 87.80           O  
ATOM   1924  N   SER A 125      16.335  28.305  33.630  1.00 81.72           N  
ATOM   1926  CA  SER A 125      15.827  26.998  34.035  1.00 81.72           C  
ATOM   1928  C   SER A 125      15.690  26.980  35.544  1.00 81.72           C  
ATOM   1929  CB  SER A 125      16.759  25.873  33.590  1.00 81.72           C  
ATOM   1932  O   SER A 125      16.616  27.383  36.250  1.00 81.72           O  
ATOM   1933  OG  SER A 125      16.875  25.864  32.181  1.00 81.72           O  
ATOM   1935  N   GLN A 126      14.567  26.477  36.047  1.00 68.85           N  
ATOM   1937  CA  GLN A 126      14.488  26.187  37.468  1.00 68.85           C  
ATOM   1939  C   GLN A 126      15.082  24.811  37.726  1.00 68.85           C  
ATOM   1940  CB  GLN A 126      13.067  26.362  37.988  1.00 68.85           C  
ATOM   1943  O   GLN A 126      14.638  23.805  37.159  1.00 68.85           O  
ATOM   1944  CG  GLN A 126      13.085  26.453  39.527  1.00 68.85           C  
ATOM   1947  CD  GLN A 126      11.951  27.296  40.072  1.00 68.85           C  
ATOM   1948  NE2 GLN A 126      11.473  27.045  41.269  1.00 68.85           N  
ATOM   1951  OE1 GLN A 126      11.443  28.186  39.412  1.00 68.85           O  
ATOM   1952  N   GLU A 127      16.118  24.768  38.560  1.00 59.61           N  
ATOM   1954  CA  GLU A 127      16.642  23.495  39.028  1.00 59.61           C  
ATOM   1956  C   GLU A 127      15.579  22.828  39.897  1.00 59.61           C  
ATOM   1957  CB  GLU A 127      17.987  23.660  39.750  1.00 59.61           C  
ATOM   1960  O   GLU A 127      15.033  23.432  40.822  1.00 59.61           O  
ATOM   1961  CG  GLU A 127      19.072  24.105  38.758  1.00 59.61           C  
ATOM   1964  CD  GLU A 127      20.497  24.022  39.317  1.00 59.61           C  
ATOM   1965  OE1 GLU A 127      21.419  23.887  38.475  1.00 59.61           O  
ATOM   1966  OE2 GLU A 127      20.695  24.123  40.543  1.00 59.61           O  
ATOM   1967  N   SER A 128      15.254  21.579  39.565  1.00 54.79           N  
ATOM   1969  CA  SER A 128      14.522  20.726  40.491  1.00 54.79           C  
ATOM   1971  C   SER A 128      15.376  20.527  41.743  1.00 54.79           C  
ATOM   1972  CB  SER A 128      14.125  19.394  39.833  1.00 54.79           C  
ATOM   1975  O   SER A 128      16.609  20.535  41.664  1.00 54.79           O  
ATOM   1976  OG  SER A 128      15.120  18.870  38.962  1.00 54.79           O  
ATOM   1978  N   SER A 129      14.721  20.360  42.898  1.00 49.77           N  
ATOM   1980  CA  SER A 129      15.411  20.045  44.151  1.00 49.77           C  
ATOM   1982  C   SER A 129      16.457  18.954  43.926  1.00 49.77           C  
ATOM   1983  CB  SER A 129      14.429  19.585  45.229  1.00 49.77           C  
ATOM   1986  O   SER A 129      16.202  18.027  43.144  1.00 49.77           O  
ATOM   1987  OG  SER A 129      13.815  20.725  45.786  1.00 49.77           O  
ATOM   1989  N   PRO A 130      17.628  19.061  44.582  1.00 45.98           N  
ATOM   1990  CA  PRO A 130      18.741  18.167  44.336  1.00 45.98           C  
ATOM   1992  C   PRO A 130      18.260  16.722  44.389  1.00 45.98           C  
ATOM   1993  CB  PRO A 130      19.801  18.487  45.398  1.00 45.98           C  
ATOM   1996  O   PRO A 130      17.573  16.312  45.326  1.00 45.98           O  
ATOM   1997  CG  PRO A 130      19.040  19.278  46.463  1.00 45.98           C  
ATOM   2000  CD  PRO A 130      17.943  19.975  45.665  1.00 45.98           C  
ATOM   2003  N   SER A 131      18.612  15.968  43.346  1.00 47.28           N  
ATOM   2005  CA  SER A 131      18.349  14.533  43.276  1.00 47.28           C  
ATOM   2007  C   SER A 131      18.783  13.854  44.573  1.00 47.28           C  
ATOM   2008  CB  SER A 131      19.115  13.933  42.093  1.00 47.28           C  
ATOM   2011  O   SER A 131      19.720  14.324  45.221  1.00 47.28           O  
ATOM   2012  OG  SER A 131      20.508  13.964  42.355  1.00 47.28           O  
ATOM   2014  N   ASN A 132      18.156  12.731  44.907  1.00 43.28           N  
ATOM   2016  CA  ASN A 132      18.415  11.922  46.102  1.00 43.28           C  
ATOM   2018  C   ASN A 132      19.838  11.293  46.101  1.00 43.28           C  
ATOM   2019  CB  ASN A 132      17.307  10.845  46.219  1.00 43.28           C  
ATOM   2022  O   ASN A 132      19.992  10.077  46.109  1.00 43.28           O  
ATOM   2023  CG  ASN A 132      15.869  11.326  46.061  1.00 43.28           C  
ATOM   2024  ND2 ASN A 132      14.927  10.417  46.008  1.00 43.28           N  
ATOM   2027  OD1 ASN A 132      15.559  12.493  45.932  1.00 43.28           O  
ATOM   2028  N   GLY A 133      20.896  12.101  46.019  1.00 42.91           N  
ATOM   2030  CA  GLY A 133      22.309  11.720  45.965  1.00 42.91           C  
ATOM   2033  C   GLY A 133      22.836  11.248  44.603  1.00 42.91           C  
ATOM   2034  O   GLY A 133      24.009  11.455  44.314  1.00 42.91           O  
ATOM   2035  N   HIS A 134      22.022  10.633  43.740  1.00 44.91           N  
ATOM   2037  CA  HIS A 134      22.543   9.956  42.537  1.00 44.91           C  
ATOM   2039  C   HIS A 134      22.795  10.842  41.299  1.00 44.91           C  
ATOM   2040  CB  HIS A 134      21.716   8.696  42.237  1.00 44.91           C  
ATOM   2043  O   HIS A 134      23.067  10.305  40.226  1.00 44.91           O  
ATOM   2044  CG  HIS A 134      22.065   7.552  43.152  1.00 44.91           C  
ATOM   2045  CD2 HIS A 134      21.219   6.886  43.997  1.00 44.91           C  
ATOM   2047  ND1 HIS A 134      23.309   6.975  43.289  1.00 44.91           N  
ATOM   2049  CE1 HIS A 134      23.214   5.989  44.194  1.00 44.91           C  
ATOM   2051  NE2 HIS A 134      21.956   5.889  44.642  1.00 44.91           N  
ATOM   2052  N   GLY A 135      22.715  12.171  41.397  1.00 44.39           N  
ATOM   2054  CA  GLY A 135      23.126  13.118  40.344  1.00 44.39           C  
ATOM   2057  C   GLY A 135      22.323  13.085  39.034  1.00 44.39           C  
ATOM   2058  O   GLY A 135      22.540  13.925  38.164  1.00 44.39           O  
ATOM   2059  N   LYS A 136      21.388  12.146  38.853  1.00 48.45           N  
ATOM   2061  CA  LYS A 136      20.463  12.150  37.713  1.00 48.45           C  
ATOM   2063  C   LYS A 136      19.470  13.299  37.889  1.00 48.45           C  
ATOM   2064  CB  LYS A 136      19.747  10.795  37.567  1.00 48.45           C  
ATOM   2067  O   LYS A 136      18.878  13.421  38.959  1.00 48.45           O  
ATOM   2068  CG  LYS A 136      20.673   9.701  37.002  1.00 48.45           C  
ATOM   2071  CD  LYS A 136      19.906   8.402  36.702  1.00 48.45           C  
ATOM   2074  CE  LYS A 136      20.836   7.365  36.053  1.00 48.45           C  
ATOM   2077  NZ  LYS A 136      20.117   6.124  35.655  1.00 48.45           N  
ATOM   2081  N   LEU A 137      19.273  14.101  36.834  1.00 48.99           N  
ATOM   2083  CA  LEU A 137      18.203  15.105  36.750  1.00 48.99           C  
ATOM   2085  C   LEU A 137      16.895  14.481  37.261  1.00 48.99           C  
ATOM   2086  CB  LEU A 137      18.056  15.581  35.288  1.00 48.99           C  
ATOM   2089  O   LEU A 137      16.432  13.474  36.724  1.00 48.99           O  
ATOM   2090  CG  LEU A 137      19.074  16.661  34.875  1.00 48.99           C  
ATOM   2092  CD1 LEU A 137      19.201  16.724  33.351  1.00 48.99           C  
ATOM   2096  CD2 LEU A 137      18.648  18.042  35.377  1.00 48.99           C  
ATOM   2100  N   ALA A 138      16.356  15.029  38.351  1.00 50.35           N  
ATOM   2102  CA  ALA A 138      15.302  14.374  39.126  1.00 50.35           C  
ATOM   2104  C   ALA A 138      13.908  14.467  38.477  1.00 50.35           C  
ATOM   2105  CB  ALA A 138      15.331  14.932  40.553  1.00 50.35           C  
ATOM   2109  O   ALA A 138      12.969  13.826  38.943  1.00 50.35           O  
ATOM   2110  N   GLY A 139      13.764  15.210  37.382  1.00 54.13           N  
ATOM   2112  CA  GLY A 139      12.492  15.414  36.705  1.00 54.13           C  
ATOM   2115  C   GLY A 139      12.599  16.458  35.595  1.00 54.13           C  
ATOM   2116  O   GLY A 139      13.711  16.885  35.266  1.00 54.13           O  
ATOM   2117  N   PRO A 140      11.459  16.872  35.024  1.00 62.65           N  
ATOM   2118  CA  PRO A 140      11.430  17.885  33.978  1.00 62.65           C  
ATOM   2120  C   PRO A 140      11.913  19.217  34.564  1.00 62.65           C  
ATOM   2121  CB  PRO A 140       9.968  17.940  33.524  1.00 62.65           C  
ATOM   2124  O   PRO A 140      11.424  19.650  35.608  1.00 62.65           O  
ATOM   2125  CG  PRO A 140       9.212  17.602  34.810  1.00 62.65           C  
ATOM   2128  CD  PRO A 140      10.117  16.596  35.517  1.00 62.65           C  
ATOM   2131  N   SER A 141      12.871  19.872  33.906  1.00 74.19           N  
ATOM   2133  CA  SER A 141      13.285  21.225  34.287  1.00 74.19           C  
ATOM   2135  C   SER A 141      12.548  22.238  33.403  1.00 74.19           C  
ATOM   2136  CB  SER A 141      14.805  21.373  34.231  1.00 74.19           C  
ATOM   2139  O   SER A 141      12.916  22.394  32.232  1.00 74.19           O  
ATOM   2140  OG  SER A 141      15.213  22.646  34.706  1.00 74.19           O  
ATOM   2142  N   PRO A 142      11.473  22.886  33.904  1.00 86.87           N  
ATOM   2143  CA  PRO A 142      10.780  23.931  33.161  1.00 86.87           C  
ATOM   2145  C   PRO A 142      11.748  25.049  32.783  1.00 86.87           C  
ATOM   2146  CB  PRO A 142       9.685  24.468  34.089  1.00 86.87           C  
ATOM   2149  O   PRO A 142      12.524  25.516  33.623  1.00 86.87           O  
ATOM   2150  CG  PRO A 142      10.105  24.036  35.486  1.00 86.87           C  
ATOM   2153  CD  PRO A 142      10.894  22.757  35.238  1.00 86.87           C  
ATOM   2156  N   TYR A 143      11.659  25.514  31.539  1.00 92.52           N  
ATOM   2158  CA  TYR A 143      12.378  26.709  31.116  1.00 92.52           C  
ATOM   2160  C   TYR A 143      11.460  27.923  31.197  1.00 92.52           C  
ATOM   2161  CB  TYR A 143      12.997  26.520  29.732  1.00 92.52           C  
ATOM   2164  O   TYR A 143      10.413  27.972  30.548  1.00 92.52           O  
ATOM   2165  CG  TYR A 143      13.873  27.682  29.309  1.00 92.52           C  
ATOM   2166  CD1 TYR A 143      13.662  28.326  28.074  1.00 92.52           C  
ATOM   2168  CD2 TYR A 143      14.919  28.105  30.154  1.00 92.52           C  
ATOM   2170  CE1 TYR A 143      14.507  29.382  27.679  1.00 92.52           C  
ATOM   2172  CE2 TYR A 143      15.748  29.173  29.773  1.00 92.52           C  
ATOM   2174  OH  TYR A 143      16.389  30.798  28.157  1.00 92.52           O  
ATOM   2176  CZ  TYR A 143      15.549  29.804  28.532  1.00 92.52           C  
ATOM   2177  N   LEU A 144      11.848  28.892  32.017  1.00 93.83           N  
ATOM   2179  CA  LEU A 144      11.079  30.097  32.256  1.00 93.83           C  
ATOM   2181  C   LEU A 144      11.561  31.240  31.382  1.00 93.83           C  
ATOM   2182  CB  LEU A 144      11.127  30.476  33.738  1.00 93.83           C  
ATOM   2185  O   LEU A 144      12.759  31.466  31.245  1.00 93.83           O  
ATOM   2186  CG  LEU A 144      10.266  29.511  34.567  1.00 93.83           C  
ATOM   2188  CD1 LEU A 144      11.132  28.514  35.342  1.00 93.83           C  
ATOM   2192  CD2 LEU A 144       9.363  30.328  35.486  1.00 93.83           C  
ATOM   2196  N   GLY A 145      10.606  31.987  30.838  1.00 95.45           N  
ATOM   2198  CA  GLY A 145      10.846  33.268  30.190  1.00 95.45           C  
ATOM   2201  C   GLY A 145       9.880  34.306  30.739  1.00 95.45           C  
ATOM   2202  O   GLY A 145       8.668  34.160  30.599  1.00 95.45           O  
ATOM   2203  N   ARG A 146      10.412  35.358  31.360  1.00 95.05           N  
ATOM   2205  CA  ARG A 146       9.646  36.527  31.796  1.00 95.05           C  
ATOM   2207  C   ARG A 146       9.680  37.564  30.693  1.00 95.05           C  
ATOM   2208  CB  ARG A 146      10.210  37.097  33.101  1.00 95.05           C  
ATOM   2211  O   ARG A 146      10.735  38.110  30.372  1.00 95.05           O  
ATOM   2212  CG  ARG A 146      10.024  36.125  34.268  1.00 95.05           C  
ATOM   2215  CD  ARG A 146      10.492  36.783  35.567  1.00 95.05           C  
ATOM   2218  NE  ARG A 146      10.227  35.910  36.713  1.00 95.05           N  
ATOM   2220  NH1 ARG A 146      12.283  34.834  36.889  1.00 95.05           N  
ATOM   2223  NH2 ARG A 146      10.531  34.293  38.201  1.00 95.05           N  
ATOM   2226  CZ  ARG A 146      11.036  35.021  37.250  1.00 95.05           C  
ATOM   2227  N   PHE A 147       8.523  37.837  30.116  1.00 96.10           N  
ATOM   2229  CA  PHE A 147       8.355  38.803  29.047  1.00 96.10           C  
ATOM   2231  C   PHE A 147       7.576  40.005  29.547  1.00 96.10           C  
ATOM   2232  CB  PHE A 147       7.662  38.150  27.848  1.00 96.10           C  
ATOM   2235  O   PHE A 147       6.623  39.870  30.308  1.00 96.10           O  
ATOM   2236  CG  PHE A 147       8.529  37.119  27.157  1.00 96.10           C  
ATOM   2237  CD1 PHE A 147       9.334  37.497  26.067  1.00 96.10           C  
ATOM   2239  CD2 PHE A 147       8.552  35.792  27.621  1.00 96.10           C  
ATOM   2241  CE1 PHE A 147      10.147  36.544  25.430  1.00 96.10           C  
ATOM   2243  CE2 PHE A 147       9.375  34.842  26.992  1.00 96.10           C  
ATOM   2245  CZ  PHE A 147      10.162  35.216  25.891  1.00 96.10           C  
ATOM   2247  N   LYS A 148       7.937  41.181  29.053  1.00 92.84           N  
ATOM   2249  CA  LYS A 148       7.087  42.358  29.135  1.00 92.84           C  
ATOM   2251  C   LYS A 148       6.341  42.520  27.819  1.00 92.84           C  
ATOM   2252  CB  LYS A 148       7.933  43.567  29.518  1.00 92.84           C  
ATOM   2255  O   LYS A 148       6.968  42.547  26.759  1.00 92.84           O  
ATOM   2256  CG  LYS A 148       7.022  44.721  29.936  1.00 92.84           C  
ATOM   2259  CD  LYS A 148       7.878  45.900  30.376  1.00 92.84           C  
ATOM   2262  CE  LYS A 148       7.024  47.012  30.967  1.00 92.84           C  
ATOM   2265  NZ  LYS A 148       7.885  48.062  31.557  1.00 92.84           N  
ATOM   2269  N   VAL A 149       5.019  42.632  27.900  1.00 89.24           N  
ATOM   2271  CA  VAL A 149       4.111  42.872  26.774  1.00 89.24           C  
ATOM   2273  C   VAL A 149       3.371  44.177  27.046  1.00 89.24           C  
ATOM   2274  CB  VAL A 149       3.135  41.696  26.563  1.00 89.24           C  
ATOM   2276  O   VAL A 149       2.454  44.241  27.867  1.00 89.24           O  
ATOM   2277  CG1 VAL A 149       2.362  41.890  25.251  1.00 89.24           C  
ATOM   2281  CG2 VAL A 149       3.860  40.344  26.508  1.00 89.24           C  
ATOM   2285  N   GLY A 150       3.818  45.256  26.405  1.00 79.01           N  
ATOM   2287  CA  GLY A 150       3.362  46.604  26.746  1.00 79.01           C  
ATOM   2290  C   GLY A 150       3.675  46.954  28.208  1.00 79.01           C  
ATOM   2291  O   GLY A 150       4.837  47.011  28.608  1.00 79.01           O  
ATOM   2292  N   SER A 151       2.640  47.200  29.015  1.00 79.14           N  
ATOM   2294  CA  SER A 151       2.752  47.487  30.454  1.00 79.14           C  
ATOM   2296  C   SER A 151       2.614  46.254  31.355  1.00 79.14           C  
ATOM   2297  CB  SER A 151       1.719  48.546  30.849  1.00 79.14           C  
ATOM   2300  O   SER A 151       2.694  46.394  32.574  1.00 79.14           O  
ATOM   2301  OG  SER A 151       0.423  48.107  30.491  1.00 79.14           O  
ATOM   2303  N   HIS A 152       2.412  45.064  30.786  1.00 87.50           N  
ATOM   2305  CA  HIS A 152       2.125  43.845  31.536  1.00 87.50           C  
ATOM   2307  C   HIS A 152       3.321  42.897  31.543  1.00 87.50           C  
ATOM   2308  CB  HIS A 152       0.886  43.161  30.943  1.00 87.50           C  
ATOM   2311  O   HIS A 152       3.925  42.651  30.500  1.00 87.50           O  
ATOM   2312  CG  HIS A 152      -0.326  44.054  30.924  1.00 87.50           C  
ATOM   2313  CD2 HIS A 152      -1.129  44.353  31.988  1.00 87.50           C  
ATOM   2315  ND1 HIS A 152      -0.790  44.778  29.851  1.00 87.50           N  
ATOM   2317  CE1 HIS A 152      -1.843  45.501  30.263  1.00 87.50           C  
ATOM   2319  NE2 HIS A 152      -2.117  45.240  31.555  1.00 87.50           N  
ATOM   2320  N   ASP A 153       3.614  42.326  32.707  1.00 91.47           N  
ATOM   2322  CA  ASP A 153       4.552  41.216  32.825  1.00 91.47           C  
ATOM   2324  C   ASP A 153       3.816  39.896  32.573  1.00 91.47           C  
ATOM   2325  CB  ASP A 153       5.257  41.242  34.187  1.00 91.47           C  
ATOM   2328  O   ASP A 153       2.682  39.699  33.013  1.00 91.47           O  
ATOM   2329  CG  ASP A 153       6.088  42.518  34.384  1.00 91.47           C  
ATOM   2330  OD1 ASP A 153       6.793  42.933  33.431  1.00 91.47           O  
ATOM   2331  OD2 ASP A 153       5.993  43.098  35.488  1.00 91.47           O  
ATOM   2332  N   LEU A 154       4.464  39.004  31.832  1.00 94.46           N  
ATOM   2334  CA  LEU A 154       3.960  37.699  31.441  1.00 94.46           C  
ATOM   2336  C   LEU A 154       5.052  36.661  31.671  1.00 94.46           C  
ATOM   2337  CB  LEU A 154       3.556  37.754  29.957  1.00 94.46           C  
ATOM   2340  O   LEU A 154       6.121  36.731  31.064  1.00 94.46           O  
ATOM   2341  CG  LEU A 154       3.004  36.422  29.419  1.00 94.46           C  
ATOM   2343  CD1 LEU A 154       1.674  36.079  30.089  1.00 94.46           C  
ATOM   2347  CD2 LEU A 154       2.781  36.526  27.910  1.00 94.46           C  
ATOM   2351  N   THR A 155       4.759  35.660  32.489  1.00 95.04           N  
ATOM   2353  CA  THR A 155       5.685  34.558  32.749  1.00 95.04           C  
ATOM   2355  C   THR A 155       5.281  33.344  31.929  1.00 95.04           C  
ATOM   2356  CB  THR A 155       5.803  34.299  34.255  1.00 95.04           C  
ATOM   2358  O   THR A 155       4.181  32.807  32.071  1.00 95.04           O  
ATOM   2359  CG2 THR A 155       6.693  33.098  34.573  1.00 95.04           C  
ATOM   2363  OG1 THR A 155       6.433  35.442  34.783  1.00 95.04           O  
ATOM   2365  N   LEU A 156       6.174  32.909  31.043  1.00 96.59           N  
ATOM   2367  CA  LEU A 156       6.017  31.701  30.247  1.00 96.59           C  
ATOM   2369  C   LEU A 156       6.796  30.557  30.878  1.00 96.59           C  
ATOM   2370  CB  LEU A 156       6.488  31.937  28.809  1.00 96.59           C  
ATOM   2373  O   LEU A 156       7.981  30.699  31.169  1.00 96.59           O  
ATOM   2374  CG  LEU A 156       5.715  33.029  28.060  1.00 96.59           C  
ATOM   2376  CD1 LEU A 156       6.174  33.031  26.616  1.00 96.59           C  
ATOM   2380  CD2 LEU A 156       4.208  32.800  28.034  1.00 96.59           C  
ATOM   2384  N   VAL A 157       6.142  29.410  31.020  1.00 94.58           N  
ATOM   2386  CA  VAL A 157       6.763  28.160  31.451  1.00 94.58           C  
ATOM   2388  C   VAL A 157       6.735  27.179  30.290  1.00 94.58           C  
ATOM   2389  CB  VAL A 157       6.069  27.578  32.688  1.00 94.58           C  
ATOM   2391  O   VAL A 157       5.682  26.645  29.943  1.00 94.58           O  
ATOM   2392  CG1 VAL A 157       6.872  26.378  33.186  1.00 94.58           C  
ATOM   2396  CG2 VAL A 157       5.978  28.585  33.833  1.00 94.58           C  
ATOM   2400  N   ASN A 158       7.899  26.960  29.685  1.00 95.74           N  
ATOM   2402  CA  ASN A 158       8.092  26.037  28.579  1.00 95.74           C  
ATOM   2404  C   ASN A 158       8.391  24.629  29.123  1.00 95.74           C  
ATOM   2405  CB  ASN A 158       9.184  26.622  27.668  1.00 95.74           C  
ATOM   2408  O   ASN A 158       9.376  24.429  29.842  1.00 95.74           O  
ATOM   2409  CG  ASN A 158       9.496  25.771  26.459  1.00 95.74           C  
ATOM   2410  ND2 ASN A 158      10.157  26.309  25.462  1.00 95.74           N  
ATOM   2413  OD1 ASN A 158       9.154  24.609  26.377  1.00 95.74           O  
ATOM   2414  N   LEU A 159       7.528  23.670  28.782  1.00 92.11           N  
ATOM   2416  CA  LEU A 159       7.582  22.293  29.268  1.00 92.11           C  
ATOM   2418  C   LEU A 159       7.787  21.274  28.155  1.00 92.11           C  
ATOM   2419  CB  LEU A 159       6.284  21.948  30.007  1.00 92.11           C  
ATOM   2422  O   LEU A 159       7.247  21.395  27.061  1.00 92.11           O  
ATOM   2423  CG  LEU A 159       6.011  22.782  31.258  1.00 92.11           C  
ATOM   2425  CD1 LEU A 159       4.712  22.275  31.868  1.00 92.11           C  
ATOM   2429  CD2 LEU A 159       7.124  22.644  32.289  1.00 92.11           C  
ATOM   2433  N   HIS A 160       8.485  20.198  28.500  1.00 91.13           N  
ATOM   2435  CA  HIS A 160       8.484  18.966  27.731  1.00 91.13           C  
ATOM   2437  C   HIS A 160       8.382  17.784  28.708  1.00 91.13           C  
ATOM   2438  CB  HIS A 160       9.728  18.944  26.829  1.00 91.13           C  
ATOM   2441  O   HIS A 160       9.365  17.412  29.343  1.00 91.13           O  
ATOM   2442  CG  HIS A 160       9.887  17.666  26.048  1.00 91.13           C  
ATOM   2443  CD2 HIS A 160       8.908  16.744  25.788  1.00 91.13           C  
ATOM   2445  ND1 HIS A 160      11.053  17.188  25.486  1.00 91.13           N  
ATOM   2447  CE1 HIS A 160      10.775  15.995  24.931  1.00 91.13           C  
ATOM   2449  NE2 HIS A 160       9.505  15.662  25.159  1.00 91.13           N  
ATOM   2450  N   LEU A 161       7.182  17.226  28.873  1.00 84.46           N  
ATOM   2452  CA  LEU A 161       6.890  16.129  29.803  1.00 84.46           C  
ATOM   2454  C   LEU A 161       6.874  14.751  29.128  1.00 84.46           C  
ATOM   2455  CB  LEU A 161       5.558  16.387  30.530  1.00 84.46           C  
ATOM   2458  O   LEU A 161       7.074  13.754  29.819  1.00 84.46           O  
ATOM   2459  CG  LEU A 161       5.469  17.698  31.333  1.00 84.46           C  
ATOM   2461  CD1 LEU A 161       4.118  17.768  32.040  1.00 84.46           C  
ATOM   2465  CD2 LEU A 161       6.560  17.809  32.396  1.00 84.46           C  
ATOM   2469  N   ALA A 162       6.710  14.671  27.802  1.00 69.65           N  
ATOM   2471  CA  ALA A 162       6.739  13.401  27.065  1.00 69.65           C  
ATOM   2473  C   ALA A 162       8.063  12.625  27.246  1.00 69.65           C  
ATOM   2474  CB  ALA A 162       6.465  13.689  25.584  1.00 69.65           C  
ATOM   2478  O   ALA A 162       8.084  11.397  27.238  1.00 69.65           O  
ATOM   2479  N   ALA A 163       9.170  13.321  27.513  1.00 54.31           N  
ATOM   2481  CA  ALA A 163      10.440  12.683  27.855  1.00 54.31           C  
ATOM   2483  C   ALA A 163      10.388  11.839  29.149  1.00 54.31           C  
ATOM   2484  CB  ALA A 163      11.498  13.781  27.969  1.00 54.31           C  
ATOM   2488  O   ALA A 163      11.149  10.879  29.284  1.00 54.31           O  
ATOM   2489  N   LEU A 164       9.504  12.161  30.102  1.00 50.16           N  
ATOM   2491  CA  LEU A 164       9.395  11.424  31.367  1.00 50.16           C  
ATOM   2493  C   LEU A 164       8.740  10.060  31.181  1.00 50.16           C  
ATOM   2494  CB  LEU A 164       8.580  12.222  32.392  1.00 50.16           C  
ATOM   2497  O   LEU A 164       9.191   9.085  31.778  1.00 50.16           O  
ATOM   2498  CG  LEU A 164       9.200  13.565  32.778  1.00 50.16           C  
ATOM   2500  CD1 LEU A 164       8.173  14.327  33.610  1.00 50.16           C  
ATOM   2504  CD2 LEU A 164      10.499  13.394  33.575  1.00 50.16           C  
ATOM   2508  N   THR A 165       7.715   9.986  30.331  1.00 47.63           N  
ATOM   2510  CA  THR A 165       6.978   8.742  30.077  1.00 47.63           C  
ATOM   2512  C   THR A 165       7.831   7.730  29.312  1.00 47.63           C  
ATOM   2513  CB  THR A 165       5.664   9.020  29.331  1.00 47.63           C  
ATOM   2515  O   THR A 165       7.707   6.527  29.535  1.00 47.63           O  
ATOM   2516  CG2 THR A 165       4.692   9.859  30.159  1.00 47.63           C  
ATOM   2520  OG1 THR A 165       5.902   9.745  28.151  1.00 47.63           O  
ATOM   2522  N   LEU A 166       8.766   8.193  28.472  1.00 45.75           N  
ATOM   2524  CA  LEU A 166       9.726   7.323  27.786  1.00 45.75           C  
ATOM   2526  C   LEU A 166      10.750   6.697  28.746  1.00 45.75           C  
ATOM   2527  CB  LEU A 166      10.426   8.115  26.667  1.00 45.75           C  
ATOM   2530  O   LEU A 166      11.064   5.514  28.611  1.00 45.75           O  
ATOM   2531  CG  LEU A 166       9.508   8.506  25.493  1.00 45.75           C  
ATOM   2533  CD1 LEU A 166      10.282   9.399  24.524  1.00 45.75           C  
ATOM   2537  CD2 LEU A 166       9.012   7.282  24.716  1.00 45.75           C  
ATOM   2541  N   LEU A 167      11.235   7.448  29.743  1.00 40.97           N  
ATOM   2543  CA  LEU A 167      12.213   6.954  30.725  1.00 40.97           C  
ATOM   2545  C   LEU A 167      11.658   5.838  31.627  1.00 40.97           C  
ATOM   2546  CB  LEU A 167      12.701   8.132  31.592  1.00 40.97           C  
ATOM   2549  O   LEU A 167      12.430   5.024  32.128  1.00 40.97           O  
ATOM   2550  CG  LEU A 167      13.687   9.078  30.885  1.00 40.97           C  
ATOM   2552  CD1 LEU A 167      13.800  10.382  31.676  1.00 40.97           C  
ATOM   2556  CD2 LEU A 167      15.088   8.464  30.792  1.00 40.97           C  
ATOM   2560  N   GLY A 168      10.343   5.797  31.862  1.00 40.09           N  
ATOM   2562  CA  GLY A 168       9.702   4.758  32.677  1.00 40.09           C  
ATOM   2565  C   GLY A 168       9.645   3.379  32.009  1.00 40.09           C  
ATOM   2566  O   GLY A 168       9.467   2.374  32.693  1.00 40.09           O  
ATOM   2567  N   SER A 169       9.818   3.306  30.686  1.00 40.64           N  
ATOM   2569  CA  SER A 169       9.605   2.065  29.930  1.00 40.64           C  
ATOM   2571  C   SER A 169      10.666   0.980  30.153  1.00 40.64           C  
ATOM   2572  CB  SER A 169       9.451   2.371  28.438  1.00 40.64           C  
ATOM   2575  O   SER A 169      10.343  -0.198  30.029  1.00 40.64           O  
ATOM   2576  OG  SER A 169      10.623   2.934  27.881  1.00 40.64           O  
ATOM   2578  N   GLU A 170      11.903   1.334  30.518  1.00 38.49           N  
ATOM   2580  CA  GLU A 170      12.964   0.332  30.717  1.00 38.49           C  
ATOM   2582  C   GLU A 170      12.690  -0.590  31.907  1.00 38.49           C  
ATOM   2583  CB  GLU A 170      14.324   0.998  30.951  1.00 38.49           C  
ATOM   2586  O   GLU A 170      12.977  -1.784  31.850  1.00 38.49           O  
ATOM   2587  CG  GLU A 170      14.833   1.788  29.741  1.00 38.49           C  
ATOM   2590  CD  GLU A 170      16.316   2.177  29.865  1.00 38.49           C  
ATOM   2591  OE1 GLU A 170      16.851   2.697  28.861  1.00 38.49           O  
ATOM   2592  OE2 GLU A 170      16.907   1.999  30.960  1.00 38.49           O  
ATOM   2593  N   ASN A 171      12.139  -0.046  32.996  1.00 35.24           N  
ATOM   2595  CA  ASN A 171      11.823  -0.821  34.188  1.00 35.24           C  
ATOM   2597  C   ASN A 171      10.298  -0.845  34.374  1.00 35.24           C  
ATOM   2598  CB  ASN A 171      12.648  -0.298  35.382  1.00 35.24           C  
ATOM   2601  O   ASN A 171       9.761   0.007  35.084  1.00 35.24           O  
ATOM   2602  CG  ASN A 171      13.119  -1.414  36.300  1.00 35.24           C  
ATOM   2603  ND2 ASN A 171      14.009  -1.112  37.216  1.00 35.24           N  
ATOM   2606  OD1 ASN A 171      12.727  -2.565  36.218  1.00 35.24           O  
ATOM   2607  N   PRO A 172       9.581  -1.810  33.759  1.00 38.24           N  
ATOM   2608  CA  PRO A 172       8.117  -1.851  33.699  1.00 38.24           C  
ATOM   2610  C   PRO A 172       7.448  -2.089  35.050  1.00 38.24           C  
ATOM   2611  CB  PRO A 172       7.782  -2.991  32.731  1.00 38.24           C  
ATOM   2614  O   PRO A 172       6.218  -2.156  35.121  1.00 38.24           O  
ATOM   2615  CG  PRO A 172       8.964  -3.939  32.897  1.00 38.24           C  
ATOM   2618  CD  PRO A 172      10.127  -2.969  33.066  1.00 38.24           C  
ATOM   2621  N   SER A 173       8.211  -2.243  36.140  1.00 37.46           N  
ATOM   2623  CA  SER A 173       7.629  -2.066  37.464  1.00 37.46           C  
ATOM   2625  C   SER A 173       6.852  -0.752  37.434  1.00 37.46           C  
ATOM   2626  CB  SER A 173       8.711  -2.038  38.553  1.00 37.46           C  
ATOM   2629  O   SER A 173       7.447   0.284  37.138  1.00 37.46           O  
ATOM   2630  OG  SER A 173       9.663  -1.021  38.306  1.00 37.46           O  
ATOM   2632  N   LYS A 174       5.539  -0.803  37.704  1.00 37.33           N  
ATOM   2634  CA  LYS A 174       4.682   0.358  37.990  1.00 37.33           C  
ATOM   2636  C   LYS A 174       5.226   1.083  39.220  1.00 37.33           C  
ATOM   2637  CB  LYS A 174       3.231  -0.072  38.278  1.00 37.33           C  
ATOM   2640  O   LYS A 174       4.607   1.083  40.281  1.00 37.33           O  
ATOM   2641  CG  LYS A 174       2.363  -0.467  37.085  1.00 37.33           C  
ATOM   2644  CD  LYS A 174       0.953  -0.745  37.631  1.00 37.33           C  
ATOM   2647  CE  LYS A 174      -0.044  -1.017  36.508  1.00 37.33           C  
ATOM   2650  NZ  LYS A 174      -1.406  -1.232  37.057  1.00 37.33           N  
ATOM   2654  N   ASN A 175       6.432   1.616  39.139  1.00 35.90           N  
ATOM   2656  CA  ASN A 175       7.004   2.331  40.241  1.00 35.90           C  
ATOM   2658  C   ASN A 175       6.156   3.580  40.405  1.00 35.90           C  
ATOM   2659  CB  ASN A 175       8.505   2.598  40.016  1.00 35.90           C  
ATOM   2662  O   ASN A 175       5.854   4.289  39.445  1.00 35.90           O  
ATOM   2663  CG  ASN A 175       9.397   1.657  40.807  1.00 35.90           C  
ATOM   2664  ND2 ASN A 175      10.632   1.492  40.402  1.00 35.90           N  
ATOM   2667  OD1 ASN A 175       9.018   1.098  41.821  1.00 35.90           O  
ATOM   2668  N   HIS A 176       5.835   3.881  41.657  1.00 38.20           N  
ATOM   2670  CA  HIS A 176       5.255   5.148  42.086  1.00 38.20           C  
ATOM   2672  C   HIS A 176       6.092   6.375  41.649  1.00 38.20           C  
ATOM   2673  CB  HIS A 176       5.093   5.073  43.616  1.00 38.20           C  
ATOM   2676  O   HIS A 176       5.712   7.507  41.927  1.00 38.20           O  
ATOM   2677  CG  HIS A 176       4.047   4.080  44.068  1.00 38.20           C  
ATOM   2678  CD2 HIS A 176       4.244   2.828  44.593  1.00 38.20           C  
ATOM   2680  ND1 HIS A 176       2.689   4.302  44.059  1.00 38.20           N  
ATOM   2682  CE1 HIS A 176       2.083   3.214  44.561  1.00 38.20           C  
ATOM   2684  NE2 HIS A 176       2.990   2.286  44.897  1.00 38.20           N  
ATOM   2685  N   SER A 177       7.225   6.176  40.964  1.00 44.02           N  
ATOM   2687  CA  SER A 177       8.177   7.188  40.529  1.00 44.02           C  
ATOM   2689  C   SER A 177       7.627   8.176  39.515  1.00 44.02           C  
ATOM   2690  CB  SER A 177       9.427   6.531  39.941  1.00 44.02           C  
ATOM   2693  O   SER A 177       7.997   9.335  39.618  1.00 44.02           O  
ATOM   2694  OG  SER A 177       9.117   5.678  38.854  1.00 44.02           O  
ATOM   2696  N   ASP A 178       6.773   7.786  38.564  1.00 48.75           N  
ATOM   2698  CA  ASP A 178       6.236   8.764  37.599  1.00 48.75           C  
ATOM   2700  C   ASP A 178       5.262   9.717  38.283  1.00 48.75           C  
ATOM   2701  CB  ASP A 178       5.605   8.077  36.380  1.00 48.75           C  
ATOM   2704  O   ASP A 178       5.433  10.930  38.191  1.00 48.75           O  
ATOM   2705  CG  ASP A 178       6.649   7.607  35.360  1.00 48.75           C  
ATOM   2706  OD1 ASP A 178       7.842   7.994  35.494  1.00 48.75           O  
ATOM   2707  OD2 ASP A 178       6.247   6.824  34.477  1.00 48.75           O  
ATOM   2708  N   GLY A 179       4.344   9.186  39.097  1.00 50.94           N  
ATOM   2710  CA  GLY A 179       3.493  10.001  39.965  1.00 50.94           C  
ATOM   2713  C   GLY A 179       4.310  10.870  40.926  1.00 50.94           C  
ATOM   2714  O   GLY A 179       4.000  12.043  41.103  1.00 50.94           O  
ATOM   2715  N   HIS A 180       5.404  10.349  41.495  1.00 52.76           N  
ATOM   2717  CA  HIS A 180       6.312  11.138  42.334  1.00 52.76           C  
ATOM   2719  C   HIS A 180       7.087  12.207  41.559  1.00 52.76           C  
ATOM   2720  CB  HIS A 180       7.295  10.231  43.085  1.00 52.76           C  
ATOM   2723  O   HIS A 180       7.278  13.299  42.085  1.00 52.76           O  
ATOM   2724  CG  HIS A 180       6.716   9.642  44.343  1.00 52.76           C  
ATOM   2725  CD2 HIS A 180       6.618   8.318  44.668  1.00 52.76           C  
ATOM   2727  ND1 HIS A 180       6.241  10.357  45.418  1.00 52.76           N  
ATOM   2729  CE1 HIS A 180       5.842   9.482  46.354  1.00 52.76           C  
ATOM   2731  NE2 HIS A 180       6.049   8.224  45.941  1.00 52.76           N  
ATOM   2732  N   ARG A 181       7.522  11.938  40.326  1.00 57.01           N  
ATOM   2734  CA  ARG A 181       8.191  12.918  39.458  1.00 57.01           C  
ATOM   2736  C   ARG A 181       7.231  14.013  39.045  1.00 57.01           C  
ATOM   2737  CB  ARG A 181       8.730  12.237  38.199  1.00 57.01           C  
ATOM   2740  O   ARG A 181       7.607  15.177  39.035  1.00 57.01           O  
ATOM   2741  CG  ARG A 181      10.049  11.510  38.456  1.00 57.01           C  
ATOM   2744  CD  ARG A 181      10.368  10.680  37.217  1.00 57.01           C  
ATOM   2747  NE  ARG A 181      11.666  10.003  37.335  1.00 57.01           N  
ATOM   2749  NH1 ARG A 181      11.343   8.578  35.557  1.00 57.01           N  
ATOM   2752  NH2 ARG A 181      13.268   8.527  36.692  1.00 57.01           N  
ATOM   2755  CZ  ARG A 181      12.082   9.044  36.528  1.00 57.01           C  
ATOM   2756  N   LEU A 182       5.989  13.651  38.754  1.00 60.34           N  
ATOM   2758  CA  LEU A 182       4.960  14.605  38.396  1.00 60.34           C  
ATOM   2760  C   LEU A 182       4.496  15.425  39.609  1.00 60.34           C  
ATOM   2761  CB  LEU A 182       3.813  13.845  37.732  1.00 60.34           C  
ATOM   2764  O   LEU A 182       4.285  16.627  39.497  1.00 60.34           O  
ATOM   2765  CG  LEU A 182       3.201  14.708  36.624  1.00 60.34           C  
ATOM   2767  CD1 LEU A 182       3.539  14.156  35.238  1.00 60.34           C  
ATOM   2771  CD2 LEU A 182       1.710  14.748  36.813  1.00 60.34           C  
ATOM   2775  N   ALA A 183       4.429  14.807  40.792  1.00 60.06           N  
ATOM   2777  CA  ALA A 183       4.213  15.502  42.059  1.00 60.06           C  
ATOM   2779  C   ALA A 183       5.393  16.423  42.419  1.00 60.06           C  
ATOM   2780  CB  ALA A 183       3.963  14.463  43.158  1.00 60.06           C  
ATOM   2784  O   ALA A 183       5.188  17.537  42.894  1.00 60.06           O  
ATOM   2785  N   SER A 184       6.629  15.999  42.147  1.00 63.67           N  
ATOM   2787  CA  SER A 184       7.816  16.850  42.262  1.00 63.67           C  
ATOM   2789  C   SER A 184       7.727  18.025  41.293  1.00 63.67           C  
ATOM   2790  CB  SER A 184       9.086  16.028  42.017  1.00 63.67           C  
ATOM   2793  O   SER A 184       7.960  19.154  41.704  1.00 63.67           O  
ATOM   2794  OG  SER A 184      10.182  16.838  41.639  1.00 63.67           O  
ATOM   2796  N   PHE A 185       7.332  17.781  40.044  1.00 66.93           N  
ATOM   2798  CA  PHE A 185       7.127  18.825  39.052  1.00 66.93           C  
ATOM   2800  C   PHE A 185       6.056  19.821  39.502  1.00 66.93           C  
ATOM   2801  CB  PHE A 185       6.772  18.182  37.707  1.00 66.93           C  
ATOM   2804  O   PHE A 185       6.298  21.018  39.468  1.00 66.93           O  
ATOM   2805  CG  PHE A 185       6.326  19.201  36.689  1.00 66.93           C  
ATOM   2806  CD1 PHE A 185       4.980  19.254  36.280  1.00 66.93           C  
ATOM   2808  CD2 PHE A 185       7.244  20.166  36.243  1.00 66.93           C  
ATOM   2810  CE1 PHE A 185       4.550  20.291  35.438  1.00 66.93           C  
ATOM   2812  CE2 PHE A 185       6.819  21.191  35.393  1.00 66.93           C  
ATOM   2814  CZ  PHE A 185       5.469  21.264  35.018  1.00 66.93           C  
ATOM   2816  N   ALA A 186       4.913  19.337  39.991  1.00 68.75           N  
ATOM   2818  CA  ALA A 186       3.852  20.143  40.582  1.00 68.75           C  
ATOM   2820  C   ALA A 186       4.367  21.074  41.688  1.00 68.75           C  
ATOM   2821  CB  ALA A 186       2.820  19.167  41.155  1.00 68.75           C  
ATOM   2825  O   ALA A 186       4.064  22.267  41.681  1.00 68.75           O  
ATOM   2826  N   GLN A 187       5.156  20.533  42.619  1.00 69.58           N  
ATOM   2828  CA  GLN A 187       5.731  21.306  43.714  1.00 69.58           C  
ATOM   2830  C   GLN A 187       6.748  22.333  43.204  1.00 69.58           C  
ATOM   2831  CB  GLN A 187       6.350  20.342  44.731  1.00 69.58           C  
ATOM   2834  O   GLN A 187       6.668  23.502  43.575  1.00 69.58           O  
ATOM   2835  CG  GLN A 187       6.795  21.108  45.981  1.00 69.58           C  
ATOM   2838  CD  GLN A 187       7.360  20.217  47.075  1.00 69.58           C  
ATOM   2839  NE2 GLN A 187       7.844  20.824  48.133  1.00 69.58           N  
ATOM   2842  OE1 GLN A 187       7.392  18.997  47.010  1.00 69.58           O  
ATOM   2843  N   THR A 188       7.647  21.929  42.300  1.00 70.12           N  
ATOM   2845  CA  THR A 188       8.593  22.847  41.657  1.00 70.12           C  
ATOM   2847  C   THR A 188       7.843  23.975  40.960  1.00 70.12           C  
ATOM   2848  CB  THR A 188       9.504  22.109  40.662  1.00 70.12           C  
ATOM   2850  O   THR A 188       8.158  25.129  41.195  1.00 70.12           O  
ATOM   2851  CG2 THR A 188      10.526  23.028  39.993  1.00 70.12           C  
ATOM   2855  OG1 THR A 188      10.247  21.126  41.347  1.00 70.12           O  
ATOM   2857  N   LEU A 189       6.795  23.669  40.198  1.00 74.93           N  
ATOM   2859  CA  LEU A 189       5.975  24.647  39.488  1.00 74.93           C  
ATOM   2861  C   LEU A 189       5.277  25.623  40.446  1.00 74.93           C  
ATOM   2862  CB  LEU A 189       4.946  23.865  38.660  1.00 74.93           C  
ATOM   2865  O   LEU A 189       5.253  26.821  40.188  1.00 74.93           O  
ATOM   2866  CG  LEU A 189       4.426  24.586  37.417  1.00 74.93           C  
ATOM   2868  CD1 LEU A 189       5.476  24.604  36.307  1.00 74.93           C  
ATOM   2872  CD2 LEU A 189       3.201  23.810  36.942  1.00 74.93           C  
ATOM   2876  N   GLN A 190       4.731  25.141  41.565  1.00 76.50           N  
ATOM   2878  CA  GLN A 190       4.147  26.011  42.592  1.00 76.50           C  
ATOM   2880  C   GLN A 190       5.192  26.954  43.200  1.00 76.50           C  
ATOM   2881  CB  GLN A 190       3.528  25.168  43.712  1.00 76.50           C  
ATOM   2884  O   GLN A 190       4.910  28.135  43.399  1.00 76.50           O  
ATOM   2885  CG  GLN A 190       2.135  24.611  43.384  1.00 76.50           C  
ATOM   2888  CD  GLN A 190       1.594  23.768  44.539  1.00 76.50           C  
ATOM   2889  NE2 GLN A 190       0.329  23.432  44.581  1.00 76.50           N  
ATOM   2892  OE1 GLN A 190       2.281  23.390  45.474  1.00 76.50           O  
ATOM   2893  N   GLU A 191       6.395  26.453  43.487  1.00 76.39           N  
ATOM   2895  CA  GLU A 191       7.495  27.257  44.023  1.00 76.39           C  
ATOM   2897  C   GLU A 191       7.996  28.279  42.993  1.00 76.39           C  
ATOM   2898  CB  GLU A 191       8.633  26.336  44.496  1.00 76.39           C  
ATOM   2901  O   GLU A 191       8.148  29.454  43.320  1.00 76.39           O  
ATOM   2902  CG  GLU A 191       8.266  25.581  45.787  1.00 76.39           C  
ATOM   2905  CD  GLU A 191       9.296  24.510  46.194  1.00 76.39           C  
ATOM   2906  OE1 GLU A 191       8.983  23.744  47.141  1.00 76.39           O  
ATOM   2907  OE2 GLU A 191      10.384  24.462  45.576  1.00 76.39           O  
ATOM   2908  N   THR A 192       8.176  27.854  41.740  1.00 74.71           N  
ATOM   2910  CA  THR A 192       8.520  28.686  40.577  1.00 74.71           C  
ATOM   2912  C   THR A 192       7.567  29.855  40.397  1.00 74.71           C  
ATOM   2913  CB  THR A 192       8.399  27.844  39.293  1.00 74.71           C  
ATOM   2915  O   THR A 192       7.982  30.986  40.159  1.00 74.71           O  
ATOM   2916  CG2 THR A 192       8.699  28.638  38.041  1.00 74.71           C  
ATOM   2920  OG1 THR A 192       9.277  26.765  39.234  1.00 74.71           O  
ATOM   2922  N   LEU A 193       6.271  29.561  40.457  1.00 79.10           N  
ATOM   2924  CA  LEU A 193       5.212  30.501  40.117  1.00 79.10           C  
ATOM   2926  C   LEU A 193       4.752  31.314  41.322  1.00 79.10           C  
ATOM   2927  CB  LEU A 193       4.070  29.724  39.452  1.00 79.10           C  
ATOM   2930  O   LEU A 193       3.796  32.086  41.232  1.00 79.10           O  
ATOM   2931  CG  LEU A 193       4.481  29.043  38.134  1.00 79.10           C  
ATOM   2933  CD1 LEU A 193       3.288  28.249  37.611  1.00 79.10           C  
ATOM   2937  CD2 LEU A 193       4.937  30.077  37.104  1.00 79.10           C  
ATOM   2941  N   LYS A 194       5.419  31.161  42.468  1.00 82.47           N  
ATOM   2943  CA  LYS A 194       5.071  31.884  43.681  1.00 82.47           C  
ATOM   2945  C   LYS A 194       5.249  33.388  43.465  1.00 82.47           C  
ATOM   2946  CB  LYS A 194       5.915  31.341  44.834  1.00 82.47           C  
ATOM   2949  O   LYS A 194       6.361  33.888  43.351  1.00 82.47           O  
ATOM   2950  CG  LYS A 194       5.396  31.870  46.174  1.00 82.47           C  
ATOM   2953  CD  LYS A 194       6.209  31.251  47.310  1.00 82.47           C  
ATOM   2956  CE  LYS A 194       5.670  31.723  48.659  1.00 82.47           C  
ATOM   2959  NZ  LYS A 194       6.444  31.110  49.763  1.00 82.47           N  
ATOM   2963  N   GLY A 195       4.132  34.110  43.458  1.00 83.21           N  
ATOM   2965  CA  GLY A 195       4.092  35.559  43.228  1.00 83.21           C  
ATOM   2968  C   GLY A 195       3.903  35.958  41.762  1.00 83.21           C  
ATOM   2969  O   GLY A 195       3.561  37.107  41.492  1.00 83.21           O  
ATOM   2970  N   GLU A 196       4.031  35.018  40.828  1.00 87.20           N  
ATOM   2972  CA  GLU A 196       3.737  35.241  39.417  1.00 87.20           C  
ATOM   2974  C   GLU A 196       2.217  35.256  39.214  1.00 87.20           C  
ATOM   2975  CB  GLU A 196       4.400  34.158  38.555  1.00 87.20           C  
ATOM   2978  O   GLU A 196       1.503  34.324  39.590  1.00 87.20           O  
ATOM   2979  CG  GLU A 196       5.935  34.086  38.687  1.00 87.20           C  
ATOM   2982  CD  GLU A 196       6.675  35.289  38.083  1.00 87.20           C  
ATOM   2983  OE1 GLU A 196       7.905  35.411  38.313  1.00 87.20           O  
ATOM   2984  OE2 GLU A 196       6.035  36.034  37.306  1.00 87.20           O  
ATOM   2985  N   LYS A 197       1.689  36.337  38.637  1.00 88.39           N  
ATOM   2987  CA  LYS A 197       0.237  36.501  38.458  1.00 88.39           C  
ATOM   2989  C   LYS A 197      -0.226  36.008  37.093  1.00 88.39           C  
ATOM   2990  CB  LYS A 197      -0.125  37.966  38.728  1.00 88.39           C  
ATOM   2993  O   LYS A 197      -1.141  35.189  36.987  1.00 88.39           O  
ATOM   2994  CG  LYS A 197      -1.641  38.202  38.704  1.00 88.39           C  
ATOM   2997  CD  LYS A 197      -1.918  39.669  39.033  1.00 88.39           C  
ATOM   3000  CE  LYS A 197      -3.418  39.961  38.997  1.00 88.39           C  
ATOM   3003  NZ  LYS A 197      -3.673  41.378  39.356  1.00 88.39           N  
ATOM   3007  N   ASP A 198       0.393  36.533  36.046  1.00 93.88           N  
ATOM   3009  CA  ASP A 198       0.029  36.280  34.659  1.00 93.88           C  
ATOM   3011  C   ASP A 198       0.979  35.229  34.087  1.00 93.88           C  
ATOM   3012  CB  ASP A 198       0.044  37.609  33.901  1.00 93.88           C  
ATOM   3015  O   ASP A 198       2.089  35.535  33.655  1.00 93.88           O  
ATOM   3016  CG  ASP A 198      -1.070  38.562  34.353  1.00 93.88           C  
ATOM   3017  OD1 ASP A 198      -2.194  38.126  34.709  1.00 93.88           O  
ATOM   3018  OD2 ASP A 198      -0.873  39.795  34.331  1.00 93.88           O  
ATOM   3019  N   VAL A 199       0.543  33.971  34.145  1.00 95.29           N  
ATOM   3021  CA  VAL A 199       1.375  32.810  33.818  1.00 95.29           C  
ATOM   3023  C   VAL A 199       0.740  32.018  32.690  1.00 95.29           C  
ATOM   3024  CB  VAL A 199       1.604  31.905  35.040  1.00 95.29           C  
ATOM   3026  O   VAL A 199      -0.445  31.681  32.758  1.00 95.29           O  
ATOM   3027  CG1 VAL A 199       2.512  30.719  34.685  1.00 95.29           C  
ATOM   3031  CG2 VAL A 199       2.236  32.667  36.207  1.00 95.29           C  
ATOM   3035  N   ILE A 200       1.545  31.661  31.693  1.00 97.19           N  
ATOM   3037  CA  ILE A 200       1.176  30.696  30.659  1.00 97.19           C  
ATOM   3039  C   ILE A 200       2.150  29.530  30.716  1.00 97.19           C  
ATOM   3040  CB  ILE A 200       1.128  31.327  29.258  1.00 97.19           C  
ATOM   3042  O   ILE A 200       3.360  29.709  30.635  1.00 97.19           O  
ATOM   3043  CG1 ILE A 200       0.225  32.573  29.273  1.00 97.19           C  
ATOM   3046  CG2 ILE A 200       0.672  30.305  28.203  1.00 97.19           C  
ATOM   3050  CD1 ILE A 200       0.079  33.269  27.921  1.00 97.19           C  
ATOM   3054  N   ILE A 201       1.611  28.328  30.833  1.00 95.44           N  
ATOM   3056  CA  ILE A 201       2.362  27.080  30.849  1.00 95.44           C  
ATOM   3058  C   ILE A 201       2.063  26.368  29.538  1.00 95.44           C  
ATOM   3059  CB  ILE A 201       1.985  26.240  32.082  1.00 95.44           C  
ATOM   3061  O   ILE A 201       0.910  26.063  29.248  1.00 95.44           O  
ATOM   3062  CG1 ILE A 201       1.994  27.109  33.361  1.00 95.44           C  
ATOM   3065  CG2 ILE A 201       2.913  25.025  32.177  1.00 95.44           C  
ATOM   3069  CD1 ILE A 201       1.802  26.327  34.654  1.00 95.44           C  
ATOM   3073  N   LEU A 202       3.076  26.145  28.714  1.00 97.62           N  
ATOM   3075  CA  LEU A 202       2.909  25.671  27.346  1.00 97.62           C  
ATOM   3077  C   LEU A 202       4.028  24.710  26.971  1.00 97.62           C  
ATOM   3078  CB  LEU A 202       2.786  26.850  26.358  1.00 97.62           C  
ATOM   3081  O   LEU A 202       5.141  24.812  27.486  1.00 97.62           O  
ATOM   3082  CG  LEU A 202       4.013  27.780  26.201  1.00 97.62           C  
ATOM   3084  CD1 LEU A 202       3.868  28.610  24.923  1.00 97.62           C  
ATOM   3088  CD2 LEU A 202       4.153  28.815  27.319  1.00 97.62           C  
ATOM   3092  N   GLY A 203       3.732  23.772  26.081  1.00 97.22           N  
ATOM   3094  CA  GLY A 203       4.712  22.762  25.728  1.00 97.22           C  
ATOM   3097  C   GLY A 203       4.121  21.471  25.214  1.00 97.22           C  
ATOM   3098  O   GLY A 203       2.918  21.368  24.962  1.00 97.22           O  
ATOM   3099  N   ASP A 204       5.003  20.484  25.144  1.00 96.16           N  
ATOM   3101  CA  ASP A 204       4.660  19.090  24.924  1.00 96.16           C  
ATOM   3103  C   ASP A 204       4.405  18.419  26.275  1.00 96.16           C  
ATOM   3104  CB  ASP A 204       5.789  18.416  24.150  1.00 96.16           C  
ATOM   3107  O   ASP A 204       5.321  18.177  27.064  1.00 96.16           O  
ATOM   3108  CG  ASP A 204       5.525  16.934  23.898  1.00 96.16           C  
ATOM   3109  OD1 ASP A 204       4.441  16.422  24.265  1.00 96.16           O  
ATOM   3110  OD2 ASP A 204       6.443  16.309  23.338  1.00 96.16           O  
ATOM   3111  N   PHE A 205       3.143  18.124  26.551  1.00 92.74           N  
ATOM   3113  CA  PHE A 205       2.710  17.441  27.761  1.00 92.74           C  
ATOM   3115  C   PHE A 205       2.704  15.913  27.579  1.00 92.74           C  
ATOM   3116  CB  PHE A 205       1.343  18.012  28.172  1.00 92.74           C  
ATOM   3119  O   PHE A 205       2.511  15.182  28.543  1.00 92.74           O  
ATOM   3120  CG  PHE A 205       1.396  19.421  28.736  1.00 92.74           C  
ATOM   3121  CD1 PHE A 205       1.401  19.631  30.127  1.00 92.74           C  
ATOM   3123  CD2 PHE A 205       1.432  20.528  27.869  1.00 92.74           C  
ATOM   3125  CE1 PHE A 205       1.441  20.935  30.649  1.00 92.74           C  
ATOM   3127  CE2 PHE A 205       1.481  21.833  28.388  1.00 92.74           C  
ATOM   3129  CZ  PHE A 205       1.482  22.038  29.777  1.00 92.74           C  
ATOM   3131  N   GLY A 206       2.896  15.391  26.366  1.00 92.16           N  
ATOM   3133  CA  GLY A 206       2.869  13.957  26.059  1.00 92.16           C  
ATOM   3136  C   GLY A 206       1.491  13.289  26.141  1.00 92.16           C  
ATOM   3137  O   GLY A 206       1.358  12.126  25.762  1.00 92.16           O  
ATOM   3138  N   GLN A 207       0.465  13.996  26.618  1.00 93.10           N  
ATOM   3140  CA  GLN A 207      -0.905  13.506  26.769  1.00 93.10           C  
ATOM   3142  C   GLN A 207      -1.896  14.675  26.891  1.00 93.10           C  
ATOM   3143  CB  GLN A 207      -1.013  12.548  27.975  1.00 93.10           C  
ATOM   3146  O   GLN A 207      -1.510  15.820  27.144  1.00 93.10           O  
ATOM   3147  CG  GLN A 207      -0.531  13.195  29.275  1.00 93.10           C  
ATOM   3150  CD  GLN A 207      -0.617  12.308  30.503  1.00 93.10           C  
ATOM   3151  NE2 GLN A 207      -0.074  12.774  31.597  1.00 93.10           N  
ATOM   3154  OE1 GLN A 207      -1.212  11.244  30.515  1.00 93.10           O  
ATOM   3155  N   GLY A 208      -3.184  14.367  26.732  1.00 93.80           N  
ATOM   3157  CA  GLY A 208      -4.270  15.344  26.763  1.00 93.80           C  
ATOM   3160  C   GLY A 208      -4.443  16.043  28.122  1.00 93.80           C  
ATOM   3161  O   GLY A 208      -4.046  15.515  29.164  1.00 93.80           O  
ATOM   3162  N   PRO A 209      -5.062  17.240  28.135  1.00 95.70           N  
ATOM   3163  CA  PRO A 209      -5.235  18.054  29.343  1.00 95.70           C  
ATOM   3165  C   PRO A 209      -6.205  17.451  30.377  1.00 95.70           C  
ATOM   3166  CB  PRO A 209      -5.775  19.388  28.830  1.00 95.70           C  
ATOM   3169  O   PRO A 209      -6.256  17.897  31.526  1.00 95.70           O  
ATOM   3170  CG  PRO A 209      -6.569  18.982  27.587  1.00 95.70           C  
ATOM   3173  CD  PRO A 209      -5.715  17.864  26.995  1.00 95.70           C  
ATOM   3176  N   ASP A 210      -6.987  16.461  29.958  1.00 95.09           N  
ATOM   3178  CA  ASP A 210      -7.909  15.667  30.763  1.00 95.09           C  
ATOM   3180  C   ASP A 210      -7.205  14.614  31.627  1.00 95.09           C  
ATOM   3181  CB  ASP A 210      -8.958  15.024  29.834  1.00 95.09           C  
ATOM   3184  O   ASP A 210      -7.826  14.086  32.546  1.00 95.09           O  
ATOM   3185  CG  ASP A 210      -8.383  14.136  28.714  1.00 95.09           C  
ATOM   3186  OD1 ASP A 210      -7.386  14.556  28.071  1.00 95.09           O  
ATOM   3187  OD2 ASP A 210      -8.991  13.084  28.431  1.00 95.09           O  
ATOM   3188  N   SER A 211      -5.914  14.346  31.396  1.00 90.92           N  
ATOM   3190  CA  SER A 211      -5.143  13.436  32.245  1.00 90.92           C  
ATOM   3192  C   SER A 211      -5.113  13.906  33.704  1.00 90.92           C  
ATOM   3193  CB  SER A 211      -3.717  13.261  31.720  1.00 90.92           C  
ATOM   3196  O   SER A 211      -4.936  15.097  33.990  1.00 90.92           O  
ATOM   3197  OG  SER A 211      -3.060  12.306  32.531  1.00 90.92           O  
ATOM   3199  N   ASN A 212      -5.241  12.951  34.631  1.00 88.70           N  
ATOM   3201  CA  ASN A 212      -5.194  13.189  36.079  1.00 88.70           C  
ATOM   3203  C   ASN A 212      -3.846  13.761  36.536  1.00 88.70           C  
ATOM   3204  CB  ASN A 212      -5.476  11.876  36.820  1.00 88.70           C  
ATOM   3207  O   ASN A 212      -3.765  14.458  37.544  1.00 88.70           O  
ATOM   3208  CG  ASN A 212      -6.888  11.358  36.628  1.00 88.70           C  
ATOM   3209  ND2 ASN A 212      -7.117  10.108  36.954  1.00 88.70           N  
ATOM   3212  OD1 ASN A 212      -7.801  12.025  36.181  1.00 88.70           O  
ATOM   3213  N   ASP A 213      -2.797  13.533  35.754  1.00 83.10           N  
ATOM   3215  CA  ASP A 213      -1.476  14.125  35.944  1.00 83.10           C  
ATOM   3217  C   ASP A 213      -1.546  15.668  36.011  1.00 83.10           C  
ATOM   3218  CB  ASP A 213      -0.614  13.601  34.779  1.00 83.10           C  
ATOM   3221  O   ASP A 213      -0.795  16.323  36.736  1.00 83.10           O  
ATOM   3222  CG  ASP A 213      -0.155  12.142  34.968  1.00 83.10           C  
ATOM   3223  OD1 ASP A 213      -0.416  11.550  36.040  1.00 83.10           O  
ATOM   3224  OD2 ASP A 213       0.460  11.622  34.013  1.00 83.10           O  
ATOM   3225  N   TYR A 214      -2.528  16.284  35.348  1.00 88.35           N  
ATOM   3227  CA  TYR A 214      -2.720  17.738  35.341  1.00 88.35           C  
ATOM   3229  C   TYR A 214      -3.785  18.233  36.325  1.00 88.35           C  
ATOM   3230  CB  TYR A 214      -2.936  18.217  33.905  1.00 88.35           C  
ATOM   3233  O   TYR A 214      -4.161  19.410  36.292  1.00 88.35           O  
ATOM   3234  CG  TYR A 214      -1.905  17.659  32.945  1.00 88.35           C  
ATOM   3235  CD1 TYR A 214      -0.540  17.664  33.298  1.00 88.35           C  
ATOM   3237  CD2 TYR A 214      -2.324  17.042  31.754  1.00 88.35           C  
ATOM   3239  CE1 TYR A 214       0.386  16.971  32.510  1.00 88.35           C  
ATOM   3241  CE2 TYR A 214      -1.381  16.426  30.914  1.00 88.35           C  
ATOM   3243  OH  TYR A 214       0.891  15.636  30.650  1.00 88.35           O  
ATOM   3245  CZ  TYR A 214      -0.036  16.339  31.331  1.00 88.35           C  
ATOM   3246  N   ASP A 215      -4.237  17.376  37.249  1.00 88.84           N  
ATOM   3248  CA  ASP A 215      -5.145  17.756  38.338  1.00 88.84           C  
ATOM   3250  C   ASP A 215      -4.590  18.923  39.150  1.00 88.84           C  
ATOM   3251  CB  ASP A 215      -5.392  16.573  39.295  1.00 88.84           C  
ATOM   3254  O   ASP A 215      -5.339  19.826  39.533  1.00 88.84           O  
ATOM   3255  CG  ASP A 215      -6.403  15.532  38.807  1.00 88.84           C  
ATOM   3256  OD1 ASP A 215      -6.922  15.676  37.681  1.00 88.84           O  
ATOM   3257  OD2 ASP A 215      -6.769  14.657  39.611  1.00 88.84           O  
ATOM   3258  N   ILE A 216      -3.273  18.948  39.364  1.00 84.26           N  
ATOM   3260  CA  ILE A 216      -2.610  20.037  40.075  1.00 84.26           C  
ATOM   3262  C   ILE A 216      -2.820  21.387  39.385  1.00 84.26           C  
ATOM   3263  CB  ILE A 216      -1.114  19.734  40.274  1.00 84.26           C  
ATOM   3265  O   ILE A 216      -3.181  22.355  40.049  1.00 84.26           O  
ATOM   3266  CG1 ILE A 216      -0.498  20.800  41.204  1.00 84.26           C  
ATOM   3269  CG2 ILE A 216      -0.347  19.649  38.940  1.00 84.26           C  
ATOM   3273  CD1 ILE A 216      -0.970  20.664  42.657  1.00 84.26           C  
ATOM   3277  N   LEU A 217      -2.683  21.459  38.058  1.00 89.15           N  
ATOM   3279  CA  LEU A 217      -2.872  22.700  37.306  1.00 89.15           C  
ATOM   3281  C   LEU A 217      -4.313  23.191  37.469  1.00 89.15           C  
ATOM   3282  CB  LEU A 217      -2.524  22.470  35.821  1.00 89.15           C  
ATOM   3285  O   LEU A 217      -4.555  24.363  37.765  1.00 89.15           O  
ATOM   3286  CG  LEU A 217      -1.055  22.115  35.542  1.00 89.15           C  
ATOM   3288  CD1 LEU A 217      -0.832  21.975  34.036  1.00 89.15           C  
ATOM   3292  CD2 LEU A 217      -0.104  23.190  36.061  1.00 89.15           C  
ATOM   3296  N   ARG A 218      -5.281  22.276  37.367  1.00 92.30           N  
ATOM   3298  CA  ARG A 218      -6.702  22.585  37.577  1.00 92.30           C  
ATOM   3300  C   ARG A 218      -6.980  23.044  39.015  1.00 92.30           C  
ATOM   3301  CB  ARG A 218      -7.556  21.374  37.155  1.00 92.30           C  
ATOM   3304  O   ARG A 218      -7.739  23.998  39.217  1.00 92.30           O  
ATOM   3305  CG  ARG A 218      -7.502  21.190  35.627  1.00 92.30           C  
ATOM   3308  CD  ARG A 218      -8.415  20.088  35.062  1.00 92.30           C  
ATOM   3311  NE  ARG A 218      -7.687  18.835  34.782  1.00 92.30           N  
ATOM   3313  NH1 ARG A 218      -8.207  17.738  36.713  1.00 92.30           N  
ATOM   3316  NH2 ARG A 218      -6.886  16.753  35.246  1.00 92.30           N  
ATOM   3319  CZ  ARG A 218      -7.591  17.788  35.570  1.00 92.30           C  
ATOM   3320  N   LYS A 219      -6.342  22.424  40.013  1.00 87.63           N  
ATOM   3322  CA  LYS A 219      -6.435  22.813  41.432  1.00 87.63           C  
ATOM   3324  C   LYS A 219      -5.899  24.228  41.664  1.00 87.63           C  
ATOM   3325  CB  LYS A 219      -5.707  21.767  42.289  1.00 87.63           C  
ATOM   3328  O   LYS A 219      -6.596  25.029  42.291  1.00 87.63           O  
ATOM   3329  CG  LYS A 219      -5.898  22.014  43.791  1.00 87.63           C  
ATOM   3332  CD  LYS A 219      -5.147  20.951  44.599  1.00 87.63           C  
ATOM   3335  CE  LYS A 219      -5.254  21.248  46.096  1.00 87.63           C  
ATOM   3338  NZ  LYS A 219      -4.469  20.269  46.889  1.00 87.63           N  
ATOM   3342  N   GLU A 220      -4.763  24.557  41.053  1.00 86.81           N  
ATOM   3344  CA  GLU A 220      -4.134  25.887  41.046  1.00 86.81           C  
ATOM   3346  C   GLU A 220      -4.842  26.908  40.131  1.00 86.81           C  
ATOM   3347  CB  GLU A 220      -2.637  25.758  40.699  1.00 86.81           C  
ATOM   3350  O   GLU A 220      -4.347  28.008  39.894  1.00 86.81           O  
ATOM   3351  CG  GLU A 220      -1.810  24.964  41.723  1.00 86.81           C  
ATOM   3354  CD  GLU A 220      -2.017  25.445  43.163  1.00 86.81           C  
ATOM   3355  OE1 GLU A 220      -2.138  24.559  44.041  1.00 86.81           O  
ATOM   3356  OE2 GLU A 220      -2.090  26.671  43.382  1.00 86.81           O  
ATOM   3357  N   LYS A 221      -6.047  26.587  39.637  1.00 91.10           N  
ATOM   3359  CA  LYS A 221      -6.895  27.468  38.810  1.00 91.10           C  
ATOM   3361  C   LYS A 221      -6.281  27.836  37.458  1.00 91.10           C  
ATOM   3362  CB  LYS A 221      -7.350  28.719  39.595  1.00 91.10           C  
ATOM   3365  O   LYS A 221      -6.659  28.858  36.878  1.00 91.10           O  
ATOM   3366  CG  LYS A 221      -7.891  28.461  41.007  1.00 91.10           C  
ATOM   3369  CD  LYS A 221      -9.075  27.490  40.996  1.00 91.10           C  
ATOM   3372  CE  LYS A 221      -9.568  27.279  42.426  1.00 91.10           C  
ATOM   3375  NZ  LYS A 221     -10.542  26.164  42.486  1.00 91.10           N  
ATOM   3379  N   PHE A 222      -5.397  26.994  36.934  1.00 94.32           N  
ATOM   3381  CA  PHE A 222      -5.015  27.051  35.532  1.00 94.32           C  
ATOM   3383  C   PHE A 222      -6.109  26.456  34.649  1.00 94.32           C  
ATOM   3384  CB  PHE A 222      -3.660  26.384  35.280  1.00 94.32           C  
ATOM   3387  O   PHE A 222      -6.889  25.588  35.053  1.00 94.32           O  
ATOM   3388  CG  PHE A 222      -2.500  27.200  35.792  1.00 94.32           C  
ATOM   3389  CD1 PHE A 222      -1.797  28.035  34.906  1.00 94.32           C  
ATOM   3391  CD2 PHE A 222      -2.149  27.167  37.153  1.00 94.32           C  
ATOM   3393  CE1 PHE A 222      -0.769  28.861  35.385  1.00 94.32           C  
ATOM   3395  CE2 PHE A 222      -1.116  27.987  37.632  1.00 94.32           C  
ATOM   3397  CZ  PHE A 222      -0.435  28.844  36.750  1.00 94.32           C  
ATOM   3399  N   HIS A 223      -6.159  26.944  33.416  1.00 96.61           N  
ATOM   3401  CA  HIS A 223      -7.130  26.534  32.415  1.00 96.61           C  
ATOM   3403  C   HIS A 223      -6.414  26.195  31.114  1.00 96.61           C  
ATOM   3404  CB  HIS A 223      -8.139  27.671  32.230  1.00 96.61           C  
ATOM   3407  O   HIS A 223      -5.746  27.061  30.554  1.00 96.61           O  
ATOM   3408  CG  HIS A 223      -8.875  27.993  33.506  1.00 96.61           C  
ATOM   3409  CD2 HIS A 223      -8.721  29.105  34.291  1.00 96.61           C  
ATOM   3411  ND1 HIS A 223      -9.755  27.157  34.150  1.00 96.61           N  
ATOM   3413  CE1 HIS A 223     -10.126  27.748  35.295  1.00 96.61           C  
ATOM   3415  NE2 HIS A 223      -9.612  28.987  35.373  1.00 96.61           N  
ATOM   3416  N   HIS A 224      -6.561  24.957  30.643  1.00 97.92           N  
ATOM   3418  CA  HIS A 224      -6.094  24.567  29.317  1.00 97.92           C  
ATOM   3420  C   HIS A 224      -6.943  25.253  28.243  1.00 97.92           C  
ATOM   3421  CB  HIS A 224      -6.098  23.042  29.162  1.00 97.92           C  
ATOM   3424  O   HIS A 224      -8.160  25.392  28.390  1.00 97.92           O  
ATOM   3425  CG  HIS A 224      -7.458  22.409  29.230  1.00 97.92           C  
ATOM   3426  CD2 HIS A 224      -8.108  21.982  30.356  1.00 97.92           C  
ATOM   3428  ND1 HIS A 224      -8.259  22.111  28.156  1.00 97.92           N  
ATOM   3430  CE1 HIS A 224      -9.382  21.550  28.626  1.00 97.92           C  
ATOM   3432  NE2 HIS A 224      -9.343  21.458  29.966  1.00 97.92           N  
ATOM   3433  N   LEU A 225      -6.294  25.704  27.176  1.00 98.62           N  
ATOM   3435  CA  LEU A 225      -6.934  26.404  26.066  1.00 98.62           C  
ATOM   3437  C   LEU A 225      -7.279  25.465  24.922  1.00 98.62           C  
ATOM   3438  CB  LEU A 225      -6.016  27.533  25.580  1.00 98.62           C  
ATOM   3441  O   LEU A 225      -8.272  25.683  24.234  1.00 98.62           O  
ATOM   3442  CG  LEU A 225      -5.733  28.610  26.640  1.00 98.62           C  
ATOM   3444  CD1 LEU A 225      -5.004  29.770  25.971  1.00 98.62           C  
ATOM   3448  CD2 LEU A 225      -7.022  29.140  27.269  1.00 98.62           C  
ATOM   3452  N   ILE A 226      -6.486  24.409  24.745  1.00 98.43           N  
ATOM   3454  CA  ILE A 226      -6.752  23.395  23.732  1.00 98.43           C  
ATOM   3456  C   ILE A 226      -7.670  22.346  24.356  1.00 98.43           C  
ATOM   3457  CB  ILE A 226      -5.453  22.787  23.188  1.00 98.43           C  
ATOM   3459  O   ILE A 226      -7.315  21.786  25.403  1.00 98.43           O  
ATOM   3460  CG1 ILE A 226      -4.378  23.848  22.908  1.00 98.43           C  
ATOM   3463  CG2 ILE A 226      -5.748  21.954  21.934  1.00 98.43           C  
ATOM   3467  CD1 ILE A 226      -4.791  24.976  21.953  1.00 98.43           C  
ATOM   3471  N   PRO A 227      -8.856  22.084  23.779  1.00 98.03           N  
ATOM   3472  CA  PRO A 227      -9.786  21.096  24.298  1.00 98.03           C  
ATOM   3474  C   PRO A 227      -9.174  19.699  24.368  1.00 98.03           C  
ATOM   3475  CB  PRO A 227     -10.996  21.114  23.360  1.00 98.03           C  
ATOM   3478  O   PRO A 227      -8.330  19.330  23.545  1.00 98.03           O  
ATOM   3479  CG  PRO A 227     -10.956  22.519  22.773  1.00 98.03           C  
ATOM   3482  CD  PRO A 227      -9.459  22.787  22.660  1.00 98.03           C  
ATOM   3485  N   ALA A 228      -9.663  18.905  25.321  1.00 95.56           N  
ATOM   3487  CA  ALA A 228      -9.340  17.487  25.401  1.00 95.56           C  
ATOM   3489  C   ALA A 228      -9.652  16.771  24.077  1.00 95.56           C  
ATOM   3490  CB  ALA A 228     -10.091  16.865  26.581  1.00 95.56           C  
ATOM   3494  O   ALA A 228     -10.541  17.179  23.328  1.00 95.56           O  
ATOM   3495  N   HIS A 229      -8.888  15.719  23.785  1.00 94.07           N  
ATOM   3497  CA  HIS A 229      -8.978  14.923  22.550  1.00 94.07           C  
ATOM   3499  C   HIS A 229      -8.675  15.674  21.243  1.00 94.07           C  
ATOM   3500  CB  HIS A 229     -10.318  14.172  22.483  1.00 94.07           C  
ATOM   3503  O   HIS A 229      -8.745  15.077  20.171  1.00 94.07           O  
ATOM   3504  CG  HIS A 229     -10.756  13.595  23.804  1.00 94.07           C  
ATOM   3505  CD2 HIS A 229     -11.896  13.929  24.482  1.00 94.07           C  
ATOM   3507  ND1 HIS A 229     -10.041  12.736  24.610  1.00 94.07           N  
ATOM   3509  CE1 HIS A 229     -10.729  12.570  25.752  1.00 94.07           C  
ATOM   3511  NE2 HIS A 229     -11.878  13.263  25.708  1.00 94.07           N  
ATOM   3512  N   THR A 230      -8.271  16.948  21.300  1.00 98.27           N  
ATOM   3514  CA  THR A 230      -7.729  17.635  20.124  1.00 98.27           C  
ATOM   3516  C   THR A 230      -6.399  16.998  19.757  1.00 98.27           C  
ATOM   3517  CB  THR A 230      -7.508  19.128  20.372  1.00 98.27           C  
ATOM   3519  O   THR A 230      -5.448  17.042  20.542  1.00 98.27           O  
ATOM   3520  CG2 THR A 230      -7.074  19.855  19.102  1.00 98.27           C  
ATOM   3524  OG1 THR A 230      -8.698  19.732  20.812  1.00 98.27           O  
ATOM   3526  N   PHE A 231      -6.313  16.411  18.566  1.00 98.56           N  
ATOM   3528  CA  PHE A 231      -5.052  15.869  18.084  1.00 98.56           C  
ATOM   3530  C   PHE A 231      -4.085  17.010  17.771  1.00 98.56           C  
ATOM   3531  CB  PHE A 231      -5.277  14.926  16.893  1.00 98.56           C  
ATOM   3534  O   PHE A 231      -4.458  17.981  17.110  1.00 98.56           O  
ATOM   3535  CG  PHE A 231      -6.249  13.779  17.132  1.00 98.56           C  
ATOM   3536  CD1 PHE A 231      -6.453  13.240  18.422  1.00 98.56           C  
ATOM   3538  CD2 PHE A 231      -6.964  13.244  16.044  1.00 98.56           C  
ATOM   3540  CE1 PHE A 231      -7.376  12.201  18.619  1.00 98.56           C  
ATOM   3542  CE2 PHE A 231      -7.883  12.200  16.242  1.00 98.56           C  
ATOM   3544  CZ  PHE A 231      -8.094  11.681  17.530  1.00 98.56           C  
ATOM   3546  N   THR A 232      -2.843  16.879  18.225  1.00 98.75           N  
ATOM   3548  CA  THR A 232      -1.762  17.859  18.040  1.00 98.75           C  
ATOM   3550  C   THR A 232      -0.512  17.245  17.423  1.00 98.75           C  
ATOM   3551  CB  THR A 232      -1.415  18.580  19.349  1.00 98.75           C  
ATOM   3553  O   THR A 232       0.406  17.973  17.072  1.00 98.75           O  
ATOM   3554  CG2 THR A 232      -2.562  19.461  19.830  1.00 98.75           C  
ATOM   3558  OG1 THR A 232      -1.199  17.677  20.397  1.00 98.75           O  
ATOM   3560  N   ASN A 233      -0.498  15.932  17.181  1.00 98.52           N  
ATOM   3562  CA  ASN A 233       0.527  15.297  16.361  1.00 98.52           C  
ATOM   3564  C   ASN A 233       0.157  15.275  14.864  1.00 98.52           C  
ATOM   3565  CB  ASN A 233       0.848  13.906  16.926  1.00 98.52           C  
ATOM   3568  O   ASN A 233      -1.000  15.479  14.467  1.00 98.52           O  
ATOM   3569  CG  ASN A 233      -0.186  12.866  16.562  1.00 98.52           C  
ATOM   3570  ND2 ASN A 233       0.228  11.721  16.071  1.00 98.52           N  
ATOM   3573  OD1 ASN A 233      -1.382  13.058  16.701  1.00 98.52           O  
ATOM   3574  N   ILE A 234       1.154  14.974  14.035  1.00 98.54           N  
ATOM   3576  CA  ILE A 234       1.049  14.833  12.585  1.00 98.54           C  
ATOM   3578  C   ILE A 234       2.081  13.832  12.061  1.00 98.54           C  
ATOM   3579  CB  ILE A 234       1.191  16.220  11.913  1.00 98.54           C  
ATOM   3581  O   ILE A 234       3.165  13.677  12.612  1.00 98.54           O  
ATOM   3582  CG1 ILE A 234       0.808  16.145  10.426  1.00 98.54           C  
ATOM   3585  CG2 ILE A 234       2.581  16.851  12.115  1.00 98.54           C  
ATOM   3589  CD1 ILE A 234       0.597  17.507   9.754  1.00 98.54           C  
ATOM   3593  N   SER A 235       1.758  13.160  10.964  1.00 97.59           N  
ATOM   3595  CA  SER A 235       2.750  12.499  10.116  1.00 97.59           C  
ATOM   3597  C   SER A 235       2.311  12.573   8.659  1.00 97.59           C  
ATOM   3598  CB  SER A 235       2.975  11.052  10.567  1.00 97.59           C  
ATOM   3601  O   SER A 235       1.150  12.865   8.370  1.00 97.59           O  
ATOM   3602  OG  SER A 235       1.850  10.230  10.303  1.00 97.59           O  
ATOM   3604  N   THR A 236       3.213  12.275   7.727  1.00 96.16           N  
ATOM   3606  CA  THR A 236       2.867  12.171   6.299  1.00 96.16           C  
ATOM   3608  C   THR A 236       1.791  11.111   6.047  1.00 96.16           C  
ATOM   3609  CB  THR A 236       4.116  11.838   5.473  1.00 96.16           C  
ATOM   3611  O   THR A 236       0.903  11.314   5.222  1.00 96.16           O  
ATOM   3612  CG2 THR A 236       5.084  13.020   5.463  1.00 96.16           C  
ATOM   3616  OG1 THR A 236       4.764  10.729   6.053  1.00 96.16           O  
ATOM   3618  N   LYS A 237       1.814  10.009   6.809  1.00 94.82           N  
ATOM   3620  CA  LYS A 237       0.831   8.913   6.735  1.00 94.82           C  
ATOM   3622  C   LYS A 237      -0.493   9.223   7.443  1.00 94.82           C  
ATOM   3623  CB  LYS A 237       1.455   7.619   7.286  1.00 94.82           C  
ATOM   3626  O   LYS A 237      -1.511   8.635   7.094  1.00 94.82           O  
ATOM   3627  CG  LYS A 237       2.659   7.155   6.451  1.00 94.82           C  
ATOM   3630  CD  LYS A 237       3.307   5.879   7.007  1.00 94.82           C  
ATOM   3633  CE  LYS A 237       4.543   5.562   6.149  1.00 94.82           C  
ATOM   3636  NZ  LYS A 237       5.336   4.413   6.654  1.00 94.82           N  
ATOM   3640  N   ASN A 238      -0.493  10.109   8.439  1.00 97.45           N  
ATOM   3642  CA  ASN A 238      -1.695  10.530   9.159  1.00 97.45           C  
ATOM   3644  C   ASN A 238      -1.682  12.053   9.414  1.00 97.45           C  
ATOM   3645  CB  ASN A 238      -1.860   9.704  10.448  1.00 97.45           C  
ATOM   3648  O   ASN A 238      -1.359  12.494  10.526  1.00 97.45           O  
ATOM   3649  CG  ASN A 238      -3.171  10.042  11.142  1.00 97.45           C  
ATOM   3650  ND2 ASN A 238      -3.367   9.593  12.357  1.00 97.45           N  
ATOM   3653  OD1 ASN A 238      -4.027  10.733  10.613  1.00 97.45           O  
ATOM   3654  N   PRO A 239      -2.049  12.872   8.409  1.00 96.97           N  
ATOM   3655  CA  PRO A 239      -1.985  14.331   8.502  1.00 96.97           C  
ATOM   3657  C   PRO A 239      -2.952  14.931   9.539  1.00 96.97           C  
ATOM   3658  CB  PRO A 239      -2.263  14.845   7.087  1.00 96.97           C  
ATOM   3661  O   PRO A 239      -2.716  16.034  10.038  1.00 96.97           O  
ATOM   3662  CG  PRO A 239      -3.049  13.713   6.430  1.00 96.97           C  
ATOM   3665  CD  PRO A 239      -2.449  12.465   7.069  1.00 96.97           C  
ATOM   3668  N   GLN A 240      -4.011  14.203   9.909  1.00 97.43           N  
ATOM   3670  CA  GLN A 240      -4.979  14.631  10.929  1.00 97.43           C  
ATOM   3672  C   GLN A 240      -4.550  14.280  12.356  1.00 97.43           C  
ATOM   3673  CB  GLN A 240      -6.373  14.064  10.608  1.00 97.43           C  
ATOM   3676  O   GLN A 240      -5.146  14.772  13.313  1.00 97.43           O  
ATOM   3677  CG  GLN A 240      -6.917  14.467   9.225  1.00 97.43           C  
ATOM   3680  CD  GLN A 240      -7.029  15.979   9.023  1.00 97.43           C  
ATOM   3681  NE2 GLN A 240      -8.201  16.497   8.734  1.00 97.43           N  
ATOM   3684  OE1 GLN A 240      -6.072  16.731   9.095  1.00 97.43           O  
ATOM   3685  N   GLY A 241      -3.493  13.482  12.505  1.00 97.55           N  
ATOM   3687  CA  GLY A 241      -3.015  13.034  13.803  1.00 97.55           C  
ATOM   3690  C   GLY A 241      -3.930  12.005  14.465  1.00 97.55           C  
ATOM   3691  O   GLY A 241      -4.920  11.532  13.907  1.00 97.55           O  
ATOM   3692  N   SER A 242      -3.537  11.604  15.666  1.00 97.59           N  
ATOM   3694  CA  SER A 242      -4.234  10.613  16.493  1.00 97.59           C  
ATOM   3696  C   SER A 242      -3.970  10.767  17.995  1.00 97.59           C  
ATOM   3697  CB  SER A 242      -3.844   9.198  16.050  1.00 97.59           C  
ATOM   3700  O   SER A 242      -4.451   9.960  18.788  1.00 97.59           O  
ATOM   3701  OG  SER A 242      -2.436   8.992  16.096  1.00 97.59           O  
ATOM   3703  N   LYS A 243      -3.181  11.766  18.408  1.00 97.38           N  
ATOM   3705  CA  LYS A 243      -2.744  11.975  19.790  1.00 97.38           C  
ATOM   3707  C   LYS A 243      -2.854  13.446  20.169  1.00 97.38           C  
ATOM   3708  CB  LYS A 243      -1.293  11.505  19.975  1.00 97.38           C  
ATOM   3711  O   LYS A 243      -2.497  14.319  19.381  1.00 97.38           O  
ATOM   3712  CG  LYS A 243      -1.058  10.025  19.637  1.00 97.38           C  
ATOM   3715  CD  LYS A 243       0.405   9.657  19.921  1.00 97.38           C  
ATOM   3718  CE  LYS A 243       0.695   8.197  19.559  1.00 97.38           C  
ATOM   3721  NZ  LYS A 243       2.122   7.866  19.810  1.00 97.38           N  
ATOM   3725  N   SER A 244      -3.320  13.700  21.388  1.00 97.78           N  
ATOM   3727  CA  SER A 244      -3.259  15.007  22.043  1.00 97.78           C  
ATOM   3729  C   SER A 244      -2.014  15.027  22.926  1.00 97.78           C  
ATOM   3730  CB  SER A 244      -4.530  15.225  22.872  1.00 97.78           C  
ATOM   3733  O   SER A 244      -1.938  14.239  23.865  1.00 97.78           O  
ATOM   3734  OG  SER A 244      -4.676  16.586  23.203  1.00 97.78           O  
ATOM   3736  N   LEU A 245      -1.022  15.838  22.567  1.00 97.18           N  
ATOM   3738  CA  LEU A 245       0.306  15.886  23.193  1.00 97.18           C  
ATOM   3740  C   LEU A 245       0.614  17.294  23.711  1.00 97.18           C  
ATOM   3741  CB  LEU A 245       1.373  15.441  22.172  1.00 97.18           C  
ATOM   3744  O   LEU A 245       0.916  17.483  24.883  1.00 97.18           O  
ATOM   3745  CG  LEU A 245       1.157  14.063  21.528  1.00 97.18           C  
ATOM   3747  CD1 LEU A 245       2.269  13.778  20.521  1.00 97.18           C  
ATOM   3751  CD2 LEU A 245       1.155  12.930  22.552  1.00 97.18           C  
ATOM   3755  N   ASP A 246       0.493  18.286  22.835  1.00 98.06           N  
ATOM   3757  CA  ASP A 246       0.811  19.683  23.126  1.00 98.06           C  
ATOM   3759  C   ASP A 246      -0.389  20.475  23.670  1.00 98.06           C  
ATOM   3760  CB  ASP A 246       1.374  20.338  21.860  1.00 98.06           C  
ATOM   3763  O   ASP A 246      -1.531  20.281  23.239  1.00 98.06           O  
ATOM   3764  CG  ASP A 246       2.456  19.477  21.205  1.00 98.06           C  
ATOM   3765  OD1 ASP A 246       3.652  19.725  21.448  1.00 98.06           O  
ATOM   3766  OD2 ASP A 246       2.068  18.532  20.478  1.00 98.06           O  
ATOM   3767  N   ASN A 247      -0.146  21.410  24.593  1.00 97.95           N  
ATOM   3769  CA  ASN A 247      -1.198  22.280  25.127  1.00 97.95           C  
ATOM   3771  C   ASN A 247      -0.672  23.654  25.580  1.00 97.95           C  
ATOM   3772  CB  ASN A 247      -1.956  21.547  26.257  1.00 97.95           C  
ATOM   3775  O   ASN A 247       0.532  23.898  25.654  1.00 97.95           O  
ATOM   3776  CG  ASN A 247      -3.450  21.838  26.217  1.00 97.95           C  
ATOM   3777  ND2 ASN A 247      -4.268  20.828  26.069  1.00 97.95           N  
ATOM   3780  OD1 ASN A 247      -3.906  22.973  26.259  1.00 97.95           O  
ATOM   3781  N   ILE A 248      -1.606  24.547  25.903  1.00 98.71           N  
ATOM   3783  CA  ILE A 248      -1.371  25.870  26.480  1.00 98.71           C  
ATOM   3785  C   ILE A 248      -2.334  26.027  27.656  1.00 98.71           C  
ATOM   3786  CB  ILE A 248      -1.586  26.987  25.432  1.00 98.71           C  
ATOM   3788  O   ILE A 248      -3.548  25.981  27.478  1.00 98.71           O  
ATOM   3789  CG1 ILE A 248      -0.670  26.797  24.200  1.00 98.71           C  
ATOM   3792  CG2 ILE A 248      -1.339  28.365  26.077  1.00 98.71           C  
ATOM   3796  CD1 ILE A 248      -0.926  27.796  23.067  1.00 98.71           C  
ATOM   3800  N   TRP A 249      -1.800  26.244  28.848  1.00 97.14           N  
ATOM   3802  CA  TRP A 249      -2.542  26.491  30.076  1.00 97.14           C  
ATOM   3804  C   TRP A 249      -2.307  27.919  30.541  1.00 97.14           C  
ATOM   3805  CB  TRP A 249      -2.102  25.515  31.164  1.00 97.14           C  
ATOM   3808  O   TRP A 249      -1.174  28.386  30.543  1.00 97.14           O  
ATOM   3809  CG  TRP A 249      -2.385  24.073  30.908  1.00 97.14           C  
ATOM   3810  CD1 TRP A 249      -1.712  23.271  30.050  1.00 97.14           C  
ATOM   3812  CD2 TRP A 249      -3.378  23.227  31.553  1.00 97.14           C  
ATOM   3813  CE2 TRP A 249      -3.236  21.902  31.046  1.00 97.14           C  
ATOM   3814  CE3 TRP A 249      -4.371  23.450  32.532  1.00 97.14           C  
ATOM   3816  NE1 TRP A 249      -2.207  21.985  30.133  1.00 97.14           N  
ATOM   3818  CH2 TRP A 249      -5.040  21.104  32.451  1.00 97.14           C  
ATOM   3820  CZ2 TRP A 249      -4.042  20.850  31.496  1.00 97.14           C  
ATOM   3822  CZ3 TRP A 249      -5.203  22.403  32.966  1.00 97.14           C  
ATOM   3824  N   ILE A 250      -3.356  28.606  30.979  1.00 97.68           N  
ATOM   3826  CA  ILE A 250      -3.257  29.990  31.447  1.00 97.68           C  
ATOM   3828  C   ILE A 250      -3.733  30.129  32.885  1.00 97.68           C  
ATOM   3829  CB  ILE A 250      -3.984  30.958  30.498  1.00 97.68           C  
ATOM   3831  O   ILE A 250      -4.680  29.453  33.300  1.00 97.68           O  
ATOM   3832  CG1 ILE A 250      -5.514  30.746  30.459  1.00 97.68           C  
ATOM   3835  CG2 ILE A 250      -3.371  30.844  29.097  1.00 97.68           C  
ATOM   3839  CD1 ILE A 250      -6.253  31.867  29.720  1.00 97.68           C  
ATOM   3843  N   SER A 251      -3.105  31.030  33.638  1.00 95.19           N  
ATOM   3845  CA  SER A 251      -3.584  31.413  34.962  1.00 95.19           C  
ATOM   3847  C   SER A 251      -4.967  32.068  34.868  1.00 95.19           C  
ATOM   3848  CB  SER A 251      -2.575  32.322  35.681  1.00 95.19           C  
ATOM   3851  O   SER A 251      -5.362  32.644  33.848  1.00 95.19           O  
ATOM   3852  OG  SER A 251      -2.508  33.607  35.096  1.00 95.19           O  
ATOM   3854  N   LYS A 252      -5.733  32.012  35.962  1.00 94.99           N  
ATOM   3856  CA  LYS A 252      -7.083  32.597  36.021  1.00 94.99           C  
ATOM   3858  C   LYS A 252      -7.113  34.080  35.616  1.00 94.99           C  
ATOM   3859  CB  LYS A 252      -7.651  32.380  37.431  1.00 94.99           C  
ATOM   3862  O   LYS A 252      -8.098  34.512  35.019  1.00 94.99           O  
ATOM   3863  CG  LYS A 252      -9.106  32.860  37.557  1.00 94.99           C  
ATOM   3866  CD  LYS A 252      -9.643  32.650  38.978  1.00 94.99           C  
ATOM   3869  CE  LYS A 252     -11.057  33.237  39.078  1.00 94.99           C  
ATOM   3872  NZ  LYS A 252     -11.586  33.176  40.463  1.00 94.99           N  
ATOM   3876  N   SER A 253      -6.070  34.857  35.921  1.00 93.23           N  
ATOM   3878  CA  SER A 253      -6.001  36.290  35.596  1.00 93.23           C  
ATOM   3880  C   SER A 253      -5.926  36.574  34.095  1.00 93.23           C  
ATOM   3881  CB  SER A 253      -4.792  36.935  36.276  1.00 93.23           C  
ATOM   3884  O   SER A 253      -6.372  37.637  33.664  1.00 93.23           O  
ATOM   3885  OG  SER A 253      -3.618  36.282  35.873  1.00 93.23           O  
ATOM   3887  N   LEU A 254      -5.429  35.624  33.300  1.00 95.30           N  
ATOM   3889  CA  LEU A 254      -5.306  35.756  31.851  1.00 95.30           C  
ATOM   3891  C   LEU A 254      -6.586  35.392  31.093  1.00 95.30           C  
ATOM   3892  CB  LEU A 254      -4.116  34.913  31.377  1.00 95.30           C  
ATOM   3895  O   LEU A 254      -6.720  35.742  29.923  1.00 95.30           O  
ATOM   3896  CG  LEU A 254      -2.744  35.498  31.750  1.00 95.30           C  
ATOM   3898  CD1 LEU A 254      -1.673  34.538  31.256  1.00 95.30           C  
ATOM   3902  CD2 LEU A 254      -2.511  36.859  31.090  1.00 95.30           C  
ATOM   3906  N   LYS A 255      -7.575  34.764  31.744  1.00 95.62           N  
ATOM   3908  CA  LYS A 255      -8.853  34.424  31.096  1.00 95.62           C  
ATOM   3910  C   LYS A 255      -9.549  35.624  30.461  1.00 95.62           C  
ATOM   3911  CB  LYS A 255      -9.820  33.789  32.096  1.00 95.62           C  
ATOM   3914  O   LYS A 255     -10.187  35.459  29.434  1.00 95.62           O  
ATOM   3915  CG  LYS A 255      -9.478  32.324  32.354  1.00 95.62           C  
ATOM   3918  CD  LYS A 255     -10.554  31.686  33.243  1.00 95.62           C  
ATOM   3921  CE  LYS A 255     -10.980  30.353  32.631  1.00 95.62           C  
ATOM   3924  NZ  LYS A 255     -11.818  29.572  33.562  1.00 95.62           N  
ATOM   3928  N   LYS A 256      -9.424  36.812  31.066  1.00 93.10           N  
ATOM   3930  CA  LYS A 256     -10.067  38.033  30.558  1.00 93.10           C  
ATOM   3932  C   LYS A 256      -9.411  38.604  29.297  1.00 93.10           C  
ATOM   3933  CB  LYS A 256     -10.198  39.095  31.665  1.00 93.10           C  
ATOM   3936  O   LYS A 256     -10.050  39.367  28.591  1.00 93.10           O  
ATOM   3937  CG  LYS A 256      -8.883  39.782  32.088  1.00 93.10           C  
ATOM   3940  CD  LYS A 256      -9.183  41.023  32.947  1.00 93.10           C  
ATOM   3943  CE  LYS A 256      -7.949  41.907  33.189  1.00 93.10           C  
ATOM   3946  NZ  LYS A 256      -8.327  43.313  33.549  1.00 93.10           N  
ATOM   3950  N   VAL A 257      -8.145  38.265  29.042  1.00 94.15           N  
ATOM   3952  CA  VAL A 257      -7.419  38.703  27.838  1.00 94.15           C  
ATOM   3954  C   VAL A 257      -7.317  37.607  26.790  1.00 94.15           C  
ATOM   3955  CB  VAL A 257      -6.023  39.262  28.151  1.00 94.15           C  
ATOM   3957  O   VAL A 257      -7.006  37.901  25.642  1.00 94.15           O  
ATOM   3958  CG1 VAL A 257      -6.132  40.576  28.921  1.00 94.15           C  
ATOM   3962  CG2 VAL A 257      -5.137  38.307  28.959  1.00 94.15           C  
ATOM   3966  N   PHE A 258      -7.597  36.350  27.137  1.00 97.11           N  
ATOM   3968  CA  PHE A 258      -7.728  35.305  26.137  1.00 97.11           C  
ATOM   3970  C   PHE A 258      -8.915  35.615  25.227  1.00 97.11           C  
ATOM   3971  CB  PHE A 258      -7.877  33.934  26.798  1.00 97.11           C  
ATOM   3974  O   PHE A 258     -10.052  35.744  25.674  1.00 97.11           O  
ATOM   3975  CG  PHE A 258      -8.077  32.822  25.786  1.00 97.11           C  
ATOM   3976  CD1 PHE A 258      -9.193  31.970  25.879  1.00 97.11           C  
ATOM   3978  CD2 PHE A 258      -7.161  32.654  24.730  1.00 97.11           C  
ATOM   3980  CE1 PHE A 258      -9.376  30.942  24.938  1.00 97.11           C  
ATOM   3982  CE2 PHE A 258      -7.363  31.647  23.775  1.00 97.11           C  
ATOM   3984  CZ  PHE A 258      -8.464  30.783  23.882  1.00 97.11           C  
ATOM   3986  N   THR A 259      -8.647  35.707  23.932  1.00 96.65           N  
ATOM   3988  CA  THR A 259      -9.649  36.113  22.943  1.00 96.65           C  
ATOM   3990  C   THR A 259     -10.686  35.022  22.648  1.00 96.65           C  
ATOM   3991  CB  THR A 259      -8.950  36.494  21.640  1.00 96.65           C  
ATOM   3993  O   THR A 259     -11.654  35.274  21.934  1.00 96.65           O  
ATOM   3994  CG2 THR A 259      -7.919  37.604  21.745  1.00 96.65           C  
ATOM   3998  OG1 THR A 259      -8.308  35.336  21.142  1.00 96.65           O  
ATOM   4000  N   GLY A 260     -10.460  33.790  23.117  1.00 97.08           N  
ATOM   4002  CA  GLY A 260     -11.241  32.606  22.749  1.00 97.08           C  
ATOM   4005  C   GLY A 260     -10.670  31.823  21.564  1.00 97.08           C  
ATOM   4006  O   GLY A 260     -11.108  30.704  21.317  1.00 97.08           O  
ATOM   4007  N   HIS A 261      -9.683  32.365  20.841  1.00 97.02           N  
ATOM   4009  CA  HIS A 261      -9.118  31.688  19.674  1.00 97.02           C  
ATOM   4011  C   HIS A 261      -7.830  30.955  19.992  1.00 97.02           C  
ATOM   4012  CB  HIS A 261      -8.911  32.668  18.539  1.00 97.02           C  
ATOM   4015  O   HIS A 261      -6.875  31.515  20.529  1.00 97.02           O  
ATOM   4016  CG  HIS A 261      -8.306  32.138  17.272  1.00 97.02           C  
ATOM   4017  CD2 HIS A 261      -7.031  32.341  16.813  1.00 97.02           C  
ATOM   4019  ND1 HIS A 261      -8.987  31.453  16.293  1.00 97.02           N  
ATOM   4021  CE1 HIS A 261      -8.138  31.229  15.278  1.00 97.02           C  
ATOM   4023  NE2 HIS A 261      -6.936  31.759  15.547  1.00 97.02           N  
ATOM   4024  N   TRP A 262      -7.821  29.706  19.571  1.00 98.47           N  
ATOM   4026  CA  TRP A 262      -6.684  28.816  19.557  1.00 98.47           C  
ATOM   4028  C   TRP A 262      -6.714  28.043  18.238  1.00 98.47           C  
ATOM   4029  CB  TRP A 262      -6.772  27.890  20.774  1.00 98.47           C  
ATOM   4032  O   TRP A 262      -7.761  27.953  17.592  1.00 98.47           O  
ATOM   4033  CG  TRP A 262      -7.977  26.998  20.780  1.00 98.47           C  
ATOM   4034  CD1 TRP A 262      -9.191  27.301  21.296  1.00 98.47           C  
ATOM   4036  CD2 TRP A 262      -8.124  25.678  20.176  1.00 98.47           C  
ATOM   4037  CE2 TRP A 262      -9.475  25.251  20.342  1.00 98.47           C  
ATOM   4038  CE3 TRP A 262      -7.265  24.816  19.463  1.00 98.47           C  
ATOM   4040  NE1 TRP A 262     -10.074  26.269  21.050  1.00 98.47           N  
ATOM   4042  CH2 TRP A 262      -9.058  23.181  19.165  1.00 98.47           C  
ATOM   4044  CZ2 TRP A 262      -9.949  24.035  19.831  1.00 98.47           C  
ATOM   4046  CZ3 TRP A 262      -7.727  23.582  18.974  1.00 98.47           C  
ATOM   4048  N   ALA A 263      -5.577  27.488  17.835  1.00 98.14           N  
ATOM   4050  CA  ALA A 263      -5.514  26.623  16.667  1.00 98.14           C  
ATOM   4052  C   ALA A 263      -4.383  25.603  16.786  1.00 98.14           C  
ATOM   4053  CB  ALA A 263      -5.363  27.478  15.399  1.00 98.14           C  
ATOM   4057  O   ALA A 263      -3.333  25.881  17.365  1.00 98.14           O  
ATOM   4058  N   VAL A 264      -4.593  24.437  16.177  1.00 98.72           N  
ATOM   4060  CA  VAL A 264      -3.519  23.512  15.802  1.00 98.72           C  
ATOM   4062  C   VAL A 264      -3.192  23.788  14.343  1.00 98.72           C  
ATOM   4063  CB  VAL A 264      -3.932  22.044  15.999  1.00 98.72           C  
ATOM   4065  O   VAL A 264      -4.026  23.558  13.466  1.00 98.72           O  
ATOM   4066  CG1 VAL A 264      -2.783  21.094  15.659  1.00 98.72           C  
ATOM   4070  CG2 VAL A 264      -4.333  21.784  17.451  1.00 98.72           C  
ATOM   4074  N   VAL A 265      -1.999  24.304  14.069  1.00 98.05           N  
ATOM   4076  CA  VAL A 265      -1.582  24.603  12.697  1.00 98.05           C  
ATOM   4078  C   VAL A 265      -1.209  23.291  12.014  1.00 98.05           C  
ATOM   4079  CB  VAL A 265      -0.414  25.600  12.671  1.00 98.05           C  
ATOM   4081  O   VAL A 265      -0.273  22.627  12.441  1.00 98.05           O  
ATOM   4082  CG1 VAL A 265      -0.027  25.933  11.226  1.00 98.05           C  
ATOM   4086  CG2 VAL A 265      -0.770  26.909  13.387  1.00 98.05           C  
ATOM   4090  N   ARG A 266      -1.937  22.904  10.962  1.00 96.93           N  
ATOM   4092  CA  ARG A 266      -1.680  21.657  10.208  1.00 96.93           C  
ATOM   4094  C   ARG A 266      -1.188  21.887   8.784  1.00 96.93           C  
ATOM   4095  CB  ARG A 266      -2.939  20.775  10.209  1.00 96.93           C  
ATOM   4098  O   ARG A 266      -0.506  21.039   8.216  1.00 96.93           O  
ATOM   4099  CG  ARG A 266      -3.249  20.240  11.609  1.00 96.93           C  
ATOM   4102  CD  ARG A 266      -4.384  19.209  11.579  1.00 96.93           C  
ATOM   4105  NE  ARG A 266      -4.533  18.565  12.897  1.00 96.93           N  
ATOM   4107  NH1 ARG A 266      -2.829  17.007  12.690  1.00 96.93           N  
ATOM   4110  NH2 ARG A 266      -3.797  17.259  14.618  1.00 96.93           N  
ATOM   4113  CZ  ARG A 266      -3.741  17.624  13.382  1.00 96.93           C  
ATOM   4114  N   GLU A 267      -1.525  23.030   8.200  1.00 95.97           N  
ATOM   4116  CA  GLU A 267      -1.140  23.353   6.830  1.00 95.97           C  
ATOM   4118  C   GLU A 267       0.317  23.822   6.748  1.00 95.97           C  
ATOM   4119  CB  GLU A 267      -2.087  24.397   6.231  1.00 95.97           C  
ATOM   4122  O   GLU A 267       0.835  24.479   7.647  1.00 95.97           O  
ATOM   4123  CG  GLU A 267      -3.534  23.882   6.169  1.00 95.97           C  
ATOM   4126  CD  GLU A 267      -4.468  24.817   5.391  1.00 95.97           C  
ATOM   4127  OE1 GLU A 267      -5.610  24.387   5.128  1.00 95.97           O  
ATOM   4128  OE2 GLU A 267      -4.023  25.930   5.031  1.00 95.97           O  
ATOM   4129  N   GLY A 268       0.989  23.492   5.641  1.00 96.78           N  
ATOM   4131  CA  GLY A 268       2.352  23.968   5.376  1.00 96.78           C  
ATOM   4134  C   GLY A 268       3.449  23.331   6.236  1.00 96.78           C  
ATOM   4135  O   GLY A 268       4.565  23.846   6.244  1.00 96.78           O  
ATOM   4136  N   LEU A 269       3.163  22.222   6.928  1.00 98.36           N  
ATOM   4138  CA  LEU A 269       4.133  21.527   7.786  1.00 98.36           C  
ATOM   4140  C   LEU A 269       5.044  20.530   7.053  1.00 98.36           C  
ATOM   4141  CB  LEU A 269       3.403  20.844   8.950  1.00 98.36           C  
ATOM   4144  O   LEU A 269       5.969  19.991   7.666  1.00 98.36           O  
ATOM   4145  CG  LEU A 269       2.613  21.775   9.888  1.00 98.36           C  
ATOM   4147  CD1 LEU A 269       2.232  20.954  11.119  1.00 98.36           C  
ATOM   4151  CD2 LEU A 269       3.397  23.011  10.339  1.00 98.36           C  
ATOM   4155  N   THR A 270       4.806  20.292   5.761  1.00 97.93           N  
ATOM   4157  CA  THR A 270       5.635  19.428   4.912  1.00 97.93           C  
ATOM   4159  C   THR A 270       6.436  20.217   3.884  1.00 97.93           C  
ATOM   4160  CB  THR A 270       4.821  18.333   4.203  1.00 97.93           C  
ATOM   4162  O   THR A 270       6.054  21.319   3.478  1.00 97.93           O  
ATOM   4163  CG2 THR A 270       4.050  17.447   5.178  1.00 97.93           C  
ATOM   4167  OG1 THR A 270       3.881  18.894   3.313  1.00 97.93           O  
ATOM   4169  N   ASN A 271       7.556  19.649   3.428  1.00 97.65           N  
ATOM   4171  CA  ASN A 271       8.345  20.228   2.341  1.00 97.65           C  
ATOM   4173  C   ASN A 271       9.060  19.140   1.518  1.00 97.65           C  
ATOM   4174  CB  ASN A 271       9.341  21.233   2.936  1.00 97.65           C  
ATOM   4177  O   ASN A 271       9.592  18.203   2.109  1.00 97.65           O  
ATOM   4178  CG  ASN A 271      10.066  22.052   1.886  1.00 97.65           C  
ATOM   4179  ND2 ASN A 271       9.739  23.315   1.752  1.00 97.65           N  
ATOM   4182  OD1 ASN A 271      10.917  21.561   1.162  1.00 97.65           O  
ATOM   4183  N   PRO A 272       9.148  19.272   0.177  1.00 95.64           N  
ATOM   4184  CA  PRO A 272       9.849  18.308  -0.680  1.00 95.64           C  
ATOM   4186  C   PRO A 272      11.308  18.030  -0.288  1.00 95.64           C  
ATOM   4187  CB  PRO A 272       9.788  18.905  -2.089  1.00 95.64           C  
ATOM   4190  O   PRO A 272      11.816  16.948  -0.555  1.00 95.64           O  
ATOM   4191  CG  PRO A 272       8.523  19.758  -2.064  1.00 95.64           C  
ATOM   4194  CD  PRO A 272       8.505  20.295  -0.639  1.00 95.64           C  
ATOM   4197  N   TRP A 273      11.982  18.987   0.352  1.00 95.28           N  
ATOM   4199  CA  TRP A 273      13.371  18.857   0.799  1.00 95.28           C  
ATOM   4201  C   TRP A 273      13.529  18.247   2.188  1.00 95.28           C  
ATOM   4202  CB  TRP A 273      14.048  20.224   0.742  1.00 95.28           C  
ATOM   4205  O   TRP A 273      14.658  18.137   2.664  1.00 95.28           O  
ATOM   4206  CG  TRP A 273      14.210  20.737  -0.643  1.00 95.28           C  
ATOM   4207  CD1 TRP A 273      13.486  21.723  -1.215  1.00 95.28           C  
ATOM   4209  CD2 TRP A 273      15.140  20.263  -1.658  1.00 95.28           C  
ATOM   4210  CE2 TRP A 273      14.943  21.040  -2.836  1.00 95.28           C  
ATOM   4211  CE3 TRP A 273      16.127  19.255  -1.700  1.00 95.28           C  
ATOM   4213  NE1 TRP A 273      13.920  21.908  -2.513  1.00 95.28           N  
ATOM   4215  CH2 TRP A 273      16.686  19.834  -4.005  1.00 95.28           C  
ATOM   4217  CZ2 TRP A 273      15.703  20.841  -3.998  1.00 95.28           C  
ATOM   4219  CZ3 TRP A 273      16.892  19.042  -2.861  1.00 95.28           C  
ATOM   4221  N   ILE A 274      12.437  17.858   2.839  1.00 97.72           N  
ATOM   4223  CA  ILE A 274      12.490  17.132   4.101  1.00 97.72           C  
ATOM   4225  C   ILE A 274      12.449  15.629   3.799  1.00 97.72           C  
ATOM   4226  CB  ILE A 274      11.364  17.585   5.047  1.00 97.72           C  
ATOM   4228  O   ILE A 274      11.496  15.180   3.148  1.00 97.72           O  
ATOM   4229  CG1 ILE A 274      11.563  19.072   5.414  1.00 97.72           C  
ATOM   4232  CG2 ILE A 274      11.413  16.712   6.304  1.00 97.72           C  
ATOM   4236  CD1 ILE A 274      10.393  19.684   6.193  1.00 97.72           C  
ATOM   4240  N   PRO A 275      13.454  14.856   4.249  1.00 96.06           N  
ATOM   4241  CA  PRO A 275      13.413  13.402   4.172  1.00 96.06           C  
ATOM   4243  C   PRO A 275      12.200  12.819   4.902  1.00 96.06           C  
ATOM   4244  CB  PRO A 275      14.723  12.916   4.797  1.00 96.06           C  
ATOM   4247  O   PRO A 275      11.860  13.257   5.999  1.00 96.06           O  
ATOM   4248  CG  PRO A 275      15.674  14.096   4.608  1.00 96.06           C  
ATOM   4251  CD  PRO A 275      14.740  15.288   4.787  1.00 96.06           C  
ATOM   4254  N   ASP A 276      11.573  11.809   4.302  1.00 95.20           N  
ATOM   4256  CA  ASP A 276      10.540  10.988   4.942  1.00 95.20           C  
ATOM   4258  C   ASP A 276      10.915   9.518   4.777  1.00 95.20           C  
ATOM   4259  CB  ASP A 276       9.155  11.288   4.349  1.00 95.20           C  
ATOM   4262  O   ASP A 276      10.632   8.912   3.746  1.00 95.20           O  
ATOM   4263  CG  ASP A 276       8.026  10.589   5.124  1.00 95.20           C  
ATOM   4264  OD1 ASP A 276       8.238  10.230   6.303  1.00 95.20           O  
ATOM   4265  OD2 ASP A 276       6.908  10.474   4.573  1.00 95.20           O  
ATOM   4266  N   ASN A 277      11.640   8.964   5.751  1.00 91.98           N  
ATOM   4268  CA  ASN A 277      12.278   7.650   5.647  1.00 91.98           C  
ATOM   4270  C   ASN A 277      13.162   7.531   4.385  1.00 91.98           C  
ATOM   4271  CB  ASN A 277      11.205   6.561   5.833  1.00 91.98           C  
ATOM   4274  O   ASN A 277      14.204   8.178   4.331  1.00 91.98           O  
ATOM   4275  CG  ASN A 277      11.772   5.167   6.007  1.00 91.98           C  
ATOM   4276  ND2 ASN A 277      11.024   4.147   5.666  1.00 91.98           N  
ATOM   4279  OD1 ASN A 277      12.876   4.953   6.482  1.00 91.98           O  
ATOM   4280  N   TRP A 278      12.763   6.751   3.370  1.00 95.22           N  
ATOM   4282  CA  TRP A 278      13.488   6.631   2.088  1.00 95.22           C  
ATOM   4284  C   TRP A 278      12.891   7.498   0.969  1.00 95.22           C  
ATOM   4285  CB  TRP A 278      13.609   5.157   1.691  1.00 95.22           C  
ATOM   4288  O   TRP A 278      13.311   7.404  -0.188  1.00 95.22           O  
ATOM   4289  CG  TRP A 278      14.501   4.364   2.590  1.00 95.22           C  
ATOM   4290  CD1 TRP A 278      14.089   3.590   3.618  1.00 95.22           C  
ATOM   4292  CD2 TRP A 278      15.959   4.312   2.609  1.00 95.22           C  
ATOM   4293  CE2 TRP A 278      16.365   3.511   3.719  1.00 95.22           C  
ATOM   4294  CE3 TRP A 278      16.984   4.858   1.805  1.00 95.22           C  
ATOM   4296  NE1 TRP A 278      15.185   3.072   4.277  1.00 95.22           N  
ATOM   4298  CH2 TRP A 278      18.706   3.900   3.257  1.00 95.22           C  
ATOM   4300  CZ2 TRP A 278      17.712   3.316   4.059  1.00 95.22           C  
ATOM   4302  CZ3 TRP A 278      18.339   4.627   2.113  1.00 95.22           C  
ATOM   4304  N   SER A 279      11.927   8.345   1.317  1.00 93.03           N  
ATOM   4306  CA  SER A 279      11.138   9.193   0.429  1.00 93.03           C  
ATOM   4308  C   SER A 279      11.393  10.692   0.699  1.00 93.03           C  
ATOM   4309  CB  SER A 279       9.652   8.823   0.596  1.00 93.03           C  
ATOM   4312  O   SER A 279      12.312  11.077   1.428  1.00 93.03           O  
ATOM   4313  OG  SER A 279       9.434   7.431   0.430  1.00 93.03           O  
ATOM   4315  N   TRP A 280      10.575  11.553   0.087  1.00 93.66           N  
ATOM   4317  CA  TRP A 280      10.627  13.019   0.174  1.00 93.66           C  
ATOM   4319  C   TRP A 280       9.282  13.580   0.622  1.00 93.66           C  
ATOM   4320  CB  TRP A 280      10.947  13.610  -1.206  1.00 93.66           C  
ATOM   4323  O   TRP A 280       8.263  12.897   0.525  1.00 93.66           O  
ATOM   4324  CG  TRP A 280      12.246  13.184  -1.781  1.00 93.66           C  
ATOM   4325  CD1 TRP A 280      13.413  13.851  -1.670  1.00 93.66           C  
ATOM   4327  CD2 TRP A 280      12.534  11.960  -2.509  1.00 93.66           C  
ATOM   4328  CE2 TRP A 280      13.935  11.918  -2.735  1.00 93.66           C  
ATOM   4329  CE3 TRP A 280      11.761  10.870  -2.969  1.00 93.66           C  
ATOM   4331  NE1 TRP A 280      14.426  13.093  -2.213  1.00 93.66           N  
ATOM   4333  CH2 TRP A 280      13.766   9.749  -3.769  1.00 93.66           C  
ATOM   4335  CZ2 TRP A 280      14.543  10.831  -3.352  1.00 93.66           C  
ATOM   4337  CZ3 TRP A 280      12.371   9.767  -3.596  1.00 93.66           C  
ATOM   4339  N   GLY A 281       9.251  14.859   1.000  1.00 96.18           N  
ATOM   4341  CA  GLY A 281       7.995  15.513   1.371  1.00 96.18           C  
ATOM   4344  C   GLY A 281       7.616  15.307   2.834  1.00 96.18           C  
ATOM   4345  O   GLY A 281       6.434  15.379   3.165  1.00 96.18           O  
ATOM   4346  N   GLY A 282       8.602  15.047   3.697  1.00 97.51           N  
ATOM   4348  CA  GLY A 282       8.389  14.808   5.118  1.00 97.51           C  
ATOM   4351  C   GLY A 282       7.873  16.025   5.881  1.00 97.51           C  
ATOM   4352  O   GLY A 282       7.845  17.152   5.376  1.00 97.51           O  
ATOM   4353  N   VAL A 283       7.468  15.776   7.126  1.00 98.30           N  
ATOM   4355  CA  VAL A 283       7.083  16.809   8.096  1.00 98.30           C  
ATOM   4357  C   VAL A 283       8.316  17.378   8.799  1.00 98.30           C  
ATOM   4358  CB  VAL A 283       6.071  16.281   9.137  1.00 98.30           C  
ATOM   4360  O   VAL A 283       9.276  16.660   9.069  1.00 98.30           O  
ATOM   4361  CG1 VAL A 283       4.697  16.010   8.512  1.00 98.30           C  
ATOM   4365  CG2 VAL A 283       6.533  15.003   9.850  1.00 98.30           C  
ATOM   4369  N   ALA A 284       8.295  18.666   9.149  1.00 98.28           N  
ATOM   4371  CA  ALA A 284       9.374  19.254   9.952  1.00 98.28           C  
ATOM   4373  C   ALA A 284       9.383  18.747  11.405  1.00 98.28           C  
ATOM   4374  CB  ALA A 284       9.256  20.779   9.905  1.00 98.28           C  
ATOM   4378  O   ALA A 284      10.435  18.722  12.039  1.00 98.28           O  
ATOM   4379  N   SER A 285       8.232  18.346  11.937  1.00 98.55           N  
ATOM   4381  CA  SER A 285       8.073  17.729  13.254  1.00 98.55           C  
ATOM   4383  C   SER A 285       6.824  16.852  13.245  1.00 98.55           C  
ATOM   4384  CB  SER A 285       7.939  18.810  14.334  1.00 98.55           C  
ATOM   4387  O   SER A 285       5.853  17.170  12.559  1.00 98.55           O  
ATOM   4388  OG  SER A 285       7.773  18.193  15.590  1.00 98.55           O  
ATOM   4390  N   GLU A 286       6.835  15.777  14.027  1.00 98.24           N  
ATOM   4392  CA  GLU A 286       5.644  14.980  14.342  1.00 98.24           C  
ATOM   4394  C   GLU A 286       4.654  15.706  15.266  1.00 98.24           C  
ATOM   4395  CB  GLU A 286       6.061  13.636  14.952  1.00 98.24           C  
ATOM   4398  O   GLU A 286       3.544  15.220  15.479  1.00 98.24           O  
ATOM   4399  CG  GLU A 286       6.587  12.679  13.877  1.00 98.24           C  
ATOM   4402  CD  GLU A 286       7.136  11.376  14.470  1.00 98.24           C  
ATOM   4403  OE1 GLU A 286       8.041  10.802  13.822  1.00 98.24           O  
ATOM   4404  OE2 GLU A 286       6.680  10.953  15.555  1.00 98.24           O  
ATOM   4405  N   HIS A 287       5.019  16.880  15.780  1.00 98.71           N  
ATOM   4407  CA  HIS A 287       4.126  17.782  16.499  1.00 98.71           C  
ATOM   4409  C   HIS A 287       3.689  18.929  15.591  1.00 98.71           C  
ATOM   4410  CB  HIS A 287       4.805  18.309  17.763  1.00 98.71           C  
ATOM   4413  O   HIS A 287       4.477  19.477  14.814  1.00 98.71           O  
ATOM   4414  CG  HIS A 287       5.123  17.224  18.752  1.00 98.71           C  
ATOM   4415  CD2 HIS A 287       6.087  16.258  18.637  1.00 98.71           C  
ATOM   4417  ND1 HIS A 287       4.501  17.042  19.962  1.00 98.71           N  
ATOM   4419  CE1 HIS A 287       5.079  15.990  20.566  1.00 98.71           C  
ATOM   4421  NE2 HIS A 287       6.030  15.460  19.779  1.00 98.71           N  
ATOM   4422  N   CYS A 288       2.433  19.334  15.719  1.00 98.86           N  
ATOM   4424  CA  CYS A 288       1.931  20.570  15.144  1.00 98.86           C  
ATOM   4426  C   CYS A 288       2.233  21.746  16.083  1.00 98.86           C  
ATOM   4427  CB  CYS A 288       0.422  20.455  14.924  1.00 98.86           C  
ATOM   4430  O   CYS A 288       2.114  21.598  17.300  1.00 98.86           O  
ATOM   4431  SG  CYS A 288       0.042  19.266  13.613  1.00 98.86           S  
ATOM   4433  N   PRO A 289       2.529  22.943  15.550  1.00 98.77           N  
ATOM   4434  CA  PRO A 289       2.464  24.149  16.351  1.00 98.77           C  
ATOM   4436  C   PRO A 289       1.038  24.353  16.863  1.00 98.77           C  
ATOM   4437  CB  PRO A 289       2.912  25.315  15.467  1.00 98.77           C  
ATOM   4440  O   PRO A 289       0.061  24.265  16.112  1.00 98.77           O  
ATOM   4441  CG  PRO A 289       3.230  24.699  14.105  1.00 98.77           C  
ATOM   4444  CD  PRO A 289       2.761  23.250  14.155  1.00 98.77           C  
ATOM   4447  N   VAL A 290       0.935  24.678  18.142  1.00 98.83           N  
ATOM   4449  CA  VAL A 290      -0.323  24.996  18.810  1.00 98.83           C  
ATOM   4451  C   VAL A 290      -0.264  26.450  19.236  1.00 98.83           C  
ATOM   4452  CB  VAL A 290      -0.515  24.065  20.008  1.00 98.83           C  
ATOM   4454  O   VAL A 290       0.669  26.831  19.938  1.00 98.83           O  
ATOM   4455  CG1 VAL A 290      -1.745  24.438  20.820  1.00 98.83           C  
ATOM   4459  CG2 VAL A 290      -0.673  22.610  19.559  1.00 98.83           C  
ATOM   4463  N   LEU A 291      -1.240  27.258  18.823  1.00 98.63           N  
ATOM   4465  CA  LEU A 291      -1.285  28.689  19.126  1.00 98.63           C  
ATOM   4467  C   LEU A 291      -2.525  29.083  19.923  1.00 98.63           C  
ATOM   4468  CB  LEU A 291      -1.064  29.521  17.847  1.00 98.63           C  
ATOM   4471  O   LEU A 291      -3.568  28.434  19.845  1.00 98.63           O  
ATOM   4472  CG  LEU A 291      -2.213  29.529  16.818  1.00 98.63           C  
ATOM   4474  CD1 LEU A 291      -3.333  30.527  17.150  1.00 98.63           C  
ATOM   4478  CD2 LEU A 291      -1.657  29.940  15.453  1.00 98.63           C  
ATOM   4482  N   ALA A 292      -2.405  30.193  20.644  1.00 98.60           N  
ATOM   4484  CA  ALA A 292      -3.499  30.898  21.293  1.00 98.60           C  
ATOM   4486  C   ALA A 292      -3.344  32.412  21.091  1.00 98.60           C  
ATOM   4487  CB  ALA A 292      -3.548  30.504  22.771  1.00 98.60           C  
ATOM   4491  O   ALA A 292      -2.230  32.938  21.032  1.00 98.60           O  
ATOM   4492  N   GLU A 293      -4.473  33.107  20.974  1.00 97.77           N  
ATOM   4494  CA  GLU A 293      -4.529  34.548  20.732  1.00 97.77           C  
ATOM   4496  C   GLU A 293      -5.035  35.304  21.969  1.00 97.77           C  
ATOM   4497  CB  GLU A 293      -5.371  34.809  19.477  1.00 97.77           C  
ATOM   4500  O   GLU A 293      -6.053  34.941  22.570  1.00 97.77           O  
ATOM   4501  CG  GLU A 293      -5.334  36.271  19.020  1.00 97.77           C  
ATOM   4504  CD  GLU A 293      -6.199  36.479  17.772  1.00 97.77           C  
ATOM   4505  OE1 GLU A 293      -7.304  37.041  17.898  1.00 97.77           O  
ATOM   4506  OE2 GLU A 293      -5.799  36.019  16.676  1.00 97.77           O  
ATOM   4507  N   PHE A 294      -4.343  36.384  22.327  1.00 96.24           N  
ATOM   4509  CA  PHE A 294      -4.620  37.207  23.503  1.00 96.24           C  
ATOM   4511  C   PHE A 294      -4.712  38.683  23.124  1.00 96.24           C  
ATOM   4512  CB  PHE A 294      -3.524  36.999  24.554  1.00 96.24           C  
ATOM   4515  O   PHE A 294      -3.922  39.159  22.315  1.00 96.24           O  
ATOM   4516  CG  PHE A 294      -3.414  35.569  25.040  1.00 96.24           C  
ATOM   4517  CD1 PHE A 294      -4.118  35.156  26.184  1.00 96.24           C  
ATOM   4519  CD2 PHE A 294      -2.628  34.645  24.328  1.00 96.24           C  
ATOM   4521  CE1 PHE A 294      -4.024  33.826  26.626  1.00 96.24           C  
ATOM   4523  CE2 PHE A 294      -2.548  33.314  24.762  1.00 96.24           C  
ATOM   4525  CZ  PHE A 294      -3.230  32.907  25.918  1.00 96.24           C  
ATOM   4527  N   TYR A 295      -5.632  39.422  23.738  1.00 94.12           N  
ATOM   4529  CA  TYR A 295      -5.628  40.881  23.702  1.00 94.12           C  
ATOM   4531  C   TYR A 295      -4.384  41.406  24.428  1.00 94.12           C  
ATOM   4532  CB  TYR A 295      -6.923  41.424  24.329  1.00 94.12           C  
ATOM   4535  O   TYR A 295      -4.064  40.945  25.526  1.00 94.12           O  
ATOM   4536  CG  TYR A 295      -8.184  41.047  23.570  1.00 94.12           C  
ATOM   4537  CD1 TYR A 295      -8.372  41.538  22.265  1.00 94.12           C  
ATOM   4539  CD2 TYR A 295      -9.159  40.206  24.148  1.00 94.12           C  
ATOM   4541  CE1 TYR A 295      -9.500  41.150  21.521  1.00 94.12           C  
ATOM   4543  CE2 TYR A 295     -10.311  39.845  23.418  1.00 94.12           C  
ATOM   4545  OH  TYR A 295     -11.522  39.916  21.327  1.00 94.12           O  
ATOM   4547  CZ  TYR A 295     -10.469  40.302  22.090  1.00 94.12           C  
ATOM   4548  N   THR A 296      -3.671  42.362  23.828  1.00 90.03           N  
ATOM   4550  CA  THR A 296      -2.437  42.920  24.422  1.00 90.03           C  
ATOM   4552  C   THR A 296      -2.721  43.907  25.550  1.00 90.03           C  
ATOM   4553  CB  THR A 296      -1.584  43.635  23.370  1.00 90.03           C  
ATOM   4555  O   THR A 296      -1.897  44.096  26.445  1.00 90.03           O  
ATOM   4556  CG2 THR A 296      -1.111  42.677  22.278  1.00 90.03           C  
ATOM   4560  OG1 THR A 296      -2.337  44.645  22.750  1.00 90.03           O  
ATOM   4562  N   GLU A 297      -3.891  44.538  25.509  1.00 80.28           N  
ATOM   4564  CA  GLU A 297      -4.356  45.479  26.518  1.00 80.28           C  
ATOM   4566  C   GLU A 297      -5.487  44.854  27.334  1.00 80.28           C  
ATOM   4567  CB  GLU A 297      -4.773  46.806  25.876  1.00 80.28           C  
ATOM   4570  O   GLU A 297      -6.455  44.303  26.795  1.00 80.28           O  
ATOM   4571  CG  GLU A 297      -3.554  47.530  25.280  1.00 80.28           C  
ATOM   4574  CD  GLU A 297      -3.894  48.887  24.651  1.00 80.28           C  
ATOM   4575  OE1 GLU A 297      -2.937  49.520  24.151  1.00 80.28           O  
ATOM   4576  OE2 GLU A 297      -5.085  49.265  24.651  1.00 80.28           O  
ATOM   4577  N   LYS A 298      -5.346  44.946  28.657  1.00 66.07           N  
ATOM   4579  CA  LYS A 298      -6.422  44.645  29.595  1.00 66.07           C  
ATOM   4581  C   LYS A 298      -7.405  45.814  29.568  1.00 66.07           C  
ATOM   4582  CB  LYS A 298      -5.839  44.441  31.007  1.00 66.07           C  
ATOM   4585  O   LYS A 298      -6.955  46.951  29.647  1.00 66.07           O  
ATOM   4586  CG  LYS A 298      -4.997  43.162  31.088  1.00 66.07           C  
ATOM   4589  CD  LYS A 298      -4.433  42.869  32.482  1.00 66.07           C  
ATOM   4592  CE  LYS A 298      -3.428  41.718  32.347  1.00 66.07           C  
ATOM   4595  NZ  LYS A 298      -2.888  41.284  33.652  1.00 66.07           N  
ATOM   4599  N   ASP A 299      -8.704  45.515  29.511  1.00 51.86           N  
ATOM   4601  CA  ASP A 299      -9.710  46.466  30.016  1.00 51.86           C  
ATOM   4603  C   ASP A 299      -9.449  46.778  31.498  1.00 51.86           C  
ATOM   4604  CB  ASP A 299     -11.149  45.934  29.827  1.00 51.86           C  
ATOM   4607  O   ASP A 299      -9.034  45.828  32.239  1.00 51.86           O  
ATOM   4608  CG  ASP A 299     -11.705  46.066  28.400  1.00 51.86           C  
ATOM   4609  OD1 ASP A 299     -11.699  47.175  27.834  1.00 51.86           O  
ATOM   4610  OD2 ASP A 299     -12.080  45.007  27.832  1.00 51.86           O  
ATOM   4611  OXT ASP A 299      -9.685  47.945  31.868  1.00 51.86           O  
TER
ATOM   4612  N   ARG B   1      29.610   8.762 -10.118  1.00 79.41           N  
ATOM   4616  CA  ARG B   1      29.906   7.314 -10.201  1.00 79.41           C  
ATOM   4618  C   ARG B   1      31.282   7.132 -10.818  1.00 79.41           C  
ATOM   4619  CB  ARG B   1      28.861   6.556 -11.032  1.00 79.41           C  
ATOM   4622  O   ARG B   1      31.689   8.046 -11.535  1.00 79.41           O  
ATOM   4623  CG  ARG B   1      27.513   6.452 -10.304  1.00 79.41           C  
ATOM   4626  CD  ARG B   1      26.722   5.258 -10.842  1.00 79.41           C  
ATOM   4629  NE  ARG B   1      27.191   4.008 -10.223  1.00 79.41           N  
ATOM   4631  NH1 ARG B   1      25.354   3.601  -8.965  1.00 79.41           N  
ATOM   4634  NH2 ARG B   1      27.102   2.195  -8.874  1.00 79.41           N  
ATOM   4637  CZ  ARG B   1      26.559   3.283  -9.331  1.00 79.41           C  
ATOM   4638  N   PRO B   2      31.988   6.035 -10.517  1.00 75.30           N  
ATOM   4639  CA  PRO B   2      33.275   5.764 -11.142  1.00 75.30           C  
ATOM   4641  C   PRO B   2      33.120   5.579 -12.654  1.00 75.30           C  
ATOM   4642  CB  PRO B   2      33.796   4.514 -10.438  1.00 75.30           C  
ATOM   4645  O   PRO B   2      32.076   5.139 -13.133  1.00 75.30           O  
ATOM   4646  CG  PRO B   2      32.529   3.764 -10.032  1.00 75.30           C  
ATOM   4649  CD  PRO B   2      31.583   4.909  -9.673  1.00 75.30           C  
ATOM   4652  N   SER B   3      34.155   5.943 -13.409  1.00 78.67           N  
ATOM   4654  CA  SER B   3      34.235   5.621 -14.834  1.00 78.67           C  
ATOM   4656  C   SER B   3      34.953   4.285 -14.961  1.00 78.67           C  
ATOM   4657  CB  SER B   3      34.956   6.728 -15.602  1.00 78.67           C  
ATOM   4660  O   SER B   3      36.156   4.219 -14.731  1.00 78.67           O  
ATOM   4661  OG  SER B   3      34.875   6.480 -16.990  1.00 78.67           O  
ATOM   4663  N   VAL B   4      34.209   3.228 -15.280  1.00 79.89           N  
ATOM   4665  CA  VAL B   4      34.721   1.853 -15.292  1.00 79.89           C  
ATOM   4667  C   VAL B   4      34.574   1.266 -16.691  1.00 79.89           C  
ATOM   4668  CB  VAL B   4      34.021   0.987 -14.222  1.00 79.89           C  
ATOM   4670  O   VAL B   4      33.508   1.370 -17.303  1.00 79.89           O  
ATOM   4671  CG1 VAL B   4      34.658  -0.399 -14.113  1.00 79.89           C  
ATOM   4675  CG2 VAL B   4      34.100   1.633 -12.832  1.00 79.89           C  
ATOM   4679  N   GLU B   5      35.640   0.652 -17.199  1.00 77.83           N  
ATOM   4681  CA  GLU B   5      35.562  -0.187 -18.395  1.00 77.83           C  
ATOM   4683  C   GLU B   5      34.935  -1.537 -18.050  1.00 77.83           C  
ATOM   4684  CB  GLU B   5      36.937  -0.383 -19.046  1.00 77.83           C  
ATOM   4687  O   GLU B   5      35.208  -2.120 -17.001  1.00 77.83           O  
ATOM   4688  CG  GLU B   5      37.440   0.911 -19.700  1.00 77.83           C  
ATOM   4691  CD  GLU B   5      38.699   0.699 -20.554  1.00 77.83           C  
ATOM   4692  OE1 GLU B   5      38.961   1.592 -21.391  1.00 77.83           O  
ATOM   4693  OE2 GLU B   5      39.371  -0.342 -20.380  1.00 77.83           O  
ATOM   4694  N   ALA B   6      34.078  -2.048 -18.937  1.00 79.58           N  
ATOM   4696  CA  ALA B   6      33.422  -3.327 -18.711  1.00 79.58           C  
ATOM   4698  C   ALA B   6      34.468  -4.445 -18.590  1.00 79.58           C  
ATOM   4699  CB  ALA B   6      32.418  -3.593 -19.837  1.00 79.58           C  
ATOM   4703  O   ALA B   6      35.263  -4.669 -19.501  1.00 79.58           O  
ATOM   4704  N   PHE B   7      34.445  -5.165 -17.469  1.00 82.81           N  
ATOM   4706  CA  PHE B   7      35.337  -6.295 -17.268  1.00 82.81           C  
ATOM   4708  C   PHE B   7      34.985  -7.421 -18.250  1.00 82.81           C  
ATOM   4709  CB  PHE B   7      35.269  -6.743 -15.807  1.00 82.81           C  
ATOM   4712  O   PHE B   7      33.831  -7.841 -18.349  1.00 82.81           O  
ATOM   4713  CG  PHE B   7      36.129  -7.943 -15.491  1.00 82.81           C  
ATOM   4714  CD1 PHE B   7      35.530  -9.183 -15.204  1.00 82.81           C  
ATOM   4716  CD2 PHE B   7      37.531  -7.820 -15.497  1.00 82.81           C  
ATOM   4718  CE1 PHE B   7      36.336 -10.294 -14.912  1.00 82.81           C  
ATOM   4720  CE2 PHE B   7      38.333  -8.939 -15.217  1.00 82.81           C  
ATOM   4722  CZ  PHE B   7      37.736 -10.176 -14.920  1.00 82.81           C  
ATOM   4724  N   GLY B   8      35.991  -7.923 -18.967  1.00 80.56           N  
ATOM   4726  CA  GLY B   8      35.812  -8.890 -20.053  1.00 80.56           C  
ATOM   4729  C   GLY B   8      35.408 -10.304 -19.621  1.00 80.56           C  
ATOM   4730  O   GLY B   8      35.274 -11.172 -20.476  1.00 80.56           O  
ATOM   4731  N   GLY B   9      35.245 -10.568 -18.319  1.00 88.78           N  
ATOM   4733  CA  GLY B   9      34.845 -11.885 -17.806  1.00 88.78           C  
ATOM   4736  C   GLY B   9      35.939 -12.951 -17.893  1.00 88.78           C  
ATOM   4737  O   GLY B   9      35.646 -14.139 -17.783  1.00 88.78           O  
ATOM   4738  N   THR B  10      37.195 -12.547 -18.093  1.00 92.32           N  
ATOM   4740  CA  THR B  10      38.338 -13.458 -18.161  1.00 92.32           C  
ATOM   4742  C   THR B  10      39.489 -12.960 -17.299  1.00 92.32           C  
ATOM   4743  CB  THR B  10      38.822 -13.700 -19.601  1.00 92.32           C  
ATOM   4745  O   THR B  10      39.678 -11.754 -17.120  1.00 92.32           O  
ATOM   4746  CG2 THR B  10      37.754 -14.325 -20.496  1.00 92.32           C  
ATOM   4750  OG1 THR B  10      39.204 -12.497 -20.219  1.00 92.32           O  
ATOM   4752  N   ARG B  11      40.270 -13.903 -16.773  1.00 90.73           N  
ATOM   4754  CA  ARG B  11      41.563 -13.654 -16.140  1.00 90.73           C  
ATOM   4756  C   ARG B  11      42.564 -14.696 -16.598  1.00 90.73           C  
ATOM   4757  CB  ARG B  11      41.427 -13.663 -14.619  1.00 90.73           C  
ATOM   4760  O   ARG B  11      42.230 -15.873 -16.648  1.00 90.73           O  
ATOM   4761  CG  ARG B  11      42.774 -13.253 -14.013  1.00 90.73           C  
ATOM   4764  CD  ARG B  11      42.584 -12.394 -12.781  1.00 90.73           C  
ATOM   4767  NE  ARG B  11      42.538 -13.178 -11.544  1.00 90.73           N  
ATOM   4769  NH1 ARG B  11      41.781 -11.403 -10.383  1.00 90.73           N  
ATOM   4772  NH2 ARG B  11      42.751 -13.067  -9.271  1.00 90.73           N  
ATOM   4775  CZ  ARG B  11      42.343 -12.572 -10.397  1.00 90.73           C  
ATOM   4776  N   ASP B  12      43.762 -14.254 -16.968  1.00 89.23           N  
ATOM   4778  CA  ASP B  12      44.817 -15.129 -17.497  1.00 89.23           C  
ATOM   4780  C   ASP B  12      44.314 -15.999 -18.668  1.00 89.23           C  
ATOM   4781  CB  ASP B  12      45.478 -15.903 -16.341  1.00 89.23           C  
ATOM   4784  O   ASP B  12      44.632 -17.178 -18.790  1.00 89.23           O  
ATOM   4785  CG  ASP B  12      45.958 -14.960 -15.231  1.00 89.23           C  
ATOM   4786  OD1 ASP B  12      46.486 -13.880 -15.582  1.00 89.23           O  
ATOM   4787  OD2 ASP B  12      45.738 -15.282 -14.042  1.00 89.23           O  
ATOM   4788  N   GLY B  13      43.444 -15.417 -19.506  1.00 89.87           N  
ATOM   4790  CA  GLY B  13      42.794 -16.092 -20.634  1.00 89.87           C  
ATOM   4793  C   GLY B  13      41.687 -17.086 -20.259  1.00 89.87           C  
ATOM   4794  O   GLY B  13      41.028 -17.612 -21.152  1.00 89.87           O  
ATOM   4795  N   ARG B  14      41.442 -17.334 -18.969  1.00 93.00           N  
ATOM   4797  CA  ARG B  14      40.415 -18.263 -18.484  1.00 93.00           C  
ATOM   4799  C   ARG B  14      39.134 -17.523 -18.104  1.00 93.00           C  
ATOM   4800  CB  ARG B  14      40.941 -19.043 -17.280  1.00 93.00           C  
ATOM   4803  O   ARG B  14      39.222 -16.440 -17.522  1.00 93.00           O  
ATOM   4804  CG  ARG B  14      42.106 -19.964 -17.658  1.00 93.00           C  
ATOM   4807  CD  ARG B  14      42.735 -20.571 -16.404  1.00 93.00           C  
ATOM   4810  NE  ARG B  14      41.793 -21.423 -15.643  1.00 93.00           N  
ATOM   4812  NH1 ARG B  14      43.389 -22.496 -14.413  1.00 93.00           N  
ATOM   4815  NH2 ARG B  14      41.301 -23.203 -14.278  1.00 93.00           N  
ATOM   4818  CZ  ARG B  14      42.150 -22.350 -14.774  1.00 93.00           C  
ATOM   4819  N   PRO B  15      37.946 -18.089 -18.362  1.00 92.93           N  
ATOM   4820  CA  PRO B  15      36.701 -17.480 -17.918  1.00 92.93           C  
ATOM   4822  C   PRO B  15      36.607 -17.451 -16.388  1.00 92.93           C  
ATOM   4823  CB  PRO B  15      35.572 -18.282 -18.567  1.00 92.93           C  
ATOM   4826  O   PRO B  15      36.966 -18.412 -15.698  1.00 92.93           O  
ATOM   4827  CG  PRO B  15      36.255 -19.072 -19.684  1.00 92.93           C  
ATOM   4830  CD  PRO B  15      37.673 -19.272 -19.163  1.00 92.93           C  
ATOM   4833  N   VAL B  16      36.119 -16.330 -15.861  1.00 94.75           N  
ATOM   4835  CA  VAL B  16      35.938 -16.116 -14.425  1.00 94.75           C  
ATOM   4837  C   VAL B  16      34.550 -15.578 -14.113  1.00 94.75           C  
ATOM   4838  CB  VAL B  16      37.009 -15.197 -13.808  1.00 94.75           C  
ATOM   4840  O   VAL B  16      33.904 -14.926 -14.933  1.00 94.75           O  
ATOM   4841  CG1 VAL B  16      38.415 -15.778 -13.915  1.00 94.75           C  
ATOM   4845  CG2 VAL B  16      37.013 -13.793 -14.408  1.00 94.75           C  
ATOM   4849  N   LEU B  17      34.113 -15.811 -12.883  1.00 94.87           N  
ATOM   4851  CA  LEU B  17      32.868 -15.310 -12.336  1.00 94.87           C  
ATOM   4853  C   LEU B  17      33.123 -14.595 -11.013  1.00 94.87           C  
ATOM   4854  CB  LEU B  17      31.891 -16.488 -12.215  1.00 94.87           C  
ATOM   4857  O   LEU B  17      33.851 -15.093 -10.152  1.00 94.87           O  
ATOM   4858  CG  LEU B  17      30.475 -16.027 -11.838  1.00 94.87           C  
ATOM   4860  CD1 LEU B  17      29.441 -16.795 -12.656  1.00 94.87           C  
ATOM   4864  CD2 LEU B  17      30.181 -16.209 -10.347  1.00 94.87           C  
ATOM   4868  N   ARG B  18      32.492 -13.431 -10.840  1.00 96.96           N  
ATOM   4870  CA  ARG B  18      32.491 -12.689  -9.578  1.00 96.96           C  
ATOM   4872  C   ARG B  18      31.180 -12.909  -8.851  1.00 96.96           C  
ATOM   4873  CB  ARG B  18      32.749 -11.201  -9.817  1.00 96.96           C  
ATOM   4876  O   ARG B  18      30.113 -12.619  -9.396  1.00 96.96           O  
ATOM   4877  CG  ARG B  18      34.166 -10.964 -10.338  1.00 96.96           C  
ATOM   4880  CD  ARG B  18      34.362  -9.487 -10.657  1.00 96.96           C  
ATOM   4883  NE  ARG B  18      35.716  -9.268 -11.164  1.00 96.96           N  
ATOM   4885  NH1 ARG B  18      35.577  -7.027 -11.617  1.00 96.96           N  
ATOM   4888  NH2 ARG B  18      37.482  -8.192 -11.975  1.00 96.96           N  
ATOM   4891  CZ  ARG B  18      36.248  -8.147 -11.582  1.00 96.96           C  
ATOM   4892  N   LEU B  19      31.273 -13.376  -7.615  1.00 97.73           N  
ATOM   4894  CA  LEU B  19      30.154 -13.422  -6.681  1.00 97.73           C  
ATOM   4896  C   LEU B  19      30.414 -12.465  -5.526  1.00 97.73           C  
ATOM   4897  CB  LEU B  19      29.873 -14.863  -6.239  1.00 97.73           C  
ATOM   4900  O   LEU B  19      31.568 -12.216  -5.175  1.00 97.73           O  
ATOM   4901  CG  LEU B  19      30.994 -15.496  -5.391  1.00 97.73           C  
ATOM   4903  CD1 LEU B  19      30.764 -15.341  -3.884  1.00 97.73           C  
ATOM   4907  CD2 LEU B  19      31.057 -16.984  -5.709  1.00 97.73           C  
ATOM   4911  N   ALA B  20      29.347 -11.939  -4.940  1.00 98.85           N  
ATOM   4913  CA  ALA B  20      29.424 -10.984  -3.852  1.00 98.85           C  
ATOM   4915  C   ALA B  20      28.391 -11.261  -2.760  1.00 98.85           C  
ATOM   4916  CB  ALA B  20      29.280  -9.571  -4.432  1.00 98.85           C  
ATOM   4920  O   ALA B  20      27.369 -11.905  -2.997  1.00 98.85           O  
ATOM   4921  N   THR B  21      28.648 -10.722  -1.571  1.00 98.89           N  
ATOM   4923  CA  THR B  21      27.656 -10.560  -0.507  1.00 98.89           C  
ATOM   4925  C   THR B  21      27.437  -9.086  -0.219  1.00 98.89           C  
ATOM   4926  CB  THR B  21      28.046 -11.311   0.770  1.00 98.89           C  
ATOM   4928  O   THR B  21      28.374  -8.291  -0.330  1.00 98.89           O  
ATOM   4929  CG2 THR B  21      29.264 -10.767   1.513  1.00 98.89           C  
ATOM   4933  OG1 THR B  21      26.934 -11.341   1.623  1.00 98.89           O  
ATOM   4935  N   TRP B  22      26.211  -8.715   0.150  1.00 98.92           N  
ATOM   4937  CA  TRP B  22      25.894  -7.356   0.567  1.00 98.92           C  
ATOM   4939  C   TRP B  22      24.686  -7.318   1.508  1.00 98.92           C  
ATOM   4940  CB  TRP B  22      25.653  -6.508  -0.688  1.00 98.92           C  
ATOM   4943  O   TRP B  22      23.551  -7.580   1.097  1.00 98.92           O  
ATOM   4944  CG  TRP B  22      25.679  -5.024  -0.530  1.00 98.92           C  
ATOM   4945  CD1 TRP B  22      26.041  -4.328   0.572  1.00 98.92           C  
ATOM   4947  CD2 TRP B  22      25.410  -4.027  -1.557  1.00 98.92           C  
ATOM   4948  CE2 TRP B  22      25.633  -2.732  -1.003  1.00 98.92           C  
ATOM   4949  CE3 TRP B  22      25.051  -4.097  -2.920  1.00 98.92           C  
ATOM   4951  NE1 TRP B  22      26.007  -2.979   0.298  1.00 98.92           N  
ATOM   4953  CH2 TRP B  22      25.168  -1.665  -3.122  1.00 98.92           C  
ATOM   4955  CZ2 TRP B  22      25.507  -1.561  -1.761  1.00 98.92           C  
ATOM   4957  CZ3 TRP B  22      24.944  -2.930  -3.699  1.00 98.92           C  
ATOM   4959  N   ASN B  23      24.916  -6.927   2.762  1.00 98.21           N  
ATOM   4961  CA  ASN B  23      23.835  -6.541   3.659  1.00 98.21           C  
ATOM   4963  C   ASN B  23      23.273  -5.190   3.189  1.00 98.21           C  
ATOM   4964  CB  ASN B  23      24.347  -6.568   5.118  1.00 98.21           C  
ATOM   4967  O   ASN B  23      23.997  -4.196   3.126  1.00 98.21           O  
ATOM   4968  CG  ASN B  23      23.282  -6.217   6.147  1.00 98.21           C  
ATOM   4969  ND2 ASN B  23      23.441  -6.573   7.401  1.00 98.21           N  
ATOM   4972  OD1 ASN B  23      22.267  -5.632   5.807  1.00 98.21           O  
ATOM   4973  N   LEU B  24      21.989  -5.145   2.820  1.00 98.26           N  
ATOM   4975  CA  LEU B  24      21.338  -3.926   2.324  1.00 98.26           C  
ATOM   4977  C   LEU B  24      20.686  -3.087   3.433  1.00 98.26           C  
ATOM   4978  CB  LEU B  24      20.378  -4.245   1.161  1.00 98.26           C  
ATOM   4981  O   LEU B  24      19.905  -2.189   3.119  1.00 98.26           O  
ATOM   4982  CG  LEU B  24      21.046  -4.662  -0.159  1.00 98.26           C  
ATOM   4984  CD1 LEU B  24      19.951  -4.890  -1.206  1.00 98.26           C  
ATOM   4988  CD2 LEU B  24      21.991  -3.594  -0.714  1.00 98.26           C  
ATOM   4992  N   GLN B  25      21.020  -3.330   4.703  1.00 95.47           N  
ATOM   4994  CA  GLN B  25      20.661  -2.524   5.871  1.00 95.47           C  
ATOM   4996  C   GLN B  25      19.165  -2.182   5.923  1.00 95.47           C  
ATOM   4997  CB  GLN B  25      21.563  -1.285   5.930  1.00 95.47           C  
ATOM   5000  O   GLN B  25      18.741  -1.068   5.580  1.00 95.47           O  
ATOM   5001  CG  GLN B  25      21.410  -0.508   7.250  1.00 95.47           C  
ATOM   5004  CD  GLN B  25      22.001   0.893   7.176  1.00 95.47           C  
ATOM   5005  NE2 GLN B  25      21.890   1.668   8.232  1.00 95.47           N  
ATOM   5008  OE1 GLN B  25      22.531   1.315   6.161  1.00 95.47           O  
ATOM   5009  N   GLY B  26      18.353  -3.148   6.339  1.00 94.86           N  
ATOM   5011  CA  GLY B  26      16.902  -3.021   6.436  1.00 94.86           C  
ATOM   5014  C   GLY B  26      16.235  -2.567   5.131  1.00 94.86           C  
ATOM   5015  O   GLY B  26      15.574  -1.526   5.092  1.00 94.86           O  
ATOM   5016  N   CYS B  27      16.414  -3.326   4.053  1.00 97.36           N  
ATOM   5018  CA  CYS B  27      15.885  -3.009   2.735  1.00 97.36           C  
ATOM   5020  C   CYS B  27      14.411  -3.385   2.582  1.00 97.36           C  
ATOM   5021  CB  CYS B  27      16.805  -3.616   1.676  1.00 97.36           C  
ATOM   5024  O   CYS B  27      14.063  -4.515   2.244  1.00 97.36           O  
ATOM   5025  SG  CYS B  27      16.310  -3.048   0.025  1.00 97.36           S  
ATOM   5027  N   SER B  28      13.549  -2.400   2.820  1.00 97.00           N  
ATOM   5029  CA  SER B  28      12.117  -2.449   2.523  1.00 97.00           C  
ATOM   5031  C   SER B  28      11.814  -2.139   1.053  1.00 97.00           C  
ATOM   5032  CB  SER B  28      11.383  -1.464   3.442  1.00 97.00           C  
ATOM   5035  O   SER B  28      12.665  -1.641   0.307  1.00 97.00           O  
ATOM   5036  OG  SER B  28      11.805  -0.127   3.208  1.00 97.00           O  
ATOM   5038  N   VAL B  29      10.564  -2.358   0.638  1.00 97.65           N  
ATOM   5040  CA  VAL B  29      10.039  -1.890  -0.653  1.00 97.65           C  
ATOM   5042  C   VAL B  29      10.178  -0.374  -0.771  1.00 97.65           C  
ATOM   5043  CB  VAL B  29       8.564  -2.304  -0.835  1.00 97.65           C  
ATOM   5045  O   VAL B  29      10.515   0.125  -1.843  1.00 97.65           O  
ATOM   5046  CG1 VAL B  29       7.904  -1.644  -2.055  1.00 97.65           C  
ATOM   5050  CG2 VAL B  29       8.449  -3.809  -1.056  1.00 97.65           C  
ATOM   5054  N   GLU B  30       9.968   0.369   0.317  1.00 96.21           N  
ATOM   5056  CA  GLU B  30      10.142   1.825   0.327  1.00 96.21           C  
ATOM   5058  C   GLU B  30      11.590   2.217  -0.003  1.00 96.21           C  
ATOM   5059  CB  GLU B  30       9.703   2.386   1.687  1.00 96.21           C  
ATOM   5062  O   GLU B  30      11.819   3.038  -0.893  1.00 96.21           O  
ATOM   5063  CG  GLU B  30       9.472   3.895   1.582  1.00 96.21           C  
ATOM   5066  CD  GLU B  30       9.204   4.569   2.929  1.00 96.21           C  
ATOM   5067  OE1 GLU B  30       9.380   5.802   2.962  1.00 96.21           O  
ATOM   5068  OE2 GLU B  30       8.880   3.879   3.929  1.00 96.21           O  
ATOM   5069  N   LYS B  31      12.570   1.551   0.626  1.00 97.92           N  
ATOM   5071  CA  LYS B  31      13.995   1.736   0.327  1.00 97.92           C  
ATOM   5073  C   LYS B  31      14.319   1.401  -1.128  1.00 97.92           C  
ATOM   5074  CB  LYS B  31      14.838   0.906   1.308  1.00 97.92           C  
ATOM   5077  O   LYS B  31      14.977   2.185  -1.805  1.00 97.92           O  
ATOM   5078  CG  LYS B  31      16.336   1.141   1.081  1.00 97.92           C  
ATOM   5081  CD  LYS B  31      17.207   0.483   2.153  1.00 97.92           C  
ATOM   5084  CE  LYS B  31      18.655   0.926   2.016  1.00 97.92           C  
ATOM   5087  NZ  LYS B  31      19.465   0.486   3.173  1.00 97.92           N  
ATOM   5091  N   ALA B  32      13.833   0.269  -1.633  1.00 98.54           N  
ATOM   5093  CA  ALA B  32      14.078  -0.159  -3.011  1.00 98.54           C  
ATOM   5095  C   ALA B  32      13.372   0.726  -4.063  1.00 98.54           C  
ATOM   5096  CB  ALA B  32      13.655  -1.625  -3.119  1.00 98.54           C  
ATOM   5100  O   ALA B  32      13.805   0.821  -5.218  1.00 98.54           O  
ATOM   5101  N   ASN B  33      12.292   1.410  -3.675  1.00 97.70           N  
ATOM   5103  CA  ASN B  33      11.604   2.374  -4.526  1.00 97.70           C  
ATOM   5105  C   ASN B  33      12.373   3.696  -4.661  1.00 97.70           C  
ATOM   5106  CB  ASN B  33      10.174   2.597  -4.020  1.00 97.70           C  
ATOM   5109  O   ASN B  33      12.207   4.351  -5.696  1.00 97.70           O  
ATOM   5110  CG  ASN B  33       9.212   1.476  -4.383  1.00 97.70           C  
ATOM   5111  ND2 ASN B  33       8.125   1.383  -3.656  1.00 97.70           N  
ATOM   5114  OD1 ASN B  33       9.367   0.723  -5.339  1.00 97.70           O  
ATOM   5115  N   ASN B  34      13.249   4.056  -3.712  1.00 98.01           N  
ATOM   5117  CA  ASN B  34      14.117   5.225  -3.842  1.00 98.01           C  
ATOM   5119  C   ASN B  34      15.009   5.086  -5.103  1.00 98.01           C  
ATOM   5120  CB  ASN B  34      14.950   5.416  -2.562  1.00 98.01           C  
ATOM   5123  O   ASN B  34      15.831   4.164  -5.175  1.00 98.01           O  
ATOM   5124  CG  ASN B  34      15.842   6.646  -2.632  1.00 98.01           C  
ATOM   5125  ND2 ASN B  34      15.540   7.693  -1.910  1.00 98.01           N  
ATOM   5128  OD1 ASN B  34      16.806   6.685  -3.382  1.00 98.01           O  
ATOM   5129  N   PRO B  35      14.884   5.972  -6.116  1.00 98.23           N  
ATOM   5130  CA  PRO B  35      15.693   5.919  -7.334  1.00 98.23           C  
ATOM   5132  C   PRO B  35      17.203   5.948  -7.080  1.00 98.23           C  
ATOM   5133  CB  PRO B  35      15.261   7.139  -8.164  1.00 98.23           C  
ATOM   5136  O   PRO B  35      17.943   5.289  -7.804  1.00 98.23           O  
ATOM   5137  CG  PRO B  35      14.589   8.065  -7.151  1.00 98.23           C  
ATOM   5140  CD  PRO B  35      13.907   7.040  -6.258  1.00 98.23           C  
ATOM   5143  N   GLY B  36      17.668   6.666  -6.055  1.00 98.23           N  
ATOM   5145  CA  GLY B  36      19.080   6.711  -5.690  1.00 98.23           C  
ATOM   5148  C   GLY B  36      19.594   5.361  -5.197  1.00 98.23           C  
ATOM   5149  O   GLY B  36      20.616   4.889  -5.690  1.00 98.23           O  
ATOM   5150  N   VAL B  37      18.861   4.699  -4.292  1.00 98.76           N  
ATOM   5152  CA  VAL B  37      19.207   3.344  -3.819  1.00 98.76           C  
ATOM   5154  C   VAL B  37      19.208   2.357  -4.980  1.00 98.76           C  
ATOM   5155  CB  VAL B  37      18.238   2.845  -2.730  1.00 98.76           C  
ATOM   5157  O   VAL B  37      20.164   1.602  -5.153  1.00 98.76           O  
ATOM   5158  CG1 VAL B  37      18.588   1.418  -2.287  1.00 98.76           C  
ATOM   5162  CG2 VAL B  37      18.282   3.739  -1.487  1.00 98.76           C  
ATOM   5166  N   ARG B  38      18.160   2.384  -5.810  1.00 98.61           N  
ATOM   5168  CA  ARG B  38      18.032   1.480  -6.955  1.00 98.61           C  
ATOM   5170  C   ARG B  38      19.148   1.679  -7.977  1.00 98.61           C  
ATOM   5171  CB  ARG B  38      16.614   1.617  -7.518  1.00 98.61           C  
ATOM   5174  O   ARG B  38      19.708   0.693  -8.452  1.00 98.61           O  
ATOM   5175  CG  ARG B  38      16.332   0.567  -8.594  1.00 98.61           C  
ATOM   5178  CD  ARG B  38      14.832   0.347  -8.820  1.00 98.61           C  
ATOM   5181  NE  ARG B  38      14.194   1.480  -9.514  1.00 98.61           N  
ATOM   5183  NH1 ARG B  38      13.124   2.388  -7.684  1.00 98.61           N  
ATOM   5186  NH2 ARG B  38      12.939   3.361  -9.679  1.00 98.61           N  
ATOM   5189  CZ  ARG B  38      13.425   2.396  -8.955  1.00 98.61           C  
ATOM   5190  N   GLU B  39      19.540   2.923  -8.246  1.00 98.37           N  
ATOM   5192  CA  GLU B  39      20.709   3.220  -9.074  1.00 98.37           C  
ATOM   5194  C   GLU B  39      22.005   2.696  -8.454  1.00 98.37           C  
ATOM   5195  CB  GLU B  39      20.816   4.724  -9.352  1.00 98.37           C  
ATOM   5198  O   GLU B  39      22.794   2.066  -9.158  1.00 98.37           O  
ATOM   5199  CG  GLU B  39      21.895   4.983 -10.408  1.00 98.37           C  
ATOM   5202  CD  GLU B  39      22.023   6.462 -10.765  1.00 98.37           C  
ATOM   5203  OE1 GLU B  39      23.180   6.939 -10.805  1.00 98.37           O  
ATOM   5204  OE2 GLU B  39      21.008   7.103 -11.105  1.00 98.37           O  
ATOM   5205  N   VAL B  40      22.236   2.938  -7.160  1.00 98.68           N  
ATOM   5207  CA  VAL B  40      23.424   2.451  -6.447  1.00 98.68           C  
ATOM   5209  C   VAL B  40      23.533   0.939  -6.577  1.00 98.68           C  
ATOM   5210  CB  VAL B  40      23.476   2.937  -4.991  1.00 98.68           C  
ATOM   5212  O   VAL B  40      24.514   0.472  -7.151  1.00 98.68           O  
ATOM   5213  CG1 VAL B  40      24.559   2.208  -4.192  1.00 98.68           C  
ATOM   5217  CG2 VAL B  40      23.817   4.429  -4.969  1.00 98.68           C  
ATOM   5221  N   VAL B  41      22.513   0.192  -6.153  1.00 98.80           N  
ATOM   5223  CA  VAL B  41      22.543  -1.277  -6.152  1.00 98.80           C  
ATOM   5225  C   VAL B  41      22.774  -1.837  -7.555  1.00 98.80           C  
ATOM   5226  CB  VAL B  41      21.266  -1.857  -5.509  1.00 98.80           C  
ATOM   5228  O   VAL B  41      23.707  -2.613  -7.761  1.00 98.80           O  
ATOM   5229  CG1 VAL B  41      21.211  -3.389  -5.602  1.00 98.80           C  
ATOM   5233  CG2 VAL B  41      21.189  -1.486  -4.021  1.00 98.80           C  
ATOM   5237  N   CYS B  42      21.978  -1.414  -8.541  1.00 98.59           N  
ATOM   5239  CA  CYS B  42      22.030  -2.001  -9.881  1.00 98.59           C  
ATOM   5241  C   CYS B  42      23.353  -1.705 -10.593  1.00 98.59           C  
ATOM   5242  CB  CYS B  42      20.858  -1.479 -10.716  1.00 98.59           C  
ATOM   5245  O   CYS B  42      23.987  -2.602 -11.144  1.00 98.59           O  
ATOM   5246  SG  CYS B  42      19.272  -1.968  -9.987  1.00 98.59           S  
ATOM   5248  N   MET B  43      23.798  -0.450 -10.580  1.00 97.95           N  
ATOM   5250  CA  MET B  43      25.046  -0.087 -11.247  1.00 97.95           C  
ATOM   5252  C   MET B  43      26.265  -0.647 -10.514  1.00 97.95           C  
ATOM   5253  CB  MET B  43      25.167   1.417 -11.312  1.00 97.95           C  
ATOM   5256  O   MET B  43      27.229  -0.988 -11.179  1.00 97.95           O  
ATOM   5257  CG  MET B  43      24.229   2.162 -12.250  1.00 97.95           C  
ATOM   5260  SD  MET B  43      24.457   1.793 -14.005  1.00 97.95           S  
ATOM   5261  CE  MET B  43      26.162   2.359 -14.244  1.00 97.95           C  
ATOM   5265  N   THR B  44      26.233  -0.812  -9.185  1.00 97.98           N  
ATOM   5267  CA  THR B  44      27.338  -1.455  -8.457  1.00 97.98           C  
ATOM   5269  C   THR B  44      27.556  -2.885  -8.952  1.00 97.98           C  
ATOM   5270  CB  THR B  44      27.081  -1.420  -6.946  1.00 97.98           C  
ATOM   5272  O   THR B  44      28.700  -3.290  -9.152  1.00 97.98           O  
ATOM   5273  CG2 THR B  44      28.063  -2.246  -6.125  1.00 97.98           C  
ATOM   5277  OG1 THR B  44      27.234  -0.088  -6.513  1.00 97.98           O  
ATOM   5279  N   LEU B  45      26.479  -3.628  -9.229  1.00 97.94           N  
ATOM   5281  CA  LEU B  45      26.572  -4.963  -9.821  1.00 97.94           C  
ATOM   5283  C   LEU B  45      27.152  -4.930 -11.238  1.00 97.94           C  
ATOM   5284  CB  LEU B  45      25.185  -5.628  -9.812  1.00 97.94           C  
ATOM   5287  O   LEU B  45      28.079  -5.683 -11.541  1.00 97.94           O  
ATOM   5288  CG  LEU B  45      24.641  -5.905  -8.403  1.00 97.94           C  
ATOM   5290  CD1 LEU B  45      23.222  -6.454  -8.494  1.00 97.94           C  
ATOM   5294  CD2 LEU B  45      25.523  -6.912  -7.673  1.00 97.94           C  
ATOM   5298  N   LEU B  46      26.640  -4.031 -12.082  1.00 96.80           N  
ATOM   5300  CA  LEU B  46      27.063  -3.893 -13.475  1.00 96.80           C  
ATOM   5302  C   LEU B  46      28.529  -3.442 -13.603  1.00 96.80           C  
ATOM   5303  CB  LEU B  46      26.112  -2.914 -14.188  1.00 96.80           C  
ATOM   5306  O   LEU B  46      29.314  -4.094 -14.291  1.00 96.80           O  
ATOM   5307  CG  LEU B  46      24.661  -3.406 -14.365  1.00 96.80           C  
ATOM   5309  CD1 LEU B  46      23.807  -2.270 -14.943  1.00 96.80           C  
ATOM   5313  CD2 LEU B  46      24.568  -4.623 -15.285  1.00 96.80           C  
ATOM   5317  N   GLU B  47      28.911  -2.371 -12.905  1.00 96.18           N  
ATOM   5319  CA  GLU B  47      30.250  -1.764 -12.937  1.00 96.18           C  
ATOM   5321  C   GLU B  47      31.322  -2.734 -12.421  1.00 96.18           C  
ATOM   5322  CB  GLU B  47      30.259  -0.462 -12.103  1.00 96.18           C  
ATOM   5325  O   GLU B  47      32.407  -2.810 -12.991  1.00 96.18           O  
ATOM   5326  CG  GLU B  47      29.456   0.685 -12.755  1.00 96.18           C  
ATOM   5329  CD  GLU B  47      29.148   1.883 -11.828  1.00 96.18           C  
ATOM   5330  OE1 GLU B  47      28.670   2.926 -12.332  1.00 96.18           O  
ATOM   5331  OE2 GLU B  47      29.249   1.802 -10.581  1.00 96.18           O  
ATOM   5332  N   ASN B  48      31.014  -3.536 -11.395  1.00 96.42           N  
ATOM   5334  CA  ASN B  48      31.962  -4.507 -10.834  1.00 96.42           C  
ATOM   5336  C   ASN B  48      31.887  -5.890 -11.498  1.00 96.42           C  
ATOM   5337  CB  ASN B  48      31.794  -4.568  -9.310  1.00 96.42           C  
ATOM   5340  O   ASN B  48      32.659  -6.785 -11.143  1.00 96.42           O  
ATOM   5341  CG  ASN B  48      32.207  -3.259  -8.671  1.00 96.42           C  
ATOM   5342  ND2 ASN B  48      31.283  -2.356  -8.454  1.00 96.42           N  
ATOM   5345  OD1 ASN B  48      33.368  -3.029  -8.390  1.00 96.42           O  
ATOM   5346  N   SER B  49      30.983  -6.069 -12.470  1.00 95.91           N  
ATOM   5348  CA  SER B  49      30.710  -7.349 -13.139  1.00 95.91           C  
ATOM   5350  C   SER B  49      30.396  -8.487 -12.166  1.00 95.91           C  
ATOM   5351  CB  SER B  49      31.828  -7.694 -14.122  1.00 95.91           C  
ATOM   5354  O   SER B  49      30.766  -9.638 -12.396  1.00 95.91           O  
ATOM   5355  OG  SER B  49      31.858  -6.678 -15.103  1.00 95.91           O  
ATOM   5357  N   ILE B  50      29.704  -8.159 -11.073  1.00 97.58           N  
ATOM   5359  CA  ILE B  50      29.172  -9.150 -10.140  1.00 97.58           C  
ATOM   5361  C   ILE B  50      28.070  -9.906 -10.876  1.00 97.58           C  
ATOM   5362  CB  ILE B  50      28.659  -8.477  -8.852  1.00 97.58           C  
ATOM   5364  O   ILE B  50      27.184  -9.295 -11.464  1.00 97.58           O  
ATOM   5365  CG1 ILE B  50      29.831  -7.814  -8.090  1.00 97.58           C  
ATOM   5368  CG2 ILE B  50      27.947  -9.500  -7.947  1.00 97.58           C  
ATOM   5372  CD1 ILE B  50      29.395  -6.803  -7.022  1.00 97.58           C  
ATOM   5376  N   LYS B  51      28.140 -11.234 -10.867  1.00 96.72           N  
ATOM   5378  CA  LYS B  51      27.163 -12.103 -11.531  1.00 96.72           C  
ATOM   5380  C   LYS B  51      26.215 -12.766 -10.551  1.00 96.72           C  
ATOM   5381  CB  LYS B  51      27.902 -13.126 -12.407  1.00 96.72           C  
ATOM   5384  O   LYS B  51      25.115 -13.125 -10.944  1.00 96.72           O  
ATOM   5385  CG  LYS B  51      28.771 -12.500 -13.512  1.00 96.72           C  
ATOM   5388  CD  LYS B  51      27.932 -11.515 -14.333  1.00 96.72           C  
ATOM   5391  CE  LYS B  51      28.573 -11.075 -15.640  1.00 96.72           C  
ATOM   5394  NZ  LYS B  51      27.555 -10.331 -16.421  1.00 96.72           N  
ATOM   5398  N   LEU B  52      26.620 -12.922  -9.297  1.00 98.15           N  
ATOM   5400  CA  LEU B  52      25.781 -13.457  -8.233  1.00 98.15           C  
ATOM   5402  C   LEU B  52      25.956 -12.608  -6.982  1.00 98.15           C  
ATOM   5403  CB  LEU B  52      26.133 -14.938  -8.028  1.00 98.15           C  
ATOM   5406  O   LEU B  52      27.081 -12.351  -6.561  1.00 98.15           O  
ATOM   5407  CG  LEU B  52      25.222 -15.650  -7.015  1.00 98.15           C  
ATOM   5409  CD1 LEU B  52      25.086 -17.125  -7.393  1.00 98.15           C  
ATOM   5413  CD2 LEU B  52      25.772 -15.549  -5.592  1.00 98.15           C  
ATOM   5417  N   LEU B  53      24.847 -12.198  -6.382  1.00 98.82           N  
ATOM   5419  CA  LEU B  53      24.799 -11.432  -5.148  1.00 98.82           C  
ATOM   5421  C   LEU B  53      23.972 -12.191  -4.105  1.00 98.82           C  
ATOM   5422  CB  LEU B  53      24.214 -10.042  -5.456  1.00 98.82           C  
ATOM   5425  O   LEU B  53      22.787 -12.442  -4.320  1.00 98.82           O  
ATOM   5426  CG  LEU B  53      24.199  -9.114  -4.229  1.00 98.82           C  
ATOM   5428  CD1 LEU B  53      25.609  -8.638  -3.887  1.00 98.82           C  
ATOM   5432  CD2 LEU B  53      23.293  -7.900  -4.455  1.00 98.82           C  
ATOM   5436  N   ALA B  54      24.582 -12.513  -2.967  1.00 98.76           N  
ATOM   5438  CA  ALA B  54      23.871 -12.870  -1.745  1.00 98.76           C  
ATOM   5440  C   ALA B  54      23.494 -11.589  -0.991  1.00 98.76           C  
ATOM   5441  CB  ALA B  54      24.753 -13.789  -0.899  1.00 98.76           C  
ATOM   5445  O   ALA B  54      24.342 -10.728  -0.763  1.00 98.76           O  
ATOM   5446  N   VAL B  55      22.225 -11.461  -0.616  1.00 98.53           N  
ATOM   5448  CA  VAL B  55      21.685 -10.262   0.033  1.00 98.53           C  
ATOM   5450  C   VAL B  55      21.171 -10.602   1.422  1.00 98.53           C  
ATOM   5451  CB  VAL B  55      20.591  -9.613  -0.832  1.00 98.53           C  
ATOM   5453  O   VAL B  55      20.476 -11.608   1.589  1.00 98.53           O  
ATOM   5454  CG1 VAL B  55      20.048  -8.340  -0.181  1.00 98.53           C  
ATOM   5458  CG2 VAL B  55      21.150  -9.224  -2.204  1.00 98.53           C  
ATOM   5462  N   GLN B  56      21.489  -9.752   2.399  1.00 96.60           N  
ATOM   5464  CA  GLN B  56      20.982  -9.818   3.772  1.00 96.60           C  
ATOM   5466  C   GLN B  56      20.109  -8.597   4.104  1.00 96.60           C  
ATOM   5467  CB  GLN B  56      22.133  -9.937   4.788  1.00 96.60           C  
ATOM   5470  O   GLN B  56      20.153  -7.578   3.413  1.00 96.60           O  
ATOM   5471  CG  GLN B  56      23.069 -11.135   4.589  1.00 96.60           C  
ATOM   5474  CD  GLN B  56      24.062 -10.970   3.440  1.00 96.60           C  
ATOM   5475  NE2 GLN B  56      24.178 -11.914   2.541  1.00 96.60           N  
ATOM   5478  OE1 GLN B  56      24.777  -9.992   3.325  1.00 96.60           O  
ATOM   5479  N   GLU B  57      19.338  -8.715   5.188  1.00 94.89           N  
ATOM   5481  CA  GLU B  57      18.435  -7.685   5.727  1.00 94.89           C  
ATOM   5483  C   GLU B  57      17.433  -7.101   4.726  1.00 94.89           C  
ATOM   5484  CB  GLU B  57      19.168  -6.551   6.445  1.00 94.89           C  
ATOM   5487  O   GLU B  57      17.203  -5.892   4.673  1.00 94.89           O  
ATOM   5488  CG  GLU B  57      19.971  -6.959   7.672  1.00 94.89           C  
ATOM   5491  CD  GLU B  57      20.411  -5.722   8.473  1.00 94.89           C  
ATOM   5492  OE1 GLU B  57      21.268  -5.900   9.356  1.00 94.89           O  
ATOM   5493  OE2 GLU B  57      19.834  -4.624   8.269  1.00 94.89           O  
ATOM   5494  N   LEU B  58      16.768  -7.952   3.955  1.00 96.99           N  
ATOM   5496  CA  LEU B  58      15.538  -7.545   3.279  1.00 96.99           C  
ATOM   5498  C   LEU B  58      14.421  -7.472   4.333  1.00 96.99           C  
ATOM   5499  CB  LEU B  58      15.233  -8.555   2.165  1.00 96.99           C  
ATOM   5502  O   LEU B  58      14.221  -8.440   5.058  1.00 96.99           O  
ATOM   5503  CG  LEU B  58      16.312  -8.640   1.070  1.00 96.99           C  
ATOM   5505  CD1 LEU B  58      16.066  -9.872   0.203  1.00 96.99           C  
ATOM   5509  CD2 LEU B  58      16.314  -7.407   0.167  1.00 96.99           C  
ATOM   5513  N   LEU B  59      13.710  -6.349   4.450  1.00 95.62           N  
ATOM   5515  CA  LEU B  59      12.545  -6.240   5.351  1.00 95.62           C  
ATOM   5517  C   LEU B  59      11.260  -6.707   4.670  1.00 95.62           C  
ATOM   5518  CB  LEU B  59      12.377  -4.799   5.862  1.00 95.62           C  
ATOM   5521  O   LEU B  59      10.378  -7.261   5.317  1.00 95.62           O  
ATOM   5522  CG  LEU B  59      13.536  -4.296   6.731  1.00 95.62           C  
ATOM   5524  CD1 LEU B  59      13.264  -2.856   7.176  1.00 95.62           C  
ATOM   5528  CD2 LEU B  59      13.777  -5.139   7.985  1.00 95.62           C  
ATOM   5532  N   ASP B  60      11.201  -6.531   3.352  1.00 96.10           N  
ATOM   5534  CA  ASP B  60      10.110  -6.987   2.505  1.00 96.10           C  
ATOM   5536  C   ASP B  60      10.675  -7.907   1.423  1.00 96.10           C  
ATOM   5537  CB  ASP B  60       9.419  -5.793   1.857  1.00 96.10           C  
ATOM   5540  O   ASP B  60      11.717  -7.618   0.821  1.00 96.10           O  
ATOM   5541  CG  ASP B  60       8.845  -4.776   2.847  1.00 96.10           C  
ATOM   5542  OD1 ASP B  60       8.044  -5.162   3.718  1.00 96.10           O  
ATOM   5543  OD2 ASP B  60       9.205  -3.583   2.693  1.00 96.10           O  
ATOM   5544  N   ARG B  61       9.983  -9.009   1.137  1.00 95.14           N  
ATOM   5546  CA  ARG B  61      10.450 -10.001   0.155  1.00 95.14           C  
ATOM   5548  C   ARG B  61      10.466  -9.428  -1.262  1.00 95.14           C  
ATOM   5549  CB  ARG B  61       9.566 -11.251   0.239  1.00 95.14           C  
ATOM   5552  O   ARG B  61      11.332  -9.759  -2.064  1.00 95.14           O  
ATOM   5553  CG  ARG B  61       9.773 -12.022   1.557  1.00 95.14           C  
ATOM   5556  CD  ARG B  61       8.745 -13.144   1.738  1.00 95.14           C  
ATOM   5559  NE  ARG B  61       8.739 -14.079   0.594  1.00 95.14           N  
ATOM   5561  NH1 ARG B  61       7.700 -15.845   1.628  1.00 95.14           N  
ATOM   5564  NH2 ARG B  61       8.275 -16.010  -0.515  1.00 95.14           N  
ATOM   5567  CZ  ARG B  61       8.235 -15.297   0.574  1.00 95.14           C  
ATOM   5568  N   GLU B  62       9.551  -8.513  -1.548  1.00 97.41           N  
ATOM   5570  CA  GLU B  62       9.386  -7.853  -2.839  1.00 97.41           C  
ATOM   5572  C   GLU B  62      10.486  -6.815  -3.115  1.00 97.41           C  
ATOM   5573  CB  GLU B  62       8.005  -7.174  -2.902  1.00 97.41           C  
ATOM   5576  O   GLU B  62      10.641  -6.372  -4.255  1.00 97.41           O  
ATOM   5577  CG  GLU B  62       6.793  -8.108  -2.713  1.00 97.41           C  
ATOM   5580  CD  GLU B  62       6.580  -8.613  -1.272  1.00 97.41           C  
ATOM   5581  OE1 GLU B  62       5.902  -9.650  -1.123  1.00 97.41           O  
ATOM   5582  OE2 GLU B  62       7.149  -8.007  -0.333  1.00 97.41           O  
ATOM   5583  N   ALA B  63      11.266  -6.414  -2.103  1.00 98.16           N  
ATOM   5585  CA  ALA B  63      12.299  -5.394  -2.262  1.00 98.16           C  
ATOM   5587  C   ALA B  63      13.399  -5.832  -3.243  1.00 98.16           C  
ATOM   5588  CB  ALA B  63      12.868  -5.047  -0.884  1.00 98.16           C  
ATOM   5592  O   ALA B  63      13.811  -5.038  -4.089  1.00 98.16           O  
ATOM   5593  N   LEU B  64      13.838  -7.097  -3.187  1.00 98.55           N  
ATOM   5595  CA  LEU B  64      14.887  -7.607  -4.081  1.00 98.55           C  
ATOM   5597  C   LEU B  64      14.435  -7.629  -5.550  1.00 98.55           C  
ATOM   5598  CB  LEU B  64      15.348  -8.996  -3.601  1.00 98.55           C  
ATOM   5601  O   LEU B  64      15.218  -7.321  -6.452  1.00 98.55           O  
ATOM   5602  CG  LEU B  64      16.605  -9.526  -4.322  1.00 98.55           C  
ATOM   5604  CD1 LEU B  64      17.812  -8.602  -4.132  1.00 98.55           C  
ATOM   5608  CD2 LEU B  64      16.985 -10.904  -3.783  1.00 98.55           C  
ATOM   5612  N   GLU B  65      13.153  -7.918  -5.782  1.00 98.36           N  
ATOM   5614  CA  GLU B  65      12.567  -7.963  -7.121  1.00 98.36           C  
ATOM   5616  C   GLU B  65      12.579  -6.586  -7.801  1.00 98.36           C  
ATOM   5617  CB  GLU B  65      11.144  -8.546  -7.037  1.00 98.36           C  
ATOM   5620  O   GLU B  65      12.741  -6.497  -9.014  1.00 98.36           O  
ATOM   5621  CG  GLU B  65      10.507  -8.817  -8.411  1.00 98.36           C  
ATOM   5624  CD  GLU B  65      11.410  -9.664  -9.323  1.00 98.36           C  
ATOM   5625  OE1 GLU B  65      11.540  -9.301 -10.512  1.00 98.36           O  
ATOM   5626  OE2 GLU B  65      12.053 -10.606  -8.809  1.00 98.36           O  
ATOM   5627  N   LYS B  66      12.513  -5.485  -7.038  1.00 98.60           N  
ATOM   5629  CA  LYS B  66      12.646  -4.127  -7.599  1.00 98.60           C  
ATOM   5631  C   LYS B  66      14.002  -3.908  -8.269  1.00 98.60           C  
ATOM   5632  CB  LYS B  66      12.447  -3.069  -6.504  1.00 98.60           C  
ATOM   5635  O   LYS B  66      14.062  -3.271  -9.321  1.00 98.60           O  
ATOM   5636  CG  LYS B  66      11.062  -3.060  -5.845  1.00 98.60           C  
ATOM   5639  CD  LYS B  66       9.965  -2.649  -6.831  1.00 98.60           C  
ATOM   5642  CE  LYS B  66       8.632  -2.561  -6.092  1.00 98.60           C  
ATOM   5645  NZ  LYS B  66       7.543  -2.170  -7.016  1.00 98.60           N  
ATOM   5649  N   PHE B  67      15.082  -4.428  -7.685  1.00 98.70           N  
ATOM   5651  CA  PHE B  67      16.415  -4.350  -8.288  1.00 98.70           C  
ATOM   5653  C   PHE B  67      16.530  -5.295  -9.488  1.00 98.70           C  
ATOM   5654  CB  PHE B  67      17.495  -4.654  -7.242  1.00 98.70           C  
ATOM   5657  O   PHE B  67      17.027  -4.886 -10.533  1.00 98.70           O  
ATOM   5658  CG  PHE B  67      17.414  -3.818  -5.978  1.00 98.70           C  
ATOM   5659  CD1 PHE B  67      17.535  -2.417  -6.031  1.00 98.70           C  
ATOM   5661  CD2 PHE B  67      17.221  -4.447  -4.736  1.00 98.70           C  
ATOM   5663  CE1 PHE B  67      17.440  -1.655  -4.850  1.00 98.70           C  
ATOM   5665  CE2 PHE B  67      17.137  -3.691  -3.558  1.00 98.70           C  
ATOM   5667  CZ  PHE B  67      17.246  -2.293  -3.613  1.00 98.70           C  
ATOM   5669  N   CYS B  68      16.011  -6.522  -9.366  1.00 98.78           N  
ATOM   5671  CA  CYS B  68      15.951  -7.498 -10.460  1.00 98.78           C  
ATOM   5673  C   CYS B  68      15.241  -6.923 -11.698  1.00 98.78           C  
ATOM   5674  CB  CYS B  68      15.217  -8.739  -9.934  1.00 98.78           C  
ATOM   5677  O   CYS B  68      15.784  -6.919 -12.805  1.00 98.78           O  
ATOM   5678  SG  CYS B  68      15.282 -10.079 -11.148  1.00 98.78           S  
ATOM   5680  N   THR B  69      14.052  -6.351 -11.491  1.00 98.72           N  
ATOM   5682  CA  THR B  69      13.258  -5.703 -12.535  1.00 98.72           C  
ATOM   5684  C   THR B  69      14.016  -4.543 -13.177  1.00 98.72           C  
ATOM   5685  CB  THR B  69      11.915  -5.221 -11.969  1.00 98.72           C  
ATOM   5687  O   THR B  69      14.070  -4.472 -14.398  1.00 98.72           O  
ATOM   5688  CG2 THR B  69      11.099  -4.421 -12.987  1.00 98.72           C  
ATOM   5692  OG1 THR B  69      11.093  -6.309 -11.617  1.00 98.72           O  
ATOM   5694  N   GLU B  70      14.654  -3.659 -12.407  1.00 98.67           N  
ATOM   5696  CA  GLU B  70      15.407  -2.524 -12.967  1.00 98.67           C  
ATOM   5698  C   GLU B  70      16.661  -2.957 -13.743  1.00 98.67           C  
ATOM   5699  CB  GLU B  70      15.778  -1.585 -11.820  1.00 98.67           C  
ATOM   5702  O   GLU B  70      16.996  -2.361 -14.769  1.00 98.67           O  
ATOM   5703  CG  GLU B  70      16.525  -0.321 -12.264  1.00 98.67           C  
ATOM   5706  CD  GLU B  70      15.638   0.755 -12.896  1.00 98.67           C  
ATOM   5707  OE1 GLU B  70      16.127   1.443 -13.819  1.00 98.67           O  
ATOM   5708  OE2 GLU B  70      14.500   0.995 -12.432  1.00 98.67           O  
ATOM   5709  N   LEU B  71      17.352  -4.007 -13.288  1.00 98.58           N  
ATOM   5711  CA  LEU B  71      18.489  -4.573 -14.012  1.00 98.58           C  
ATOM   5713  C   LEU B  71      18.068  -5.101 -15.384  1.00 98.58           C  
ATOM   5714  CB  LEU B  71      19.126  -5.696 -13.181  1.00 98.58           C  
ATOM   5717  O   LEU B  71      18.775  -4.858 -16.361  1.00 98.58           O  
ATOM   5718  CG  LEU B  71      19.995  -5.178 -12.029  1.00 98.58           C  
ATOM   5720  CD1 LEU B  71      20.224  -6.280 -11.003  1.00 98.58           C  
ATOM   5724  CD2 LEU B  71      21.360  -4.693 -12.535  1.00 98.58           C  
ATOM   5728  N   ASN B  72      16.916  -5.770 -15.463  1.00 98.49           N  
ATOM   5730  CA  ASN B  72      16.370  -6.334 -16.698  1.00 98.49           C  
ATOM   5732  C   ASN B  72      15.678  -5.290 -17.593  1.00 98.49           C  
ATOM   5733  CB  ASN B  72      15.399  -7.460 -16.303  1.00 98.49           C  
ATOM   5736  O   ASN B  72      15.806  -5.333 -18.815  1.00 98.49           O  
ATOM   5737  CG  ASN B  72      16.110  -8.696 -15.779  1.00 98.49           C  
ATOM   5738  ND2 ASN B  72      15.537  -9.368 -14.810  1.00 98.49           N  
ATOM   5741  OD1 ASN B  72      17.160  -9.084 -16.271  1.00 98.49           O  
ATOM   5742  N   GLN B  73      14.954  -4.345 -16.993  1.00 98.34           N  
ATOM   5744  CA  GLN B  73      14.121  -3.333 -17.647  1.00 98.34           C  
ATOM   5746  C   GLN B  73      14.442  -1.938 -17.083  1.00 98.34           C  
ATOM   5747  CB  GLN B  73      12.635  -3.684 -17.474  1.00 98.34           C  
ATOM   5750  O   GLN B  73      13.686  -1.385 -16.283  1.00 98.34           O  
ATOM   5751  CG  GLN B  73      12.249  -4.987 -18.185  1.00 98.34           C  
ATOM   5754  CD  GLN B  73      10.758  -5.286 -18.080  1.00 98.34           C  
ATOM   5755  NE2 GLN B  73      10.249  -6.206 -18.866  1.00 98.34           N  
ATOM   5758  OE1 GLN B  73      10.015  -4.707 -17.306  1.00 98.34           O  
ATOM   5759  N   PRO B  74      15.575  -1.340 -17.487  1.00 98.11           N  
ATOM   5760  CA  PRO B  74      16.071  -0.109 -16.881  1.00 98.11           C  
ATOM   5762  C   PRO B  74      15.178   1.108 -17.163  1.00 98.11           C  
ATOM   5763  CB  PRO B  74      17.485   0.043 -17.432  1.00 98.11           C  
ATOM   5766  O   PRO B  74      15.009   1.553 -18.303  1.00 98.11           O  
ATOM   5767  CG  PRO B  74      17.397  -0.641 -18.795  1.00 98.11           C  
ATOM   5770  CD  PRO B  74      16.519  -1.841 -18.476  1.00 98.11           C  
ATOM   5773  N   THR B  75      14.680   1.718 -16.093  1.00 98.22           N  
ATOM   5775  CA  THR B  75      13.882   2.952 -16.080  1.00 98.22           C  
ATOM   5777  C   THR B  75      14.686   4.171 -15.623  1.00 98.22           C  
ATOM   5778  CB  THR B  75      12.641   2.815 -15.188  1.00 98.22           C  
ATOM   5780  O   THR B  75      14.309   5.311 -15.915  1.00 98.22           O  
ATOM   5781  CG2 THR B  75      11.805   1.579 -15.512  1.00 98.22           C  
ATOM   5785  OG1 THR B  75      12.972   2.823 -13.814  1.00 98.22           O  
ATOM   5787  N   LEU B  76      15.831   3.972 -14.973  1.00 97.92           N  
ATOM   5789  CA  LEU B  76      16.707   5.046 -14.520  1.00 97.92           C  
ATOM   5791  C   LEU B  76      17.727   5.433 -15.609  1.00 97.92           C  
ATOM   5792  CB  LEU B  76      17.370   4.657 -13.192  1.00 97.92           C  
ATOM   5795  O   LEU B  76      18.306   4.555 -16.259  1.00 97.92           O  
ATOM   5796  CG  LEU B  76      16.364   4.438 -12.041  1.00 97.92           C  
ATOM   5798  CD1 LEU B  76      17.098   3.966 -10.791  1.00 97.92           C  
ATOM   5802  CD2 LEU B  76      15.608   5.719 -11.672  1.00 97.92           C  
ATOM   5806  N   PRO B  77      17.993   6.738 -15.832  1.00 96.69           N  
ATOM   5807  CA  PRO B  77      18.853   7.191 -16.926  1.00 96.69           C  
ATOM   5809  C   PRO B  77      20.263   6.597 -16.918  1.00 96.69           C  
ATOM   5810  CB  PRO B  77      18.910   8.718 -16.800  1.00 96.69           C  
ATOM   5813  O   PRO B  77      20.757   6.211 -17.975  1.00 96.69           O  
ATOM   5814  CG  PRO B  77      17.591   9.065 -16.119  1.00 96.69           C  
ATOM   5817  CD  PRO B  77      17.367   7.884 -15.181  1.00 96.69           C  
ATOM   5820  N   ASN B  78      20.907   6.507 -15.752  1.00 94.76           N  
ATOM   5822  CA  ASN B  78      22.281   6.013 -15.661  1.00 94.76           C  
ATOM   5824  C   ASN B  78      22.363   4.503 -15.925  1.00 94.76           C  
ATOM   5825  CB  ASN B  78      22.873   6.439 -14.306  1.00 94.76           C  
ATOM   5828  O   ASN B  78      23.272   4.062 -16.624  1.00 94.76           O  
ATOM   5829  CG  ASN B  78      23.134   7.938 -14.238  1.00 94.76           C  
ATOM   5830  ND2 ASN B  78      23.275   8.496 -13.065  1.00 94.76           N  
ATOM   5833  OD1 ASN B  78      23.205   8.633 -15.245  1.00 94.76           O  
ATOM   5834  N   ILE B  79      21.355   3.736 -15.498  1.00 96.83           N  
ATOM   5836  CA  ILE B  79      21.266   2.298 -15.782  1.00 96.83           C  
ATOM   5838  C   ILE B  79      20.972   2.052 -17.269  1.00 96.83           C  
ATOM   5839  CB  ILE B  79      20.225   1.617 -14.865  1.00 96.83           C  
ATOM   5841  O   ILE B  79      21.560   1.154 -17.876  1.00 96.83           O  
ATOM   5842  CG1 ILE B  79      20.509   1.892 -13.372  1.00 96.83           C  
ATOM   5845  CG2 ILE B  79      20.250   0.099 -15.101  1.00 96.83           C  
ATOM   5849  CD1 ILE B  79      19.458   1.279 -12.450  1.00 96.83           C  
ATOM   5853  N   ARG B  80      20.110   2.862 -17.900  1.00 96.97           N  
ATOM   5855  CA  ARG B  80      19.867   2.784 -19.354  1.00 96.97           C  
ATOM   5857  C   ARG B  80      21.110   3.088 -20.182  1.00 96.97           C  
ATOM   5858  CB  ARG B  80      18.764   3.755 -19.785  1.00 96.97           C  
ATOM   5861  O   ARG B  80      21.313   2.458 -21.211  1.00 96.97           O  
ATOM   5862  CG  ARG B  80      17.356   3.254 -19.453  1.00 96.97           C  
ATOM   5865  CD  ARG B  80      16.324   3.946 -20.352  1.00 96.97           C  
ATOM   5868  NE  ARG B  80      16.363   5.422 -20.219  1.00 96.97           N  
ATOM   5870  NH1 ARG B  80      15.004   5.489 -18.429  1.00 96.97           N  
ATOM   5873  NH2 ARG B  80      15.858   7.403 -19.177  1.00 96.97           N  
ATOM   5876  CZ  ARG B  80      15.751   6.109 -19.278  1.00 96.97           C  
ATOM   5877  N   LYS B  81      21.922   4.054 -19.745  1.00 94.65           N  
ATOM   5879  CA  LYS B  81      23.149   4.477 -20.439  1.00 94.65           C  
ATOM   5881  C   LYS B  81      24.305   3.481 -20.307  1.00 94.65           C  
ATOM   5882  CB  LYS B  81      23.584   5.852 -19.918  1.00 94.65           C  
ATOM   5885  O   LYS B  81      25.292   3.640 -21.023  1.00 94.65           O  
ATOM   5886  CG  LYS B  81      22.714   6.998 -20.453  1.00 94.65           C  
ATOM   5889  CD  LYS B  81      23.131   8.297 -19.756  1.00 94.65           C  
ATOM   5892  CE  LYS B  81      22.266   9.478 -20.201  1.00 94.65           C  
ATOM   5895  NZ  LYS B  81      22.677  10.719 -19.499  1.00 94.65           N  
ATOM   5899  N   TRP B  82      24.210   2.494 -19.412  1.00 94.52           N  
ATOM   5901  CA  TRP B  82      25.225   1.452 -19.274  1.00 94.52           C  
ATOM   5903  C   TRP B  82      25.466   0.740 -20.610  1.00 94.52           C  
ATOM   5904  CB  TRP B  82      24.814   0.442 -18.199  1.00 94.52           C  
ATOM   5907  O   TRP B  82      24.526   0.232 -21.224  1.00 94.52           O  
ATOM   5908  CG  TRP B  82      25.808  -0.661 -18.004  1.00 94.52           C  
ATOM   5909  CD1 TRP B  82      25.603  -1.972 -18.265  1.00 94.52           C  
ATOM   5911  CD2 TRP B  82      27.191  -0.557 -17.546  1.00 94.52           C  
ATOM   5912  CE2 TRP B  82      27.760  -1.867 -17.536  1.00 94.52           C  
ATOM   5913  CE3 TRP B  82      28.023   0.513 -17.149  1.00 94.52           C  
ATOM   5915  NE1 TRP B  82      26.740  -2.693 -17.958  1.00 94.52           N  
ATOM   5917  CH2 TRP B  82      29.889  -1.016 -16.765  1.00 94.52           C  
ATOM   5919  CZ2 TRP B  82      29.085  -2.104 -17.145  1.00 94.52           C  
ATOM   5921  CZ3 TRP B  82      29.357   0.285 -16.766  1.00 94.52           C  
ATOM   5923  N   LYS B  83      26.729   0.722 -21.053  1.00 91.55           N  
ATOM   5925  CA  LYS B  83      27.147   0.158 -22.347  1.00 91.55           C  
ATOM   5927  C   LYS B  83      27.652  -1.281 -22.255  1.00 91.55           C  
ATOM   5928  CB  LYS B  83      28.237   1.037 -22.977  1.00 91.55           C  
ATOM   5931  O   LYS B  83      27.759  -1.946 -23.279  1.00 91.55           O  
ATOM   5932  CG  LYS B  83      27.757   2.450 -23.333  1.00 91.55           C  
ATOM   5935  CD  LYS B  83      28.879   3.199 -24.059  1.00 91.55           C  
ATOM   5938  CE  LYS B  83      28.427   4.602 -24.471  1.00 91.55           C  
ATOM   5941  NZ  LYS B  83      29.522   5.323 -25.169  1.00 91.55           N  
ATOM   5945  N   GLY B  84      28.012  -1.733 -21.055  1.00 91.55           N  
ATOM   5947  CA  GLY B  84      28.502  -3.087 -20.835  1.00 91.55           C  
ATOM   5950  C   GLY B  84      27.388  -4.137 -20.908  1.00 91.55           C  
ATOM   5951  O   GLY B  84      26.208  -3.802 -21.055  1.00 91.55           O  
ATOM   5952  N   PRO B  85      27.743  -5.423 -20.762  1.00 91.83           N  
ATOM   5953  CA  PRO B  85      26.759  -6.491 -20.707  1.00 91.83           C  
ATOM   5955  C   PRO B  85      25.814  -6.272 -19.522  1.00 91.83           C  
ATOM   5956  CB  PRO B  85      27.566  -7.788 -20.589  1.00 91.83           C  
ATOM   5959  O   PRO B  85      26.248  -6.076 -18.387  1.00 91.83           O  
ATOM   5960  CG  PRO B  85      28.876  -7.340 -19.938  1.00 91.83           C  
ATOM   5963  CD  PRO B  85      29.079  -5.930 -20.488  1.00 91.83           C  
ATOM   5966  N   ARG B  86      24.510  -6.296 -19.803  1.00 93.29           N  
ATOM   5968  CA  ARG B  86      23.457  -6.153 -18.791  1.00 93.29           C  
ATOM   5970  C   ARG B  86      23.130  -7.479 -18.114  1.00 93.29           C  
ATOM   5971  CB  ARG B  86      22.235  -5.506 -19.448  1.00 93.29           C  
ATOM   5974  O   ARG B  86      22.911  -7.477 -16.913  1.00 93.29           O  
ATOM   5975  CG  ARG B  86      21.108  -5.153 -18.462  1.00 93.29           C  
ATOM   5978  CD  ARG B  86      19.983  -4.408 -19.205  1.00 93.29           C  
ATOM   5981  NE  ARG B  86      20.438  -3.123 -19.776  1.00 93.29           N  
ATOM   5983  NH1 ARG B  86      20.525  -1.959 -17.812  1.00 93.29           N  
ATOM   5986  NH2 ARG B  86      21.226  -0.983 -19.685  1.00 93.29           N  
ATOM   5989  CZ  ARG B  86      20.726  -2.032 -19.094  1.00 93.29           C  
ATOM   5990  N   GLY B  87      23.152  -8.581 -18.863  1.00 94.63           N  
ATOM   5992  CA  GLY B  87      22.776  -9.910 -18.371  1.00 94.63           C  
ATOM   5995  C   GLY B  87      21.265 -10.164 -18.396  1.00 94.63           C  
ATOM   5996  O   GLY B  87      20.497  -9.358 -18.921  1.00 94.63           O  
ATOM   5997  N   CYS B  88      20.856 -11.301 -17.832  1.00 97.80           N  
ATOM   5999  CA  CYS B  88      19.464 -11.687 -17.607  1.00 97.80           C  
ATOM   6001  C   CYS B  88      19.303 -12.086 -16.139  1.00 97.80           C  
ATOM   6002  CB  CYS B  88      19.091 -12.829 -18.562  1.00 97.80           C  
ATOM   6005  O   CYS B  88      19.688 -13.182 -15.738  1.00 97.80           O  
ATOM   6006  SG  CYS B  88      17.362 -13.329 -18.299  1.00 97.80           S  
ATOM   6008  N   TRP B  89      18.772 -11.179 -15.331  1.00 98.62           N  
ATOM   6010  CA  TRP B  89      18.767 -11.313 -13.883  1.00 98.62           C  
ATOM   6012  C   TRP B  89      17.549 -12.072 -13.374  1.00 98.62           C  
ATOM   6013  CB  TRP B  89      18.915  -9.943 -13.228  1.00 98.62           C  
ATOM   6016  O   TRP B  89      16.439 -11.905 -13.881  1.00 98.62           O  
ATOM   6017  CG  TRP B  89      20.244  -9.315 -13.495  1.00 98.62           C  
ATOM   6018  CD1 TRP B  89      20.585  -8.628 -14.606  1.00 98.62           C  
ATOM   6020  CD2 TRP B  89      21.442  -9.358 -12.668  1.00 98.62           C  
ATOM   6021  CE2 TRP B  89      22.462  -8.596 -13.307  1.00 98.62           C  
ATOM   6022  CE3 TRP B  89      21.759  -9.960 -11.435  1.00 98.62           C  
ATOM   6024  NE1 TRP B  89      21.890  -8.200 -14.491  1.00 98.62           N  
ATOM   6026  CH2 TRP B  89      23.984  -8.966 -11.471  1.00 98.62           C  
ATOM   6028  CZ2 TRP B  89      23.720  -8.390 -12.725  1.00 98.62           C  
ATOM   6030  CZ3 TRP B  89      23.017  -9.764 -10.837  1.00 98.62           C  
ATOM   6032  N   LYS B  90      17.763 -12.882 -12.343  1.00 98.50           N  
ATOM   6034  CA  LYS B  90      16.724 -13.563 -11.571  1.00 98.50           C  
ATOM   6036  C   LYS B  90      16.976 -13.348 -10.087  1.00 98.50           C  
ATOM   6037  CB  LYS B  90      16.722 -15.058 -11.900  1.00 98.50           C  
ATOM   6040  O   LYS B  90      18.126 -13.212  -9.669  1.00 98.50           O  
ATOM   6041  CG  LYS B  90      16.305 -15.362 -13.343  1.00 98.50           C  
ATOM   6044  CD  LYS B  90      16.229 -16.879 -13.555  1.00 98.50           C  
ATOM   6047  CE  LYS B  90      15.769 -17.193 -14.980  1.00 98.50           C  
ATOM   6050  NZ  LYS B  90      15.621 -18.656 -15.191  1.00 98.50           N  
ATOM   6054  N   ALA B  91      15.907 -13.342  -9.300  1.00 98.45           N  
ATOM   6056  CA  ALA B  91      15.967 -13.207  -7.856  1.00 98.45           C  
ATOM   6058  C   ALA B  91      15.185 -14.324  -7.162  1.00 98.45           C  
ATOM   6059  CB  ALA B  91      15.461 -11.818  -7.456  1.00 98.45           C  
ATOM   6063  O   ALA B  91      14.185 -14.820  -7.678  1.00 98.45           O  
ATOM   6064  N   VAL B  92      15.641 -14.697  -5.972  1.00 97.97           N  
ATOM   6066  CA  VAL B  92      14.903 -15.541  -5.032  1.00 97.97           C  
ATOM   6068  C   VAL B  92      15.112 -14.992  -3.626  1.00 97.97           C  
ATOM   6069  CB  VAL B  92      15.299 -17.025  -5.171  1.00 97.97           C  
ATOM   6071  O   VAL B  92      16.205 -14.541  -3.283  1.00 97.97           O  
ATOM   6072  CG1 VAL B  92      16.718 -17.320  -4.668  1.00 97.97           C  
ATOM   6076  CG2 VAL B  92      14.291 -17.930  -4.457  1.00 97.97           C  
ATOM   6080  N   VAL B  93      14.062 -15.004  -2.811  1.00 97.26           N  
ATOM   6082  CA  VAL B  93      14.111 -14.572  -1.411  1.00 97.26           C  
ATOM   6084  C   VAL B  93      13.567 -15.694  -0.546  1.00 97.26           C  
ATOM   6085  CB  VAL B  93      13.347 -13.251  -1.188  1.00 97.26           C  
ATOM   6087  O   VAL B  93      12.579 -16.334  -0.911  1.00 97.26           O  
ATOM   6088  CG1 VAL B  93      13.442 -12.785   0.269  1.00 97.26           C  
ATOM   6092  CG2 VAL B  93      13.932 -12.133  -2.058  1.00 97.26           C  
ATOM   6096  N   ALA B  94      14.213 -15.918   0.596  1.00 94.33           N  
ATOM   6098  CA  ALA B  94      13.800 -16.899   1.582  1.00 94.33           C  
ATOM   6100  C   ALA B  94      12.321 -16.735   1.949  1.00 94.33           C  
ATOM   6101  CB  ALA B  94      14.686 -16.748   2.823  1.00 94.33           C  
ATOM   6105  O   ALA B  94      11.828 -15.618   2.134  1.00 94.33           O  
ATOM   6106  N   GLU B  95      11.608 -17.854   2.086  1.00 91.03           N  
ATOM   6108  CA  GLU B  95      10.192 -17.790   2.440  1.00 91.03           C  
ATOM   6110  C   GLU B  95       9.967 -17.348   3.883  1.00 91.03           C  
ATOM   6111  CB  GLU B  95       9.494 -19.130   2.226  1.00 91.03           C  
ATOM   6114  O   GLU B  95       9.018 -16.619   4.183  1.00 91.03           O  
ATOM   6115  CG  GLU B  95       9.418 -19.517   0.747  1.00 91.03           C  
ATOM   6118  CD  GLU B  95       8.483 -20.711   0.524  1.00 91.03           C  
ATOM   6119  OE1 GLU B  95       8.044 -20.855  -0.636  1.00 91.03           O  
ATOM   6120  OE2 GLU B  95       8.166 -21.407   1.515  1.00 91.03           O  
ATOM   6121  N   LYS B  96      10.864 -17.797   4.762  1.00 86.76           N  
ATOM   6123  CA  LYS B  96      10.856 -17.500   6.188  1.00 86.76           C  
ATOM   6125  C   LYS B  96      11.935 -16.467   6.517  1.00 86.76           C  
ATOM   6126  CB  LYS B  96      11.029 -18.786   7.010  1.00 86.76           C  
ATOM   6129  O   LYS B  96      12.976 -16.442   5.854  1.00 86.76           O  
ATOM   6130  CG  LYS B  96       9.866 -19.762   6.772  1.00 86.76           C  
ATOM   6133  CD  LYS B  96       9.958 -20.996   7.679  1.00 86.76           C  
ATOM   6136  CE  LYS B  96       8.834 -21.965   7.296  1.00 86.76           C  
ATOM   6139  NZ  LYS B  96       8.784 -23.143   8.191  1.00 86.76           N  
ATOM   6143  N   PRO B  97      11.719 -15.638   7.550  1.00 84.69           N  
ATOM   6144  CA  PRO B  97      12.743 -14.724   8.032  1.00 84.69           C  
ATOM   6146  C   PRO B  97      14.000 -15.489   8.456  1.00 84.69           C  
ATOM   6147  CB  PRO B  97      12.119 -13.981   9.218  1.00 84.69           C  
ATOM   6150  O   PRO B  97      13.914 -16.478   9.178  1.00 84.69           O  
ATOM   6151  CG  PRO B  97      10.615 -14.134   8.990  1.00 84.69           C  
ATOM   6154  CD  PRO B  97      10.500 -15.498   8.328  1.00 84.69           C  
ATOM   6157  N   SER B  98      15.162 -14.994   8.040  1.00 79.85           N  
ATOM   6159  CA  SER B  98      16.465 -15.473   8.514  1.00 79.85           C  
ATOM   6161  C   SER B  98      16.734 -15.053   9.959  1.00 79.85           C  
ATOM   6162  CB  SER B  98      17.581 -14.973   7.588  1.00 79.85           C  
ATOM   6165  O   SER B  98      17.342 -15.813  10.707  1.00 79.85           O  
ATOM   6166  OG  SER B  98      17.644 -13.553   7.530  1.00 79.85           O  
ATOM   6168  N   ASN B  99      16.240 -13.866  10.348  1.00 77.42           N  
ATOM   6170  CA  ASN B  99      16.458 -13.226  11.643  1.00 77.42           C  
ATOM   6172  C   ASN B  99      15.251 -12.378  12.077  1.00 77.42           C  
ATOM   6173  CB  ASN B  99      17.703 -12.326  11.537  1.00 77.42           C  
ATOM   6176  O   ASN B  99      14.423 -11.970  11.258  1.00 77.42           O  
ATOM   6177  CG  ASN B  99      18.995 -13.111  11.439  1.00 77.42           C  
ATOM   6178  ND2 ASN B  99      19.966 -12.587  10.744  1.00 77.42           N  
ATOM   6181  OD1 ASN B  99      19.180 -14.149  12.043  1.00 77.42           O  
ATOM   6182  N   GLN B 100      15.204 -12.050  13.369  1.00 71.94           N  
ATOM   6184  CA  GLN B 100      14.352 -10.993  13.920  1.00 71.94           C  
ATOM   6186  C   GLN B 100      15.217  -9.770  14.229  1.00 71.94           C  
ATOM   6187  CB  GLN B 100      13.623 -11.505  15.173  1.00 71.94           C  
ATOM   6190  O   GLN B 100      16.103  -9.832  15.078  1.00 71.94           O  
ATOM   6191  CG  GLN B 100      12.498 -12.492  14.824  1.00 71.94           C  
ATOM   6194  CD  GLN B 100      11.353 -11.841  14.048  1.00 71.94           C  
ATOM   6195  NE2 GLN B 100      10.683 -12.568  13.183  1.00 71.94           N  
ATOM   6198  OE1 GLN B 100      11.029 -10.677  14.201  1.00 71.94           O  
ATOM   6199  N   LEU B 101      14.977  -8.677  13.511  1.00 73.33           N  
ATOM   6201  CA  LEU B 101      15.657  -7.393  13.670  1.00 73.33           C  
ATOM   6203  C   LEU B 101      14.766  -6.443  14.479  1.00 73.33           C  
ATOM   6204  CB  LEU B 101      15.976  -6.795  12.281  1.00 73.33           C  
ATOM   6207  O   LEU B 101      13.553  -6.628  14.546  1.00 73.33           O  
ATOM   6208  CG  LEU B 101      16.693  -7.743  11.300  1.00 73.33           C  
ATOM   6210  CD1 LEU B 101      16.784  -7.102   9.916  1.00 73.33           C  
ATOM   6214  CD2 LEU B 101      18.102  -8.087  11.778  1.00 73.33           C  
ATOM   6218  N   GLN B 102      15.332  -5.354  15.009  1.00 69.50           N  
ATOM   6220  CA  GLN B 102      14.530  -4.304  15.662  1.00 69.50           C  
ATOM   6222  C   GLN B 102      13.449  -3.720  14.736  1.00 69.50           C  
ATOM   6223  CB  GLN B 102      15.434  -3.156  16.131  1.00 69.50           C  
ATOM   6226  O   GLN B 102      12.365  -3.367  15.190  1.00 69.50           O  
ATOM   6227  CG  GLN B 102      16.255  -3.502  17.379  1.00 69.50           C  
ATOM   6230  CD  GLN B 102      16.942  -2.268  17.962  1.00 69.50           C  
ATOM   6231  NE2 GLN B 102      17.353  -2.311  19.210  1.00 69.50           N  
ATOM   6234  OE1 GLN B 102      17.118  -1.250  17.311  1.00 69.50           O  
ATOM   6235  N   LYS B 103      13.732  -3.637  13.430  1.00 71.72           N  
ATOM   6237  CA  LYS B 103      12.792  -3.137  12.413  1.00 71.72           C  
ATOM   6239  C   LYS B 103      11.768  -4.183  11.947  1.00 71.72           C  
ATOM   6240  CB  LYS B 103      13.567  -2.546  11.222  1.00 71.72           C  
ATOM   6243  O   LYS B 103      10.899  -3.841  11.151  1.00 71.72           O  
ATOM   6244  CG  LYS B 103      14.355  -1.280  11.597  1.00 71.72           C  
ATOM   6247  CD  LYS B 103      15.043  -0.687  10.360  1.00 71.72           C  
ATOM   6250  CE  LYS B 103      15.832   0.573  10.735  1.00 71.72           C  
ATOM   6253  NZ  LYS B 103      16.556   1.134   9.566  1.00 71.72           N  
ATOM   6257  N   GLY B 104      11.866  -5.430  12.413  1.00 78.53           N  
ATOM   6259  CA  GLY B 104      10.992  -6.535  12.023  1.00 78.53           C  
ATOM   6262  C   GLY B 104      11.750  -7.749  11.485  1.00 78.53           C  
ATOM   6263  O   GLY B 104      12.947  -7.921  11.707  1.00 78.53           O  
ATOM   6264  N   ALA B 105      11.037  -8.612  10.767  1.00 84.99           N  
ATOM   6266  CA  ALA B 105      11.607  -9.800  10.143  1.00 84.99           C  
ATOM   6268  C   ALA B 105      12.652  -9.437   9.072  1.00 84.99           C  
ATOM   6269  CB  ALA B 105      10.451 -10.601   9.541  1.00 84.99           C  
ATOM   6273  O   ALA B 105      12.376  -8.641   8.178  1.00 84.99           O  
ATOM   6274  N   GLY B 106      13.835 -10.049   9.147  1.00 90.75           N  
ATOM   6276  CA  GLY B 106      14.888  -9.907   8.142  1.00 90.75           C  
ATOM   6279  C   GLY B 106      14.987 -11.149   7.263  1.00 90.75           C  
ATOM   6280  O   GLY B 106      15.249 -12.244   7.763  1.00 90.75           O  
ATOM   6281  N   TYR B 107      14.824 -10.992   5.955  1.00 94.43           N  
ATOM   6283  CA  TYR B 107      14.966 -12.047   4.952  1.00 94.43           C  
ATOM   6285  C   TYR B 107      16.330 -11.976   4.261  1.00 94.43           C  
ATOM   6286  CB  TYR B 107      13.812 -11.994   3.938  1.00 94.43           C  
ATOM   6289  O   TYR B 107      16.966 -10.921   4.184  1.00 94.43           O  
ATOM   6290  CG  TYR B 107      12.430 -12.035   4.556  1.00 94.43           C  
ATOM   6291  CD1 TYR B 107      11.755 -13.261   4.709  1.00 94.43           C  
ATOM   6293  CD2 TYR B 107      11.817 -10.838   4.974  1.00 94.43           C  
ATOM   6295  CE1 TYR B 107      10.477 -13.286   5.298  1.00 94.43           C  
ATOM   6297  CE2 TYR B 107      10.547 -10.858   5.572  1.00 94.43           C  
ATOM   6299  OH  TYR B 107       8.649 -12.112   6.314  1.00 94.43           O  
ATOM   6301  CZ  TYR B 107       9.877 -12.087   5.739  1.00 94.43           C  
ATOM   6302  N   ALA B 108      16.753 -13.121   3.737  1.00 96.26           N  
ATOM   6304  CA  ALA B 108      17.929 -13.262   2.895  1.00 96.26           C  
ATOM   6306  C   ALA B 108      17.496 -13.643   1.475  1.00 96.26           C  
ATOM   6307  CB  ALA B 108      18.856 -14.300   3.532  1.00 96.26           C  
ATOM   6311  O   ALA B 108      16.450 -14.265   1.285  1.00 96.26           O  
ATOM   6312  N   GLY B 109      18.290 -13.279   0.475  1.00 97.92           N  
ATOM   6314  CA  GLY B 109      17.992 -13.605  -0.915  1.00 97.92           C  
ATOM   6317  C   GLY B 109      19.236 -13.787  -1.769  1.00 97.92           C  
ATOM   6318  O   GLY B 109      20.355 -13.500  -1.338  1.00 97.92           O  
ATOM   6319  N   PHE B 110      19.022 -14.259  -2.991  1.00 98.70           N  
ATOM   6321  CA  PHE B 110      20.031 -14.303  -4.040  1.00 98.70           C  
ATOM   6323  C   PHE B 110      19.515 -13.581  -5.278  1.00 98.70           C  
ATOM   6324  CB  PHE B 110      20.434 -15.743  -4.372  1.00 98.70           C  
ATOM   6327  O   PHE B 110      18.357 -13.734  -5.659  1.00 98.70           O  
ATOM   6328  CG  PHE B 110      21.052 -16.506  -3.220  1.00 98.70           C  
ATOM   6329  CD1 PHE B 110      22.386 -16.253  -2.845  1.00 98.70           C  
ATOM   6331  CD2 PHE B 110      20.304 -17.478  -2.530  1.00 98.70           C  
ATOM   6333  CE1 PHE B 110      22.972 -16.982  -1.795  1.00 98.70           C  
ATOM   6335  CE2 PHE B 110      20.886 -18.192  -1.469  1.00 98.70           C  
ATOM   6337  CZ  PHE B 110      22.221 -17.953  -1.108  1.00 98.70           C  
ATOM   6339  N   LEU B 111      20.394 -12.820  -5.917  1.00 98.67           N  
ATOM   6341  CA  LEU B 111      20.166 -12.143  -7.189  1.00 98.67           C  
ATOM   6343  C   LEU B 111      21.301 -12.541  -8.135  1.00 98.67           C  
ATOM   6344  CB  LEU B 111      20.103 -10.632  -6.905  1.00 98.67           C  
ATOM   6347  O   LEU B 111      22.466 -12.362  -7.788  1.00 98.67           O  
ATOM   6348  CG  LEU B 111      20.010  -9.729  -8.144  1.00 98.67           C  
ATOM   6350  CD1 LEU B 111      18.668  -9.847  -8.861  1.00 98.67           C  
ATOM   6354  CD2 LEU B 111      20.174  -8.272  -7.721  1.00 98.67           C  
ATOM   6358  N   TRP B 112      20.994 -13.104  -9.302  1.00 98.27           N  
ATOM   6360  CA  TRP B 112      22.025 -13.636 -10.196  1.00 98.27           C  
ATOM   6362  C   TRP B 112      21.726 -13.413 -11.678  1.00 98.27           C  
ATOM   6363  CB  TRP B 112      22.262 -15.123  -9.897  1.00 98.27           C  
ATOM   6366  O   TRP B 112      20.571 -13.348 -12.087  1.00 98.27           O  
ATOM   6367  CG  TRP B 112      21.242 -16.064 -10.459  1.00 98.27           C  
ATOM   6368  CD1 TRP B 112      21.364 -16.758 -11.613  1.00 98.27           C  
ATOM   6370  CD2 TRP B 112      19.930 -16.410  -9.923  1.00 98.27           C  
ATOM   6371  CE2 TRP B 112      19.320 -17.359 -10.800  1.00 98.27           C  
ATOM   6372  CE3 TRP B 112      19.205 -16.029  -8.774  1.00 98.27           C  
ATOM   6374  NE1 TRP B 112      20.245 -17.540 -11.810  1.00 98.27           N  
ATOM   6376  CH2 TRP B 112      17.345 -17.482  -9.401  1.00 98.27           C  
ATOM   6378  CZ2 TRP B 112      18.048 -17.898 -10.545  1.00 98.27           C  
ATOM   6380  CZ3 TRP B 112      17.924 -16.552  -8.519  1.00 98.27           C  
ATOM   6382  N   ASP B 113      22.785 -13.326 -12.480  1.00 97.04           N  
ATOM   6384  CA  ASP B 113      22.753 -13.238 -13.937  1.00 97.04           C  
ATOM   6386  C   ASP B 113      22.715 -14.648 -14.547  1.00 97.04           C  
ATOM   6387  CB  ASP B 113      23.972 -12.424 -14.409  1.00 97.04           C  
ATOM   6390  O   ASP B 113      23.732 -15.341 -14.634  1.00 97.04           O  
ATOM   6391  CG  ASP B 113      24.036 -12.204 -15.926  1.00 97.04           C  
ATOM   6392  OD1 ASP B 113      23.070 -12.580 -16.632  1.00 97.04           O  
ATOM   6393  OD2 ASP B 113      25.060 -11.628 -16.386  1.00 97.04           O  
ATOM   6394  N   ALA B 114      21.538 -15.082 -14.990  1.00 95.98           N  
ATOM   6396  CA  ALA B 114      21.337 -16.369 -15.645  1.00 95.98           C  
ATOM   6398  C   ALA B 114      22.072 -16.470 -16.994  1.00 95.98           C  
ATOM   6399  CB  ALA B 114      19.827 -16.596 -15.802  1.00 95.98           C  
ATOM   6403  O   ALA B 114      22.413 -17.571 -17.424  1.00 95.98           O  
ATOM   6404  N   ALA B 115      22.374 -15.341 -17.650  1.00 94.29           N  
ATOM   6406  CA  ALA B 115      23.147 -15.337 -18.892  1.00 94.29           C  
ATOM   6408  C   ALA B 115      24.641 -15.636 -18.661  1.00 94.29           C  
ATOM   6409  CB  ALA B 115      22.934 -14.006 -19.622  1.00 94.29           C  
ATOM   6413  O   ALA B 115      25.349 -15.969 -19.607  1.00 94.29           O  
ATOM   6414  N   ALA B 116      25.119 -15.573 -17.412  1.00 90.99           N  
ATOM   6416  CA  ALA B 116      26.486 -15.934 -17.037  1.00 90.99           C  
ATOM   6418  C   ALA B 116      26.677 -17.448 -16.785  1.00 90.99           C  
ATOM   6419  CB  ALA B 116      26.908 -15.068 -15.844  1.00 90.99           C  
ATOM   6423  O   ALA B 116      27.685 -17.853 -16.212  1.00 90.99           O  
ATOM   6424  N   GLY B 117      25.714 -18.290 -17.183  1.00 87.09           N  
ATOM   6426  CA  GLY B 117      25.806 -19.747 -17.027  1.00 87.09           C  
ATOM   6429  C   GLY B 117      25.511 -20.245 -15.611  1.00 87.09           C  
ATOM   6430  O   GLY B 117      25.962 -21.329 -15.238  1.00 87.09           O  
ATOM   6431  N   MET B 118      24.771 -19.451 -14.830  1.00 90.96           N  
ATOM   6433  CA  MET B 118      24.324 -19.809 -13.486  1.00 90.96           C  
ATOM   6435  C   MET B 118      22.840 -20.144 -13.456  1.00 90.96           C  
ATOM   6436  CB  MET B 118      24.616 -18.691 -12.496  1.00 90.96           C  
ATOM   6439  O   MET B 118      21.983 -19.345 -13.837  1.00 90.96           O  
ATOM   6440  CG  MET B 118      26.115 -18.569 -12.251  1.00 90.96           C  
ATOM   6443  SD  MET B 118      26.489 -17.439 -10.904  1.00 90.96           S  
ATOM   6444  CE  MET B 118      25.898 -15.944 -11.713  1.00 90.96           C  
ATOM   6448  N   GLU B 119      22.539 -21.314 -12.915  1.00 94.28           N  
ATOM   6450  CA  GLU B 119      21.179 -21.801 -12.735  1.00 94.28           C  
ATOM   6452  C   GLU B 119      20.953 -22.142 -11.266  1.00 94.28           C  
ATOM   6453  CB  GLU B 119      20.973 -23.010 -13.649  1.00 94.28           C  
ATOM   6456  O   GLU B 119      21.695 -22.933 -10.690  1.00 94.28           O  
ATOM   6457  CG  GLU B 119      19.551 -23.578 -13.576  1.00 94.28           C  
ATOM   6460  CD  GLU B 119      19.389 -24.872 -14.389  1.00 94.28           C  
ATOM   6461  OE1 GLU B 119      18.241 -25.357 -14.452  1.00 94.28           O  
ATOM   6462  OE2 GLU B 119      20.399 -25.391 -14.926  1.00 94.28           O  
ATOM   6463  N   LEU B 120      19.922 -21.562 -10.655  1.00 96.68           N  
ATOM   6465  CA  LEU B 120      19.471 -22.000  -9.342  1.00 96.68           C  
ATOM   6467  C   LEU B 120      18.727 -23.330  -9.497  1.00 96.68           C  
ATOM   6468  CB  LEU B 120      18.571 -20.916  -8.729  1.00 96.68           C  
ATOM   6471  O   LEU B 120      17.709 -23.380 -10.184  1.00 96.68           O  
ATOM   6472  CG  LEU B 120      18.092 -21.272  -7.313  1.00 96.68           C  
ATOM   6474  CD1 LEU B 120      19.234 -21.149  -6.304  1.00 96.68           C  
ATOM   6478  CD2 LEU B 120      16.971 -20.316  -6.913  1.00 96.68           C  
ATOM   6482  N   ARG B 121      19.221 -24.386  -8.851  1.00 95.10           N  
ATOM   6484  CA  ARG B 121      18.540 -25.684  -8.805  1.00 95.10           C  
ATOM   6486  C   ARG B 121      17.542 -25.768  -7.665  1.00 95.10           C  
ATOM   6487  CB  ARG B 121      19.555 -26.820  -8.661  1.00 95.10           C  
ATOM   6490  O   ARG B 121      16.456 -26.304  -7.839  1.00 95.10           O  
ATOM   6491  CG  ARG B 121      20.431 -26.991  -9.905  1.00 95.10           C  
ATOM   6494  CD  ARG B 121      21.023 -28.401  -9.853  1.00 95.10           C  
ATOM   6497  NE  ARG B 121      21.909 -28.691 -10.988  1.00 95.10           N  
ATOM   6499  NH1 ARG B 121      22.661 -30.729 -10.217  1.00 95.10           N  
ATOM   6502  NH2 ARG B 121      23.721 -29.769 -11.857  1.00 95.10           N  
ATOM   6505  CZ  ARG B 121      22.721 -29.729 -11.042  1.00 95.10           C  
ATOM   6506  N   ASP B 122      17.948 -25.278  -6.503  1.00 93.06           N  
ATOM   6508  CA  ASP B 122      17.176 -25.366  -5.272  1.00 93.06           C  
ATOM   6510  C   ASP B 122      17.591 -24.242  -4.321  1.00 93.06           C  
ATOM   6511  CB  ASP B 122      17.400 -26.748  -4.643  1.00 93.06           C  
ATOM   6514  O   ASP B 122      18.757 -23.840  -4.299  1.00 93.06           O  
ATOM   6515  CG  ASP B 122      16.653 -26.917  -3.324  1.00 93.06           C  
ATOM   6516  OD1 ASP B 122      15.525 -26.388  -3.232  1.00 93.06           O  
ATOM   6517  OD2 ASP B 122      17.266 -27.530  -2.417  1.00 93.06           O  
ATOM   6518  N   ALA B 123      16.645 -23.744  -3.535  1.00 92.89           N  
ATOM   6520  CA  ALA B 123      16.916 -22.798  -2.468  1.00 92.89           C  
ATOM   6522  C   ALA B 123      15.972 -23.034  -1.294  1.00 92.89           C  
ATOM   6523  CB  ALA B 123      16.800 -21.359  -2.977  1.00 92.89           C  
ATOM   6527  O   ALA B 123      14.770 -23.212  -1.471  1.00 92.89           O  
ATOM   6528  N   GLY B 124      16.506 -22.958  -0.081  1.00 87.96           N  
ATOM   6530  CA  GLY B 124      15.733 -23.221   1.123  1.00 87.96           C  
ATOM   6533  C   GLY B 124      16.419 -22.694   2.368  1.00 87.96           C  
ATOM   6534  O   GLY B 124      17.642 -22.592   2.437  1.00 87.96           O  
ATOM   6535  N   SER B 125      15.616 -22.344   3.366  1.00 81.81           N  
ATOM   6537  CA  SER B 125      16.130 -22.078   4.706  1.00 81.81           C  
ATOM   6539  C   SER B 125      16.274 -23.397   5.439  1.00 81.81           C  
ATOM   6540  CB  SER B 125      15.205 -21.146   5.485  1.00 81.81           C  
ATOM   6543  O   SER B 125      15.351 -24.215   5.421  1.00 81.81           O  
ATOM   6544  OG  SER B 125      15.068 -19.915   4.803  1.00 81.81           O  
ATOM   6546  N   GLN B 126      17.400 -23.595   6.114  1.00 69.22           N  
ATOM   6548  CA  GLN B 126      17.494 -24.711   7.040  1.00 69.22           C  
ATOM   6550  C   GLN B 126      16.910 -24.290   8.381  1.00 69.22           C  
ATOM   6551  CB  GLN B 126      18.919 -25.246   7.119  1.00 69.22           C  
ATOM   6554  O   GLN B 126      17.359 -23.318   8.997  1.00 69.22           O  
ATOM   6555  CG  GLN B 126      18.918 -26.641   7.775  1.00 69.22           C  
ATOM   6558  CD  GLN B 126      20.055 -27.514   7.279  1.00 69.22           C  
ATOM   6559  NE2 GLN B 126      20.525 -28.468   8.048  1.00 69.22           N  
ATOM   6562  OE1 GLN B 126      20.574 -27.329   6.191  1.00 69.22           O  
ATOM   6563  N   GLU B 127      15.876 -25.004   8.817  1.00 59.66           N  
ATOM   6565  CA  GLU B 127      15.342 -24.801  10.155  1.00 59.66           C  
ATOM   6567  C   GLU B 127      16.391 -25.251  11.168  1.00 59.66           C  
ATOM   6568  CB  GLU B 127      13.994 -25.510  10.350  1.00 59.66           C  
ATOM   6571  O   GLU B 127      16.874 -26.383  11.131  1.00 59.66           O  
ATOM   6572  CG  GLU B 127      12.919 -24.856   9.471  1.00 59.66           C  
ATOM   6575  CD  GLU B 127      11.491 -25.317   9.784  1.00 59.66           C  
ATOM   6576  OE1 GLU B 127      10.569 -24.578   9.363  1.00 59.66           O  
ATOM   6577  OE2 GLU B 127      11.291 -26.369  10.423  1.00 59.66           O  
ATOM   6578  N   SER B 128      16.759 -24.343  12.071  1.00 55.03           N  
ATOM   6580  CA  SER B 128      17.472 -24.723  13.284  1.00 55.03           C  
ATOM   6582  C   SER B 128      16.622 -25.737  14.047  1.00 55.03           C  
ATOM   6583  CB  SER B 128      17.733 -23.490  14.155  1.00 55.03           C  
ATOM   6586  O   SER B 128      15.395 -25.596  14.071  1.00 55.03           O  
ATOM   6587  OG  SER B 128      16.510 -22.831  14.448  1.00 55.03           O  
ATOM   6589  N   SER B 129      17.272 -26.703  14.702  1.00 49.65           N  
ATOM   6591  CA  SER B 129      16.606 -27.683  15.570  1.00 49.65           C  
ATOM   6593  C   SER B 129      15.562 -26.999  16.472  1.00 49.65           C  
ATOM   6594  CB  SER B 129      17.655 -28.417  16.411  1.00 49.65           C  
ATOM   6597  O   SER B 129      15.795 -25.850  16.879  1.00 49.65           O  
ATOM   6598  OG  SER B 129      17.224 -29.725  16.717  1.00 49.65           O  
ATOM   6600  N   PRO B 130      14.410 -27.645  16.753  1.00 46.25           N  
ATOM   6601  CA  PRO B 130      13.299 -27.001  17.432  1.00 46.25           C  
ATOM   6603  C   PRO B 130      13.788 -26.277  18.680  1.00 46.25           C  
ATOM   6604  CB  PRO B 130      12.291 -28.097  17.790  1.00 46.25           C  
ATOM   6607  O   PRO B 130      14.506 -26.847  19.502  1.00 46.25           O  
ATOM   6608  CG  PRO B 130      12.671 -29.285  16.911  1.00 46.25           C  
ATOM   6611  CD  PRO B 130      14.119 -29.044  16.494  1.00 46.25           C  
ATOM   6614  N   SER B 131      13.384 -25.014  18.823  1.00 47.62           N  
ATOM   6616  CA  SER B 131      13.611 -24.266  20.057  1.00 47.62           C  
ATOM   6618  C   SER B 131      13.149 -25.091  21.257  1.00 47.62           C  
ATOM   6619  CB  SER B 131      12.844 -22.943  20.009  1.00 47.62           C  
ATOM   6622  O   SER B 131      12.211 -25.879  21.127  1.00 47.62           O  
ATOM   6623  OG  SER B 131      11.451 -23.186  20.116  1.00 47.62           O  
ATOM   6625  N   ASN B 132      13.756 -24.859  22.417  1.00 43.47           N  
ATOM   6627  CA  ASN B 132      13.500 -25.538  23.690  1.00 43.47           C  
ATOM   6629  C   ASN B 132      12.067 -25.270  24.234  1.00 43.47           C  
ATOM   6630  CB  ASN B 132      14.593 -25.113  24.706  1.00 43.47           C  
ATOM   6633  O   ASN B 132      11.894 -24.737  25.325  1.00 43.47           O  
ATOM   6634  CG  ASN B 132      16.033 -25.043  24.206  1.00 43.47           C  
ATOM   6635  ND2 ASN B 132      16.938 -24.588  25.036  1.00 43.47           N  
ATOM   6638  OD1 ASN B 132      16.374 -25.318  23.072  1.00 43.47           O  
ATOM   6639  N   GLY B 133      11.020 -25.561  23.462  1.00 42.99           N  
ATOM   6641  CA  GLY B 133       9.603 -25.343  23.761  1.00 42.99           C  
ATOM   6644  C   GLY B 133       9.071 -23.921  23.536  1.00 42.99           C  
ATOM   6645  O   GLY B 133       7.901 -23.768  23.207  1.00 42.99           O  
ATOM   6646  N   HIS B 134       9.879 -22.865  23.679  1.00 44.87           N  
ATOM   6648  CA  HIS B 134       9.350 -21.488  23.699  1.00 44.87           C  
ATOM   6650  C   HIS B 134       9.108 -20.818  22.329  1.00 44.87           C  
ATOM   6651  CB  HIS B 134      10.167 -20.620  24.671  1.00 44.87           C  
ATOM   6654  O   HIS B 134       8.835 -19.620  22.289  1.00 44.87           O  
ATOM   6655  CG  HIS B 134       9.823 -20.898  26.112  1.00 44.87           C  
ATOM   6656  CD2 HIS B 134      10.681 -21.305  27.097  1.00 44.87           C  
ATOM   6658  ND1 HIS B 134       8.575 -20.778  26.685  1.00 44.87           N  
ATOM   6660  CE1 HIS B 134       8.680 -21.109  27.983  1.00 44.87           C  
ATOM   6662  NE2 HIS B 134       9.948 -21.424  28.281  1.00 44.87           N  
ATOM   6663  N   GLY B 135       9.196 -21.536  21.206  1.00 44.32           N  
ATOM   6665  CA  GLY B 135       8.800 -21.060  19.868  1.00 44.32           C  
ATOM   6668  C   GLY B 135       9.608 -19.890  19.283  1.00 44.32           C  
ATOM   6669  O   GLY B 135       9.399 -19.520  18.131  1.00 44.32           O  
ATOM   6670  N   LYS B 136      10.538 -19.286  20.032  1.00 48.27           N  
ATOM   6672  CA  LYS B 136      11.466 -18.282  19.498  1.00 48.27           C  
ATOM   6674  C   LYS B 136      12.467 -18.978  18.574  1.00 48.27           C  
ATOM   6675  CB  LYS B 136      12.171 -17.516  20.632  1.00 48.27           C  
ATOM   6678  O   LYS B 136      13.064 -19.972  18.981  1.00 48.27           O  
ATOM   6679  CG  LYS B 136      11.239 -16.506  21.325  1.00 48.27           C  
ATOM   6682  CD  LYS B 136      11.997 -15.638  22.346  1.00 48.27           C  
ATOM   6685  CE  LYS B 136      11.061 -14.579  22.949  1.00 48.27           C  
ATOM   6688  NZ  LYS B 136      11.768 -13.662  23.885  1.00 48.27           N  
ATOM   6692  N   LEU B 137      12.665 -18.433  17.368  1.00 48.81           N  
ATOM   6694  CA  LEU B 137      13.744 -18.831  16.450  1.00 48.81           C  
ATOM   6696  C   LEU B 137      15.050 -18.977  17.246  1.00 48.81           C  
ATOM   6697  CB  LEU B 137      13.892 -17.771  15.335  1.00 48.81           C  
ATOM   6700  O   LEU B 137      15.499 -18.027  17.890  1.00 48.81           O  
ATOM   6701  CG  LEU B 137      12.883 -17.928  14.181  1.00 48.81           C  
ATOM   6703  CD1 LEU B 137      12.752 -16.619  13.399  1.00 48.81           C  
ATOM   6707  CD2 LEU B 137      13.323 -19.024  13.208  1.00 48.81           C  
ATOM   6711  N   ALA B 138      15.603 -20.191  17.272  1.00 50.39           N  
ATOM   6713  CA  ALA B 138      16.655 -20.568  18.217  1.00 50.39           C  
ATOM   6715  C   ALA B 138      18.066 -20.126  17.785  1.00 50.39           C  
ATOM   6716  CB  ALA B 138      16.553 -22.073  18.488  1.00 50.39           C  
ATOM   6720  O   ALA B 138      19.041 -20.407  18.482  1.00 50.39           O  
ATOM   6721  N   GLY B 139      18.199 -19.414  16.668  1.00 54.10           N  
ATOM   6723  CA  GLY B 139      19.483 -18.975  16.144  1.00 54.10           C  
ATOM   6726  C   GLY B 139      19.365 -18.434  14.721  1.00 54.10           C  
ATOM   6727  O   GLY B 139      18.249 -18.268  14.222  1.00 54.10           O  
ATOM   6728  N   PRO B 140      20.505 -18.155  14.074  1.00 62.85           N  
ATOM   6729  CA  PRO B 140      20.526 -17.700  12.692  1.00 62.85           C  
ATOM   6731  C   PRO B 140      20.047 -18.845  11.791  1.00 62.85           C  
ATOM   6732  CB  PRO B 140      21.984 -17.313  12.434  1.00 62.85           C  
ATOM   6735  O   PRO B 140      20.548 -19.966  11.895  1.00 62.85           O  
ATOM   6736  CG  PRO B 140      22.746 -18.313  13.307  1.00 62.85           C  
ATOM   6739  CD  PRO B 140      21.846 -18.495  14.527  1.00 62.85           C  
ATOM   6742  N   SER B 141      19.086 -18.579  10.907  1.00 74.47           N  
ATOM   6744  CA  SER B 141      18.669 -19.559   9.899  1.00 74.47           C  
ATOM   6746  C   SER B 141      19.404 -19.264   8.586  1.00 74.47           C  
ATOM   6747  CB  SER B 141      17.149 -19.577   9.742  1.00 74.47           C  
ATOM   6750  O   SER B 141      19.034 -18.308   7.895  1.00 74.47           O  
ATOM   6751  OG  SER B 141      16.740 -20.606   8.854  1.00 74.47           O  
ATOM   6753  N   PRO B 142      20.475 -20.017   8.248  1.00 87.23           N  
ATOM   6754  CA  PRO B 142      21.165 -19.851   6.975  1.00 87.23           C  
ATOM   6756  C   PRO B 142      20.196 -20.044   5.813  1.00 87.23           C  
ATOM   6757  CB  PRO B 142      22.258 -20.924   6.936  1.00 87.23           C  
ATOM   6760  O   PRO B 142      19.415 -21.002   5.800  1.00 87.23           O  
ATOM   6761  CG  PRO B 142      21.827 -21.961   7.963  1.00 87.23           C  
ATOM   6764  CD  PRO B 142      21.044 -21.143   8.982  1.00 87.23           C  
ATOM   6767  N   TYR B 143      20.288 -19.171   4.811  1.00 92.70           N  
ATOM   6769  CA  TYR B 143      19.569 -19.365   3.558  1.00 92.70           C  
ATOM   6771  C   TYR B 143      20.485 -20.013   2.528  1.00 92.70           C  
ATOM   6772  CB  TYR B 143      18.947 -18.056   3.071  1.00 92.70           C  
ATOM   6775  O   TYR B 143      21.532 -19.466   2.172  1.00 92.70           O  
ATOM   6776  CG  TYR B 143      18.076 -18.231   1.842  1.00 92.70           C  
ATOM   6777  CD1 TYR B 143      18.279 -17.430   0.702  1.00 92.70           C  
ATOM   6779  CD2 TYR B 143      17.039 -19.187   1.853  1.00 92.70           C  
ATOM   6781  CE1 TYR B 143      17.437 -17.577  -0.418  1.00 92.70           C  
ATOM   6783  CE2 TYR B 143      16.216 -19.358   0.727  1.00 92.70           C  
ATOM   6785  OH  TYR B 143      15.586 -18.661  -1.474  1.00 92.70           O  
ATOM   6787  CZ  TYR B 143      16.408 -18.541  -0.405  1.00 92.70           C  
ATOM   6788  N   LEU B 144      20.100 -21.199   2.071  1.00 93.98           N  
ATOM   6790  CA  LEU B 144      20.866 -21.976   1.117  1.00 93.98           C  
ATOM   6792  C   LEU B 144      20.387 -21.731  -0.302  1.00 93.98           C  
ATOM   6793  CB  LEU B 144      20.811 -23.469   1.452  1.00 93.98           C  
ATOM   6796  O   LEU B 144      19.188 -21.719  -0.564  1.00 93.98           O  
ATOM   6797  CG  LEU B 144      21.693 -23.812   2.662  1.00 93.98           C  
ATOM   6799  CD1 LEU B 144      20.883 -23.839   3.963  1.00 93.98           C  
ATOM   6803  CD2 LEU B 144      22.376 -25.155   2.408  1.00 93.98           C  
ATOM   6807  N   GLY B 145      21.341 -21.602  -1.218  1.00 95.57           N  
ATOM   6809  CA  GLY B 145      21.104 -21.640  -2.654  1.00 95.57           C  
ATOM   6812  C   GLY B 145      22.063 -22.624  -3.308  1.00 95.57           C  
ATOM   6813  O   GLY B 145      23.279 -22.453  -3.226  1.00 95.57           O  
ATOM   6814  N   ARG B 146      21.525 -23.656  -3.955  1.00 95.08           N  
ATOM   6816  CA  ARG B 146      22.285 -24.613  -4.764  1.00 95.08           C  
ATOM   6818  C   ARG B 146      22.260 -24.158  -6.209  1.00 95.08           C  
ATOM   6819  CB  ARG B 146      21.709 -26.026  -4.629  1.00 95.08           C  
ATOM   6822  O   ARG B 146      21.216 -24.178  -6.862  1.00 95.08           O  
ATOM   6823  CG  ARG B 146      21.897 -26.580  -3.216  1.00 95.08           C  
ATOM   6826  CD  ARG B 146      21.406 -28.027  -3.160  1.00 95.08           C  
ATOM   6829  NE  ARG B 146      21.640 -28.596  -1.832  1.00 95.08           N  
ATOM   6831  NH1 ARG B 146      19.570 -28.191  -0.844  1.00 95.08           N  
ATOM   6834  NH2 ARG B 146      21.295 -29.072   0.306  1.00 95.08           N  
ATOM   6837  CZ  ARG B 146      20.813 -28.608  -0.808  1.00 95.08           C  
ATOM   6838  N   PHE B 147      23.419 -23.764  -6.707  1.00 96.11           N  
ATOM   6840  CA  PHE B 147      23.599 -23.282  -8.064  1.00 96.11           C  
ATOM   6842  C   PHE B 147      24.363 -24.301  -8.895  1.00 96.11           C  
ATOM   6843  CB  PHE B 147      24.300 -21.921  -8.054  1.00 96.11           C  
ATOM   6846  O   PHE B 147      25.300 -24.939  -8.424  1.00 96.11           O  
ATOM   6847  CG  PHE B 147      23.438 -20.821  -7.473  1.00 96.11           C  
ATOM   6848  CD1 PHE B 147      22.634 -20.035  -8.319  1.00 96.11           C  
ATOM   6850  CD2 PHE B 147      23.415 -20.602  -6.082  1.00 96.11           C  
ATOM   6852  CE1 PHE B 147      21.825 -19.021  -7.779  1.00 96.11           C  
ATOM   6854  CE2 PHE B 147      22.594 -19.598  -5.542  1.00 96.11           C  
ATOM   6856  CZ  PHE B 147      21.809 -18.800  -6.392  1.00 96.11           C  
ATOM   6858  N   LYS B 148      23.995 -24.406 -10.164  1.00 92.92           N  
ATOM   6860  CA  LYS B 148      24.815 -25.032 -11.188  1.00 92.92           C  
ATOM   6862  C   LYS B 148      25.600 -23.944 -11.910  1.00 92.92           C  
ATOM   6863  CB  LYS B 148      23.905 -25.821 -12.122  1.00 92.92           C  
ATOM   6866  O   LYS B 148      25.004 -22.990 -12.408  1.00 92.92           O  
ATOM   6867  CG  LYS B 148      24.719 -26.727 -13.044  1.00 92.92           C  
ATOM   6870  CD  LYS B 148      23.776 -27.435 -14.017  1.00 92.92           C  
ATOM   6873  CE  LYS B 148      24.506 -28.585 -14.708  1.00 92.92           C  
ATOM   6876  NZ  LYS B 148      23.533 -29.447 -15.419  1.00 92.92           N  
ATOM   6880  N   VAL B 149      26.918 -24.098 -11.968  1.00 89.27           N  
ATOM   6882  CA  VAL B 149      27.842 -23.232 -12.710  1.00 89.27           C  
ATOM   6884  C   VAL B 149      28.569 -24.096 -13.735  1.00 89.27           C  
ATOM   6885  CB  VAL B 149      28.830 -22.502 -11.777  1.00 89.27           C  
ATOM   6887  O   VAL B 149      29.487 -24.852 -13.407  1.00 89.27           O  
ATOM   6888  CG1 VAL B 149      29.599 -21.437 -12.569  1.00 89.27           C  
ATOM   6892  CG2 VAL B 149      28.121 -21.822 -10.597  1.00 89.27           C  
ATOM   6896  N   GLY B 150      28.108 -24.046 -14.984  1.00 79.11           N  
ATOM   6898  CA  GLY B 150      28.550 -24.992 -16.011  1.00 79.11           C  
ATOM   6901  C   GLY B 150      28.241 -26.443 -15.615  1.00 79.11           C  
ATOM   6902  O   GLY B 150      27.081 -26.819 -15.447  1.00 79.11           O  
ATOM   6903  N   SER B 151      29.276 -27.273 -15.469  1.00 79.28           N  
ATOM   6905  CA  SER B 151      29.163 -28.672 -15.026  1.00 79.28           C  
ATOM   6907  C   SER B 151      29.300 -28.866 -13.511  1.00 79.28           C  
ATOM   6908  CB  SER B 151      30.195 -29.528 -15.766  1.00 79.28           C  
ATOM   6911  O   SER B 151      29.186 -29.996 -13.035  1.00 79.28           O  
ATOM   6912  OG  SER B 151      31.491 -29.006 -15.549  1.00 79.28           O  
ATOM   6914  N   HIS B 152      29.534 -27.796 -12.749  1.00 87.52           N  
ATOM   6916  CA  HIS B 152      29.816 -27.863 -11.319  1.00 87.52           C  
ATOM   6918  C   HIS B 152      28.606 -27.440 -10.490  1.00 87.52           C  
ATOM   6919  CB  HIS B 152      31.044 -27.004 -10.998  1.00 87.52           C  
ATOM   6922  O   HIS B 152      27.948 -26.449 -10.805  1.00 87.52           O  
ATOM   6923  CG  HIS B 152      32.257 -27.412 -11.792  1.00 87.52           C  
ATOM   6924  CD2 HIS B 152      33.040 -28.508 -11.567  1.00 87.52           C  
ATOM   6926  ND1 HIS B 152      32.727 -26.805 -12.934  1.00 87.52           N  
ATOM   6928  CE1 HIS B 152      33.766 -27.527 -13.388  1.00 87.52           C  
ATOM   6930  NE2 HIS B 152      34.022 -28.555 -12.559  1.00 87.52           N  
ATOM   6931  N   ASP B 153      28.351 -28.170  -9.408  1.00 91.48           N  
ATOM   6933  CA  ASP B 153      27.375 -27.774  -8.398  1.00 91.48           C  
ATOM   6935  C   ASP B 153      28.085 -26.957  -7.313  1.00 91.48           C  
ATOM   6936  CB  ASP B 153      26.624 -29.012  -7.872  1.00 91.48           C  
ATOM   6939  O   ASP B 153      29.191 -27.294  -6.889  1.00 91.48           O  
ATOM   6940  CG  ASP B 153      25.680 -29.611  -8.933  1.00 91.48           C  
ATOM   6941  OD1 ASP B 153      25.239 -28.878  -9.851  1.00 91.48           O  
ATOM   6942  OD2 ASP B 153      25.332 -30.813  -8.882  1.00 91.48           O  
ATOM   6943  N   LEU B 154      27.462 -25.854  -6.910  1.00 94.47           N  
ATOM   6945  CA  LEU B 154      27.968 -24.888  -5.947  1.00 94.47           C  
ATOM   6947  C   LEU B 154      26.878 -24.592  -4.922  1.00 94.47           C  
ATOM   6948  CB  LEU B 154      28.375 -23.609  -6.702  1.00 94.47           C  
ATOM   6951  O   LEU B 154      25.807 -24.100  -5.276  1.00 94.47           O  
ATOM   6952  CG  LEU B 154      28.923 -22.496  -5.791  1.00 94.47           C  
ATOM   6954  CD1 LEU B 154      30.254 -22.914  -5.169  1.00 94.47           C  
ATOM   6958  CD2 LEU B 154      29.138 -21.217  -6.600  1.00 94.47           C  
ATOM   6962  N   THR B 155      27.172 -24.821  -3.650  1.00 95.05           N  
ATOM   6964  CA  THR B 155      26.244 -24.520  -2.558  1.00 95.05           C  
ATOM   6966  C   THR B 155      26.656 -23.221  -1.880  1.00 95.05           C  
ATOM   6967  CB  THR B 155      26.125 -25.720  -1.611  1.00 95.05           C  
ATOM   6969  O   THR B 155      27.756 -23.098  -1.340  1.00 95.05           O  
ATOM   6970  CG2 THR B 155      25.227 -25.428  -0.407  1.00 95.05           C  
ATOM   6974  OG1 THR B 155      25.514 -26.738  -2.370  1.00 95.05           O  
ATOM   6976  N   LEU B 156      25.766 -22.233  -1.916  1.00 96.65           N  
ATOM   6978  CA  LEU B 156      25.924 -20.963  -1.225  1.00 96.65           C  
ATOM   6980  C   LEU B 156      25.146 -20.983   0.083  1.00 96.65           C  
ATOM   6981  CB  LEU B 156      25.458 -19.804  -2.112  1.00 96.65           C  
ATOM   6984  O   LEU B 156      23.960 -21.305   0.094  1.00 96.65           O  
ATOM   6985  CG  LEU B 156      26.223 -19.667  -3.435  1.00 96.65           C  
ATOM   6987  CD1 LEU B 156      25.772 -18.392  -4.117  1.00 96.65           C  
ATOM   6991  CD2 LEU B 156      27.733 -19.550  -3.257  1.00 96.65           C  
ATOM   6995  N   VAL B 157      25.803 -20.581   1.165  1.00 94.75           N  
ATOM   6997  CA  VAL B 157      25.184 -20.365   2.472  1.00 94.75           C  
ATOM   6999  C   VAL B 157      25.212 -18.874   2.772  1.00 94.75           C  
ATOM   7000  CB  VAL B 157      25.895 -21.165   3.571  1.00 94.75           C  
ATOM   7002  O   VAL B 157      26.265 -18.316   3.078  1.00 94.75           O  
ATOM   7003  CG1 VAL B 157      25.132 -21.034   4.889  1.00 94.75           C  
ATOM   7007  CG2 VAL B 157      25.984 -22.655   3.240  1.00 94.75           C  
ATOM   7011  N   ASN B 158      24.052 -18.236   2.663  1.00 95.83           N  
ATOM   7013  CA  ASN B 158      23.858 -16.824   2.957  1.00 95.83           C  
ATOM   7015  C   ASN B 158      23.566 -16.641   4.455  1.00 95.83           C  
ATOM   7016  CB  ASN B 158      22.763 -16.295   2.016  1.00 95.83           C  
ATOM   7019  O   ASN B 158      22.590 -17.193   4.977  1.00 95.83           O  
ATOM   7020  CG  ASN B 158      22.463 -14.825   2.190  1.00 95.83           C  
ATOM   7021  ND2 ASN B 158      21.790 -14.205   1.250  1.00 95.83           N  
ATOM   7024  OD1 ASN B 158      22.827 -14.200   3.164  1.00 95.83           O  
ATOM   7025  N   LEU B 159      24.427 -15.882   5.135  1.00 92.22           N  
ATOM   7027  CA  LEU B 159      24.376 -15.658   6.577  1.00 92.22           C  
ATOM   7029  C   LEU B 159      24.177 -14.195   6.949  1.00 92.22           C  
ATOM   7030  CB  LEU B 159      25.671 -16.152   7.233  1.00 92.22           C  
ATOM   7033  O   LEU B 159      24.735 -13.290   6.337  1.00 92.22           O  
ATOM   7034  CG  LEU B 159      25.923 -17.653   7.108  1.00 92.22           C  
ATOM   7036  CD1 LEU B 159      27.221 -17.966   7.836  1.00 92.22           C  
ATOM   7040  CD2 LEU B 159      24.815 -18.482   7.745  1.00 92.22           C  
ATOM   7044  N   HIS B 160      23.466 -13.990   8.051  1.00 91.20           N  
ATOM   7046  CA  HIS B 160      23.465 -12.733   8.779  1.00 91.20           C  
ATOM   7048  C   HIS B 160      23.570 -13.042  10.281  1.00 91.20           C  
ATOM   7049  CB  HIS B 160      22.223 -11.929   8.374  1.00 91.20           C  
ATOM   7052  O   HIS B 160      22.594 -13.443  10.909  1.00 91.20           O  
ATOM   7053  CG  HIS B 160      22.065 -10.637   9.131  1.00 91.20           C  
ATOM   7054  CD2 HIS B 160      23.039  -9.975   9.832  1.00 91.20           C  
ATOM   7056  ND1 HIS B 160      20.902  -9.911   9.271  1.00 91.20           N  
ATOM   7058  CE1 HIS B 160      21.176  -8.857  10.061  1.00 91.20           C  
ATOM   7060  NE2 HIS B 160      22.440  -8.907  10.481  1.00 91.20           N  
ATOM   7061  N   LEU B 161      24.767 -12.908  10.852  1.00 84.63           N  
ATOM   7063  CA  LEU B 161      25.066 -13.213  12.255  1.00 84.63           C  
ATOM   7065  C   LEU B 161      25.100 -11.968  13.151  1.00 84.63           C  
ATOM   7066  CB  LEU B 161      26.397 -13.979  12.355  1.00 84.63           C  
ATOM   7069  O   LEU B 161      24.900 -12.106  14.358  1.00 84.63           O  
ATOM   7070  CG  LEU B 161      26.469 -15.315  11.595  1.00 84.63           C  
ATOM   7072  CD1 LEU B 161      27.829 -15.963  11.845  1.00 84.63           C  
ATOM   7076  CD2 LEU B 161      25.392 -16.298  12.045  1.00 84.63           C  
ATOM   7080  N   ALA B 162      25.285 -10.764  12.595  1.00 69.54           N  
ATOM   7082  CA  ALA B 162      25.282  -9.518  13.372  1.00 69.54           C  
ATOM   7084  C   ALA B 162      23.992  -9.347  14.199  1.00 69.54           C  
ATOM   7085  CB  ALA B 162      25.496  -8.341  12.417  1.00 69.54           C  
ATOM   7089  O   ALA B 162      24.041  -8.932  15.360  1.00 69.54           O  
ATOM   7090  N   ALA B 163      22.849  -9.789  13.669  1.00 54.05           N  
ATOM   7092  CA  ALA B 163      21.575  -9.817  14.387  1.00 54.05           C  
ATOM   7094  C   ALA B 163      21.604 -10.589  15.726  1.00 54.05           C  
ATOM   7095  CB  ALA B 163      20.526 -10.423  13.451  1.00 54.05           C  
ATOM   7099  O   ALA B 163      20.870 -10.231  16.647  1.00 54.05           O  
ATOM   7100  N   LEU B 164      22.452 -11.616  15.875  1.00 49.96           N  
ATOM   7102  CA  LEU B 164      22.562 -12.371  17.131  1.00 49.96           C  
ATOM   7104  C   LEU B 164      23.214 -11.545  18.235  1.00 49.96           C  
ATOM   7105  CB  LEU B 164      23.387 -13.648  16.935  1.00 49.96           C  
ATOM   7108  O   LEU B 164      22.754 -11.582  19.373  1.00 49.96           O  
ATOM   7109  CG  LEU B 164      22.797 -14.641  15.934  1.00 49.96           C  
ATOM   7111  CD1 LEU B 164      23.825 -15.747  15.729  1.00 49.96           C  
ATOM   7115  CD2 LEU B 164      21.475 -15.239  16.429  1.00 49.96           C  
ATOM   7119  N   THR B 165      24.246 -10.778  17.883  1.00 47.72           N  
ATOM   7121  CA  THR B 165      24.982  -9.944  18.843  1.00 47.72           C  
ATOM   7123  C   THR B 165      24.114  -8.816  19.400  1.00 47.72           C  
ATOM   7124  CB  THR B 165      26.279  -9.384  18.239  1.00 47.72           C  
ATOM   7126  O   THR B 165      24.204  -8.493  20.581  1.00 47.72           O  
ATOM   7127  CG2 THR B 165      27.246 -10.487  17.813  1.00 47.72           C  
ATOM   7131  OG1 THR B 165      26.053  -8.556  17.117  1.00 47.72           O  
ATOM   7133  N   LEU B 166      23.193  -8.273  18.593  1.00 46.05           N  
ATOM   7135  CA  LEU B 166      22.257  -7.232  19.031  1.00 46.05           C  
ATOM   7137  C   LEU B 166      21.207  -7.756  20.022  1.00 46.05           C  
ATOM   7138  CB  LEU B 166      21.580  -6.608  17.799  1.00 46.05           C  
ATOM   7141  O   LEU B 166      20.842  -7.037  20.953  1.00 46.05           O  
ATOM   7142  CG  LEU B 166      22.526  -5.795  16.896  1.00 46.05           C  
ATOM   7144  CD1 LEU B 166      21.765  -5.346  15.648  1.00 46.05           C  
ATOM   7148  CD2 LEU B 166      23.064  -4.546  17.601  1.00 46.05           C  
ATOM   7152  N   LEU B 167      20.751  -9.004  19.868  1.00 41.12           N  
ATOM   7154  CA  LEU B 167      19.773  -9.622  20.774  1.00 41.12           C  
ATOM   7156  C   LEU B 167      20.336  -9.882  22.181  1.00 41.12           C  
ATOM   7157  CB  LEU B 167      19.269 -10.941  20.155  1.00 41.12           C  
ATOM   7160  O   LEU B 167      19.563  -9.961  23.134  1.00 41.12           O  
ATOM   7161  CG  LEU B 167      18.295 -10.761  18.977  1.00 41.12           C  
ATOM   7163  CD1 LEU B 167      18.172 -12.078  18.210  1.00 41.12           C  
ATOM   7167  CD2 LEU B 167      16.895 -10.367  19.458  1.00 41.12           C  
ATOM   7171  N   GLY B 168      21.656 -10.038  22.328  1.00 40.13           N  
ATOM   7173  CA  GLY B 168      22.306 -10.243  23.629  1.00 40.13           C  
ATOM   7176  C   GLY B 168      22.323  -8.996  24.522  1.00 40.13           C  
ATOM   7177  O   GLY B 168      22.425  -9.115  25.740  1.00 40.13           O  
ATOM   7178  N   SER B 169      22.181  -7.803  23.936  1.00 40.52           N  
ATOM   7180  CA  SER B 169      22.349  -6.524  24.642  1.00 40.52           C  
ATOM   7182  C   SER B 169      21.333  -6.277  25.757  1.00 40.52           C  
ATOM   7183  CB  SER B 169      22.230  -5.330  23.683  1.00 40.52           C  
ATOM   7186  O   SER B 169      21.660  -5.600  26.727  1.00 40.52           O  
ATOM   7187  OG  SER B 169      22.663  -5.615  22.370  1.00 40.52           O  
ATOM   7189  N   GLU B 170      20.095  -6.764  25.620  1.00 38.18           N  
ATOM   7191  CA  GLU B 170      19.033  -6.425  26.579  1.00 38.18           C  
ATOM   7193  C   GLU B 170      19.286  -7.005  27.967  1.00 38.18           C  
ATOM   7194  CB  GLU B 170      17.667  -6.934  26.108  1.00 38.18           C  
ATOM   7197  O   GLU B 170      19.038  -6.344  28.973  1.00 38.18           O  
ATOM   7198  CG  GLU B 170      17.162  -6.228  24.846  1.00 38.18           C  
ATOM   7201  CD  GLU B 170      15.663  -6.466  24.592  1.00 38.18           C  
ATOM   7202  OE1 GLU B 170      15.145  -5.828  23.650  1.00 38.18           O  
ATOM   7203  OE2 GLU B 170      15.048  -7.300  25.302  1.00 38.18           O  
ATOM   7204  N   ASN B 171      19.770  -8.246  28.036  1.00 35.19           N  
ATOM   7206  CA  ASN B 171      20.057  -8.899  29.302  1.00 35.19           C  
ATOM   7208  C   ASN B 171      21.575  -9.090  29.421  1.00 35.19           C  
ATOM   7209  CB  ASN B 171      19.201 -10.167  29.443  1.00 35.19           C  
ATOM   7212  O   ASN B 171      22.076 -10.151  29.049  1.00 35.19           O  
ATOM   7213  CG  ASN B 171      18.927 -10.496  30.900  1.00 35.19           C  
ATOM   7214  ND2 ASN B 171      17.938 -11.320  31.162  1.00 35.19           N  
ATOM   7217  OD1 ASN B 171      19.565 -10.017  31.822  1.00 35.19           O  
ATOM   7218  N   PRO B 172      22.315  -8.089  29.941  1.00 38.05           N  
ATOM   7219  CA  PRO B 172      23.780  -8.052  29.948  1.00 38.05           C  
ATOM   7221  C   PRO B 172      24.423  -9.129  30.819  1.00 38.05           C  
ATOM   7222  CB  PRO B 172      24.149  -6.660  30.474  1.00 38.05           C  
ATOM   7225  O   PRO B 172      25.651  -9.198  30.901  1.00 38.05           O  
ATOM   7226  CG  PRO B 172      22.971  -6.310  31.374  1.00 38.05           C  
ATOM   7229  CD  PRO B 172      21.798  -6.895  30.596  1.00 38.05           C  
ATOM   7232  N   SER B 173      23.636  -9.968  31.504  1.00 37.31           N  
ATOM   7234  CA  SER B 173      24.181 -11.218  32.017  1.00 37.31           C  
ATOM   7236  C   SER B 173      24.948 -11.886  30.872  1.00 37.31           C  
ATOM   7237  CB  SER B 173      23.074 -12.116  32.586  1.00 37.31           C  
ATOM   7240  O   SER B 173      24.376 -12.105  29.805  1.00 37.31           O  
ATOM   7241  OG  SER B 173      22.138 -12.515  31.602  1.00 37.31           O  
ATOM   7243  N   LYS B 174      26.247 -12.152  31.078  1.00 37.25           N  
ATOM   7245  CA  LYS B 174      27.096 -12.986  30.212  1.00 37.25           C  
ATOM   7247  C   LYS B 174      26.514 -14.398  30.170  1.00 37.25           C  
ATOM   7248  CB  LYS B 174      28.540 -13.063  30.746  1.00 37.25           C  
ATOM   7251  O   LYS B 174      27.111 -15.344  30.679  1.00 37.25           O  
ATOM   7252  CG  LYS B 174      29.459 -11.870  30.485  1.00 37.25           C  
ATOM   7255  CD  LYS B 174      30.845 -12.244  31.038  1.00 37.25           C  
ATOM   7258  CE  LYS B 174      31.894 -11.191  30.683  1.00 37.25           C  
ATOM   7261  NZ  LYS B 174      33.237 -11.588  31.178  1.00 37.25           N  
ATOM   7265  N   ASN B 175      25.302 -14.556  29.669  1.00 35.71           N  
ATOM   7267  CA  ASN B 175      24.714 -15.857  29.548  1.00 35.71           C  
ATOM   7269  C   ASN B 175      25.561 -16.610  28.533  1.00 35.71           C  
ATOM   7270  CB  ASN B 175      23.218 -15.757  29.191  1.00 35.71           C  
ATOM   7273  O   ASN B 175      25.918 -16.092  27.475  1.00 35.71           O  
ATOM   7274  CG  ASN B 175      22.316 -16.003  30.388  1.00 35.71           C  
ATOM   7275  ND2 ASN B 175      21.100 -15.519  30.353  1.00 35.71           N  
ATOM   7278  OD1 ASN B 175      22.668 -16.673  31.344  1.00 35.71           O  
ATOM   7279  N   HIS B 176      25.821 -17.875  28.841  1.00 37.81           N  
ATOM   7281  CA  HIS B 176      26.401 -18.853  27.926  1.00 37.81           C  
ATOM   7283  C   HIS B 176      25.609 -18.993  26.605  1.00 37.81           C  
ATOM   7284  CB  HIS B 176      26.487 -20.187  28.689  1.00 37.81           C  
ATOM   7287  O   HIS B 176      25.981 -19.786  25.747  1.00 37.81           O  
ATOM   7288  CG  HIS B 176      27.513 -20.188  29.798  1.00 37.81           C  
ATOM   7289  CD2 HIS B 176      27.297 -20.100  31.150  1.00 37.81           C  
ATOM   7291  ND1 HIS B 176      28.868 -20.332  29.618  1.00 37.81           N  
ATOM   7293  CE1 HIS B 176      29.456 -20.329  30.825  1.00 37.81           C  
ATOM   7295  NE2 HIS B 176      28.538 -20.186  31.790  1.00 37.81           N  
ATOM   7296  N   SER B 177      24.519 -18.237  26.416  1.00 44.03           N  
ATOM   7298  CA  SER B 177      23.598 -18.295  25.292  1.00 44.03           C  
ATOM   7300  C   SER B 177      24.207 -17.892  23.959  1.00 44.03           C  
ATOM   7301  CB  SER B 177      22.372 -17.420  25.556  1.00 44.03           C  
ATOM   7304  O   SER B 177      23.849 -18.522  22.978  1.00 44.03           O  
ATOM   7305  OG  SER B 177      22.727 -16.080  25.838  1.00 44.03           O  
ATOM   7307  N   ASP B 178      25.100 -16.899  23.878  1.00 48.50           N  
ATOM   7309  CA  ASP B 178      25.695 -16.545  22.577  1.00 48.50           C  
ATOM   7311  C   ASP B 178      26.659 -17.630  22.108  1.00 48.50           C  
ATOM   7312  CB  ASP B 178      26.357 -15.162  22.606  1.00 48.50           C  
ATOM   7315  O   ASP B 178      26.524 -18.119  20.991  1.00 48.50           O  
ATOM   7316  CG  ASP B 178      25.344 -14.019  22.467  1.00 48.50           C  
ATOM   7317  OD1 ASP B 178      24.165 -14.295  22.109  1.00 48.50           O  
ATOM   7318  OD2 ASP B 178      25.750 -12.881  22.768  1.00 48.50           O  
ATOM   7319  N   GLY B 179      27.521 -18.124  23.003  1.00 50.94           N  
ATOM   7321  CA  GLY B 179      28.344 -19.305  22.735  1.00 50.94           C  
ATOM   7324  C   GLY B 179      27.499 -20.534  22.382  1.00 50.94           C  
ATOM   7325  O   GLY B 179      27.824 -21.248  21.440  1.00 50.94           O  
ATOM   7326  N   HIS B 180      26.370 -20.756  23.065  1.00 53.26           N  
ATOM   7328  CA  HIS B 180      25.439 -21.838  22.727  1.00 53.26           C  
ATOM   7330  C   HIS B 180      24.715 -21.629  21.392  1.00 53.26           C  
ATOM   7331  CB  HIS B 180      24.412 -22.044  23.847  1.00 53.26           C  
ATOM   7334  O   HIS B 180      24.520 -22.596  20.663  1.00 53.26           O  
ATOM   7335  CG  HIS B 180      24.928 -22.895  24.975  1.00 53.26           C  
ATOM   7336  CD2 HIS B 180      24.991 -22.566  26.301  1.00 53.26           C  
ATOM   7338  ND1 HIS B 180      25.365 -24.194  24.863  1.00 53.26           N  
ATOM   7340  CE1 HIS B 180      25.706 -24.626  26.089  1.00 53.26           C  
ATOM   7342  NE2 HIS B 180      25.499 -23.664  26.999  1.00 53.26           N  
ATOM   7343  N   ARG B 181      24.326 -20.401  21.044  1.00 57.11           N  
ATOM   7345  CA  ARG B 181      23.705 -20.073  19.750  1.00 57.11           C  
ATOM   7347  C   ARG B 181      24.693 -20.256  18.620  1.00 57.11           C  
ATOM   7348  CB  ARG B 181      23.222 -18.621  19.745  1.00 57.11           C  
ATOM   7351  O   ARG B 181      24.334 -20.787  17.577  1.00 57.11           O  
ATOM   7352  CG  ARG B 181      21.889 -18.449  20.474  1.00 57.11           C  
ATOM   7355  CD  ARG B 181      21.663 -16.951  20.663  1.00 57.11           C  
ATOM   7358  NE  ARG B 181      20.370 -16.669  21.299  1.00 57.11           N  
ATOM   7360  NH1 ARG B 181      20.799 -14.442  21.695  1.00 57.11           N  
ATOM   7363  NH2 ARG B 181      18.818 -15.315  22.255  1.00 57.11           N  
ATOM   7366  CZ  ARG B 181      20.005 -15.479  21.741  1.00 57.11           C  
ATOM   7367  N   LEU B 182      25.939 -19.866  18.843  1.00 60.48           N  
ATOM   7369  CA  LEU B 182      27.000 -20.042  17.876  1.00 60.48           C  
ATOM   7371  C   LEU B 182      27.410 -21.513  17.736  1.00 60.48           C  
ATOM   7372  CB  LEU B 182      28.168 -19.167  18.311  1.00 60.48           C  
ATOM   7375  O   LEU B 182      27.638 -21.985  16.627  1.00 60.48           O  
ATOM   7376  CG  LEU B 182      28.952 -18.754  17.071  1.00 60.48           C  
ATOM   7378  CD1 LEU B 182      28.489 -17.395  16.539  1.00 60.48           C  
ATOM   7382  CD2 LEU B 182      30.399 -18.694  17.461  1.00 60.48           C  
ATOM   7386  N   ALA B 183      27.422 -22.269  18.836  1.00 60.55           N  
ATOM   7388  CA  ALA B 183      27.597 -23.720  18.812  1.00 60.55           C  
ATOM   7390  C   ALA B 183      26.425 -24.427  18.104  1.00 60.55           C  
ATOM   7391  CB  ALA B 183      27.773 -24.223  20.249  1.00 60.55           C  
ATOM   7395  O   ALA B 183      26.638 -25.347  17.320  1.00 60.55           O  
ATOM   7396  N   SER B 184      25.192 -23.963  18.320  1.00 64.09           N  
ATOM   7398  CA  SER B 184      24.004 -24.420  17.589  1.00 64.09           C  
ATOM   7400  C   SER B 184      24.115 -24.101  16.097  1.00 64.09           C  
ATOM   7401  CB  SER B 184      22.756 -23.767  18.192  1.00 64.09           C  
ATOM   7404  O   SER B 184      23.836 -24.954  15.255  1.00 64.09           O  
ATOM   7405  OG  SER B 184      21.618 -24.014  17.393  1.00 64.09           O  
ATOM   7407  N   PHE B 185      24.606 -22.910  15.751  1.00 67.12           N  
ATOM   7409  CA  PHE B 185      24.883 -22.530  14.372  1.00 67.12           C  
ATOM   7411  C   PHE B 185      25.958 -23.424  13.744  1.00 67.12           C  
ATOM   7412  CB  PHE B 185      25.276 -21.049  14.320  1.00 67.12           C  
ATOM   7415  O   PHE B 185      25.750 -23.937  12.651  1.00 67.12           O  
ATOM   7416  CG  PHE B 185      25.791 -20.643  12.961  1.00 67.12           C  
ATOM   7417  CD1 PHE B 185      27.151 -20.330  12.783  1.00 67.12           C  
ATOM   7419  CD2 PHE B 185      24.927 -20.705  11.854  1.00 67.12           C  
ATOM   7421  CE1 PHE B 185      27.649 -20.094  11.492  1.00 67.12           C  
ATOM   7423  CE2 PHE B 185      25.422 -20.465  10.568  1.00 67.12           C  
ATOM   7425  CZ  PHE B 185      26.785 -20.182  10.391  1.00 67.12           C  
ATOM   7427  N   ALA B 186      27.061 -23.676  14.449  1.00 69.53           N  
ATOM   7429  CA  ALA B 186      28.116 -24.596  14.035  1.00 69.53           C  
ATOM   7431  C   ALA B 186      27.572 -25.997  13.719  1.00 69.53           C  
ATOM   7432  CB  ALA B 186      29.147 -24.653  15.170  1.00 69.53           C  
ATOM   7436  O   ALA B 186      27.879 -26.554  12.665  1.00 69.53           O  
ATOM   7437  N   GLN B 187      26.741 -26.546  14.609  1.00 70.09           N  
ATOM   7439  CA  GLN B 187      26.120 -27.853  14.416  1.00 70.09           C  
ATOM   7441  C   GLN B 187      25.133 -27.843  13.244  1.00 70.09           C  
ATOM   7442  CB  GLN B 187      25.448 -28.279  15.727  1.00 70.09           C  
ATOM   7445  O   GLN B 187      25.204 -28.715  12.381  1.00 70.09           O  
ATOM   7446  CG  GLN B 187      24.930 -29.715  15.606  1.00 70.09           C  
ATOM   7449  CD  GLN B 187      24.319 -30.262  16.886  1.00 70.09           C  
ATOM   7450  NE2 GLN B 187      23.765 -31.449  16.807  1.00 70.09           N  
ATOM   7453  OE1 GLN B 187      24.319 -29.660  17.949  1.00 70.09           O  
ATOM   7454  N   THR B 188      24.274 -26.823  13.169  1.00 70.58           N  
ATOM   7456  CA  THR B 188      23.330 -26.645  12.056  1.00 70.58           C  
ATOM   7458  C   THR B 188      24.090 -26.611  10.738  1.00 70.58           C  
ATOM   7459  CB  THR B 188      22.510 -25.352  12.205  1.00 70.58           C  
ATOM   7461  O   THR B 188      23.765 -27.357   9.828  1.00 70.58           O  
ATOM   7462  CG2 THR B 188      21.464 -25.192  11.101  1.00 70.58           C  
ATOM   7466  OG1 THR B 188      21.809 -25.343  13.429  1.00 70.58           O  
ATOM   7468  N   LEU B 189      25.164 -25.826  10.662  1.00 75.31           N  
ATOM   7470  CA  LEU B 189      25.988 -25.680   9.474  1.00 75.31           C  
ATOM   7472  C   LEU B 189      26.691 -26.995   9.089  1.00 75.31           C  
ATOM   7473  CB  LEU B 189      26.987 -24.553   9.762  1.00 75.31           C  
ATOM   7476  O   LEU B 189      26.738 -27.337   7.913  1.00 75.31           O  
ATOM   7477  CG  LEU B 189      27.678 -24.043   8.499  1.00 75.31           C  
ATOM   7479  CD1 LEU B 189      26.812 -23.026   7.754  1.00 75.31           C  
ATOM   7483  CD2 LEU B 189      29.003 -23.397   8.876  1.00 75.31           C  
ATOM   7487  N   GLN B 190      27.207 -27.763  10.052  1.00 76.99           N  
ATOM   7489  CA  GLN B 190      27.767 -29.091   9.775  1.00 76.99           C  
ATOM   7491  C   GLN B 190      26.714 -30.053   9.210  1.00 76.99           C  
ATOM   7492  CB  GLN B 190      28.356 -29.696  11.055  1.00 76.99           C  
ATOM   7495  O   GLN B 190      27.000 -30.792   8.267  1.00 76.99           O  
ATOM   7496  CG  GLN B 190      29.765 -29.187  11.391  1.00 76.99           C  
ATOM   7499  CD  GLN B 190      30.299 -29.837  12.668  1.00 76.99           C  
ATOM   7500  NE2 GLN B 190      31.576 -29.776  12.959  1.00 76.99           N  
ATOM   7503  OE1 GLN B 190      29.598 -30.453  13.453  1.00 76.99           O  
ATOM   7504  N   GLU B 191      25.499 -30.044   9.762  1.00 76.64           N  
ATOM   7506  CA  GLU B 191      24.388 -30.869   9.277  1.00 76.64           C  
ATOM   7508  C   GLU B 191      23.932 -30.426   7.881  1.00 76.64           C  
ATOM   7509  CB  GLU B 191      23.229 -30.831  10.289  1.00 76.64           C  
ATOM   7512  O   GLU B 191      23.777 -31.260   6.991  1.00 76.64           O  
ATOM   7513  CG  GLU B 191      23.553 -31.623  11.570  1.00 76.64           C  
ATOM   7516  CD  GLU B 191      22.490 -31.480  12.677  1.00 76.64           C  
ATOM   7517  OE1 GLU B 191      22.780 -31.935  13.815  1.00 76.64           O  
ATOM   7518  OE2 GLU B 191      21.395 -30.950  12.387  1.00 76.64           O  
ATOM   7519  N   THR B 192      23.797 -29.115   7.665  1.00 75.13           N  
ATOM   7521  CA  THR B 192      23.497 -28.467   6.382  1.00 75.13           C  
ATOM   7523  C   THR B 192      24.461 -28.869   5.278  1.00 75.13           C  
ATOM   7524  CB  THR B 192      23.627 -26.939   6.549  1.00 75.13           C  
ATOM   7526  O   THR B 192      24.059 -29.165   4.156  1.00 75.13           O  
ATOM   7527  CG2 THR B 192      23.395 -26.174   5.268  1.00 75.13           C  
ATOM   7531  OG1 THR B 192      22.697 -26.388   7.429  1.00 75.13           O  
ATOM   7533  N   LEU B 193      25.752 -28.837   5.594  1.00 79.01           N  
ATOM   7535  CA  LEU B 193      26.823 -29.012   4.623  1.00 79.01           C  
ATOM   7537  C   LEU B 193      27.237 -30.472   4.470  1.00 79.01           C  
ATOM   7538  CB  LEU B 193      27.987 -28.097   5.022  1.00 79.01           C  
ATOM   7541  O   LEU B 193      28.182 -30.783   3.742  1.00 79.01           O  
ATOM   7542  CG  LEU B 193      27.620 -26.602   4.999  1.00 79.01           C  
ATOM   7544  CD1 LEU B 193      28.839 -25.795   5.433  1.00 79.01           C  
ATOM   7548  CD2 LEU B 193      27.169 -26.173   3.604  1.00 79.01           C  
ATOM   7552  N   LYS B 194      26.540 -31.393   5.139  1.00 82.38           N  
ATOM   7554  CA  LYS B 194      26.848 -32.815   5.072  1.00 82.38           C  
ATOM   7556  C   LYS B 194      26.654 -33.328   3.644  1.00 82.38           C  
ATOM   7557  CB  LYS B 194      25.987 -33.554   6.097  1.00 82.38           C  
ATOM   7560  O   LYS B 194      25.540 -33.440   3.150  1.00 82.38           O  
ATOM   7561  CG  LYS B 194      26.468 -34.999   6.264  1.00 82.38           C  
ATOM   7564  CD  LYS B 194      25.644 -35.679   7.355  1.00 82.38           C  
ATOM   7567  CE  LYS B 194      26.148 -37.102   7.592  1.00 82.38           C  
ATOM   7570  NZ  LYS B 194      25.369 -37.750   8.673  1.00 82.38           N  
ATOM   7574  N   GLY B 195      27.763 -33.688   3.000  1.00 83.12           N  
ATOM   7576  CA  GLY B 195      27.791 -34.176   1.616  1.00 83.12           C  
ATOM   7579  C   GLY B 195      27.983 -33.081   0.565  1.00 83.12           C  
ATOM   7580  O   GLY B 195      28.291 -33.395  -0.583  1.00 83.12           O  
ATOM   7581  N   GLU B 196      27.888 -31.810   0.951  1.00 87.18           N  
ATOM   7583  CA  GLU B 196      28.169 -30.679   0.075  1.00 87.18           C  
ATOM   7585  C   GLU B 196      29.689 -30.506  -0.052  1.00 87.18           C  
ATOM   7586  CB  GLU B 196      27.499 -29.408   0.619  1.00 87.18           C  
ATOM   7589  O   GLU B 196      30.412 -30.380   0.939  1.00 87.18           O  
ATOM   7590  CG  GLU B 196      25.964 -29.496   0.760  1.00 87.18           C  
ATOM   7593  CD  GLU B 196      25.210 -29.527  -0.581  1.00 87.18           C  
ATOM   7594  OE1 GLU B 196      23.973 -29.758  -0.575  1.00 87.18           O  
ATOM   7595  OE2 GLU B 196      25.851 -29.226  -1.614  1.00 87.18           O  
ATOM   7596  N   LYS B 197      30.210 -30.532  -1.282  1.00 88.43           N  
ATOM   7598  CA  LYS B 197      31.661 -30.470  -1.524  1.00 88.43           C  
ATOM   7600  C   LYS B 197      32.139 -29.041  -1.759  1.00 88.43           C  
ATOM   7601  CB  LYS B 197      32.009 -31.419  -2.674  1.00 88.43           C  
ATOM   7604  O   LYS B 197      33.062 -28.560  -1.099  1.00 88.43           O  
ATOM   7605  CG  LYS B 197      33.523 -31.531  -2.897  1.00 88.43           C  
ATOM   7608  CD  LYS B 197      33.792 -32.524  -4.029  1.00 88.43           C  
ATOM   7611  CE  LYS B 197      35.293 -32.662  -4.285  1.00 88.43           C  
ATOM   7614  NZ  LYS B 197      35.543 -33.653  -5.361  1.00 88.43           N  
ATOM   7618  N   ASP B 198      31.526 -28.377  -2.728  1.00 93.92           N  
ATOM   7620  CA  ASP B 198      31.894 -27.041  -3.175  1.00 93.92           C  
ATOM   7622  C   ASP B 198      30.950 -26.031  -2.523  1.00 93.92           C  
ATOM   7623  CB  ASP B 198      31.866 -27.011  -4.705  1.00 93.92           C  
ATOM   7626  O   ASP B 198      29.840 -25.794  -2.993  1.00 93.92           O  
ATOM   7627  CG  ASP B 198      32.960 -27.879  -5.339  1.00 93.92           C  
ATOM   7628  OD1 ASP B 198      34.094 -27.987  -4.806  1.00 93.92           O  
ATOM   7629  OD2 ASP B 198      32.737 -28.453  -6.425  1.00 93.92           O  
ATOM   7630  N   VAL B 199      31.393 -25.481  -1.391  1.00 95.44           N  
ATOM   7632  CA  VAL B 199      30.567 -24.641  -0.522  1.00 95.44           C  
ATOM   7634  C   VAL B 199      31.204 -23.273  -0.367  1.00 95.44           C  
ATOM   7635  CB  VAL B 199      30.352 -25.285   0.858  1.00 95.44           C  
ATOM   7637  O   VAL B 199      32.392 -23.174  -0.046  1.00 95.44           O  
ATOM   7638  CG1 VAL B 199      29.470 -24.407   1.755  1.00 95.44           C  
ATOM   7642  CG2 VAL B 199      29.706 -26.667   0.745  1.00 95.44           C  
ATOM   7646  N   ILE B 200      30.399 -22.226  -0.522  1.00 97.30           N  
ATOM   7648  CA  ILE B 200      30.769 -20.860  -0.159  1.00 97.30           C  
ATOM   7650  C   ILE B 200      29.792 -20.363   0.896  1.00 97.30           C  
ATOM   7651  CB  ILE B 200      30.814 -19.924  -1.376  1.00 97.30           C  
ATOM   7653  O   ILE B 200      28.585 -20.346   0.686  1.00 97.30           O  
ATOM   7654  CG1 ILE B 200      31.713 -20.527  -2.471  1.00 97.30           C  
ATOM   7657  CG2 ILE B 200      31.276 -18.514  -0.971  1.00 97.30           C  
ATOM   7661  CD1 ILE B 200      31.854 -19.667  -3.724  1.00 97.30           C  
ATOM   7665  N   ILE B 201      30.326 -19.936   2.028  1.00 95.63           N  
ATOM   7667  CA  ILE B 201      29.570 -19.322   3.111  1.00 95.63           C  
ATOM   7669  C   ILE B 201      29.878 -17.830   3.070  1.00 95.63           C  
ATOM   7670  CB  ILE B 201      29.947 -19.954   4.460  1.00 95.63           C  
ATOM   7672  O   ILE B 201      31.036 -17.437   3.169  1.00 95.63           O  
ATOM   7673  CG1 ILE B 201      29.870 -21.498   4.448  1.00 95.63           C  
ATOM   7676  CG2 ILE B 201      29.046 -19.372   5.555  1.00 95.63           C  
ATOM   7680  CD1 ILE B 201      30.521 -22.106   5.687  1.00 95.63           C  
ATOM   7684  N   LEU B 202      28.866 -16.993   2.897  1.00 97.71           N  
ATOM   7686  CA  LEU B 202      29.039 -15.565   2.675  1.00 97.71           C  
ATOM   7688  C   LEU B 202      27.927 -14.776   3.352  1.00 97.71           C  
ATOM   7689  CB  LEU B 202      29.160 -15.245   1.171  1.00 97.71           C  
ATOM   7692  O   LEU B 202      26.812 -15.274   3.507  1.00 97.71           O  
ATOM   7693  CG  LEU B 202      27.933 -15.545   0.279  1.00 97.71           C  
ATOM   7695  CD1 LEU B 202      28.072 -14.800  -1.052  1.00 97.71           C  
ATOM   7699  CD2 LEU B 202      27.802 -17.018  -0.120  1.00 97.71           C  
ATOM   7703  N   GLY B 203      28.231 -13.553   3.765  1.00 97.29           N  
ATOM   7705  CA  GLY B 203      27.255 -12.766   4.495  1.00 97.29           C  
ATOM   7708  C   GLY B 203      27.845 -11.695   5.383  1.00 97.29           C  
ATOM   7709  O   GLY B 203      29.047 -11.419   5.348  1.00 97.29           O  
ATOM   7710  N   ASP B 204      26.961 -11.167   6.218  1.00 96.18           N  
ATOM   7712  CA  ASP B 204      27.300 -10.323   7.351  1.00 96.18           C  
ATOM   7714  C   ASP B 204      27.543 -11.210   8.573  1.00 96.18           C  
ATOM   7715  CB  ASP B 204      26.170  -9.324   7.579  1.00 96.18           C  
ATOM   7718  O   ASP B 204      26.627 -11.806   9.142  1.00 96.18           O  
ATOM   7719  CG  ASP B 204      26.419  -8.414   8.780  1.00 96.18           C  
ATOM   7720  OD1 ASP B 204      27.483  -8.517   9.433  1.00 96.18           O  
ATOM   7721  OD2 ASP B 204      25.503  -7.615   9.045  1.00 96.18           O  
ATOM   7722  N   PHE B 205      28.801 -11.319   8.970  1.00 92.80           N  
ATOM   7724  CA  PHE B 205      29.236 -12.082  10.130  1.00 92.80           C  
ATOM   7726  C   PHE B 205      29.200 -11.240  11.417  1.00 92.80           C  
ATOM   7727  CB  PHE B 205      30.622 -12.663   9.812  1.00 92.80           C  
ATOM   7730  O   PHE B 205      29.247 -11.801  12.508  1.00 92.80           O  
ATOM   7731  CG  PHE B 205      30.586 -13.828   8.840  1.00 92.80           C  
ATOM   7732  CD1 PHE B 205      30.588 -15.152   9.315  1.00 92.80           C  
ATOM   7734  CD2 PHE B 205      30.538 -13.591   7.456  1.00 92.80           C  
ATOM   7736  CE1 PHE B 205      30.542 -16.232   8.416  1.00 92.80           C  
ATOM   7738  CE2 PHE B 205      30.487 -14.668   6.554  1.00 92.80           C  
ATOM   7740  CZ  PHE B 205      30.493 -15.987   7.033  1.00 92.80           C  
ATOM   7742  N   GLY B 206      29.085  -9.913  11.317  1.00 92.16           N  
ATOM   7744  CA  GLY B 206      29.103  -8.969  12.437  1.00 92.16           C  
ATOM   7747  C   GLY B 206      30.489  -8.683  13.025  1.00 92.16           C  
ATOM   7748  O   GLY B 206      30.634  -7.758  13.821  1.00 92.16           O  
ATOM   7749  N   GLN B 207      31.516  -9.442  12.635  1.00 93.06           N  
ATOM   7751  CA  GLN B 207      32.892  -9.299  13.116  1.00 93.06           C  
ATOM   7753  C   GLN B 207      33.896  -9.943  12.143  1.00 93.06           C  
ATOM   7754  CB  GLN B 207      33.023  -9.870  14.545  1.00 93.06           C  
ATOM   7757  O   GLN B 207      33.530 -10.631  11.187  1.00 93.06           O  
ATOM   7758  CG  GLN B 207      32.556 -11.321  14.620  1.00 93.06           C  
ATOM   7761  CD  GLN B 207      32.649 -11.972  15.984  1.00 93.06           C  
ATOM   7762  NE2 GLN B 207      32.153 -13.178  16.080  1.00 93.06           N  
ATOM   7765  OE1 GLN B 207      33.201 -11.455  16.940  1.00 93.06           O  
ATOM   7766  N   GLY B 208      35.186  -9.700  12.391  1.00 93.73           N  
ATOM   7768  CA  GLY B 208      36.281 -10.184  11.556  1.00 93.73           C  
ATOM   7771  C   GLY B 208      36.447 -11.711  11.563  1.00 93.73           C  
ATOM   7772  O   GLY B 208      36.069 -12.382  12.526  1.00 93.73           O  
ATOM   7773  N   PRO B 209      37.037 -12.284  10.497  1.00 95.73           N  
ATOM   7774  CA  PRO B 209      37.208 -13.732  10.347  1.00 95.73           C  
ATOM   7776  C   PRO B 209      38.181 -14.361  11.362  1.00 95.73           C  
ATOM   7777  CB  PRO B 209      37.742 -13.911   8.926  1.00 95.73           C  
ATOM   7780  O   PRO B 209      38.223 -15.583  11.513  1.00 95.73           O  
ATOM   7781  CG  PRO B 209      38.535 -12.625   8.693  1.00 95.73           C  
ATOM   7784  CD  PRO B 209      37.680 -11.575   9.400  1.00 95.73           C  
ATOM   7787  N   ASP B 210      38.971 -13.527  12.032  1.00 95.06           N  
ATOM   7789  CA  ASP B 210      39.894 -13.866  13.110  1.00 95.06           C  
ATOM   7791  C   ASP B 210      39.192 -14.138  14.446  1.00 95.06           C  
ATOM   7792  CB  ASP B 210      40.943 -12.745  13.241  1.00 95.06           C  
ATOM   7795  O   ASP B 210      39.817 -14.694  15.346  1.00 95.06           O  
ATOM   7796  CG  ASP B 210      40.367 -11.340  13.503  1.00 95.06           C  
ATOM   7797  OD1 ASP B 210      39.392 -10.957  12.807  1.00 95.06           O  
ATOM   7798  OD2 ASP B 210      40.955 -10.610  14.329  1.00 95.06           O  
ATOM   7799  N   SER B 211      37.898 -13.820  14.572  1.00 90.88           N  
ATOM   7801  CA  SER B 211      37.132 -14.151  15.772  1.00 90.88           C  
ATOM   7803  C   SER B 211      37.125 -15.662  16.047  1.00 90.88           C  
ATOM   7804  CB  SER B 211      35.703 -13.614  15.685  1.00 90.88           C  
ATOM   7807  O   SER B 211      36.986 -16.490  15.135  1.00 90.88           O  
ATOM   7808  OG  SER B 211      35.056 -13.864  16.917  1.00 90.88           O  
ATOM   7810  N   ASN B 212      37.236 -16.020  17.329  1.00 88.79           N  
ATOM   7812  CA  ASN B 212      37.169 -17.405  17.809  1.00 88.79           C  
ATOM   7814  C   ASN B 212      35.810 -18.049  17.509  1.00 88.79           C  
ATOM   7815  CB  ASN B 212      37.438 -17.433  19.318  1.00 88.79           C  
ATOM   7818  O   ASN B 212      35.710 -19.263  17.354  1.00 88.79           O  
ATOM   7819  CG  ASN B 212      38.848 -17.015  19.691  1.00 88.79           C  
ATOM   7820  ND2 ASN B 212      39.066 -16.683  20.941  1.00 88.79           N  
ATOM   7823  OD1 ASN B 212      39.768 -16.960  18.897  1.00 88.79           O  
ATOM   7824  N   ASP B 213      34.778 -17.230  17.332  1.00 83.31           N  
ATOM   7826  CA  ASP B 213      33.449 -17.655  16.907  1.00 83.31           C  
ATOM   7828  C   ASP B 213      33.486 -18.443  15.576  1.00 83.31           C  
ATOM   7829  CB  ASP B 213      32.601 -16.373  16.815  1.00 83.31           C  
ATOM   7832  O   ASP B 213      32.681 -19.343  15.329  1.00 83.31           O  
ATOM   7833  CG  ASP B 213      32.156 -15.835  18.189  1.00 83.31           C  
ATOM   7834  OD1 ASP B 213      32.485 -16.452  19.228  1.00 83.31           O  
ATOM   7835  OD2 ASP B 213      31.476 -14.788  18.181  1.00 83.31           O  
ATOM   7836  N   TYR B 214      34.487 -18.193  14.729  1.00 88.72           N  
ATOM   7838  CA  TYR B 214      34.663 -18.891  13.453  1.00 88.72           C  
ATOM   7840  C   TYR B 214      35.736 -19.985  13.494  1.00 88.72           C  
ATOM   7841  CB  TYR B 214      34.866 -17.869  12.333  1.00 88.72           C  
ATOM   7844  O   TYR B 214      36.124 -20.512  12.446  1.00 88.72           O  
ATOM   7845  CG  TYR B 214      33.870 -16.728  12.389  1.00 88.72           C  
ATOM   7846  CD1 TYR B 214      32.485 -16.982  12.516  1.00 88.72           C  
ATOM   7848  CD2 TYR B 214      34.348 -15.409  12.420  1.00 88.72           C  
ATOM   7850  CE1 TYR B 214      31.590 -15.922  12.740  1.00 88.72           C  
ATOM   7852  CE2 TYR B 214      33.448 -14.348  12.585  1.00 88.72           C  
ATOM   7854  OH  TYR B 214      31.259 -13.575  13.082  1.00 88.72           O  
ATOM   7856  CZ  TYR B 214      32.081 -14.605  12.791  1.00 88.72           C  
ATOM   7857  N   ASP B 215      36.181 -20.390  14.692  1.00 89.00           N  
ATOM   7859  CA  ASP B 215      37.069 -21.545  14.890  1.00 89.00           C  
ATOM   7861  C   ASP B 215      36.503 -22.796  14.220  1.00 89.00           C  
ATOM   7862  CB  ASP B 215      37.268 -21.855  16.389  1.00 89.00           C  
ATOM   7865  O   ASP B 215      37.247 -23.563  13.604  1.00 89.00           O  
ATOM   7866  CG  ASP B 215      38.297 -20.999  17.138  1.00 89.00           C  
ATOM   7867  OD1 ASP B 215      39.077 -20.284  16.482  1.00 89.00           O  
ATOM   7868  OD2 ASP B 215      38.415 -21.156  18.364  1.00 89.00           O  
ATOM   7869  N   ILE B 216      35.179 -22.982  14.287  1.00 84.62           N  
ATOM   7871  CA  ILE B 216      34.508 -24.118  13.659  1.00 84.62           C  
ATOM   7873  C   ILE B 216      34.726 -24.148  12.145  1.00 84.62           C  
ATOM   7874  CB  ILE B 216      33.011 -24.149  14.022  1.00 84.62           C  
ATOM   7876  O   ILE B 216      35.081 -25.193  11.606  1.00 84.62           O  
ATOM   7877  CG1 ILE B 216      32.384 -25.469  13.522  1.00 84.62           C  
ATOM   7880  CG2 ILE B 216      32.231 -22.940  13.471  1.00 84.62           C  
ATOM   7884  CD1 ILE B 216      32.869 -26.689  14.314  1.00 84.62           C  
ATOM   7888  N   LEU B 217      34.606 -23.009  11.457  1.00 89.70           N  
ATOM   7890  CA  LEU B 217      34.809 -22.933  10.009  1.00 89.70           C  
ATOM   7892  C   LEU B 217      36.246 -23.327   9.659  1.00 89.70           C  
ATOM   7893  CB  LEU B 217      34.485 -21.509   9.511  1.00 89.70           C  
ATOM   7896  O   LEU B 217      36.484 -24.145   8.769  1.00 89.70           O  
ATOM   7897  CG  LEU B 217      33.023 -21.069   9.685  1.00 89.70           C  
ATOM   7899  CD1 LEU B 217      32.819 -19.686   9.069  1.00 89.70           C  
ATOM   7903  CD2 LEU B 217      32.058 -22.028   8.996  1.00 89.70           C  
ATOM   7907  N   ARG B 218      37.217 -22.813  10.421  1.00 92.51           N  
ATOM   7909  CA  ARG B 218      38.636 -23.158  10.251  1.00 92.51           C  
ATOM   7911  C   ARG B 218      38.900 -24.643  10.528  1.00 92.51           C  
ATOM   7912  CB  ARG B 218      39.490 -22.228  11.133  1.00 92.51           C  
ATOM   7915  O   ARG B 218      39.659 -25.278   9.787  1.00 92.51           O  
ATOM   7916  CG  ARG B 218      39.468 -20.795  10.573  1.00 92.51           C  
ATOM   7919  CD  ARG B 218      40.359 -19.797  11.328  1.00 92.51           C  
ATOM   7922  NE  ARG B 218      39.626 -19.082  12.387  1.00 92.51           N  
ATOM   7924  NH1 ARG B 218      40.324 -20.318  14.181  1.00 92.51           N  
ATOM   7927  NH2 ARG B 218      38.941 -18.605  14.489  1.00 92.51           N  
ATOM   7930  CZ  ARG B 218      39.633 -19.337  13.674  1.00 92.51           C  
ATOM   7931  N   LYS B 219      38.254 -25.224  11.545  1.00 87.72           N  
ATOM   7933  CA  LYS B 219      38.336 -26.657  11.875  1.00 87.72           C  
ATOM   7935  C   LYS B 219      37.799 -27.526  10.735  1.00 87.72           C  
ATOM   7936  CB  LYS B 219      37.598 -26.912  13.197  1.00 87.72           C  
ATOM   7939  O   LYS B 219      38.489 -28.462  10.327  1.00 87.72           O  
ATOM   7940  CG  LYS B 219      37.779 -28.353  13.694  1.00 87.72           C  
ATOM   7943  CD  LYS B 219      37.007 -28.557  15.001  1.00 87.72           C  
ATOM   7946  CE  LYS B 219      37.109 -30.016  15.454  1.00 87.72           C  
ATOM   7949  NZ  LYS B 219      36.296 -30.249  16.673  1.00 87.72           N  
ATOM   7953  N   GLU B 220      36.667 -27.133  10.151  1.00 87.21           N  
ATOM   7955  CA  GLU B 220      36.040 -27.753   8.972  1.00 87.21           C  
ATOM   7957  C   GLU B 220      36.754 -27.429   7.642  1.00 87.21           C  
ATOM   7958  CB  GLU B 220      34.544 -27.382   8.919  1.00 87.21           C  
ATOM   7961  O   GLU B 220      36.261 -27.735   6.559  1.00 87.21           O  
ATOM   7962  CG  GLU B 220      33.713 -27.894  10.107  1.00 87.21           C  
ATOM   7965  CD  GLU B 220      33.897 -29.390  10.380  1.00 87.21           C  
ATOM   7966  OE1 GLU B 220      33.984 -29.742  11.580  1.00 87.21           O  
ATOM   7967  OE2 GLU B 220      33.992 -30.171   9.410  1.00 87.21           O  
ATOM   7968  N   LYS B 221      37.963 -26.850   7.696  1.00 91.33           N  
ATOM   7970  CA  LYS B 221      38.817 -26.539   6.532  1.00 91.33           C  
ATOM   7972  C   LYS B 221      38.212 -25.517   5.566  1.00 91.33           C  
ATOM   7973  CB  LYS B 221      39.273 -27.823   5.800  1.00 91.33           C  
ATOM   7976  O   LYS B 221      38.589 -25.495   4.390  1.00 91.33           O  
ATOM   7977  CG  LYS B 221      39.813 -28.943   6.697  1.00 91.33           C  
ATOM   7980  CD  LYS B 221      40.998 -28.476   7.545  1.00 91.33           C  
ATOM   7983  CE  LYS B 221      41.484 -29.632   8.418  1.00 91.33           C  
ATOM   7986  NZ  LYS B 221      42.470 -29.157   9.416  1.00 91.33           N  
ATOM   7990  N   PHE B 222      37.336 -24.650   6.060  1.00 94.80           N  
ATOM   7992  CA  PHE B 222      36.961 -23.439   5.347  1.00 94.80           C  
ATOM   7994  C   PHE B 222      38.060 -22.384   5.450  1.00 94.80           C  
ATOM   7995  CB  PHE B 222      35.610 -22.895   5.817  1.00 94.80           C  
ATOM   7998  O   PHE B 222      38.842 -22.333   6.404  1.00 94.80           O  
ATOM   7999  CG  PHE B 222      34.445 -23.723   5.333  1.00 94.80           C  
ATOM   8000  CD1 PHE B 222      33.749 -23.328   4.177  1.00 94.80           C  
ATOM   8002  CD2 PHE B 222      34.090 -24.910   5.998  1.00 94.80           C  
ATOM   8004  CE1 PHE B 222      32.726 -24.136   3.664  1.00 94.80           C  
ATOM   8006  CE2 PHE B 222      33.061 -25.719   5.486  1.00 94.80           C  
ATOM   8008  CZ  PHE B 222      32.395 -25.340   4.308  1.00 94.80           C  
ATOM   8010  N   HIS B 223      38.111 -21.529   4.437  1.00 96.71           N  
ATOM   8012  CA  HIS B 223      39.085 -20.455   4.321  1.00 96.71           C  
ATOM   8014  C   HIS B 223      38.372 -19.148   4.003  1.00 96.71           C  
ATOM   8015  CB  HIS B 223      40.092 -20.834   3.231  1.00 96.71           C  
ATOM   8018  O   HIS B 223      37.704 -19.063   2.975  1.00 96.71           O  
ATOM   8019  CG  HIS B 223      40.825 -22.111   3.551  1.00 96.71           C  
ATOM   8020  CD2 HIS B 223      40.666 -23.330   2.947  1.00 96.71           C  
ATOM   8022  ND1 HIS B 223      41.706 -22.284   4.591  1.00 96.71           N  
ATOM   8024  CE1 HIS B 223      42.072 -23.574   4.615  1.00 96.71           C  
ATOM   8026  NE2 HIS B 223      41.554 -24.230   3.564  1.00 96.71           N  
ATOM   8027  N   HIS B 224      38.524 -18.148   4.871  1.00 97.97           N  
ATOM   8029  CA  HIS B 224      38.059 -16.795   4.591  1.00 97.97           C  
ATOM   8031  C   HIS B 224      38.907 -16.174   3.477  1.00 97.97           C  
ATOM   8032  CB  HIS B 224      38.066 -15.940   5.863  1.00 97.97           C  
ATOM   8035  O   HIS B 224      40.123 -16.370   3.422  1.00 97.97           O  
ATOM   8036  CG  HIS B 224      39.428 -15.697   6.446  1.00 97.97           C  
ATOM   8037  CD2 HIS B 224      40.087 -16.488   7.347  1.00 97.97           C  
ATOM   8039  ND1 HIS B 224      40.224 -14.606   6.200  1.00 97.97           N  
ATOM   8041  CE1 HIS B 224      41.353 -14.754   6.908  1.00 97.97           C  
ATOM   8043  NE2 HIS B 224      41.322 -15.893   7.619  1.00 97.97           N  
ATOM   8044  N   LEU B 225      38.256 -15.450   2.574  1.00 98.63           N  
ATOM   8046  CA  LEU B 225      38.894 -14.801   1.434  1.00 98.63           C  
ATOM   8048  C   LEU B 225      39.243 -13.351   1.725  1.00 98.63           C  
ATOM   8049  CB  LEU B 225      37.972 -14.901   0.212  1.00 98.63           C  
ATOM   8052  O   LEU B 225      40.236 -12.849   1.207  1.00 98.63           O  
ATOM   8053  CG  LEU B 225      37.681 -16.342  -0.236  1.00 98.63           C  
ATOM   8055  CD1 LEU B 225      36.930 -16.298  -1.563  1.00 98.63           C  
ATOM   8059  CD2 LEU B 225      38.967 -17.148  -0.424  1.00 98.63           C  
ATOM   8063  N   ILE B 226      38.452 -12.696   2.574  1.00 98.42           N  
ATOM   8065  CA  ILE B 226      38.717 -11.325   2.991  1.00 98.42           C  
ATOM   8067  C   ILE B 226      39.637 -11.379   4.210  1.00 98.42           C  
ATOM   8068  CB  ILE B 226      37.420 -10.558   3.275  1.00 98.42           C  
ATOM   8070  O   ILE B 226      39.283 -12.039   5.197  1.00 98.42           O  
ATOM   8071  CG1 ILE B 226      36.343 -10.811   2.208  1.00 98.42           C  
ATOM   8074  CG2 ILE B 226      37.715  -9.059   3.416  1.00 98.42           C  
ATOM   8078  CD1 ILE B 226      36.755 -10.502   0.762  1.00 98.42           C  
ATOM   8082  N   PRO B 227      40.823 -10.749   4.166  1.00 97.99           N  
ATOM   8083  CA  PRO B 227      41.756 -10.737   5.282  1.00 97.99           C  
ATOM   8085  C   PRO B 227      41.147 -10.136   6.545  1.00 97.99           C  
ATOM   8086  CB  PRO B 227      42.965  -9.919   4.818  1.00 97.99           C  
ATOM   8089  O   PRO B 227      40.301  -9.239   6.480  1.00 97.99           O  
ATOM   8090  CG  PRO B 227      42.922 -10.070   3.302  1.00 97.99           C  
ATOM   8093  CD  PRO B 227      41.425 -10.096   3.017  1.00 97.99           C  
ATOM   8096  N   ALA B 228      41.640 -10.593   7.696  1.00 95.38           N  
ATOM   8098  CA  ALA B 228      41.315  -9.992   8.980  1.00 95.38           C  
ATOM   8100  C   ALA B 228      41.622  -8.485   8.981  1.00 95.38           C  
ATOM   8101  CB  ALA B 228      42.070 -10.732  10.087  1.00 95.38           C  
ATOM   8105  O   ALA B 228      42.522  -8.020   8.279  1.00 95.38           O  
ATOM   8106  N   HIS B 229      40.848  -7.729   9.760  1.00 93.72           N  
ATOM   8108  CA  HIS B 229      40.936  -6.266   9.880  1.00 93.72           C  
ATOM   8110  C   HIS B 229      40.642  -5.468   8.597  1.00 93.72           C  
ATOM   8111  CB  HIS B 229      42.270  -5.852  10.520  1.00 93.72           C  
ATOM   8114  O   HIS B 229      40.745  -4.243   8.608  1.00 93.72           O  
ATOM   8115  CG  HIS B 229      42.710  -6.746  11.650  1.00 93.72           C  
ATOM   8116  CD2 HIS B 229      43.849  -7.503  11.675  1.00 93.72           C  
ATOM   8118  ND1 HIS B 229      41.995  -7.053  12.787  1.00 93.72           N  
ATOM   8120  CE1 HIS B 229      42.683  -7.982  13.473  1.00 93.72           C  
ATOM   8122  NE2 HIS B 229      43.832  -8.270  12.839  1.00 93.72           N  
ATOM   8123  N   THR B 230      40.216  -6.118   7.510  1.00 98.25           N  
ATOM   8125  CA  THR B 230      39.689  -5.405   6.345  1.00 98.25           C  
ATOM   8127  C   THR B 230      38.366  -4.758   6.724  1.00 98.25           C  
ATOM   8128  CB  THR B 230      39.458  -6.338   5.154  1.00 98.25           C  
ATOM   8130  O   THR B 230      37.403  -5.447   7.050  1.00 98.25           O  
ATOM   8131  CG2 THR B 230      39.028  -5.569   3.908  1.00 98.25           C  
ATOM   8135  OG1 THR B 230      40.644  -7.021   4.833  1.00 98.25           O  
ATOM   8137  N   PHE B 231      38.287  -3.431   6.672  1.00 98.55           N  
ATOM   8139  CA  PHE B 231      37.017  -2.762   6.925  1.00 98.55           C  
ATOM   8141  C   PHE B 231      36.045  -3.044   5.777  1.00 98.55           C  
ATOM   8142  CB  PHE B 231      37.233  -1.267   7.196  1.00 98.55           C  
ATOM   8145  O   PHE B 231      36.410  -2.909   4.607  1.00 98.55           O  
ATOM   8146  CG  PHE B 231      38.210  -0.939   8.317  1.00 98.55           C  
ATOM   8147  CD1 PHE B 231      38.416  -1.821   9.399  1.00 98.55           C  
ATOM   8149  CD2 PHE B 231      38.930   0.270   8.270  1.00 98.55           C  
ATOM   8151  CE1 PHE B 231      39.343  -1.507  10.406  1.00 98.55           C  
ATOM   8153  CE2 PHE B 231      39.854   0.586   9.281  1.00 98.55           C  
ATOM   8155  CZ  PHE B 231      40.065  -0.304  10.347  1.00 98.55           C  
ATOM   8157  N   THR B 232      34.807  -3.405   6.109  1.00 98.74           N  
ATOM   8159  CA  THR B 232      33.721  -3.687   5.153  1.00 98.74           C  
ATOM   8161  C   THR B 232      32.497  -2.812   5.383  1.00 98.74           C  
ATOM   8162  CB  THR B 232      33.298  -5.162   5.161  1.00 98.74           C  
ATOM   8164  O   THR B 232      31.588  -2.831   4.567  1.00 98.74           O  
ATOM   8165  CG2 THR B 232      34.483  -6.097   4.931  1.00 98.74           C  
ATOM   8169  OG1 THR B 232      32.690  -5.485   6.388  1.00 98.74           O  
ATOM   8171  N   ASN B 233      32.483  -1.988   6.433  1.00 98.51           N  
ATOM   8173  CA  ASN B 233      31.455  -0.971   6.613  1.00 98.51           C  
ATOM   8175  C   ASN B 233      31.822   0.360   5.928  1.00 98.51           C  
ATOM   8176  CB  ASN B 233      31.133  -0.821   8.108  1.00 98.51           C  
ATOM   8179  O   ASN B 233      32.979   0.613   5.556  1.00 98.51           O  
ATOM   8180  CG  ASN B 233      32.167  -0.012   8.857  1.00 98.51           C  
ATOM   8181  ND2 ASN B 233      31.753   0.955   9.643  1.00 98.51           N  
ATOM   8184  OD1 ASN B 233      33.363  -0.222   8.748  1.00 98.51           O  
ATOM   8185  N   ILE B 234      30.823   1.231   5.806  1.00 98.53           N  
ATOM   8187  CA  ILE B 234      30.926   2.575   5.245  1.00 98.53           C  
ATOM   8189  C   ILE B 234      29.896   3.510   5.881  1.00 98.53           C  
ATOM   8190  CB  ILE B 234      30.779   2.512   3.706  1.00 98.53           C  
ATOM   8192  O   ILE B 234      28.813   3.100   6.281  1.00 98.53           O  
ATOM   8193  CG1 ILE B 234      31.168   3.856   3.067  1.00 98.53           C  
ATOM   8196  CG2 ILE B 234      29.390   2.034   3.247  1.00 98.53           C  
ATOM   8200  CD1 ILE B 234      31.370   3.802   1.550  1.00 98.53           C  
ATOM   8204  N   SER B 235      30.220   4.795   5.956  1.00 97.62           N  
ATOM   8206  CA  SER B 235      29.230   5.856   6.137  1.00 97.62           C  
ATOM   8208  C   SER B 235      29.670   7.102   5.382  1.00 97.62           C  
ATOM   8209  CB  SER B 235      29.008   6.143   7.626  1.00 97.62           C  
ATOM   8212  O   SER B 235      30.833   7.217   4.989  1.00 97.62           O  
ATOM   8213  OG  SER B 235      30.138   6.757   8.225  1.00 97.62           O  
ATOM   8215  N   THR B 236      28.769   8.066   5.201  1.00 96.29           N  
ATOM   8217  CA  THR B 236      29.120   9.373   4.621  1.00 96.29           C  
ATOM   8219  C   THR B 236      30.198  10.093   5.436  1.00 96.29           C  
ATOM   8220  CB  THR B 236      27.874  10.264   4.533  1.00 96.29           C  
ATOM   8222  O   THR B 236      31.083  10.727   4.868  1.00 96.29           O  
ATOM   8223  CG2 THR B 236      26.905   9.730   3.479  1.00 96.29           C  
ATOM   8227  OG1 THR B 236      27.226  10.263   5.785  1.00 96.29           O  
ATOM   8229  N   LYS B 237      30.177   9.936   6.767  1.00 95.02           N  
ATOM   8231  CA  LYS B 237      31.163  10.518   7.696  1.00 95.02           C  
ATOM   8233  C   LYS B 237      32.484   9.744   7.757  1.00 95.02           C  
ATOM   8234  CB  LYS B 237      30.542  10.646   9.100  1.00 95.02           C  
ATOM   8237  O   LYS B 237      33.503  10.328   8.109  1.00 95.02           O  
ATOM   8238  CG  LYS B 237      29.340  11.605   9.116  1.00 95.02           C  
ATOM   8241  CD  LYS B 237      28.699  11.721  10.507  1.00 95.02           C  
ATOM   8244  CE  LYS B 237      27.472  12.638  10.392  1.00 95.02           C  
ATOM   8247  NZ  LYS B 237      26.688  12.736  11.651  1.00 95.02           N  
ATOM   8251  N   ASN B 238      32.482   8.448   7.443  1.00 97.50           N  
ATOM   8253  CA  ASN B 238      33.682   7.614   7.409  1.00 97.50           C  
ATOM   8255  C   ASN B 238      33.666   6.668   6.188  1.00 97.50           C  
ATOM   8256  CB  ASN B 238      33.846   6.867   8.745  1.00 97.50           C  
ATOM   8259  O   ASN B 238      33.340   5.482   6.324  1.00 97.50           O  
ATOM   8260  CG  ASN B 238      35.154   6.090   8.776  1.00 97.50           C  
ATOM   8261  ND2 ASN B 238      35.348   5.236   9.751  1.00 97.50           N  
ATOM   8264  OD1 ASN B 238      36.009   6.221   7.914  1.00 97.50           O  
ATOM   8265  N   PRO B 239      34.039   7.165   4.992  1.00 96.99           N  
ATOM   8266  CA  PRO B 239      33.979   6.391   3.751  1.00 96.99           C  
ATOM   8268  C   PRO B 239      34.946   5.193   3.718  1.00 96.99           C  
ATOM   8269  CB  PRO B 239      34.265   7.394   2.629  1.00 96.99           C  
ATOM   8272  O   PRO B 239      34.710   4.224   2.994  1.00 96.99           O  
ATOM   8273  CG  PRO B 239      35.057   8.502   3.318  1.00 96.99           C  
ATOM   8276  CD  PRO B 239      34.452   8.534   4.718  1.00 96.99           C  
ATOM   8279  N   GLN B 240      36.007   5.219   4.535  1.00 97.42           N  
ATOM   8281  CA  GLN B 240      36.979   4.124   4.644  1.00 97.42           C  
ATOM   8283  C   GLN B 240      36.542   3.027   5.618  1.00 97.42           C  
ATOM   8284  CB  GLN B 240      38.363   4.682   5.018  1.00 97.42           C  
ATOM   8287  O   GLN B 240      37.132   1.947   5.628  1.00 97.42           O  
ATOM   8288  CG  GLN B 240      38.901   5.722   4.019  1.00 97.42           C  
ATOM   8291  CD  GLN B 240      38.964   5.197   2.586  1.00 97.42           C  
ATOM   8292  NE2 GLN B 240      40.132   4.911   2.056  1.00 97.42           N  
ATOM   8295  OE1 GLN B 240      37.964   5.028   1.911  1.00 97.42           O  
ATOM   8296  N   GLY B 241      35.486   3.272   6.396  1.00 97.54           N  
ATOM   8298  CA  GLY B 241      35.003   2.338   7.400  1.00 97.54           C  
ATOM   8301  C   GLY B 241      35.910   2.239   8.626  1.00 97.54           C  
ATOM   8302  O   GLY B 241      36.902   2.951   8.782  1.00 97.54           O  
ATOM   8303  N   SER B 242      35.510   1.373   9.548  1.00 97.58           N  
ATOM   8305  CA  SER B 242      36.201   1.111  10.814  1.00 97.58           C  
ATOM   8307  C   SER B 242      35.939  -0.288  11.385  1.00 97.58           C  
ATOM   8308  CB  SER B 242      35.802   2.169  11.851  1.00 97.58           C  
ATOM   8311  O   SER B 242      36.416  -0.603  12.472  1.00 97.58           O  
ATOM   8312  OG  SER B 242      34.394   2.225  12.047  1.00 97.58           O  
ATOM   8314  N   LYS B 243      35.160  -1.126  10.692  1.00 97.33           N  
ATOM   8316  CA  LYS B 243      34.727  -2.448  11.155  1.00 97.33           C  
ATOM   8318  C   LYS B 243      34.836  -3.471  10.029  1.00 97.33           C  
ATOM   8319  CB  LYS B 243      33.276  -2.394  11.662  1.00 97.33           C  
ATOM   8322  O   LYS B 243      34.445  -3.190   8.898  1.00 97.33           O  
ATOM   8323  CG  LYS B 243      33.036  -1.394  12.804  1.00 97.33           C  
ATOM   8326  CD  LYS B 243      31.574  -1.475  13.261  1.00 97.33           C  
ATOM   8329  CE  LYS B 243      31.276  -0.470  14.378  1.00 97.33           C  
ATOM   8332  NZ  LYS B 243      29.851  -0.554  14.794  1.00 97.33           N  
ATOM   8336  N   SER B 244      35.339  -4.657  10.359  1.00 97.75           N  
ATOM   8338  CA  SER B 244      35.257  -5.856   9.519  1.00 97.75           C  
ATOM   8340  C   SER B 244      33.994  -6.611   9.913  1.00 97.75           C  
ATOM   8341  CB  SER B 244      36.495  -6.732   9.752  1.00 97.75           C  
ATOM   8344  O   SER B 244      33.936  -7.106  11.034  1.00 97.75           O  
ATOM   8345  OG  SER B 244      36.478  -7.888   8.939  1.00 97.75           O  
ATOM   8347  N   LEU B 245      32.997  -6.667   9.033  1.00 97.15           N  
ATOM   8349  CA  LEU B 245      31.686  -7.263   9.320  1.00 97.15           C  
ATOM   8351  C   LEU B 245      31.350  -8.391   8.344  1.00 97.15           C  
ATOM   8352  CB  LEU B 245      30.596  -6.175   9.250  1.00 97.15           C  
ATOM   8355  O   LEU B 245      30.827  -9.424   8.740  1.00 97.15           O  
ATOM   8356  CG  LEU B 245      30.811  -4.951  10.153  1.00 97.15           C  
ATOM   8358  CD1 LEU B 245      29.692  -3.934   9.933  1.00 97.15           C  
ATOM   8362  CD2 LEU B 245      30.824  -5.319  11.636  1.00 97.15           C  
ATOM   8366  N   ASP B 246      31.687  -8.206   7.072  1.00 98.06           N  
ATOM   8368  CA  ASP B 246      31.251  -9.061   5.975  1.00 98.06           C  
ATOM   8370  C   ASP B 246      32.409  -9.937   5.491  1.00 98.06           C  
ATOM   8371  CB  ASP B 246      30.675  -8.206   4.836  1.00 98.06           C  
ATOM   8374  O   ASP B 246      33.567  -9.508   5.454  1.00 98.06           O  
ATOM   8375  CG  ASP B 246      29.696  -7.139   5.331  1.00 98.06           C  
ATOM   8376  OD1 ASP B 246      28.476  -7.398   5.360  1.00 98.06           O  
ATOM   8377  OD2 ASP B 246      30.185  -6.042   5.696  1.00 98.06           O  
ATOM   8378  N   ASN B 247      32.125 -11.180   5.106  1.00 97.98           N  
ATOM   8380  CA  ASN B 247      33.167 -12.073   4.600  1.00 97.98           C  
ATOM   8382  C   ASN B 247      32.634 -13.110   3.609  1.00 97.98           C  
ATOM   8383  CB  ASN B 247      33.920 -12.721   5.785  1.00 97.98           C  
ATOM   8386  O   ASN B 247      31.429 -13.285   3.427  1.00 97.98           O  
ATOM   8387  CG  ASN B 247      35.416 -12.804   5.517  1.00 97.98           C  
ATOM   8388  ND2 ASN B 247      36.225 -12.195   6.345  1.00 97.98           N  
ATOM   8391  OD1 ASN B 247      35.879 -13.369   4.536  1.00 97.98           O  
ATOM   8392  N   ILE B 248      33.571 -13.812   2.975  1.00 98.73           N  
ATOM   8394  CA  ILE B 248      33.335 -14.938   2.080  1.00 98.73           C  
ATOM   8396  C   ILE B 248      34.296 -16.045   2.501  1.00 98.73           C  
ATOM   8397  CB  ILE B 248      33.550 -14.533   0.603  1.00 98.73           C  
ATOM   8399  O   ILE B 248      35.511 -15.872   2.456  1.00 98.73           O  
ATOM   8400  CG1 ILE B 248      32.643 -13.346   0.197  1.00 98.73           C  
ATOM   8403  CG2 ILE B 248      33.281 -15.748  -0.306  1.00 98.73           C  
ATOM   8407  CD1 ILE B 248      32.904 -12.815  -1.216  1.00 98.73           C  
ATOM   8411  N   TRP B 249      33.757 -17.190   2.893  1.00 97.30           N  
ATOM   8413  CA  TRP B 249      34.496 -18.386   3.269  1.00 97.30           C  
ATOM   8415  C   TRP B 249      34.258 -19.475   2.238  1.00 97.30           C  
ATOM   8416  CB  TRP B 249      34.052 -18.870   4.646  1.00 97.30           C  
ATOM   8419  O   TRP B 249      33.121 -19.720   1.850  1.00 97.30           O  
ATOM   8420  CG  TRP B 249      34.343 -17.959   5.790  1.00 97.30           C  
ATOM   8421  CD1 TRP B 249      33.678 -16.819   6.088  1.00 97.30           C  
ATOM   8423  CD2 TRP B 249      35.338 -18.130   6.838  1.00 97.30           C  
ATOM   8424  CE2 TRP B 249      35.202 -17.054   7.764  1.00 97.30           C  
ATOM   8425  CE3 TRP B 249      36.328 -19.100   7.104  1.00 97.30           C  
ATOM   8427  NE1 TRP B 249      34.176 -16.285   7.259  1.00 97.30           N  
ATOM   8429  CH2 TRP B 249      37.005 -17.919   9.130  1.00 97.30           C  
ATOM   8431  CZ2 TRP B 249      36.010 -16.955   8.903  1.00 97.30           C  
ATOM   8433  CZ3 TRP B 249      37.163 -18.990   8.231  1.00 97.30           C  
ATOM   8435  N   ILE B 250      35.312 -20.167   1.819  1.00 97.80           N  
ATOM   8437  CA  ILE B 250      35.213 -21.236   0.823  1.00 97.80           C  
ATOM   8439  C   ILE B 250      35.681 -22.569   1.383  1.00 97.80           C  
ATOM   8440  CB  ILE B 250      35.947 -20.862  -0.476  1.00 97.80           C  
ATOM   8442  O   ILE B 250      36.630 -22.619   2.173  1.00 97.80           O  
ATOM   8443  CG1 ILE B 250      37.476 -20.728  -0.302  1.00 97.80           C  
ATOM   8446  CG2 ILE B 250      35.336 -19.574  -1.043  1.00 97.80           C  
ATOM   8450  CD1 ILE B 250      38.221 -20.611  -1.634  1.00 97.80           C  
ATOM   8454  N   SER B 251      35.045 -23.656   0.950  1.00 95.33           N  
ATOM   8456  CA  SER B 251      35.521 -25.004   1.240  1.00 95.33           C  
ATOM   8458  C   SER B 251      36.901 -25.236   0.618  1.00 95.33           C  
ATOM   8459  CB  SER B 251      34.508 -26.066   0.783  1.00 95.33           C  
ATOM   8462  O   SER B 251      37.294 -24.616  -0.379  1.00 95.33           O  
ATOM   8463  OG  SER B 251      34.434 -26.155  -0.626  1.00 95.33           O  
ATOM   8465  N   LYS B 252      37.668 -26.172   1.186  1.00 95.09           N  
ATOM   8467  CA  LYS B 252      39.013 -26.509   0.694  1.00 95.09           C  
ATOM   8469  C   LYS B 252      39.038 -26.858  -0.804  1.00 95.09           C  
ATOM   8470  CB  LYS B 252      39.578 -27.649   1.555  1.00 95.09           C  
ATOM   8473  O   LYS B 252      40.024 -26.547  -1.468  1.00 95.09           O  
ATOM   8474  CG  LYS B 252      41.031 -27.996   1.187  1.00 95.09           C  
ATOM   8477  CD  LYS B 252      41.571 -29.138   2.054  1.00 95.09           C  
ATOM   8480  CE  LYS B 252      42.974 -29.524   1.568  1.00 95.09           C  
ATOM   8483  NZ  LYS B 252      43.512 -30.700   2.298  1.00 95.09           N  
ATOM   8487  N   SER B 253      37.986 -27.485  -1.340  1.00 93.25           N  
ATOM   8489  CA  SER B 253      37.911 -27.878  -2.757  1.00 93.25           C  
ATOM   8491  C   SER B 253      37.839 -26.690  -3.717  1.00 93.25           C  
ATOM   8492  CB  SER B 253      36.698 -28.778  -2.999  1.00 93.25           C  
ATOM   8495  O   SER B 253      38.273 -26.818  -4.862  1.00 93.25           O  
ATOM   8496  OG  SER B 253      35.525 -28.106  -2.629  1.00 93.25           O  
ATOM   8498  N   LEU B 254      37.357 -25.534  -3.254  1.00 95.37           N  
ATOM   8500  CA  LEU B 254      37.239 -24.319  -4.056  1.00 95.37           C  
ATOM   8502  C   LEU B 254      38.521 -23.485  -4.096  1.00 95.37           C  
ATOM   8503  CB  LEU B 254      36.050 -23.499  -3.543  1.00 95.37           C  
ATOM   8506  O   LEU B 254      38.658 -22.620  -4.958  1.00 95.37           O  
ATOM   8507  CG  LEU B 254      34.677 -24.110  -3.871  1.00 95.37           C  
ATOM   8509  CD1 LEU B 254      33.603 -23.227  -3.256  1.00 95.37           C  
ATOM   8513  CD2 LEU B 254      34.432 -24.178  -5.381  1.00 95.37           C  
ATOM   8517  N   LYS B 255      39.510 -23.767  -3.237  1.00 95.64           N  
ATOM   8519  CA  LYS B 255      40.793 -23.040  -3.247  1.00 95.64           C  
ATOM   8521  C   LYS B 255      41.487 -23.053  -4.605  1.00 95.64           C  
ATOM   8522  CB  LYS B 255      41.757 -23.626  -2.213  1.00 95.64           C  
ATOM   8525  O   LYS B 255      42.136 -22.075  -4.944  1.00 95.64           O  
ATOM   8526  CG  LYS B 255      41.416 -23.160  -0.799  1.00 95.64           C  
ATOM   8529  CD  LYS B 255      42.494 -23.641   0.181  1.00 95.64           C  
ATOM   8532  CE  LYS B 255      42.929 -22.470   1.060  1.00 95.64           C  
ATOM   8535  NZ  LYS B 255      43.768 -22.922   2.189  1.00 95.64           N  
ATOM   8539  N   LYS B 256      41.351 -24.144  -5.370  1.00 93.10           N  
ATOM   8541  CA  LYS B 256      41.991 -24.277  -6.687  1.00 93.10           C  
ATOM   8543  C   LYS B 256      41.333 -23.438  -7.786  1.00 93.10           C  
ATOM   8544  CB  LYS B 256      42.115 -25.755  -7.096  1.00 93.10           C  
ATOM   8547  O   LYS B 256      41.966 -23.183  -8.798  1.00 93.10           O  
ATOM   8548  CG  LYS B 256      40.794 -26.446  -7.500  1.00 93.10           C  
ATOM   8551  CD  LYS B 256      41.082 -27.801  -8.171  1.00 93.10           C  
ATOM   8554  CE  LYS B 256      39.843 -28.420  -8.837  1.00 93.10           C  
ATOM   8557  NZ  LYS B 256      40.216 -29.412  -9.899  1.00 93.10           N  
ATOM   8561  N   VAL B 257      40.069 -23.050  -7.604  1.00 94.12           N  
ATOM   8563  CA  VAL B 257      39.341 -22.196  -8.558  1.00 94.12           C  
ATOM   8565  C   VAL B 257      39.252 -20.753  -8.092  1.00 94.12           C  
ATOM   8566  CB  VAL B 257      37.939 -22.728  -8.893  1.00 94.12           C  
ATOM   8568  O   VAL B 257      38.941 -19.882  -8.894  1.00 94.12           O  
ATOM   8569  CG1 VAL B 257      38.038 -24.027  -9.687  1.00 94.12           C  
ATOM   8573  CG2 VAL B 257      37.064 -22.986  -7.664  1.00 94.12           C  
ATOM   8577  N   PHE B 258      39.543 -20.465  -6.825  1.00 97.13           N  
ATOM   8579  CA  PHE B 258      39.687 -19.091  -6.377  1.00 97.13           C  
ATOM   8581  C   PHE B 258      40.873 -18.438  -7.085  1.00 97.13           C  
ATOM   8582  CB  PHE B 258      39.853 -19.043  -4.859  1.00 97.13           C  
ATOM   8585  O   PHE B 258      42.005 -18.904  -6.998  1.00 97.13           O  
ATOM   8586  CG  PHE B 258      40.050 -17.633  -4.344  1.00 97.13           C  
ATOM   8587  CD1 PHE B 258      41.183 -17.304  -3.576  1.00 97.13           C  
ATOM   8589  CD2 PHE B 258      39.105 -16.639  -4.653  1.00 97.13           C  
ATOM   8591  CE1 PHE B 258      41.355 -15.991  -3.098  1.00 97.13           C  
ATOM   8593  CE2 PHE B 258      39.291 -15.330  -4.192  1.00 97.13           C  
ATOM   8595  CZ  PHE B 258      40.411 -15.000  -3.413  1.00 97.13           C  
ATOM   8597  N   THR B 259      40.613 -17.333  -7.773  1.00 96.63           N  
ATOM   8599  CA  THR B 259      41.629 -16.660  -8.589  1.00 96.63           C  
ATOM   8601  C   THR B 259      42.669 -15.907  -7.753  1.00 96.63           C  
ATOM   8602  CB  THR B 259      40.961 -15.662  -9.533  1.00 96.63           C  
ATOM   8604  O   THR B 259      43.675 -15.452  -8.294  1.00 96.63           O  
ATOM   8605  CG2 THR B 259      39.918 -16.248 -10.472  1.00 96.63           C  
ATOM   8609  OG1 THR B 259      40.340 -14.679  -8.736  1.00 96.63           O  
ATOM   8611  N   GLY B 260      42.406 -15.689  -6.460  1.00 97.05           N  
ATOM   8613  CA  GLY B 260      43.148 -14.750  -5.617  1.00 97.05           C  
ATOM   8616  C   GLY B 260      42.519 -13.354  -5.544  1.00 97.05           C  
ATOM   8617  O   GLY B 260      42.911 -12.564  -4.692  1.00 97.05           O  
ATOM   8618  N   HIS B 261      41.542 -13.027  -6.404  1.00 96.99           N  
ATOM   8620  CA  HIS B 261      40.880 -11.722  -6.355  1.00 96.99           C  
ATOM   8622  C   HIS B 261      39.784 -11.678  -5.308  1.00 96.99           C  
ATOM   8623  CB  HIS B 261      40.185 -11.367  -7.666  1.00 96.99           C  
ATOM   8626  O   HIS B 261      38.840 -12.467  -5.343  1.00 96.99           O  
ATOM   8627  CG  HIS B 261      40.070  -9.900  -7.986  1.00 96.99           C  
ATOM   8628  CD2 HIS B 261      38.927  -9.311  -8.455  1.00 96.99           C  
ATOM   8630  ND1 HIS B 261      40.965  -8.884  -7.715  1.00 96.99           N  
ATOM   8632  CE1 HIS B 261      40.358  -7.718  -8.001  1.00 96.99           C  
ATOM   8634  NE2 HIS B 261      39.119  -7.931  -8.463  1.00 96.99           N  
ATOM   8635  N   TRP B 262      39.823 -10.642  -4.496  1.00 98.45           N  
ATOM   8637  CA  TRP B 262      38.687 -10.194  -3.720  1.00 98.45           C  
ATOM   8639  C   TRP B 262      38.707  -8.669  -3.684  1.00 98.45           C  
ATOM   8640  CB  TRP B 262      38.756 -10.823  -2.328  1.00 98.45           C  
ATOM   8643  O   TRP B 262      39.746  -8.052  -3.934  1.00 98.45           O  
ATOM   8644  CG  TRP B 262      39.957 -10.410  -1.541  1.00 98.45           C  
ATOM   8645  CD1 TRP B 262      41.171 -11.006  -1.566  1.00 98.45           C  
ATOM   8647  CD2 TRP B 262      40.100  -9.247  -0.676  1.00 98.45           C  
ATOM   8648  CE2 TRP B 262      41.451  -9.186  -0.224  1.00 98.45           C  
ATOM   8649  CE3 TRP B 262      39.236  -8.211  -0.265  1.00 98.45           C  
ATOM   8651  NE1 TRP B 262      42.052 -10.294  -0.778  1.00 98.45           N  
ATOM   8653  CH2 TRP B 262      41.023  -7.162   1.028  1.00 98.45           C  
ATOM   8655  CZ2 TRP B 262      41.919  -8.154   0.600  1.00 98.45           C  
ATOM   8657  CZ3 TRP B 262      39.692  -7.188   0.583  1.00 98.45           C  
ATOM   8659  N   ALA B 263      37.564  -8.058  -3.390  1.00 98.13           N  
ATOM   8661  CA  ALA B 263      37.488  -6.619  -3.191  1.00 98.13           C  
ATOM   8663  C   ALA B 263      36.350  -6.246  -2.241  1.00 98.13           C  
ATOM   8664  CB  ALA B 263      37.338  -5.915  -4.549  1.00 98.13           C  
ATOM   8668  O   ALA B 263      35.294  -6.879  -2.234  1.00 98.13           O  
ATOM   8669  N   VAL B 264      36.562  -5.171  -1.484  1.00 98.72           N  
ATOM   8671  CA  VAL B 264      35.488  -4.401  -0.851  1.00 98.72           C  
ATOM   8673  C   VAL B 264      35.169  -3.245  -1.790  1.00 98.72           C  
ATOM   8674  CB  VAL B 264      35.905  -3.884   0.537  1.00 98.72           C  
ATOM   8676  O   VAL B 264      36.005  -2.363  -1.993  1.00 98.72           O  
ATOM   8677  CG1 VAL B 264      34.777  -3.082   1.191  1.00 98.72           C  
ATOM   8681  CG2 VAL B 264      36.247  -5.037   1.483  1.00 98.72           C  
ATOM   8685  N   VAL B 265      33.980  -3.244  -2.383  1.00 98.05           N  
ATOM   8687  CA  VAL B 265      33.568  -2.174  -3.298  1.00 98.05           C  
ATOM   8689  C   VAL B 265      33.195  -0.951  -2.469  1.00 98.05           C  
ATOM   8690  CB  VAL B 265      32.396  -2.620  -4.185  1.00 98.05           C  
ATOM   8692  O   VAL B 265      32.266  -1.020  -1.677  1.00 98.05           O  
ATOM   8693  CG1 VAL B 265      32.001  -1.500  -5.155  1.00 98.05           C  
ATOM   8697  CG2 VAL B 265      32.746  -3.870  -5.005  1.00 98.05           C  
ATOM   8701  N   ARG B 266      33.911   0.166  -2.632  1.00 96.94           N  
ATOM   8703  CA  ARG B 266      33.649   1.419  -1.889  1.00 96.94           C  
ATOM   8705  C   ARG B 266      33.160   2.567  -2.764  1.00 96.94           C  
ATOM   8706  CB  ARG B 266      34.903   1.840  -1.109  1.00 96.94           C  
ATOM   8709  O   ARG B 266      32.487   3.477  -2.284  1.00 96.94           O  
ATOM   8710  CG  ARG B 266      35.214   0.862   0.026  1.00 96.94           C  
ATOM   8713  CD  ARG B 266      36.353   1.378   0.915  1.00 96.94           C  
ATOM   8716  NE  ARG B 266      36.508   0.525   2.106  1.00 96.94           N  
ATOM   8718  NH1 ARG B 266      34.798   1.433   3.382  1.00 96.94           N  
ATOM   8721  NH2 ARG B 266      35.793  -0.365   4.080  1.00 96.94           N  
ATOM   8724  CZ  ARG B 266      35.724   0.544   3.170  1.00 96.94           C  
ATOM   8725  N   GLU B 267      33.494   2.541  -4.047  1.00 96.02           N  
ATOM   8727  CA  GLU B 267      33.114   3.597  -4.979  1.00 96.02           C  
ATOM   8729  C   GLU B 267      31.659   3.451  -5.431  1.00 96.02           C  
ATOM   8730  CB  GLU B 267      34.063   3.630  -6.179  1.00 96.02           C  
ATOM   8733  O   GLU B 267      31.143   2.348  -5.596  1.00 96.02           O  
ATOM   8734  CG  GLU B 267      35.510   3.924  -5.751  1.00 96.02           C  
ATOM   8737  CD  GLU B 267      36.446   4.163  -6.943  1.00 96.02           C  
ATOM   8738  OE1 GLU B 267      37.584   4.608  -6.687  1.00 96.02           O  
ATOM   8739  OE2 GLU B 267      36.008   3.939  -8.092  1.00 96.02           O  
ATOM   8740  N   GLY B 268      30.983   4.583  -5.651  1.00 96.84           N  
ATOM   8742  CA  GLY B 268      29.620   4.593  -6.193  1.00 96.84           C  
ATOM   8745  C   GLY B 268      28.524   4.140  -5.222  1.00 96.84           C  
ATOM   8746  O   GLY B 268      27.406   3.897  -5.669  1.00 96.84           O  
ATOM   8747  N   LEU B 269      28.815   4.051  -3.917  1.00 98.40           N  
ATOM   8749  CA  LEU B 269      27.845   3.625  -2.899  1.00 98.40           C  
ATOM   8751  C   LEU B 269      26.935   4.743  -2.366  1.00 98.40           C  
ATOM   8752  CB  LEU B 269      28.576   2.920  -1.748  1.00 98.40           C  
ATOM   8755  O   LEU B 269      25.997   4.460  -1.617  1.00 98.40           O  
ATOM   8756  CG  LEU B 269      29.367   1.654  -2.130  1.00 98.40           C  
ATOM   8758  CD1 LEU B 269      29.745   0.948  -0.831  1.00 98.40           C  
ATOM   8762  CD2 LEU B 269      28.584   0.676  -3.012  1.00 98.40           C  
ATOM   8766  N   THR B 270      27.188   5.997  -2.753  1.00 97.99           N  
ATOM   8768  CA  THR B 270      26.368   7.163  -2.397  1.00 97.99           C  
ATOM   8770  C   THR B 270      25.563   7.680  -3.583  1.00 97.99           C  
ATOM   8771  CB  THR B 270      27.202   8.310  -1.808  1.00 97.99           C  
ATOM   8773  O   THR B 270      25.943   7.503  -4.746  1.00 97.99           O  
ATOM   8774  CG2 THR B 270      27.921   7.924  -0.520  1.00 97.99           C  
ATOM   8778  OG1 THR B 270      28.190   8.739  -2.719  1.00 97.99           O  
ATOM   8780  N   ASN B 271      24.446   8.359  -3.308  1.00 97.77           N  
ATOM   8782  CA  ASN B 271      23.663   9.034  -4.341  1.00 97.77           C  
ATOM   8784  C   ASN B 271      22.962  10.292  -3.793  1.00 97.77           C  
ATOM   8785  CB  ASN B 271      22.657   8.036  -4.929  1.00 97.77           C  
ATOM   8788  O   ASN B 271      22.426  10.234  -2.688  1.00 97.77           O  
ATOM   8789  CG  ASN B 271      21.930   8.568  -6.146  1.00 97.77           C  
ATOM   8790  ND2 ASN B 271      22.237   8.067  -7.320  1.00 97.77           N  
ATOM   8793  OD1 ASN B 271      21.098   9.455  -6.060  1.00 97.77           O  
ATOM   8794  N   PRO B 272      22.890  11.401  -4.561  1.00 96.11           N  
ATOM   8795  CA  PRO B 272      22.217  12.637  -4.137  1.00 96.11           C  
ATOM   8797  C   PRO B 272      20.755  12.474  -3.703  1.00 96.11           C  
ATOM   8798  CB  PRO B 272      22.291  13.573  -5.347  1.00 96.11           C  
ATOM   8801  O   PRO B 272      20.245  13.304  -2.964  1.00 96.11           O  
ATOM   8802  CG  PRO B 272      23.542  13.108  -6.083  1.00 96.11           C  
ATOM   8805  CD  PRO B 272      23.527  11.601  -5.858  1.00 96.11           C  
ATOM   8808  N   TRP B 273      20.075  11.422  -4.157  1.00 95.67           N  
ATOM   8810  CA  TRP B 273      18.679  11.130  -3.830  1.00 95.67           C  
ATOM   8812  C   TRP B 273      18.508  10.236  -2.599  1.00 95.67           C  
ATOM   8813  CB  TRP B 273      18.031  10.521  -5.075  1.00 95.67           C  
ATOM   8816  O   TRP B 273      17.383   9.944  -2.203  1.00 95.67           O  
ATOM   8817  CG  TRP B 273      17.918  11.483  -6.212  1.00 95.67           C  
ATOM   8818  CD1 TRP B 273      18.689  11.483  -7.321  1.00 95.67           C  
ATOM   8820  CD2 TRP B 273      17.008  12.617  -6.352  1.00 95.67           C  
ATOM   8821  CE2 TRP B 273      17.267  13.247  -7.605  1.00 95.67           C  
ATOM   8822  CE3 TRP B 273      15.995  13.182  -5.551  1.00 95.67           C  
ATOM   8824  NE1 TRP B 273      18.307  12.523  -8.147  1.00 95.67           N  
ATOM   8826  CH2 TRP B 273      15.517  14.879  -7.235  1.00 95.67           C  
ATOM   8828  CZ2 TRP B 273      16.538  14.360  -8.050  1.00 95.67           C  
ATOM   8830  CZ3 TRP B 273      15.250  14.293  -5.986  1.00 95.67           C  
ATOM   8832  N   ILE B 274      19.599   9.778  -1.989  1.00 97.76           N  
ATOM   8834  CA  ILE B 274      19.530   8.985  -0.767  1.00 97.76           C  
ATOM   8836  C   ILE B 274      19.544   9.936   0.439  1.00 97.76           C  
ATOM   8837  CB  ILE B 274      20.647   7.931  -0.730  1.00 97.76           C  
ATOM   8839  O   ILE B 274      20.471  10.750   0.543  1.00 97.76           O  
ATOM   8840  CG1 ILE B 274      20.426   6.908  -1.864  1.00 97.76           C  
ATOM   8843  CG2 ILE B 274      20.611   7.231   0.633  1.00 97.76           C  
ATOM   8847  CD1 ILE B 274      21.587   5.923  -2.050  1.00 97.76           C  
ATOM   8851  N   PRO B 275      18.546   9.851   1.339  1.00 96.30           N  
ATOM   8852  CA  PRO B 275      18.565  10.560   2.611  1.00 96.30           C  
ATOM   8854  C   PRO B 275      19.804  10.227   3.446  1.00 96.30           C  
ATOM   8855  CB  PRO B 275      17.294  10.124   3.345  1.00 96.30           C  
ATOM   8858  O   PRO B 275      20.206   9.069   3.533  1.00 96.30           O  
ATOM   8859  CG  PRO B 275      16.342   9.761   2.210  1.00 96.30           C  
ATOM   8862  CD  PRO B 275      17.284   9.135   1.190  1.00 96.30           C  
ATOM   8865  N   ASP B 276      20.376  11.236   4.095  1.00 95.25           N  
ATOM   8867  CA  ASP B 276      21.412  11.072   5.117  1.00 95.25           C  
ATOM   8869  C   ASP B 276      21.036  11.924   6.328  1.00 95.25           C  
ATOM   8870  CB  ASP B 276      22.793  11.450   4.560  1.00 95.25           C  
ATOM   8873  O   ASP B 276      21.327  13.118   6.370  1.00 95.25           O  
ATOM   8874  CG  ASP B 276      23.930  11.117   5.538  1.00 95.25           C  
ATOM   8875  OD1 ASP B 276      23.726  10.272   6.437  1.00 95.25           O  
ATOM   8876  OD2 ASP B 276      25.049  11.647   5.347  1.00 95.25           O  
ATOM   8877  N   ASN B 277      20.298  11.336   7.271  1.00 91.81           N  
ATOM   8879  CA  ASN B 277      19.662  12.056   8.378  1.00 91.81           C  
ATOM   8881  C   ASN B 277      18.782  13.225   7.880  1.00 91.81           C  
ATOM   8882  CB  ASN B 277      20.741  12.405   9.421  1.00 91.81           C  
ATOM   8885  O   ASN B 277      17.759  12.977   7.246  1.00 91.81           O  
ATOM   8886  CG  ASN B 277      20.183  12.916  10.732  1.00 91.81           C  
ATOM   8887  ND2 ASN B 277      20.936  13.706  11.459  1.00 91.81           N  
ATOM   8890  OD1 ASN B 277      19.083  12.599  11.154  1.00 91.81           O  
ATOM   8891  N   TRP B 278      19.163  14.485   8.132  1.00 94.78           N  
ATOM   8893  CA  TRP B 278      18.444  15.673   7.633  1.00 94.78           C  
ATOM   8895  C   TRP B 278      19.049  16.250   6.346  1.00 94.78           C  
ATOM   8896  CB  TRP B 278      18.330  16.720   8.743  1.00 94.78           C  
ATOM   8899  O   TRP B 278      18.611  17.294   5.857  1.00 94.78           O  
ATOM   8900  CG  TRP B 278      17.427  16.307   9.861  1.00 94.78           C  
ATOM   8901  CD1 TRP B 278      17.826  15.771  11.034  1.00 94.78           C  
ATOM   8903  CD2 TRP B 278      15.968  16.312   9.897  1.00 94.78           C  
ATOM   8904  CE2 TRP B 278      15.549  15.716  11.124  1.00 94.78           C  
ATOM   8905  CE3 TRP B 278      14.954  16.756   9.020  1.00 94.78           C  
ATOM   8907  NE1 TRP B 278      16.722  15.442  11.792  1.00 94.78           N  
ATOM   8909  CH2 TRP B 278      13.214  15.930  10.532  1.00 94.78           C  
ATOM   8911  CZ2 TRP B 278      14.198  15.506  11.439  1.00 94.78           C  
ATOM   8913  CZ3 TRP B 278      13.594  16.591   9.353  1.00 94.78           C  
ATOM   8915  N   SER B 279      20.043  15.560   5.797  1.00 93.11           N  
ATOM   8917  CA  SER B 279      20.790  15.910   4.596  1.00 93.11           C  
ATOM   8919  C   SER B 279      20.490  14.923   3.455  1.00 93.11           C  
ATOM   8920  CB  SER B 279      22.286  15.953   4.947  1.00 93.11           C  
ATOM   8923  O   SER B 279      19.591  14.082   3.534  1.00 93.11           O  
ATOM   8924  OG  SER B 279      22.529  16.794   6.063  1.00 93.11           O  
ATOM   8926  N   TRP B 280      21.244  15.044   2.363  1.00 93.76           N  
ATOM   8928  CA  TRP B 280      21.116  14.242   1.146  1.00 93.76           C  
ATOM   8930  C   TRP B 280      22.500  13.783   0.681  1.00 93.76           C  
ATOM   8931  CB  TRP B 280      20.444  15.092   0.061  1.00 93.76           C  
ATOM   8934  O   TRP B 280      23.504  14.386   1.057  1.00 93.76           O  
ATOM   8935  CG  TRP B 280      19.101  15.643   0.419  1.00 93.76           C  
ATOM   8936  CD1 TRP B 280      18.838  16.906   0.826  1.00 93.76           C  
ATOM   8938  CD2 TRP B 280      17.832  14.930   0.471  1.00 93.76           C  
ATOM   8939  CE2 TRP B 280      16.827  15.833   0.924  1.00 93.76           C  
ATOM   8940  CE3 TRP B 280      17.434  13.603   0.200  1.00 93.76           C  
ATOM   8942  NE1 TRP B 280      17.494  17.023   1.130  1.00 93.76           N  
ATOM   8944  CH2 TRP B 280      15.141  14.099   0.865  1.00 93.76           C  
ATOM   8946  CZ2 TRP B 280      15.496  15.432   1.103  1.00 93.76           C  
ATOM   8948  CZ3 TRP B 280      16.105  13.193   0.398  1.00 93.76           C  
ATOM   8950  N   GLY B 281      22.565  12.763  -0.177  1.00 96.35           N  
ATOM   8952  CA  GLY B 281      23.850  12.194  -0.603  1.00 96.35           C  
ATOM   8955  C   GLY B 281      24.291  10.988   0.224  1.00 96.35           C  
ATOM   8956  O   GLY B 281      25.483  10.686   0.261  1.00 96.35           O  
ATOM   8957  N   GLY B 282      23.351  10.318   0.892  1.00 97.60           N  
ATOM   8959  CA  GLY B 282      23.619   9.179   1.763  1.00 97.60           C  
ATOM   8962  C   GLY B 282      24.116   7.935   1.035  1.00 97.60           C  
ATOM   8963  O   GLY B 282      24.149   7.864  -0.199  1.00 97.60           O  
ATOM   8964  N   VAL B 283      24.499   6.937   1.830  1.00 98.36           N  
ATOM   8966  CA  VAL B 283      24.883   5.598   1.363  1.00 98.36           C  
ATOM   8968  C   VAL B 283      23.656   4.699   1.210  1.00 98.36           C  
ATOM   8969  CB  VAL B 283      25.923   4.932   2.287  1.00 98.36           C  
ATOM   8971  O   VAL B 283      22.704   4.795   1.980  1.00 98.36           O  
ATOM   8972  CG1 VAL B 283      27.273   5.653   2.222  1.00 98.36           C  
ATOM   8976  CG2 VAL B 283      25.486   4.859   3.757  1.00 98.36           C  
ATOM   8980  N   ALA B 284      23.676   3.781   0.241  1.00 98.33           N  
ATOM   8982  CA  ALA B 284      22.602   2.790   0.107  1.00 98.33           C  
ATOM   8984  C   ALA B 284      22.598   1.756   1.247  1.00 98.33           C  
ATOM   8985  CB  ALA B 284      22.723   2.107  -1.256  1.00 98.33           C  
ATOM   8989  O   ALA B 284      21.547   1.210   1.575  1.00 98.33           O  
ATOM   8990  N   SER B 285      23.752   1.479   1.850  1.00 98.57           N  
ATOM   8992  CA  SER B 285      23.911   0.613   3.018  1.00 98.57           C  
ATOM   8994  C   SER B 285      25.159   1.037   3.786  1.00 98.57           C  
ATOM   8995  CB  SER B 285      24.044  -0.851   2.579  1.00 98.57           C  
ATOM   8998  O   SER B 285      26.127   1.496   3.181  1.00 98.57           O  
ATOM   8999  OG  SER B 285      24.206  -1.665   3.717  1.00 98.57           O  
ATOM   9001  N   GLU B 286      25.151   0.854   5.103  1.00 98.25           N  
ATOM   9003  CA  GLU B 286      26.342   0.953   5.953  1.00 98.25           C  
ATOM   9005  C   GLU B 286      27.328  -0.207   5.750  1.00 98.25           C  
ATOM   9006  CB  GLU B 286      25.923   1.049   7.425  1.00 98.25           C  
ATOM   9009  O   GLU B 286      28.439  -0.168   6.277  1.00 98.25           O  
ATOM   9010  CG  GLU B 286      25.396   2.449   7.766  1.00 98.25           C  
ATOM   9013  CD  GLU B 286      24.834   2.537   9.190  1.00 98.25           C  
ATOM   9014  OE1 GLU B 286      23.930   3.380   9.387  1.00 98.25           O  
ATOM   9015  OE2 GLU B 286      25.279   1.772  10.075  1.00 98.25           O  
ATOM   9016  N   HIS B 287      26.959  -1.216   4.962  1.00 98.71           N  
ATOM   9018  CA  HIS B 287      27.848  -2.279   4.505  1.00 98.71           C  
ATOM   9020  C   HIS B 287      28.275  -2.022   3.062  1.00 98.71           C  
ATOM   9021  CB  HIS B 287      27.169  -3.644   4.639  1.00 98.71           C  
ATOM   9024  O   HIS B 287      27.481  -1.602   2.215  1.00 98.71           O  
ATOM   9025  CG  HIS B 287      26.853  -4.006   6.064  1.00 98.71           C  
ATOM   9026  CD2 HIS B 287      25.919  -3.418   6.874  1.00 98.71           C  
ATOM   9028  ND1 HIS B 287      27.438  -5.022   6.782  1.00 98.71           N  
ATOM   9030  CE1 HIS B 287      26.877  -5.035   8.002  1.00 98.71           C  
ATOM   9032  NE2 HIS B 287      25.963  -4.055   8.112  1.00 98.71           N  
ATOM   9033  N   CYS B 288      29.529  -2.327   2.763  1.00 98.86           N  
ATOM   9035  CA  CYS B 288      30.030  -2.401   1.402  1.00 98.86           C  
ATOM   9037  C   CYS B 288      29.731  -3.788   0.812  1.00 98.86           C  
ATOM   9038  CB  CYS B 288      31.538  -2.157   1.398  1.00 98.86           C  
ATOM   9041  O   CYS B 288      29.849  -4.790   1.519  1.00 98.86           O  
ATOM   9042  SG  CYS B 288      31.929  -0.461   1.901  1.00 98.86           S  
ATOM   9044  N   PRO B 289      29.444  -3.888  -0.496  1.00 98.78           N  
ATOM   9045  CA  PRO B 289      29.509  -5.165  -1.178  1.00 98.78           C  
ATOM   9047  C   PRO B 289      30.933  -5.717  -1.110  1.00 98.78           C  
ATOM   9048  CB  PRO B 289      29.065  -4.939  -2.623  1.00 98.78           C  
ATOM   9051  O   PRO B 289      31.913  -5.017  -1.388  1.00 98.78           O  
ATOM   9052  CG  PRO B 289      28.748  -3.448  -2.727  1.00 98.78           C  
ATOM   9055  CD  PRO B 289      29.214  -2.804  -1.427  1.00 98.78           C  
ATOM   9058  N   VAL B 290      31.033  -6.998  -0.791  1.00 98.83           N  
ATOM   9060  CA  VAL B 290      32.291  -7.739  -0.755  1.00 98.83           C  
ATOM   9062  C   VAL B 290      32.233  -8.807  -1.829  1.00 98.83           C  
ATOM   9063  CB  VAL B 290      32.487  -8.345   0.636  1.00 98.83           C  
ATOM   9065  O   VAL B 290      31.300  -9.606  -1.830  1.00 98.83           O  
ATOM   9066  CG1 VAL B 290      33.722  -9.231   0.693  1.00 98.83           C  
ATOM   9070  CG2 VAL B 290      32.640  -7.251   1.697  1.00 98.83           C  
ATOM   9074  N   LEU B 291      33.211  -8.829  -2.736  1.00 98.64           N  
ATOM   9076  CA  LEU B 291      33.255  -9.772  -3.853  1.00 98.64           C  
ATOM   9078  C   LEU B 291      34.494 -10.661  -3.832  1.00 98.64           C  
ATOM   9079  CB  LEU B 291      33.031  -9.036  -5.192  1.00 98.64           C  
ATOM   9082  O   LEU B 291      35.542 -10.283  -3.307  1.00 98.64           O  
ATOM   9083  CG  LEU B 291      34.184  -8.143  -5.695  1.00 98.64           C  
ATOM   9085  CD1 LEU B 291      35.293  -8.917  -6.425  1.00 98.64           C  
ATOM   9089  CD2 LEU B 291      33.629  -7.131  -6.700  1.00 98.64           C  
ATOM   9093  N   ALA B 292      34.370 -11.821  -4.469  1.00 98.61           N  
ATOM   9095  CA  ALA B 292      35.457 -12.736  -4.781  1.00 98.61           C  
ATOM   9097  C   ALA B 292      35.307 -13.269  -6.213  1.00 98.61           C  
ATOM   9098  CB  ALA B 292      35.483 -13.856  -3.738  1.00 98.61           C  
ATOM   9102  O   ALA B 292      34.192 -13.447  -6.711  1.00 98.61           O  
ATOM   9103  N   GLU B 293      36.436 -13.513  -6.879  1.00 97.78           N  
ATOM   9105  CA  GLU B 293      36.481 -13.984  -8.268  1.00 97.78           C  
ATOM   9107  C   GLU B 293      36.987 -15.429  -8.346  1.00 97.78           C  
ATOM   9108  CB  GLU B 293      37.352 -13.033  -9.093  1.00 97.78           C  
ATOM   9111  O   GLU B 293      38.012 -15.782  -7.749  1.00 97.78           O  
ATOM   9112  CG  GLU B 293      37.333 -13.238 -10.607  1.00 97.78           C  
ATOM   9115  CD  GLU B 293      38.243 -12.194 -11.277  1.00 97.78           C  
ATOM   9116  OE1 GLU B 293      39.462 -12.438 -11.404  1.00 97.78           O  
ATOM   9117  OE2 GLU B 293      37.742 -11.088 -11.585  1.00 97.78           O  
ATOM   9118  N   PHE B 294      36.291 -16.254  -9.123  1.00 96.24           N  
ATOM   9120  CA  PHE B 294      36.569 -17.678  -9.294  1.00 96.24           C  
ATOM   9122  C   PHE B 294      36.656 -18.037 -10.774  1.00 96.24           C  
ATOM   9123  CB  PHE B 294      35.474 -18.505  -8.610  1.00 96.24           C  
ATOM   9126  O   PHE B 294      35.862 -17.550 -11.572  1.00 96.24           O  
ATOM   9127  CG  PHE B 294      35.361 -18.252  -7.122  1.00 96.24           C  
ATOM   9128  CD1 PHE B 294      36.072 -19.058  -6.215  1.00 96.24           C  
ATOM   9130  CD2 PHE B 294      34.569 -17.192  -6.644  1.00 96.24           C  
ATOM   9132  CE1 PHE B 294      35.977 -18.818  -4.834  1.00 96.24           C  
ATOM   9134  CE2 PHE B 294      34.490 -16.941  -5.267  1.00 96.24           C  
ATOM   9136  CZ  PHE B 294      35.177 -17.762  -4.361  1.00 96.24           C  
ATOM   9138  N   TYR B 295      37.576 -18.926 -11.137  1.00 94.14           N  
ATOM   9140  CA  TYR B 295      37.564 -19.591 -12.437  1.00 94.14           C  
ATOM   9142  C   TYR B 295      36.314 -20.471 -12.553  1.00 94.14           C  
ATOM   9143  CB  TYR B 295      38.853 -20.409 -12.614  1.00 94.14           C  
ATOM   9146  O   TYR B 295      35.991 -21.218 -11.627  1.00 94.14           O  
ATOM   9147  CG  TYR B 295      40.117 -19.567 -12.638  1.00 94.14           C  
ATOM   9148  CD1 TYR B 295      40.317 -18.662 -13.697  1.00 94.14           C  
ATOM   9150  CD2 TYR B 295      41.083 -19.670 -11.614  1.00 94.14           C  
ATOM   9152  CE1 TYR B 295      41.449 -17.830 -13.709  1.00 94.14           C  
ATOM   9154  CE2 TYR B 295      42.239 -18.862 -11.643  1.00 94.14           C  
ATOM   9156  OH  TYR B 295      43.468 -17.076 -12.708  1.00 94.14           O  
ATOM   9158  CZ  TYR B 295      42.410 -17.924 -12.686  1.00 94.14           C  
ATOM   9159  N   THR B 296      35.598 -20.387 -13.677  1.00 90.03           N  
ATOM   9161  CA  THR B 296      34.362 -21.171 -13.890  1.00 90.03           C  
ATOM   9163  C   THR B 296      34.645 -22.634 -14.212  1.00 90.03           C  
ATOM   9164  CB  THR B 296      33.525 -20.588 -15.033  1.00 90.03           C  
ATOM   9166  O   THR B 296      33.828 -23.512 -13.935  1.00 90.03           O  
ATOM   9167  CG2 THR B 296      33.052 -19.169 -14.723  1.00 90.03           C  
ATOM   9171  OG1 THR B 296      34.294 -20.533 -16.207  1.00 90.03           O  
ATOM   9173  N   GLU B 297      35.809 -22.899 -14.799  1.00 80.35           N  
ATOM   9175  CA  GLU B 297      36.274 -24.235 -15.143  1.00 80.35           C  
ATOM   9177  C   GLU B 297      37.395 -24.661 -14.197  1.00 80.35           C  
ATOM   9178  CB  GLU B 297      36.698 -24.303 -16.613  1.00 80.35           C  
ATOM   9181  O   GLU B 297      38.358 -23.925 -13.945  1.00 80.35           O  
ATOM   9182  CG  GLU B 297      35.483 -24.125 -17.538  1.00 80.35           C  
ATOM   9185  CD  GLU B 297      35.828 -24.222 -19.029  1.00 80.35           C  
ATOM   9186  OE1 GLU B 297      34.876 -24.069 -19.826  1.00 80.35           O  
ATOM   9187  OE2 GLU B 297      37.017 -24.422 -19.356  1.00 80.35           O  
ATOM   9188  N   LYS B 298      37.248 -25.877 -13.667  1.00 65.91           N  
ATOM   9190  CA  LYS B 298      38.312 -26.569 -12.947  1.00 65.91           C  
ATOM   9192  C   LYS B 298      39.288 -27.120 -13.983  1.00 65.91           C  
ATOM   9193  CB  LYS B 298      37.712 -27.701 -12.093  1.00 65.91           C  
ATOM   9196  O   LYS B 298      38.832 -27.746 -14.934  1.00 65.91           O  
ATOM   9197  CG  LYS B 298      36.876 -27.149 -10.931  1.00 65.91           C  
ATOM   9200  CD  LYS B 298      36.305 -28.227 -10.004  1.00 65.91           C  
ATOM   9203  CE  LYS B 298      35.326 -27.547  -9.039  1.00 65.91           C  
ATOM   9206  NZ  LYS B 298      34.755 -28.495  -8.060  1.00 65.91           N  
ATOM   9210  N   ASP B 299      40.588 -26.932 -13.751  1.00 51.63           N  
ATOM   9212  CA  ASP B 299      41.591 -27.839 -14.333  1.00 51.63           C  
ATOM   9214  C   ASP B 299      41.330 -29.281 -13.871  1.00 51.63           C  
ATOM   9215  CB  ASP B 299      43.030 -27.412 -13.969  1.00 51.63           C  
ATOM   9218  O   ASP B 299      40.919 -29.454 -12.677  1.00 51.63           O  
ATOM   9219  CG  ASP B 299      43.594 -26.242 -14.795  1.00 51.63           C  
ATOM   9220  OD1 ASP B 299      43.583 -26.306 -16.040  1.00 51.63           O  
ATOM   9221  OD2 ASP B 299      43.994 -25.234 -14.157  1.00 51.63           O  
ATOM   9222  OXT ASP B 299      41.561 -30.182 -14.701  1.00 51.63           O  
TER
END
