# Supplementary material for: Improving deep learning protein monomer and complex structure prediction using DeepMSA2 with huge metagenomics data
Source: Nat Methods. 2024 Jan 2;21(2):279–89. doi: 10.1038/s41592-023-02130-4 (PMC10864179; doi:10.1038/s41592-023-02130-4)
Supplement: Supplementary file 17 — Statistical source data and structure coordinate files. [file 41592_2023_2130_MOESM17_ESM.zip › Figure6/Fig6B.T1170o.DMFold-Multimer_model.pdb]

PFRMAT TS
TARGET T1170
MODEL   1
PARENT N/A
ATOM      1  N   VAL A   1     236.765 211.067 176.958  1.00 42.97           N  
ATOM      5  CA  VAL A   1     237.542 211.068 178.224  1.00 42.97           C  
ATOM      7  C   VAL A   1     236.902 210.164 179.276  1.00 42.97           C  
ATOM      8  CB  VAL A   1     237.780 212.492 178.749  1.00 42.97           C  
ATOM     10  O   VAL A   1     237.609 209.401 179.913  1.00 42.97           O  
ATOM     11  CG1 VAL A   1     238.652 212.491 180.006  1.00 42.97           C  
ATOM     15  CG2 VAL A   1     238.489 213.333 177.676  1.00 42.97           C  
ATOM     19  N   GLU A   2     235.580 210.133 179.448  1.00 54.63           N  
ATOM     21  CA  GLU A   2     234.993 209.219 180.452  1.00 54.63           C  
ATOM     23  C   GLU A   2     235.221 207.732 180.146  1.00 54.63           C  
ATOM     24  CB  GLU A   2     233.515 209.543 180.646  1.00 54.63           C  
ATOM     27  O   GLU A   2     235.589 206.977 181.045  1.00 54.63           O  
ATOM     28  CG  GLU A   2     233.419 210.760 181.577  1.00 54.63           C  
ATOM     31  CD  GLU A   2     232.011 211.337 181.683  1.00 54.63           C  
ATOM     32  OE1 GLU A   2     231.753 211.989 182.724  1.00 54.63           O  
ATOM     33  OE2 GLU A   2     231.286 211.230 180.683  1.00 54.63           O  
ATOM     34  N   ARG A   3     235.186 207.324 178.869  1.00 62.17           N  
ATOM     36  CA  ARG A   3     235.602 205.965 178.465  1.00 62.17           C  
ATOM     38  C   ARG A   3     237.043 205.618 178.875  1.00 62.17           C  
ATOM     39  CB  ARG A   3     235.389 205.742 176.954  1.00 62.17           C  
ATOM     42  O   ARG A   3     237.333 204.450 179.101  1.00 62.17           O  
ATOM     43  CG  ARG A   3     233.900 205.700 176.554  1.00 62.17           C  
ATOM     46  CD  ARG A   3     233.717 205.308 175.077  1.00 62.17           C  
ATOM     49  NE  ARG A   3     232.295 205.357 174.671  1.00 62.17           N  
ATOM     51  NH1 ARG A   3     232.525 204.784 172.449  1.00 62.17           N  
ATOM     54  NH2 ARG A   3     230.516 205.327 173.238  1.00 62.17           N  
ATOM     57  CZ  ARG A   3     231.788 205.154 173.461  1.00 62.17           C  
ATOM     58  N   THR A   4     237.938 206.607 179.017  1.00 67.57           N  
ATOM     60  CA  THR A   4     239.330 206.380 179.451  1.00 67.57           C  
ATOM     62  C   THR A   4     239.488 206.293 180.972  1.00 67.57           C  
ATOM     63  CB  THR A   4     240.330 207.393 178.850  1.00 67.57           C  
ATOM     65  O   THR A   4     240.527 205.835 181.438  1.00 67.57           O  
ATOM     66  CG2 THR A   4     240.384 207.291 177.327  1.00 67.57           C  
ATOM     70  OG1 THR A   4     240.013 208.740 179.091  1.00 67.57           O  
ATOM     72  N   LEU A   5     238.476 206.680 181.762  1.00 76.85           N  
ATOM     74  CA  LEU A   5     238.506 206.509 183.220  1.00 76.85           C  
ATOM     76  C   LEU A   5     238.297 205.057 183.638  1.00 76.85           C  
ATOM     77  CB  LEU A   5     237.428 207.380 183.885  1.00 76.85           C  
ATOM     80  O   LEU A   5     238.869 204.633 184.641  1.00 76.85           O  
ATOM     81  CG  LEU A   5     237.818 208.858 183.958  1.00 76.85           C  
ATOM     83  CD1 LEU A   5     236.587 209.696 184.269  1.00 76.85           C  
ATOM     87  CD2 LEU A   5     238.841 209.095 185.065  1.00 76.85           C  
ATOM     91  N   ARG A   6     237.494 204.299 182.885  1.00 84.42           N  
ATOM     93  CA  ARG A   6     237.106 202.930 183.232  1.00 84.42           C  
ATOM     95  C   ARG A   6     238.327 201.989 183.128  1.00 84.42           C  
ATOM     96  CB  ARG A   6     235.923 202.514 182.333  1.00 84.42           C  
ATOM     99  O   ARG A   6     238.879 201.873 182.032  1.00 84.42           O  
ATOM    100  CG  ARG A   6     235.146 201.320 182.907  1.00 84.42           C  
ATOM    103  CD  ARG A   6     233.922 200.898 182.072  1.00 84.42           C  
ATOM    106  NE  ARG A   6     232.841 201.913 182.013  1.00 84.42           N  
ATOM    108  NH1 ARG A   6     231.306 200.679 180.802  1.00 84.42           N  
ATOM    111  NH2 ARG A   6     230.835 202.784 181.293  1.00 84.42           N  
ATOM    114  CZ  ARG A   6     231.674 201.787 181.383  1.00 84.42           C  
ATOM    115  N   PRO A   7     238.764 201.346 184.232  1.00 91.55           N  
ATOM    116  CA  PRO A   7     239.824 200.336 184.211  1.00 91.55           C  
ATOM    118  C   PRO A   7     239.604 199.295 183.112  1.00 91.55           C  
ATOM    119  CB  PRO A   7     239.785 199.664 185.587  1.00 91.55           C  
ATOM    122  O   PRO A   7     238.492 198.790 182.967  1.00 91.55           O  
ATOM    123  CG  PRO A   7     239.227 200.746 186.505  1.00 91.55           C  
ATOM    126  CD  PRO A   7     238.303 201.558 185.597  1.00 91.55           C  
ATOM    129  N   GLN A   8     240.655 198.969 182.357  1.00 93.04           N  
ATOM    131  CA  GLN A   8     240.580 197.970 181.286  1.00 93.04           C  
ATOM    133  C   GLN A   8     241.050 196.584 181.740  1.00 93.04           C  
ATOM    134  CB  GLN A   8     241.401 198.449 180.079  1.00 93.04           C  
ATOM    137  O   GLN A   8     240.585 195.585 181.205  1.00 93.04           O  
ATOM    138  CG  GLN A   8     240.840 199.725 179.435  1.00 93.04           C  
ATOM    141  CD  GLN A   8     239.446 199.521 178.853  1.00 93.04           C  
ATOM    142  NE2 GLN A   8     238.495 200.366 179.185  1.00 93.04           N  
ATOM    145  OE1 GLN A   8     239.188 198.602 178.094  1.00 93.04           O  
ATOM    146  N   TYR A   9     241.938 196.511 182.733  1.00 95.75           N  
ATOM    148  CA  TYR A   9     242.543 195.266 183.224  1.00 95.75           C  
ATOM    150  C   TYR A   9     242.639 195.267 184.753  1.00 95.75           C  
ATOM    151  CB  TYR A   9     243.940 195.117 182.610  1.00 95.75           C  
ATOM    154  O   TYR A   9     242.595 196.335 185.371  1.00 95.75           O  
ATOM    155  CG  TYR A   9     243.945 194.991 181.102  1.00 95.75           C  
ATOM    156  CD1 TYR A   9     243.722 193.736 180.503  1.00 95.75           C  
ATOM    158  CD2 TYR A   9     244.130 196.137 180.304  1.00 95.75           C  
ATOM    160  CE1 TYR A   9     243.684 193.624 179.101  1.00 95.75           C  
ATOM    162  CE2 TYR A   9     244.065 196.032 178.901  1.00 95.75           C  
ATOM    164  OH  TYR A   9     243.775 194.672 176.947  1.00 95.75           O  
ATOM    166  CZ  TYR A   9     243.840 194.773 178.299  1.00 95.75           C  
ATOM    167  N   PHE A  10     242.878 194.108 185.380  1.00 96.47           N  
ATOM    169  CA  PHE A  10     242.969 194.027 186.848  1.00 96.47           C  
ATOM    171  C   PHE A  10     244.072 194.909 187.438  1.00 96.47           C  
ATOM    172  CB  PHE A  10     243.219 192.583 187.297  1.00 96.47           C  
ATOM    175  O   PHE A  10     243.925 195.421 188.544  1.00 96.47           O  
ATOM    176  CG  PHE A  10     242.019 191.672 187.203  1.00 96.47           C  
ATOM    177  CD1 PHE A  10     240.816 192.010 187.851  1.00 96.47           C  
ATOM    179  CD2 PHE A  10     242.116 190.463 186.495  1.00 96.47           C  
ATOM    181  CE1 PHE A  10     239.703 191.157 187.759  1.00 96.47           C  
ATOM    183  CE2 PHE A  10     241.006 189.612 186.407  1.00 96.47           C  
ATOM    185  CZ  PHE A  10     239.794 189.964 187.025  1.00 96.47           C  
ATOM    187  N   LYS A  11     245.170 195.119 186.701  1.00 93.41           N  
ATOM    189  CA  LYS A  11     246.283 195.997 187.110  1.00 93.41           C  
ATOM    191  C   LYS A  11     245.885 197.477 187.257  1.00 93.41           C  
ATOM    192  CB  LYS A  11     247.457 195.832 186.124  1.00 93.41           C  
ATOM    195  O   LYS A  11     246.600 198.222 187.909  1.00 93.41           O  
ATOM    196  CG  LYS A  11     247.089 196.393 184.744  1.00 93.41           C  
ATOM    199  CD  LYS A  11     248.172 196.283 183.676  1.00 93.41           C  
ATOM    202  CE  LYS A  11     247.570 196.967 182.442  1.00 93.41           C  
ATOM    205  NZ  LYS A  11     248.475 196.965 181.278  1.00 93.41           N  
ATOM    209  N   GLU A  12     244.799 197.901 186.611  1.00 92.75           N  
ATOM    211  CA  GLU A  12     244.251 199.266 186.671  1.00 92.75           C  
ATOM    213  C   GLU A  12     243.056 199.359 187.631  1.00 92.75           C  
ATOM    214  CB  GLU A  12     243.807 199.685 185.259  1.00 92.75           C  
ATOM    217  O   GLU A  12     242.551 200.453 187.885  1.00 92.75           O  
ATOM    218  CG  GLU A  12     244.968 199.922 184.280  1.00 92.75           C  
ATOM    221  CD  GLU A  12     244.541 199.728 182.820  1.00 92.75           C  
ATOM    222  OE1 GLU A  12     245.390 199.225 182.039  1.00 92.75           O  
ATOM    223  OE2 GLU A  12     243.368 200.044 182.509  1.00 92.75           O  
ATOM    224  N   TYR A  13     242.578 198.217 188.133  1.00 95.85           N  
ATOM    226  CA  TYR A  13     241.429 198.122 189.019  1.00 95.85           C  
ATOM    228  C   TYR A  13     241.891 198.197 190.478  1.00 95.85           C  
ATOM    229  CB  TYR A  13     240.640 196.848 188.701  1.00 95.85           C  
ATOM    232  O   TYR A  13     242.401 197.226 191.049  1.00 95.85           O  
ATOM    233  CG  TYR A  13     239.205 196.911 189.179  1.00 95.85           C  
ATOM    234  CD1 TYR A  13     238.901 196.926 190.556  1.00 95.85           C  
ATOM    236  CD2 TYR A  13     238.167 196.989 188.232  1.00 95.85           C  
ATOM    238  CE1 TYR A  13     237.565 197.026 190.978  1.00 95.85           C  
ATOM    240  CE2 TYR A  13     236.829 197.053 188.652  1.00 95.85           C  
ATOM    242  OH  TYR A  13     235.236 197.167 190.402  1.00 95.85           O  
ATOM    244  CZ  TYR A  13     236.531 197.086 190.025  1.00 95.85           C  
ATOM    245  N   ILE A  14     241.717 199.373 191.071  1.00 95.65           N  
ATOM    247  CA  ILE A  14     242.083 199.665 192.461  1.00 95.65           C  
ATOM    249  C   ILE A  14     241.048 199.031 193.405  1.00 95.65           C  
ATOM    250  CB  ILE A  14     242.220 201.194 192.642  1.00 95.65           C  
ATOM    252  O   ILE A  14     239.872 198.965 193.060  1.00 95.65           O  
ATOM    253  CG1 ILE A  14     243.308 201.779 191.705  1.00 95.65           C  
ATOM    256  CG2 ILE A  14     242.560 201.540 194.100  1.00 95.65           C  
ATOM    260  CD1 ILE A  14     243.187 203.293 191.497  1.00 95.65           C  
ATOM    264  N   GLY A  15     241.474 198.545 194.575  1.00 95.51           N  
ATOM    266  CA  GLY A  15     240.597 197.926 195.581  1.00 95.51           C  
ATOM    269  C   GLY A  15     239.954 196.600 195.146  1.00 95.51           C  
ATOM    270  O   GLY A  15     240.320 196.021 194.120  1.00 95.51           O  
ATOM    271  N   GLN A  16     238.986 196.106 195.926  1.00 96.39           N  
ATOM    273  CA  GLN A  16     238.264 194.837 195.686  1.00 96.39           C  
ATOM    275  C   GLN A  16     239.174 193.599 195.594  1.00 96.39           C  
ATOM    276  CB  GLN A  16     237.323 194.943 194.467  1.00 96.39           C  
ATOM    279  O   GLN A  16     238.916 192.673 194.822  1.00 96.39           O  
ATOM    280  CG  GLN A  16     236.339 196.111 194.558  1.00 96.39           C  
ATOM    283  CD  GLN A  16     235.381 196.000 195.735  1.00 96.39           C  
ATOM    284  NE2 GLN A  16     235.013 197.115 196.311  1.00 96.39           N  
ATOM    287  OE1 GLN A  16     234.942 194.933 196.133  1.00 96.39           O  
ATOM    288  N   ASP A  17     240.258 193.572 196.371  1.00 94.00           N  
ATOM    290  CA  ASP A  17     241.321 192.569 196.236  1.00 94.00           C  
ATOM    292  C   ASP A  17     240.817 191.131 196.356  1.00 94.00           C  
ATOM    293  CB  ASP A  17     242.431 192.859 197.249  1.00 94.00           C  
ATOM    296  O   ASP A  17     241.163 190.293 195.526  1.00 94.00           O  
ATOM    297  CG  ASP A  17     243.119 194.198 196.973  1.00 94.00           C  
ATOM    298  OD1 ASP A  17     243.252 194.569 195.775  1.00 94.00           O  
ATOM    299  OD2 ASP A  17     243.495 194.844 197.968  1.00 94.00           O  
ATOM    300  N   LYS A  18     239.906 190.863 197.295  1.00 91.54           N  
ATOM    302  CA  LYS A  18     239.340 189.524 197.502  1.00 91.54           C  
ATOM    304  C   LYS A  18     238.650 188.975 196.246  1.00 91.54           C  
ATOM    305  CB  LYS A  18     238.389 189.578 198.705  1.00 91.54           C  
ATOM    308  O   LYS A  18     238.881 187.832 195.861  1.00 91.54           O  
ATOM    309  CG  LYS A  18     238.226 188.199 199.351  1.00 91.54           C  
ATOM    312  CD  LYS A  18     237.236 188.292 200.514  1.00 91.54           C  
ATOM    315  CE  LYS A  18     237.237 186.990 201.312  1.00 91.54           C  
ATOM    318  NZ  LYS A  18     236.166 187.008 202.321  1.00 91.54           N  
ATOM    322  N   VAL A  19     237.847 189.806 195.577  1.00 94.51           N  
ATOM    324  CA  VAL A  19     237.149 189.436 194.335  1.00 94.51           C  
ATOM    326  C   VAL A  19     238.138 189.297 193.180  1.00 94.51           C  
ATOM    327  CB  VAL A  19     236.054 190.463 193.987  1.00 94.51           C  
ATOM    329  O   VAL A  19     238.077 188.318 192.439  1.00 94.51           O  
ATOM    330  CG1 VAL A  19     235.344 190.139 192.666  1.00 94.51           C  
ATOM    334  CG2 VAL A  19     234.982 190.506 195.077  1.00 94.51           C  
ATOM    338  N   LYS A  20     239.077 190.244 193.036  1.00 95.90           N  
ATOM    340  CA  LYS A  20     240.094 190.192 191.973  1.00 95.90           C  
ATOM    342  C   LYS A  20     240.958 188.939 192.076  1.00 95.90           C  
ATOM    343  CB  LYS A  20     241.012 191.418 192.024  1.00 95.90           C  
ATOM    346  O   LYS A  20     241.252 188.332 191.052  1.00 95.90           O  
ATOM    347  CG  LYS A  20     240.331 192.739 191.628  1.00 95.90           C  
ATOM    350  CD  LYS A  20     241.321 193.919 191.582  1.00 95.90           C  
ATOM    353  CE  LYS A  20     242.193 193.947 192.845  1.00 95.90           C  
ATOM    356  NZ  LYS A  20     242.768 195.272 193.147  1.00 95.90           N  
ATOM    360  N   ASP A  21     241.375 188.553 193.276  1.00 93.42           N  
ATOM    362  CA  ASP A  21     242.265 187.409 193.473  1.00 93.42           C  
ATOM    364  C   ASP A  21     241.569 186.083 193.149  1.00 93.42           C  
ATOM    365  CB  ASP A  21     242.837 187.434 194.897  1.00 93.42           C  
ATOM    368  O   ASP A  21     242.146 185.246 192.455  1.00 93.42           O  
ATOM    369  CG  ASP A  21     243.880 188.544 195.108  1.00 93.42           C  
ATOM    370  OD1 ASP A  21     244.377 189.126 194.098  1.00 93.42           O  
ATOM    371  OD2 ASP A  21     244.237 188.751 196.288  1.00 93.42           O  
ATOM    372  N   GLN A  22     240.302 185.928 193.541  1.00 93.77           N  
ATOM    374  CA  GLN A  22     239.483 184.791 193.113  1.00 93.77           C  
ATOM    376  C   GLN A  22     239.313 184.764 191.585  1.00 93.77           C  
ATOM    377  CB  GLN A  22     238.110 184.865 193.787  1.00 93.77           C  
ATOM    380  O   GLN A  22     239.570 183.740 190.949  1.00 93.77           O  
ATOM    381  CG  GLN A  22     238.116 184.542 195.290  1.00 93.77           C  
ATOM    384  CD  GLN A  22     236.711 184.643 195.883  1.00 93.77           C  
ATOM    385  NE2 GLN A  22     236.533 184.534 197.179  1.00 93.77           N  
ATOM    388  OE1 GLN A  22     235.720 184.795 195.188  1.00 93.77           O  
ATOM    389  N   LEU A  23     238.929 185.893 190.977  1.00 96.55           N  
ATOM    391  CA  LEU A  23     238.720 185.978 189.529  1.00 96.55           C  
ATOM    393  C   LEU A  23     239.996 185.686 188.737  1.00 96.55           C  
ATOM    394  CB  LEU A  23     238.166 187.359 189.146  1.00 96.55           C  
ATOM    397  O   LEU A  23     239.917 184.974 187.741  1.00 96.55           O  
ATOM    398  CG  LEU A  23     236.688 187.590 189.496  1.00 96.55           C  
ATOM    400  CD1 LEU A  23     236.336 189.051 189.214  1.00 96.55           C  
ATOM    404  CD2 LEU A  23     235.752 186.712 188.660  1.00 96.55           C  
ATOM    408  N   LYS A  24     241.166 186.166 189.180  1.00 96.25           N  
ATOM    410  CA  LYS A  24     242.455 185.845 188.543  1.00 96.25           C  
ATOM    412  C   LYS A  24     242.678 184.338 188.468  1.00 96.25           C  
ATOM    413  CB  LYS A  24     243.617 186.488 189.304  1.00 96.25           C  
ATOM    416  O   LYS A  24     242.999 183.846 187.394  1.00 96.25           O  
ATOM    417  CG  LYS A  24     243.797 187.980 188.996  1.00 96.25           C  
ATOM    420  CD  LYS A  24     244.831 188.527 189.983  1.00 96.25           C  
ATOM    423  CE  LYS A  24     244.937 190.047 189.938  1.00 96.25           C  
ATOM    426  NZ  LYS A  24     245.597 190.514 191.183  1.00 96.25           N  
ATOM    430  N   ILE A  25     242.449 183.610 189.566  1.00 95.40           N  
ATOM    432  CA  ILE A  25     242.608 182.147 189.607  1.00 95.40           C  
ATOM    434  C   ILE A  25     241.677 181.478 188.588  1.00 95.40           C  
ATOM    435  CB  ILE A  25     242.367 181.614 191.042  1.00 95.40           C  
ATOM    437  O   ILE A  25     242.116 180.632 187.811  1.00 95.40           O  
ATOM    438  CG1 ILE A  25     243.473 182.126 191.995  1.00 95.40           C  
ATOM    441  CG2 ILE A  25     242.318 180.072 191.076  1.00 95.40           C  
ATOM    445  CD1 ILE A  25     243.144 181.933 193.479  1.00 95.40           C  
ATOM    449  N   PHE A  26     240.399 181.862 188.560  1.00 96.51           N  
ATOM    451  CA  PHE A  26     239.409 181.218 187.691  1.00 96.51           C  
ATOM    453  C   PHE A  26     239.618 181.550 186.209  1.00 96.51           C  
ATOM    454  CB  PHE A  26     237.995 181.590 188.158  1.00 96.51           C  
ATOM    457  O   PHE A  26     239.534 180.657 185.368  1.00 96.51           O  
ATOM    458  CG  PHE A  26     237.711 181.376 189.638  1.00 96.51           C  
ATOM    459  CD1 PHE A  26     238.296 180.310 190.350  1.00 96.51           C  
ATOM    461  CD2 PHE A  26     236.861 182.270 190.317  1.00 96.51           C  
ATOM    463  CE1 PHE A  26     238.073 180.165 191.730  1.00 96.51           C  
ATOM    465  CE2 PHE A  26     236.614 182.111 191.691  1.00 96.51           C  
ATOM    467  CZ  PHE A  26     237.238 181.072 192.402  1.00 96.51           C  
ATOM    469  N   ILE A  27     239.953 182.805 185.896  1.00 97.11           N  
ATOM    471  CA  ILE A  27     240.282 183.261 184.540  1.00 97.11           C  
ATOM    473  C   ILE A  27     241.540 182.556 184.034  1.00 97.11           C  
ATOM    474  CB  ILE A  27     240.422 184.802 184.523  1.00 97.11           C  
ATOM    476  O   ILE A  27     241.554 182.038 182.921  1.00 97.11           O  
ATOM    477  CG1 ILE A  27     239.024 185.446 184.672  1.00 97.11           C  
ATOM    480  CG2 ILE A  27     241.108 185.317 183.242  1.00 97.11           C  
ATOM    484  CD1 ILE A  27     239.062 186.932 185.038  1.00 97.11           C  
ATOM    488  N   GLU A  28     242.595 182.481 184.847  1.00 95.71           N  
ATOM    490  CA  GLU A  28     243.850 181.842 184.448  1.00 95.71           C  
ATOM    492  C   GLU A  28     243.672 180.327 184.243  1.00 95.71           C  
ATOM    493  CB  GLU A  28     244.931 182.211 185.478  1.00 95.71           C  
ATOM    496  O   GLU A  28     244.165 179.777 183.255  1.00 95.71           O  
ATOM    497  CG  GLU A  28     246.365 182.038 184.962  1.00 95.71           C  
ATOM    500  CD  GLU A  28     247.405 182.746 185.853  1.00 95.71           C  
ATOM    501  OE1 GLU A  28     248.487 183.084 185.311  1.00 95.71           O  
ATOM    502  OE2 GLU A  28     247.140 182.954 187.058  1.00 95.71           O  
ATOM    503  N   ALA A  29     242.880 179.666 185.096  1.00 94.48           N  
ATOM    505  CA  ALA A  29     242.515 178.260 184.932  1.00 94.48           C  
ATOM    507  C   ALA A  29     241.690 178.004 183.657  1.00 94.48           C  
ATOM    508  CB  ALA A  29     241.773 177.788 186.190  1.00 94.48           C  
ATOM    512  O   ALA A  29     241.992 177.059 182.926  1.00 94.48           O  
ATOM    513  N   ALA A  30     240.688 178.840 183.364  1.00 94.94           N  
ATOM    515  CA  ALA A  30     239.865 178.729 182.157  1.00 94.94           C  
ATOM    517  C   ALA A  30     240.701 178.925 180.881  1.00 94.94           C  
ATOM    518  CB  ALA A  30     238.716 179.740 182.253  1.00 94.94           C  
ATOM    522  O   ALA A  30     240.677 178.082 179.984  1.00 94.94           O  
ATOM    523  N   LYS A  31     241.550 179.963 180.851  1.00 95.28           N  
ATOM    525  CA  LYS A  31     242.465 180.229 179.730  1.00 95.28           C  
ATOM    527  C   LYS A  31     243.448 179.087 179.489  1.00 95.28           C  
ATOM    528  CB  LYS A  31     243.234 181.533 179.973  1.00 95.28           C  
ATOM    531  O   LYS A  31     243.712 178.745 178.342  1.00 95.28           O  
ATOM    532  CG  LYS A  31     242.319 182.755 179.821  1.00 95.28           C  
ATOM    535  CD  LYS A  31     243.050 184.065 180.121  1.00 95.28           C  
ATOM    538  CE  LYS A  31     243.975 184.455 178.966  1.00 95.28           C  
ATOM    541  NZ  LYS A  31     244.462 185.838 179.154  1.00 95.28           N  
ATOM    545  N   LEU A  32     243.994 178.482 180.546  1.00 93.68           N  
ATOM    547  CA  LEU A  32     244.907 177.339 180.419  1.00 93.68           C  
ATOM    549  C   LEU A  32     244.224 176.083 179.867  1.00 93.68           C  
ATOM    550  CB  LEU A  32     245.541 177.031 181.786  1.00 93.68           C  
ATOM    553  O   LEU A  32     244.903 175.252 179.260  1.00 93.68           O  
ATOM    554  CG  LEU A  32     246.731 177.940 182.134  1.00 93.68           C  
ATOM    556  CD1 LEU A  32     247.087 177.762 183.609  1.00 93.68           C  
ATOM    560  CD2 LEU A  32     247.975 177.590 181.308  1.00 93.68           C  
ATOM    564  N   ARG A  33     242.915 175.931 180.088  1.00 91.89           N  
ATOM    566  CA  ARG A  33     242.121 174.806 179.578  1.00 91.89           C  
ATOM    568  C   ARG A  33     241.468 175.080 178.218  1.00 91.89           C  
ATOM    569  CB  ARG A  33     241.102 174.359 180.641  1.00 91.89           C  
ATOM    572  O   ARG A  33     240.879 174.157 177.671  1.00 91.89           O  
ATOM    573  CG  ARG A  33     241.801 173.765 181.878  1.00 91.89           C  
ATOM    576  CD  ARG A  33     240.818 173.137 182.873  1.00 91.89           C  
ATOM    579  NE  ARG A  33     239.882 174.132 183.406  1.00 91.89           N  
ATOM    581  NH1 ARG A  33     240.345 174.036 185.681  1.00 91.89           N  
ATOM    584  NH2 ARG A  33     238.851 175.448 184.914  1.00 91.89           N  
ATOM    587  CZ  ARG A  33     239.723 174.527 184.650  1.00 91.89           C  
ATOM    588  N   ASP A  34     241.631 176.285 177.662  1.00 93.84           N  
ATOM    590  CA  ASP A  34     240.939 176.741 176.442  1.00 93.84           C  
ATOM    592  C   ASP A  34     239.406 176.634 176.586  1.00 93.84           C  
ATOM    593  CB  ASP A  34     241.542 176.042 175.203  1.00 93.84           C  
ATOM    596  O   ASP A  34     238.689 176.201 175.686  1.00 93.84           O  
ATOM    597  CG  ASP A  34     241.355 176.797 173.881  1.00 93.84           C  
ATOM    598  OD1 ASP A  34     241.425 178.047 173.903  1.00 93.84           O  
ATOM    599  OD2 ASP A  34     241.315 176.117 172.826  1.00 93.84           O  
ATOM    600  N   GLU A  35     238.906 176.977 177.779  1.00 92.10           N  
ATOM    602  CA  GLU A  35     237.492 176.918 178.164  1.00 92.10           C  
ATOM    604  C   GLU A  35     236.930 178.335 178.362  1.00 92.10           C  
ATOM    605  CB  GLU A  35     237.316 176.077 179.450  1.00 92.10           C  
ATOM    608  O   GLU A  35     237.639 179.247 178.801  1.00 92.10           O  
ATOM    609  CG  GLU A  35     237.581 174.569 179.262  1.00 92.10           C  
ATOM    612  CD  GLU A  35     237.555 173.736 180.568  1.00 92.10           C  
ATOM    613  OE1 GLU A  35     237.535 172.486 180.478  1.00 92.10           O  
ATOM    614  OE2 GLU A  35     237.616 174.294 181.698  1.00 92.10           O  
ATOM    615  N   ALA A  36     235.632 178.517 178.097  1.00 95.00           N  
ATOM    617  CA  ALA A  36     234.915 179.704 178.559  1.00 95.00           C  
ATOM    619  C   ALA A  36     234.948 179.766 180.097  1.00 95.00           C  
ATOM    620  CB  ALA A  36     233.480 179.689 178.014  1.00 95.00           C  
ATOM    624  O   ALA A  36     234.990 178.736 180.776  1.00 95.00           O  
ATOM    625  N   LEU A  37     234.930 180.976 180.657  1.00 95.87           N  
ATOM    627  CA  LEU A  37     234.818 181.137 182.100  1.00 95.87           C  
ATOM    629  C   LEU A  37     233.432 180.641 182.550  1.00 95.87           C  
ATOM    630  CB  LEU A  37     235.084 182.611 182.461  1.00 95.87           C  
ATOM    633  O   LEU A  37     232.427 180.856 181.874  1.00 95.87           O  
ATOM    634  CG  LEU A  37     235.154 182.899 183.972  1.00 95.87           C  
ATOM    636  CD1 LEU A  37     236.416 182.305 184.605  1.00 95.87           C  
ATOM    640  CD2 LEU A  37     235.166 184.406 184.217  1.00 95.87           C  
ATOM    644  N   ASP A  38     233.357 179.991 183.711  1.00 95.15           N  
ATOM    646  CA  ASP A  38     232.058 179.650 184.294  1.00 95.15           C  
ATOM    648  C   ASP A  38     231.235 180.935 184.528  1.00 95.15           C  
ATOM    649  CB  ASP A  38     232.230 178.890 185.621  1.00 95.15           C  
ATOM    652  O   ASP A  38     231.769 181.995 184.876  1.00 95.15           O  
ATOM    653  CG  ASP A  38     232.294 177.353 185.560  1.00 95.15           C  
ATOM    654  OD1 ASP A  38     232.397 176.703 184.503  1.00 95.15           O  
ATOM    655  OD2 ASP A  38     232.262 176.768 186.671  1.00 95.15           O  
ATOM    656  N   HIS A  39     229.911 180.834 184.396  1.00 96.88           N  
ATOM    658  CA  HIS A  39     229.006 181.960 184.624  1.00 96.88           C  
ATOM    660  C   HIS A  39     229.275 182.642 185.969  1.00 96.88           C  
ATOM    661  CB  HIS A  39     227.557 181.481 184.545  1.00 96.88           C  
ATOM    664  O   HIS A  39     229.401 181.984 187.010  1.00 96.88           O  
ATOM    665  CG  HIS A  39     227.237 180.792 183.250  1.00 96.88           C  
ATOM    666  CD2 HIS A  39     226.437 179.696 183.097  1.00 96.88           C  
ATOM    668  ND1 HIS A  39     227.722 181.121 182.002  1.00 96.88           N  
ATOM    670  CE1 HIS A  39     227.173 180.284 181.108  1.00 96.88           C  
ATOM    672  NE2 HIS A  39     226.398 179.401 181.740  1.00 96.88           N  
ATOM    673  N   THR A  40     229.348 183.972 185.943  1.00 97.39           N  
ATOM    675  CA  THR A  40     229.815 184.791 187.063  1.00 97.39           C  
ATOM    677  C   THR A  40     228.742 185.784 187.512  1.00 97.39           C  
ATOM    678  CB  THR A  40     231.114 185.507 186.671  1.00 97.39           C  
ATOM    680  O   THR A  40     228.242 186.568 186.716  1.00 97.39           O  
ATOM    681  CG2 THR A  40     231.661 186.391 187.792  1.00 97.39           C  
ATOM    685  OG1 THR A  40     232.132 184.574 186.377  1.00 97.39           O  
ATOM    687  N   LEU A  41     228.399 185.788 188.800  1.00 96.71           N  
ATOM    689  CA  LEU A  41     227.498 186.774 189.401  1.00 96.71           C  
ATOM    691  C   LEU A  41     228.305 187.813 190.180  1.00 96.71           C  
ATOM    692  CB  LEU A  41     226.486 186.049 190.304  1.00 96.71           C  
ATOM    695  O   LEU A  41     229.032 187.461 191.106  1.00 96.71           O  
ATOM    696  CG  LEU A  41     225.431 186.964 190.950  1.00 96.71           C  
ATOM    698  CD1 LEU A  41     224.499 187.587 189.909  1.00 96.71           C  
ATOM    702  CD2 LEU A  41     224.578 186.160 191.931  1.00 96.71           C  
ATOM    706  N   LEU A  42     228.150 189.092 189.846  1.00 97.29           N  
ATOM    708  CA  LEU A  42     228.730 190.224 190.570  1.00 97.29           C  
ATOM    710  C   LEU A  42     227.637 190.934 191.371  1.00 97.29           C  
ATOM    711  CB  LEU A  42     229.396 191.186 189.573  1.00 97.29           C  
ATOM    714  O   LEU A  42     226.667 191.434 190.803  1.00 97.29           O  
ATOM    715  CG  LEU A  42     230.569 190.589 188.776  1.00 97.29           C  
ATOM    717  CD1 LEU A  42     231.004 191.610 187.727  1.00 97.29           C  
ATOM    721  CD2 LEU A  42     231.769 190.262 189.670  1.00 97.29           C  
ATOM    725  N   PHE A  43     227.780 191.025 192.689  1.00 93.31           N  
ATOM    727  CA  PHE A  43     226.749 191.634 193.529  1.00 93.31           C  
ATOM    729  C   PHE A  43     227.315 192.572 194.581  1.00 93.31           C  
ATOM    730  CB  PHE A  43     225.845 190.563 194.138  1.00 93.31           C  
ATOM    733  O   PHE A  43     228.429 192.389 195.052  1.00 93.31           O  
ATOM    734  CG  PHE A  43     226.527 189.661 195.136  1.00 93.31           C  
ATOM    735  CD1 PHE A  43     227.262 188.550 194.685  1.00 93.31           C  
ATOM    737  CD2 PHE A  43     226.401 189.914 196.514  1.00 93.31           C  
ATOM    739  CE1 PHE A  43     227.847 187.679 195.615  1.00 93.31           C  
ATOM    741  CE2 PHE A  43     226.970 189.026 197.441  1.00 93.31           C  
ATOM    743  CZ  PHE A  43     227.675 187.898 196.990  1.00 93.31           C  
ATOM    745  N   GLY A  44     226.538 193.588 194.941  1.00 89.15           N  
ATOM    747  CA  GLY A  44     226.915 194.594 195.928  1.00 89.15           C  
ATOM    750  C   GLY A  44     226.293 195.959 195.628  1.00 89.15           C  
ATOM    751  O   GLY A  44     225.664 196.132 194.578  1.00 89.15           O  
ATOM    752  N   PRO A  45     226.471 196.951 196.514  1.00 86.63           N  
ATOM    753  CA  PRO A  45     225.924 198.295 196.348  1.00 86.63           C  
ATOM    755  C   PRO A  45     226.206 198.955 194.978  1.00 86.63           C  
ATOM    756  CB  PRO A  45     226.516 199.121 197.493  1.00 86.63           C  
ATOM    759  O   PRO A  45     227.140 198.579 194.256  1.00 86.63           O  
ATOM    760  CG  PRO A  45     226.797 198.088 198.583  1.00 86.63           C  
ATOM    763  CD  PRO A  45     227.098 196.801 197.819  1.00 86.63           C  
ATOM    766  N   PRO A  46     225.410 199.965 194.582  1.00 87.65           N  
ATOM    767  CA  PRO A  46     225.630 200.701 193.341  1.00 87.65           C  
ATOM    769  C   PRO A  46     226.959 201.468 193.339  1.00 87.65           C  
ATOM    770  CB  PRO A  46     224.445 201.664 193.202  1.00 87.65           C  
ATOM    773  O   PRO A  46     227.436 201.927 194.371  1.00 87.65           O  
ATOM    774  CG  PRO A  46     223.386 201.103 194.148  1.00 87.65           C  
ATOM    777  CD  PRO A  46     224.212 200.449 195.249  1.00 87.65           C  
ATOM    780  N   GLY A  47     227.542 201.676 192.155  1.00 89.52           N  
ATOM    782  CA  GLY A  47     228.710 202.554 191.994  1.00 89.52           C  
ATOM    785  C   GLY A  47     230.056 201.968 192.441  1.00 89.52           C  
ATOM    786  O   GLY A  47     231.055 202.683 192.391  1.00 89.52           O  
ATOM    787  N   LEU A  48     230.094 200.685 192.817  1.00 92.98           N  
ATOM    789  CA  LEU A  48     231.312 199.963 193.212  1.00 92.98           C  
ATOM    791  C   LEU A  48     232.146 199.439 192.034  1.00 92.98           C  
ATOM    792  CB  LEU A  48     230.931 198.811 194.158  1.00 92.98           C  
ATOM    795  O   LEU A  48     233.257 198.965 192.240  1.00 92.98           O  
ATOM    796  CG  LEU A  48     230.240 199.249 195.459  1.00 92.98           C  
ATOM    798  CD1 LEU A  48     229.974 198.007 196.294  1.00 92.98           C  
ATOM    802  CD2 LEU A  48     231.079 200.216 196.293  1.00 92.98           C  
ATOM    806  N   GLY A  49     231.634 199.527 190.803  1.00 92.28           N  
ATOM    808  CA  GLY A  49     232.362 199.117 189.598  1.00 92.28           C  
ATOM    811  C   GLY A  49     232.039 197.710 189.084  1.00 92.28           C  
ATOM    812  O   GLY A  49     232.894 197.118 188.434  1.00 92.28           O  
ATOM    813  N   LYS A  50     230.825 197.184 189.321  1.00 92.29           N  
ATOM    815  CA  LYS A  50     230.347 195.894 188.767  1.00 92.29           C  
ATOM    817  C   LYS A  50     230.434 195.853 187.238  1.00 92.29           C  
ATOM    818  CB  LYS A  50     228.899 195.616 189.220  1.00 92.29           C  
ATOM    821  O   LYS A  50     231.093 194.987 186.676  1.00 92.29           O  
ATOM    822  CG  LYS A  50     228.803 195.334 190.728  1.00 92.29           C  
ATOM    825  CD  LYS A  50     227.377 195.108 191.242  1.00 92.29           C  
ATOM    828  CE  LYS A  50     226.489 196.344 191.051  1.00 92.29           C  
ATOM    831  NZ  LYS A  50     225.270 196.249 191.877  1.00 92.29           N  
ATOM    835  N   THR A  51     229.882 196.868 186.574  1.00 89.60           N  
ATOM    837  CA  THR A  51     229.969 197.046 185.118  1.00 89.60           C  
ATOM    839  C   THR A  51     231.420 197.124 184.641  1.00 89.60           C  
ATOM    840  CB  THR A  51     229.249 198.346 184.723  1.00 89.60           C  
ATOM    842  O   THR A  51     231.791 196.513 183.649  1.00 89.60           O  
ATOM    843  CG2 THR A  51     228.925 198.413 183.244  1.00 89.60           C  
ATOM    847  OG1 THR A  51     228.066 198.496 185.475  1.00 89.60           O  
ATOM    849  N   THR A  52     232.279 197.840 185.376  1.00 92.08           N  
ATOM    851  CA  THR A  52     233.721 197.915 185.078  1.00 92.08           C  
ATOM    853  C   THR A  52     234.385 196.544 185.190  1.00 92.08           C  
ATOM    854  CB  THR A  52     234.410 198.894 186.033  1.00 92.08           C  
ATOM    856  O   THR A  52     235.172 196.182 184.324  1.00 92.08           O  
ATOM    857  CG2 THR A  52     235.913 199.022 185.820  1.00 92.08           C  
ATOM    861  OG1 THR A  52     233.826 200.169 185.883  1.00 92.08           O  
ATOM    863  N   MET A  53     234.049 195.770 186.224  1.00 96.31           N  
ATOM    865  CA  MET A  53     234.595 194.433 186.435  1.00 96.31           C  
ATOM    867  C   MET A  53     234.220 193.495 185.283  1.00 96.31           C  
ATOM    868  CB  MET A  53     234.098 193.894 187.784  1.00 96.31           C  
ATOM    871  O   MET A  53     235.077 192.755 184.821  1.00 96.31           O  
ATOM    872  CG  MET A  53     234.846 192.632 188.225  1.00 96.31           C  
ATOM    875  SD  MET A  53     236.524 192.946 188.838  1.00 96.31           S  
ATOM    876  CE  MET A  53     236.150 193.547 190.508  1.00 96.31           C  
ATOM    880  N   ALA A  54     232.994 193.568 184.758  1.00 95.98           N  
ATOM    882  CA  ALA A  54     232.590 192.772 183.596  1.00 95.98           C  
ATOM    884  C   ALA A  54     233.459 193.056 182.355  1.00 95.98           C  
ATOM    885  CB  ALA A  54     231.103 193.022 183.335  1.00 95.98           C  
ATOM    889  O   ALA A  54     233.944 192.119 181.722  1.00 95.98           O  
ATOM    890  N   PHE A  55     233.746 194.333 182.064  1.00 93.31           N  
ATOM    892  CA  PHE A  55     234.689 194.721 181.002  1.00 93.31           C  
ATOM    894  C   PHE A  55     236.104 194.190 181.257  1.00 93.31           C  
ATOM    895  CB  PHE A  55     234.721 196.249 180.844  1.00 93.31           C  
ATOM    898  O   PHE A  55     236.746 193.682 180.339  1.00 93.31           O  
ATOM    899  CG  PHE A  55     233.667 196.795 179.903  1.00 93.31           C  
ATOM    900  CD1 PHE A  55     233.913 196.810 178.517  1.00 93.31           C  
ATOM    902  CD2 PHE A  55     232.435 197.262 180.394  1.00 93.31           C  
ATOM    904  CE1 PHE A  55     232.933 197.296 177.632  1.00 93.31           C  
ATOM    906  CE2 PHE A  55     231.450 197.733 179.509  1.00 93.31           C  
ATOM    908  CZ  PHE A  55     231.702 197.756 178.128  1.00 93.31           C  
ATOM    910  N   VAL A  56     236.587 194.268 182.500  1.00 96.03           N  
ATOM    912  CA  VAL A  56     237.898 193.722 182.874  1.00 96.03           C  
ATOM    914  C   VAL A  56     237.949 192.207 182.667  1.00 96.03           C  
ATOM    915  CB  VAL A  56     238.274 194.113 184.315  1.00 96.03           C  
ATOM    917  O   VAL A  56     238.922 191.719 182.105  1.00 96.03           O  
ATOM    918  CG1 VAL A  56     239.521 193.377 184.819  1.00 96.03           C  
ATOM    922  CG2 VAL A  56     238.566 195.616 184.398  1.00 96.03           C  
ATOM    926  N   ILE A  57     236.907 191.461 183.054  1.00 97.40           N  
ATOM    928  CA  ILE A  57     236.841 190.004 182.853  1.00 97.40           C  
ATOM    930  C   ILE A  57     236.915 189.667 181.353  1.00 97.40           C  
ATOM    931  CB  ILE A  57     235.581 189.403 183.529  1.00 97.40           C  
ATOM    933  O   ILE A  57     237.700 188.800 180.973  1.00 97.40           O  
ATOM    934  CG1 ILE A  57     235.617 189.571 185.069  1.00 97.40           C  
ATOM    937  CG2 ILE A  57     235.451 187.897 183.231  1.00 97.40           C  
ATOM    941  CD1 ILE A  57     234.251 189.365 185.741  1.00 97.40           C  
ATOM    945  N   ALA A  58     236.170 190.378 180.498  1.00 96.46           N  
ATOM    947  CA  ALA A  58     236.203 190.167 179.045  1.00 96.46           C  
ATOM    949  C   ALA A  58     237.592 190.449 178.451  1.00 96.46           C  
ATOM    950  CB  ALA A  58     235.131 191.044 178.390  1.00 96.46           C  
ATOM    954  O   ALA A  58     238.129 189.629 177.705  1.00 96.46           O  
ATOM    955  N   ASN A  59     238.215 191.564 178.847  1.00 95.58           N  
ATOM    957  CA  ASN A  59     239.553 191.948 178.398  1.00 95.58           C  
ATOM    959  C   ASN A  59     240.642 190.965 178.863  1.00 95.58           C  
ATOM    960  CB  ASN A  59     239.853 193.358 178.927  1.00 95.58           C  
ATOM    963  O   ASN A  59     241.568 190.664 178.111  1.00 95.58           O  
ATOM    964  CG  ASN A  59     239.122 194.475 178.204  1.00 95.58           C  
ATOM    965  ND2 ASN A  59     239.125 195.646 178.792  1.00 95.58           N  
ATOM    968  OD1 ASN A  59     238.630 194.349 177.097  1.00 95.58           O  
ATOM    969  N   GLU A  60     240.543 190.452 180.092  1.00 96.71           N  
ATOM    971  CA  GLU A  60     241.480 189.461 180.633  1.00 96.71           C  
ATOM    973  C   GLU A  60     241.306 188.091 179.959  1.00 96.71           C  
ATOM    974  CB  GLU A  60     241.315 189.358 182.157  1.00 96.71           C  
ATOM    977  O   GLU A  60     242.306 187.420 179.681  1.00 96.71           O  
ATOM    978  CG  GLU A  60     241.793 190.617 182.909  1.00 96.71           C  
ATOM    981  CD  GLU A  60     243.315 190.748 183.087  1.00 96.71           C  
ATOM    982  OE1 GLU A  60     243.726 191.719 183.777  1.00 96.71           O  
ATOM    983  OE2 GLU A  60     244.077 189.927 182.525  1.00 96.71           O  
ATOM    984  N   MET A  61     240.073 187.689 179.628  1.00 96.82           N  
ATOM    986  CA  MET A  61     239.790 186.493 178.818  1.00 96.82           C  
ATOM    988  C   MET A  61     240.206 186.665 177.349  1.00 96.82           C  
ATOM    989  CB  MET A  61     238.300 186.128 178.924  1.00 96.82           C  
ATOM    992  O   MET A  61     240.649 185.700 176.728  1.00 96.82           O  
ATOM    993  CG  MET A  61     237.954 185.452 180.259  1.00 96.82           C  
ATOM    996  SD  MET A  61     238.747 183.843 180.567  1.00 96.82           S  
ATOM    997  CE  MET A  61     237.966 182.808 179.296  1.00 96.82           C  
ATOM   1001  N   GLY A  62     240.155 187.890 176.819  1.00 95.39           N  
ATOM   1003  CA  GLY A  62     240.476 188.206 175.425  1.00 95.39           C  
ATOM   1006  C   GLY A  62     239.319 187.950 174.456  1.00 95.39           C  
ATOM   1007  O   GLY A  62     239.568 187.533 173.327  1.00 95.39           O  
ATOM   1008  N   VAL A  63     238.081 188.180 174.902  1.00 96.57           N  
ATOM   1010  CA  VAL A  63     236.821 187.918 174.174  1.00 96.57           C  
ATOM   1012  C   VAL A  63     235.955 189.182 174.113  1.00 96.57           C  
ATOM   1013  CB  VAL A  63     236.046 186.755 174.826  1.00 96.57           C  
ATOM   1015  O   VAL A  63     236.280 190.179 174.767  1.00 96.57           O  
ATOM   1016  CG1 VAL A  63     236.861 185.455 174.796  1.00 96.57           C  
ATOM   1020  CG2 VAL A  63     235.658 187.085 176.274  1.00 96.57           C  
ATOM   1024  N   ASN A  64     234.858 189.174 173.349  1.00 95.37           N  
ATOM   1026  CA  ASN A  64     233.962 190.329 173.286  1.00 95.37           C  
ATOM   1028  C   ASN A  64     233.039 190.390 174.512  1.00 95.37           C  
ATOM   1029  CB  ASN A  64     233.159 190.338 171.976  1.00 95.37           C  
ATOM   1032  O   ASN A  64     232.796 189.395 175.198  1.00 95.37           O  
ATOM   1033  CG  ASN A  64     234.022 190.183 170.739  1.00 95.37           C  
ATOM   1034  ND2 ASN A  64     233.773 189.141 169.981  1.00 95.37           N  
ATOM   1037  OD1 ASN A  64     234.898 190.998 170.469  1.00 95.37           O  
ATOM   1038  N   LEU A  65     232.495 191.583 174.768  1.00 93.37           N  
ATOM   1040  CA  LEU A  65     231.464 191.808 175.775  1.00 93.37           C  
ATOM   1042  C   LEU A  65     230.218 192.388 175.108  1.00 93.37           C  
ATOM   1043  CB  LEU A  65     232.012 192.722 176.882  1.00 93.37           C  
ATOM   1046  O   LEU A  65     230.248 193.514 174.609  1.00 93.37           O  
ATOM   1047  CG  LEU A  65     231.011 192.899 178.045  1.00 93.37           C  
ATOM   1049  CD1 LEU A  65     231.609 192.396 179.355  1.00 93.37           C  
ATOM   1053  CD2 LEU A  65     230.654 194.371 178.247  1.00 93.37           C  
ATOM   1057  N   LYS A  66     229.117 191.640 175.139  1.00 91.27           N  
ATOM   1059  CA  LYS A  66     227.789 192.138 174.780  1.00 91.27           C  
ATOM   1061  C   LYS A  66     227.103 192.621 176.055  1.00 91.27           C  
ATOM   1062  CB  LYS A  66     227.004 191.027 174.063  1.00 91.27           C  
ATOM   1065  O   LYS A  66     226.948 191.851 176.999  1.00 91.27           O  
ATOM   1066  CG  LYS A  66     225.797 191.558 173.272  1.00 91.27           C  
ATOM   1069  CD  LYS A  66     226.179 192.124 171.892  1.00 91.27           C  
ATOM   1072  CE  LYS A  66     224.918 192.579 171.138  1.00 91.27           C  
ATOM   1075  NZ  LYS A  66     225.132 192.707 169.670  1.00 91.27           N  
ATOM   1079  N   GLN A  67     226.736 193.898 176.107  1.00 85.71           N  
ATOM   1081  CA  GLN A  67     226.149 194.532 177.287  1.00 85.71           C  
ATOM   1083  C   GLN A  67     224.644 194.746 177.099  1.00 85.71           C  
ATOM   1084  CB  GLN A  67     226.932 195.821 177.584  1.00 85.71           C  
ATOM   1087  O   GLN A  67     224.205 195.194 176.046  1.00 85.71           O  
ATOM   1088  CG  GLN A  67     226.341 196.685 178.704  1.00 85.71           C  
ATOM   1091  CD  GLN A  67     227.397 197.582 179.339  1.00 85.71           C  
ATOM   1092  NE2 GLN A  67     227.860 197.270 180.524  1.00 85.71           N  
ATOM   1095  OE1 GLN A  67     227.877 198.559 178.796  1.00 85.71           O  
ATOM   1096  N   THR A  68     223.867 194.415 178.126  1.00 85.93           N  
ATOM   1098  CA  THR A  68     222.421 194.656 178.216  1.00 85.93           C  
ATOM   1100  C   THR A  68     221.999 194.756 179.694  1.00 85.93           C  
ATOM   1101  CB  THR A  68     221.670 193.555 177.441  1.00 85.93           C  
ATOM   1103  O   THR A  68     222.845 194.687 180.594  1.00 85.93           O  
ATOM   1104  CG2 THR A  68     221.743 192.183 178.104  1.00 85.93           C  
ATOM   1108  OG1 THR A  68     220.313 193.888 177.293  1.00 85.93           O  
ATOM   1110  N   SER A  69     220.708 194.930 179.961  1.00 83.26           N  
ATOM   1112  CA  SER A  69     220.098 194.964 181.296  1.00 83.26           C  
ATOM   1114  C   SER A  69     218.870 194.057 181.350  1.00 83.26           C  
ATOM   1115  CB  SER A  69     219.717 196.396 181.695  1.00 83.26           C  
ATOM   1118  O   SER A  69     218.270 193.761 180.321  1.00 83.26           O  
ATOM   1119  OG  SER A  69     218.914 196.985 180.697  1.00 83.26           O  
ATOM   1121  N   GLY A  70     218.493 193.590 182.543  1.00 87.94           N  
ATOM   1123  CA  GLY A  70     217.317 192.725 182.721  1.00 87.94           C  
ATOM   1126  C   GLY A  70     216.021 193.312 182.127  1.00 87.94           C  
ATOM   1127  O   GLY A  70     215.397 192.641 181.305  1.00 87.94           O  
ATOM   1128  N   PRO A  71     215.623 194.548 182.484  1.00 77.60           N  
ATOM   1129  CA  PRO A  71     214.402 195.182 181.974  1.00 77.60           C  
ATOM   1131  C   PRO A  71     214.432 195.567 180.487  1.00 77.60           C  
ATOM   1132  CB  PRO A  71     214.118 196.397 182.864  1.00 77.60           C  
ATOM   1135  O   PRO A  71     213.364 195.727 179.902  1.00 77.60           O  
ATOM   1136  CG  PRO A  71     214.989 196.153 184.093  1.00 77.60           C  
ATOM   1139  CD  PRO A  71     216.160 195.305 183.595  1.00 77.60           C  
ATOM   1142  N   ALA A  72     215.605 195.656 179.848  1.00 76.59           N  
ATOM   1144  CA  ALA A  72     215.713 195.839 178.397  1.00 76.59           C  
ATOM   1146  C   ALA A  72     215.317 194.581 177.596  1.00 76.59           C  
ATOM   1147  CB  ALA A  72     217.139 196.292 178.055  1.00 76.59           C  
ATOM   1151  O   ALA A  72     215.097 194.669 176.387  1.00 76.59           O  
ATOM   1152  N   ILE A  73     215.228 193.414 178.246  1.00 82.75           N  
ATOM   1154  CA  ILE A  73     214.857 192.138 177.627  1.00 82.75           C  
ATOM   1156  C   ILE A  73     213.396 191.815 177.979  1.00 82.75           C  
ATOM   1157  CB  ILE A  73     215.832 191.010 178.042  1.00 82.75           C  
ATOM   1159  O   ILE A  73     213.114 191.080 178.926  1.00 82.75           O  
ATOM   1160  CG1 ILE A  73     217.326 191.392 177.916  1.00 82.75           C  
ATOM   1163  CG2 ILE A  73     215.567 189.783 177.154  1.00 82.75           C  
ATOM   1167  CD1 ILE A  73     218.270 190.363 178.553  1.00 82.75           C  
ATOM   1171  N   GLU A  74     212.447 192.361 177.215  1.00 76.19           N  
ATOM   1173  CA  GLU A  74     211.012 192.193 177.493  1.00 76.19           C  
ATOM   1175  C   GLU A  74     210.492 190.778 177.182  1.00 76.19           C  
ATOM   1176  CB  GLU A  74     210.188 193.214 176.689  1.00 76.19           C  
ATOM   1179  O   GLU A  74     209.567 190.302 177.845  1.00 76.19           O  
ATOM   1180  CG  GLU A  74     210.294 194.667 177.181  1.00 76.19           C  
ATOM   1183  CD  GLU A  74     209.363 195.623 176.401  1.00 76.19           C  
ATOM   1184  OE1 GLU A  74     209.322 196.820 176.765  1.00 76.19           O  
ATOM   1185  OE2 GLU A  74     208.666 195.165 175.453  1.00 76.19           O  
ATOM   1186  N   LYS A  75     211.034 190.107 176.152  1.00 78.67           N  
ATOM   1188  CA  LYS A  75     210.469 188.867 175.581  1.00 78.67           C  
ATOM   1190  C   LYS A  75     211.561 187.843 175.280  1.00 78.67           C  
ATOM   1191  CB  LYS A  75     209.678 189.181 174.291  1.00 78.67           C  
ATOM   1194  O   LYS A  75     212.706 188.195 175.011  1.00 78.67           O  
ATOM   1195  CG  LYS A  75     208.839 190.461 174.407  1.00 78.67           C  
ATOM   1198  CD  LYS A  75     208.061 190.831 173.150  1.00 78.67           C  
ATOM   1201  CE  LYS A  75     207.577 192.258 173.427  1.00 78.67           C  
ATOM   1204  NZ  LYS A  75     206.896 192.871 172.274  1.00 78.67           N  
ATOM   1208  N   ALA A  76     211.194 186.560 175.212  1.00 79.37           N  
ATOM   1210  CA  ALA A  76     212.135 185.481 174.882  1.00 79.37           C  
ATOM   1212  C   ALA A  76     212.847 185.701 173.533  1.00 79.37           C  
ATOM   1213  CB  ALA A  76     211.367 184.154 174.882  1.00 79.37           C  
ATOM   1217  O   ALA A  76     214.031 185.403 173.400  1.00 79.37           O  
ATOM   1218  N   GLY A  77     212.145 186.281 172.550  1.00 76.71           N  
ATOM   1220  CA  GLY A  77     212.726 186.637 171.251  1.00 76.71           C  
ATOM   1223  C   GLY A  77     213.886 187.633 171.352  1.00 76.71           C  
ATOM   1224  O   GLY A  77     214.850 187.510 170.600  1.00 76.71           O  
ATOM   1225  N   ASP A  78     213.842 188.556 172.318  1.00 78.64           N  
ATOM   1227  CA  ASP A  78     214.897 189.552 172.510  1.00 78.64           C  
ATOM   1229  C   ASP A  78     216.166 188.902 173.069  1.00 78.64           C  
ATOM   1230  CB  ASP A  78     214.406 190.692 173.423  1.00 78.64           C  
ATOM   1233  O   ASP A  78     217.270 189.151 172.583  1.00 78.64           O  
ATOM   1234  CG  ASP A  78     213.088 191.315 172.948  1.00 78.64           C  
ATOM   1235  OD1 ASP A  78     212.940 191.526 171.718  1.00 78.64           O  
ATOM   1236  OD2 ASP A  78     212.203 191.507 173.812  1.00 78.64           O  
ATOM   1237  N   LEU A  79     216.004 187.983 174.029  1.00 86.21           N  
ATOM   1239  CA  LEU A  79     217.115 187.201 174.567  1.00 86.21           C  
ATOM   1241  C   LEU A  79     217.747 186.306 173.495  1.00 86.21           C  
ATOM   1242  CB  LEU A  79     216.617 186.364 175.758  1.00 86.21           C  
ATOM   1245  O   LEU A  79     218.970 186.240 173.389  1.00 86.21           O  
ATOM   1246  CG  LEU A  79     217.728 185.532 176.417  1.00 86.21           C  
ATOM   1248  CD1 LEU A  79     218.807 186.407 177.064  1.00 86.21           C  
ATOM   1252  CD2 LEU A  79     217.143 184.582 177.460  1.00 86.21           C  
ATOM   1256  N   VAL A  80     216.927 185.636 172.682  1.00 83.57           N  
ATOM   1258  CA  VAL A  80     217.405 184.771 171.591  1.00 83.57           C  
ATOM   1260  C   VAL A  80     218.211 185.576 170.580  1.00 83.57           C  
ATOM   1261  CB  VAL A  80     216.226 184.076 170.893  1.00 83.57           C  
ATOM   1263  O   VAL A  80     219.262 185.108 170.149  1.00 83.57           O  
ATOM   1264  CG1 VAL A  80     216.644 183.308 169.628  1.00 83.57           C  
ATOM   1268  CG2 VAL A  80     215.542 183.092 171.845  1.00 83.57           C  
ATOM   1272  N   ALA A  81     217.760 186.784 170.228  1.00 80.73           N  
ATOM   1274  CA  ALA A  81     218.494 187.666 169.326  1.00 80.73           C  
ATOM   1276  C   ALA A  81     219.886 188.012 169.877  1.00 80.73           C  
ATOM   1277  CB  ALA A  81     217.655 188.922 169.067  1.00 80.73           C  
ATOM   1281  O   ALA A  81     220.855 187.988 169.125  1.00 80.73           O  
ATOM   1282  N   ILE A  82     220.001 188.275 171.184  1.00 86.35           N  
ATOM   1284  CA  ILE A  82     221.281 188.559 171.845  1.00 86.35           C  
ATOM   1286  C   ILE A  82     222.171 187.308 171.898  1.00 86.35           C  
ATOM   1287  CB  ILE A  82     221.032 189.157 173.251  1.00 86.35           C  
ATOM   1289  O   ILE A  82     223.352 187.392 171.571  1.00 86.35           O  
ATOM   1290  CG1 ILE A  82     220.311 190.522 173.149  1.00 86.35           C  
ATOM   1293  CG2 ILE A  82     222.357 189.334 174.013  1.00 86.35           C  
ATOM   1297  CD1 ILE A  82     219.761 191.033 174.488  1.00 86.35           C  
ATOM   1301  N   LEU A  83     221.621 186.151 172.286  1.00 89.89           N  
ATOM   1303  CA  LEU A  83     222.365 184.893 172.422  1.00 89.89           C  
ATOM   1305  C   LEU A  83     222.886 184.366 171.077  1.00 89.89           C  
ATOM   1306  CB  LEU A  83     221.475 183.837 173.107  1.00 89.89           C  
ATOM   1309  O   LEU A  83     224.000 183.849 171.021  1.00 89.89           O  
ATOM   1310  CG  LEU A  83     221.211 184.075 174.606  1.00 89.89           C  
ATOM   1312  CD1 LEU A  83     220.163 183.088 175.116  1.00 89.89           C  
ATOM   1316  CD2 LEU A  83     222.464 183.877 175.460  1.00 89.89           C  
ATOM   1320  N   ASN A  84     222.121 184.529 169.992  1.00 83.44           N  
ATOM   1322  CA  ASN A  84     222.555 184.147 168.641  1.00 83.44           C  
ATOM   1324  C   ASN A  84     223.698 185.013 168.094  1.00 83.44           C  
ATOM   1325  CB  ASN A  84     221.358 184.218 167.668  1.00 83.44           C  
ATOM   1328  O   ASN A  84     224.359 184.610 167.137  1.00 83.44           O  
ATOM   1329  CG  ASN A  84     220.834 182.867 167.230  1.00 83.44           C  
ATOM   1330  ND2 ASN A  84     219.685 182.842 166.599  1.00 83.44           N  
ATOM   1333  OD1 ASN A  84     221.430 181.819 167.397  1.00 83.44           O  
ATOM   1334  N   ASP A  85     223.901 186.201 168.662  1.00 85.60           N  
ATOM   1336  CA  ASP A  85     224.909 187.170 168.228  1.00 85.60           C  
ATOM   1338  C   ASP A  85     226.273 186.948 168.920  1.00 85.60           C  
ATOM   1339  CB  ASP A  85     224.348 188.587 168.482  1.00 85.60           C  
ATOM   1342  O   ASP A  85     227.230 187.663 168.626  1.00 85.60           O  
ATOM   1343  CG  ASP A  85     224.515 189.590 167.332  1.00 85.60           C  
ATOM   1344  OD1 ASP A  85     224.439 189.191 166.146  1.00 85.60           O  
ATOM   1345  OD2 ASP A  85     224.647 190.801 167.668  1.00 85.60           O  
ATOM   1346  N   LEU A  86     226.369 185.988 169.853  1.00 92.87           N  
ATOM   1348  CA  LEU A  86     227.585 185.694 170.622  1.00 92.87           C  
ATOM   1350  C   LEU A  86     228.570 184.814 169.839  1.00 92.87           C  
ATOM   1351  CB  LEU A  86     227.218 185.016 171.959  1.00 92.87           C  
ATOM   1354  O   LEU A  86     228.188 183.816 169.223  1.00 92.87           O  
ATOM   1355  CG  LEU A  86     226.354 185.857 172.916  1.00 92.87           C  
ATOM   1357  CD1 LEU A  86     225.985 185.025 174.146  1.00 92.87           C  
ATOM   1361  CD2 LEU A  86     227.072 187.118 173.408  1.00 92.87           C  
ATOM   1365  N   GLU A  87     229.864 185.123 169.934  1.00 94.89           N  
ATOM   1367  CA  GLU A  87     230.942 184.235 169.493  1.00 94.89           C  
ATOM   1369  C   GLU A  87     231.371 183.262 170.618  1.00 94.89           C  
ATOM   1370  CB  GLU A  87     232.136 185.046 168.942  1.00 94.89           C  
ATOM   1373  O   GLU A  87     231.092 183.491 171.798  1.00 94.89           O  
ATOM   1374  CG  GLU A  87     231.771 185.911 167.721  1.00 94.89           C  
ATOM   1377  CD  GLU A  87     232.985 186.565 167.029  1.00 94.89           C  
ATOM   1378  OE1 GLU A  87     232.838 186.969 165.848  1.00 94.89           O  
ATOM   1379  OE2 GLU A  87     234.089 186.627 167.619  1.00 94.89           O  
ATOM   1380  N   PRO A  88     232.060 182.147 170.299  1.00 94.92           N  
ATOM   1381  CA  PRO A  88     232.559 181.225 171.317  1.00 94.92           C  
ATOM   1383  C   PRO A  88     233.473 181.907 172.338  1.00 94.92           C  
ATOM   1384  CB  PRO A  88     233.287 180.111 170.559  1.00 94.92           C  
ATOM   1387  O   PRO A  88     234.505 182.473 171.991  1.00 94.92           O  
ATOM   1388  CG  PRO A  88     232.669 180.159 169.164  1.00 94.92           C  
ATOM   1391  CD  PRO A  88     232.351 181.638 168.969  1.00 94.92           C  
ATOM   1394  N   GLY A  89     233.115 181.781 173.612  1.00 95.22           N  
ATOM   1396  CA  GLY A  89     233.827 182.365 174.742  1.00 95.22           C  
ATOM   1399  C   GLY A  89     233.380 183.779 175.108  1.00 95.22           C  
ATOM   1400  O   GLY A  89     233.786 184.243 176.173  1.00 95.22           O  
ATOM   1401  N   ASP A  90     232.540 184.434 174.299  1.00 96.46           N  
ATOM   1403  CA  ASP A  90     232.078 185.799 174.561  1.00 96.46           C  
ATOM   1405  C   ASP A  90     231.377 185.937 175.914  1.00 96.46           C  
ATOM   1406  CB  ASP A  90     231.163 186.321 173.437  1.00 96.46           C  
ATOM   1409  O   ASP A  90     230.832 184.987 176.490  1.00 96.46           O  
ATOM   1410  CG  ASP A  90     231.909 186.886 172.223  1.00 96.46           C  
ATOM   1411  OD1 ASP A  90     233.154 187.036 172.275  1.00 96.46           O  
ATOM   1412  OD2 ASP A  90     231.214 187.299 171.272  1.00 96.46           O  
ATOM   1413  N   ILE A  91     231.394 187.166 176.425  1.00 97.30           N  
ATOM   1415  CA  ILE A  91     230.712 187.528 177.657  1.00 97.30           C  
ATOM   1417  C   ILE A  91     229.399 188.228 177.337  1.00 97.30           C  
ATOM   1418  CB  ILE A  91     231.626 188.350 178.587  1.00 97.30           C  
ATOM   1420  O   ILE A  91     229.389 189.312 176.754  1.00 97.30           O  
ATOM   1421  CG1 ILE A  91     232.894 187.519 178.895  1.00 97.30           C  
ATOM   1424  CG2 ILE A  91     230.832 188.754 179.842  1.00 97.30           C  
ATOM   1428  CD1 ILE A  91     233.694 187.937 180.126  1.00 97.30           C  
ATOM   1432  N   LEU A  92     228.294 187.652 177.807  1.00 96.27           N  
ATOM   1434  CA  LEU A  92     227.016 188.346 177.908  1.00 96.27           C  
ATOM   1436  C   LEU A  92     226.930 188.992 179.291  1.00 96.27           C  
ATOM   1437  CB  LEU A  92     225.870 187.361 177.630  1.00 96.27           C  
ATOM   1440  O   LEU A  92     226.836 188.292 180.299  1.00 96.27           O  
ATOM   1441  CG  LEU A  92     224.466 187.963 177.827  1.00 96.27           C  
ATOM   1443  CD1 LEU A  92     224.241 189.224 176.990  1.00 96.27           C  
ATOM   1447  CD2 LEU A  92     223.407 186.931 177.445  1.00 96.27           C  
ATOM   1451  N   PHE A  93     226.975 190.318 179.350  1.00 95.60           N  
ATOM   1453  CA  PHE A  93     226.805 191.073 180.584  1.00 95.60           C  
ATOM   1455  C   PHE A  93     225.375 191.595 180.707  1.00 95.60           C  
ATOM   1456  CB  PHE A  93     227.843 192.193 180.673  1.00 95.60           C  
ATOM   1459  O   PHE A  93     224.950 192.409 179.888  1.00 95.60           O  
ATOM   1460  CG  PHE A  93     227.641 193.077 181.889  1.00 95.60           C  
ATOM   1461  CD1 PHE A  93     227.128 194.374 181.741  1.00 95.60           C  
ATOM   1463  CD2 PHE A  93     227.871 192.572 183.178  1.00 95.60           C  
ATOM   1465  CE1 PHE A  93     226.871 195.174 182.868  1.00 95.60           C  
ATOM   1467  CE2 PHE A  93     227.622 193.367 184.308  1.00 95.60           C  
ATOM   1469  CZ  PHE A  93     227.121 194.672 184.158  1.00 95.60           C  
ATOM   1471  N   ILE A  94     224.668 191.158 181.751  1.00 95.40           N  
ATOM   1473  CA  ILE A  94     223.313 191.619 182.076  1.00 95.40           C  
ATOM   1475  C   ILE A  94     223.363 192.369 183.407  1.00 95.40           C  
ATOM   1476  CB  ILE A  94     222.288 190.459 182.086  1.00 95.40           C  
ATOM   1478  O   ILE A  94     223.505 191.751 184.469  1.00 95.40           O  
ATOM   1479  CG1 ILE A  94     222.386 189.615 180.795  1.00 95.40           C  
ATOM   1482  CG2 ILE A  94     220.878 191.047 182.272  1.00 95.40           C  
ATOM   1486  CD1 ILE A  94     221.318 188.525 180.645  1.00 95.40           C  
ATOM   1490  N   ASP A  95     223.266 193.698 183.355  1.00 89.07           N  
ATOM   1492  CA  ASP A  95     223.101 194.511 184.565  1.00 89.07           C  
ATOM   1494  C   ASP A  95     221.678 194.390 185.117  1.00 89.07           C  
ATOM   1495  CB  ASP A  95     223.500 195.981 184.338  1.00 89.07           C  
ATOM   1498  O   ASP A  95     220.741 194.074 184.383  1.00 89.07           O  
ATOM   1499  CG  ASP A  95     223.988 196.695 185.617  1.00 89.07           C  
ATOM   1500  OD1 ASP A  95     224.163 196.029 186.668  1.00 89.07           O  
ATOM   1501  OD2 ASP A  95     224.319 197.899 185.527  1.00 89.07           O  
ATOM   1502  N   GLU A  96     221.519 194.611 186.420  1.00 90.01           N  
ATOM   1504  CA  GLU A  96     220.233 194.457 187.118  1.00 90.01           C  
ATOM   1506  C   GLU A  96     219.513 193.131 186.753  1.00 90.01           C  
ATOM   1507  CB  GLU A  96     219.357 195.710 186.912  1.00 90.01           C  
ATOM   1510  O   GLU A  96     218.296 193.087 186.589  1.00 90.01           O  
ATOM   1511  CG  GLU A  96     219.970 197.014 187.465  1.00 90.01           C  
ATOM   1514  CD  GLU A  96     219.898 197.112 188.997  1.00 90.01           C  
ATOM   1515  OE1 GLU A  96     220.958 197.068 189.675  1.00 90.01           O  
ATOM   1516  OE2 GLU A  96     218.770 197.212 189.524  1.00 90.01           O  
ATOM   1517  N   ILE A  97     220.262 192.022 186.635  1.00 94.50           N  
ATOM   1519  CA  ILE A  97     219.770 190.728 186.106  1.00 94.50           C  
ATOM   1521  C   ILE A  97     218.544 190.173 186.853  1.00 94.50           C  
ATOM   1522  CB  ILE A  97     220.925 189.697 186.093  1.00 94.50           C  
ATOM   1524  O   ILE A  97     217.756 189.413 186.302  1.00 94.50           O  
ATOM   1525  CG1 ILE A  97     220.543 188.481 185.222  1.00 94.50           C  
ATOM   1528  CG2 ILE A  97     221.339 189.271 187.517  1.00 94.50           C  
ATOM   1532  CD1 ILE A  97     221.661 187.459 185.026  1.00 94.50           C  
ATOM   1536  N   HIS A  98     218.365 190.577 188.109  1.00 87.80           N  
ATOM   1538  CA  HIS A  98     217.237 190.213 188.963  1.00 87.80           C  
ATOM   1540  C   HIS A  98     215.895 190.822 188.517  1.00 87.80           C  
ATOM   1541  CB  HIS A  98     217.578 190.642 190.395  1.00 87.80           C  
ATOM   1544  O   HIS A  98     214.855 190.406 189.013  1.00 87.80           O  
ATOM   1545  CG  HIS A  98     217.771 192.133 190.554  1.00 87.80           C  
ATOM   1546  CD2 HIS A  98     216.857 193.013 191.067  1.00 87.80           C  
ATOM   1548  ND1 HIS A  98     218.885 192.867 190.205  1.00 87.80           N  
ATOM   1550  CE1 HIS A  98     218.645 194.156 190.502  1.00 87.80           C  
ATOM   1552  NE2 HIS A  98     217.427 194.288 191.040  1.00 87.80           N  
ATOM   1553  N   ARG A  99     215.905 191.802 187.604  1.00 88.64           N  
ATOM   1555  CA  ARG A  99     214.699 192.439 187.052  1.00 88.64           C  
ATOM   1557  C   ARG A  99     214.249 191.853 185.706  1.00 88.64           C  
ATOM   1558  CB  ARG A  99     214.907 193.955 186.955  1.00 88.64           C  
ATOM   1561  O   ARG A  99     213.392 192.434 185.049  1.00 88.64           O  
ATOM   1562  CG  ARG A  99     215.144 194.663 188.288  1.00 88.64           C  
ATOM   1565  CD  ARG A  99     215.249 196.177 188.061  1.00 88.64           C  
ATOM   1568  NE  ARG A  99     214.723 196.933 189.210  1.00 88.64           N  
ATOM   1570  NH1 ARG A  99     214.648 198.977 188.175  1.00 88.64           N  
ATOM   1573  NH2 ARG A  99     213.711 198.722 190.188  1.00 88.64           N  
ATOM   1576  CZ  ARG A  99     214.369 198.204 189.188  1.00 88.64           C  
ATOM   1577  N   MET A 100     214.832 190.735 185.272  1.00 89.45           N  
ATOM   1579  CA  MET A 100     214.433 190.055 184.035  1.00 89.45           C  
ATOM   1581  C   MET A 100     213.049 189.385 184.193  1.00 89.45           C  
ATOM   1582  CB  MET A 100     215.519 189.037 183.672  1.00 89.45           C  
ATOM   1585  O   MET A 100     212.773 188.832 185.260  1.00 89.45           O  
ATOM   1586  CG  MET A 100     215.450 188.580 182.212  1.00 89.45           C  
ATOM   1589  SD  MET A 100     216.683 187.325 181.757  1.00 89.45           S  
ATOM   1590  CE  MET A 100     218.206 188.133 182.294  1.00 89.45           C  
ATOM   1594  N   PRO A 101     212.173 189.386 183.166  1.00 83.15           N  
ATOM   1595  CA  PRO A 101     210.896 188.679 183.231  1.00 83.15           C  
ATOM   1597  C   PRO A 101     211.084 187.165 183.390  1.00 83.15           C  
ATOM   1598  CB  PRO A 101     210.152 189.010 181.932  1.00 83.15           C  
ATOM   1601  O   PRO A 101     211.937 186.562 182.742  1.00 83.15           O  
ATOM   1602  CG  PRO A 101     210.828 190.287 181.435  1.00 83.15           C  
ATOM   1605  CD  PRO A 101     212.266 190.133 181.919  1.00 83.15           C  
ATOM   1608  N   MET A 102     210.228 186.524 184.185  1.00 81.31           N  
ATOM   1610  CA  MET A 102     210.376 185.109 184.553  1.00 81.31           C  
ATOM   1612  C   MET A 102     210.355 184.149 183.345  1.00 81.31           C  
ATOM   1613  CB  MET A 102     209.267 184.766 185.559  1.00 81.31           C  
ATOM   1616  O   MET A 102     211.126 183.195 183.306  1.00 81.31           O  
ATOM   1617  CG  MET A 102     209.684 183.683 186.555  1.00 81.31           C  
ATOM   1620  SD  MET A 102     208.397 183.257 187.770  1.00 81.31           S  
ATOM   1621  CE  MET A 102     208.046 184.864 188.538  1.00 81.31           C  
ATOM   1625  N   ALA A 103     209.526 184.429 182.331  1.00 76.87           N  
ATOM   1627  CA  ALA A 103     209.471 183.641 181.094  1.00 76.87           C  
ATOM   1629  C   ALA A 103     210.774 183.731 180.273  1.00 76.87           C  
ATOM   1630  CB  ALA A 103     208.265 184.119 180.273  1.00 76.87           C  
ATOM   1634  O   ALA A 103     211.180 182.765 179.636  1.00 76.87           O  
ATOM   1635  N   VAL A 104     211.465 184.876 180.314  1.00 86.72           N  
ATOM   1637  CA  VAL A 104     212.781 185.062 179.677  1.00 86.72           C  
ATOM   1639  C   VAL A 104     213.871 184.356 180.485  1.00 86.72           C  
ATOM   1640  CB  VAL A 104     213.099 186.563 179.544  1.00 86.72           C  
ATOM   1642  O   VAL A 104     214.768 183.727 179.926  1.00 86.72           O  
ATOM   1643  CG1 VAL A 104     214.445 186.802 178.868  1.00 86.72           C  
ATOM   1647  CG2 VAL A 104     212.036 187.285 178.709  1.00 86.72           C  
ATOM   1651  N   GLU A 105     213.768 184.423 181.811  1.00 87.82           N  
ATOM   1653  CA  GLU A 105     214.697 183.788 182.739  1.00 87.82           C  
ATOM   1655  C   GLU A 105     214.756 182.260 182.559  1.00 87.82           C  
ATOM   1656  CB  GLU A 105     214.258 184.149 184.161  1.00 87.82           C  
ATOM   1659  O   GLU A 105     215.839 181.677 182.595  1.00 87.82           O  
ATOM   1660  CG  GLU A 105     215.418 184.036 185.140  1.00 87.82           C  
ATOM   1663  CD  GLU A 105     214.931 184.037 186.586  1.00 87.82           C  
ATOM   1664  OE1 GLU A 105     215.505 183.244 187.357  1.00 87.82           O  
ATOM   1665  OE2 GLU A 105     214.001 184.768 186.969  1.00 87.82           O  
ATOM   1666  N   GLU A 106     213.620 181.605 182.303  1.00 80.78           N  
ATOM   1668  CA  GLU A 106     213.588 180.160 182.042  1.00 80.78           C  
ATOM   1670  C   GLU A 106     214.306 179.760 180.756  1.00 80.78           C  
ATOM   1671  CB  GLU A 106     212.153 179.648 181.950  1.00 80.78           C  
ATOM   1674  O   GLU A 106     215.039 178.771 180.734  1.00 80.78           O  
ATOM   1675  CG  GLU A 106     211.484 179.584 183.320  1.00 80.78           C  
ATOM   1678  CD  GLU A 106     210.522 178.408 183.399  1.00 80.78           C  
ATOM   1679  OE1 GLU A 106     210.472 177.796 184.488  1.00 80.78           O  
ATOM   1680  OE2 GLU A 106     209.865 178.076 182.387  1.00 80.78           O  
ATOM   1681  N   VAL A 107     214.148 180.552 179.697  1.00 82.58           N  
ATOM   1683  CA  VAL A 107     214.854 180.352 178.426  1.00 82.58           C  
ATOM   1685  C   VAL A 107     216.371 180.445 178.641  1.00 82.58           C  
ATOM   1686  CB  VAL A 107     214.338 181.386 177.406  1.00 82.58           C  
ATOM   1688  O   VAL A 107     217.143 179.684 178.051  1.00 82.58           O  
ATOM   1689  CG1 VAL A 107     215.043 181.312 176.059  1.00 82.58           C  
ATOM   1693  CG2 VAL A 107     212.849 181.158 177.108  1.00 82.58           C  
ATOM   1697  N   LEU A 108     216.805 181.320 179.556  1.00 89.89           N  
ATOM   1699  CA  LEU A 108     218.207 181.480 179.935  1.00 89.89           C  
ATOM   1701  C   LEU A 108     218.778 180.242 180.651  1.00 89.89           C  
ATOM   1702  CB  LEU A 108     218.332 182.743 180.810  1.00 89.89           C  
ATOM   1705  O   LEU A 108     219.980 179.997 180.577  1.00 89.89           O  
ATOM   1706  CG  LEU A 108     219.739 183.361 180.853  1.00 89.89           C  
ATOM   1708  CD1 LEU A 108     220.102 184.055 179.543  1.00 89.89           C  
ATOM   1712  CD2 LEU A 108     219.786 184.428 181.946  1.00 89.89           C  
ATOM   1716  N   TYR A 109     217.954 179.432 181.323  1.00 84.59           N  
ATOM   1718  CA  TYR A 109     218.430 178.261 182.064  1.00 84.59           C  
ATOM   1720  C   TYR A 109     219.042 177.195 181.161  1.00 84.59           C  
ATOM   1721  CB  TYR A 109     217.288 177.652 182.877  1.00 84.59           C  
ATOM   1724  O   TYR A 109     220.156 176.748 181.435  1.00 84.59           O  
ATOM   1725  CG  TYR A 109     216.731 178.493 184.010  1.00 84.59           C  
ATOM   1726  CD1 TYR A 109     217.409 179.629 184.505  1.00 84.59           C  
ATOM   1728  CD2 TYR A 109     215.500 178.113 184.577  1.00 84.59           C  
ATOM   1730  CE1 TYR A 109     216.832 180.398 185.528  1.00 84.59           C  
ATOM   1732  CE2 TYR A 109     214.940 178.868 185.622  1.00 84.59           C  
ATOM   1734  OH  TYR A 109     215.016 180.742 187.078  1.00 84.59           O  
ATOM   1736  CZ  TYR A 109     215.589 180.030 186.078  1.00 84.59           C  
ATOM   1737  N   SER A 110     218.345 176.821 180.086  1.00 81.27           N  
ATOM   1739  CA  SER A 110     218.831 175.854 179.093  1.00 81.27           C  
ATOM   1741  C   SER A 110     220.082 176.379 178.383  1.00 81.27           C  
ATOM   1742  CB  SER A 110     217.732 175.578 178.060  1.00 81.27           C  
ATOM   1745  O   SER A 110     221.043 175.636 178.171  1.00 81.27           O  
ATOM   1746  OG  SER A 110     216.506 175.305 178.717  1.00 81.27           O  
ATOM   1748  N   ALA A 111     220.114 177.690 178.112  1.00 90.83           N  
ATOM   1750  CA  ALA A 111     221.265 178.352 177.513  1.00 90.83           C  
ATOM   1752  C   ALA A 111     222.501 178.310 178.430  1.00 90.83           C  
ATOM   1753  CB  ALA A 111     220.868 179.789 177.155  1.00 90.83           C  
ATOM   1757  O   ALA A 111     223.611 178.115 177.942  1.00 90.83           O  
ATOM   1758  N   MET A 112     222.319 178.456 179.748  1.00 91.62           N  
ATOM   1760  CA  MET A 112     223.400 178.404 180.739  1.00 91.62           C  
ATOM   1762  C   MET A 112     223.857 176.977 181.085  1.00 91.62           C  
ATOM   1763  CB  MET A 112     222.948 179.094 182.034  1.00 91.62           C  
ATOM   1766  O   MET A 112     225.044 176.740 181.280  1.00 91.62           O  
ATOM   1767  CG  MET A 112     222.846 180.618 181.937  1.00 91.62           C  
ATOM   1770  SD  MET A 112     222.212 181.370 183.465  1.00 91.62           S  
ATOM   1771  CE  MET A 112     223.707 181.319 184.487  1.00 91.62           C  
ATOM   1775  N   GLU A 113     222.932 176.020 181.232  1.00 80.56           N  
ATOM   1777  CA  GLU A 113     223.282 174.652 181.655  1.00 80.56           C  
ATOM   1779  C   GLU A 113     223.762 173.775 180.491  1.00 80.56           C  
ATOM   1780  CB  GLU A 113     222.112 173.972 182.416  1.00 80.56           C  
ATOM   1783  O   GLU A 113     224.658 172.954 180.686  1.00 80.56           O  
ATOM   1784  CG  GLU A 113     222.154 174.248 183.936  1.00 80.56           C  
ATOM   1787  CD  GLU A 113     221.002 173.619 184.763  1.00 80.56           C  
ATOM   1788  OE1 GLU A 113     221.249 173.087 185.885  1.00 80.56           O  
ATOM   1789  OE2 GLU A 113     219.819 173.811 184.404  1.00 80.56           O  
ATOM   1790  N   ASP A 114     223.174 173.918 179.301  1.00 79.91           N  
ATOM   1792  CA  ASP A 114     223.372 172.970 178.201  1.00 79.91           C  
ATOM   1794  C   ASP A 114     223.743 173.635 176.858  1.00 79.91           C  
ATOM   1795  CB  ASP A 114     222.122 172.080 178.090  1.00 79.91           C  
ATOM   1798  O   ASP A 114     223.947 172.914 175.874  1.00 79.91           O  
ATOM   1799  CG  ASP A 114     221.931 171.077 179.241  1.00 79.91           C  
ATOM   1800  OD1 ASP A 114     222.805 170.186 179.397  1.00 79.91           O  
ATOM   1801  OD2 ASP A 114     220.862 171.065 179.893  1.00 79.91           O  
ATOM   1802  N   TYR A 115     223.877 174.970 176.823  1.00 91.77           N  
ATOM   1804  CA  TYR A 115     224.180 175.784 175.635  1.00 91.77           C  
ATOM   1806  C   TYR A 115     223.240 175.522 174.459  1.00 91.77           C  
ATOM   1807  CB  TYR A 115     225.661 175.699 175.242  1.00 91.77           C  
ATOM   1810  O   TYR A 115     223.664 175.423 173.311  1.00 91.77           O  
ATOM   1811  CG  TYR A 115     226.624 176.037 176.357  1.00 91.77           C  
ATOM   1812  CD1 TYR A 115     226.713 177.359 176.832  1.00 91.77           C  
ATOM   1814  CD2 TYR A 115     227.413 175.024 176.929  1.00 91.77           C  
ATOM   1816  CE1 TYR A 115     227.600 177.675 177.877  1.00 91.77           C  
ATOM   1818  CE2 TYR A 115     228.310 175.335 177.968  1.00 91.77           C  
ATOM   1820  OH  TYR A 115     229.283 176.960 179.432  1.00 91.77           O  
ATOM   1822  CZ  TYR A 115     228.403 176.661 178.442  1.00 91.77           C  
ATOM   1823  N   TYR A 116     221.945 175.414 174.740  1.00 86.82           N  
ATOM   1825  CA  TYR A 116     220.919 175.418 173.709  1.00 86.82           C  
ATOM   1827  C   TYR A 116     219.708 176.215 174.172  1.00 86.82           C  
ATOM   1828  CB  TYR A 116     220.532 173.986 173.312  1.00 86.82           C  
ATOM   1831  O   TYR A 116     219.516 176.456 175.365  1.00 86.82           O  
ATOM   1832  CG  TYR A 116     219.671 173.266 174.333  1.00 86.82           C  
ATOM   1833  CD1 TYR A 116     220.259 172.404 175.274  1.00 86.82           C  
ATOM   1835  CD2 TYR A 116     218.274 173.455 174.335  1.00 86.82           C  
ATOM   1837  CE1 TYR A 116     219.450 171.725 176.210  1.00 86.82           C  
ATOM   1839  CE2 TYR A 116     217.470 172.802 175.283  1.00 86.82           C  
ATOM   1841  OH  TYR A 116     217.276 171.271 177.111  1.00 86.82           O  
ATOM   1843  CZ  TYR A 116     218.058 171.931 176.220  1.00 86.82           C  
ATOM   1844  N   ILE A 117     218.864 176.589 173.222  1.00 84.61           N  
ATOM   1846  CA  ILE A 117     217.567 177.188 173.498  1.00 84.61           C  
ATOM   1848  C   ILE A 117     216.496 176.417 172.736  1.00 84.61           C  
ATOM   1849  CB  ILE A 117     217.531 178.685 173.125  1.00 84.61           C  
ATOM   1851  O   ILE A 117     216.652 176.176 171.541  1.00 84.61           O  
ATOM   1852  CG1 ILE A 117     218.882 179.426 173.223  1.00 84.61           C  
ATOM   1855  CG2 ILE A 117     216.513 179.337 174.057  1.00 84.61           C  
ATOM   1859  CD1 ILE A 117     218.783 180.894 172.788  1.00 84.61           C  
ATOM   1863  N   ASP A 118     215.409 176.059 173.417  1.00 73.00           N  
ATOM   1865  CA  ASP A 118     214.171 175.613 172.782  1.00 73.00           C  
ATOM   1867  C   ASP A 118     213.145 176.736 172.907  1.00 73.00           C  
ATOM   1868  CB  ASP A 118     213.656 174.305 173.406  1.00 73.00           C  
ATOM   1871  O   ASP A 118     212.740 177.097 174.010  1.00 73.00           O  
ATOM   1872  CG  ASP A 118     214.379 173.070 172.865  1.00 73.00           C  
ATOM   1873  OD1 ASP A 118     214.580 172.988 171.635  1.00 73.00           O  
ATOM   1874  OD2 ASP A 118     214.743 172.180 173.661  1.00 73.00           O  
ATOM   1875  N   ILE A 119     212.740 177.305 171.774  1.00 71.44           N  
ATOM   1877  CA  ILE A 119     211.739 178.376 171.730  1.00 71.44           C  
ATOM   1879  C   ILE A 119     210.555 177.990 170.858  1.00 71.44           C  
ATOM   1880  CB  ILE A 119     212.341 179.725 171.290  1.00 71.44           C  
ATOM   1882  O   ILE A 119     210.702 177.326 169.831  1.00 71.44           O  
ATOM   1883  CG1 ILE A 119     213.137 179.606 169.970  1.00 71.44           C  
ATOM   1886  CG2 ILE A 119     213.195 180.290 172.436  1.00 71.44           C  
ATOM   1890  CD1 ILE A 119     213.422 180.955 169.310  1.00 71.44           C  
ATOM   1894  N   MET A 120     209.369 178.441 171.255  1.00 68.04           N  
ATOM   1896  CA  MET A 120     208.160 178.303 170.452  1.00 68.04           C  
ATOM   1898  C   MET A 120     208.095 179.436 169.425  1.00 68.04           C  
ATOM   1899  CB  MET A 120     206.928 178.239 171.368  1.00 68.04           C  
ATOM   1902  O   MET A 120     207.982 180.608 169.774  1.00 68.04           O  
ATOM   1903  CG  MET A 120     206.885 176.898 172.116  1.00 68.04           C  
ATOM   1906  SD  MET A 120     206.590 175.468 171.036  1.00 68.04           S  
ATOM   1907  CE  MET A 120     204.790 175.497 171.095  1.00 68.04           C  
ATOM   1911  N   ILE A 121     208.188 179.069 168.148  1.00 64.69           N  
ATOM   1913  CA  ILE A 121     208.117 179.966 166.989  1.00 64.69           C  
ATOM   1915  C   ILE A 121     206.755 179.801 166.313  1.00 64.69           C  
ATOM   1916  CB  ILE A 121     209.319 179.682 166.053  1.00 64.69           C  
ATOM   1918  O   ILE A 121     206.356 178.682 165.994  1.00 64.69           O  
ATOM   1919  CG1 ILE A 121     210.568 180.377 166.650  1.00 64.69           C  
ATOM   1922  CG2 ILE A 121     209.037 179.981 164.563  1.00 64.69           C  
ATOM   1926  CD1 ILE A 121     211.833 180.380 165.784  1.00 64.69           C  
ATOM   1930  N   GLY A 122     206.062 180.907 166.041  1.00 61.53           N  
ATOM   1932  CA  GLY A 122     204.710 180.922 165.463  1.00 61.53           C  
ATOM   1935  C   GLY A 122     203.600 181.289 166.456  1.00 61.53           C  
ATOM   1936  O   GLY A 122     203.808 181.360 167.662  1.00 61.53           O  
ATOM   1937  N   ALA A 123     202.401 181.564 165.934  1.00 54.96           N  
ATOM   1939  CA  ALA A 123     201.245 181.977 166.731  1.00 54.96           C  
ATOM   1941  C   ALA A 123     200.136 180.915 166.710  1.00 54.96           C  
ATOM   1942  CB  ALA A 123     200.749 183.343 166.234  1.00 54.96           C  
ATOM   1946  O   ALA A 123     199.861 180.310 165.667  1.00 54.96           O  
ATOM   1947  N   GLY A 124     199.464 180.732 167.850  1.00 50.77           N  
ATOM   1949  CA  GLY A 124     198.332 179.811 167.996  1.00 50.77           C  
ATOM   1952  C   GLY A 124     198.690 178.374 167.607  1.00 50.77           C  
ATOM   1953  O   GLY A 124     199.757 177.885 167.953  1.00 50.77           O  
ATOM   1954  N   GLU A 125     197.824 177.727 166.828  1.00 48.72           N  
ATOM   1956  CA  GLU A 125     197.965 176.333 166.356  1.00 48.72           C  
ATOM   1958  C   GLU A 125     199.172 176.077 165.440  1.00 48.72           C  
ATOM   1959  CB  GLU A 125     196.698 175.977 165.565  1.00 48.72           C  
ATOM   1962  O   GLU A 125     199.483 174.931 165.126  1.00 48.72           O  
ATOM   1963  CG  GLU A 125     195.458 175.852 166.453  1.00 48.72           C  
ATOM   1966  CD  GLU A 125     194.167 176.020 165.647  1.00 48.72           C  
ATOM   1967  OE1 GLU A 125     193.241 176.634 166.216  1.00 48.72           O  
ATOM   1968  OE2 GLU A 125     194.113 175.607 164.461  1.00 48.72           O  
ATOM   1969  N   THR A 126     199.831 177.133 164.960  1.00 58.48           N  
ATOM   1971  CA  THR A 126     201.007 177.016 164.084  1.00 58.48           C  
ATOM   1973  C   THR A 126     202.328 177.131 164.837  1.00 58.48           C  
ATOM   1974  CB  THR A 126     200.950 177.990 162.899  1.00 58.48           C  
ATOM   1976  O   THR A 126     203.379 177.182 164.192  1.00 58.48           O  
ATOM   1977  CG2 THR A 126     199.710 177.759 162.032  1.00 58.48           C  
ATOM   1981  OG1 THR A 126     200.954 179.347 163.296  1.00 58.48           O  
ATOM   1983  N   SER A 127     202.289 177.192 166.176  1.00 63.30           N  
ATOM   1985  CA  SER A 127     203.510 177.218 166.972  1.00 63.30           C  
ATOM   1987  C   SER A 127     204.273 175.899 166.822  1.00 63.30           C  
ATOM   1988  CB  SER A 127     203.271 177.629 168.433  1.00 63.30           C  
ATOM   1991  O   SER A 127     203.708 174.807 166.747  1.00 63.30           O  
ATOM   1992  OG  SER A 127     202.728 176.589 169.205  1.00 63.30           O  
ATOM   1994  N   ARG A 128     205.592 176.013 166.690  1.00 66.32           N  
ATOM   1996  CA  ARG A 128     206.526 174.892 166.580  1.00 66.32           C  
ATOM   1998  C   ARG A 128     207.723 175.161 167.472  1.00 66.32           C  
ATOM   1999  CB  ARG A 128     206.925 174.645 165.114  1.00 66.32           C  
ATOM   2002  O   ARG A 128     208.245 176.275 167.483  1.00 66.32           O  
ATOM   2003  CG  ARG A 128     207.460 175.902 164.410  1.00 66.32           C  
ATOM   2006  CD  ARG A 128     207.912 175.600 162.985  1.00 66.32           C  
ATOM   2009  NE  ARG A 128     208.365 176.843 162.338  1.00 66.32           N  
ATOM   2011  NH1 ARG A 128     209.264 175.909 160.456  1.00 66.32           N  
ATOM   2014  NH2 ARG A 128     209.386 178.128 160.774  1.00 66.32           N  
ATOM   2017  CZ  ARG A 128     208.999 176.955 161.191  1.00 66.32           C  
ATOM   2018  N   SER A 129     208.181 174.133 168.173  1.00 67.90           N  
ATOM   2020  CA  SER A 129     209.419 174.208 168.943  1.00 67.90           C  
ATOM   2022  C   SER A 129     210.617 174.210 167.988  1.00 67.90           C  
ATOM   2023  CB  SER A 129     209.470 173.051 169.940  1.00 67.90           C  
ATOM   2026  O   SER A 129     210.701 173.383 167.076  1.00 67.90           O  
ATOM   2027  OG  SER A 129     210.675 173.063 170.667  1.00 67.90           O  
ATOM   2029  N   VAL A 130     211.519 175.175 168.160  1.00 72.65           N  
ATOM   2031  CA  VAL A 130     212.781 175.274 167.426  1.00 72.65           C  
ATOM   2033  C   VAL A 130     213.932 175.163 168.415  1.00 72.65           C  
ATOM   2034  CB  VAL A 130     212.855 176.567 166.590  1.00 72.65           C  
ATOM   2036  O   VAL A 130     214.075 176.010 169.293  1.00 72.65           O  
ATOM   2037  CG1 VAL A 130     214.217 176.729 165.898  1.00 72.65           C  
ATOM   2041  CG2 VAL A 130     211.772 176.521 165.498  1.00 72.65           C  
ATOM   2045  N   HIS A 131     214.751 174.132 168.210  1.00 80.26           N  
ATOM   2047  CA  HIS A 131     215.992 173.898 168.936  1.00 80.26           C  
ATOM   2049  C   HIS A 131     217.149 174.648 168.271  1.00 80.26           C  
ATOM   2050  CB  HIS A 131     216.269 172.390 168.976  1.00 80.26           C  
ATOM   2053  O   HIS A 131     217.384 174.490 167.067  1.00 80.26           O  
ATOM   2054  CG  HIS A 131     217.339 172.015 169.964  1.00 80.26           C  
ATOM   2055  CD2 HIS A 131     218.652 171.712 169.719  1.00 80.26           C  
ATOM   2057  ND1 HIS A 131     217.133 171.875 171.313  1.00 80.26           N  
ATOM   2059  CE1 HIS A 131     218.284 171.474 171.869  1.00 80.26           C  
ATOM   2061  NE2 HIS A 131     219.239 171.343 170.934  1.00 80.26           N  
ATOM   2062  N   LEU A 132     217.876 175.444 169.048  1.00 86.93           N  
ATOM   2064  CA  LEU A 132     219.036 176.224 168.620  1.00 86.93           C  
ATOM   2066  C   LEU A 132     220.228 175.913 169.528  1.00 86.93           C  
ATOM   2067  CB  LEU A 132     218.657 177.722 168.638  1.00 86.93           C  
ATOM   2070  O   LEU A 132     220.208 176.251 170.708  1.00 86.93           O  
ATOM   2071  CG  LEU A 132     218.410 178.285 167.226  1.00 86.93           C  
ATOM   2073  CD1 LEU A 132     217.349 179.384 167.242  1.00 86.93           C  
ATOM   2077  CD2 LEU A 132     219.700 178.872 166.649  1.00 86.93           C  
ATOM   2081  N   ASP A 133     221.269 175.292 168.969  1.00 91.94           N  
ATOM   2083  CA  ASP A 133     222.561 175.140 169.645  1.00 91.94           C  
ATOM   2085  C   ASP A 133     223.271 176.503 169.725  1.00 91.94           C  
ATOM   2086  CB  ASP A 133     223.458 174.138 168.898  1.00 91.94           C  
ATOM   2089  O   ASP A 133     223.406 177.204 168.719  1.00 91.94           O  
ATOM   2090  CG  ASP A 133     222.978 172.682 168.939  1.00 91.94           C  
ATOM   2091  OD1 ASP A 133     223.112 172.044 170.008  1.00 91.94           O  
ATOM   2092  OD2 ASP A 133     222.602 172.171 167.856  1.00 91.94           O  
ATOM   2093  N   LEU A 134     223.769 176.853 170.908  1.00 93.33           N  
ATOM   2095  CA  LEU A 134     224.573 178.046 171.163  1.00 93.33           C  
ATOM   2097  C   LEU A 134     226.055 177.680 171.299  1.00 93.33           C  
ATOM   2098  CB  LEU A 134     224.090 178.745 172.443  1.00 93.33           C  
ATOM   2101  O   LEU A 134     226.396 176.583 171.758  1.00 93.33           O  
ATOM   2102  CG  LEU A 134     222.652 179.278 172.402  1.00 93.33           C  
ATOM   2104  CD1 LEU A 134     222.351 179.827 173.796  1.00 93.33           C  
ATOM   2108  CD2 LEU A 134     222.481 180.386 171.359  1.00 93.33           C  
ATOM   2112  N   PRO A 135     226.979 178.590 170.951  1.00 93.64           N  
ATOM   2113  CA  PRO A 135     228.369 178.415 171.332  1.00 93.64           C  
ATOM   2115  C   PRO A 135     228.526 178.543 172.861  1.00 93.64           C  
ATOM   2116  CB  PRO A 135     229.124 179.499 170.567  1.00 93.64           C  
ATOM   2119  O   PRO A 135     227.738 179.232 173.511  1.00 93.64           O  
ATOM   2120  CG  PRO A 135     228.107 180.634 170.458  1.00 93.64           C  
ATOM   2123  CD  PRO A 135     226.768 179.903 170.347  1.00 93.64           C  
ATOM   2126  N   PRO A 136     229.563 177.930 173.462  1.00 94.56           N  
ATOM   2127  CA  PRO A 136     229.884 178.164 174.865  1.00 94.56           C  
ATOM   2129  C   PRO A 136     230.143 179.653 175.102  1.00 94.56           C  
ATOM   2130  CB  PRO A 136     231.135 177.327 175.162  1.00 94.56           C  
ATOM   2133  O   PRO A 136     230.939 180.251 174.383  1.00 94.56           O  
ATOM   2134  CG  PRO A 136     231.155 176.288 174.042  1.00 94.56           C  
ATOM   2137  CD  PRO A 136     230.508 177.009 172.863  1.00 94.56           C  
ATOM   2140  N   PHE A 137     229.515 180.240 176.115  1.00 96.17           N  
ATOM   2142  CA  PHE A 137     229.662 181.653 176.466  1.00 96.17           C  
ATOM   2144  C   PHE A 137     229.683 181.832 177.986  1.00 96.17           C  
ATOM   2145  CB  PHE A 137     228.534 182.472 175.811  1.00 96.17           C  
ATOM   2148  O   PHE A 137     229.337 180.918 178.742  1.00 96.17           O  
ATOM   2149  CG  PHE A 137     227.180 182.332 176.483  1.00 96.17           C  
ATOM   2150  CD1 PHE A 137     226.368 181.217 176.207  1.00 96.17           C  
ATOM   2152  CD2 PHE A 137     226.734 183.314 177.391  1.00 96.17           C  
ATOM   2154  CE1 PHE A 137     225.127 181.072 176.850  1.00 96.17           C  
ATOM   2156  CE2 PHE A 137     225.487 183.173 178.025  1.00 96.17           C  
ATOM   2158  CZ  PHE A 137     224.687 182.047 177.762  1.00 96.17           C  
ATOM   2160  N   THR A 138     230.064 183.022 178.449  1.00 97.61           N  
ATOM   2162  CA  THR A 138     230.037 183.375 179.874  1.00 97.61           C  
ATOM   2164  C   THR A 138     228.930 184.391 180.144  1.00 97.61           C  
ATOM   2165  CB  THR A 138     231.383 183.954 180.334  1.00 97.61           C  
ATOM   2167  O   THR A 138     229.045 185.550 179.757  1.00 97.61           O  
ATOM   2168  CG2 THR A 138     231.440 184.105 181.857  1.00 97.61           C  
ATOM   2172  OG1 THR A 138     232.460 183.147 179.917  1.00 97.61           O  
ATOM   2174  N   LEU A 139     227.874 184.012 180.869  1.00 97.48           N  
ATOM   2176  CA  LEU A 139     226.966 184.990 181.465  1.00 97.48           C  
ATOM   2178  C   LEU A 139     227.638 185.670 182.667  1.00 97.48           C  
ATOM   2179  CB  LEU A 139     225.647 184.309 181.868  1.00 97.48           C  
ATOM   2182  O   LEU A 139     227.988 185.002 183.643  1.00 97.48           O  
ATOM   2183  CG  LEU A 139     224.608 185.301 182.426  1.00 97.48           C  
ATOM   2185  CD1 LEU A 139     224.094 186.279 181.376  1.00 97.48           C  
ATOM   2189  CD2 LEU A 139     223.407 184.540 182.964  1.00 97.48           C  
ATOM   2193  N   VAL A 140     227.771 186.995 182.613  1.00 98.20           N  
ATOM   2195  CA  VAL A 140     228.124 187.835 183.761  1.00 98.20           C  
ATOM   2197  C   VAL A 140     226.889 188.623 184.191  1.00 98.20           C  
ATOM   2198  CB  VAL A 140     229.346 188.735 183.501  1.00 98.20           C  
ATOM   2200  O   VAL A 140     226.513 189.603 183.554  1.00 98.20           O  
ATOM   2201  CG1 VAL A 140     229.690 189.571 184.746  1.00 98.20           C  
ATOM   2205  CG2 VAL A 140     230.596 187.902 183.189  1.00 98.20           C  
ATOM   2209  N   GLY A 141     226.245 188.201 185.276  1.00 97.27           N  
ATOM   2211  CA  GLY A 141     225.116 188.931 185.855  1.00 97.27           C  
ATOM   2214  C   GLY A 141     225.591 189.968 186.868  1.00 97.27           C  
ATOM   2215  O   GLY A 141     226.492 189.676 187.656  1.00 97.27           O  
ATOM   2216  N   ALA A 142     224.973 191.149 186.903  1.00 95.56           N  
ATOM   2218  CA  ALA A 142     225.152 192.106 187.993  1.00 95.56           C  
ATOM   2220  C   ALA A 142     223.842 192.394 188.738  1.00 95.56           C  
ATOM   2221  CB  ALA A 142     225.879 193.362 187.509  1.00 95.56           C  
ATOM   2225  O   ALA A 142     222.764 192.469 188.157  1.00 95.56           O  
ATOM   2226  N   THR A 143     223.928 192.528 190.063  1.00 93.38           N  
ATOM   2228  CA  THR A 143     222.777 192.838 190.929  1.00 93.38           C  
ATOM   2230  C   THR A 143     223.205 193.648 192.151  1.00 93.38           C  
ATOM   2231  CB  THR A 143     222.045 191.552 191.350  1.00 93.38           C  
ATOM   2233  O   THR A 143     224.386 193.683 192.508  1.00 93.38           O  
ATOM   2234  CG2 THR A 143     222.922 190.619 192.178  1.00 93.38           C  
ATOM   2238  OG1 THR A 143     220.942 191.900 192.145  1.00 93.38           O  
ATOM   2240  N   THR A 144     222.285 194.348 192.808  1.00 87.37           N  
ATOM   2242  CA  THR A 144     222.558 195.004 194.098  1.00 87.37           C  
ATOM   2244  C   THR A 144     222.687 193.994 195.236  1.00 87.37           C  
ATOM   2245  CB  THR A 144     221.495 196.051 194.436  1.00 87.37           C  
ATOM   2247  O   THR A 144     223.580 194.131 196.073  1.00 87.37           O  
ATOM   2248  CG2 THR A 144     221.605 197.278 193.536  1.00 87.37           C  
ATOM   2252  OG1 THR A 144     220.223 195.480 194.293  1.00 87.37           O  
ATOM   2254  N   ARG A 145     221.859 192.942 195.228  1.00 84.94           N  
ATOM   2256  CA  ARG A 145     221.871 191.842 196.202  1.00 84.94           C  
ATOM   2258  C   ARG A 145     221.706 190.506 195.487  1.00 84.94           C  
ATOM   2259  CB  ARG A 145     220.729 192.037 197.213  1.00 84.94           C  
ATOM   2262  O   ARG A 145     220.791 190.338 194.683  1.00 84.94           O  
ATOM   2263  CG  ARG A 145     220.910 193.258 198.121  1.00 84.94           C  
ATOM   2266  CD  ARG A 145     219.672 193.434 199.004  1.00 84.94           C  
ATOM   2269  NE  ARG A 145     219.861 194.541 199.954  1.00 84.94           N  
ATOM   2271  NH1 ARG A 145     217.664 194.877 200.519  1.00 84.94           N  
ATOM   2274  NH2 ARG A 145     219.245 196.169 201.414  1.00 84.94           N  
ATOM   2277  CZ  ARG A 145     218.924 195.185 200.621  1.00 84.94           C  
ATOM   2278  N   ALA A 146     222.564 189.534 195.801  1.00 87.08           N  
ATOM   2280  CA  ALA A 146     222.440 188.178 195.258  1.00 87.08           C  
ATOM   2282  C   ALA A 146     221.112 187.512 195.663  1.00 87.08           C  
ATOM   2283  CB  ALA A 146     223.639 187.347 195.724  1.00 87.08           C  
ATOM   2287  O   ALA A 146     220.605 186.665 194.932  1.00 87.08           O  
ATOM   2288  N   GLY A 147     220.545 187.915 196.804  1.00 80.83           N  
ATOM   2290  CA  GLY A 147     219.238 187.492 197.294  1.00 80.83           C  
ATOM   2293  C   GLY A 147     218.037 187.850 196.419  1.00 80.83           C  
ATOM   2294  O   GLY A 147     217.000 187.214 196.564  1.00 80.83           O  
ATOM   2295  N   MET A 148     218.174 188.828 195.515  1.00 86.46           N  
ATOM   2297  CA  MET A 148     217.099 189.224 194.596  1.00 86.46           C  
ATOM   2299  C   MET A 148     216.978 188.298 193.376  1.00 86.46           C  
ATOM   2300  CB  MET A 148     217.314 190.664 194.112  1.00 86.46           C  
ATOM   2303  O   MET A 148     215.982 188.363 192.666  1.00 86.46           O  
ATOM   2304  CG  MET A 148     217.198 191.722 195.210  1.00 86.46           C  
ATOM   2307  SD  MET A 148     217.486 193.380 194.537  1.00 86.46           S  
ATOM   2308  CE  MET A 148     217.480 194.405 196.021  1.00 86.46           C  
ATOM   2312  N   LEU A 149     217.985 187.461 193.089  1.00 89.25           N  
ATOM   2314  CA  LEU A 149     217.878 186.472 192.014  1.00 89.25           C  
ATOM   2316  C   LEU A 149     217.021 185.290 192.466  1.00 89.25           C  
ATOM   2317  CB  LEU A 149     219.252 185.949 191.560  1.00 89.25           C  
ATOM   2320  O   LEU A 149     217.129 184.840 193.607  1.00 89.25           O  
ATOM   2321  CG  LEU A 149     220.005 186.890 190.609  1.00 89.25           C  
ATOM   2323  CD1 LEU A 149     220.812 187.939 191.363  1.00 89.25           C  
ATOM   2327  CD2 LEU A 149     220.996 186.084 189.773  1.00 89.25           C  
ATOM   2331  N   SER A 150     216.276 184.706 191.528  1.00 83.92           N  
ATOM   2333  CA  SER A 150     215.602 183.432 191.764  1.00 83.92           C  
ATOM   2335  C   SER A 150     216.608 182.336 192.164  1.00 83.92           C  
ATOM   2336  CB  SER A 150     214.811 183.019 190.520  1.00 83.92           C  
ATOM   2339  O   SER A 150     217.756 182.298 191.698  1.00 83.92           O  
ATOM   2340  OG  SER A 150     215.680 182.354 189.638  1.00 83.92           O  
ATOM   2342  N   ASN A 151     216.172 181.391 193.003  1.00 80.57           N  
ATOM   2344  CA  ASN A 151     217.007 180.252 193.397  1.00 80.57           C  
ATOM   2346  C   ASN A 151     217.548 179.454 192.196  1.00 80.57           C  
ATOM   2347  CB  ASN A 151     216.245 179.335 194.379  1.00 80.57           C  
ATOM   2350  O   ASN A 151     218.740 179.119 192.212  1.00 80.57           O  
ATOM   2351  CG  ASN A 151     216.058 179.958 195.744  1.00 80.57           C  
ATOM   2352  ND2 ASN A 151     215.241 179.382 196.592  1.00 80.57           N  
ATOM   2355  OD1 ASN A 151     216.656 180.955 196.077  1.00 80.57           O  
ATOM   2356  N   PRO A 152     216.740 179.142 191.158  1.00 82.05           N  
ATOM   2357  CA  PRO A 152     217.242 178.412 190.004  1.00 82.05           C  
ATOM   2359  C   PRO A 152     218.316 179.189 189.229  1.00 82.05           C  
ATOM   2360  CB  PRO A 152     216.018 178.081 189.147  1.00 82.05           C  
ATOM   2363  O   PRO A 152     219.335 178.593 188.875  1.00 82.05           O  
ATOM   2364  CG  PRO A 152     214.821 178.231 190.078  1.00 82.05           C  
ATOM   2367  CD  PRO A 152     215.291 179.297 191.053  1.00 82.05           C  
ATOM   2370  N   LEU A 153     218.158 180.498 189.000  1.00 90.13           N  
ATOM   2372  CA  LEU A 153     219.176 181.295 188.305  1.00 90.13           C  
ATOM   2374  C   LEU A 153     220.456 181.410 189.130  1.00 90.13           C  
ATOM   2375  CB  LEU A 153     218.604 182.682 187.993  1.00 90.13           C  
ATOM   2378  O   LEU A 153     221.553 181.147 188.637  1.00 90.13           O  
ATOM   2379  CG  LEU A 153     219.472 183.571 187.091  1.00 90.13           C  
ATOM   2381  CD1 LEU A 153     219.692 182.998 185.692  1.00 90.13           C  
ATOM   2385  CD2 LEU A 153     218.842 184.956 186.940  1.00 90.13           C  
ATOM   2389  N   ARG A 154     220.320 181.718 190.424  1.00 88.53           N  
ATOM   2391  CA  ARG A 154     221.461 181.866 191.335  1.00 88.53           C  
ATOM   2393  C   ARG A 154     222.300 180.589 191.424  1.00 88.53           C  
ATOM   2394  CB  ARG A 154     220.952 182.322 192.709  1.00 88.53           C  
ATOM   2397  O   ARG A 154     223.522 180.658 191.519  1.00 88.53           O  
ATOM   2398  CG  ARG A 154     221.998 183.199 193.402  1.00 88.53           C  
ATOM   2401  CD  ARG A 154     221.514 183.647 194.781  1.00 88.53           C  
ATOM   2404  NE  ARG A 154     221.829 182.664 195.836  1.00 88.53           N  
ATOM   2406  NH1 ARG A 154     221.261 184.037 197.575  1.00 88.53           N  
ATOM   2409  NH2 ARG A 154     222.235 182.079 198.011  1.00 88.53           N  
ATOM   2412  CZ  ARG A 154     221.769 182.924 197.131  1.00 88.53           C  
ATOM   2413  N   ALA A 155     221.658 179.420 191.356  1.00 85.27           N  
ATOM   2415  CA  ALA A 155     222.329 178.121 191.404  1.00 85.27           C  
ATOM   2417  C   ALA A 155     223.160 177.787 190.149  1.00 85.27           C  
ATOM   2418  CB  ALA A 155     221.273 177.040 191.667  1.00 85.27           C  
ATOM   2422  O   ALA A 155     223.996 176.884 190.218  1.00 85.27           O  
ATOM   2423  N   ARG A 156     222.940 178.490 189.028  1.00 89.58           N  
ATOM   2425  CA  ARG A 156     223.659 178.292 187.755  1.00 89.58           C  
ATOM   2427  C   ARG A 156     224.924 179.142 187.635  1.00 89.58           C  
ATOM   2428  CB  ARG A 156     222.697 178.530 186.580  1.00 89.58           C  
ATOM   2431  O   ARG A 156     225.746 178.894 186.759  1.00 89.58           O  
ATOM   2432  CG  ARG A 156     221.615 177.446 186.527  1.00 89.58           C  
ATOM   2435  CD  ARG A 156     220.566 177.743 185.457  1.00 89.58           C  
ATOM   2438  NE  ARG A 156     219.634 176.609 185.351  1.00 89.58           N  
ATOM   2440  NH1 ARG A 156     217.902 177.370 186.654  1.00 89.58           N  
ATOM   2443  NH2 ARG A 156     217.767 175.398 185.606  1.00 89.58           N  
ATOM   2446  CZ  ARG A 156     218.439 176.474 185.881  1.00 89.58           C  
ATOM   2447  N   PHE A 157     225.134 180.091 188.547  1.00 94.63           N  
ATOM   2449  CA  PHE A 157     226.386 180.837 188.629  1.00 94.63           C  
ATOM   2451  C   PHE A 157     227.478 180.020 189.323  1.00 94.63           C  
ATOM   2452  CB  PHE A 157     226.152 182.193 189.291  1.00 94.63           C  
ATOM   2455  O   PHE A 157     227.424 179.724 190.523  1.00 94.63           O  
ATOM   2456  CG  PHE A 157     225.391 183.137 188.386  1.00 94.63           C  
ATOM   2457  CD1 PHE A 157     226.056 183.747 187.311  1.00 94.63           C  
ATOM   2459  CD2 PHE A 157     224.032 183.408 188.602  1.00 94.63           C  
ATOM   2461  CE1 PHE A 157     225.380 184.625 186.452  1.00 94.63           C  
ATOM   2463  CE2 PHE A 157     223.355 184.298 187.753  1.00 94.63           C  
ATOM   2465  CZ  PHE A 157     224.024 184.898 186.674  1.00 94.63           C  
ATOM   2467  N   GLY A 158     228.511 179.672 188.556  1.00 91.81           N  
ATOM   2469  CA  GLY A 158     229.683 178.966 189.055  1.00 91.81           C  
ATOM   2472  C   GLY A 158     230.565 179.843 189.946  1.00 91.81           C  
ATOM   2473  O   GLY A 158     231.168 179.330 190.892  1.00 91.81           O  
ATOM   2474  N   ILE A 159     230.625 181.147 189.671  1.00 94.22           N  
ATOM   2476  CA  ILE A 159     231.475 182.124 190.362  1.00 94.22           C  
ATOM   2478  C   ILE A 159     230.585 183.230 190.942  1.00 94.22           C  
ATOM   2479  CB  ILE A 159     232.546 182.670 189.387  1.00 94.22           C  
ATOM   2481  O   ILE A 159     229.678 183.713 190.271  1.00 94.22           O  
ATOM   2482  CG1 ILE A 159     233.438 181.532 188.828  1.00 94.22           C  
ATOM   2485  CG2 ILE A 159     233.417 183.736 190.081  1.00 94.22           C  
ATOM   2489  CD1 ILE A 159     234.299 181.947 187.630  1.00 94.22           C  
ATOM   2493  N   ASN A 160     230.828 183.630 192.193  1.00 92.67           N  
ATOM   2495  CA  ASN A 160     230.071 184.680 192.881  1.00 92.67           C  
ATOM   2497  C   ASN A 160     231.049 185.708 193.467  1.00 92.67           C  
ATOM   2498  CB  ASN A 160     229.189 184.042 193.971  1.00 92.67           C  
ATOM   2501  O   ASN A 160     231.782 185.389 194.397  1.00 92.67           O  
ATOM   2502  CG  ASN A 160     228.011 183.274 193.406  1.00 92.67           C  
ATOM   2503  ND2 ASN A 160     228.140 181.981 193.221  1.00 92.67           N  
ATOM   2506  OD1 ASN A 160     226.968 183.820 193.111  1.00 92.67           O  
ATOM   2507  N   GLY A 161     231.066 186.925 192.923  1.00 92.84           N  
ATOM   2509  CA  GLY A 161     231.902 188.035 193.375  1.00 92.84           C  
ATOM   2512  C   GLY A 161     231.098 189.056 194.177  1.00 92.84           C  
ATOM   2513  O   GLY A 161     230.366 189.860 193.599  1.00 92.84           O  
ATOM   2514  N   HIS A 162     231.256 189.042 195.501  1.00 91.48           N  
ATOM   2516  CA  HIS A 162     230.685 190.056 196.389  1.00 91.48           C  
ATOM   2518  C   HIS A 162     231.571 191.306 196.415  1.00 91.48           C  
ATOM   2519  CB  HIS A 162     230.551 189.498 197.809  1.00 91.48           C  
ATOM   2522  O   HIS A 162     232.692 191.259 196.913  1.00 91.48           O  
ATOM   2523  CG  HIS A 162     229.906 190.461 198.778  1.00 91.48           C  
ATOM   2524  CD2 HIS A 162     228.902 191.365 198.532  1.00 91.48           C  
ATOM   2526  ND1 HIS A 162     230.281 190.632 200.088  1.00 91.48           N  
ATOM   2528  CE1 HIS A 162     229.525 191.604 200.614  1.00 91.48           C  
ATOM   2530  NE2 HIS A 162     228.647 192.070 199.713  1.00 91.48           N  
ATOM   2531  N   MET A 163     231.067 192.420 195.900  1.00 93.37           N  
ATOM   2533  CA  MET A 163     231.748 193.708 195.921  1.00 93.37           C  
ATOM   2535  C   MET A 163     231.312 194.530 197.134  1.00 93.37           C  
ATOM   2536  CB  MET A 163     231.477 194.463 194.620  1.00 93.37           C  
ATOM   2539  O   MET A 163     230.137 194.868 197.277  1.00 93.37           O  
ATOM   2540  CG  MET A 163     232.054 193.711 193.414  1.00 93.37           C  
ATOM   2543  SD  MET A 163     231.968 194.635 191.864  1.00 93.37           S  
ATOM   2544  CE  MET A 163     233.228 195.875 192.199  1.00 93.37           C  
ATOM   2548  N   GLU A 164     232.272 194.882 197.983  1.00 89.62           N  
ATOM   2550  CA  GLU A 164     232.050 195.639 199.221  1.00 89.62           C  
ATOM   2552  C   GLU A 164     232.384 197.129 199.037  1.00 89.62           C  
ATOM   2553  CB  GLU A 164     232.827 194.978 200.381  1.00 89.62           C  
ATOM   2556  O   GLU A 164     232.915 197.541 198.005  1.00 89.62           O  
ATOM   2557  CG  GLU A 164     232.230 193.599 200.711  1.00 89.62           C  
ATOM   2560  CD  GLU A 164     232.896 192.880 201.898  1.00 89.62           C  
ATOM   2561  OE1 GLU A 164     232.300 192.906 203.005  1.00 89.62           O  
ATOM   2562  OE2 GLU A 164     233.926 192.205 201.686  1.00 89.62           O  
ATOM   2563  N   TYR A 165     232.068 197.973 200.021  1.00 90.92           N  
ATOM   2565  CA  TYR A 165     232.505 199.372 199.994  1.00 90.92           C  
ATOM   2567  C   TYR A 165     234.034 199.474 200.013  1.00 90.92           C  
ATOM   2568  CB  TYR A 165     231.891 200.158 201.155  1.00 90.92           C  
ATOM   2571  O   TYR A 165     234.714 198.668 200.644  1.00 90.92           O  
ATOM   2572  CG  TYR A 165     230.399 200.387 201.016  1.00 90.92           C  
ATOM   2573  CD1 TYR A 165     229.915 201.241 200.005  1.00 90.92           C  
ATOM   2575  CD2 TYR A 165     229.499 199.760 201.898  1.00 90.92           C  
ATOM   2577  CE1 TYR A 165     228.532 201.462 199.869  1.00 90.92           C  
ATOM   2579  CE2 TYR A 165     228.115 199.992 201.776  1.00 90.92           C  
ATOM   2581  OH  TYR A 165     226.296 201.060 200.630  1.00 90.92           O  
ATOM   2583  CZ  TYR A 165     227.631 200.841 200.756  1.00 90.92           C  
ATOM   2584  N   TYR A 166     234.565 200.478 199.320  1.00 94.96           N  
ATOM   2586  CA  TYR A 166     236.002 200.702 199.216  1.00 94.96           C  
ATOM   2588  C   TYR A 166     236.552 201.308 200.504  1.00 94.96           C  
ATOM   2589  CB  TYR A 166     236.323 201.604 198.020  1.00 94.96           C  
ATOM   2592  O   TYR A 166     235.925 202.177 201.121  1.00 94.96           O  
ATOM   2593  CG  TYR A 166     236.210 200.935 196.665  1.00 94.96           C  
ATOM   2594  CD1 TYR A 166     237.349 200.806 195.851  1.00 94.96           C  
ATOM   2596  CD2 TYR A 166     234.969 200.456 196.204  1.00 94.96           C  
ATOM   2598  CE1 TYR A 166     237.239 200.211 194.583  1.00 94.96           C  
ATOM   2600  CE2 TYR A 166     234.865 199.838 194.947  1.00 94.96           C  
ATOM   2602  OH  TYR A 166     235.906 199.154 192.897  1.00 94.96           O  
ATOM   2604  CZ  TYR A 166     236.004 199.719 194.127  1.00 94.96           C  
ATOM   2605  N   GLU A 167     237.760 200.885 200.863  1.00 94.88           N  
ATOM   2607  CA  GLU A 167     238.525 201.475 201.953  1.00 94.88           C  
ATOM   2609  C   GLU A 167     239.027 202.880 201.575  1.00 94.88           C  
ATOM   2610  CB  GLU A 167     239.680 200.531 202.329  1.00 94.88           C  
ATOM   2613  O   GLU A 167     239.140 203.254 200.403  1.00 94.88           O  
ATOM   2614  CG  GLU A 167     239.230 199.279 203.105  1.00 94.88           C  
ATOM   2617  CD  GLU A 167     238.846 199.575 204.566  1.00 94.88           C  
ATOM   2618  OE1 GLU A 167     237.970 198.866 205.107  1.00 94.88           O  
ATOM   2619  OE2 GLU A 167     239.432 200.519 205.154  1.00 94.88           O  
ATOM   2620  N   LEU A 168     239.344 203.685 202.592  1.00 94.77           N  
ATOM   2622  CA  LEU A 168     239.796 205.067 202.406  1.00 94.77           C  
ATOM   2624  C   LEU A 168     241.056 205.200 201.516  1.00 94.77           C  
ATOM   2625  CB  LEU A 168     240.003 205.717 203.790  1.00 94.77           C  
ATOM   2628  O   LEU A 168     241.074 206.104 200.674  1.00 94.77           O  
ATOM   2629  CG  LEU A 168     240.022 207.251 203.739  1.00 94.77           C  
ATOM   2631  CD1 LEU A 168     238.612 207.807 203.590  1.00 94.77           C  
ATOM   2635  CD2 LEU A 168     240.599 207.834 205.032  1.00 94.77           C  
ATOM   2639  N   PRO A 169     242.096 204.347 201.657  1.00 95.49           N  
ATOM   2640  CA  PRO A 169     243.285 204.409 200.808  1.00 95.49           C  
ATOM   2642  C   PRO A 169     242.953 204.153 199.335  1.00 95.49           C  
ATOM   2643  CB  PRO A 169     244.261 203.360 201.359  1.00 95.49           C  
ATOM   2646  O   PRO A 169     243.378 204.927 198.481  1.00 95.49           O  
ATOM   2647  CG  PRO A 169     243.778 203.123 202.788  1.00 95.49           C  
ATOM   2650  CD  PRO A 169     242.275 203.287 202.636  1.00 95.49           C  
ATOM   2653  N   ASP A 170     242.121 203.146 199.055  1.00 96.41           N  
ATOM   2655  CA  ASP A 170     241.721 202.777 197.694  1.00 96.41           C  
ATOM   2657  C   ASP A 170     240.959 203.918 197.010  1.00 96.41           C  
ATOM   2658  CB  ASP A 170     240.813 201.534 197.725  1.00 96.41           C  
ATOM   2661  O   ASP A 170     241.220 204.259 195.858  1.00 96.41           O  
ATOM   2662  CG  ASP A 170     241.418 200.285 198.366  1.00 96.41           C  
ATOM   2663  OD1 ASP A 170     242.656 200.218 198.507  1.00 96.41           O  
ATOM   2664  OD2 ASP A 170     240.600 199.402 198.707  1.00 96.41           O  
ATOM   2665  N   LEU A 171     240.029 204.560 197.727  1.00 96.73           N  
ATOM   2667  CA  LEU A 171     239.313 205.723 197.200  1.00 96.73           C  
ATOM   2669  C   LEU A 171     240.227 206.923 196.962  1.00 96.73           C  
ATOM   2670  CB  LEU A 171     238.188 206.134 198.155  1.00 96.73           C  
ATOM   2673  O   LEU A 171     240.012 207.654 195.998  1.00 96.73           O  
ATOM   2674  CG  LEU A 171     236.906 205.317 198.010  1.00 96.73           C  
ATOM   2676  CD1 LEU A 171     235.946 205.769 199.105  1.00 96.73           C  
ATOM   2680  CD2 LEU A 171     236.205 205.526 196.661  1.00 96.73           C  
ATOM   2684  N   THR A 172     241.226 207.131 197.822  1.00 97.05           N  
ATOM   2686  CA  THR A 172     242.199 208.221 197.656  1.00 97.05           C  
ATOM   2688  C   THR A 172     242.991 208.016 196.367  1.00 97.05           C  
ATOM   2689  CB  THR A 172     243.143 208.323 198.863  1.00 97.05           C  
ATOM   2691  O   THR A 172     243.067 208.927 195.548  1.00 97.05           O  
ATOM   2692  CG2 THR A 172     244.045 209.552 198.785  1.00 97.05           C  
ATOM   2696  OG1 THR A 172     242.396 208.430 200.059  1.00 97.05           O  
ATOM   2698  N   GLU A 173     243.467 206.793 196.128  1.00 96.23           N  
ATOM   2700  CA  GLU A 173     244.184 206.430 194.903  1.00 96.23           C  
ATOM   2702  C   GLU A 173     243.291 206.556 193.653  1.00 96.23           C  
ATOM   2703  CB  GLU A 173     244.726 205.001 195.071  1.00 96.23           C  
ATOM   2706  O   GLU A 173     243.737 207.025 192.606  1.00 96.23           O  
ATOM   2707  CG  GLU A 173     245.742 204.622 193.982  1.00 96.23           C  
ATOM   2710  CD  GLU A 173     246.263 203.177 194.090  1.00 96.23           C  
ATOM   2711  OE1 GLU A 173     246.985 202.756 193.155  1.00 96.23           O  
ATOM   2712  OE2 GLU A 173     245.953 202.483 195.084  1.00 96.23           O  
ATOM   2713  N   ILE A 174     241.999 206.213 193.750  1.00 96.29           N  
ATOM   2715  CA  ILE A 174     241.035 206.425 192.657  1.00 96.29           C  
ATOM   2717  C   ILE A 174     240.876 207.919 192.347  1.00 96.29           C  
ATOM   2718  CB  ILE A 174     239.679 205.753 192.970  1.00 96.29           C  
ATOM   2720  O   ILE A 174     240.878 208.293 191.174  1.00 96.29           O  
ATOM   2721  CG1 ILE A 174     239.833 204.218 192.900  1.00 96.29           C  
ATOM   2724  CG2 ILE A 174     238.572 206.202 191.992  1.00 96.29           C  
ATOM   2728  CD1 ILE A 174     238.670 203.439 193.526  1.00 96.29           C  
ATOM   2732  N   VAL A 175     240.749 208.776 193.367  1.00 96.60           N  
ATOM   2734  CA  VAL A 175     240.636 210.234 193.188  1.00 96.60           C  
ATOM   2736  C   VAL A 175     241.896 210.797 192.529  1.00 96.60           C  
ATOM   2737  CB  VAL A 175     240.338 210.931 194.532  1.00 96.60           C  
ATOM   2739  O   VAL A 175     241.785 211.568 191.575  1.00 96.60           O  
ATOM   2740  CG1 VAL A 175     240.441 212.458 194.450  1.00 96.60           C  
ATOM   2744  CG2 VAL A 175     238.911 210.622 195.000  1.00 96.60           C  
ATOM   2748  N   GLU A 176     243.081 210.374 192.974  1.00 95.18           N  
ATOM   2750  CA  GLU A 176     244.366 210.765 192.381  1.00 95.18           C  
ATOM   2752  C   GLU A 176     244.458 210.327 190.913  1.00 95.18           C  
ATOM   2753  CB  GLU A 176     245.526 210.172 193.197  1.00 95.18           C  
ATOM   2756  O   GLU A 176     244.700 211.157 190.033  1.00 95.18           O  
ATOM   2757  CG  GLU A 176     245.677 210.850 194.571  1.00 95.18           C  
ATOM   2760  CD  GLU A 176     246.769 210.224 195.457  1.00 95.18           C  
ATOM   2761  OE1 GLU A 176     247.193 210.911 196.416  1.00 95.18           O  
ATOM   2762  OE2 GLU A 176     247.190 209.077 195.185  1.00 95.18           O  
ATOM   2763  N   ARG A 177     244.148 209.061 190.609  1.00 92.42           N  
ATOM   2765  CA  ARG A 177     244.136 208.542 189.232  1.00 92.42           C  
ATOM   2767  C   ARG A 177     243.167 209.315 188.339  1.00 92.42           C  
ATOM   2768  CB  ARG A 177     243.799 207.043 189.276  1.00 92.42           C  
ATOM   2771  O   ARG A 177     243.506 209.664 187.209  1.00 92.42           O  
ATOM   2772  CG  ARG A 177     243.752 206.424 187.872  1.00 92.42           C  
ATOM   2775  CD  ARG A 177     243.455 204.922 187.944  1.00 92.42           C  
ATOM   2778  NE  ARG A 177     243.243 204.344 186.598  1.00 92.42           N  
ATOM   2780  NH1 ARG A 177     241.032 204.909 186.370  1.00 92.42           N  
ATOM   2783  NH2 ARG A 177     242.034 203.809 184.727  1.00 92.42           N  
ATOM   2786  CZ  ARG A 177     242.115 204.353 185.908  1.00 92.42           C  
ATOM   2787  N   THR A 178     241.959 209.583 188.824  1.00 92.06           N  
ATOM   2789  CA  THR A 178     240.957 210.353 188.078  1.00 92.06           C  
ATOM   2791  C   THR A 178     241.435 211.788 187.841  1.00 92.06           C  
ATOM   2792  CB  THR A 178     239.608 210.314 188.808  1.00 92.06           C  
ATOM   2794  O   THR A 178     241.258 212.307 186.740  1.00 92.06           O  
ATOM   2795  CG2 THR A 178     238.513 211.118 188.115  1.00 92.06           C  
ATOM   2799  OG1 THR A 178     239.121 208.993 188.842  1.00 92.06           O  
ATOM   2801  N   SER A 179     242.085 212.416 188.826  1.00 91.28           N  
ATOM   2803  CA  SER A 179     242.636 213.768 188.685  1.00 91.28           C  
ATOM   2805  C   SER A 179     243.742 213.847 187.625  1.00 91.28           C  
ATOM   2806  CB  SER A 179     243.117 214.292 190.039  1.00 91.28           C  
ATOM   2809  O   SER A 179     243.712 214.760 186.804  1.00 91.28           O  
ATOM   2810  OG  SER A 179     244.340 213.719 190.439  1.00 91.28           O  
ATOM   2812  N   GLU A 180     244.640 212.855 187.557  1.00 89.11           N  
ATOM   2814  CA  GLU A 180     245.666 212.772 186.510  1.00 89.11           C  
ATOM   2816  C   GLU A 180     245.044 212.618 185.119  1.00 89.11           C  
ATOM   2817  CB  GLU A 180     246.623 211.590 186.764  1.00 89.11           C  
ATOM   2820  O   GLU A 180     245.457 213.296 184.181  1.00 89.11           O  
ATOM   2821  CG  GLU A 180     247.874 211.989 187.560  1.00 89.11           C  
ATOM   2824  CD  GLU A 180     248.930 210.869 187.619  1.00 89.11           C  
ATOM   2825  OE1 GLU A 180     250.121 211.207 187.833  1.00 89.11           O  
ATOM   2826  OE2 GLU A 180     248.574 209.687 187.403  1.00 89.11           O  
ATOM   2827  N   ILE A 181     244.023 211.764 184.982  1.00 87.61           N  
ATOM   2829  CA  ILE A 181     243.335 211.535 183.701  1.00 87.61           C  
ATOM   2831  C   ILE A 181     242.615 212.801 183.213  1.00 87.61           C  
ATOM   2832  CB  ILE A 181     242.381 210.323 183.819  1.00 87.61           C  
ATOM   2834  O   ILE A 181     242.546 213.038 182.007  1.00 87.61           O  
ATOM   2835  CG1 ILE A 181     243.214 209.028 183.966  1.00 87.61           C  
ATOM   2838  CG2 ILE A 181     241.445 210.201 182.596  1.00 87.61           C  
ATOM   2842  CD1 ILE A 181     242.412 207.793 184.394  1.00 87.61           C  
ATOM   2846  N   PHE A 182     242.098 213.623 184.128  1.00 83.82           N  
ATOM   2848  CA  PHE A 182     241.504 214.922 183.804  1.00 83.82           C  
ATOM   2850  C   PHE A 182     242.524 216.071 183.707  1.00 83.82           C  
ATOM   2851  CB  PHE A 182     240.381 215.233 184.804  1.00 83.82           C  
ATOM   2854  O   PHE A 182     242.108 217.218 183.559  1.00 83.82           O  
ATOM   2855  CG  PHE A 182     239.087 214.479 184.585  1.00 83.82           C  
ATOM   2856  CD1 PHE A 182     238.375 214.630 183.379  1.00 83.82           C  
ATOM   2858  CD2 PHE A 182     238.543 213.701 185.618  1.00 83.82           C  
ATOM   2860  CE1 PHE A 182     237.127 214.006 183.210  1.00 83.82           C  
ATOM   2862  CE2 PHE A 182     237.293 213.079 185.455  1.00 83.82           C  
ATOM   2864  CZ  PHE A 182     236.581 213.241 184.254  1.00 83.82           C  
ATOM   2866  N   GLU A 183     243.830 215.788 183.785  1.00 84.91           N  
ATOM   2868  CA  GLU A 183     244.915 216.784 183.778  1.00 84.91           C  
ATOM   2870  C   GLU A 183     244.765 217.860 184.873  1.00 84.91           C  
ATOM   2871  CB  GLU A 183     245.140 217.372 182.372  1.00 84.91           C  
ATOM   2874  O   GLU A 183     245.118 219.029 184.705  1.00 84.91           O  
ATOM   2875  CG  GLU A 183     245.453 216.306 181.308  1.00 84.91           C  
ATOM   2878  CD  GLU A 183     245.855 216.904 179.945  1.00 84.91           C  
ATOM   2879  OE1 GLU A 183     246.360 216.129 179.097  1.00 84.91           O  
ATOM   2880  OE2 GLU A 183     245.700 218.131 179.736  1.00 84.91           O  
ATOM   2881  N   MET A 184     244.233 217.461 186.026  1.00 87.24           N  
ATOM   2883  CA  MET A 184     244.003 218.323 187.176  1.00 87.24           C  
ATOM   2885  C   MET A 184     245.158 218.211 188.168  1.00 87.24           C  
ATOM   2886  CB  MET A 184     242.694 217.936 187.861  1.00 87.24           C  
ATOM   2889  O   MET A 184     245.690 217.131 188.408  1.00 87.24           O  
ATOM   2890  CG  MET A 184     241.474 218.060 186.943  1.00 87.24           C  
ATOM   2893  SD  MET A 184     239.984 217.262 187.591  1.00 87.24           S  
ATOM   2894  CE  MET A 184     239.965 217.993 189.228  1.00 87.24           C  
ATOM   2898  N   THR A 185     245.518 219.323 188.808  1.00 91.66           N  
ATOM   2900  CA  THR A 185     246.478 219.292 189.919  1.00 91.66           C  
ATOM   2902  C   THR A 185     245.713 219.207 191.234  1.00 91.66           C  
ATOM   2903  CB  THR A 185     247.404 220.514 189.885  1.00 91.66           C  
ATOM   2905  O   THR A 185     245.005 220.150 191.586  1.00 91.66           O  
ATOM   2906  CG2 THR A 185     248.569 220.375 190.862  1.00 91.66           C  
ATOM   2910  OG1 THR A 185     247.971 220.646 188.600  1.00 91.66           O  
ATOM   2912  N   ILE A 186     245.855 218.092 191.952  1.00 95.02           N  
ATOM   2914  CA  ILE A 186     245.260 217.872 193.276  1.00 95.02           C  
ATOM   2916  C   ILE A 186     246.355 217.596 194.310  1.00 95.02           C  
ATOM   2917  CB  ILE A 186     244.189 216.759 193.217  1.00 95.02           C  
ATOM   2919  O   ILE A 186     247.361 216.958 193.995  1.00 95.02           O  
ATOM   2920  CG1 ILE A 186     243.342 216.736 194.503  1.00 95.02           C  
ATOM   2923  CG2 ILE A 186     244.818 215.377 192.982  1.00 95.02           C  
ATOM   2927  CD1 ILE A 186     242.035 215.950 194.378  1.00 95.02           C  
ATOM   2931  N   THR A 187     246.188 218.081 195.540  1.00 95.40           N  
ATOM   2933  CA  THR A 187     247.086 217.707 196.642  1.00 95.40           C  
ATOM   2935  C   THR A 187     246.657 216.376 197.278  1.00 95.40           C  
ATOM   2936  CB  THR A 187     247.226 218.802 197.709  1.00 95.40           C  
ATOM   2938  O   THR A 187     245.467 216.052 197.276  1.00 95.40           O  
ATOM   2939  CG2 THR A 187     247.582 220.167 197.115  1.00 95.40           C  
ATOM   2943  OG1 THR A 187     246.061 218.943 198.481  1.00 95.40           O  
ATOM   2945  N   PRO A 188     247.583 215.601 197.875  1.00 94.68           N  
ATOM   2946  CA  PRO A 188     247.235 214.356 198.569  1.00 94.68           C  
ATOM   2948  C   PRO A 188     246.215 214.571 199.696  1.00 94.68           C  
ATOM   2949  CB  PRO A 188     248.555 213.823 199.135  1.00 94.68           C  
ATOM   2952  O   PRO A 188     245.343 213.737 199.928  1.00 94.68           O  
ATOM   2953  CG  PRO A 188     249.620 214.459 198.247  1.00 94.68           C  
ATOM   2956  CD  PRO A 188     249.019 215.814 197.896  1.00 94.68           C  
ATOM   2959  N   GLU A 189     246.294 215.713 200.389  1.00 94.94           N  
ATOM   2961  CA  GLU A 189     245.348 216.073 201.446  1.00 94.94           C  
ATOM   2963  C   GLU A 189     243.936 216.291 200.889  1.00 94.94           C  
ATOM   2964  CB  GLU A 189     245.818 217.334 202.192  1.00 94.94           C  
ATOM   2967  O   GLU A 189     242.961 215.833 201.486  1.00 94.94           O  
ATOM   2968  CG  GLU A 189     247.198 217.213 202.871  1.00 94.94           C  
ATOM   2971  CD  GLU A 189     248.408 217.375 201.930  1.00 94.94           C  
ATOM   2972  OE1 GLU A 189     249.535 217.071 202.388  1.00 94.94           O  
ATOM   2973  OE2 GLU A 189     248.221 217.793 200.762  1.00 94.94           O  
ATOM   2974  N   ALA A 190     243.820 216.930 199.722  1.00 95.53           N  
ATOM   2976  CA  ALA A 190     242.541 217.134 199.056  1.00 95.53           C  
ATOM   2978  C   ALA A 190     241.945 215.824 198.524  1.00 95.53           C  
ATOM   2979  CB  ALA A 190     242.753 218.127 197.921  1.00 95.53           C  
ATOM   2983  O   ALA A 190     240.738 215.604 198.635  1.00 95.53           O  
ATOM   2984  N   ALA A 191     242.787 214.936 197.984  1.00 96.58           N  
ATOM   2986  CA  ALA A 191     242.359 213.620 197.520  1.00 96.58           C  
ATOM   2988  C   ALA A 191     241.818 212.761 198.675  1.00 96.58           C  
ATOM   2989  CB  ALA A 191     243.528 212.940 196.801  1.00 96.58           C  
ATOM   2993  O   ALA A 191     240.753 212.152 198.550  1.00 96.58           O  
ATOM   2994  N   LEU A 192     242.506 212.774 199.822  1.00 95.26           N  
ATOM   2996  CA  LEU A 192     242.078 212.071 201.032  1.00 95.26           C  
ATOM   2998  C   LEU A 192     240.743 212.612 201.563  1.00 95.26           C  
ATOM   2999  CB  LEU A 192     243.189 212.213 202.087  1.00 95.26           C  
ATOM   3002  O   LEU A 192     239.889 211.838 202.001  1.00 95.26           O  
ATOM   3003  CG  LEU A 192     242.945 211.393 203.366  1.00 95.26           C  
ATOM   3005  CD1 LEU A 192     243.108 209.893 203.121  1.00 95.26           C  
ATOM   3009  CD2 LEU A 192     243.940 211.807 204.451  1.00 95.26           C  
ATOM   3013  N   GLU A 193     240.550 213.932 201.523  1.00 93.62           N  
ATOM   3015  CA  GLU A 193     239.314 214.565 201.985  1.00 93.62           C  
ATOM   3017  C   GLU A 193     238.125 214.218 201.078  1.00 93.62           C  
ATOM   3018  CB  GLU A 193     239.539 216.082 202.102  1.00 93.62           C  
ATOM   3021  O   GLU A 193     237.062 213.829 201.566  1.00 93.62           O  
ATOM   3022  CG  GLU A 193     238.395 216.810 202.821  1.00 93.62           C  
ATOM   3025  CD  GLU A 193     238.154 216.346 204.270  1.00 93.62           C  
ATOM   3026  OE1 GLU A 193     237.055 216.670 204.783  1.00 93.62           O  
ATOM   3027  OE2 GLU A 193     239.010 215.659 204.876  1.00 93.62           O  
ATOM   3028  N   LEU A 194     238.325 214.253 199.756  1.00 95.83           N  
ATOM   3030  CA  LEU A 194     237.345 213.773 198.781  1.00 95.83           C  
ATOM   3032  C   LEU A 194     236.983 212.307 199.033  1.00 95.83           C  
ATOM   3033  CB  LEU A 194     237.906 213.971 197.359  1.00 95.83           C  
ATOM   3036  O   LEU A 194     235.800 211.979 199.148  1.00 95.83           O  
ATOM   3037  CG  LEU A 194     237.377 215.252 196.697  1.00 95.83           C  
ATOM   3039  CD1 LEU A 194     238.303 215.695 195.571  1.00 95.83           C  
ATOM   3043  CD2 LEU A 194     235.991 215.001 196.101  1.00 95.83           C  
ATOM   3047  N   ALA A 195     237.980 211.432 199.184  1.00 96.31           N  
ATOM   3049  CA  ALA A 195     237.772 210.016 199.473  1.00 96.31           C  
ATOM   3051  C   ALA A 195     236.944 209.805 200.752  1.00 96.31           C  
ATOM   3052  CB  ALA A 195     239.144 209.348 199.578  1.00 96.31           C  
ATOM   3056  O   ALA A 195     235.991 209.021 200.758  1.00 96.31           O  
ATOM   3057  N   ARG A 196     237.242 210.558 201.818  1.00 94.14           N  
ATOM   3059  CA  ARG A 196     236.538 210.461 203.104  1.00 94.14           C  
ATOM   3061  C   ARG A 196     235.058 210.817 202.997  1.00 94.14           C  
ATOM   3062  CB  ARG A 196     237.278 211.324 204.136  1.00 94.14           C  
ATOM   3065  O   ARG A 196     234.230 210.136 203.598  1.00 94.14           O  
ATOM   3066  CG  ARG A 196     236.835 210.983 205.562  1.00 94.14           C  
ATOM   3069  CD  ARG A 196     237.575 211.834 206.596  1.00 94.14           C  
ATOM   3072  NE  ARG A 196     238.917 211.305 206.916  1.00 94.14           N  
ATOM   3074  NH1 ARG A 196     239.418 212.921 208.453  1.00 94.14           N  
ATOM   3077  NH2 ARG A 196     240.876 211.264 208.083  1.00 94.14           N  
ATOM   3080  CZ  ARG A 196     239.730 211.827 207.815  1.00 94.14           C  
ATOM   3081  N   ARG A 197     234.716 211.811 202.175  1.00 94.55           N  
ATOM   3083  CA  ARG A 197     233.327 212.248 201.950  1.00 94.55           C  
ATOM   3085  C   ARG A 197     232.580 211.437 200.883  1.00 94.55           C  
ATOM   3086  CB  ARG A 197     233.307 213.756 201.665  1.00 94.55           C  
ATOM   3089  O   ARG A 197     231.413 211.701 200.611  1.00 94.55           O  
ATOM   3090  CG  ARG A 197     233.893 214.568 202.832  1.00 94.55           C  
ATOM   3093  CD  ARG A 197     233.621 216.063 202.646  1.00 94.55           C  
ATOM   3096  NE  ARG A 197     234.492 216.877 203.503  1.00 94.55           N  
ATOM   3098  NH1 ARG A 197     233.388 218.915 203.374  1.00 94.55           N  
ATOM   3101  NH2 ARG A 197     235.342 218.716 204.418  1.00 94.55           N  
ATOM   3104  CZ  ARG A 197     234.385 218.164 203.747  1.00 94.55           C  
ATOM   3105  N   SER A 198     233.213 210.415 200.301  1.00 94.54           N  
ATOM   3107  CA  SER A 198     232.667 209.643 199.171  1.00 94.54           C  
ATOM   3109  C   SER A 198     231.862 208.393 199.553  1.00 94.54           C  
ATOM   3110  CB  SER A 198     233.790 209.269 198.207  1.00 94.54           C  
ATOM   3113  O   SER A 198     231.536 207.587 198.681  1.00 94.54           O  
ATOM   3114  OG  SER A 198     234.334 210.439 197.649  1.00 94.54           O  
ATOM   3116  N   ARG A 199     231.558 208.186 200.842  1.00 90.11           N  
ATOM   3118  CA  ARG A 199     230.780 207.035 201.356  1.00 90.11           C  
ATOM   3120  C   ARG A 199     231.244 205.668 200.822  1.00 90.11           C  
ATOM   3121  CB  ARG A 199     229.272 207.222 201.102  1.00 90.11           C  
ATOM   3124  O   ARG A 199     230.425 204.847 200.413  1.00 90.11           O  
ATOM   3125  CG  ARG A 199     228.688 208.549 201.582  1.00 90.11           C  
ATOM   3128  CD  ARG A 199     227.160 208.458 201.537  1.00 90.11           C  
ATOM   3131  NE  ARG A 199     226.586 209.769 201.818  1.00 90.11           N  
ATOM   3133  NH1 ARG A 199     224.318 209.305 202.018  1.00 90.11           N  
ATOM   3136  NH2 ARG A 199     225.084 211.368 202.093  1.00 90.11           N  
ATOM   3139  CZ  ARG A 199     225.331 210.116 201.971  1.00 90.11           C  
ATOM   3140  N   GLY A 200     232.554 205.428 200.742  1.00 91.92           N  
ATOM   3142  CA  GLY A 200     233.078 204.132 200.282  1.00 91.92           C  
ATOM   3145  C   GLY A 200     232.798 203.808 198.803  1.00 91.92           C  
ATOM   3146  O   GLY A 200     232.910 202.649 198.411  1.00 91.92           O  
ATOM   3147  N   THR A 201     232.396 204.789 197.980  1.00 93.00           N  
ATOM   3149  CA  THR A 201     231.857 204.539 196.633  1.00 93.00           C  
ATOM   3151  C   THR A 201     232.612 205.318 195.541  1.00 93.00           C  
ATOM   3152  CB  THR A 201     230.362 204.882 196.596  1.00 93.00           C  
ATOM   3154  O   THR A 201     232.503 206.548 195.485  1.00 93.00           O  
ATOM   3155  CG2 THR A 201     229.716 204.452 195.276  1.00 93.00           C  
ATOM   3159  OG1 THR A 201     229.660 204.200 197.609  1.00 93.00           O  
ATOM   3161  N   PRO A 202     233.309 204.645 194.602  1.00 94.35           N  
ATOM   3162  CA  PRO A 202     234.070 205.293 193.523  1.00 94.35           C  
ATOM   3164  C   PRO A 202     233.249 206.243 192.645  1.00 94.35           C  
ATOM   3165  CB  PRO A 202     234.631 204.147 192.678  1.00 94.35           C  
ATOM   3168  O   PRO A 202     233.708 207.333 192.305  1.00 94.35           O  
ATOM   3169  CG  PRO A 202     234.776 203.006 193.677  1.00 94.35           C  
ATOM   3172  CD  PRO A 202     233.599 203.216 194.623  1.00 94.35           C  
ATOM   3175  N   ARG A 203     232.006 205.867 192.302  1.00 90.09           N  
ATOM   3177  CA  ARG A 203     231.105 206.735 191.519  1.00 90.09           C  
ATOM   3179  C   ARG A 203     230.843 208.071 192.227  1.00 90.09           C  
ATOM   3180  CB  ARG A 203     229.803 205.978 191.187  1.00 90.09           C  
ATOM   3183  O   ARG A 203     230.800 209.108 191.568  1.00 90.09           O  
ATOM   3184  CG  ARG A 203     228.849 206.791 190.291  1.00 90.09           C  
ATOM   3187  CD  ARG A 203     227.567 206.027 189.921  1.00 90.09           C  
ATOM   3190  NE  ARG A 203     227.738 205.109 188.772  1.00 90.09           N  
ATOM   3192  NH1 ARG A 203     225.935 203.730 189.160  1.00 90.09           N  
ATOM   3195  NH2 ARG A 203     227.049 203.564 187.240  1.00 90.09           N  
ATOM   3198  CZ  ARG A 203     226.917 204.137 188.402  1.00 90.09           C  
ATOM   3199  N   ILE A 204     230.709 208.063 193.556  1.00 92.29           N  
ATOM   3201  CA  ILE A 204     230.530 209.289 194.345  1.00 92.29           C  
ATOM   3203  C   ILE A 204     231.827 210.101 194.343  1.00 92.29           C  
ATOM   3204  CB  ILE A 204     230.021 208.980 195.773  1.00 92.29           C  
ATOM   3206  O   ILE A 204     231.770 211.293 194.061  1.00 92.29           O  
ATOM   3207  CG1 ILE A 204     228.653 208.257 195.700  1.00 92.29           C  
ATOM   3210  CG2 ILE A 204     229.909 210.276 196.598  1.00 92.29           C  
ATOM   3214  CD1 ILE A 204     228.048 207.895 197.063  1.00 92.29           C  
ATOM   3218  N   ALA A 205     232.982 209.464 194.556  1.00 94.10           N  
ATOM   3220  CA  ALA A 205     234.284 210.138 194.550  1.00 94.10           C  
ATOM   3222  C   ALA A 205     234.564 210.883 193.241  1.00 94.10           C  
ATOM   3223  CB  ALA A 205     235.371 209.100 194.850  1.00 94.10           C  
ATOM   3227  O   ALA A 205     234.899 212.067 193.254  1.00 94.10           O  
ATOM   3228  N   ASN A 206     234.339 210.225 192.103  1.00 91.27           N  
ATOM   3230  CA  ASN A 206     234.540 210.835 190.790  1.00 91.27           C  
ATOM   3232  C   ASN A 206     233.551 211.981 190.523  1.00 91.27           C  
ATOM   3233  CB  ASN A 206     234.444 209.737 189.720  1.00 91.27           C  
ATOM   3236  O   ASN A 206     233.939 213.016 189.978  1.00 91.27           O  
ATOM   3237  CG  ASN A 206     235.621 208.776 189.759  1.00 91.27           C  
ATOM   3238  ND2 ASN A 206     235.458 207.581 189.247  1.00 91.27           N  
ATOM   3241  OD1 ASN A 206     236.709 209.083 190.212  1.00 91.27           O  
ATOM   3242  N   ARG A 207     232.285 211.836 190.942  1.00 90.60           N  
ATOM   3244  CA  ARG A 207     231.277 212.899 190.817  1.00 90.60           C  
ATOM   3246  C   ARG A 207     231.638 214.116 191.668  1.00 90.60           C  
ATOM   3247  CB  ARG A 207     229.894 212.335 191.173  1.00 90.60           C  
ATOM   3250  O   ARG A 207     231.572 215.239 191.176  1.00 90.60           O  
ATOM   3251  CG  ARG A 207     228.762 213.349 190.922  1.00 90.60           C  
ATOM   3254  CD  ARG A 207     227.383 212.732 191.198  1.00 90.60           C  
ATOM   3257  NE  ARG A 207     227.210 212.387 192.627  1.00 90.60           N  
ATOM   3259  NH1 ARG A 207     226.024 214.249 193.267  1.00 90.60           N  
ATOM   3262  NH2 ARG A 207     226.535 212.698 194.784  1.00 90.60           N  
ATOM   3265  CZ  ARG A 207     226.592 213.110 193.547  1.00 90.60           C  
ATOM   3266  N   LEU A 208     232.050 213.901 192.919  1.00 93.66           N  
ATOM   3268  CA  LEU A 208     232.493 214.977 193.804  1.00 93.66           C  
ATOM   3270  C   LEU A 208     233.739 215.668 193.241  1.00 93.66           C  
ATOM   3271  CB  LEU A 208     232.745 214.441 195.223  1.00 93.66           C  
ATOM   3274  O   LEU A 208     233.751 216.891 193.162  1.00 93.66           O  
ATOM   3275  CG  LEU A 208     231.501 213.988 196.008  1.00 93.66           C  
ATOM   3277  CD1 LEU A 208     231.933 213.477 197.384  1.00 93.66           C  
ATOM   3281  CD2 LEU A 208     230.478 215.109 196.198  1.00 93.66           C  
ATOM   3285  N   LEU A 209     234.731 214.917 192.754  1.00 94.00           N  
ATOM   3287  CA  LEU A 209     235.925 215.487 192.122  1.00 94.00           C  
ATOM   3289  C   LEU A 209     235.571 216.375 190.918  1.00 94.00           C  
ATOM   3290  CB  LEU A 209     236.875 214.345 191.729  1.00 94.00           C  
ATOM   3293  O   LEU A 209     236.116 217.470 190.801  1.00 94.00           O  
ATOM   3294  CG  LEU A 209     238.153 214.810 191.001  1.00 94.00           C  
ATOM   3296  CD1 LEU A 209     239.051 215.688 191.871  1.00 94.00           C  
ATOM   3300  CD2 LEU A 209     238.960 213.592 190.571  1.00 94.00           C  
ATOM   3304  N   LYS A 210     234.621 215.960 190.066  1.00 91.72           N  
ATOM   3306  CA  LYS A 210     234.100 216.790 188.962  1.00 91.72           C  
ATOM   3308  C   LYS A 210     233.522 218.122 189.467  1.00 91.72           C  
ATOM   3309  CB  LYS A 210     233.040 216.007 188.153  1.00 91.72           C  
ATOM   3312  O   LYS A 210     233.813 219.164 188.890  1.00 91.72           O  
ATOM   3313  CG  LYS A 210     233.549 215.462 186.805  1.00 91.72           C  
ATOM   3316  CD  LYS A 210     232.396 214.805 186.013  1.00 91.72           C  
ATOM   3319  CE  LYS A 210     232.636 214.789 184.493  1.00 91.72           C  
ATOM   3322  NZ  LYS A 210     231.408 214.438 183.719  1.00 91.72           N  
ATOM   3326  N   ARG A 211     232.761 218.121 190.565  1.00 93.64           N  
ATOM   3328  CA  ARG A 211     232.213 219.359 191.155  1.00 93.64           C  
ATOM   3330  C   ARG A 211     233.285 220.231 191.810  1.00 93.64           C  
ATOM   3331  CB  ARG A 211     231.098 219.029 192.157  1.00 93.64           C  
ATOM   3334  O   ARG A 211     233.248 221.450 191.665  1.00 93.64           O  
ATOM   3335  CG  ARG A 211     229.886 218.258 191.608  1.00 93.64           C  
ATOM   3338  CD  ARG A 211     229.056 219.048 190.585  1.00 93.64           C  
ATOM   3341  NE  ARG A 211     229.670 219.069 189.247  1.00 93.64           N  
ATOM   3343  NH1 ARG A 211     228.662 217.219 188.295  1.00 93.64           N  
ATOM   3346  NH2 ARG A 211     230.146 218.403 187.167  1.00 93.64           N  
ATOM   3349  CZ  ARG A 211     229.478 218.227 188.258  1.00 93.64           C  
ATOM   3350  N   VAL A 212     234.266 219.621 192.480  1.00 94.64           N  
ATOM   3352  CA  VAL A 212     235.415 220.342 193.052  1.00 94.64           C  
ATOM   3354  C   VAL A 212     236.280 220.952 191.941  1.00 94.64           C  
ATOM   3355  CB  VAL A 212     236.248 219.445 193.990  1.00 94.64           C  
ATOM   3357  O   VAL A 212     236.730 222.082 192.091  1.00 94.64           O  
ATOM   3358  CG1 VAL A 212     237.419 220.223 194.599  1.00 94.64           C  
ATOM   3362  CG2 VAL A 212     235.437 218.928 195.188  1.00 94.64           C  
ATOM   3366  N   ARG A 213     236.446 220.271 190.797  1.00 92.91           N  
ATOM   3368  CA  ARG A 213     237.099 220.814 189.591  1.00 92.91           C  
ATOM   3370  C   ARG A 213     236.421 222.092 189.117  1.00 92.91           C  
ATOM   3371  CB  ARG A 213     237.061 219.767 188.463  1.00 92.91           C  
ATOM   3374  O   ARG A 213     237.098 223.085 188.874  1.00 92.91           O  
ATOM   3375  CG  ARG A 213     237.801 220.203 187.190  1.00 92.91           C  
ATOM   3378  CD  ARG A 213     237.588 219.195 186.051  1.00 92.91           C  
ATOM   3381  NE  ARG A 213     236.205 219.190 185.525  1.00 92.91           N  
ATOM   3383  NH1 ARG A 213     236.633 217.934 183.647  1.00 92.91           N  
ATOM   3386  NH2 ARG A 213     234.601 218.758 183.955  1.00 92.91           N  
ATOM   3389  CZ  ARG A 213     235.820 218.628 184.390  1.00 92.91           C  
ATOM   3390  N   ASP A 214     235.096 222.059 188.987  1.00 94.30           N  
ATOM   3392  CA  ASP A 214     234.311 223.206 188.524  1.00 94.30           C  
ATOM   3394  C   ASP A 214     234.477 224.393 189.486  1.00 94.30           C  
ATOM   3395  CB  ASP A 214     232.832 222.798 188.363  1.00 94.30           C  
ATOM   3398  O   ASP A 214     234.755 225.512 189.057  1.00 94.30           O  
ATOM   3399  CG  ASP A 214     232.613 221.638 187.378  1.00 94.30           C  
ATOM   3400  OD1 ASP A 214     233.482 221.451 186.488  1.00 94.30           O  
ATOM   3401  OD2 ASP A 214     231.585 220.923 187.497  1.00 94.30           O  
ATOM   3402  N   TYR A 215     234.425 224.133 190.795  1.00 95.37           N  
ATOM   3404  CA  TYR A 215     234.680 225.150 191.814  1.00 95.37           C  
ATOM   3406  C   TYR A 215     236.110 225.707 191.746  1.00 95.37           C  
ATOM   3407  CB  TYR A 215     234.381 224.562 193.196  1.00 95.37           C  
ATOM   3410  O   TYR A 215     236.295 226.922 191.739  1.00 95.37           O  
ATOM   3411  CG  TYR A 215     234.380 225.603 194.297  1.00 95.37           C  
ATOM   3412  CD1 TYR A 215     235.572 225.940 194.968  1.00 95.37           C  
ATOM   3414  CD2 TYR A 215     233.178 226.246 194.640  1.00 95.37           C  
ATOM   3416  CE1 TYR A 215     235.562 226.917 195.982  1.00 95.37           C  
ATOM   3418  CE2 TYR A 215     233.160 227.220 195.653  1.00 95.37           C  
ATOM   3420  OH  TYR A 215     234.328 228.512 197.291  1.00 95.37           O  
ATOM   3422  CZ  TYR A 215     234.355 227.560 196.323  1.00 95.37           C  
ATOM   3423  N   ALA A 216     237.125 224.846 191.646  1.00 93.85           N  
ATOM   3425  CA  ALA A 216     238.529 225.247 191.569  1.00 93.85           C  
ATOM   3427  C   ALA A 216     238.829 226.092 190.323  1.00 93.85           C  
ATOM   3428  CB  ALA A 216     239.395 223.984 191.581  1.00 93.85           C  
ATOM   3432  O   ALA A 216     239.631 227.021 190.392  1.00 93.85           O  
ATOM   3433  N   GLN A 217     238.175 225.795 189.197  1.00 93.23           N  
ATOM   3435  CA  GLN A 217     238.354 226.521 187.941  1.00 93.23           C  
ATOM   3437  C   GLN A 217     237.765 227.942 187.980  1.00 93.23           C  
ATOM   3438  CB  GLN A 217     237.744 225.677 186.807  1.00 93.23           C  
ATOM   3441  O   GLN A 217     238.323 228.836 187.346  1.00 93.23           O  
ATOM   3442  CG  GLN A 217     238.044 226.253 185.415  1.00 93.23           C  
ATOM   3445  CD  GLN A 217     237.506 225.397 184.271  1.00 93.23           C  
ATOM   3446  NE2 GLN A 217     237.530 225.903 183.058  1.00 93.23           N  
ATOM   3449  OE1 GLN A 217     237.062 224.269 184.422  1.00 93.23           O  
ATOM   3450  N   ILE A 218     236.656 228.155 188.700  1.00 94.70           N  
ATOM   3452  CA  ILE A 218     235.937 229.444 188.725  1.00 94.70           C  
ATOM   3454  C   ILE A 218     236.287 230.291 189.955  1.00 94.70           C  
ATOM   3455  CB  ILE A 218     234.413 229.196 188.616  1.00 94.70           C  
ATOM   3457  O   ILE A 218     236.490 231.499 189.841  1.00 94.70           O  
ATOM   3458  CG1 ILE A 218     234.023 228.380 187.362  1.00 94.70           C  
ATOM   3461  CG2 ILE A 218     233.618 230.514 188.639  1.00 94.70           C  
ATOM   3465  CD1 ILE A 218     234.494 228.963 186.026  1.00 94.70           C  
ATOM   3469  N   MET A 219     236.368 229.668 191.134  1.00 93.60           N  
ATOM   3471  CA  MET A 219     236.599 230.341 192.421  1.00 93.60           C  
ATOM   3473  C   MET A 219     238.059 230.253 192.893  1.00 93.60           C  
ATOM   3474  CB  MET A 219     235.650 229.756 193.484  1.00 93.60           C  
ATOM   3477  O   MET A 219     238.452 230.992 193.798  1.00 93.60           O  
ATOM   3478  CG  MET A 219     234.168 229.950 193.133  1.00 93.60           C  
ATOM   3481  SD  MET A 219     233.602 231.676 193.117  1.00 93.60           S  
ATOM   3482  CE  MET A 219     233.289 231.920 194.883  1.00 93.60           C  
ATOM   3486  N   GLY A 220     238.852 229.361 192.294  1.00 91.59           N  
ATOM   3488  CA  GLY A 220     240.272 229.161 192.581  1.00 91.59           C  
ATOM   3491  C   GLY A 220     241.181 229.524 191.403  1.00 91.59           C  
ATOM   3492  O   GLY A 220     240.847 230.345 190.551  1.00 91.59           O  
ATOM   3493  N   ASP A 221     242.363 228.913 191.370  1.00 89.73           N  
ATOM   3495  CA  ASP A 221     243.356 229.015 190.293  1.00 89.73           C  
ATOM   3497  C   ASP A 221     243.434 227.735 189.434  1.00 89.73           C  
ATOM   3498  CB  ASP A 221     244.716 229.410 190.900  1.00 89.73           C  
ATOM   3501  O   ASP A 221     244.384 227.545 188.672  1.00 89.73           O  
ATOM   3502  CG  ASP A 221     245.280 228.396 191.907  1.00 89.73           C  
ATOM   3503  OD1 ASP A 221     244.568 227.419 192.230  1.00 89.73           O  
ATOM   3504  OD2 ASP A 221     246.419 228.648 192.366  1.00 89.73           O  
ATOM   3505  N   GLY A 222     242.430 226.860 189.550  1.00 90.28           N  
ATOM   3507  CA  GLY A 222     242.383 225.542 188.918  1.00 90.28           C  
ATOM   3510  C   GLY A 222     243.109 224.434 189.690  1.00 90.28           C  
ATOM   3511  O   GLY A 222     243.012 223.275 189.285  1.00 90.28           O  
ATOM   3512  N   VAL A 223     243.804 224.744 190.793  1.00 92.11           N  
ATOM   3514  CA  VAL A 223     244.437 223.744 191.668  1.00 92.11           C  
ATOM   3516  C   VAL A 223     243.471 223.343 192.781  1.00 92.11           C  
ATOM   3517  CB  VAL A 223     245.778 224.253 192.237  1.00 92.11           C  
ATOM   3519  O   VAL A 223     242.836 224.188 193.409  1.00 92.11           O  
ATOM   3520  CG1 VAL A 223     246.479 223.180 193.085  1.00 92.11           C  
ATOM   3524  CG2 VAL A 223     246.743 224.650 191.107  1.00 92.11           C  
ATOM   3528  N   ILE A 224     243.357 222.039 193.038  1.00 95.92           N  
ATOM   3530  CA  ILE A 224     242.544 221.500 194.130  1.00 95.92           C  
ATOM   3532  C   ILE A 224     243.449 221.216 195.328  1.00 95.92           C  
ATOM   3533  CB  ILE A 224     241.741 220.264 193.681  1.00 95.92           C  
ATOM   3535  O   ILE A 224     244.094 220.170 195.402  1.00 95.92           O  
ATOM   3536  CG1 ILE A 224     240.829 220.610 192.489  1.00 95.92           C  
ATOM   3539  CG2 ILE A 224     240.894 219.760 194.865  1.00 95.92           C  
ATOM   3543  CD1 ILE A 224     240.023 219.413 191.990  1.00 95.92           C  
ATOM   3547  N   ASP A 225     243.489 222.151 196.270  1.00 94.54           N  
ATOM   3549  CA  ASP A 225     244.046 221.927 197.603  1.00 94.54           C  
ATOM   3551  C   ASP A 225     242.948 221.539 198.613  1.00 94.54           C  
ATOM   3552  CB  ASP A 225     244.921 223.124 198.025  1.00 94.54           C  
ATOM   3555  O   ASP A 225     241.756 221.484 198.291  1.00 94.54           O  
ATOM   3556  CG  ASP A 225     244.179 224.441 198.293  1.00 94.54           C  
ATOM   3557  OD1 ASP A 225     242.940 224.417 198.458  1.00 94.54           O  
ATOM   3558  OD2 ASP A 225     244.859 225.488 198.392  1.00 94.54           O  
ATOM   3559  N   ASP A 226     243.357 221.220 199.842  1.00 92.02           N  
ATOM   3561  CA  ASP A 226     242.465 220.816 200.934  1.00 92.02           C  
ATOM   3563  C   ASP A 226     241.403 221.881 201.232  1.00 92.02           C  
ATOM   3564  CB  ASP A 226     243.312 220.515 202.188  1.00 92.02           C  
ATOM   3567  O   ASP A 226     240.257 221.565 201.555  1.00 92.02           O  
ATOM   3568  CG  ASP A 226     244.204 221.682 202.655  1.00 92.02           C  
ATOM   3569  OD1 ASP A 226     245.047 222.137 201.847  1.00 92.02           O  
ATOM   3570  OD2 ASP A 226     244.067 222.113 203.824  1.00 92.02           O  
ATOM   3571  N   LYS A 227     241.762 223.153 201.057  1.00 93.83           N  
ATOM   3573  CA  LYS A 227     240.889 224.288 201.331  1.00 93.83           C  
ATOM   3575  C   LYS A 227     239.836 224.477 200.240  1.00 93.83           C  
ATOM   3576  CB  LYS A 227     241.783 225.512 201.503  1.00 93.83           C  
ATOM   3579  O   LYS A 227     238.672 224.702 200.561  1.00 93.83           O  
ATOM   3580  CG  LYS A 227     241.029 226.636 202.203  1.00 93.83           C  
ATOM   3583  CD  LYS A 227     241.954 227.842 202.284  1.00 93.83           C  
ATOM   3586  CE  LYS A 227     241.228 228.960 203.016  1.00 93.83           C  
ATOM   3589  NZ  LYS A 227     242.029 230.197 202.933  1.00 93.83           N  
ATOM   3593  N   ILE A 228     240.226 224.375 198.971  1.00 94.35           N  
ATOM   3595  CA  ILE A 228     239.326 224.408 197.814  1.00 94.35           C  
ATOM   3597  C   ILE A 228     238.369 223.215 197.856  1.00 94.35           C  
ATOM   3598  CB  ILE A 228     240.162 224.445 196.512  1.00 94.35           C  
ATOM   3600  O   ILE A 228     237.169 223.395 197.647  1.00 94.35           O  
ATOM   3601  CG1 ILE A 228     240.782 225.841 196.263  1.00 94.35           C  
ATOM   3604  CG2 ILE A 228     239.380 223.990 195.270  1.00 94.35           C  
ATOM   3608  CD1 ILE A 228     239.799 226.949 195.846  1.00 94.35           C  
ATOM   3612  N   ALA A 229     238.869 222.015 198.174  1.00 94.98           N  
ATOM   3614  CA  ALA A 229     238.038 220.823 198.317  1.00 94.98           C  
ATOM   3616  C   ALA A 229     236.994 220.982 199.432  1.00 94.98           C  
ATOM   3617  CB  ALA A 229     238.944 219.607 198.540  1.00 94.98           C  
ATOM   3621  O   ALA A 229     235.807 220.762 199.189  1.00 94.98           O  
ATOM   3622  N   ASP A 230     237.401 221.425 200.626  1.00 94.70           N  
ATOM   3624  CA  ASP A 230     236.488 221.665 201.748  1.00 94.70           C  
ATOM   3626  C   ASP A 230     235.429 222.729 201.421  1.00 94.70           C  
ATOM   3627  CB  ASP A 230     237.300 222.068 202.986  1.00 94.70           C  
ATOM   3630  O   ASP A 230     234.240 222.513 201.664  1.00 94.70           O  
ATOM   3631  CG  ASP A 230     236.402 222.321 204.199  1.00 94.70           C  
ATOM   3632  OD1 ASP A 230     235.706 221.362 204.611  1.00 94.70           O  
ATOM   3633  OD2 ASP A 230     236.406 223.464 204.704  1.00 94.70           O  
ATOM   3634  N   GLN A 231     235.828 223.845 200.803  1.00 93.80           N  
ATOM   3636  CA  GLN A 231     234.905 224.905 200.389  1.00 93.80           C  
ATOM   3638  C   GLN A 231     233.877 224.409 199.369  1.00 93.80           C  
ATOM   3639  CB  GLN A 231     235.693 226.083 199.801  1.00 93.80           C  
ATOM   3642  O   GLN A 231     232.681 224.669 199.523  1.00 93.80           O  
ATOM   3643  CG  GLN A 231     236.359 226.914 200.901  1.00 93.80           C  
ATOM   3646  CD  GLN A 231     237.193 228.068 200.356  1.00 93.80           C  
ATOM   3647  NE2 GLN A 231     237.412 229.097 201.148  1.00 93.80           N  
ATOM   3650  OE1 GLN A 231     237.647 228.128 199.229  1.00 93.80           O  
ATOM   3651  N   ALA A 232     234.324 223.668 198.354  1.00 94.14           N  
ATOM   3653  CA  ALA A 232     233.454 223.110 197.329  1.00 94.14           C  
ATOM   3655  C   ALA A 232     232.479 222.066 197.902  1.00 94.14           C  
ATOM   3656  CB  ALA A 232     234.345 222.510 196.241  1.00 94.14           C  
ATOM   3660  O   ALA A 232     231.287 222.108 197.608  1.00 94.14           O  
ATOM   3661  N   LEU A 233     232.956 221.149 198.749  1.00 94.82           N  
ATOM   3663  CA  LEU A 233     232.128 220.101 199.360  1.00 94.82           C  
ATOM   3665  C   LEU A 233     231.116 220.688 200.351  1.00 94.82           C  
ATOM   3666  CB  LEU A 233     233.050 219.058 200.021  1.00 94.82           C  
ATOM   3669  O   LEU A 233     229.957 220.282 200.354  1.00 94.82           O  
ATOM   3670  CG  LEU A 233     233.862 218.243 198.993  1.00 94.82           C  
ATOM   3672  CD1 LEU A 233     235.079 217.536 199.601  1.00 94.82           C  
ATOM   3676  CD2 LEU A 233     232.991 217.192 198.306  1.00 94.82           C  
ATOM   3680  N   THR A 234     231.513 221.703 201.119  1.00 92.39           N  
ATOM   3682  CA  THR A 234     230.608 222.434 202.019  1.00 92.39           C  
ATOM   3684  C   THR A 234     229.546 223.207 201.236  1.00 92.39           C  
ATOM   3685  CB  THR A 234     231.391 223.398 202.921  1.00 92.39           C  
ATOM   3687  O   THR A 234     228.383 223.218 201.628  1.00 92.39           O  
ATOM   3688  CG2 THR A 234     230.514 224.035 203.999  1.00 92.39           C  
ATOM   3692  OG1 THR A 234     232.405 222.701 203.603  1.00 92.39           O  
ATOM   3694  N   MET A 235     229.909 223.807 200.095  1.00 89.73           N  
ATOM   3696  CA  MET A 235     228.941 224.437 199.191  1.00 89.73           C  
ATOM   3698  C   MET A 235     227.904 223.429 198.677  1.00 89.73           C  
ATOM   3699  CB  MET A 235     229.683 225.099 198.018  1.00 89.73           C  
ATOM   3702  O   MET A 235     226.743 223.797 198.531  1.00 89.73           O  
ATOM   3703  CG  MET A 235     228.741 225.796 197.028  1.00 89.73           C  
ATOM   3706  SD  MET A 235     229.522 226.281 195.468  1.00 89.73           S  
ATOM   3707  CE  MET A 235     229.741 224.657 194.681  1.00 89.73           C  
ATOM   3711  N   LEU A 236     228.311 222.180 198.428  1.00 91.11           N  
ATOM   3713  CA  LEU A 236     227.446 221.068 198.008  1.00 91.11           C  
ATOM   3715  C   LEU A 236     226.651 220.426 199.162  1.00 91.11           C  
ATOM   3716  CB  LEU A 236     228.310 220.002 197.306  1.00 91.11           C  
ATOM   3719  O   LEU A 236     226.008 219.402 198.941  1.00 91.11           O  
ATOM   3720  CG  LEU A 236     228.933 220.437 195.974  1.00 91.11           C  
ATOM   3722  CD1 LEU A 236     230.010 219.426 195.578  1.00 91.11           C  
ATOM   3726  CD2 LEU A 236     227.896 220.509 194.851  1.00 91.11           C  
ATOM   3730  N   ASP A 237     226.709 220.983 200.377  1.00 89.84           N  
ATOM   3732  CA  ASP A 237     226.113 220.416 201.595  1.00 89.84           C  
ATOM   3734  C   ASP A 237     226.630 219.011 201.967  1.00 89.84           C  
ATOM   3735  CB  ASP A 237     224.575 220.489 201.554  1.00 89.84           C  
ATOM   3738  O   ASP A 237     225.922 218.237 202.608  1.00 89.84           O  
ATOM   3739  CG  ASP A 237     224.062 221.919 201.547  1.00 89.84           C  
ATOM   3740  OD1 ASP A 237     224.355 222.672 202.507  1.00 89.84           O  
ATOM   3741  OD2 ASP A 237     223.283 222.295 200.641  1.00 89.84           O  
ATOM   3742  N   VAL A 238     227.871 218.676 201.591  1.00 94.21           N  
ATOM   3744  CA  VAL A 238     228.524 217.411 201.962  1.00 94.21           C  
ATOM   3746  C   VAL A 238     229.471 217.639 203.138  1.00 94.21           C  
ATOM   3747  CB  VAL A 238     229.256 216.766 200.773  1.00 94.21           C  
ATOM   3749  O   VAL A 238     230.549 218.228 202.990  1.00 94.21           O  
ATOM   3750  CG1 VAL A 238     229.805 215.388 201.164  1.00 94.21           C  
ATOM   3754  CG2 VAL A 238     228.327 216.556 199.571  1.00 94.21           C  
ATOM   3758  N   ASP A 239     229.081 217.143 204.311  1.00 91.80           N  
ATOM   3760  CA  ASP A 239     229.881 217.279 205.530  1.00 91.80           C  
ATOM   3762  C   ASP A 239     231.078 216.312 205.592  1.00 91.80           C  
ATOM   3763  CB  ASP A 239     228.982 217.203 206.772  1.00 91.80           C  
ATOM   3766  O   ASP A 239     231.313 215.496 204.700  1.00 91.80           O  
ATOM   3767  CG  ASP A 239     228.519 215.802 207.181  1.00 91.80           C  
ATOM   3768  OD1 ASP A 239     229.078 214.781 206.718  1.00 91.80           O  
ATOM   3769  OD2 ASP A 239     227.650 215.750 208.070  1.00 91.80           O  
ATOM   3770  N   HIS A 240     231.852 216.393 206.675  1.00 90.81           N  
ATOM   3772  CA  HIS A 240     233.078 215.616 206.878  1.00 90.81           C  
ATOM   3774  C   HIS A 240     232.871 214.087 206.995  1.00 90.81           C  
ATOM   3775  CB  HIS A 240     233.788 216.158 208.129  1.00 90.81           C  
ATOM   3778  O   HIS A 240     233.838 213.337 206.864  1.00 90.81           O  
ATOM   3779  CG  HIS A 240     233.859 217.666 208.201  1.00 90.81           C  
ATOM   3780  CD2 HIS A 240     233.230 218.468 209.117  1.00 90.81           C  
ATOM   3782  ND1 HIS A 240     234.515 218.500 207.324  1.00 90.81           N  
ATOM   3784  CE1 HIS A 240     234.285 219.770 207.695  1.00 90.81           C  
ATOM   3786  NE2 HIS A 240     233.514 219.799 208.796  1.00 90.81           N  
ATOM   3787  N   GLU A 241     231.643 213.611 207.237  1.00 92.18           N  
ATOM   3789  CA  GLU A 241     231.258 212.184 207.246  1.00 92.18           C  
ATOM   3791  C   GLU A 241     230.574 211.758 205.930  1.00 92.18           C  
ATOM   3792  CB  GLU A 241     230.384 211.895 208.480  1.00 92.18           C  
ATOM   3795  O   GLU A 241     230.144 210.607 205.761  1.00 92.18           O  
ATOM   3796  CG  GLU A 241     231.236 211.702 209.750  1.00 92.18           C  
ATOM   3799  CD  GLU A 241     231.788 210.270 209.949  1.00 92.18           C  
ATOM   3800  OE1 GLU A 241     232.224 209.965 211.086  1.00 92.18           O  
ATOM   3801  OE2 GLU A 241     231.719 209.403 209.038  1.00 92.18           O  
ATOM   3802  N   GLY A 242     230.496 212.684 204.971  1.00 92.25           N  
ATOM   3804  CA  GLY A 242     229.841 212.499 203.688  1.00 92.25           C  
ATOM   3807  C   GLY A 242     228.316 212.553 203.767  1.00 92.25           C  
ATOM   3808  O   GLY A 242     227.677 212.120 202.808  1.00 92.25           O  
ATOM   3809  N   LEU A 243     227.719 213.028 204.868  1.00 93.75           N  
ATOM   3811  CA  LEU A 243     226.267 213.198 204.984  1.00 93.75           C  
ATOM   3813  C   LEU A 243     225.821 214.362 204.103  1.00 93.75           C  
ATOM   3814  CB  LEU A 243     225.829 213.444 206.438  1.00 93.75           C  
ATOM   3817  O   LEU A 243     226.433 215.433 204.119  1.00 93.75           O  
ATOM   3818  CG  LEU A 243     226.293 212.409 207.475  1.00 93.75           C  
ATOM   3820  CD1 LEU A 243     225.779 212.791 208.863  1.00 93.75           C  
ATOM   3824  CD2 LEU A 243     225.752 211.017 207.150  1.00 93.75           C  
ATOM   3828  N   ASP A 244     224.760 214.138 203.334  1.00 88.12           N  
ATOM   3830  CA  ASP A 244     224.182 215.161 202.469  1.00 88.12           C  
ATOM   3832  C   ASP A 244     223.148 216.008 203.227  1.00 88.12           C  
ATOM   3833  CB  ASP A 244     223.653 214.521 201.166  1.00 88.12           C  
ATOM   3836  O   ASP A 244     222.890 215.815 204.422  1.00 88.12           O  
ATOM   3837  CG  ASP A 244     222.455 213.571 201.319  1.00 88.12           C  
ATOM   3838  OD1 ASP A 244     221.626 213.800 202.227  1.00 88.12           O  
ATOM   3839  OD2 ASP A 244     222.349 212.654 200.472  1.00 88.12           O  
ATOM   3840  N   TYR A 245     222.545 216.964 202.523  1.00 85.72           N  
ATOM   3842  CA  TYR A 245     221.502 217.821 203.078  1.00 85.72           C  
ATOM   3844  C   TYR A 245     220.360 217.022 203.733  1.00 85.72           C  
ATOM   3845  CB  TYR A 245     220.961 218.715 201.952  1.00 85.72           C  
ATOM   3848  O   TYR A 245     219.890 217.397 204.809  1.00 85.72           O  
ATOM   3849  CG  TYR A 245     219.734 219.518 202.344  1.00 85.72           C  
ATOM   3850  CD1 TYR A 245     218.452 218.990 202.100  1.00 85.72           C  
ATOM   3852  CD2 TYR A 245     219.867 220.774 202.967  1.00 85.72           C  
ATOM   3854  CE1 TYR A 245     217.308 219.701 202.501  1.00 85.72           C  
ATOM   3856  CE2 TYR A 245     218.718 221.510 203.333  1.00 85.72           C  
ATOM   3858  OH  TYR A 245     216.299 221.647 203.442  1.00 85.72           O  
ATOM   3860  CZ  TYR A 245     217.433 220.968 203.110  1.00 85.72           C  
ATOM   3861  N   VAL A 246     219.906 215.925 203.115  1.00 87.85           N  
ATOM   3863  CA  VAL A 246     218.746 215.168 203.604  1.00 87.85           C  
ATOM   3865  C   VAL A 246     219.121 214.333 204.823  1.00 87.85           C  
ATOM   3866  CB  VAL A 246     218.111 214.295 202.505  1.00 87.85           C  
ATOM   3868  O   VAL A 246     218.375 214.336 205.802  1.00 87.85           O  
ATOM   3869  CG1 VAL A 246     216.845 213.611 203.044  1.00 87.85           C  
ATOM   3873  CG2 VAL A 246     217.704 215.137 201.287  1.00 87.85           C  
ATOM   3877  N   ASP A 247     220.298 213.708 204.827  1.00 93.34           N  
ATOM   3879  CA  ASP A 247     220.827 213.008 206.002  1.00 93.34           C  
ATOM   3881  C   ASP A 247     220.898 213.936 207.224  1.00 93.34           C  
ATOM   3882  CB  ASP A 247     222.236 212.501 205.703  1.00 93.34           C  
ATOM   3885  O   ASP A 247     220.394 213.616 208.306  1.00 93.34           O  
ATOM   3886  CG  ASP A 247     222.283 211.358 204.700  1.00 93.34           C  
ATOM   3887  OD1 ASP A 247     221.529 210.377 204.852  1.00 93.34           O  
ATOM   3888  OD2 ASP A 247     223.171 211.418 203.826  1.00 93.34           O  
ATOM   3889  N   GLN A 248     221.470 215.130 207.046  1.00 92.00           N  
ATOM   3891  CA  GLN A 248     221.560 216.131 208.108  1.00 92.00           C  
ATOM   3893  C   GLN A 248     220.176 216.622 208.544  1.00 92.00           C  
ATOM   3894  CB  GLN A 248     222.387 217.323 207.626  1.00 92.00           C  
ATOM   3897  O   GLN A 248     219.952 216.848 209.734  1.00 92.00           O  
ATOM   3898  CG  GLN A 248     223.873 216.996 207.431  1.00 92.00           C  
ATOM   3901  CD  GLN A 248     224.600 218.196 206.838  1.00 92.00           C  
ATOM   3902  NE2 GLN A 248     225.464 217.991 205.869  1.00 92.00           N  
ATOM   3905  OE1 GLN A 248     224.354 219.338 207.220  1.00 92.00           O  
ATOM   3906  N   LYS A 249     219.234 216.783 207.606  1.00 90.81           N  
ATOM   3908  CA  LYS A 249     217.852 217.179 207.903  1.00 90.81           C  
ATOM   3910  C   LYS A 249     217.143 216.123 208.749  1.00 90.81           C  
ATOM   3911  CB  LYS A 249     217.113 217.468 206.589  1.00 90.81           C  
ATOM   3914  O   LYS A 249     216.518 216.487 209.740  1.00 90.81           O  
ATOM   3915  CG  LYS A 249     215.754 218.145 206.809  1.00 90.81           C  
ATOM   3918  CD  LYS A 249     215.093 218.415 205.452  1.00 90.81           C  
ATOM   3921  CE  LYS A 249     213.799 219.218 205.610  1.00 90.81           C  
ATOM   3924  NZ  LYS A 249     213.083 219.327 204.315  1.00 90.81           N  
ATOM   3928  N   ILE A 250     217.304 214.835 208.435  1.00 94.37           N  
ATOM   3930  CA  ILE A 250     216.771 213.722 209.238  1.00 94.37           C  
ATOM   3932  C   ILE A 250     217.277 213.822 210.681  1.00 94.37           C  
ATOM   3933  CB  ILE A 250     217.131 212.363 208.587  1.00 94.37           C  
ATOM   3935  O   ILE A 250     216.470 213.871 211.613  1.00 94.37           O  
ATOM   3936  CG1 ILE A 250     216.328 212.162 207.284  1.00 94.37           C  
ATOM   3939  CG2 ILE A 250     216.838 211.189 209.541  1.00 94.37           C  
ATOM   3943  CD1 ILE A 250     216.873 211.051 206.379  1.00 94.37           C  
ATOM   3947  N   LEU A 251     218.599 213.912 210.875  1.00 95.63           N  
ATOM   3949  CA  LEU A 251     219.201 213.993 212.211  1.00 95.63           C  
ATOM   3951  C   LEU A 251     218.747 215.247 212.969  1.00 95.63           C  
ATOM   3952  CB  LEU A 251     220.738 213.955 212.100  1.00 95.63           C  
ATOM   3955  O   LEU A 251     218.360 215.162 214.134  1.00 95.63           O  
ATOM   3956  CG  LEU A 251     221.323 212.657 211.513  1.00 95.63           C  
ATOM   3958  CD1 LEU A 251     222.847 212.772 211.454  1.00 95.63           C  
ATOM   3962  CD2 LEU A 251     220.961 211.422 212.342  1.00 95.63           C  
ATOM   3966  N   ARG A 252     218.735 216.403 212.297  1.00 93.97           N  
ATOM   3968  CA  ARG A 252     218.331 217.685 212.887  1.00 93.97           C  
ATOM   3970  C   ARG A 252     216.874 217.668 213.328  1.00 93.97           C  
ATOM   3971  CB  ARG A 252     218.596 218.798 211.872  1.00 93.97           C  
ATOM   3974  O   ARG A 252     216.579 218.024 214.463  1.00 93.97           O  
ATOM   3975  CG  ARG A 252     218.598 220.185 212.522  1.00 93.97           C  
ATOM   3978  CD  ARG A 252     218.849 221.303 211.503  1.00 93.97           C  
ATOM   3981  NE  ARG A 252     219.999 221.003 210.614  1.00 93.97           N  
ATOM   3983  NH1 ARG A 252     220.888 223.106 210.467  1.00 93.97           N  
ATOM   3986  NH2 ARG A 252     221.854 221.419 209.358  1.00 93.97           N  
ATOM   3989  CZ  ARG A 252     220.907 221.841 210.152  1.00 93.97           C  
ATOM   3990  N   THR A 253     215.972 217.178 212.481  1.00 89.97           N  
ATOM   3992  CA  THR A 253     214.552 217.053 212.812  1.00 89.97           C  
ATOM   3994  C   THR A 253     214.329 216.096 213.985  1.00 89.97           C  
ATOM   3995  CB  THR A 253     213.765 216.607 211.572  1.00 89.97           C  
ATOM   3997  O   THR A 253     213.537 216.408 214.873  1.00 89.97           O  
ATOM   3998  CG2 THR A 253     212.275 216.432 211.836  1.00 89.97           C  
ATOM   4002  OG1 THR A 253     213.866 217.588 210.568  1.00 89.97           O  
ATOM   4004  N   MET A 254     215.049 214.967 214.045  1.00 92.86           N  
ATOM   4006  CA  MET A 254     214.990 214.059 215.199  1.00 92.86           C  
ATOM   4008  C   MET A 254     215.413 214.752 216.501  1.00 92.86           C  
ATOM   4009  CB  MET A 254     215.858 212.816 214.962  1.00 92.86           C  
ATOM   4012  O   MET A 254     214.721 214.618 217.510  1.00 92.86           O  
ATOM   4013  CG  MET A 254     215.246 211.874 213.922  1.00 92.86           C  
ATOM   4016  SD  MET A 254     216.213 210.379 213.587  1.00 92.86           S  
ATOM   4017  CE  MET A 254     215.968 209.498 215.145  1.00 92.86           C  
ATOM   4021  N   ILE A 255     216.518 215.500 216.485  1.00 93.39           N  
ATOM   4023  CA  ILE A 255     217.070 216.167 217.672  1.00 93.39           C  
ATOM   4025  C   ILE A 255     216.192 217.349 218.105  1.00 93.39           C  
ATOM   4026  CB  ILE A 255     218.543 216.571 217.421  1.00 93.39           C  
ATOM   4028  O   ILE A 255     215.746 217.390 219.251  1.00 93.39           O  
ATOM   4029  CG1 ILE A 255     219.426 215.308 217.259  1.00 93.39           C  
ATOM   4032  CG2 ILE A 255     219.073 217.437 218.579  1.00 93.39           C  
ATOM   4036  CD1 ILE A 255     220.825 215.591 216.695  1.00 93.39           C  
ATOM   4040  N   GLU A 256     215.910 218.289 217.201  1.00 89.07           N  
ATOM   4042  CA  GLU A 256     215.255 219.562 217.530  1.00 89.07           C  
ATOM   4044  C   GLU A 256     213.760 219.408 217.811  1.00 89.07           C  
ATOM   4045  CB  GLU A 256     215.453 220.578 216.394  1.00 89.07           C  
ATOM   4048  O   GLU A 256     213.241 220.034 218.734  1.00 89.07           O  
ATOM   4049  CG  GLU A 256     216.918 221.005 216.233  1.00 89.07           C  
ATOM   4052  CD  GLU A 256     217.100 222.127 215.199  1.00 89.07           C  
ATOM   4053  OE1 GLU A 256     218.115 222.852 215.324  1.00 89.07           O  
ATOM   4054  OE2 GLU A 256     216.271 222.246 214.272  1.00 89.07           O  
ATOM   4055  N   MET A 257     213.057 218.575 217.038  1.00 82.13           N  
ATOM   4057  CA  MET A 257     211.599 218.478 217.151  1.00 82.13           C  
ATOM   4059  C   MET A 257     211.115 217.325 218.025  1.00 82.13           C  
ATOM   4060  CB  MET A 257     210.956 218.352 215.779  1.00 82.13           C  
ATOM   4063  O   MET A 257     209.998 217.373 218.540  1.00 82.13           O  
ATOM   4064  CG  MET A 257     211.294 219.497 214.819  1.00 82.13           C  
ATOM   4067  SD  MET A 257     209.834 220.261 214.080  1.00 82.13           S  
ATOM   4068  CE  MET A 257     208.940 218.797 213.520  1.00 82.13           C  
ATOM   4072  N   TYR A 258     211.932 216.283 218.186  1.00 86.93           N  
ATOM   4074  CA  TYR A 258     211.552 215.065 218.907  1.00 86.93           C  
ATOM   4076  C   TYR A 258     212.469 214.744 220.084  1.00 86.93           C  
ATOM   4077  CB  TYR A 258     211.425 213.893 217.924  1.00 86.93           C  
ATOM   4080  O   TYR A 258     212.366 213.654 220.642  1.00 86.93           O  
ATOM   4081  CG  TYR A 258     210.444 214.163 216.806  1.00 86.93           C  
ATOM   4082  CD1 TYR A 258     209.069 214.216 217.099  1.00 86.93           C  
ATOM   4084  CD2 TYR A 258     210.903 214.414 215.499  1.00 86.93           C  
ATOM   4086  CE1 TYR A 258     208.148 214.522 216.087  1.00 86.93           C  
ATOM   4088  CE2 TYR A 258     209.983 214.697 214.476  1.00 86.93           C  
ATOM   4090  OH  TYR A 258     207.724 215.048 213.812  1.00 86.93           O  
ATOM   4092  CZ  TYR A 258     208.614 214.761 214.780  1.00 86.93           C  
ATOM   4093  N   GLY A 259     213.363 215.665 220.462  1.00 87.91           N  
ATOM   4095  CA  GLY A 259     214.283 215.477 221.583  1.00 87.91           C  
ATOM   4098  C   GLY A 259     215.236 214.295 221.398  1.00 87.91           C  
ATOM   4099  O   GLY A 259     215.630 213.687 222.383  1.00 87.91           O  
ATOM   4100  N   GLY A 260     215.564 213.938 220.152  1.00 92.10           N  
ATOM   4102  CA  GLY A 260     216.361 212.756 219.803  1.00 92.10           C  
ATOM   4105  C   GLY A 260     215.536 211.502 219.520  1.00 92.10           C  
ATOM   4106  O   GLY A 260     216.075 210.518 219.015  1.00 92.10           O  
ATOM   4107  N   GLY A 261     214.226 211.533 219.770  1.00 87.20           N  
ATOM   4109  CA  GLY A 261     213.319 210.400 219.625  1.00 87.20           C  
ATOM   4112  C   GLY A 261     212.959 209.744 220.968  1.00 87.20           C  
ATOM   4113  O   GLY A 261     213.260 210.283 222.025  1.00 87.20           O  
ATOM   4114  N   PRO A 262     212.277 208.582 220.962  1.00 89.97           N  
ATOM   4115  CA  PRO A 262     211.886 207.811 219.788  1.00 89.97           C  
ATOM   4117  C   PRO A 262     210.814 208.518 218.948  1.00 89.97           C  
ATOM   4118  CB  PRO A 262     211.383 206.473 220.338  1.00 89.97           C  
ATOM   4121  O   PRO A 262     209.789 208.952 219.470  1.00 89.97           O  
ATOM   4122  CG  PRO A 262     210.864 206.835 221.730  1.00 89.97           C  
ATOM   4125  CD  PRO A 262     211.828 207.929 222.180  1.00 89.97           C  
ATOM   4128  N   VAL A 263     211.014 208.569 217.630  1.00 89.20           N  
ATOM   4130  CA  VAL A 263     210.030 209.090 216.665  1.00 89.20           C  
ATOM   4132  C   VAL A 263     209.632 208.012 215.656  1.00 89.20           C  
ATOM   4133  CB  VAL A 263     210.528 210.391 216.005  1.00 89.20           C  
ATOM   4135  O   VAL A 263     210.469 207.257 215.159  1.00 89.20           O  
ATOM   4136  CG1 VAL A 263     211.809 210.206 215.188  1.00 89.20           C  
ATOM   4140  CG2 VAL A 263     209.448 211.014 215.114  1.00 89.20           C  
ATOM   4144  N   GLY A 264     208.335 207.886 215.368  1.00 89.06           N  
ATOM   4146  CA  GLY A 264     207.849 206.948 214.355  1.00 89.06           C  
ATOM   4149  C   GLY A 264     208.251 207.393 212.946  1.00 89.06           C  
ATOM   4150  O   GLY A 264     208.201 208.586 212.658  1.00 89.06           O  
ATOM   4151  N   LEU A 265     208.586 206.443 212.061  1.00 88.41           N  
ATOM   4153  CA  LEU A 265     209.007 206.734 210.680  1.00 88.41           C  
ATOM   4155  C   LEU A 265     208.017 207.662 209.975  1.00 88.41           C  
ATOM   4156  CB  LEU A 265     209.155 205.420 209.895  1.00 88.41           C  
ATOM   4159  O   LEU A 265     208.414 208.693 209.464  1.00 88.41           O  
ATOM   4160  CG  LEU A 265     209.724 205.572 208.469  1.00 88.41           C  
ATOM   4162  CD1 LEU A 265     211.184 206.021 208.480  1.00 88.41           C  
ATOM   4166  CD2 LEU A 265     209.614 204.236 207.742  1.00 88.41           C  
ATOM   4170  N   GLY A 266     206.714 207.374 210.059  1.00 82.39           N  
ATOM   4172  CA  GLY A 266     205.709 208.213 209.412  1.00 82.39           C  
ATOM   4175  C   GLY A 266     205.612 209.644 209.930  1.00 82.39           C  
ATOM   4176  O   GLY A 266     205.324 210.544 209.153  1.00 82.39           O  
ATOM   4177  N   THR A 267     205.872 209.876 211.217  1.00 83.26           N  
ATOM   4179  CA  THR A 267     205.915 211.230 211.783  1.00 83.26           C  
ATOM   4181  C   THR A 267     207.177 211.974 211.338  1.00 83.26           C  
ATOM   4182  CB  THR A 267     205.824 211.148 213.313  1.00 83.26           C  
ATOM   4184  O   THR A 267     207.108 213.171 211.070  1.00 83.26           O  
ATOM   4185  CG2 THR A 267     205.845 212.498 214.008  1.00 83.26           C  
ATOM   4189  OG1 THR A 267     204.617 210.531 213.699  1.00 83.26           O  
ATOM   4191  N   LEU A 268     208.300 211.259 211.215  1.00 88.58           N  
ATOM   4193  CA  LEU A 268     209.570 211.801 210.739  1.00 88.58           C  
ATOM   4195  C   LEU A 268     209.512 212.163 209.246  1.00 88.58           C  
ATOM   4196  CB  LEU A 268     210.671 210.775 211.064  1.00 88.58           C  
ATOM   4199  O   LEU A 268     209.822 213.297 208.896  1.00 88.58           O  
ATOM   4200  CG  LEU A 268     212.105 211.249 210.772  1.00 88.58           C  
ATOM   4202  CD1 LEU A 268     212.504 212.434 211.653  1.00 88.58           C  
ATOM   4206  CD2 LEU A 268     213.056 210.084 211.047  1.00 88.58           C  
ATOM   4210  N   SER A 269     209.043 211.244 208.394  1.00 87.59           N  
ATOM   4212  CA  SER A 269     208.904 211.418 206.939  1.00 87.59           C  
ATOM   4214  C   SER A 269     208.055 212.639 206.573  1.00 87.59           C  
ATOM   4215  CB  SER A 269     208.277 210.155 206.332  1.00 87.59           C  
ATOM   4218  O   SER A 269     208.478 213.466 205.767  1.00 87.59           O  
ATOM   4219  OG  SER A 269     209.064 209.021 206.622  1.00 87.59           O  
ATOM   4221  N   VAL A 270     206.905 212.824 207.238  1.00 77.17           N  
ATOM   4223  CA  VAL A 270     206.033 213.992 207.008  1.00 77.17           C  
ATOM   4225  C   VAL A 270     206.736 215.299 207.367  1.00 77.17           C  
ATOM   4226  CB  VAL A 270     204.699 213.846 207.769  1.00 77.17           C  
ATOM   4228  O   VAL A 270     206.624 216.271 206.624  1.00 77.17           O  
ATOM   4229  CG1 VAL A 270     203.845 215.123 207.776  1.00 77.17           C  
ATOM   4233  CG2 VAL A 270     203.863 212.744 207.112  1.00 77.17           C  
ATOM   4237  N   ASN A 271     207.504 215.336 208.460  1.00 78.88           N  
ATOM   4239  CA  ASN A 271     208.159 216.571 208.889  1.00 78.88           C  
ATOM   4241  C   ASN A 271     209.353 216.991 208.034  1.00 78.88           C  
ATOM   4242  CB  ASN A 271     208.556 216.471 210.364  1.00 78.88           C  
ATOM   4245  O   ASN A 271     209.613 218.183 207.885  1.00 78.88           O  
ATOM   4246  CG  ASN A 271     207.636 217.378 211.129  1.00 78.88           C  
ATOM   4247  ND2 ASN A 271     206.808 216.850 211.985  1.00 78.88           N  
ATOM   4250  OD1 ASN A 271     207.604 218.575 210.931  1.00 78.88           O  
ATOM   4251  N   ILE A 272     210.074 216.030 207.460  1.00 82.92           N  
ATOM   4253  CA  ILE A 272     211.165 216.340 206.528  1.00 82.92           C  
ATOM   4255  C   ILE A 272     210.677 216.502 205.083  1.00 82.92           C  
ATOM   4256  CB  ILE A 272     212.319 215.332 206.655  1.00 82.92           C  
ATOM   4258  O   ILE A 272     211.463 216.939 204.239  1.00 82.92           O  
ATOM   4259  CG1 ILE A 272     211.899 213.951 206.133  1.00 82.92           C  
ATOM   4262  CG2 ILE A 272     212.836 215.293 208.103  1.00 82.92           C  
ATOM   4266  CD1 ILE A 272     213.027 212.927 206.190  1.00 82.92           C  
ATOM   4270  N   ALA A 273     209.397 216.208 204.833  1.00 76.89           N  
ATOM   4272  CA  ALA A 273     208.770 216.127 203.524  1.00 76.89           C  
ATOM   4274  C   ALA A 273     209.468 215.115 202.595  1.00 76.89           C  
ATOM   4275  CB  ALA A 273     208.594 217.539 202.939  1.00 76.89           C  
ATOM   4279  O   ALA A 273     209.840 215.467 201.479  1.00 76.89           O  
ATOM   4280  N   GLU A 274     209.584 213.861 203.045  1.00 83.24           N  
ATOM   4282  CA  GLU A 274     210.009 212.691 202.252  1.00 83.24           C  
ATOM   4284  C   GLU A 274     209.009 211.533 202.384  1.00 83.24           C  
ATOM   4285  CB  GLU A 274     211.421 212.220 202.655  1.00 83.24           C  
ATOM   4288  O   GLU A 274     208.157 211.539 203.276  1.00 83.24           O  
ATOM   4289  CG  GLU A 274     212.546 212.921 201.874  1.00 83.24           C  
ATOM   4292  CD  GLU A 274     212.668 212.427 200.417  1.00 83.24           C  
ATOM   4293  OE1 GLU A 274     213.736 212.660 199.798  1.00 83.24           O  
ATOM   4294  OE2 GLU A 274     211.705 211.801 199.910  1.00 83.24           O  
ATOM   4295  N   GLU A 275     209.100 210.537 201.501  1.00 76.87           N  
ATOM   4297  CA  GLU A 275     208.343 209.287 201.666  1.00 76.87           C  
ATOM   4299  C   GLU A 275     208.936 208.375 202.748  1.00 76.87           C  
ATOM   4300  CB  GLU A 275     208.177 208.532 200.346  1.00 76.87           C  
ATOM   4303  O   GLU A 275     210.104 208.498 203.131  1.00 76.87           O  
ATOM   4304  CG  GLU A 275     207.232 209.281 199.397  1.00 76.87           C  
ATOM   4307  CD  GLU A 275     206.364 208.341 198.553  1.00 76.87           C  
ATOM   4308  OE1 GLU A 275     205.288 208.833 198.153  1.00 76.87           O  
ATOM   4309  OE2 GLU A 275     206.785 207.190 198.329  1.00 76.87           O  
ATOM   4310  N   ARG A 276     208.115 207.464 203.291  1.00 84.32           N  
ATOM   4312  CA  ARG A 276     208.578 206.506 204.308  1.00 84.32           C  
ATOM   4314  C   ARG A 276     209.599 205.548 203.721  1.00 84.32           C  
ATOM   4315  CB  ARG A 276     207.417 205.723 204.923  1.00 84.32           C  
ATOM   4318  O   ARG A 276     210.653 205.402 204.334  1.00 84.32           O  
ATOM   4319  CG  ARG A 276     206.650 206.573 205.934  1.00 84.32           C  
ATOM   4322  CD  ARG A 276     205.504 205.758 206.537  1.00 84.32           C  
ATOM   4325  NE  ARG A 276     204.510 206.667 207.133  1.00 84.32           N  
ATOM   4327  NH1 ARG A 276     202.702 205.268 207.086  1.00 84.32           N  
ATOM   4330  NH2 ARG A 276     202.444 207.398 207.730  1.00 84.32           N  
ATOM   4333  CZ  ARG A 276     203.227 206.434 207.323  1.00 84.32           C  
ATOM   4334  N   GLU A 277     209.309 204.972 202.559  1.00 78.58           N  
ATOM   4336  CA  GLU A 277     210.202 204.062 201.840  1.00 78.58           C  
ATOM   4338  C   GLU A 277     211.559 204.725 201.558  1.00 78.58           C  
ATOM   4339  CB  GLU A 277     209.538 203.584 200.533  1.00 78.58           C  
ATOM   4342  O   GLU A 277     212.591 204.161 201.908  1.00 78.58           O  
ATOM   4343  CG  GLU A 277     208.432 202.520 200.709  1.00 78.58           C  
ATOM   4346  CD  GLU A 277     207.064 203.039 201.186  1.00 78.58           C  
ATOM   4347  OE1 GLU A 277     206.209 202.192 201.534  1.00 78.58           O  
ATOM   4348  OE2 GLU A 277     206.908 204.274 201.347  1.00 78.58           O  
ATOM   4349  N   THR A 278     211.598 205.974 201.073  1.00 83.00           N  
ATOM   4351  CA  THR A 278     212.871 206.678 200.824  1.00 83.00           C  
ATOM   4353  C   THR A 278     213.720 206.815 202.090  1.00 83.00           C  
ATOM   4354  CB  THR A 278     212.645 208.093 200.278  1.00 83.00           C  
ATOM   4356  O   THR A 278     214.934 206.594 202.072  1.00 83.00           O  
ATOM   4357  CG2 THR A 278     213.925 208.630 199.645  1.00 83.00           C  
ATOM   4361  OG1 THR A 278     211.653 208.106 199.288  1.00 83.00           O  
ATOM   4363  N   VAL A 279     213.101 207.178 203.220  1.00 88.43           N  
ATOM   4365  CA  VAL A 279     213.816 207.263 204.502  1.00 88.43           C  
ATOM   4367  C   VAL A 279     214.298 205.888 204.944  1.00 88.43           C  
ATOM   4368  CB  VAL A 279     212.979 207.954 205.589  1.00 88.43           C  
ATOM   4370  O   VAL A 279     215.439 205.781 205.389  1.00 88.43           O  
ATOM   4371  CG1 VAL A 279     213.729 208.034 206.931  1.00 88.43           C  
ATOM   4375  CG2 VAL A 279     212.657 209.397 205.192  1.00 88.43           C  
ATOM   4379  N   GLU A 280     213.460 204.858 204.811  1.00 83.31           N  
ATOM   4381  CA  GLU A 280     213.753 203.501 205.274  1.00 83.31           C  
ATOM   4383  C   GLU A 280     214.858 202.810 204.464  1.00 83.31           C  
ATOM   4384  CB  GLU A 280     212.455 202.652 205.314  1.00 83.31           C  
ATOM   4387  O   GLU A 280     215.729 202.172 205.065  1.00 83.31           O  
ATOM   4388  CG  GLU A 280     212.658 201.504 206.310  1.00 83.31           C  
ATOM   4391  CD  GLU A 280     211.473 200.623 206.730  1.00 83.31           C  
ATOM   4392  OE1 GLU A 280     211.764 199.654 207.491  1.00 83.31           O  
ATOM   4393  OE2 GLU A 280     210.306 201.046 206.647  1.00 83.31           O  
ATOM   4394  N   ASP A 281     214.843 202.977 203.141  1.00 73.82           N  
ATOM   4396  CA  ASP A 281     215.650 202.195 202.200  1.00 73.82           C  
ATOM   4398  C   ASP A 281     216.856 202.956 201.643  1.00 73.82           C  
ATOM   4399  CB  ASP A 281     214.753 201.693 201.057  1.00 73.82           C  
ATOM   4402  O   ASP A 281     217.829 202.330 201.218  1.00 73.82           O  
ATOM   4403  CG  ASP A 281     213.670 200.716 201.533  1.00 73.82           C  
ATOM   4404  OD1 ASP A 281     213.906 200.030 202.560  1.00 73.82           O  
ATOM   4405  OD2 ASP A 281     212.632 200.638 200.848  1.00 73.82           O  
ATOM   4406  N   MET A 282     216.840 204.295 201.667  1.00 77.34           N  
ATOM   4408  CA  MET A 282     217.902 205.107 201.066  1.00 77.34           C  
ATOM   4410  C   MET A 282     218.787 205.830 202.082  1.00 77.34           C  
ATOM   4411  CB  MET A 282     217.291 206.076 200.049  1.00 77.34           C  
ATOM   4414  O   MET A 282     220.013 205.795 201.955  1.00 77.34           O  
ATOM   4415  CG  MET A 282     218.345 206.429 199.010  1.00 77.34           C  
ATOM   4418  SD  MET A 282     217.696 207.379 197.632  1.00 77.34           S  
ATOM   4419  CE  MET A 282     219.119 207.177 196.532  1.00 77.34           C  
ATOM   4423  N   TYR A 283     218.192 206.463 203.096  1.00 87.81           N  
ATOM   4425  CA  TYR A 283     218.937 207.270 204.072  1.00 87.81           C  
ATOM   4427  C   TYR A 283     219.256 206.489 205.360  1.00 87.81           C  
ATOM   4428  CB  TYR A 283     218.181 208.577 204.351  1.00 87.81           C  
ATOM   4431  O   TYR A 283     220.413 206.438 205.791  1.00 87.81           O  
ATOM   4432  CG  TYR A 283     217.876 209.426 203.122  1.00 87.81           C  
ATOM   4433  CD1 TYR A 283     218.901 210.141 202.468  1.00 87.81           C  
ATOM   4435  CD2 TYR A 283     216.556 209.536 202.646  1.00 87.81           C  
ATOM   4437  CE1 TYR A 283     218.610 210.917 201.324  1.00 87.81           C  
ATOM   4439  CE2 TYR A 283     216.253 210.347 201.541  1.00 87.81           C  
ATOM   4441  OH  TYR A 283     216.963 211.767 199.763  1.00 87.81           O  
ATOM   4443  CZ  TYR A 283     217.280 211.016 200.855  1.00 87.81           C  
ATOM   4444  N   GLU A 284     218.265 205.812 205.964  1.00 88.06           N  
ATOM   4446  CA  GLU A 284     218.461 205.045 207.206  1.00 88.06           C  
ATOM   4448  C   GLU A 284     219.607 204.026 207.152  1.00 88.06           C  
ATOM   4449  CB  GLU A 284     217.187 204.311 207.684  1.00 88.06           C  
ATOM   4452  O   GLU A 284     220.307 203.929 208.160  1.00 88.06           O  
ATOM   4453  CG  GLU A 284     216.420 205.070 208.777  1.00 88.06           C  
ATOM   4456  CD  GLU A 284     215.348 204.192 209.442  1.00 88.06           C  
ATOM   4457  OE1 GLU A 284     215.375 203.963 210.672  1.00 88.06           O  
ATOM   4458  OE2 GLU A 284     214.440 203.638 208.790  1.00 88.06           O  
ATOM   4459  N   PRO A 285     219.855 203.274 206.058  1.00 80.61           N  
ATOM   4460  CA  PRO A 285     220.899 202.254 206.060  1.00 80.61           C  
ATOM   4462  C   PRO A 285     222.290 202.824 206.357  1.00 80.61           C  
ATOM   4463  CB  PRO A 285     220.816 201.569 204.693  1.00 80.61           C  
ATOM   4466  O   PRO A 285     222.955 202.341 207.273  1.00 80.61           O  
ATOM   4467  CG  PRO A 285     219.351 201.758 204.308  1.00 80.61           C  
ATOM   4470  CD  PRO A 285     219.046 203.150 204.850  1.00 80.61           C  
ATOM   4473  N   TYR A 286     222.710 203.894 205.667  1.00 83.56           N  
ATOM   4475  CA  TYR A 286     224.013 204.528 205.921  1.00 83.56           C  
ATOM   4477  C   TYR A 286     224.064 205.160 207.318  1.00 83.56           C  
ATOM   4478  CB  TYR A 286     224.322 205.570 204.833  1.00 83.56           C  
ATOM   4481  O   TYR A 286     225.062 205.017 208.027  1.00 83.56           O  
ATOM   4482  CG  TYR A 286     225.718 206.176 204.922  1.00 83.56           C  
ATOM   4483  CD1 TYR A 286     225.903 207.496 205.387  1.00 83.56           C  
ATOM   4485  CD2 TYR A 286     226.839 205.422 204.518  1.00 83.56           C  
ATOM   4487  CE1 TYR A 286     227.198 208.057 205.436  1.00 83.56           C  
ATOM   4489  CE2 TYR A 286     228.132 205.984 204.565  1.00 83.56           C  
ATOM   4491  OH  TYR A 286     229.561 207.862 205.039  1.00 83.56           O  
ATOM   4493  CZ  TYR A 286     228.314 207.310 205.016  1.00 83.56           C  
ATOM   4494  N   LEU A 287     222.970 205.795 207.753  1.00 91.61           N  
ATOM   4496  CA  LEU A 287     222.874 206.421 209.074  1.00 91.61           C  
ATOM   4498  C   LEU A 287     222.930 205.400 210.220  1.00 91.61           C  
ATOM   4499  CB  LEU A 287     221.585 207.261 209.142  1.00 91.61           C  
ATOM   4502  O   LEU A 287     223.566 205.663 211.241  1.00 91.61           O  
ATOM   4503  CG  LEU A 287     221.580 208.491 208.210  1.00 91.61           C  
ATOM   4505  CD1 LEU A 287     220.207 209.160 208.222  1.00 91.61           C  
ATOM   4509  CD2 LEU A 287     222.614 209.525 208.660  1.00 91.61           C  
ATOM   4513  N   ILE A 288     222.317 204.226 210.065  1.00 84.82           N  
ATOM   4515  CA  ILE A 288     222.397 203.124 211.034  1.00 84.82           C  
ATOM   4517  C   ILE A 288     223.796 202.504 211.007  1.00 84.82           C  
ATOM   4518  CB  ILE A 288     221.279 202.083 210.777  1.00 84.82           C  
ATOM   4520  O   ILE A 288     224.411 202.346 212.060  1.00 84.82           O  
ATOM   4521  CG1 ILE A 288     219.902 202.685 211.145  1.00 84.82           C  
ATOM   4524  CG2 ILE A 288     221.516 200.789 211.584  1.00 84.82           C  
ATOM   4528  CD1 ILE A 288     218.702 201.817 210.744  1.00 84.82           C  
ATOM   4532  N   GLN A 289     224.337 202.219 209.820  1.00 75.60           N  
ATOM   4534  CA  GLN A 289     225.638 201.566 209.659  1.00 75.60           C  
ATOM   4536  C   GLN A 289     226.799 202.435 210.179  1.00 75.60           C  
ATOM   4537  CB  GLN A 289     225.801 201.197 208.175  1.00 75.60           C  
ATOM   4540  O   GLN A 289     227.760 201.920 210.746  1.00 75.60           O  
ATOM   4541  CG  GLN A 289     226.839 200.096 207.937  1.00 75.60           C  
ATOM   4544  CD  GLN A 289     226.945 199.697 206.466  1.00 75.60           C  
ATOM   4545  NE2 GLN A 289     227.597 198.594 206.170  1.00 75.60           N  
ATOM   4548  OE1 GLN A 289     226.487 200.363 205.552  1.00 75.60           O  
ATOM   4549  N   LYS A 290     226.694 203.767 210.062  1.00 85.92           N  
ATOM   4551  CA  LYS A 290     227.631 204.733 210.666  1.00 85.92           C  
ATOM   4553  C   LYS A 290     227.350 205.040 212.141  1.00 85.92           C  
ATOM   4554  CB  LYS A 290     227.643 206.021 209.829  1.00 85.92           C  
ATOM   4557  O   LYS A 290     228.128 205.779 212.755  1.00 85.92           O  
ATOM   4558  CG  LYS A 290     228.347 205.873 208.475  1.00 85.92           C  
ATOM   4561  CD  LYS A 290     229.864 205.683 208.639  1.00 85.92           C  
ATOM   4564  CE  LYS A 290     230.539 205.846 207.281  1.00 85.92           C  
ATOM   4567  NZ  LYS A 290     231.978 206.170 207.412  1.00 85.92           N  
ATOM   4571  N   GLY A 291     226.282 204.480 212.709  1.00 86.79           N  
ATOM   4573  CA  GLY A 291     225.926 204.592 214.122  1.00 86.79           C  
ATOM   4576  C   GLY A 291     225.287 205.922 214.522  1.00 86.79           C  
ATOM   4577  O   GLY A 291     225.379 206.288 215.691  1.00 86.79           O  
ATOM   4578  N   PHE A 292     224.668 206.659 213.596  1.00 94.15           N  
ATOM   4580  CA  PHE A 292     223.949 207.916 213.863  1.00 94.15           C  
ATOM   4582  C   PHE A 292     222.491 207.698 214.296  1.00 94.15           C  
ATOM   4583  CB  PHE A 292     223.994 208.805 212.613  1.00 94.15           C  
ATOM   4586  O   PHE A 292     221.965 208.472 215.096  1.00 94.15           O  
ATOM   4587  CG  PHE A 292     225.374 209.306 212.242  1.00 94.15           C  
ATOM   4588  CD1 PHE A 292     226.027 210.216 213.091  1.00 94.15           C  
ATOM   4590  CD2 PHE A 292     225.982 208.923 211.032  1.00 94.15           C  
ATOM   4592  CE1 PHE A 292     227.270 210.759 212.731  1.00 94.15           C  
ATOM   4594  CE2 PHE A 292     227.235 209.455 210.677  1.00 94.15           C  
ATOM   4596  CZ  PHE A 292     227.874 210.376 211.522  1.00 94.15           C  
ATOM   4598  N   ILE A 293     221.842 206.639 213.800  1.00 92.88           N  
ATOM   4600  CA  ILE A 293     220.450 206.286 214.127  1.00 92.88           C  
ATOM   4602  C   ILE A 293     220.378 204.843 214.628  1.00 92.88           C  
ATOM   4603  CB  ILE A 293     219.513 206.540 212.917  1.00 92.88           C  
ATOM   4605  O   ILE A 293     221.119 203.973 214.179  1.00 92.88           O  
ATOM   4606  CG1 ILE A 293     219.499 208.051 212.586  1.00 92.88           C  
ATOM   4609  CG2 ILE A 293     218.076 206.035 213.181  1.00 92.88           C  
ATOM   4613  CD1 ILE A 293     218.610 208.434 211.398  1.00 92.88           C  
ATOM   4617  N   MET A 294     219.443 204.573 215.538  1.00 86.74           N  
ATOM   4619  CA  MET A 294     219.081 203.224 215.967  1.00 86.74           C  
ATOM   4621  C   MET A 294     217.563 203.012 215.879  1.00 86.74           C  
ATOM   4622  CB  MET A 294     219.618 203.009 217.387  1.00 86.74           C  
ATOM   4625  O   MET A 294     216.781 203.900 216.230  1.00 86.74           O  
ATOM   4626  CG  MET A 294     219.716 201.528 217.764  1.00 86.74           C  
ATOM   4629  SD  MET A 294     220.164 201.230 219.498  1.00 86.74           S  
ATOM   4630  CE  MET A 294     221.767 202.078 219.595  1.00 86.74           C  
ATOM   4634  N   ARG A 295     217.119 201.825 215.441  1.00 84.66           N  
ATOM   4636  CA  ARG A 295     215.693 201.446 215.431  1.00 84.66           C  
ATOM   4638  C   ARG A 295     215.289 200.776 216.744  1.00 84.66           C  
ATOM   4639  CB  ARG A 295     215.356 200.545 214.231  1.00 84.66           C  
ATOM   4642  O   ARG A 295     215.915 199.817 217.180  1.00 84.66           O  
ATOM   4643  CG  ARG A 295     215.356 201.300 212.892  1.00 84.66           C  
ATOM   4646  CD  ARG A 295     214.830 200.391 211.774  1.00 84.66           C  
ATOM   4649  NE  ARG A 295     214.906 201.039 210.457  1.00 84.66           N  
ATOM   4651  NH1 ARG A 295     213.883 199.409 209.199  1.00 84.66           N  
ATOM   4654  NH2 ARG A 295     214.955 201.063 208.193  1.00 84.66           N  
ATOM   4657  CZ  ARG A 295     214.586 200.498 209.293  1.00 84.66           C  
ATOM   4658  N   THR A 296     214.184 201.232 217.332  1.00 79.86           N  
ATOM   4660  CA  THR A 296     213.568 200.645 218.532  1.00 79.86           C  
ATOM   4662  C   THR A 296     212.102 200.289 218.273  1.00 79.86           C  
ATOM   4663  CB  THR A 296     213.669 201.583 219.751  1.00 79.86           C  
ATOM   4665  O   THR A 296     211.504 200.738 217.294  1.00 79.86           O  
ATOM   4666  CG2 THR A 296     215.064 202.160 219.970  1.00 79.86           C  
ATOM   4670  OG1 THR A 296     212.737 202.637 219.639  1.00 79.86           O  
ATOM   4672  N   ARG A 297     211.472 199.532 219.184  1.00 72.67           N  
ATOM   4674  CA  ARG A 297     210.033 199.196 219.095  1.00 72.67           C  
ATOM   4676  C   ARG A 297     209.107 200.417 219.095  1.00 72.67           C  
ATOM   4677  CB  ARG A 297     209.624 198.256 220.241  1.00 72.67           C  
ATOM   4680  O   ARG A 297     207.974 200.309 218.642  1.00 72.67           O  
ATOM   4681  CG  ARG A 297     210.040 196.804 219.971  1.00 72.67           C  
ATOM   4684  CD  ARG A 297     209.441 195.843 221.005  1.00 72.67           C  
ATOM   4687  NE  ARG A 297     210.112 195.936 222.317  1.00 72.67           N  
ATOM   4689  NH1 ARG A 297     208.619 194.664 223.512  1.00 72.67           N  
ATOM   4692  NH2 ARG A 297     210.480 195.406 224.501  1.00 72.67           N  
ATOM   4695  CZ  ARG A 297     209.734 195.340 223.434  1.00 72.67           C  
ATOM   4696  N   THR A 298     209.555 201.547 219.636  1.00 81.58           N  
ATOM   4698  CA  THR A 298     208.763 202.781 219.744  1.00 81.58           C  
ATOM   4700  C   THR A 298     209.083 203.811 218.664  1.00 81.58           C  
ATOM   4701  CB  THR A 298     208.919 203.401 221.143  1.00 81.58           C  
ATOM   4703  O   THR A 298     208.383 204.814 218.584  1.00 81.58           O  
ATOM   4704  CG2 THR A 298     208.092 202.625 222.170  1.00 81.58           C  
ATOM   4708  OG1 THR A 298     210.254 203.325 221.590  1.00 81.58           O  
ATOM   4710  N   GLY A 299     210.110 203.587 217.838  1.00 88.20           N  
ATOM   4712  CA  GLY A 299     210.553 204.540 216.818  1.00 88.20           C  
ATOM   4715  C   GLY A 299     212.067 204.551 216.610  1.00 88.20           C  
ATOM   4716  O   GLY A 299     212.790 203.719 217.161  1.00 88.20           O  
ATOM   4717  N   ARG A 300     212.547 205.500 215.808  1.00 92.70           N  
ATOM   4719  CA  ARG A 300     213.970 205.778 215.571  1.00 92.70           C  
ATOM   4721  C   ARG A 300     214.506 206.703 216.660  1.00 92.70           C  
ATOM   4722  CB  ARG A 300     214.161 206.427 214.189  1.00 92.70           C  
ATOM   4725  O   ARG A 300     213.782 207.600 217.089  1.00 92.70           O  
ATOM   4726  CG  ARG A 300     214.085 205.450 213.011  1.00 92.70           C  
ATOM   4729  CD  ARG A 300     212.711 204.810 212.770  1.00 92.70           C  
ATOM   4732  NE  ARG A 300     212.751 203.989 211.551  1.00 92.70           N  
ATOM   4734  NH1 ARG A 300     210.766 202.847 211.705  1.00 92.70           N  
ATOM   4737  NH2 ARG A 300     212.059 202.632 209.887  1.00 92.70           N  
ATOM   4740  CZ  ARG A 300     211.855 203.163 211.055  1.00 92.70           C  
ATOM   4741  N   VAL A 301     215.749 206.489 217.082  1.00 92.79           N  
ATOM   4743  CA  VAL A 301     216.436 207.293 218.105  1.00 92.79           C  
ATOM   4745  C   VAL A 301     217.783 207.754 217.553  1.00 92.79           C  
ATOM   4746  CB  VAL A 301     216.621 206.511 219.423  1.00 92.79           C  
ATOM   4748  O   VAL A 301     218.529 206.938 217.006  1.00 92.79           O  
ATOM   4749  CG1 VAL A 301     217.037 207.445 220.565  1.00 92.79           C  
ATOM   4753  CG2 VAL A 301     215.335 205.807 219.880  1.00 92.79           C  
ATOM   4757  N   ALA A 302     218.080 209.048 217.668  1.00 95.38           N  
ATOM   4759  CA  ALA A 302     219.379 209.614 217.332  1.00 95.38           C  
ATOM   4761  C   ALA A 302     220.392 209.238 218.423  1.00 95.38           C  
ATOM   4762  CB  ALA A 302     219.240 211.131 217.151  1.00 95.38           C  
ATOM   4766  O   ALA A 302     220.090 209.295 219.616  1.00 95.38           O  
ATOM   4767  N   THR A 303     221.592 208.820 218.031  1.00 92.48           N  
ATOM   4769  CA  THR A 303     222.623 208.381 218.983  1.00 92.48           C  
ATOM   4771  C   THR A 303     223.442 209.557 219.516  1.00 92.48           C  
ATOM   4772  CB  THR A 303     223.554 207.343 218.347  1.00 92.48           C  
ATOM   4774  O   THR A 303     223.438 210.645 218.942  1.00 92.48           O  
ATOM   4775  CG2 THR A 303     222.799 206.148 217.761  1.00 92.48           C  
ATOM   4779  OG1 THR A 303     224.312 207.974 217.349  1.00 92.48           O  
ATOM   4781  N   ALA A 304     224.234 209.331 220.570  1.00 92.90           N  
ATOM   4783  CA  ALA A 304     225.194 210.326 221.063  1.00 92.90           C  
ATOM   4785  C   ALA A 304     226.144 210.833 219.958  1.00 92.90           C  
ATOM   4786  CB  ALA A 304     225.983 209.702 222.219  1.00 92.90           C  
ATOM   4790  O   ALA A 304     226.468 212.019 219.927  1.00 92.90           O  
ATOM   4791  N   LYS A 305     226.517 209.960 219.008  1.00 93.49           N  
ATOM   4793  CA  LYS A 305     227.337 210.322 217.843  1.00 93.49           C  
ATOM   4795  C   LYS A 305     226.632 211.346 216.950  1.00 93.49           C  
ATOM   4796  CB  LYS A 305     227.708 209.050 217.053  1.00 93.49           C  
ATOM   4799  O   LYS A 305     227.277 212.268 216.467  1.00 93.49           O  
ATOM   4800  CG  LYS A 305     228.720 209.364 215.941  1.00 93.49           C  
ATOM   4803  CD  LYS A 305     229.062 208.153 215.064  1.00 93.49           C  
ATOM   4806  CE  LYS A 305     229.963 208.657 213.927  1.00 93.49           C  
ATOM   4809  NZ  LYS A 305     230.308 207.607 212.945  1.00 93.49           N  
ATOM   4813  N   ALA A 306     225.321 211.208 216.742  1.00 94.98           N  
ATOM   4815  CA  ALA A 306     224.548 212.182 215.973  1.00 94.98           C  
ATOM   4817  C   ALA A 306     224.482 213.547 216.668  1.00 94.98           C  
ATOM   4818  CB  ALA A 306     223.151 211.618 215.702  1.00 94.98           C  
ATOM   4822  O   ALA A 306     224.653 214.562 216.002  1.00 94.98           O  
ATOM   4823  N   TYR A 307     224.299 213.580 217.991  1.00 94.84           N  
ATOM   4825  CA  TYR A 307     224.322 214.830 218.761  1.00 94.84           C  
ATOM   4827  C   TYR A 307     225.673 215.544 218.654  1.00 94.84           C  
ATOM   4828  CB  TYR A 307     223.979 214.555 220.227  1.00 94.84           C  
ATOM   4831  O   TYR A 307     225.703 216.710 218.267  1.00 94.84           O  
ATOM   4832  CG  TYR A 307     222.496 214.513 220.522  1.00 94.84           C  
ATOM   4833  CD1 TYR A 307     221.876 215.625 221.121  1.00 94.84           C  
ATOM   4835  CD2 TYR A 307     221.742 213.364 220.218  1.00 94.84           C  
ATOM   4837  CE1 TYR A 307     220.502 215.590 221.416  1.00 94.84           C  
ATOM   4839  CE2 TYR A 307     220.372 213.318 220.521  1.00 94.84           C  
ATOM   4841  OH  TYR A 307     218.438 214.388 221.412  1.00 94.84           O  
ATOM   4843  CZ  TYR A 307     219.753 214.436 221.113  1.00 94.84           C  
ATOM   4844  N   GLU A 308     226.780 214.840 218.931  1.00 93.84           N  
ATOM   4846  CA  GLU A 308     228.131 215.413 218.837  1.00 93.84           C  
ATOM   4848  C   GLU A 308     228.434 215.934 217.432  1.00 93.84           C  
ATOM   4849  CB  GLU A 308     229.199 214.370 219.226  1.00 93.84           C  
ATOM   4852  O   GLU A 308     228.903 217.060 217.283  1.00 93.84           O  
ATOM   4853  CG  GLU A 308     229.584 214.449 220.710  1.00 93.84           C  
ATOM   4856  CD  GLU A 308     230.715 213.478 221.100  1.00 93.84           C  
ATOM   4857  OE1 GLU A 308     231.385 213.750 222.126  1.00 93.84           O  
ATOM   4858  OE2 GLU A 308     230.899 212.448 220.411  1.00 93.84           O  
ATOM   4859  N   HIS A 309     228.135 215.137 216.404  1.00 93.70           N  
ATOM   4861  CA  HIS A 309     228.406 215.496 215.012  1.00 93.70           C  
ATOM   4863  C   HIS A 309     227.607 216.718 214.553  1.00 93.70           C  
ATOM   4864  CB  HIS A 309     228.102 214.282 214.136  1.00 93.70           C  
ATOM   4867  O   HIS A 309     228.141 217.602 213.890  1.00 93.70           O  
ATOM   4868  CG  HIS A 309     228.442 214.526 212.698  1.00 93.70           C  
ATOM   4869  CD2 HIS A 309     227.550 214.776 211.701  1.00 93.70           C  
ATOM   4871  ND1 HIS A 309     229.740 214.587 212.191  1.00 93.70           N  
ATOM   4872  CE1 HIS A 309     229.599 214.880 210.890  1.00 93.70           C  
ATOM   4874  NE2 HIS A 309     228.301 214.990 210.573  1.00 93.70           N  
ATOM   4876  N   MET A 310     226.338 216.800 214.954  1.00 93.37           N  
ATOM   4878  CA  MET A 310     225.454 217.910 214.601  1.00 93.37           C  
ATOM   4880  C   MET A 310     225.650 219.152 215.497  1.00 93.37           C  
ATOM   4881  CB  MET A 310     224.004 217.407 214.606  1.00 93.37           C  
ATOM   4884  O   MET A 310     225.008 220.174 215.266  1.00 93.37           O  
ATOM   4885  CG  MET A 310     223.708 216.329 213.556  1.00 93.37           C  
ATOM   4888  SD  MET A 310     223.816 216.851 211.824  1.00 93.37           S  
ATOM   4889  CE  MET A 310     222.410 217.987 211.730  1.00 93.37           C  
ATOM   4893  N   GLY A 311     226.531 219.089 216.505  1.00 93.06           N  
ATOM   4895  CA  GLY A 311     226.861 220.216 217.383  1.00 93.06           C  
ATOM   4898  C   GLY A 311     225.861 220.477 218.518  1.00 93.06           C  
ATOM   4899  O   GLY A 311     225.777 221.607 218.998  1.00 93.06           O  
ATOM   4900  N   TYR A 312     225.115 219.458 218.955  1.00 93.45           N  
ATOM   4902  CA  TYR A 312     224.162 219.538 220.069  1.00 93.45           C  
ATOM   4904  C   TYR A 312     224.686 218.813 221.321  1.00 93.45           C  
ATOM   4905  CB  TYR A 312     222.792 218.977 219.648  1.00 93.45           C  
ATOM   4908  O   TYR A 312     225.394 217.812 221.230  1.00 93.45           O  
ATOM   4909  CG  TYR A 312     222.115 219.704 218.499  1.00 93.45           C  
ATOM   4910  CD1 TYR A 312     221.233 220.781 218.728  1.00 93.45           C  
ATOM   4912  CD2 TYR A 312     222.363 219.281 217.183  1.00 93.45           C  
ATOM   4914  CE1 TYR A 312     220.610 221.436 217.641  1.00 93.45           C  
ATOM   4916  CE2 TYR A 312     221.759 219.944 216.100  1.00 93.45           C  
ATOM   4918  OH  TYR A 312     220.354 221.631 215.230  1.00 93.45           O  
ATOM   4920  CZ  TYR A 312     220.890 221.023 216.320  1.00 93.45           C  
ATOM   4921  N   ASP A 313     224.285 219.272 222.511  1.00 89.97           N  
ATOM   4923  CA  ASP A 313     224.626 218.610 223.777  1.00 89.97           C  
ATOM   4925  C   ASP A 313     223.791 217.334 223.989  1.00 89.97           C  
ATOM   4926  CB  ASP A 313     224.444 219.569 224.969  1.00 89.97           C  
ATOM   4929  O   ASP A 313     222.558 217.374 224.063  1.00 89.97           O  
ATOM   4930  CG  ASP A 313     225.613 220.538 225.187  1.00 89.97           C  
ATOM   4931  OD1 ASP A 313     226.776 220.083 225.107  1.00 89.97           O  
ATOM   4932  OD2 ASP A 313     225.337 221.709 225.534  1.00 89.97           O  
ATOM   4933  N   TYR A 314     224.463 216.192 224.149  1.00 86.82           N  
ATOM   4935  CA  TYR A 314     223.821 214.935 224.536  1.00 86.82           C  
ATOM   4937  C   TYR A 314     223.736 214.827 226.064  1.00 86.82           C  
ATOM   4938  CB  TYR A 314     224.563 213.745 223.914  1.00 86.82           C  
ATOM   4941  O   TYR A 314     224.757 214.711 226.747  1.00 86.82           O  
ATOM   4942  CG  TYR A 314     223.870 212.417 224.159  1.00 86.82           C  
ATOM   4943  CD1 TYR A 314     224.434 211.474 225.040  1.00 86.82           C  
ATOM   4945  CD2 TYR A 314     222.635 212.146 223.538  1.00 86.82           C  
ATOM   4947  CE1 TYR A 314     223.758 210.268 225.308  1.00 86.82           C  
ATOM   4949  CE2 TYR A 314     221.941 210.956 223.827  1.00 86.82           C  
ATOM   4951  OH  TYR A 314     221.814 208.891 225.047  1.00 86.82           O  
ATOM   4953  CZ  TYR A 314     222.498 210.018 224.720  1.00 86.82           C  
ATOM   4954  N   THR A 315     222.523 214.840 226.623  1.00 78.14           N  
ATOM   4956  CA  THR A 315     222.305 214.552 228.047  1.00 78.14           C  
ATOM   4958  C   THR A 315     221.728 213.157 228.226  1.00 78.14           C  
ATOM   4959  CB  THR A 315     221.471 215.611 228.784  1.00 78.14           C  
ATOM   4961  O   THR A 315     221.059 212.638 227.346  1.00 78.14           O  
ATOM   4962  CG2 THR A 315     221.868 217.049 228.465  1.00 78.14           C  
ATOM   4966  OG1 THR A 315     220.086 215.444 228.640  1.00 78.14           O  
ATOM   4968  N   ARG A 316     221.974 212.529 229.380  1.00 60.47           N  
ATOM   4970  CA  ARG A 316     221.427 211.196 229.689  1.00 60.47           C  
ATOM   4972  C   ARG A 316     219.902 211.174 229.853  1.00 60.47           C  
ATOM   4973  CB  ARG A 316     222.095 210.646 230.958  1.00 60.47           C  
ATOM   4976  O   ARG A 316     219.343 210.085 229.899  1.00 60.47           O  
ATOM   4977  CG  ARG A 316     222.819 209.327 230.689  1.00 60.47           C  
ATOM   4980  CD  ARG A 316     223.340 208.786 232.022  1.00 60.47           C  
ATOM   4983  NE  ARG A 316     224.174 207.589 231.833  1.00 60.47           N  
ATOM   4985  NH1 ARG A 316     224.458 207.100 234.051  1.00 60.47           N  
ATOM   4988  NH2 ARG A 316     225.427 205.812 232.499  1.00 60.47           N  
ATOM   4991  CZ  ARG A 316     224.683 206.841 232.791  1.00 60.47           C  
ATOM   4992  N   ASP A 317     219.290 212.347 230.032  1.00 56.46           N  
ATOM   4994  CA  ASP A 317     217.835 212.522 230.057  1.00 56.46           C  
ATOM   4996  C   ASP A 317     217.244 212.601 228.639  1.00 56.46           C  
ATOM   4997  CB  ASP A 317     217.468 213.786 230.864  1.00 56.46           C  
ATOM   5000  O   ASP A 317     216.020 212.556 228.509  1.00 56.46           O  
ATOM   5001  CG  ASP A 317     217.569 213.633 232.389  1.00 56.46           C  
ATOM   5002  OD1 ASP A 317     217.456 212.496 232.906  1.00 56.46           O  
ATOM   5003  OD2 ASP A 317     217.753 214.672 233.069  1.00 56.46           O  
ATOM   5004  N   ASN A 318     218.096 212.713 227.609  1.00 50.72           N  
ATOM   5006  CA  ASN A 318     217.707 212.564 226.208  1.00 50.72           C  
ATOM   5008  C   ASN A 318     217.510 211.076 225.888  1.00 50.72           C  
ATOM   5009  CB  ASN A 318     218.739 213.210 225.252  1.00 50.72           C  
ATOM   5012  O   ASN A 318     218.478 210.291 226.052  1.00 50.72           O  
ATOM   5013  CG  ASN A 318     219.127 214.667 225.474  1.00 50.72           C  
ATOM   5014  ND2 ASN A 318     220.097 215.138 224.722  1.00 50.72           N  
ATOM   5017  OD1 ASN A 318     218.636 215.411 226.308  1.00 50.72           O  
ATOM   5018  OXT ASN A 318     216.390 210.750 225.465  1.00 50.72           O  
TER
ATOM   5019  N   VAL B   1     201.273 237.623 177.426  1.00 43.39           N  
ATOM   5023  CA  VAL B   1     201.706 238.261 178.694  1.00 43.39           C  
ATOM   5025  C   VAL B   1     202.207 237.231 179.702  1.00 43.39           C  
ATOM   5026  CB  VAL B   1     200.611 239.166 179.284  1.00 43.39           C  
ATOM   5028  O   VAL B   1     203.244 237.443 180.306  1.00 43.39           O  
ATOM   5029  CG1 VAL B   1     201.099 239.894 180.540  1.00 43.39           C  
ATOM   5033  CG2 VAL B   1     200.193 240.226 178.252  1.00 43.39           C  
ATOM   5037  N   GLU B   2     201.578 236.066 179.867  1.00 54.83           N  
ATOM   5039  CA  GLU B   2     202.114 235.069 180.820  1.00 54.83           C  
ATOM   5041  C   GLU B   2     203.503 234.535 180.442  1.00 54.83           C  
ATOM   5042  CB  GLU B   2     201.099 233.945 181.022  1.00 54.83           C  
ATOM   5045  O   GLU B   2     204.380 234.460 181.301  1.00 54.83           O  
ATOM   5046  CG  GLU B   2     200.054 234.435 182.037  1.00 54.83           C  
ATOM   5049  CD  GLU B   2     198.828 233.533 182.146  1.00 54.83           C  
ATOM   5050  OE1 GLU B   2     198.173 233.610 183.215  1.00 54.83           O  
ATOM   5051  OE2 GLU B   2     198.488 232.915 181.124  1.00 54.83           O  
ATOM   5052  N   ARG B   3     203.786 234.332 179.147  1.00 62.07           N  
ATOM   5054  CA  ARG B   3     205.153 234.024 178.680  1.00 62.07           C  
ATOM   5056  C   ARG B   3     206.190 235.093 179.067  1.00 62.07           C  
ATOM   5057  CB  ARG B   3     205.175 233.758 177.161  1.00 62.07           C  
ATOM   5060  O   ARG B   3     207.355 234.757 179.235  1.00 62.07           O  
ATOM   5061  CG  ARG B   3     204.449 232.457 176.766  1.00 62.07           C  
ATOM   5064  CD  ARG B   3     204.631 232.133 175.272  1.00 62.07           C  
ATOM   5067  NE  ARG B   3     203.862 230.934 174.875  1.00 62.07           N  
ATOM   5069  NH1 ARG B   3     204.372 230.896 172.627  1.00 62.07           N  
ATOM   5072  NH2 ARG B   3     202.940 229.404 173.450  1.00 62.07           N  
ATOM   5075  CZ  ARG B   3     203.731 230.419 173.660  1.00 62.07           C  
ATOM   5076  N   THR B   4     205.787 236.357 179.250  1.00 67.63           N  
ATOM   5078  CA  THR B   4     206.699 237.443 179.665  1.00 67.63           C  
ATOM   5080  C   THR B   4     206.919 237.506 181.178  1.00 67.63           C  
ATOM   5081  CB  THR B   4     206.290 238.825 179.109  1.00 67.63           C  
ATOM   5083  O   THR B   4     207.849 238.176 181.618  1.00 67.63           O  
ATOM   5084  CG2 THR B   4     206.346 238.855 177.583  1.00 67.63           C  
ATOM   5088  OG1 THR B   4     204.972 239.209 179.410  1.00 67.63           O  
ATOM   5090  N   LEU B   5     206.118 236.800 181.988  1.00 76.95           N  
ATOM   5092  CA  LEU B   5     206.339 236.716 183.436  1.00 76.95           C  
ATOM   5094  C   LEU B   5     207.511 235.809 183.797  1.00 76.95           C  
ATOM   5095  CB  LEU B   5     205.071 236.212 184.142  1.00 76.95           C  
ATOM   5098  O   LEU B   5     208.200 236.080 184.781  1.00 76.95           O  
ATOM   5099  CG  LEU B   5     204.015 237.306 184.312  1.00 76.95           C  
ATOM   5101  CD1 LEU B   5     202.679 236.677 184.667  1.00 76.95           C  
ATOM   5105  CD2 LEU B   5     204.405 238.256 185.442  1.00 76.95           C  
ATOM   5109  N   ARG B   6     207.742 234.747 183.019  1.00 84.78           N  
ATOM   5111  CA  ARG B   6     208.751 233.726 183.310  1.00 84.78           C  
ATOM   5113  C   ARG B   6     210.171 234.318 183.160  1.00 84.78           C  
ATOM   5114  CB  ARG B   6     208.489 232.505 182.401  1.00 84.78           C  
ATOM   5117  O   ARG B   6     210.502 234.762 182.058  1.00 84.78           O  
ATOM   5118  CG  ARG B   6     209.132 231.225 182.954  1.00 84.78           C  
ATOM   5121  CD  ARG B   6     208.869 229.959 182.112  1.00 84.78           C  
ATOM   5124  NE  ARG B   6     207.450 229.524 182.089  1.00 84.78           N  
ATOM   5126  NH1 ARG B   6     207.724 227.617 180.811  1.00 84.78           N  
ATOM   5129  NH2 ARG B   6     205.679 228.221 181.408  1.00 84.78           N  
ATOM   5132  CZ  ARG B   6     206.962 228.462 181.449  1.00 84.78           C  
ATOM   5133  N   PRO B   7     210.992 234.361 184.232  1.00 91.68           N  
ATOM   5134  CA  PRO B   7     212.396 234.773 184.158  1.00 91.68           C  
ATOM   5136  C   PRO B   7     213.143 234.076 183.021  1.00 91.68           C  
ATOM   5137  CB  PRO B   7     213.013 234.384 185.507  1.00 91.68           C  
ATOM   5140  O   PRO B   7     213.010 232.864 182.862  1.00 91.68           O  
ATOM   5141  CG  PRO B   7     211.835 234.430 186.472  1.00 91.68           C  
ATOM   5144  CD  PRO B   7     210.633 234.049 185.608  1.00 91.68           C  
ATOM   5147  N   GLN B   8     213.931 234.829 182.250  1.00 93.07           N  
ATOM   5149  CA  GLN B   8     214.716 234.273 181.143  1.00 93.07           C  
ATOM   5151  C   GLN B   8     216.165 233.968 181.541  1.00 93.07           C  
ATOM   5152  CB  GLN B   8     214.676 235.244 179.952  1.00 93.07           C  
ATOM   5155  O   GLN B   8     216.769 233.067 180.973  1.00 93.07           O  
ATOM   5156  CG  GLN B   8     213.271 235.410 179.353  1.00 93.07           C  
ATOM   5159  CD  GLN B   8     212.741 234.122 178.733  1.00 93.07           C  
ATOM   5160  NE2 GLN B   8     211.536 233.714 179.061  1.00 93.07           N  
ATOM   5163  OE1 GLN B   8     213.397 233.464 177.945  1.00 93.07           O  
ATOM   5164  N   TYR B   9     216.720 234.691 182.515  1.00 95.61           N  
ATOM   5166  CA  TYR B   9     218.121 234.582 182.945  1.00 95.61           C  
ATOM   5168  C   TYR B   9     218.235 234.645 184.472  1.00 95.61           C  
ATOM   5169  CB  TYR B   9     218.928 235.722 182.313  1.00 95.61           C  
ATOM   5172  O   TYR B   9     217.316 235.134 185.137  1.00 95.61           O  
ATOM   5173  CG  TYR B   9     218.975 235.689 180.800  1.00 95.61           C  
ATOM   5174  CD1 TYR B   9     219.926 234.881 180.147  1.00 95.61           C  
ATOM   5176  CD2 TYR B   9     218.045 236.437 180.051  1.00 95.61           C  
ATOM   5178  CE1 TYR B   9     219.948 234.819 178.741  1.00 95.61           C  
ATOM   5180  CE2 TYR B   9     218.048 236.353 178.647  1.00 95.61           C  
ATOM   5182  OH  TYR B   9     219.001 235.460 176.634  1.00 95.61           O  
ATOM   5184  CZ  TYR B   9     219.000 235.542 177.990  1.00 95.61           C  
ATOM   5185  N   PHE B  10     219.382 234.260 185.049  1.00 96.49           N  
ATOM   5187  CA  PHE B  10     219.556 234.272 186.511  1.00 96.49           C  
ATOM   5189  C   PHE B  10     219.363 235.656 187.137  1.00 96.49           C  
ATOM   5190  CB  PHE B  10     220.950 233.762 186.897  1.00 96.49           C  
ATOM   5193  O   PHE B  10     218.885 235.760 188.262  1.00 96.49           O  
ATOM   5194  CG  PHE B  10     221.142 232.268 186.770  1.00 96.49           C  
ATOM   5195  CD1 PHE B  10     220.275 231.380 187.434  1.00 96.49           C  
ATOM   5197  CD2 PHE B  10     222.214 231.766 186.015  1.00 96.49           C  
ATOM   5199  CE1 PHE B  10     220.463 229.993 187.314  1.00 96.49           C  
ATOM   5201  CE2 PHE B  10     222.401 230.381 185.899  1.00 96.49           C  
ATOM   5203  CZ  PHE B  10     221.518 229.493 186.535  1.00 96.49           C  
ATOM   5205  N   LYS B  11     219.698 236.726 186.406  1.00 93.39           N  
ATOM   5207  CA  LYS B  11     219.505 238.124 186.844  1.00 93.39           C  
ATOM   5209  C   LYS B  11     218.032 238.514 187.053  1.00 93.39           C  
ATOM   5210  CB  LYS B  11     220.186 239.081 185.845  1.00 93.39           C  
ATOM   5213  O   LYS B  11     217.766 239.489 187.740  1.00 93.39           O  
ATOM   5214  CG  LYS B  11     219.540 238.977 184.456  1.00 93.39           C  
ATOM   5217  CD  LYS B  11     220.043 239.988 183.429  1.00 93.39           C  
ATOM   5220  CE  LYS B  11     219.148 239.777 182.202  1.00 93.39           C  
ATOM   5223  NZ  LYS B  11     219.504 240.649 181.067  1.00 93.39           N  
ATOM   5227  N   GLU B  12     217.099 237.797 186.426  1.00 92.74           N  
ATOM   5229  CA  GLU B  12     215.647 238.002 186.547  1.00 92.74           C  
ATOM   5231  C   GLU B  12     215.011 236.995 187.516  1.00 92.74           C  
ATOM   5232  CB  GLU B  12     215.008 237.853 185.156  1.00 92.74           C  
ATOM   5235  O   GLU B  12     213.828 237.106 187.837  1.00 92.74           O  
ATOM   5236  CG  GLU B  12     215.347 238.995 184.184  1.00 92.74           C  
ATOM   5239  CD  GLU B  12     215.240 238.555 182.719  1.00 92.74           C  
ATOM   5240  OE1 GLU B  12     216.068 239.048 181.911  1.00 92.74           O  
ATOM   5241  OE2 GLU B  12     214.363 237.707 182.429  1.00 92.74           O  
ATOM   5242  N   TYR B  13     215.781 235.994 187.957  1.00 95.87           N  
ATOM   5244  CA  TYR B  13     215.327 234.941 188.849  1.00 95.87           C  
ATOM   5246  C   TYR B  13     215.538 235.365 190.307  1.00 95.87           C  
ATOM   5247  CB  TYR B  13     216.029 233.623 188.498  1.00 95.87           C  
ATOM   5250  O   TYR B  13     216.647 235.302 190.850  1.00 95.87           O  
ATOM   5251  CG  TYR B  13     215.284 232.415 189.027  1.00 95.87           C  
ATOM   5252  CD1 TYR B  13     215.217 232.163 190.411  1.00 95.87           C  
ATOM   5254  CD2 TYR B  13     214.607 231.569 188.129  1.00 95.87           C  
ATOM   5256  CE1 TYR B  13     214.448 231.094 190.897  1.00 95.87           C  
ATOM   5258  CE2 TYR B  13     213.859 230.481 188.611  1.00 95.87           C  
ATOM   5260  OH  TYR B  13     212.913 229.303 190.442  1.00 95.87           O  
ATOM   5262  CZ  TYR B  13     213.750 230.267 189.996  1.00 95.87           C  
ATOM   5263  N   ILE B  14     214.453 235.803 190.938  1.00 95.76           N  
ATOM   5265  CA  ILE B  14     214.427 236.234 192.340  1.00 95.76           C  
ATOM   5267  C   ILE B  14     214.490 235.000 193.257  1.00 95.76           C  
ATOM   5268  CB  ILE B  14     213.185 237.121 192.589  1.00 95.76           C  
ATOM   5270  O   ILE B  14     213.945 233.949 192.913  1.00 95.76           O  
ATOM   5271  CG1 ILE B  14     213.188 238.371 191.672  1.00 95.76           C  
ATOM   5274  CG2 ILE B  14     213.123 237.565 194.059  1.00 95.76           C  
ATOM   5278  CD1 ILE B  14     211.813 239.039 191.542  1.00 95.76           C  
ATOM   5282  N   GLY B  15     215.167 235.114 194.406  1.00 95.55           N  
ATOM   5284  CA  GLY B  15     215.316 234.042 195.400  1.00 95.55           C  
ATOM   5287  C   GLY B  15     216.129 232.832 194.919  1.00 95.55           C  
ATOM   5288  O   GLY B  15     216.756 232.867 193.857  1.00 95.55           O  
ATOM   5289  N   GLN B  16     216.112 231.742 195.696  1.00 96.29           N  
ATOM   5291  CA  GLN B  16     216.843 230.486 195.416  1.00 96.29           C  
ATOM   5293  C   GLN B  16     218.364 230.663 195.262  1.00 96.29           C  
ATOM   5294  CB  GLN B  16     216.234 229.729 194.216  1.00 96.29           C  
ATOM   5297  O   GLN B  16     219.004 230.000 194.443  1.00 96.29           O  
ATOM   5298  CG  GLN B  16     214.735 229.454 194.365  1.00 96.29           C  
ATOM   5301  CD  GLN B  16     214.404 228.552 195.544  1.00 96.29           C  
ATOM   5302  NE2 GLN B  16     213.266 228.761 196.152  1.00 96.29           N  
ATOM   5305  OE1 GLN B  16     215.140 227.651 195.915  1.00 96.29           O  
ATOM   5306  N   ASP B  17     218.959 231.572 196.035  1.00 94.18           N  
ATOM   5308  CA  ASP B  17     220.352 231.995 195.850  1.00 94.18           C  
ATOM   5310  C   ASP B  17     221.350 230.838 195.911  1.00 94.18           C  
ATOM   5311  CB  ASP B  17     220.695 233.090 196.863  1.00 94.18           C  
ATOM   5314  O   ASP B  17     222.214 230.733 195.046  1.00 94.18           O  
ATOM   5315  CG  ASP B  17     219.868 234.358 196.633  1.00 94.18           C  
ATOM   5316  OD1 ASP B  17     219.559 234.669 195.450  1.00 94.18           O  
ATOM   5317  OD2 ASP B  17     219.538 234.998 197.648  1.00 94.18           O  
ATOM   5318  N   LYS B  18     221.164 229.897 196.845  1.00 91.54           N  
ATOM   5320  CA  LYS B  18     222.051 228.737 196.999  1.00 91.54           C  
ATOM   5322  C   LYS B  18     222.134 227.884 195.726  1.00 91.54           C  
ATOM   5323  CB  LYS B  18     221.575 227.917 198.206  1.00 91.54           C  
ATOM   5326  O   LYS B  18     223.226 227.528 195.289  1.00 91.54           O  
ATOM   5327  CG  LYS B  18     222.717 227.094 198.807  1.00 91.54           C  
ATOM   5330  CD  LYS B  18     222.179 226.245 199.960  1.00 91.54           C  
ATOM   5333  CE  LYS B  18     223.330 225.599 200.726  1.00 91.54           C  
ATOM   5336  NZ  LYS B  18     222.804 224.655 201.725  1.00 91.54           N  
ATOM   5340  N   VAL B  19     220.989 227.606 195.101  1.00 94.41           N  
ATOM   5342  CA  VAL B  19     220.913 226.833 193.850  1.00 94.41           C  
ATOM   5344  C   VAL B  19     221.480 227.637 192.683  1.00 94.41           C  
ATOM   5345  CB  VAL B  19     219.463 226.399 193.554  1.00 94.41           C  
ATOM   5347  O   VAL B  19     222.264 227.104 191.899  1.00 94.41           O  
ATOM   5348  CG1 VAL B  19     219.339 225.640 192.227  1.00 94.41           C  
ATOM   5352  CG2 VAL B  19     218.934 225.480 194.654  1.00 94.41           C  
ATOM   5356  N   LYS B  20     221.128 228.927 192.573  1.00 95.99           N  
ATOM   5358  CA  LYS B  20     221.642 229.799 191.503  1.00 95.99           C  
ATOM   5360  C   LYS B  20     223.163 229.919 191.550  1.00 95.99           C  
ATOM   5361  CB  LYS B  20     221.045 231.205 191.597  1.00 95.99           C  
ATOM   5364  O   LYS B  20     223.794 229.884 190.500  1.00 95.99           O  
ATOM   5365  CG  LYS B  20     219.551 231.285 191.247  1.00 95.99           C  
ATOM   5368  CD  LYS B  20     219.034 232.735 191.245  1.00 95.99           C  
ATOM   5371  CE  LYS B  20     219.467 233.470 192.521  1.00 95.99           C  
ATOM   5374  NZ  LYS B  20     218.622 234.631 192.862  1.00 95.99           N  
ATOM   5378  N   ASP B  21     223.751 230.074 192.731  1.00 93.53           N  
ATOM   5380  CA  ASP B  21     225.194 230.269 192.874  1.00 93.53           C  
ATOM   5382  C   ASP B  21     225.977 229.007 192.501  1.00 93.53           C  
ATOM   5383  CB  ASP B  21     225.514 230.756 194.293  1.00 93.53           C  
ATOM   5386  O   ASP B  21     226.963 229.097 191.769  1.00 93.53           O  
ATOM   5387  CG  ASP B  21     225.080 232.210 194.545  1.00 93.53           C  
ATOM   5388  OD1 ASP B  21     224.783 232.945 193.558  1.00 93.53           O  
ATOM   5389  OD2 ASP B  21     225.122 232.604 195.731  1.00 93.53           O  
ATOM   5390  N   GLN B  22     225.489 227.827 192.894  1.00 93.84           N  
ATOM   5392  CA  GLN B  22     226.040 226.554 192.424  1.00 93.84           C  
ATOM   5394  C   GLN B  22     225.924 226.417 190.898  1.00 93.84           C  
ATOM   5395  CB  GLN B  22     225.303 225.396 193.105  1.00 93.84           C  
ATOM   5398  O   GLN B  22     226.913 226.139 190.221  1.00 93.84           O  
ATOM   5399  CG  GLN B  22     225.632 225.210 194.594  1.00 93.84           C  
ATOM   5402  CD  GLN B  22     224.851 224.039 195.189  1.00 93.84           C  
ATOM   5403  NE2 GLN B  22     224.897 223.800 196.477  1.00 93.84           N  
ATOM   5406  OE1 GLN B  22     224.192 223.279 194.499  1.00 93.84           O  
ATOM   5407  N   LEU B  23     224.732 226.657 190.336  1.00 96.64           N  
ATOM   5409  CA  LEU B  23     224.500 226.533 188.895  1.00 96.64           C  
ATOM   5411  C   LEU B  23     225.356 227.504 188.080  1.00 96.64           C  
ATOM   5412  CB  LEU B  23     223.013 226.744 188.569  1.00 96.64           C  
ATOM   5415  O   LEU B  23     225.893 227.094 187.055  1.00 96.64           O  
ATOM   5416  CG  LEU B  23     222.091 225.570 188.939  1.00 96.64           C  
ATOM   5418  CD1 LEU B  23     220.639 225.994 188.718  1.00 96.64           C  
ATOM   5422  CD2 LEU B  23     222.355 224.335 188.075  1.00 96.64           C  
ATOM   5426  N   LYS B  24     225.541 228.752 188.532  1.00 96.44           N  
ATOM   5428  CA  LYS B  24     226.437 229.717 187.874  1.00 96.44           C  
ATOM   5430  C   LYS B  24     227.850 229.158 187.741  1.00 96.44           C  
ATOM   5431  CB  LYS B  24     226.488 231.035 188.650  1.00 96.44           C  
ATOM   5434  O   LYS B  24     228.395 229.202 186.645  1.00 96.44           O  
ATOM   5435  CG  LYS B  24     225.272 231.939 188.399  1.00 96.44           C  
ATOM   5438  CD  LYS B  24     225.353 233.096 189.397  1.00 96.44           C  
ATOM   5441  CE  LYS B  24     224.091 233.948 189.406  1.00 96.44           C  
ATOM   5444  NZ  LYS B  24     224.068 234.747 190.658  1.00 96.44           N  
ATOM   5448  N   ILE B  25     228.407 228.583 188.812  1.00 95.72           N  
ATOM   5450  CA  ILE B  25     229.754 227.989 188.795  1.00 95.72           C  
ATOM   5452  C   ILE B  25     229.828 226.860 187.760  1.00 95.72           C  
ATOM   5453  CB  ILE B  25     230.146 227.500 190.212  1.00 95.72           C  
ATOM   5455  O   ILE B  25     230.752 226.823 186.949  1.00 95.72           O  
ATOM   5456  CG1 ILE B  25     230.309 228.709 191.165  1.00 95.72           C  
ATOM   5459  CG2 ILE B  25     231.445 226.669 190.193  1.00 95.72           C  
ATOM   5463  CD1 ILE B  25     230.361 228.323 192.647  1.00 95.72           C  
ATOM   5467  N   PHE B  26     228.854 225.948 187.754  1.00 96.64           N  
ATOM   5469  CA  PHE B  26     228.885 224.779 186.868  1.00 96.64           C  
ATOM   5471  C   PHE B  26     228.652 225.147 185.397  1.00 96.64           C  
ATOM   5472  CB  PHE B  26     227.873 223.736 187.361  1.00 96.64           C  
ATOM   5475  O   PHE B  26     229.354 224.638 184.525  1.00 96.64           O  
ATOM   5476  CG  PHE B  26     227.965 223.368 188.836  1.00 96.64           C  
ATOM   5477  CD1 PHE B  26     229.205 223.347 189.508  1.00 96.64           C  
ATOM   5479  CD2 PHE B  26     226.792 223.062 189.548  1.00 96.64           C  
ATOM   5481  CE1 PHE B  26     229.266 223.070 190.883  1.00 96.64           C  
ATOM   5483  CE2 PHE B  26     226.853 222.758 190.918  1.00 96.64           C  
ATOM   5485  CZ  PHE B  26     228.086 222.785 191.592  1.00 96.64           C  
ATOM   5487  N   ILE B  27     227.723 226.068 185.127  1.00 97.25           N  
ATOM   5489  CA  ILE B  27     227.447 226.597 183.784  1.00 97.25           C  
ATOM   5491  C   ILE B  27     228.669 227.341 183.246  1.00 97.25           C  
ATOM   5492  CB  ILE B  27     226.182 227.489 183.822  1.00 97.25           C  
ATOM   5494  O   ILE B  27     229.083 227.108 182.113  1.00 97.25           O  
ATOM   5495  CG1 ILE B  27     224.931 226.596 184.000  1.00 97.25           C  
ATOM   5498  CG2 ILE B  27     226.037 228.358 182.558  1.00 97.25           C  
ATOM   5502  CD1 ILE B  27     223.677 227.368 184.417  1.00 97.25           C  
ATOM   5506  N   GLU B  28     229.287 228.209 184.047  1.00 96.01           N  
ATOM   5508  CA  GLU B  28     230.452 228.984 183.617  1.00 96.01           C  
ATOM   5510  C   GLU B  28     231.667 228.076 183.356  1.00 96.01           C  
ATOM   5511  CB  GLU B  28     230.705 230.092 184.653  1.00 96.01           C  
ATOM   5514  O   GLU B  28     232.358 228.245 182.348  1.00 96.01           O  
ATOM   5515  CG  GLU B  28     231.530 231.267 184.117  1.00 96.01           C  
ATOM   5518  CD  GLU B  28     231.459 232.508 185.031  1.00 96.01           C  
ATOM   5519  OE1 GLU B  28     231.667 233.625 184.495  1.00 96.01           O  
ATOM   5520  OE2 GLU B  28     231.200 232.360 186.247  1.00 96.01           O  
ATOM   5521  N   ALA B  29     231.870 227.044 184.186  1.00 94.81           N  
ATOM   5523  CA  ALA B  29     232.899 226.028 183.971  1.00 94.81           C  
ATOM   5525  C   ALA B  29     232.665 225.202 182.693  1.00 94.81           C  
ATOM   5526  CB  ALA B  29     232.983 225.133 185.214  1.00 94.81           C  
ATOM   5530  O   ALA B  29     233.606 225.004 181.923  1.00 94.81           O  
ATOM   5531  N   ALA B  30     231.430 224.753 182.438  1.00 95.01           N  
ATOM   5533  CA  ALA B  30     231.074 224.000 181.233  1.00 95.01           C  
ATOM   5535  C   ALA B  30     231.276 224.840 179.961  1.00 95.01           C  
ATOM   5536  CB  ALA B  30     229.630 223.504 181.374  1.00 95.01           C  
ATOM   5540  O   ALA B  30     231.961 224.410 179.033  1.00 95.01           O  
ATOM   5541  N   LYS B  31     230.799 226.094 179.964  1.00 95.47           N  
ATOM   5543  CA  LYS B  31     230.988 227.034 178.847  1.00 95.47           C  
ATOM   5545  C   LYS B  31     232.460 227.316 178.558  1.00 95.47           C  
ATOM   5546  CB  LYS B  31     230.250 228.349 179.130  1.00 95.47           C  
ATOM   5549  O   LYS B  31     232.848 227.381 177.398  1.00 95.47           O  
ATOM   5550  CG  LYS B  31     228.731 228.167 179.024  1.00 95.47           C  
ATOM   5553  CD  LYS B  31     227.968 229.449 179.361  1.00 95.47           C  
ATOM   5556  CE  LYS B  31     228.051 230.459 178.214  1.00 95.47           C  
ATOM   5559  NZ  LYS B  31     227.098 231.569 178.448  1.00 95.47           N  
ATOM   5563  N   LEU B  32     233.293 227.480 179.589  1.00 93.90           N  
ATOM   5565  CA  LEU B  32     234.735 227.700 179.411  1.00 93.90           C  
ATOM   5567  C   LEU B  32     235.460 226.487 178.815  1.00 93.90           C  
ATOM   5568  CB  LEU B  32     235.372 228.077 180.759  1.00 93.90           C  
ATOM   5571  O   LEU B  32     236.499 226.666 178.180  1.00 93.90           O  
ATOM   5572  CG  LEU B  32     235.203 229.560 181.127  1.00 93.90           C  
ATOM   5574  CD1 LEU B  32     235.592 229.764 182.590  1.00 93.90           C  
ATOM   5578  CD2 LEU B  32     236.104 230.465 180.277  1.00 93.90           C  
ATOM   5582  N   ARG B  33     234.938 225.276 179.032  1.00 91.89           N  
ATOM   5584  CA  ARG B  33     235.496 224.032 178.483  1.00 91.89           C  
ATOM   5586  C   ARG B  33     234.881 223.623 177.141  1.00 91.89           C  
ATOM   5587  CB  ARG B  33     235.412 222.912 179.534  1.00 91.89           C  
ATOM   5590  O   ARG B  33     235.360 222.654 176.566  1.00 91.89           O  
ATOM   5591  CG  ARG B  33     236.320 223.206 180.743  1.00 91.89           C  
ATOM   5594  CD  ARG B  33     236.401 222.031 181.723  1.00 91.89           C  
ATOM   5597  NE  ARG B  33     235.085 221.712 182.287  1.00 91.89           N  
ATOM   5599  NH1 ARG B  33     235.456 222.037 184.555  1.00 91.89           N  
ATOM   5602  NH2 ARG B  33     233.462 221.478 183.825  1.00 91.89           N  
ATOM   5605  CZ  ARG B  33     234.693 221.763 183.540  1.00 91.89           C  
ATOM   5606  N   ASP B  34     233.903 224.375 176.629  1.00 93.85           N  
ATOM   5608  CA  ASP B  34     233.120 224.020 175.432  1.00 93.85           C  
ATOM   5610  C   ASP B  34     232.450 222.635 175.585  1.00 93.85           C  
ATOM   5611  CB  ASP B  34     233.983 224.207 174.165  1.00 93.85           C  
ATOM   5614  O   ASP B  34     232.435 221.809 174.675  1.00 93.85           O  
ATOM   5615  CG  ASP B  34     233.190 224.442 172.872  1.00 93.85           C  
ATOM   5616  OD1 ASP B  34     232.143 225.126 172.941  1.00 93.85           O  
ATOM   5617  OD2 ASP B  34     233.723 224.084 171.794  1.00 93.85           O  
ATOM   5618  N   GLU B  35     231.944 222.362 176.794  1.00 92.06           N  
ATOM   5620  CA  GLU B  35     231.298 221.106 177.186  1.00 92.06           C  
ATOM   5622  C   GLU B  35     229.797 221.331 177.440  1.00 92.06           C  
ATOM   5623  CB  GLU B  35     231.981 220.515 178.443  1.00 92.06           C  
ATOM   5626  O   GLU B  35     229.384 222.395 177.909  1.00 92.06           O  
ATOM   5627  CG  GLU B  35     233.411 219.987 178.201  1.00 92.06           C  
ATOM   5630  CD  GLU B  35     234.157 219.523 179.477  1.00 92.06           C  
ATOM   5631  OE1 GLU B  35     235.217 218.867 179.344  1.00 92.06           O  
ATOM   5632  OE2 GLU B  35     233.746 219.843 180.626  1.00 92.06           O  
ATOM   5633  N   ALA B  36     228.978 220.304 177.189  1.00 95.03           N  
ATOM   5635  CA  ALA B  36     227.609 220.275 177.699  1.00 95.03           C  
ATOM   5637  C   ALA B  36     227.624 220.311 179.239  1.00 95.03           C  
ATOM   5638  CB  ALA B  36     226.878 219.037 177.160  1.00 95.03           C  
ATOM   5642  O   ALA B  36     228.561 219.821 179.878  1.00 95.03           O  
ATOM   5643  N   LEU B  37     226.588 220.890 179.844  1.00 96.00           N  
ATOM   5645  CA  LEU B  37     226.444 220.853 181.295  1.00 96.00           C  
ATOM   5647  C   LEU B  37     226.197 219.399 181.734  1.00 96.00           C  
ATOM   5648  CB  LEU B  37     225.318 221.815 181.713  1.00 96.00           C  
ATOM   5651  O   LEU B  37     225.487 218.646 181.070  1.00 96.00           O  
ATOM   5652  CG  LEU B  37     225.160 221.999 183.234  1.00 96.00           C  
ATOM   5654  CD1 LEU B  37     226.328 222.786 183.833  1.00 96.00           C  
ATOM   5658  CD2 LEU B  37     223.869 222.757 183.539  1.00 96.00           C  
ATOM   5662  N   ASP B  38     226.759 218.994 182.872  1.00 95.22           N  
ATOM   5664  CA  ASP B  38     226.424 217.690 183.449  1.00 95.22           C  
ATOM   5666  C   ASP B  38     224.910 217.617 183.738  1.00 95.22           C  
ATOM   5667  CB  ASP B  38     227.217 217.435 184.743  1.00 95.22           C  
ATOM   5670  O   ASP B  38     224.273 218.604 184.123  1.00 95.22           O  
ATOM   5671  CG  ASP B  38     228.571 216.714 184.612  1.00 95.22           C  
ATOM   5672  OD1 ASP B  38     229.128 216.479 183.525  1.00 95.22           O  
ATOM   5673  OD2 ASP B  38     229.117 216.383 185.693  1.00 95.22           O  
ATOM   5674  N   HIS B  39     224.332 216.421 183.612  1.00 96.84           N  
ATOM   5676  CA  HIS B  39     222.915 216.196 183.892  1.00 96.84           C  
ATOM   5678  C   HIS B  39     222.510 216.749 185.262  1.00 96.84           C  
ATOM   5679  CB  HIS B  39     222.603 214.703 183.801  1.00 96.84           C  
ATOM   5682  O   HIS B  39     223.184 216.516 186.275  1.00 96.84           O  
ATOM   5683  CG  HIS B  39     222.987 214.106 182.478  1.00 96.84           C  
ATOM   5684  CD2 HIS B  39     223.544 212.875 182.281  1.00 96.84           C  
ATOM   5686  ND1 HIS B  39     222.879 214.708 181.244  1.00 96.84           N  
ATOM   5688  CE1 HIS B  39     223.299 213.835 180.315  1.00 96.84           C  
ATOM   5690  NE2 HIS B  39     223.720 212.719 180.911  1.00 96.84           N  
ATOM   5691  N   THR B  40     221.395 217.476 185.289  1.00 97.39           N  
ATOM   5693  CA  THR B  40     220.963 218.276 186.437  1.00 97.39           C  
ATOM   5695  C   THR B  40     219.586 217.836 186.932  1.00 97.39           C  
ATOM   5696  CB  THR B  40     220.978 219.764 186.062  1.00 97.39           C  
ATOM   5698  O   THR B  40     218.626 217.815 186.174  1.00 97.39           O  
ATOM   5699  CG2 THR B  40     220.527 220.665 187.213  1.00 97.39           C  
ATOM   5703  OG1 THR B  40     222.283 220.184 185.726  1.00 97.39           O  
ATOM   5705  N   LEU B  41     219.464 217.514 188.220  1.00 96.66           N  
ATOM   5707  CA  LEU B  41     218.186 217.216 188.868  1.00 96.66           C  
ATOM   5709  C   LEU B  41     217.719 218.422 189.685  1.00 96.66           C  
ATOM   5710  CB  LEU B  41     218.344 215.963 189.746  1.00 96.66           C  
ATOM   5713  O   LEU B  41     218.419 218.853 190.598  1.00 96.66           O  
ATOM   5714  CG  LEU B  41     217.051 215.494 190.435  1.00 96.66           C  
ATOM   5716  CD1 LEU B  41     216.005 215.017 189.428  1.00 96.66           C  
ATOM   5720  CD2 LEU B  41     217.363 214.338 191.384  1.00 96.66           C  
ATOM   5724  N   LEU B  42     216.528 218.940 189.398  1.00 97.22           N  
ATOM   5726  CA  LEU B  42     215.865 219.993 190.165  1.00 97.22           C  
ATOM   5728  C   LEU B  42     214.737 219.386 191.001  1.00 97.22           C  
ATOM   5729  CB  LEU B  42     215.324 221.068 189.208  1.00 97.22           C  
ATOM   5732  O   LEU B  42     213.796 218.806 190.461  1.00 97.22           O  
ATOM   5733  CG  LEU B  42     216.394 221.802 188.380  1.00 97.22           C  
ATOM   5735  CD1 LEU B  42     215.688 222.718 187.384  1.00 97.22           C  
ATOM   5739  CD2 LEU B  42     217.321 222.652 189.254  1.00 97.22           C  
ATOM   5743  N   PHE B  43     214.784 219.531 192.322  1.00 93.15           N  
ATOM   5745  CA  PHE B  43     213.776 218.930 193.195  1.00 93.15           C  
ATOM   5747  C   PHE B  43     213.288 219.877 194.280  1.00 93.15           C  
ATOM   5748  CB  PHE B  43     214.273 217.603 193.764  1.00 93.15           C  
ATOM   5751  O   PHE B  43     214.023 220.744 194.733  1.00 93.15           O  
ATOM   5752  CG  PHE B  43     215.437 217.725 194.716  1.00 93.15           C  
ATOM   5753  CD1 PHE B  43     216.746 217.811 194.211  1.00 93.15           C  
ATOM   5755  CD2 PHE B  43     215.215 217.719 196.105  1.00 93.15           C  
ATOM   5757  CE1 PHE B  43     217.832 217.864 195.098  1.00 93.15           C  
ATOM   5759  CE2 PHE B  43     216.305 217.750 196.988  1.00 93.15           C  
ATOM   5761  CZ  PHE B  43     217.614 217.802 196.482  1.00 93.15           C  
ATOM   5763  N   GLY B  44     212.033 219.710 194.687  1.00 89.08           N  
ATOM   5765  CA  GLY B  44     211.391 220.528 195.711  1.00 89.08           C  
ATOM   5768  C   GLY B  44     209.887 220.682 195.474  1.00 89.08           C  
ATOM   5769  O   GLY B  44     209.380 220.244 194.436  1.00 89.08           O  
ATOM   5770  N   PRO B  45     209.152 221.318 196.400  1.00 86.61           N  
ATOM   5771  CA  PRO B  45     207.709 221.513 196.294  1.00 86.61           C  
ATOM   5773  C   PRO B  45     207.221 222.115 194.956  1.00 86.61           C  
ATOM   5774  CB  PRO B  45     207.332 222.412 197.475  1.00 86.61           C  
ATOM   5777  O   PRO B  45     207.980 222.755 194.217  1.00 86.61           O  
ATOM   5778  CG  PRO B  45     208.410 222.116 198.517  1.00 86.61           C  
ATOM   5781  CD  PRO B  45     209.646 221.767 197.693  1.00 86.61           C  
ATOM   5784  N   PRO B  46     205.934 221.938 194.609  1.00 87.44           N  
ATOM   5785  CA  PRO B  46     205.356 222.519 193.399  1.00 87.44           C  
ATOM   5787  C   PRO B  46     205.351 224.054 193.426  1.00 87.44           C  
ATOM   5788  CB  PRO B  46     203.927 221.970 193.303  1.00 87.44           C  
ATOM   5791  O   PRO B  46     205.210 224.675 194.474  1.00 87.44           O  
ATOM   5792  CG  PRO B  46     203.925 220.752 194.225  1.00 87.44           C  
ATOM   5795  CD  PRO B  46     204.946 221.121 195.294  1.00 87.44           C  
ATOM   5798  N   GLY B  47     205.429 224.686 192.251  1.00 89.66           N  
ATOM   5800  CA  GLY B  47     205.247 226.138 192.117  1.00 89.66           C  
ATOM   5803  C   GLY B  47     206.445 227.005 192.524  1.00 89.66           C  
ATOM   5804  O   GLY B  47     206.317 228.228 192.512  1.00 89.66           O  
ATOM   5805  N   LEU B  48     207.595 226.392 192.829  1.00 93.00           N  
ATOM   5807  CA  LEU B  48     208.848 227.077 193.184  1.00 93.00           C  
ATOM   5809  C   LEU B  48     209.692 227.524 191.980  1.00 93.00           C  
ATOM   5810  CB  LEU B  48     209.678 226.165 194.104  1.00 93.00           C  
ATOM   5813  O   LEU B  48     210.707 228.181 192.161  1.00 93.00           O  
ATOM   5814  CG  LEU B  48     208.991 225.771 195.423  1.00 93.00           C  
ATOM   5816  CD1 LEU B  48     209.955 224.901 196.214  1.00 93.00           C  
ATOM   5820  CD2 LEU B  48     208.607 226.972 196.283  1.00 93.00           C  
ATOM   5824  N   GLY B  49     209.290 227.178 190.753  1.00 92.23           N  
ATOM   5826  CA  GLY B  49     209.976 227.620 189.535  1.00 92.23           C  
ATOM   5829  C   GLY B  49     210.963 226.624 188.919  1.00 92.23           C  
ATOM   5830  O   GLY B  49     211.763 227.038 188.091  1.00 92.23           O  
ATOM   5831  N   LYS B  50     210.890 225.319 189.222  1.00 92.66           N  
ATOM   5833  CA  LYS B  50     211.730 224.269 188.590  1.00 92.66           C  
ATOM   5835  C   LYS B  50     211.739 224.350 187.056  1.00 92.66           C  
ATOM   5836  CB  LYS B  50     211.262 222.870 189.031  1.00 92.66           C  
ATOM   5839  O   LYS B  50     212.794 224.466 186.444  1.00 92.66           O  
ATOM   5840  CG  LYS B  50     211.536 222.614 190.521  1.00 92.66           C  
ATOM   5843  CD  LYS B  50     211.034 221.260 191.031  1.00 92.66           C  
ATOM   5846  CE  LYS B  50     209.513 221.128 190.910  1.00 92.66           C  
ATOM   5849  NZ  LYS B  50     209.013 220.020 191.744  1.00 92.66           N  
ATOM   5853  N   THR B  51     210.558 224.409 186.446  1.00 89.63           N  
ATOM   5855  CA  THR B  51     210.393 224.588 184.996  1.00 89.63           C  
ATOM   5857  C   THR B  51     211.019 225.895 184.501  1.00 89.63           C  
ATOM   5858  CB  THR B  51     208.894 224.601 184.656  1.00 89.63           C  
ATOM   5860  O   THR B  51     211.658 225.928 183.458  1.00 89.63           O  
ATOM   5861  CG2 THR B  51     208.632 224.402 183.176  1.00 89.63           C  
ATOM   5865  OG1 THR B  51     208.215 223.615 185.402  1.00 89.63           O  
ATOM   5867  N   THR B  52     210.881 226.983 185.266  1.00 92.20           N  
ATOM   5869  CA  THR B  52     211.513 228.276 184.947  1.00 92.20           C  
ATOM   5871  C   THR B  52     213.036 228.170 184.995  1.00 92.20           C  
ATOM   5872  CB  THR B  52     211.041 229.355 185.930  1.00 92.20           C  
ATOM   5874  O   THR B  52     213.710 228.683 184.109  1.00 92.20           O  
ATOM   5875  CG2 THR B  52     211.692 230.718 185.727  1.00 92.20           C  
ATOM   5879  OG1 THR B  52     209.644 229.506 185.811  1.00 92.20           O  
ATOM   5881  N   MET B  53     213.576 227.477 185.998  1.00 96.36           N  
ATOM   5883  CA  MET B  53     215.008 227.263 186.156  1.00 96.36           C  
ATOM   5885  C   MET B  53     215.581 226.474 184.973  1.00 96.36           C  
ATOM   5886  CB  MET B  53     215.264 226.547 187.487  1.00 96.36           C  
ATOM   5889  O   MET B  53     216.633 226.842 184.470  1.00 96.36           O  
ATOM   5890  CG  MET B  53     216.745 226.550 187.879  1.00 96.36           C  
ATOM   5893  SD  MET B  53     217.354 228.152 188.473  1.00 96.36           S  
ATOM   5894  CE  MET B  53     216.680 228.147 190.156  1.00 96.36           C  
ATOM   5898  N   ALA B  54     214.877 225.459 184.464  1.00 95.90           N  
ATOM   5900  CA  ALA B  54     215.311 224.720 183.277  1.00 95.90           C  
ATOM   5902  C   ALA B  54     215.461 225.628 182.038  1.00 95.90           C  
ATOM   5903  CB  ALA B  54     214.333 223.568 183.039  1.00 95.90           C  
ATOM   5907  O   ALA B  54     216.492 225.583 181.367  1.00 95.90           O  
ATOM   5908  N   PHE B  55     214.492 226.522 181.789  1.00 93.33           N  
ATOM   5910  CA  PHE B  55     214.593 227.540 180.730  1.00 93.33           C  
ATOM   5912  C   PHE B  55     215.774 228.495 180.947  1.00 93.33           C  
ATOM   5913  CB  PHE B  55     213.285 228.343 180.635  1.00 93.33           C  
ATOM   5916  O   PHE B  55     216.499 228.806 180.005  1.00 93.33           O  
ATOM   5917  CG  PHE B  55     212.255 227.732 179.708  1.00 93.33           C  
ATOM   5918  CD1 PHE B  55     212.325 227.990 178.327  1.00 93.33           C  
ATOM   5920  CD2 PHE B  55     211.249 226.886 180.209  1.00 93.33           C  
ATOM   5922  CE1 PHE B  55     211.389 227.409 177.454  1.00 93.33           C  
ATOM   5924  CE2 PHE B  55     210.321 226.294 179.334  1.00 93.33           C  
ATOM   5926  CZ  PHE B  55     210.386 226.561 177.957  1.00 93.33           C  
ATOM   5928  N   VAL B  56     215.994 228.936 182.186  1.00 96.19           N  
ATOM   5930  CA  VAL B  56     217.125 229.806 182.537  1.00 96.19           C  
ATOM   5932  C   VAL B  56     218.461 229.102 182.288  1.00 96.19           C  
ATOM   5933  CB  VAL B  56     216.996 230.288 183.992  1.00 96.19           C  
ATOM   5935  O   VAL B  56     219.354 229.716 181.714  1.00 96.19           O  
ATOM   5936  CG1 VAL B  56     218.253 230.996 184.509  1.00 96.19           C  
ATOM   5940  CG2 VAL B  56     215.815 231.256 184.144  1.00 96.19           C  
ATOM   5944  N   ILE B  57     218.597 227.821 182.646  1.00 97.45           N  
ATOM   5946  CA  ILE B  57     219.816 227.034 182.390  1.00 97.45           C  
ATOM   5948  C   ILE B  57     220.087 226.949 180.879  1.00 97.45           C  
ATOM   5949  CB  ILE B  57     219.725 225.632 183.049  1.00 97.45           C  
ATOM   5951  O   ILE B  57     221.215 227.206 180.458  1.00 97.45           O  
ATOM   5952  CG1 ILE B  57     219.659 225.722 184.595  1.00 97.45           C  
ATOM   5955  CG2 ILE B  57     220.947 224.765 182.689  1.00 97.45           C  
ATOM   5959  CD1 ILE B  57     219.173 224.428 185.265  1.00 97.45           C  
ATOM   5963  N   ALA B  58     219.070 226.665 180.057  1.00 96.45           N  
ATOM   5965  CA  ALA B  58     219.215 226.609 178.597  1.00 96.45           C  
ATOM   5967  C   ALA B  58     219.641 227.962 178.005  1.00 96.45           C  
ATOM   5968  CB  ALA B  58     217.897 226.128 177.981  1.00 96.45           C  
ATOM   5972  O   ALA B  58     220.586 228.031 177.219  1.00 96.45           O  
ATOM   5973  N   ASN B  59     219.006 229.053 178.448  1.00 95.78           N  
ATOM   5975  CA  ASN B  59     219.320 230.412 178.007  1.00 95.78           C  
ATOM   5977  C   ASN B  59     220.733 230.860 178.420  1.00 95.78           C  
ATOM   5978  CB  ASN B  59     218.270 231.364 178.595  1.00 95.78           C  
ATOM   5981  O   ASN B  59     221.424 231.521 177.645  1.00 95.78           O  
ATOM   5982  CG  ASN B  59     216.908 231.295 177.929  1.00 95.78           C  
ATOM   5983  ND2 ASN B  59     215.919 231.876 178.565  1.00 95.78           N  
ATOM   5986  OD1 ASN B  59     216.725 230.820 176.823  1.00 95.78           O  
ATOM   5987  N   GLU B  60     221.178 230.505 179.627  1.00 96.88           N  
ATOM   5989  CA  GLU B  60     222.527 230.815 180.112  1.00 96.88           C  
ATOM   5991  C   GLU B  60     223.596 229.988 179.380  1.00 96.88           C  
ATOM   5992  CB  GLU B  60     222.603 230.600 181.633  1.00 96.88           C  
ATOM   5995  O   GLU B  60     224.664 230.520 179.062  1.00 96.88           O  
ATOM   5996  CG  GLU B  60     221.795 231.641 182.434  1.00 96.88           C  
ATOM   5999  CD  GLU B  60     222.464 233.016 182.601  1.00 96.88           C  
ATOM   6000  OE1 GLU B  60     221.868 233.854 183.332  1.00 96.88           O  
ATOM   6001  OE2 GLU B  60     223.532 233.262 181.994  1.00 96.88           O  
ATOM   6002  N   MET B  61     223.312 228.723 179.045  1.00 96.74           N  
ATOM   6004  CA  MET B  61     224.169 227.892 178.185  1.00 96.74           C  
ATOM   6006  C   MET B  61     224.169 228.362 176.722  1.00 96.74           C  
ATOM   6007  CB  MET B  61     223.742 226.418 178.286  1.00 96.74           C  
ATOM   6010  O   MET B  61     225.202 228.280 176.060  1.00 96.74           O  
ATOM   6011  CG  MET B  61     224.209 225.760 179.593  1.00 96.74           C  
ATOM   6014  SD  MET B  61     226.010 225.631 179.821  1.00 96.74           S  
ATOM   6015  CE  MET B  61     226.451 224.452 178.512  1.00 96.74           C  
ATOM   6019  N   GLY B  62     223.062 228.937 176.244  1.00 95.49           N  
ATOM   6021  CA  GLY B  62     222.892 229.397 174.864  1.00 95.49           C  
ATOM   6024  C   GLY B  62     222.494 228.285 173.889  1.00 95.49           C  
ATOM   6025  O   GLY B  62     222.936 228.311 172.742  1.00 95.49           O  
ATOM   6026  N   VAL B  63     221.695 227.320 174.350  1.00 96.45           N  
ATOM   6028  CA  VAL B  63     221.274 226.103 173.622  1.00 96.45           C  
ATOM   6030  C   VAL B  63     219.744 225.977 173.619  1.00 96.45           C  
ATOM   6031  CB  VAL B  63     221.928 224.847 174.232  1.00 96.45           C  
ATOM   6033  O   VAL B  63     219.066 226.742 174.315  1.00 96.45           O  
ATOM   6034  CG1 VAL B  63     223.460 224.910 174.153  1.00 96.45           C  
ATOM   6038  CG2 VAL B  63     221.494 224.649 175.692  1.00 96.45           C  
ATOM   6042  N   ASN B  64     219.176 225.035 172.860  1.00 95.33           N  
ATOM   6044  CA  ASN B  64     217.725 224.836 172.849  1.00 95.33           C  
ATOM   6046  C   ASN B  64     217.259 224.048 174.082  1.00 95.33           C  
ATOM   6047  CB  ASN B  64     217.265 224.165 171.546  1.00 95.33           C  
ATOM   6050  O   ASN B  64     218.024 223.326 174.725  1.00 95.33           O  
ATOM   6051  CG  ASN B  64     217.779 224.855 170.299  1.00 95.33           C  
ATOM   6052  ND2 ASN B  64     218.524 224.132 169.495  1.00 95.33           N  
ATOM   6055  OD1 ASN B  64     217.501 226.025 170.060  1.00 95.33           O  
ATOM   6056  N   LEU B  65     215.966 224.175 174.395  1.00 93.45           N  
ATOM   6058  CA  LEU B  65     215.295 223.382 175.419  1.00 93.45           C  
ATOM   6060  C   LEU B  65     214.145 222.601 174.784  1.00 93.45           C  
ATOM   6061  CB  LEU B  65     214.814 224.301 176.553  1.00 93.45           C  
ATOM   6064  O   LEU B  65     213.165 223.194 174.331  1.00 93.45           O  
ATOM   6065  CG  LEU B  65     214.214 223.507 177.736  1.00 93.45           C  
ATOM   6067  CD1 LEU B  65     215.029 223.729 179.006  1.00 93.45           C  
ATOM   6071  CD2 LEU B  65     212.785 223.957 178.033  1.00 93.45           C  
ATOM   6075  N   LYS B  66     214.244 221.273 174.795  1.00 91.27           N  
ATOM   6077  CA  LYS B  66     213.137 220.377 174.466  1.00 91.27           C  
ATOM   6079  C   LYS B  66     212.422 220.011 175.764  1.00 91.27           C  
ATOM   6080  CB  LYS B  66     213.680 219.151 173.715  1.00 91.27           C  
ATOM   6083  O   LYS B  66     213.043 219.478 176.678  1.00 91.27           O  
ATOM   6084  CG  LYS B  66     212.589 218.381 172.953  1.00 91.27           C  
ATOM   6087  CD  LYS B  66     212.234 219.019 171.598  1.00 91.27           C  
ATOM   6090  CE  LYS B  66     211.196 218.154 170.864  1.00 91.27           C  
ATOM   6093  NZ  LYS B  66     211.150 218.422 169.400  1.00 91.27           N  
ATOM   6097  N   GLN B  67     211.138 220.335 175.863  1.00 84.42           N  
ATOM   6099  CA  GLN B  67     210.338 220.134 177.072  1.00 84.42           C  
ATOM   6101  C   GLN B  67     209.390 218.941 176.904  1.00 84.42           C  
ATOM   6102  CB  GLN B  67     209.630 221.457 177.406  1.00 84.42           C  
ATOM   6105  O   GLN B  67     208.735 218.809 175.876  1.00 84.42           O  
ATOM   6106  CG  GLN B  67     208.629 221.365 178.562  1.00 84.42           C  
ATOM   6109  CD  GLN B  67     208.390 222.722 179.212  1.00 84.42           C  
ATOM   6110  NE2 GLN B  67     208.879 222.942 180.408  1.00 84.42           N  
ATOM   6113  OE1 GLN B  67     207.795 223.640 178.677  1.00 84.42           O  
ATOM   6114  N   THR B  68     209.331 218.081 177.919  1.00 86.95           N  
ATOM   6116  CA  THR B  68     208.403 216.947 178.030  1.00 86.95           C  
ATOM   6118  C   THR B  68     208.155 216.611 179.514  1.00 86.95           C  
ATOM   6119  CB  THR B  68     208.950 215.753 177.222  1.00 86.95           C  
ATOM   6121  O   THR B  68     208.678 217.290 180.405  1.00 86.95           O  
ATOM   6122  CG2 THR B  68     210.199 215.122 177.832  1.00 86.95           C  
ATOM   6126  OG1 THR B  68     207.978 214.746 177.101  1.00 86.95           O  
ATOM   6128  N   SER B  69     207.356 215.584 179.796  1.00 83.03           N  
ATOM   6130  CA  SER B  69     207.070 215.052 181.136  1.00 83.03           C  
ATOM   6132  C   SER B  69     207.257 213.535 181.165  1.00 83.03           C  
ATOM   6133  CB  SER B  69     205.648 215.413 181.589  1.00 83.03           C  
ATOM   6136  O   SER B  69     207.184 212.881 180.129  1.00 83.03           O  
ATOM   6137  OG  SER B  69     204.706 214.992 180.627  1.00 83.03           O  
ATOM   6139  N   GLY B  70     207.515 212.961 182.342  1.00 87.73           N  
ATOM   6141  CA  GLY B  70     207.680 211.510 182.498  1.00 87.73           C  
ATOM   6144  C   GLY B  70     206.501 210.690 181.938  1.00 87.73           C  
ATOM   6145  O   GLY B  70     206.738 209.822 181.100  1.00 87.73           O  
ATOM   6146  N   PRO B  71     205.246 210.966 182.341  1.00 76.88           N  
ATOM   6147  CA  PRO B  71     204.069 210.228 181.867  1.00 76.88           C  
ATOM   6149  C   PRO B  71     203.692 210.466 180.396  1.00 76.88           C  
ATOM   6150  CB  PRO B  71     202.911 210.570 182.811  1.00 76.88           C  
ATOM   6153  O   PRO B  71     202.997 209.628 179.828  1.00 76.88           O  
ATOM   6154  CG  PRO B  71     203.608 211.189 184.020  1.00 76.88           C  
ATOM   6157  CD  PRO B  71     204.895 211.803 183.468  1.00 76.88           C  
ATOM   6160  N   ALA B  72     204.180 211.532 179.751  1.00 76.45           N  
ATOM   6162  CA  ALA B  72     204.021 211.731 178.306  1.00 76.45           C  
ATOM   6164  C   ALA B  72     204.881 210.766 177.464  1.00 76.45           C  
ATOM   6165  CB  ALA B  72     204.331 213.193 177.965  1.00 76.45           C  
ATOM   6169  O   ALA B  72     204.645 210.623 176.263  1.00 76.45           O  
ATOM   6170  N   ILE B  73     205.877 210.105 178.069  1.00 82.68           N  
ATOM   6172  CA  ILE B  73     206.771 209.152 177.404  1.00 82.68           C  
ATOM   6174  C   ILE B  73     206.334 207.721 177.758  1.00 82.68           C  
ATOM   6175  CB  ILE B  73     208.251 209.427 177.762  1.00 82.68           C  
ATOM   6177  O   ILE B  73     206.872 207.096 178.672  1.00 82.68           O  
ATOM   6178  CG1 ILE B  73     208.658 210.915 177.644  1.00 82.68           C  
ATOM   6181  CG2 ILE B  73     209.146 208.602 176.824  1.00 82.68           C  
ATOM   6185  CD1 ILE B  73     210.055 211.207 178.210  1.00 82.68           C  
ATOM   6189  N   GLU B  74     205.351 207.184 177.032  1.00 75.90           N  
ATOM   6191  CA  GLU B  74     204.793 205.854 177.318  1.00 75.90           C  
ATOM   6193  C   GLU B  74     205.749 204.702 176.951  1.00 75.90           C  
ATOM   6194  CB  GLU B  74     203.465 205.657 176.565  1.00 75.90           C  
ATOM   6197  O   GLU B  74     205.725 203.653 177.598  1.00 75.90           O  
ATOM   6198  CG  GLU B  74     202.280 206.472 177.111  1.00 75.90           C  
ATOM   6201  CD  GLU B  74     200.957 206.149 176.380  1.00 75.90           C  
ATOM   6202  OE1 GLU B  74     199.916 206.718 176.781  1.00 75.90           O  
ATOM   6203  OE2 GLU B  74     200.966 205.319 175.429  1.00 75.90           O  
ATOM   6204  N   LYS B  75     206.561 204.855 175.892  1.00 78.42           N  
ATOM   6206  CA  LYS B  75     207.329 203.757 175.270  1.00 78.42           C  
ATOM   6208  C   LYS B  75     208.749 204.195 174.918  1.00 78.42           C  
ATOM   6209  CB  LYS B  75     206.609 203.250 174.001  1.00 78.42           C  
ATOM   6212  O   LYS B  75     209.004 205.367 174.651  1.00 78.42           O  
ATOM   6213  CG  LYS B  75     205.089 203.149 174.182  1.00 78.42           C  
ATOM   6216  CD  LYS B  75     204.324 202.700 172.941  1.00 78.42           C  
ATOM   6219  CE  LYS B  75     202.859 202.974 173.295  1.00 78.42           C  
ATOM   6222  NZ  LYS B  75     201.940 202.756 172.165  1.00 78.42           N  
ATOM   6226  N   ALA B  76     209.672 203.237 174.798  1.00 79.23           N  
ATOM   6228  CA  ALA B  76     211.062 203.516 174.410  1.00 79.23           C  
ATOM   6230  C   ALA B  76     211.169 204.261 173.064  1.00 79.23           C  
ATOM   6231  CB  ALA B  76     211.825 202.188 174.357  1.00 79.23           C  
ATOM   6235  O   ALA B  76     212.018 205.136 172.905  1.00 79.23           O  
ATOM   6236  N   GLY B  77     210.273 203.959 172.115  1.00 76.41           N  
ATOM   6238  CA  GLY B  77     210.203 204.656 170.827  1.00 76.41           C  
ATOM   6241  C   GLY B  77     209.922 206.156 170.958  1.00 76.41           C  
ATOM   6242  O   GLY B  77     210.481 206.940 170.195  1.00 76.41           O  
ATOM   6243  N   ASP B  78     209.138 206.565 171.960  1.00 78.41           N  
ATOM   6245  CA  ASP B  78     208.810 207.973 172.189  1.00 78.41           C  
ATOM   6247  C   ASP B  78     210.033 208.736 172.711  1.00 78.41           C  
ATOM   6248  CB  ASP B  78     207.617 208.098 173.155  1.00 78.41           C  
ATOM   6251  O   ASP B  78     210.352 209.823 172.228  1.00 78.41           O  
ATOM   6252  CG  ASP B  78     206.402 207.271 172.719  1.00 78.41           C  
ATOM   6253  OD1 ASP B  78     206.095 207.256 171.500  1.00 78.41           O  
ATOM   6254  OD2 ASP B  78     205.826 206.591 173.599  1.00 78.41           O  
ATOM   6255  N   LEU B  79     210.789 208.121 173.628  1.00 86.10           N  
ATOM   6257  CA  LEU B  79     212.045 208.682 174.124  1.00 86.10           C  
ATOM   6259  C   LEU B  79     213.091 208.803 173.009  1.00 86.10           C  
ATOM   6260  CB  LEU B  79     212.570 207.813 175.280  1.00 86.10           C  
ATOM   6263  O   LEU B  79     213.755 209.832 172.895  1.00 86.10           O  
ATOM   6264  CG  LEU B  79     213.874 208.348 175.893  1.00 86.10           C  
ATOM   6266  CD1 LEU B  79     213.689 209.715 176.562  1.00 86.10           C  
ATOM   6270  CD2 LEU B  79     214.442 207.353 176.903  1.00 86.10           C  
ATOM   6274  N   VAL B  80     213.231 207.773 172.173  1.00 83.15           N  
ATOM   6276  CA  VAL B  80     214.174 207.773 171.044  1.00 83.15           C  
ATOM   6278  C   VAL B  80     213.837 208.888 170.063  1.00 83.15           C  
ATOM   6279  CB  VAL B  80     214.161 206.417 170.323  1.00 83.15           C  
ATOM   6281  O   VAL B  80     214.748 209.573 169.604  1.00 83.15           O  
ATOM   6282  CG1 VAL B  80     214.988 206.415 169.027  1.00 83.15           C  
ATOM   6286  CG2 VAL B  80     214.704 205.316 171.238  1.00 83.15           C  
ATOM   6290  N   ALA B  81     212.552 209.105 169.766  1.00 80.33           N  
ATOM   6292  CA  ALA B  81     212.116 210.193 168.898  1.00 80.33           C  
ATOM   6294  C   ALA B  81     212.534 211.565 169.451  1.00 80.33           C  
ATOM   6295  CB  ALA B  81     210.597 210.097 168.705  1.00 80.33           C  
ATOM   6299  O   ALA B  81     213.007 212.402 168.689  1.00 80.33           O  
ATOM   6300  N   ILE B  82     212.424 211.774 170.767  1.00 86.13           N  
ATOM   6302  CA  ILE B  82     212.847 213.016 171.429  1.00 86.13           C  
ATOM   6304  C   ILE B  82     214.376 213.158 171.424  1.00 86.13           C  
ATOM   6305  CB  ILE B  82     212.259 213.079 172.860  1.00 86.13           C  
ATOM   6307  O   ILE B  82     214.882 214.227 171.090  1.00 86.13           O  
ATOM   6308  CG1 ILE B  82     210.713 213.136 172.820  1.00 86.13           C  
ATOM   6311  CG2 ILE B  82     212.794 214.307 173.618  1.00 86.13           C  
ATOM   6315  CD1 ILE B  82     210.048 212.897 174.183  1.00 86.13           C  
ATOM   6319  N   LEU B  83     215.118 212.096 171.768  1.00 89.75           N  
ATOM   6321  CA  LEU B  83     216.586 212.110 171.847  1.00 89.75           C  
ATOM   6323  C   LEU B  83     217.251 212.314 170.479  1.00 89.75           C  
ATOM   6324  CB  LEU B  83     217.080 210.801 172.494  1.00 89.75           C  
ATOM   6327  O   LEU B  83     218.255 213.020 170.395  1.00 89.75           O  
ATOM   6328  CG  LEU B  83     216.805 210.670 174.005  1.00 89.75           C  
ATOM   6330  CD1 LEU B  83     217.163 209.265 174.483  1.00 89.75           C  
ATOM   6334  CD2 LEU B  83     217.636 211.649 174.836  1.00 89.75           C  
ATOM   6338  N   ASN B  84     216.685 211.750 169.407  1.00 83.12           N  
ATOM   6340  CA  ASN B  84     217.183 211.953 168.039  1.00 83.12           C  
ATOM   6342  C   ASN B  84     216.984 213.384 167.521  1.00 83.12           C  
ATOM   6343  CB  ASN B  84     216.487 210.967 167.077  1.00 83.12           C  
ATOM   6346  O   ASN B  84     217.625 213.771 166.545  1.00 83.12           O  
ATOM   6347  CG  ASN B  84     217.387 209.860 166.569  1.00 83.12           C  
ATOM   6348  ND2 ASN B  84     216.815 208.850 165.958  1.00 83.12           N  
ATOM   6351  OD1 ASN B  84     218.599 209.873 166.666  1.00 83.12           O  
ATOM   6352  N   ASP B  85     216.080 214.142 168.136  1.00 85.49           N  
ATOM   6354  CA  ASP B  85     215.730 215.507 167.740  1.00 85.49           C  
ATOM   6356  C   ASP B  85     216.632 216.564 168.414  1.00 85.49           C  
ATOM   6357  CB  ASP B  85     214.233 215.726 168.056  1.00 85.49           C  
ATOM   6360  O   ASP B  85     216.475 217.755 168.152  1.00 85.49           O  
ATOM   6361  CG  ASP B  85     213.402 216.374 166.942  1.00 85.49           C  
ATOM   6362  OD1 ASP B  85     213.671 216.129 165.742  1.00 85.49           O  
ATOM   6363  OD2 ASP B  85     212.426 217.083 167.320  1.00 85.49           O  
ATOM   6364  N   LEU B  86     217.554 216.151 169.298  1.00 92.84           N  
ATOM   6366  CA  LEU B  86     218.449 217.043 170.045  1.00 92.84           C  
ATOM   6368  C   LEU B  86     219.674 217.463 169.220  1.00 92.84           C  
ATOM   6369  CB  LEU B  86     218.903 216.366 171.356  1.00 92.84           C  
ATOM   6372  O   LEU B  86     220.318 216.643 168.564  1.00 92.84           O  
ATOM   6373  CG  LEU B  86     217.781 216.028 172.353  1.00 92.84           C  
ATOM   6375  CD1 LEU B  86     218.362 215.276 173.551  1.00 92.84           C  
ATOM   6379  CD2 LEU B  86     217.070 217.275 172.890  1.00 92.84           C  
ATOM   6383  N   GLU B  87     220.062 218.736 169.321  1.00 94.77           N  
ATOM   6385  CA  GLU B  87     221.351 219.230 168.834  1.00 94.77           C  
ATOM   6387  C   GLU B  87     222.451 219.103 169.916  1.00 94.77           C  
ATOM   6388  CB  GLU B  87     221.222 220.676 168.307  1.00 94.77           C  
ATOM   6391  O   GLU B  87     222.159 218.956 171.107  1.00 94.77           O  
ATOM   6392  CG  GLU B  87     220.236 220.808 167.129  1.00 94.77           C  
ATOM   6395  CD  GLU B  87     220.237 222.200 166.460  1.00 94.77           C  
ATOM   6396  OE1 GLU B  87     219.715 222.302 165.322  1.00 94.77           O  
ATOM   6397  OE2 GLU B  87     220.803 223.168 167.021  1.00 94.77           O  
ATOM   6398  N   PRO B  88     223.750 219.150 169.549  1.00 94.60           N  
ATOM   6399  CA  PRO B  88     224.835 219.107 170.526  1.00 94.60           C  
ATOM   6401  C   PRO B  88     224.740 220.223 171.570  1.00 94.60           C  
ATOM   6402  CB  PRO B  88     226.136 219.196 169.719  1.00 94.60           C  
ATOM   6405  O   PRO B  88     224.761 221.406 171.243  1.00 94.60           O  
ATOM   6406  CG  PRO B  88     225.732 218.702 168.332  1.00 94.60           C  
ATOM   6409  CD  PRO B  88     224.285 219.168 168.198  1.00 94.60           C  
ATOM   6412  N   GLY B  89     224.709 219.827 172.838  1.00 94.98           N  
ATOM   6414  CA  GLY B  89     224.603 220.715 173.989  1.00 94.98           C  
ATOM   6417  C   GLY B  89     223.171 221.038 174.409  1.00 94.98           C  
ATOM   6418  O   GLY B  89     223.012 221.614 175.485  1.00 94.98           O  
ATOM   6419  N   ASP B  90     222.154 220.648 173.632  1.00 96.38           N  
ATOM   6421  CA  ASP B  90     220.752 220.927 173.951  1.00 96.38           C  
ATOM   6423  C   ASP B  90     220.335 220.370 175.313  1.00 96.38           C  
ATOM   6424  CB  ASP B  90     219.801 220.410 172.856  1.00 96.38           C  
ATOM   6427  O   ASP B  90     220.907 219.413 175.854  1.00 96.38           O  
ATOM   6428  CG  ASP B  90     219.641 221.354 171.660  1.00 96.38           C  
ATOM   6429  OD1 ASP B  90     220.133 222.508 171.709  1.00 96.38           O  
ATOM   6430  OD2 ASP B  90     218.900 220.972 170.729  1.00 96.38           O  
ATOM   6431  N   ILE B  91     219.300 220.990 175.876  1.00 97.24           N  
ATOM   6433  CA  ILE B  91     218.695 220.563 177.127  1.00 97.24           C  
ATOM   6435  C   ILE B  91     217.418 219.781 176.846  1.00 97.24           C  
ATOM   6436  CB  ILE B  91     218.477 221.750 178.083  1.00 97.24           C  
ATOM   6438  O   ILE B  91     216.457 220.321 176.299  1.00 97.24           O  
ATOM   6439  CG1 ILE B  91     219.839 222.434 178.344  1.00 97.24           C  
ATOM   6442  CG2 ILE B  91     217.785 221.245 179.363  1.00 97.24           C  
ATOM   6446  CD1 ILE B  91     219.930 223.311 179.591  1.00 97.24           C  
ATOM   6450  N   LEU B  92     217.377 218.534 177.310  1.00 96.18           N  
ATOM   6452  CA  LEU B  92     216.140 217.775 177.446  1.00 96.18           C  
ATOM   6454  C   LEU B  92     215.591 218.002 178.854  1.00 96.18           C  
ATOM   6455  CB  LEU B  92     216.411 216.293 177.136  1.00 96.18           C  
ATOM   6458  O   LEU B  92     216.186 217.555 179.833  1.00 96.18           O  
ATOM   6459  CG  LEU B  92     215.195 215.376 177.366  1.00 96.18           C  
ATOM   6461  CD1 LEU B  92     213.961 215.820 176.580  1.00 96.18           C  
ATOM   6465  CD2 LEU B  92     215.547 213.949 176.950  1.00 96.18           C  
ATOM   6469  N   PHE B  93     214.469 218.707 178.965  1.00 95.57           N  
ATOM   6471  CA  PHE B  93     213.777 218.918 180.228  1.00 95.57           C  
ATOM   6473  C   PHE B  93     212.616 217.937 180.379  1.00 95.57           C  
ATOM   6474  CB  PHE B  93     213.326 220.375 180.354  1.00 95.57           C  
ATOM   6477  O   PHE B  93     211.669 217.987 179.594  1.00 95.57           O  
ATOM   6478  CG  PHE B  93     212.510 220.627 181.608  1.00 95.57           C  
ATOM   6479  CD1 PHE B  93     211.130 220.858 181.520  1.00 95.57           C  
ATOM   6481  CD2 PHE B  93     213.112 220.536 182.871  1.00 95.57           C  
ATOM   6483  CE1 PHE B  93     210.355 221.012 182.684  1.00 95.57           C  
ATOM   6485  CE2 PHE B  93     212.348 220.698 184.038  1.00 95.57           C  
ATOM   6487  CZ  PHE B  93     210.965 220.935 183.947  1.00 95.57           C  
ATOM   6489  N   ILE B  94     212.680 217.091 181.410  1.00 95.25           N  
ATOM   6491  CA  ILE B  94     211.615 216.144 181.762  1.00 95.25           C  
ATOM   6493  C   ILE B  94     211.043 216.541 183.123  1.00 95.25           C  
ATOM   6494  CB  ILE B  94     212.105 214.677 181.732  1.00 95.25           C  
ATOM   6496  O   ILE B  94     211.694 216.345 184.157  1.00 95.25           O  
ATOM   6497  CG1 ILE B  94     212.836 214.357 180.407  1.00 95.25           C  
ATOM   6500  CG2 ILE B  94     210.896 213.748 181.950  1.00 95.25           C  
ATOM   6504  CD1 ILE B  94     213.237 212.889 180.220  1.00 95.25           C  
ATOM   6508  N   ASP B  95     209.838 217.113 183.129  1.00 89.06           N  
ATOM   6510  CA  ASP B  95     209.102 217.359 184.372  1.00 89.06           C  
ATOM   6512  C   ASP B  95     208.510 216.059 184.926  1.00 89.06           C  
ATOM   6513  CB  ASP B  95     208.027 218.449 184.204  1.00 89.06           C  
ATOM   6516  O   ASP B  95     208.290 215.101 184.186  1.00 89.06           O  
ATOM   6517  CG  ASP B  95     207.694 219.197 185.512  1.00 89.06           C  
ATOM   6518  OD1 ASP B  95     208.384 218.982 186.541  1.00 89.06           O  
ATOM   6519  OD2 ASP B  95     206.821 220.094 185.469  1.00 89.06           O  
ATOM   6520  N   GLU B  96     208.280 216.012 186.239  1.00 89.76           N  
ATOM   6522  CA  GLU B  96     207.799 214.808 186.935  1.00 89.76           C  
ATOM   6524  C   GLU B  96     208.577 213.533 186.524  1.00 89.76           C  
ATOM   6525  CB  GLU B  96     206.270 214.671 186.776  1.00 89.76           C  
ATOM   6528  O   GLU B  96     208.007 212.457 186.363  1.00 89.76           O  
ATOM   6529  CG  GLU B  96     205.459 215.814 187.419  1.00 89.76           C  
ATOM   6532  CD  GLU B  96     205.327 215.671 188.943  1.00 89.76           C  
ATOM   6533  OE1 GLU B  96     205.888 216.515 189.691  1.00 89.76           O  
ATOM   6534  OE2 GLU B  96     204.677 214.702 189.387  1.00 89.76           O  
ATOM   6535  N   ILE B  97     209.908 213.635 186.362  1.00 94.53           N  
ATOM   6537  CA  ILE B  97     210.761 212.571 185.787  1.00 94.53           C  
ATOM   6539  C   ILE B  97     210.655 211.223 186.523  1.00 94.53           C  
ATOM   6540  CB  ILE B  97     212.230 213.055 185.722  1.00 94.53           C  
ATOM   6542  O   ILE B  97     210.881 210.166 185.946  1.00 94.53           O  
ATOM   6543  CG1 ILE B  97     213.055 212.129 184.805  1.00 94.53           C  
ATOM   6546  CG2 ILE B  97     212.862 213.182 187.125  1.00 94.53           C  
ATOM   6550  CD1 ILE B  97     214.489 212.587 184.555  1.00 94.53           C  
ATOM   6554  N   HIS B  98     210.272 211.259 187.798  1.00 88.17           N  
ATOM   6556  CA  HIS B  98     210.049 210.094 188.649  1.00 88.17           C  
ATOM   6558  C   HIS B  98     208.836 209.240 188.237  1.00 88.17           C  
ATOM   6559  CB  HIS B  98     209.901 210.587 190.094  1.00 88.17           C  
ATOM   6562  O   HIS B  98     208.688 208.129 188.732  1.00 88.17           O  
ATOM   6563  CG  HIS B  98     208.704 211.482 190.319  1.00 88.17           C  
ATOM   6564  CD2 HIS B  98     207.523 211.113 190.905  1.00 88.17           C  
ATOM   6566  ND1 HIS B  98     208.590 212.816 189.990  1.00 88.17           N  
ATOM   6568  CE1 HIS B  98     207.371 213.235 190.369  1.00 88.17           C  
ATOM   6570  NE2 HIS B  98     206.693 212.235 190.944  1.00 88.17           N  
ATOM   6571  N   ARG B  99     207.966 209.743 187.352  1.00 89.01           N  
ATOM   6573  CA  ARG B  99     206.790 209.025 186.838  1.00 89.01           C  
ATOM   6575  C   ARG B  99     207.020 208.356 185.477  1.00 89.01           C  
ATOM   6576  CB  ARG B  99     205.581 209.967 186.795  1.00 89.01           C  
ATOM   6579  O   ARG B  99     206.066 207.887 184.864  1.00 89.01           O  
ATOM   6580  CG  ARG B  99     205.151 210.513 188.157  1.00 89.01           C  
ATOM   6583  CD  ARG B  99     203.886 211.369 187.999  1.00 89.01           C  
ATOM   6586  NE  ARG B  99     202.983 211.214 189.151  1.00 89.01           N  
ATOM   6588  NH1 ARG B  99     201.181 212.272 188.210  1.00 89.01           N  
ATOM   6591  NH2 ARG B  99     200.948 211.212 190.167  1.00 89.01           N  
ATOM   6594  CZ  ARG B  99     201.714 211.571 189.174  1.00 89.01           C  
ATOM   6595  N   MET B 100     208.257 208.328 184.982  1.00 89.33           N  
ATOM   6597  CA  MET B 100     208.596 207.658 183.723  1.00 89.33           C  
ATOM   6599  C   MET B 100     208.497 206.124 183.868  1.00 89.33           C  
ATOM   6600  CB  MET B 100     210.002 208.101 183.306  1.00 89.33           C  
ATOM   6603  O   MET B 100     208.891 205.596 184.912  1.00 89.33           O  
ATOM   6604  CG  MET B 100     210.296 207.843 181.825  1.00 89.33           C  
ATOM   6607  SD  MET B 100     211.979 208.281 181.303  1.00 89.33           S  
ATOM   6608  CE  MET B 100     212.087 209.983 181.898  1.00 89.33           C  
ATOM   6612  N   PRO B 101     208.012 205.378 182.852  1.00 83.02           N  
ATOM   6613  CA  PRO B 101     207.992 203.918 182.902  1.00 83.02           C  
ATOM   6615  C   PRO B 101     209.405 203.330 183.006  1.00 83.02           C  
ATOM   6616  CB  PRO B 101     207.290 203.454 181.620  1.00 83.02           C  
ATOM   6619  O   PRO B 101     210.332 203.781 182.336  1.00 83.02           O  
ATOM   6620  CG  PRO B 101     206.498 204.679 181.170  1.00 83.02           C  
ATOM   6623  CD  PRO B 101     207.360 205.847 181.638  1.00 83.02           C  
ATOM   6626  N   MET B 102     209.562 202.259 183.783  1.00 81.09           N  
ATOM   6628  CA  MET B 102     210.875 201.675 184.096  1.00 81.09           C  
ATOM   6630  C   MET B 102     211.647 201.186 182.853  1.00 81.09           C  
ATOM   6631  CB  MET B 102     210.650 200.534 185.099  1.00 81.09           C  
ATOM   6634  O   MET B 102     212.858 201.361 182.774  1.00 81.09           O  
ATOM   6635  CG  MET B 102     211.831 200.339 186.050  1.00 81.09           C  
ATOM   6638  SD  MET B 102     211.599 198.987 187.246  1.00 81.09           S  
ATOM   6639  CE  MET B 102     210.076 199.486 188.098  1.00 81.09           C  
ATOM   6643  N   ALA B 103     210.948 200.630 181.855  1.00 76.58           N  
ATOM   6645  CA  ALA B 103     211.554 200.206 180.587  1.00 76.58           C  
ATOM   6647  C   ALA B 103     212.105 201.392 179.769  1.00 76.58           C  
ATOM   6648  CB  ALA B 103     210.502 199.422 179.791  1.00 76.58           C  
ATOM   6652  O   ALA B 103     213.115 201.264 179.085  1.00 76.58           O  
ATOM   6653  N   VAL B 104     211.475 202.569 179.867  1.00 86.18           N  
ATOM   6655  CA  VAL B 104     211.948 203.809 179.228  1.00 86.18           C  
ATOM   6657  C   VAL B 104     213.127 204.400 180.005  1.00 86.18           C  
ATOM   6658  CB  VAL B 104     210.794 204.826 179.126  1.00 86.18           C  
ATOM   6660  O   VAL B 104     214.101 204.859 179.409  1.00 86.18           O  
ATOM   6661  CG1 VAL B 104     211.232 206.112 178.433  1.00 86.18           C  
ATOM   6665  CG2 VAL B 104     209.616 204.259 178.327  1.00 86.18           C  
ATOM   6669  N   GLU B 105     213.068 204.340 181.335  1.00 87.38           N  
ATOM   6671  CA  GLU B 105     214.132 204.798 182.232  1.00 87.38           C  
ATOM   6673  C   GLU B 105     215.465 204.073 181.968  1.00 87.38           C  
ATOM   6674  CB  GLU B 105     213.662 204.583 183.680  1.00 87.38           C  
ATOM   6677  O   GLU B 105     216.521 204.705 181.972  1.00 87.38           O  
ATOM   6678  CG  GLU B 105     214.522 205.334 184.701  1.00 87.38           C  
ATOM   6681  CD  GLU B 105     214.147 205.020 186.161  1.00 87.38           C  
ATOM   6682  OE1 GLU B 105     214.663 205.718 187.062  1.00 87.38           O  
ATOM   6683  OE2 GLU B 105     213.420 204.044 186.439  1.00 87.38           O  
ATOM   6684  N   GLU B 106     215.437 202.770 181.672  1.00 80.16           N  
ATOM   6686  CA  GLU B 106     216.651 202.016 181.336  1.00 80.16           C  
ATOM   6688  C   GLU B 106     217.305 202.453 180.031  1.00 80.16           C  
ATOM   6689  CB  GLU B 106     216.365 200.522 181.238  1.00 80.16           C  
ATOM   6692  O   GLU B 106     218.527 202.593 179.962  1.00 80.16           O  
ATOM   6693  CG  GLU B 106     216.157 199.897 182.615  1.00 80.16           C  
ATOM   6696  CD  GLU B 106     216.733 198.491 182.663  1.00 80.16           C  
ATOM   6697  OE1 GLU B 106     217.300 198.155 183.726  1.00 80.16           O  
ATOM   6698  OE2 GLU B 106     216.648 197.755 181.654  1.00 80.16           O  
ATOM   6699  N   VAL B 107     216.500 202.726 179.007  1.00 82.04           N  
ATOM   6701  CA  VAL B 107     216.977 203.253 177.722  1.00 82.04           C  
ATOM   6703  C   VAL B 107     217.666 204.610 177.929  1.00 82.04           C  
ATOM   6704  CB  VAL B 107     215.783 203.336 176.751  1.00 82.04           C  
ATOM   6706  O   VAL B 107     218.680 204.911 177.293  1.00 82.04           O  
ATOM   6707  CG1 VAL B 107     216.144 203.925 175.395  1.00 82.04           C  
ATOM   6711  CG2 VAL B 107     215.225 201.937 176.460  1.00 82.04           C  
ATOM   6715  N   LEU B 108     217.168 205.407 178.883  1.00 89.58           N  
ATOM   6717  CA  LEU B 108     217.750 206.694 179.259  1.00 89.58           C  
ATOM   6719  C   LEU B 108     219.135 206.555 179.917  1.00 89.58           C  
ATOM   6720  CB  LEU B 108     216.755 207.420 180.185  1.00 89.58           C  
ATOM   6723  O   LEU B 108     219.944 207.477 179.829  1.00 89.58           O  
ATOM   6724  CG  LEU B 108     216.917 208.948 180.233  1.00 89.58           C  
ATOM   6726  CD1 LEU B 108     216.446 209.617 178.946  1.00 89.58           C  
ATOM   6730  CD2 LEU B 108     216.054 209.511 181.362  1.00 89.58           C  
ATOM   6734  N   TYR B 109     219.457 205.422 180.548  1.00 84.44           N  
ATOM   6736  CA  TYR B 109     220.743 205.231 181.227  1.00 84.44           C  
ATOM   6738  C   TYR B 109     221.932 205.244 180.278  1.00 84.44           C  
ATOM   6739  CB  TYR B 109     220.730 203.924 182.024  1.00 84.44           C  
ATOM   6742  O   TYR B 109     222.886 205.982 180.527  1.00 84.44           O  
ATOM   6743  CG  TYR B 109     219.768 203.869 183.195  1.00 84.44           C  
ATOM   6744  CD1 TYR B 109     219.262 205.048 183.780  1.00 84.44           C  
ATOM   6746  CD2 TYR B 109     219.384 202.613 183.707  1.00 84.44           C  
ATOM   6748  CE1 TYR B 109     218.375 204.964 184.857  1.00 84.44           C  
ATOM   6750  CE2 TYR B 109     218.462 202.531 184.768  1.00 84.44           C  
ATOM   6752  OH  TYR B 109     217.061 203.668 186.354  1.00 84.44           O  
ATOM   6754  CZ  TYR B 109     217.946 203.714 185.333  1.00 84.44           C  
ATOM   6755  N   SER B 110     221.865 204.472 179.194  1.00 80.82           N  
ATOM   6757  CA  SER B 110     222.908 204.430 178.162  1.00 80.82           C  
ATOM   6759  C   SER B 110     223.047 205.788 177.470  1.00 80.82           C  
ATOM   6760  CB  SER B 110     222.569 203.354 177.126  1.00 80.82           C  
ATOM   6763  O   SER B 110     224.162 206.258 177.228  1.00 80.82           O  
ATOM   6764  OG  SER B 110     222.182 202.157 177.779  1.00 80.82           O  
ATOM   6766  N   ALA B 111     221.916 206.471 177.253  1.00 90.42           N  
ATOM   6768  CA  ALA B 111     221.890 207.809 176.676  1.00 90.42           C  
ATOM   6770  C   ALA B 111     222.582 208.845 177.580  1.00 90.42           C  
ATOM   6771  CB  ALA B 111     220.431 208.186 176.389  1.00 90.42           C  
ATOM   6775  O   ALA B 111     223.291 209.712 177.076  1.00 90.42           O  
ATOM   6776  N   MET B 112     222.414 208.744 178.904  1.00 91.45           N  
ATOM   6778  CA  MET B 112     223.041 209.641 179.882  1.00 91.45           C  
ATOM   6780  C   MET B 112     224.519 209.318 180.161  1.00 91.45           C  
ATOM   6781  CB  MET B 112     222.271 209.576 181.209  1.00 91.45           C  
ATOM   6784  O   MET B 112     225.326 210.224 180.329  1.00 91.45           O  
ATOM   6785  CG  MET B 112     220.898 210.252 181.176  1.00 91.45           C  
ATOM   6788  SD  MET B 112     219.992 210.059 182.739  1.00 91.45           S  
ATOM   6789  CE  MET B 112     220.824 211.314 183.747  1.00 91.45           C  
ATOM   6793  N   GLU B 113     224.891 208.038 180.282  1.00 80.43           N  
ATOM   6795  CA  GLU B 113     226.266 207.653 180.647  1.00 80.43           C  
ATOM   6797  C   GLU B 113     227.223 207.648 179.448  1.00 80.43           C  
ATOM   6798  CB  GLU B 113     226.301 206.290 181.389  1.00 80.43           C  
ATOM   6801  O   GLU B 113     228.389 208.011 179.604  1.00 80.43           O  
ATOM   6802  CG  GLU B 113     226.144 206.443 182.918  1.00 80.43           C  
ATOM   6805  CD  GLU B 113     226.149 205.119 183.727  1.00 80.43           C  
ATOM   6806  OE1 GLU B 113     226.796 205.047 184.812  1.00 80.43           O  
ATOM   6807  OE2 GLU B 113     225.367 204.199 183.397  1.00 80.43           O  
ATOM   6808  N   ASP B 114     226.762 207.226 178.269  1.00 79.16           N  
ATOM   6810  CA  ASP B 114     227.641 206.940 177.132  1.00 79.16           C  
ATOM   6812  C   ASP B 114     227.207 207.618 175.816  1.00 79.16           C  
ATOM   6813  CB  ASP B 114     227.756 205.418 176.970  1.00 79.16           C  
ATOM   6816  O   ASP B 114     227.903 207.455 174.807  1.00 79.16           O  
ATOM   6817  CG  ASP B 114     228.500 204.671 178.090  1.00 79.16           C  
ATOM   6818  OD1 ASP B 114     229.687 204.996 178.341  1.00 79.16           O  
ATOM   6819  OD2 ASP B 114     227.982 203.647 178.590  1.00 79.16           O  
ATOM   6820  N   TYR B 115     226.107 208.386 175.829  1.00 91.72           N  
ATOM   6822  CA  TYR B 115     225.508 209.064 174.669  1.00 91.72           C  
ATOM   6824  C   TYR B 115     225.231 208.128 173.492  1.00 91.72           C  
ATOM   6825  CB  TYR B 115     226.302 210.314 174.264  1.00 91.72           C  
ATOM   6828  O   TYR B 115     225.479 208.464 172.336  1.00 91.72           O  
ATOM   6829  CG  TYR B 115     226.537 211.296 175.389  1.00 91.72           C  
ATOM   6830  CD1 TYR B 115     225.458 212.027 175.920  1.00 91.72           C  
ATOM   6832  CD2 TYR B 115     227.832 211.461 175.914  1.00 91.72           C  
ATOM   6834  CE1 TYR B 115     225.671 212.933 176.976  1.00 91.72           C  
ATOM   6836  CE2 TYR B 115     228.052 212.375 176.961  1.00 91.72           C  
ATOM   6838  OH  TYR B 115     227.193 214.003 178.490  1.00 91.72           O  
ATOM   6840  CZ  TYR B 115     226.973 213.110 177.492  1.00 91.72           C  
ATOM   6841  N   TYR B 116     224.705 206.942 173.778  1.00 86.60           N  
ATOM   6843  CA  TYR B 116     224.143 206.066 172.758  1.00 86.60           C  
ATOM   6845  C   TYR B 116     222.866 205.417 173.271  1.00 86.60           C  
ATOM   6846  CB  TYR B 116     225.162 205.012 172.301  1.00 86.60           C  
ATOM   6849  O   TYR B 116     222.616 205.358 174.476  1.00 86.60           O  
ATOM   6850  CG  TYR B 116     225.406 203.900 173.305  1.00 86.60           C  
ATOM   6851  CD1 TYR B 116     226.482 203.989 174.203  1.00 86.60           C  
ATOM   6853  CD2 TYR B 116     224.559 202.773 173.341  1.00 86.60           C  
ATOM   6855  CE1 TYR B 116     226.702 202.963 175.146  1.00 86.60           C  
ATOM   6857  CE2 TYR B 116     224.768 201.757 174.291  1.00 86.60           C  
ATOM   6859  OH  TYR B 116     226.014 200.909 176.162  1.00 86.60           O  
ATOM   6861  CZ  TYR B 116     225.830 201.859 175.209  1.00 86.60           C  
ATOM   6862  N   ILE B 117     222.074 204.891 172.350  1.00 83.91           N  
ATOM   6864  CA  ILE B 117     220.919 204.065 172.666  1.00 83.91           C  
ATOM   6866  C   ILE B 117     221.015 202.767 171.874  1.00 83.91           C  
ATOM   6867  CB  ILE B 117     219.590 204.789 172.366  1.00 83.91           C  
ATOM   6869  O   ILE B 117     221.250 202.805 170.668  1.00 83.91           O  
ATOM   6870  CG1 ILE B 117     219.629 206.327 172.476  1.00 83.91           C  
ATOM   6873  CG2 ILE B 117     218.559 204.222 173.340  1.00 83.91           C  
ATOM   6877  CD1 ILE B 117     218.289 206.979 172.113  1.00 83.91           C  
ATOM   6881  N   ASP B 118     220.806 201.636 172.542  1.00 72.98           N  
ATOM   6883  CA  ASP B 118     220.545 200.353 171.892  1.00 72.98           C  
ATOM   6885  C   ASP B 118     219.067 200.021 172.073  1.00 72.98           C  
ATOM   6886  CB  ASP B 118     221.455 199.247 172.451  1.00 72.98           C  
ATOM   6889  O   ASP B 118     218.597 199.820 173.191  1.00 72.98           O  
ATOM   6890  CG  ASP B 118     222.849 199.266 171.820  1.00 72.98           C  
ATOM   6891  OD1 ASP B 118     222.942 199.384 170.580  1.00 72.98           O  
ATOM   6892  OD2 ASP B 118     223.855 199.154 172.549  1.00 72.98           O  
ATOM   6893  N   ILE B 119     218.324 199.986 170.968  1.00 71.41           N  
ATOM   6895  CA  ILE B 119     216.892 199.671 170.968  1.00 71.41           C  
ATOM   6897  C   ILE B 119     216.588 198.478 170.075  1.00 71.41           C  
ATOM   6898  CB  ILE B 119     216.021 200.883 170.583  1.00 71.41           C  
ATOM   6900  O   ILE B 119     217.191 198.296 169.016  1.00 71.41           O  
ATOM   6901  CG1 ILE B 119     216.574 201.625 169.343  1.00 71.41           C  
ATOM   6904  CG2 ILE B 119     215.884 201.807 171.803  1.00 71.41           C  
ATOM   6908  CD1 ILE B 119     215.537 202.510 168.652  1.00 71.41           C  
ATOM   6912  N   MET B 120     215.616 197.674 170.493  1.00 67.48           N  
ATOM   6914  CA  MET B 120     215.095 196.573 169.692  1.00 67.48           C  
ATOM   6916  C   MET B 120     214.048 197.101 168.709  1.00 67.48           C  
ATOM   6917  CB  MET B 120     214.562 195.465 170.612  1.00 67.48           C  
ATOM   6920  O   MET B 120     212.998 197.603 169.101  1.00 67.48           O  
ATOM   6921  CG  MET B 120     215.725 194.744 171.308  1.00 67.48           C  
ATOM   6924  SD  MET B 120     216.774 193.795 170.169  1.00 67.48           S  
ATOM   6925  CE  MET B 120     215.851 192.251 170.232  1.00 67.48           C  
ATOM   6929  N   ILE B 121     214.361 197.000 167.417  1.00 64.74           N  
ATOM   6931  CA  ILE B 121     213.511 197.403 166.293  1.00 64.74           C  
ATOM   6933  C   ILE B 121     212.951 196.149 165.622  1.00 64.74           C  
ATOM   6934  CB  ILE B 121     214.326 198.313 165.340  1.00 64.74           C  
ATOM   6936  O   ILE B 121     213.711 195.251 165.259  1.00 64.74           O  
ATOM   6937  CG1 ILE B 121     214.377 199.732 165.959  1.00 64.74           C  
ATOM   6940  CG2 ILE B 121     213.862 198.250 163.866  1.00 64.74           C  
ATOM   6944  CD1 ILE B 121     214.980 200.841 165.088  1.00 64.74           C  
ATOM   6948  N   GLY B 122     211.636 196.098 165.405  1.00 61.58           N  
ATOM   6950  CA  GLY B 122     210.926 194.940 164.843  1.00 61.58           C  
ATOM   6953  C   GLY B 122     210.079 194.165 165.861  1.00 61.58           C  
ATOM   6954  O   GLY B 122     210.172 194.368 167.066  1.00 61.58           O  
ATOM   6955  N   ALA B 123     209.208 193.281 165.366  1.00 54.79           N  
ATOM   6957  CA  ALA B 123     208.298 192.487 166.193  1.00 54.79           C  
ATOM   6959  C   ALA B 123     208.658 190.993 166.151  1.00 54.79           C  
ATOM   6960  CB  ALA B 123     206.852 192.749 165.750  1.00 54.79           C  
ATOM   6964  O   ALA B 123     208.996 190.455 165.090  1.00 54.79           O  
ATOM   6965  N   GLY B 124     208.527 190.318 167.297  1.00 51.04           N  
ATOM   6967  CA  GLY B 124     208.756 188.875 167.425  1.00 51.04           C  
ATOM   6970  C   GLY B 124     210.159 188.463 166.970  1.00 51.04           C  
ATOM   6971  O   GLY B 124     211.136 189.127 167.284  1.00 51.04           O  
ATOM   6972  N   GLU B 125     210.243 187.400 166.170  1.00 48.78           N  
ATOM   6974  CA  GLU B 125     211.494 186.818 165.639  1.00 48.78           C  
ATOM   6976  C   GLU B 125     212.288 187.737 164.699  1.00 48.78           C  
ATOM   6977  CB  GLU B 125     211.122 185.558 164.844  1.00 48.78           C  
ATOM   6980  O   GLU B 125     213.420 187.427 164.335  1.00 48.78           O  
ATOM   6981  CG  GLU B 125     210.620 184.416 165.731  1.00 48.78           C  
ATOM   6984  CD  GLU B 125     209.751 183.436 164.939  1.00 48.78           C  
ATOM   6985  OE1 GLU B 125     208.745 182.985 165.528  1.00 48.78           O  
ATOM   6986  OE2 GLU B 125     210.036 183.181 163.742  1.00 48.78           O  
ATOM   6987  N   THR B 126     211.691 188.844 164.254  1.00 58.39           N  
ATOM   6989  CA  THR B 126     212.353 189.803 163.356  1.00 58.39           C  
ATOM   6991  C   THR B 126     212.953 190.995 164.093  1.00 58.39           C  
ATOM   6992  CB  THR B 126     211.436 190.256 162.212  1.00 58.39           C  
ATOM   6994  O   THR B 126     213.414 191.932 163.434  1.00 58.39           O  
ATOM   6995  CG2 THR B 126     210.978 189.081 161.348  1.00 58.39           C  
ATOM   6999  OG1 THR B 126     210.282 190.938 162.663  1.00 58.39           O  
ATOM   7001  N   SER B 127     212.934 190.986 165.433  1.00 63.20           N  
ATOM   7003  CA  SER B 127     213.557 192.052 166.207  1.00 63.20           C  
ATOM   7005  C   SER B 127     215.077 192.041 166.011  1.00 63.20           C  
ATOM   7006  CB  SER B 127     213.127 192.058 167.682  1.00 63.20           C  
ATOM   7009  O   SER B 127     215.728 191.000 165.910  1.00 63.20           O  
ATOM   7010  OG  SER B 127     213.772 191.061 168.431  1.00 63.20           O  
ATOM   7012  N   ARG B 128     215.644 193.236 165.870  1.00 66.34           N  
ATOM   7014  CA  ARG B 128     217.080 193.474 165.721  1.00 66.34           C  
ATOM   7016  C   ARG B 128     217.482 194.629 166.620  1.00 66.34           C  
ATOM   7017  CB  ARG B 128     217.451 193.719 164.248  1.00 66.34           C  
ATOM   7020  O   ARG B 128     216.778 195.635 166.682  1.00 66.34           O  
ATOM   7021  CG  ARG B 128     216.635 194.846 163.595  1.00 66.34           C  
ATOM   7024  CD  ARG B 128     217.091 195.121 162.166  1.00 66.34           C  
ATOM   7027  NE  ARG B 128     216.258 196.182 161.577  1.00 66.34           N  
ATOM   7029  NH1 ARG B 128     217.531 196.590 159.724  1.00 66.34           N  
ATOM   7032  NH2 ARG B 128     215.692 197.816 160.110  1.00 66.34           N  
ATOM   7035  CZ  ARG B 128     216.494 196.855 160.472  1.00 66.34           C  
ATOM   7036  N   SER B 129     218.634 194.504 167.262  1.00 67.59           N  
ATOM   7038  CA  SER B 129     219.220 195.600 168.027  1.00 67.59           C  
ATOM   7040  C   SER B 129     219.780 196.653 167.065  1.00 67.59           C  
ATOM   7041  CB  SER B 129     220.284 195.046 168.973  1.00 67.59           C  
ATOM   7044  O   SER B 129     220.500 196.326 166.116  1.00 67.59           O  
ATOM   7045  OG  SER B 129     220.918 196.082 169.686  1.00 67.59           O  
ATOM   7047  N   VAL B 130     219.407 197.914 167.274  1.00 72.41           N  
ATOM   7049  CA  VAL B 130     219.923 199.067 166.536  1.00 72.41           C  
ATOM   7051  C   VAL B 130     220.636 199.992 167.511  1.00 72.41           C  
ATOM   7052  CB  VAL B 130     218.809 199.789 165.755  1.00 72.41           C  
ATOM   7054  O   VAL B 130     220.009 200.530 168.422  1.00 72.41           O  
ATOM   7055  CG1 VAL B 130     219.323 201.060 165.060  1.00 72.41           C  
ATOM   7059  CG2 VAL B 130     218.265 198.843 164.668  1.00 72.41           C  
ATOM   7063  N   HIS B 131     221.929 200.187 167.256  1.00 79.21           N  
ATOM   7065  CA  HIS B 131     222.784 201.133 167.964  1.00 79.21           C  
ATOM   7067  C   HIS B 131     222.689 202.520 167.326  1.00 79.21           C  
ATOM   7068  CB  HIS B 131     224.227 200.617 167.937  1.00 79.21           C  
ATOM   7071  O   HIS B 131     222.889 202.665 166.114  1.00 79.21           O  
ATOM   7072  CG  HIS B 131     225.127 201.338 168.903  1.00 79.21           C  
ATOM   7073  CD2 HIS B 131     226.031 202.333 168.637  1.00 79.21           C  
ATOM   7075  ND1 HIS B 131     225.205 201.063 170.244  1.00 79.21           N  
ATOM   7077  CE1 HIS B 131     226.150 201.851 170.774  1.00 79.21           C  
ATOM   7079  NE2 HIS B 131     226.698 202.634 169.830  1.00 79.21           N  
ATOM   7080  N   LEU B 132     222.400 203.533 168.137  1.00 86.40           N  
ATOM   7082  CA  LEU B 132     222.276 204.931 167.732  1.00 86.40           C  
ATOM   7084  C   LEU B 132     223.175 205.802 168.613  1.00 86.40           C  
ATOM   7085  CB  LEU B 132     220.785 205.335 167.815  1.00 86.40           C  
ATOM   7088  O   LEU B 132     222.923 205.936 169.808  1.00 86.40           O  
ATOM   7089  CG  LEU B 132     220.145 205.517 166.427  1.00 86.40           C  
ATOM   7091  CD1 LEU B 132     218.661 205.149 166.445  1.00 86.40           C  
ATOM   7095  CD2 LEU B 132     220.274 206.967 165.961  1.00 86.40           C  
ATOM   7099  N   ASP B 133     224.208 206.403 168.018  1.00 91.50           N  
ATOM   7101  CA  ASP B 133     225.016 207.434 168.675  1.00 91.50           C  
ATOM   7103  C   ASP B 133     224.199 208.731 168.809  1.00 91.50           C  
ATOM   7104  CB  ASP B 133     226.301 207.722 167.879  1.00 91.50           C  
ATOM   7107  O   ASP B 133     223.617 209.215 167.834  1.00 91.50           O  
ATOM   7108  CG  ASP B 133     227.329 206.582 167.868  1.00 91.50           C  
ATOM   7109  OD1 ASP B 133     227.985 206.365 168.913  1.00 91.50           O  
ATOM   7110  OD2 ASP B 133     227.548 206.017 166.769  1.00 91.50           O  
ATOM   7111  N   LEU B 134     224.196 209.319 170.002  1.00 93.14           N  
ATOM   7113  CA  LEU B 134     223.577 210.607 170.303  1.00 93.14           C  
ATOM   7115  C   LEU B 134     224.639 211.707 170.411  1.00 93.14           C  
ATOM   7116  CB  LEU B 134     222.785 210.521 171.616  1.00 93.14           C  
ATOM   7119  O   LEU B 134     225.777 211.449 170.821  1.00 93.14           O  
ATOM   7120  CG  LEU B 134     221.601 209.543 171.610  1.00 93.14           C  
ATOM   7122  CD1 LEU B 134     221.035 209.535 173.029  1.00 93.14           C  
ATOM   7126  CD2 LEU B 134     220.513 209.967 170.619  1.00 93.14           C  
ATOM   7130  N   PRO B 135     224.297 212.967 170.095  1.00 93.39           N  
ATOM   7131  CA  PRO B 135     225.154 214.079 170.461  1.00 93.39           C  
ATOM   7133  C   PRO B 135     225.185 214.253 171.993  1.00 93.39           C  
ATOM   7134  CB  PRO B 135     224.560 215.284 169.738  1.00 93.39           C  
ATOM   7137  O   PRO B 135     224.225 213.893 172.678  1.00 93.39           O  
ATOM   7138  CG  PRO B 135     223.067 214.968 169.682  1.00 93.39           C  
ATOM   7141  CD  PRO B 135     223.031 213.445 169.548  1.00 93.39           C  
ATOM   7144  N   PRO B 136     226.254 214.841 172.559  1.00 94.40           N  
ATOM   7145  CA  PRO B 136     226.269 215.210 173.971  1.00 94.40           C  
ATOM   7147  C   PRO B 136     225.119 216.173 174.269  1.00 94.40           C  
ATOM   7148  CB  PRO B 136     227.628 215.874 174.227  1.00 94.40           C  
ATOM   7151  O   PRO B 136     224.968 217.169 173.567  1.00 94.40           O  
ATOM   7152  CG  PRO B 136     228.488 215.426 173.046  1.00 94.40           C  
ATOM   7155  CD  PRO B 136     227.487 215.241 171.910  1.00 94.40           C  
ATOM   7158  N   PHE B 137     224.339 215.909 175.311  1.00 96.05           N  
ATOM   7160  CA  PHE B 137     223.200 216.737 175.713  1.00 96.05           C  
ATOM   7162  C   PHE B 137     223.111 216.822 177.241  1.00 96.05           C  
ATOM   7163  CB  PHE B 137     221.905 216.178 175.098  1.00 96.05           C  
ATOM   7166  O   PHE B 137     223.758 216.058 177.962  1.00 96.05           O  
ATOM   7167  CG  PHE B 137     221.372 214.928 175.774  1.00 96.05           C  
ATOM   7168  CD1 PHE B 137     221.920 213.670 175.462  1.00 96.05           C  
ATOM   7170  CD2 PHE B 137     220.332 215.022 176.719  1.00 96.05           C  
ATOM   7172  CE1 PHE B 137     221.448 212.516 176.107  1.00 96.05           C  
ATOM   7174  CE2 PHE B 137     219.854 213.863 177.358  1.00 96.05           C  
ATOM   7176  CZ  PHE B 137     220.418 212.611 177.058  1.00 96.05           C  
ATOM   7178  N   THR B 138     222.285 217.739 177.746  1.00 97.63           N  
ATOM   7180  CA  THR B 138     222.020 217.873 179.183  1.00 97.63           C  
ATOM   7182  C   THR B 138     220.598 217.419 179.503  1.00 97.63           C  
ATOM   7183  CB  THR B 138     222.214 219.321 179.656  1.00 97.63           C  
ATOM   7185  O   THR B 138     219.638 218.107 179.163  1.00 97.63           O  
ATOM   7186  CG2 THR B 138     222.173 219.426 181.183  1.00 97.63           C  
ATOM   7190  OG1 THR B 138     223.435 219.855 179.198  1.00 97.63           O  
ATOM   7192  N   LEU B 139     220.423 216.304 180.217  1.00 97.45           N  
ATOM   7194  CA  LEU B 139     219.147 215.999 180.862  1.00 97.45           C  
ATOM   7196  C   LEU B 139     218.944 216.903 182.086  1.00 97.45           C  
ATOM   7197  CB  LEU B 139     219.091 214.511 181.245  1.00 97.45           C  
ATOM   7200  O   LEU B 139     219.738 216.861 183.030  1.00 97.45           O  
ATOM   7201  CG  LEU B 139     217.736 214.100 181.850  1.00 97.45           C  
ATOM   7203  CD1 LEU B 139     216.592 214.156 180.844  1.00 97.45           C  
ATOM   7207  CD2 LEU B 139     217.815 212.673 182.367  1.00 97.45           C  
ATOM   7211  N   VAL B 140     217.860 217.678 182.090  1.00 98.17           N  
ATOM   7213  CA  VAL B 140     217.355 218.385 183.270  1.00 98.17           C  
ATOM   7215  C   VAL B 140     216.073 217.700 183.739  1.00 98.17           C  
ATOM   7216  CB  VAL B 140     217.174 219.896 183.037  1.00 98.17           C  
ATOM   7218  O   VAL B 140     215.014 217.868 183.141  1.00 98.17           O  
ATOM   7219  CG1 VAL B 140     216.670 220.593 184.313  1.00 98.17           C  
ATOM   7223  CG2 VAL B 140     218.507 220.569 182.681  1.00 98.17           C  
ATOM   7227  N   GLY B 141     216.159 216.919 184.811  1.00 97.17           N  
ATOM   7229  CA  GLY B 141     214.987 216.293 185.427  1.00 97.17           C  
ATOM   7232  C   GLY B 141     214.366 217.205 186.480  1.00 97.17           C  
ATOM   7233  O   GLY B 141     215.099 217.825 187.253  1.00 97.17           O  
ATOM   7234  N   ALA B 142     213.037 217.266 186.563  1.00 95.54           N  
ATOM   7236  CA  ALA B 142     212.337 217.882 187.689  1.00 95.54           C  
ATOM   7238  C   ALA B 142     211.465 216.878 188.455  1.00 95.54           C  
ATOM   7239  CB  ALA B 142     211.589 219.142 187.249  1.00 95.54           C  
ATOM   7243  O   ALA B 142     210.832 215.997 187.883  1.00 95.54           O  
ATOM   7244  N   THR B 143     211.451 216.994 189.784  1.00 93.03           N  
ATOM   7246  CA  THR B 143     210.638 216.142 190.670  1.00 93.03           C  
ATOM   7248  C   THR B 143     210.201 216.903 191.921  1.00 93.03           C  
ATOM   7249  CB  THR B 143     211.394 214.856 191.043  1.00 93.03           C  
ATOM   7251  O   THR B 143     210.781 217.935 192.270  1.00 93.03           O  
ATOM   7252  CG2 THR B 143     212.674 215.132 191.824  1.00 93.03           C  
ATOM   7256  OG1 THR B 143     210.568 214.069 191.859  1.00 93.03           O  
ATOM   7258  N   THR B 144     209.157 216.454 192.613  1.00 87.22           N  
ATOM   7260  CA  THR B 144     208.782 217.001 193.926  1.00 87.22           C  
ATOM   7262  C   THR B 144     209.762 216.584 195.021  1.00 87.22           C  
ATOM   7263  CB  THR B 144     207.354 216.614 194.314  1.00 87.22           C  
ATOM   7265  O   THR B 144     210.131 217.414 195.853  1.00 87.22           O  
ATOM   7266  CG2 THR B 144     206.319 217.375 193.489  1.00 87.22           C  
ATOM   7270  OG1 THR B 144     207.181 215.238 194.120  1.00 87.22           O  
ATOM   7272  N   ARG B 145     210.250 215.338 194.977  1.00 85.11           N  
ATOM   7274  CA  ARG B 145     211.241 214.776 195.906  1.00 85.11           C  
ATOM   7276  C   ARG B 145     212.293 213.983 195.139  1.00 85.11           C  
ATOM   7277  CB  ARG B 145     210.532 213.861 196.920  1.00 85.11           C  
ATOM   7280  O   ARG B 145     211.955 213.120 194.333  1.00 85.11           O  
ATOM   7281  CG  ARG B 145     209.645 214.631 197.907  1.00 85.11           C  
ATOM   7284  CD  ARG B 145     208.797 213.650 198.717  1.00 85.11           C  
ATOM   7287  NE  ARG B 145     208.046 214.355 199.767  1.00 85.11           N  
ATOM   7289  NH1 ARG B 145     206.660 212.637 200.392  1.00 85.11           N  
ATOM   7292  NH2 ARG B 145     206.466 214.626 201.379  1.00 85.11           N  
ATOM   7295  CZ  ARG B 145     207.066 213.867 200.504  1.00 85.11           C  
ATOM   7296  N   ALA B 146     213.574 214.236 195.414  1.00 86.90           N  
ATOM   7298  CA  ALA B 146     214.667 213.467 194.811  1.00 86.90           C  
ATOM   7300  C   ALA B 146     214.598 211.975 195.182  1.00 86.90           C  
ATOM   7301  CB  ALA B 146     216.005 214.075 195.245  1.00 86.90           C  
ATOM   7305  O   ALA B 146     215.044 211.132 194.411  1.00 86.90           O  
ATOM   7306  N   GLY B 147     214.021 211.659 196.346  1.00 80.85           N  
ATOM   7308  CA  GLY B 147     213.757 210.300 196.802  1.00 80.85           C  
ATOM   7311  C   GLY B 147     212.829 209.463 195.924  1.00 80.85           C  
ATOM   7312  O   GLY B 147     212.909 208.247 195.980  1.00 80.85           O  
ATOM   7313  N   MET B 148     211.985 210.096 195.102  1.00 86.48           N  
ATOM   7315  CA  MET B 148     211.060 209.385 194.210  1.00 86.48           C  
ATOM   7317  C   MET B 148     211.741 208.833 192.948  1.00 86.48           C  
ATOM   7318  CB  MET B 148     209.903 210.316 193.818  1.00 86.48           C  
ATOM   7321  O   MET B 148     211.142 208.029 192.243  1.00 86.48           O  
ATOM   7322  CG  MET B 148     208.974 210.638 194.989  1.00 86.48           C  
ATOM   7325  SD  MET B 148     207.788 211.949 194.599  1.00 86.48           S  
ATOM   7326  CE  MET B 148     206.631 211.748 195.975  1.00 86.48           C  
ATOM   7330  N   LEU B 149     212.967 209.266 192.628  1.00 89.20           N  
ATOM   7332  CA  LEU B 149     213.723 208.694 191.510  1.00 89.20           C  
ATOM   7334  C   LEU B 149     214.335 207.352 191.909  1.00 89.20           C  
ATOM   7335  CB  LEU B 149     214.849 209.629 191.032  1.00 89.20           C  
ATOM   7338  O   LEU B 149     214.814 207.194 193.033  1.00 89.20           O  
ATOM   7339  CG  LEU B 149     214.378 210.774 190.126  1.00 89.20           C  
ATOM   7341  CD1 LEU B 149     213.898 211.979 190.926  1.00 89.20           C  
ATOM   7345  CD2 LEU B 149     215.543 211.254 189.264  1.00 89.20           C  
ATOM   7349  N   SER B 150     214.447 206.436 190.946  1.00 84.16           N  
ATOM   7351  CA  SER B 150     215.214 205.210 191.141  1.00 84.16           C  
ATOM   7353  C   SER B 150     216.680 205.521 191.487  1.00 84.16           C  
ATOM   7354  CB  SER B 150     215.109 204.315 189.902  1.00 84.16           C  
ATOM   7357  O   SER B 150     217.277 206.489 190.998  1.00 84.16           O  
ATOM   7358  OG  SER B 150     216.029 204.739 188.925  1.00 84.16           O  
ATOM   7360  N   ASN B 151     217.305 204.676 192.315  1.00 80.32           N  
ATOM   7362  CA  ASN B 151     218.724 204.823 192.663  1.00 80.32           C  
ATOM   7364  C   ASN B 151     219.643 204.902 191.428  1.00 80.32           C  
ATOM   7365  CB  ASN B 151     219.174 203.692 193.614  1.00 80.32           C  
ATOM   7368  O   ASN B 151     220.540 205.756 191.425  1.00 80.32           O  
ATOM   7369  CG  ASN B 151     218.592 203.817 195.003  1.00 80.32           C  
ATOM   7370  ND2 ASN B 151     218.745 202.824 195.844  1.00 80.32           N  
ATOM   7373  OD1 ASN B 151     218.006 204.811 195.359  1.00 80.32           O  
ATOM   7374  N   PRO B 152     219.464 204.062 190.386  1.00 81.76           N  
ATOM   7375  CA  PRO B 152     220.294 204.139 189.193  1.00 81.76           C  
ATOM   7377  C   PRO B 152     220.131 205.470 188.445  1.00 81.76           C  
ATOM   7378  CB  PRO B 152     219.920 202.925 188.336  1.00 81.76           C  
ATOM   7381  O   PRO B 152     221.145 206.062 188.071  1.00 81.76           O  
ATOM   7382  CG  PRO B 152     219.241 201.957 189.296  1.00 81.76           C  
ATOM   7385  CD  PRO B 152     218.587 202.896 190.295  1.00 81.76           C  
ATOM   7388  N   LEU B 153     218.910 205.987 188.264  1.00 89.59           N  
ATOM   7390  CA  LEU B 153     218.697 207.278 187.600  1.00 89.59           C  
ATOM   7392  C   LEU B 153     219.272 208.432 188.422  1.00 89.59           C  
ATOM   7393  CB  LEU B 153     217.194 207.468 187.346  1.00 89.59           C  
ATOM   7396  O   LEU B 153     220.031 209.257 187.910  1.00 89.59           O  
ATOM   7397  CG  LEU B 153     216.836 208.688 186.485  1.00 89.59           C  
ATOM   7399  CD1 LEU B 153     217.364 208.610 185.053  1.00 89.59           C  
ATOM   7403  CD2 LEU B 153     215.325 208.906 186.419  1.00 89.59           C  
ATOM   7407  N   ARG B 154     218.994 208.452 189.729  1.00 88.07           N  
ATOM   7409  CA  ARG B 154     219.470 209.503 190.637  1.00 88.07           C  
ATOM   7411  C   ARG B 154     220.998 209.599 190.667  1.00 88.07           C  
ATOM   7412  CB  ARG B 154     218.880 209.268 192.034  1.00 88.07           C  
ATOM   7415  O   ARG B 154     221.548 210.694 190.751  1.00 88.07           O  
ATOM   7416  CG  ARG B 154     218.662 210.604 192.751  1.00 88.07           C  
ATOM   7419  CD  ARG B 154     218.097 210.391 194.155  1.00 88.07           C  
ATOM   7422  NE  ARG B 154     219.152 210.167 195.162  1.00 88.07           N  
ATOM   7424  NH1 ARG B 154     217.758 210.343 196.965  1.00 88.07           N  
ATOM   7427  NH2 ARG B 154     219.955 210.199 197.307  1.00 88.07           N  
ATOM   7430  CZ  ARG B 154     218.955 210.230 196.468  1.00 88.07           C  
ATOM   7431  N   ALA B 155     221.693 208.465 190.562  1.00 85.04           N  
ATOM   7433  CA  ALA B 155     223.155 208.405 190.554  1.00 85.04           C  
ATOM   7435  C   ALA B 155     223.806 208.970 189.277  1.00 85.04           C  
ATOM   7436  CB  ALA B 155     223.578 206.950 190.793  1.00 85.04           C  
ATOM   7440  O   ALA B 155     225.010 209.243 189.300  1.00 85.04           O  
ATOM   7441  N   ARG B 156     223.044 209.143 188.188  1.00 89.35           N  
ATOM   7443  CA  ARG B 156     223.522 209.682 186.900  1.00 89.35           C  
ATOM   7445  C   ARG B 156     223.414 211.204 186.805  1.00 89.35           C  
ATOM   7446  CB  ARG B 156     222.789 208.982 185.745  1.00 89.35           C  
ATOM   7449  O   ARG B 156     224.001 211.805 185.909  1.00 89.35           O  
ATOM   7450  CG  ARG B 156     223.187 207.506 185.658  1.00 89.35           C  
ATOM   7453  CD  ARG B 156     222.356 206.756 184.620  1.00 89.35           C  
ATOM   7456  NE  ARG B 156     222.874 205.388 184.464  1.00 89.35           N  
ATOM   7458  NH1 ARG B 156     221.408 204.231 185.805  1.00 89.35           N  
ATOM   7461  NH2 ARG B 156     223.008 203.161 184.667  1.00 89.35           N  
ATOM   7464  CZ  ARG B 156     222.418 204.273 184.990  1.00 89.35           C  
ATOM   7465  N   PHE B 157     222.740 211.848 187.756  1.00 94.57           N  
ATOM   7467  CA  PHE B 157     222.724 213.303 187.862  1.00 94.57           C  
ATOM   7469  C   PHE B 157     224.003 213.829 188.517  1.00 94.57           C  
ATOM   7470  CB  PHE B 157     221.458 213.768 188.577  1.00 94.57           C  
ATOM   7473  O   PHE B 157     224.269 213.629 189.709  1.00 94.57           O  
ATOM   7474  CG  PHE B 157     220.229 213.585 187.714  1.00 94.57           C  
ATOM   7475  CD1 PHE B 157     219.989 214.477 186.657  1.00 94.57           C  
ATOM   7477  CD2 PHE B 157     219.330 212.535 187.951  1.00 94.57           C  
ATOM   7479  CE1 PHE B 157     218.862 214.332 185.836  1.00 94.57           C  
ATOM   7481  CE2 PHE B 157     218.192 212.395 187.140  1.00 94.57           C  
ATOM   7483  CZ  PHE B 157     217.964 213.284 186.078  1.00 94.57           C  
ATOM   7485  N   GLY B 158     224.798 214.547 187.726  1.00 91.80           N  
ATOM   7487  CA  GLY B 158     226.016 215.201 188.189  1.00 91.80           C  
ATOM   7490  C   GLY B 158     225.732 216.387 189.113  1.00 91.80           C  
ATOM   7491  O   GLY B 158     226.509 216.631 190.040  1.00 91.80           O  
ATOM   7492  N   ILE B 159     224.628 217.101 188.886  1.00 94.19           N  
ATOM   7494  CA  ILE B 159     224.234 218.314 189.614  1.00 94.19           C  
ATOM   7496  C   ILE B 159     222.857 218.083 190.247  1.00 94.19           C  
ATOM   7497  CB  ILE B 159     224.257 219.530 188.659  1.00 94.19           C  
ATOM   7499  O   ILE B 159     221.959 217.547 189.605  1.00 94.19           O  
ATOM   7500  CG1 ILE B 159     225.666 219.747 188.049  1.00 94.19           C  
ATOM   7503  CG2 ILE B 159     223.793 220.803 189.391  1.00 94.19           C  
ATOM   7507  CD1 ILE B 159     225.689 220.719 186.865  1.00 94.19           C  
ATOM   7511  N   ASN B 160     222.683 218.477 191.511  1.00 92.49           N  
ATOM   7513  CA  ASN B 160     221.426 218.332 192.250  1.00 92.49           C  
ATOM   7515  C   ASN B 160     221.045 219.683 192.872  1.00 92.49           C  
ATOM   7516  CB  ASN B 160     221.587 217.233 193.319  1.00 92.49           C  
ATOM   7519  O   ASN B 160     221.725 220.146 193.782  1.00 92.49           O  
ATOM   7520  CG  ASN B 160     221.657 215.838 192.728  1.00 92.49           C  
ATOM   7521  ND2 ASN B 160     222.838 215.326 192.477  1.00 92.49           N  
ATOM   7524  OD1 ASN B 160     220.659 215.198 192.470  1.00 92.49           O  
ATOM   7525  N   GLY B 161     219.979 220.312 192.377  1.00 92.54           N  
ATOM   7527  CA  GLY B 161     219.457 221.587 192.865  1.00 92.54           C  
ATOM   7530  C   GLY B 161     218.201 221.396 193.711  1.00 92.54           C  
ATOM   7531  O   GLY B 161     217.115 221.179 193.169  1.00 92.54           O  
ATOM   7532  N   HIS B 162     218.342 221.504 195.032  1.00 91.15           N  
ATOM   7534  CA  HIS B 162     217.211 221.508 195.962  1.00 91.15           C  
ATOM   7536  C   HIS B 162     216.578 222.900 196.037  1.00 91.15           C  
ATOM   7537  CB  HIS B 162     217.680 221.084 197.357  1.00 91.15           C  
ATOM   7540  O   HIS B 162     217.203 223.838 196.524  1.00 91.15           O  
ATOM   7541  CG  HIS B 162     216.561 220.994 198.367  1.00 91.15           C  
ATOM   7542  CD2 HIS B 162     215.272 220.569 198.163  1.00 91.15           C  
ATOM   7544  ND1 HIS B 162     216.642 221.401 199.675  1.00 91.15           N  
ATOM   7546  CE1 HIS B 162     215.440 221.225 200.241  1.00 91.15           C  
ATOM   7548  NE2 HIS B 162     214.572 220.693 199.369  1.00 91.15           N  
ATOM   7549  N   MET B 163     215.340 223.037 195.574  1.00 93.36           N  
ATOM   7551  CA  MET B 163     214.577 224.279 195.644  1.00 93.36           C  
ATOM   7553  C   MET B 163     213.690 224.294 196.889  1.00 93.36           C  
ATOM   7554  CB  MET B 163     213.750 224.462 194.370  1.00 93.36           C  
ATOM   7557  O   MET B 163     212.809 223.447 197.049  1.00 93.36           O  
ATOM   7558  CG  MET B 163     214.652 224.568 193.136  1.00 93.36           C  
ATOM   7561  SD  MET B 163     213.774 224.959 191.605  1.00 93.36           S  
ATOM   7562  CE  MET B 163     213.372 226.685 191.917  1.00 93.36           C  
ATOM   7566  N   GLU B 164     213.901 225.283 197.752  1.00 89.45           N  
ATOM   7568  CA  GLU B 164     213.183 225.447 199.023  1.00 89.45           C  
ATOM   7570  C   GLU B 164     212.050 226.482 198.901  1.00 89.45           C  
ATOM   7571  CB  GLU B 164     214.189 225.777 200.148  1.00 89.45           C  
ATOM   7574  O   GLU B 164     211.911 227.157 197.882  1.00 89.45           O  
ATOM   7575  CG  GLU B 164     215.100 224.568 200.425  1.00 89.45           C  
ATOM   7578  CD  GLU B 164     216.098 224.776 201.575  1.00 89.45           C  
ATOM   7579  OE1 GLU B 164     215.833 224.243 202.684  1.00 89.45           O  
ATOM   7580  OE2 GLU B 164     217.179 225.357 201.333  1.00 89.45           O  
ATOM   7581  N   TYR B 165     211.207 226.621 199.926  1.00 90.96           N  
ATOM   7583  CA  TYR B 165     210.214 227.698 199.952  1.00 90.96           C  
ATOM   7585  C   TYR B 165     210.888 229.074 199.954  1.00 90.96           C  
ATOM   7586  CB  TYR B 165     209.275 227.549 201.150  1.00 90.96           C  
ATOM   7589  O   TYR B 165     211.953 229.257 200.535  1.00 90.96           O  
ATOM   7590  CG  TYR B 165     208.317 226.383 201.023  1.00 90.96           C  
ATOM   7591  CD1 TYR B 165     207.281 226.433 200.069  1.00 90.96           C  
ATOM   7593  CD2 TYR B 165     208.456 225.253 201.852  1.00 90.96           C  
ATOM   7595  CE1 TYR B 165     206.386 225.357 199.936  1.00 90.96           C  
ATOM   7597  CE2 TYR B 165     207.558 224.176 201.727  1.00 90.96           C  
ATOM   7599  OH  TYR B 165     205.666 223.182 200.645  1.00 90.96           O  
ATOM   7601  CZ  TYR B 165     206.524 224.227 200.769  1.00 90.96           C  
ATOM   7602  N   TYR B 166     210.245 230.041 199.304  1.00 95.04           N  
ATOM   7604  CA  TYR B 166     210.753 231.402 199.203  1.00 95.04           C  
ATOM   7606  C   TYR B 166     210.562 232.162 200.514  1.00 95.04           C  
ATOM   7607  CB  TYR B 166     210.061 232.139 198.055  1.00 95.04           C  
ATOM   7610  O   TYR B 166     209.521 232.049 201.171  1.00 95.04           O  
ATOM   7611  CG  TYR B 166     210.554 231.772 196.672  1.00 95.04           C  
ATOM   7612  CD1 TYR B 166     211.171 232.759 195.889  1.00 95.04           C  
ATOM   7614  CD2 TYR B 166     210.395 230.470 196.157  1.00 95.04           C  
ATOM   7616  CE1 TYR B 166     211.626 232.450 194.602  1.00 95.04           C  
ATOM   7618  CE2 TYR B 166     210.870 230.153 194.870  1.00 95.04           C  
ATOM   7620  OH  TYR B 166     211.974 230.876 192.852  1.00 95.04           O  
ATOM   7622  CZ  TYR B 166     211.493 231.149 194.090  1.00 95.04           C  
ATOM   7623  N   GLU B 167     211.548 232.990 200.844  1.00 94.71           N  
ATOM   7625  CA  GLU B 167     211.470 233.939 201.947  1.00 94.71           C  
ATOM   7627  C   GLU B 167     210.493 235.084 201.622  1.00 94.71           C  
ATOM   7628  CB  GLU B 167     212.881 234.461 202.267  1.00 94.71           C  
ATOM   7631  O   GLU B 167     210.180 235.385 200.466  1.00 94.71           O  
ATOM   7632  CG  GLU B 167     213.775 233.437 202.992  1.00 94.71           C  
ATOM   7635  CD  GLU B 167     213.394 233.235 204.470  1.00 94.71           C  
ATOM   7636  OE1 GLU B 167     213.601 232.116 204.989  1.00 94.71           O  
ATOM   7637  OE2 GLU B 167     212.890 234.204 205.092  1.00 94.71           O  
ATOM   7638  N   LEU B 168     210.000 235.752 202.670  1.00 94.66           N  
ATOM   7640  CA  LEU B 168     209.022 236.839 202.540  1.00 94.66           C  
ATOM   7642  C   LEU B 168     209.500 238.006 201.643  1.00 94.66           C  
ATOM   7643  CB  LEU B 168     208.627 237.327 203.948  1.00 94.66           C  
ATOM   7646  O   LEU B 168     208.695 238.480 200.834  1.00 94.66           O  
ATOM   7647  CG  LEU B 168     207.291 238.083 203.968  1.00 94.66           C  
ATOM   7649  CD1 LEU B 168     206.121 237.110 203.905  1.00 94.66           C  
ATOM   7653  CD2 LEU B 168     207.140 238.890 205.260  1.00 94.66           C  
ATOM   7657  N   PRO B 169     210.762 238.484 201.744  1.00 95.42           N  
ATOM   7658  CA  PRO B 169     211.267 239.557 200.888  1.00 95.42           C  
ATOM   7660  C   PRO B 169     211.260 239.160 199.409  1.00 95.42           C  
ATOM   7661  CB  PRO B 169     212.685 239.869 201.385  1.00 95.42           C  
ATOM   7664  O   PRO B 169     210.765 239.924 198.584  1.00 95.42           O  
ATOM   7665  CG  PRO B 169     212.707 239.315 202.808  1.00 95.42           C  
ATOM   7668  CD  PRO B 169     211.809 238.095 202.677  1.00 95.42           C  
ATOM   7671  N   ASP B 170     211.703 237.940 199.094  1.00 96.38           N  
ATOM   7673  CA  ASP B 170     211.770 237.429 197.722  1.00 96.38           C  
ATOM   7675  C   ASP B 170     210.375 237.341 197.090  1.00 96.38           C  
ATOM   7676  CB  ASP B 170     212.397 236.024 197.709  1.00 96.38           C  
ATOM   7679  O   ASP B 170     210.167 237.741 195.947  1.00 96.38           O  
ATOM   7680  CG  ASP B 170     213.812 235.921 198.279  1.00 96.38           C  
ATOM   7681  OD1 ASP B 170     214.486 236.963 198.413  1.00 96.38           O  
ATOM   7682  OD2 ASP B 170     214.195 234.765 198.566  1.00 96.38           O  
ATOM   7683  N   LEU B 171     209.384 236.846 197.841  1.00 96.65           N  
ATOM   7685  CA  LEU B 171     207.998 236.811 197.368  1.00 96.65           C  
ATOM   7687  C   LEU B 171     207.409 238.206 197.170  1.00 96.65           C  
ATOM   7688  CB  LEU B 171     207.119 236.030 198.350  1.00 96.65           C  
ATOM   7691  O   LEU B 171     206.639 238.400 196.232  1.00 96.65           O  
ATOM   7692  CG  LEU B 171     207.183 234.514 198.182  1.00 96.65           C  
ATOM   7694  CD1 LEU B 171     206.365 233.889 199.306  1.00 96.65           C  
ATOM   7698  CD2 LEU B 171     206.596 234.028 196.852  1.00 96.65           C  
ATOM   7702  N   THR B 172     207.759 239.162 198.031  1.00 97.03           N  
ATOM   7704  CA  THR B 172     207.294 240.551 197.901  1.00 97.03           C  
ATOM   7706  C   THR B 172     207.815 241.153 196.599  1.00 97.03           C  
ATOM   7707  CB  THR B 172     207.724 241.402 199.105  1.00 97.03           C  
ATOM   7709  O   THR B 172     207.031 241.679 195.814  1.00 97.03           O  
ATOM   7710  CG2 THR B 172     207.107 242.799 199.068  1.00 97.03           C  
ATOM   7714  OG1 THR B 172     207.307 240.788 200.309  1.00 97.03           O  
ATOM   7716  N   GLU B 173     209.103 240.963 196.309  1.00 96.24           N  
ATOM   7718  CA  GLU B 173     209.723 241.420 195.061  1.00 96.24           C  
ATOM   7720  C   GLU B 173     209.112 240.728 193.825  1.00 96.24           C  
ATOM   7721  CB  GLU B 173     211.237 241.169 195.162  1.00 96.24           C  
ATOM   7724  O   GLU B 173     208.889 241.363 192.794  1.00 96.24           O  
ATOM   7725  CG  GLU B 173     212.027 241.886 194.055  1.00 96.24           C  
ATOM   7728  CD  GLU B 173     213.541 241.606 194.090  1.00 96.24           C  
ATOM   7729  OE1 GLU B 173     214.223 242.026 193.124  1.00 96.24           O  
ATOM   7730  OE2 GLU B 173     214.028 240.977 195.056  1.00 96.24           O  
ATOM   7731  N   ILE B 174     208.758 239.440 193.920  1.00 96.24           N  
ATOM   7733  CA  ILE B 174     208.050 238.724 192.844  1.00 96.24           C  
ATOM   7735  C   ILE B 174     206.658 239.320 192.595  1.00 96.24           C  
ATOM   7736  CB  ILE B 174     207.979 237.209 193.145  1.00 96.24           C  
ATOM   7738  O   ILE B 174     206.267 239.479 191.433  1.00 96.24           O  
ATOM   7739  CG1 ILE B 174     209.384 236.587 193.003  1.00 96.24           C  
ATOM   7742  CG2 ILE B 174     206.999 236.476 192.203  1.00 96.24           C  
ATOM   7746  CD1 ILE B 174     209.512 235.184 193.607  1.00 96.24           C  
ATOM   7750  N   VAL B 175     205.908 239.650 193.652  1.00 96.52           N  
ATOM   7752  CA  VAL B 175     204.583 240.284 193.544  1.00 96.52           C  
ATOM   7754  C   VAL B 175     204.704 241.665 192.898  1.00 96.52           C  
ATOM   7755  CB  VAL B 175     203.890 240.357 194.922  1.00 96.52           C  
ATOM   7757  O   VAL B 175     203.960 241.960 191.963  1.00 96.52           O  
ATOM   7758  CG1 VAL B 175     202.615 241.206 194.898  1.00 96.52           C  
ATOM   7762  CG2 VAL B 175     203.467 238.960 195.393  1.00 96.52           C  
ATOM   7766  N   GLU B 176     205.675 242.477 193.324  1.00 95.22           N  
ATOM   7768  CA  GLU B 176     205.955 243.798 192.745  1.00 95.22           C  
ATOM   7770  C   GLU B 176     206.322 243.689 191.258  1.00 95.22           C  
ATOM   7771  CB  GLU B 176     207.082 244.490 193.528  1.00 95.22           C  
ATOM   7774  O   GLU B 176     205.678 244.314 190.414  1.00 95.22           O  
ATOM   7775  CG  GLU B 176     206.630 244.934 194.929  1.00 95.22           C  
ATOM   7778  CD  GLU B 176     207.754 245.566 195.769  1.00 95.22           C  
ATOM   7779  OE1 GLU B 176     207.411 246.281 196.742  1.00 95.22           O  
ATOM   7780  OE2 GLU B 176     208.945 245.351 195.451  1.00 95.22           O  
ATOM   7781  N   ARG B 177     207.265 242.808 190.901  1.00 92.51           N  
ATOM   7783  CA  ARG B 177     207.649 242.559 189.502  1.00 92.51           C  
ATOM   7785  C   ARG B 177     206.455 242.125 188.652  1.00 92.51           C  
ATOM   7786  CB  ARG B 177     208.770 241.506 189.482  1.00 92.51           C  
ATOM   7789  O   ARG B 177     206.289 242.576 187.521  1.00 92.51           O  
ATOM   7790  CG  ARG B 177     209.220 241.165 188.055  1.00 92.51           C  
ATOM   7793  CD  ARG B 177     210.372 240.156 188.060  1.00 92.51           C  
ATOM   7796  NE  ARG B 177     210.704 239.703 186.691  1.00 92.51           N  
ATOM   7798  NH1 ARG B 177     209.117 238.055 186.514  1.00 92.51           N  
ATOM   7801  NH2 ARG B 177     210.485 238.411 184.809  1.00 92.51           N  
ATOM   7804  CZ  ARG B 177     210.110 238.733 186.016  1.00 92.51           C  
ATOM   7805  N   THR B 178     205.623 241.237 189.183  1.00 92.11           N  
ATOM   7807  CA  THR B 178     204.434 240.738 188.481  1.00 92.11           C  
ATOM   7809  C   THR B 178     203.405 241.852 188.289  1.00 92.11           C  
ATOM   7810  CB  THR B 178     203.852 239.535 189.234  1.00 92.11           C  
ATOM   7812  O   THR B 178     202.829 241.962 187.208  1.00 92.11           O  
ATOM   7813  CG2 THR B 178     202.632 238.906 188.570  1.00 92.11           C  
ATOM   7817  OG1 THR B 178     204.846 238.539 189.293  1.00 92.11           O  
ATOM   7819  N   SER B 179     203.219 242.719 189.289  1.00 91.10           N  
ATOM   7821  CA  SER B 179     202.323 243.876 189.192  1.00 91.10           C  
ATOM   7823  C   SER B 179     202.773 244.882 188.128  1.00 91.10           C  
ATOM   7824  CB  SER B 179     202.167 244.541 190.561  1.00 91.10           C  
ATOM   7827  O   SER B 179     201.940 245.321 187.338  1.00 91.10           O  
ATOM   7828  OG  SER B 179     203.303 245.288 190.933  1.00 91.10           O  
ATOM   7830  N   GLU B 180     204.078 245.164 188.017  1.00 89.07           N  
ATOM   7832  CA  GLU B 180     204.625 246.022 186.958  1.00 89.07           C  
ATOM   7834  C   GLU B 180     204.388 245.424 185.569  1.00 89.07           C  
ATOM   7835  CB  GLU B 180     206.136 246.251 187.153  1.00 89.07           C  
ATOM   7838  O   GLU B 180     203.965 246.132 184.656  1.00 89.07           O  
ATOM   7839  CG  GLU B 180     206.452 247.526 187.948  1.00 89.07           C  
ATOM   7842  CD  GLU B 180     207.953 247.878 187.949  1.00 89.07           C  
ATOM   7843  OE1 GLU B 180     208.265 249.077 188.158  1.00 89.07           O  
ATOM   7844  OE2 GLU B 180     208.788 246.978 187.695  1.00 89.07           O  
ATOM   7845  N   ILE B 181     204.609 244.114 185.406  1.00 87.76           N  
ATOM   7847  CA  ILE B 181     204.406 243.419 184.125  1.00 87.76           C  
ATOM   7849  C   ILE B 181     202.930 243.434 183.699  1.00 87.76           C  
ATOM   7850  CB  ILE B 181     204.985 241.986 184.201  1.00 87.76           C  
ATOM   7852  O   ILE B 181     202.640 243.502 182.505  1.00 87.76           O  
ATOM   7853  CG1 ILE B 181     206.529 242.060 184.273  1.00 87.76           C  
ATOM   7856  CG2 ILE B 181     204.565 241.126 182.989  1.00 87.76           C  
ATOM   7860  CD1 ILE B 181     207.215 240.746 184.665  1.00 87.76           C  
ATOM   7864  N   PHE B 182     201.999 243.390 184.653  1.00 84.04           N  
ATOM   7866  CA  PHE B 182     200.564 243.528 184.392  1.00 84.04           C  
ATOM   7868  C   PHE B 182     200.074 244.988 184.340  1.00 84.04           C  
ATOM   7869  CB  PHE B 182     199.777 242.695 185.412  1.00 84.04           C  
ATOM   7872  O   PHE B 182     198.866 245.201 184.246  1.00 84.04           O  
ATOM   7873  CG  PHE B 182     199.785 241.197 185.179  1.00 84.04           C  
ATOM   7874  CD1 PHE B 182     199.262 240.664 183.987  1.00 84.04           C  
ATOM   7876  CD2 PHE B 182     200.228 240.332 186.193  1.00 84.04           C  
ATOM   7878  CE1 PHE B 182     199.182 239.271 183.809  1.00 84.04           C  
ATOM   7880  CE2 PHE B 182     200.148 238.940 186.020  1.00 84.04           C  
ATOM   7882  CZ  PHE B 182     199.615 238.410 184.831  1.00 84.04           C  
ATOM   7884  N   GLU B 183     200.973 245.978 184.396  1.00 84.95           N  
ATOM   7886  CA  GLU B 183     200.652 247.416 184.428  1.00 84.95           C  
ATOM   7888  C   GLU B 183     199.693 247.807 185.570  1.00 84.95           C  
ATOM   7889  CB  GLU B 183     200.198 247.931 183.047  1.00 84.95           C  
ATOM   7892  O   GLU B 183     198.852 248.701 185.452  1.00 84.95           O  
ATOM   7893  CG  GLU B 183     201.237 247.694 181.937  1.00 84.95           C  
ATOM   7896  CD  GLU B 183     200.863 248.361 180.599  1.00 84.95           C  
ATOM   7897  OE1 GLU B 183     201.746 248.405 179.707  1.00 84.95           O  
ATOM   7898  OE2 GLU B 183     199.723 248.861 180.452  1.00 84.95           O  
ATOM   7899  N   MET B 184     199.822 247.129 186.708  1.00 87.02           N  
ATOM   7901  CA  MET B 184     199.010 247.342 187.898  1.00 87.02           C  
ATOM   7903  C   MET B 184     199.725 248.273 188.873  1.00 87.02           C  
ATOM   7904  CB  MET B 184     198.724 246.004 188.574  1.00 87.02           C  
ATOM   7907  O   MET B 184     200.934 248.187 189.067  1.00 87.02           O  
ATOM   7908  CG  MET B 184     197.974 245.017 187.673  1.00 87.02           C  
ATOM   7911  SD  MET B 184     197.955 243.318 188.298  1.00 87.02           S  
ATOM   7912  CE  MET B 184     197.387 243.642 189.967  1.00 87.02           C  
ATOM   7916  N   THR B 185     198.970 249.135 189.552  1.00 91.64           N  
ATOM   7918  CA  THR B 185     199.521 249.938 190.652  1.00 91.64           C  
ATOM   7920  C   THR B 185     199.270 249.212 191.968  1.00 91.64           C  
ATOM   7921  CB  THR B 185     198.923 251.348 190.666  1.00 91.64           C  
ATOM   7923  O   THR B 185     198.117 249.063 192.369  1.00 91.64           O  
ATOM   7924  CG2 THR B 185     199.677 252.277 191.616  1.00 91.64           C  
ATOM   7928  OG1 THR B 185     199.023 251.922 189.381  1.00 91.64           O  
ATOM   7930  N   ILE B 186     200.336 248.767 192.634  1.00 94.93           N  
ATOM   7932  CA  ILE B 186     200.286 248.120 193.951  1.00 94.93           C  
ATOM   7934  C   ILE B 186     201.117 248.912 194.963  1.00 94.93           C  
ATOM   7935  CB  ILE B 186     200.710 246.637 193.847  1.00 94.93           C  
ATOM   7937  O   ILE B 186     202.160 249.469 194.612  1.00 94.93           O  
ATOM   7938  CG1 ILE B 186     200.364 245.870 195.138  1.00 94.93           C  
ATOM   7941  CG2 ILE B 186     202.209 246.494 193.541  1.00 94.93           C  
ATOM   7945  CD1 ILE B 186     200.386 244.348 194.986  1.00 94.93           C  
ATOM   7949  N   THR B 187     200.669 248.989 196.215  1.00 95.32           N  
ATOM   7951  CA  THR B 187     201.488 249.559 197.294  1.00 95.32           C  
ATOM   7953  C   THR B 187     202.451 248.511 197.873  1.00 95.32           C  
ATOM   7954  CB  THR B 187     200.656 250.212 198.409  1.00 95.32           C  
ATOM   7956  O   THR B 187     202.132 247.319 197.867  1.00 95.32           O  
ATOM   7957  CG2 THR B 187     199.634 251.217 197.873  1.00 95.32           C  
ATOM   7961  OG1 THR B 187     199.977 249.259 199.186  1.00 95.32           O  
ATOM   7963  N   PRO B 188     203.613 248.912 198.424  1.00 94.48           N  
ATOM   7964  CA  PRO B 188     204.545 247.976 199.062  1.00 94.48           C  
ATOM   7966  C   PRO B 188     203.898 247.182 200.205  1.00 94.48           C  
ATOM   7967  CB  PRO B 188     205.692 248.842 199.594  1.00 94.48           C  
ATOM   7970  O   PRO B 188     204.194 246.005 200.405  1.00 94.48           O  
ATOM   7971  CG  PRO B 188     205.637 250.098 198.729  1.00 94.48           C  
ATOM   7974  CD  PRO B 188     204.149 250.262 198.444  1.00 94.48           C  
ATOM   7977  N   GLU B 189     202.982 247.810 200.951  1.00 94.95           N  
ATOM   7979  CA  GLU B 189     202.242 247.155 202.029  1.00 94.95           C  
ATOM   7981  C   GLU B 189     201.320 246.052 201.493  1.00 94.95           C  
ATOM   7982  CB  GLU B 189     201.421 248.182 202.829  1.00 94.95           C  
ATOM   7985  O   GLU B 189     201.254 244.969 202.075  1.00 94.95           O  
ATOM   7986  CG  GLU B 189     202.247 249.302 203.492  1.00 94.95           C  
ATOM   7989  CD  GLU B 189     202.676 250.446 202.552  1.00 94.95           C  
ATOM   7990  OE1 GLU B 189     203.522 251.262 202.990  1.00 94.95           O  
ATOM   7991  OE2 GLU B 189     202.177 250.512 201.403  1.00 94.95           O  
ATOM   7992  N   ALA B 190     200.659 246.291 200.357  1.00 95.54           N  
ATOM   7994  CA  ALA B 190     199.813 245.296 199.710  1.00 95.54           C  
ATOM   7996  C   ALA B 190     200.625 244.133 199.127  1.00 95.54           C  
ATOM   7997  CB  ALA B 190     199.013 245.995 198.617  1.00 95.54           C  
ATOM   8001  O   ALA B 190     200.215 242.976 199.239  1.00 95.54           O  
ATOM   8002  N   ALA B 191     201.792 244.424 198.539  1.00 96.52           N  
ATOM   8004  CA  ALA B 191     202.695 243.401 198.024  1.00 96.52           C  
ATOM   8006  C   ALA B 191     203.217 242.487 199.145  1.00 96.52           C  
ATOM   8007  CB  ALA B 191     203.837 244.081 197.263  1.00 96.52           C  
ATOM   8011  O   ALA B 191     203.210 241.262 199.001  1.00 96.52           O  
ATOM   8012  N   LEU B 192     203.599 243.072 200.286  1.00 95.20           N  
ATOM   8014  CA  LEU B 192     204.048 242.332 201.466  1.00 95.20           C  
ATOM   8016  C   LEU B 192     202.936 241.438 202.035  1.00 95.20           C  
ATOM   8017  CB  LEU B 192     204.527 243.350 202.516  1.00 95.20           C  
ATOM   8020  O   LEU B 192     203.200 240.305 202.444  1.00 95.20           O  
ATOM   8021  CG  LEU B 192     205.176 242.710 203.757  1.00 95.20           C  
ATOM   8023  CD1 LEU B 192     206.547 242.112 203.438  1.00 95.20           C  
ATOM   8027  CD2 LEU B 192     205.359 243.760 204.854  1.00 95.20           C  
ATOM   8031  N   GLU B 193     201.697 241.929 202.056  1.00 93.64           N  
ATOM   8033  CA  GLU B 193     200.553 241.167 202.558  1.00 93.64           C  
ATOM   8035  C   GLU B 193     200.217 239.980 201.645  1.00 93.64           C  
ATOM   8036  CB  GLU B 193     199.359 242.117 202.749  1.00 93.64           C  
ATOM   8039  O   GLU B 193     200.038 238.857 202.122  1.00 93.64           O  
ATOM   8040  CG  GLU B 193     198.191 241.480 203.514  1.00 93.64           C  
ATOM   8043  CD  GLU B 193     198.539 241.015 204.942  1.00 93.64           C  
ATOM   8044  OE1 GLU B 193     197.724 240.227 205.483  1.00 93.64           O  
ATOM   8045  OE2 GLU B 193     199.594 241.393 205.504  1.00 93.64           O  
ATOM   8046  N   LEU B 194     200.236 240.190 200.324  1.00 95.67           N  
ATOM   8048  CA  LEU B 194     200.120 239.116 199.334  1.00 95.67           C  
ATOM   8050  C   LEU B 194     201.216 238.065 199.526  1.00 95.67           C  
ATOM   8051  CB  LEU B 194     200.171 239.723 197.920  1.00 95.67           C  
ATOM   8054  O   LEU B 194     200.913 236.875 199.634  1.00 95.67           O  
ATOM   8055  CG  LEU B 194     198.772 239.913 197.317  1.00 95.67           C  
ATOM   8057  CD1 LEU B 194     198.800 240.962 196.211  1.00 95.67           C  
ATOM   8061  CD2 LEU B 194     198.281 238.597 196.711  1.00 95.67           C  
ATOM   8065  N   ALA B 195     202.478 238.486 199.631  1.00 96.28           N  
ATOM   8067  CA  ALA B 195     203.609 237.592 199.858  1.00 96.28           C  
ATOM   8069  C   ALA B 195     203.432 236.750 201.132  1.00 96.28           C  
ATOM   8070  CB  ALA B 195     204.880 238.443 199.925  1.00 96.28           C  
ATOM   8074  O   ALA B 195     203.636 235.533 201.109  1.00 96.28           O  
ATOM   8075  N   ARG B 196     202.973 237.367 202.228  1.00 94.23           N  
ATOM   8077  CA  ARG B 196     202.754 236.685 203.511  1.00 94.23           C  
ATOM   8079  C   ARG B 196     201.700 235.586 203.427  1.00 94.23           C  
ATOM   8080  CB  ARG B 196     202.421 237.739 204.579  1.00 94.23           C  
ATOM   8083  O   ARG B 196     201.897 234.517 204.003  1.00 94.23           O  
ATOM   8084  CG  ARG B 196     202.551 237.158 205.991  1.00 94.23           C  
ATOM   8087  CD  ARG B 196     202.223 238.205 207.057  1.00 94.23           C  
ATOM   8090  NE  ARG B 196     203.353 239.119 207.326  1.00 94.23           N  
ATOM   8092  NH1 ARG B 196     202.205 240.454 208.786  1.00 94.23           N  
ATOM   8095  NH2 ARG B 196     204.370 240.858 208.392  1.00 94.23           N  
ATOM   8098  CZ  ARG B 196     203.308 240.136 208.166  1.00 94.23           C  
ATOM   8099  N   ARG B 197     200.635 235.801 202.653  1.00 94.61           N  
ATOM   8101  CA  ARG B 197     199.553 234.822 202.453  1.00 94.61           C  
ATOM   8103  C   ARG B 197     199.835 233.791 201.353  1.00 94.61           C  
ATOM   8104  CB  ARG B 197     198.227 235.565 202.237  1.00 94.61           C  
ATOM   8107  O   ARG B 197     199.007 232.925 201.091  1.00 94.61           O  
ATOM   8108  CG  ARG B 197     197.869 236.461 203.434  1.00 94.61           C  
ATOM   8111  CD  ARG B 197     196.433 236.976 203.318  1.00 94.61           C  
ATOM   8114  NE  ARG B 197     196.207 238.130 204.196  1.00 94.61           N  
ATOM   8116  NH1 ARG B 197     193.886 238.199 204.172  1.00 94.61           N  
ATOM   8119  NH2 ARG B 197     195.086 239.784 205.169  1.00 94.61           N  
ATOM   8122  CZ  ARG B 197     195.052 238.684 204.495  1.00 94.61           C  
ATOM   8123  N   SER B 198     201.014 233.832 200.728  1.00 94.66           N  
ATOM   8125  CA  SER B 198     201.361 232.992 199.569  1.00 94.66           C  
ATOM   8127  C   SER B 198     202.037 231.656 199.904  1.00 94.66           C  
ATOM   8128  CB  SER B 198     202.218 233.787 198.587  1.00 94.66           C  
ATOM   8131  O   SER B 198     202.545 230.985 199.004  1.00 94.66           O  
ATOM   8132  OG  SER B 198     201.471 234.863 198.078  1.00 94.66           O  
ATOM   8134  N   ARG B 199     202.093 231.261 201.184  1.00 90.35           N  
ATOM   8136  CA  ARG B 199     202.714 230.002 201.658  1.00 90.35           C  
ATOM   8138  C   ARG B 199     204.108 229.724 201.058  1.00 90.35           C  
ATOM   8139  CB  ARG B 199     201.771 228.799 201.438  1.00 90.35           C  
ATOM   8142  O   ARG B 199     204.386 228.614 200.608  1.00 90.35           O  
ATOM   8143  CG  ARG B 199     200.351 228.930 202.007  1.00 90.35           C  
ATOM   8146  CD  ARG B 199     199.697 227.540 202.003  1.00 90.35           C  
ATOM   8149  NE  ARG B 199     198.276 227.600 202.360  1.00 90.35           N  
ATOM   8151  NH1 ARG B 199     197.651 225.395 202.046  1.00 90.35           N  
ATOM   8154  NH2 ARG B 199     196.133 226.952 202.357  1.00 90.35           N  
ATOM   8157  CZ  ARG B 199     197.374 226.646 202.258  1.00 90.35           C  
ATOM   8158  N   GLY B 200     204.976 230.736 200.968  1.00 92.14           N  
ATOM   8160  CA  GLY B 200     206.344 230.553 200.457  1.00 92.14           C  
ATOM   8163  C   GLY B 200     206.442 230.186 198.965  1.00 92.14           C  
ATOM   8164  O   GLY B 200     207.490 229.717 198.530  1.00 92.14           O  
ATOM   8165  N   THR B 201     205.367 230.341 198.178  1.00 93.06           N  
ATOM   8167  CA  THR B 201     205.272 229.767 196.825  1.00 93.06           C  
ATOM   8169  C   THR B 201     204.930 230.825 195.757  1.00 93.06           C  
ATOM   8170  CB  THR B 201     204.232 228.638 196.809  1.00 93.06           C  
ATOM   8172  O   THR B 201     203.809 231.342 195.753  1.00 93.06           O  
ATOM   8173  CG2 THR B 201     204.247 227.878 195.480  1.00 93.06           C  
ATOM   8177  OG1 THR B 201     204.502 227.682 197.811  1.00 93.06           O  
ATOM   8179  N   PRO B 202     205.826 231.111 194.786  1.00 94.37           N  
ATOM   8180  CA  PRO B 202     205.601 232.111 193.731  1.00 94.37           C  
ATOM   8182  C   PRO B 202     204.330 231.892 192.903  1.00 94.37           C  
ATOM   8183  CB  PRO B 202     206.838 232.033 192.832  1.00 94.37           C  
ATOM   8186  O   PRO B 202     203.599 232.840 192.617  1.00 94.37           O  
ATOM   8187  CG  PRO B 202     207.938 231.579 193.782  1.00 94.37           C  
ATOM   8190  CD  PRO B 202     207.208 230.651 194.748  1.00 94.37           C  
ATOM   8193  N   ARG B 203     204.019 230.635 192.548  1.00 90.32           N  
ATOM   8195  CA  ARG B 203     202.785 230.303 191.812  1.00 90.32           C  
ATOM   8197  C   ARG B 203     201.527 230.732 192.580  1.00 90.32           C  
ATOM   8198  CB  ARG B 203     202.778 228.802 191.457  1.00 90.32           C  
ATOM   8201  O   ARG B 203     200.576 231.209 191.966  1.00 90.32           O  
ATOM   8202  CG  ARG B 203     201.562 228.394 190.604  1.00 90.32           C  
ATOM   8205  CD  ARG B 203     201.571 226.906 190.210  1.00 90.32           C  
ATOM   8208  NE  ARG B 203     202.406 226.617 189.022  1.00 90.32           N  
ATOM   8210  NH1 ARG B 203     202.727 224.362 189.366  1.00 90.32           N  
ATOM   8213  NH2 ARG B 203     203.333 225.274 187.428  1.00 90.32           N  
ATOM   8216  CZ  ARG B 203     202.827 225.427 188.617  1.00 90.32           C  
ATOM   8217  N   ILE B 204     201.525 230.600 193.910  1.00 92.37           N  
ATOM   8219  CA  ILE B 204     200.406 231.042 194.751  1.00 92.37           C  
ATOM   8221  C   ILE B 204     200.347 232.572 194.776  1.00 92.37           C  
ATOM   8222  CB  ILE B 204     200.477 230.424 196.168  1.00 92.37           C  
ATOM   8224  O   ILE B 204     199.272 233.119 194.549  1.00 92.37           O  
ATOM   8225  CG1 ILE B 204     200.422 228.879 196.074  1.00 92.37           C  
ATOM   8228  CG2 ILE B 204     199.330 230.957 197.048  1.00 92.37           C  
ATOM   8232  CD1 ILE B 204     200.490 228.152 197.423  1.00 92.37           C  
ATOM   8236  N   ALA B 205     201.483 233.253 194.951  1.00 94.14           N  
ATOM   8238  CA  ALA B 205     201.548 234.716 194.964  1.00 94.14           C  
ATOM   8240  C   ALA B 205     200.981 235.350 193.689  1.00 94.14           C  
ATOM   8241  CB  ALA B 205     203.003 235.137 195.202  1.00 94.14           C  
ATOM   8245  O   ALA B 205     200.123 236.230 193.757  1.00 94.14           O  
ATOM   8246  N   ASN B 206     201.380 234.838 192.524  1.00 91.33           N  
ATOM   8248  CA  ASN B 206     200.901 235.343 191.240  1.00 91.33           C  
ATOM   8250  C   ASN B 206     199.406 235.066 191.028  1.00 91.33           C  
ATOM   8251  CB  ASN B 206     201.762 234.732 190.124  1.00 91.33           C  
ATOM   8254  O   ASN B 206     198.682 235.927 190.523  1.00 91.33           O  
ATOM   8255  CG  ASN B 206     203.186 235.258 190.146  1.00 91.33           C  
ATOM   8256  ND2 ASN B 206     204.093 234.621 189.446  1.00 91.33           N  
ATOM   8259  OD1 ASN B 206     203.508 236.246 190.777  1.00 91.33           O  
ATOM   8260  N   ARG B 207     198.917 233.892 191.453  1.00 90.57           N  
ATOM   8262  CA  ARG B 207     197.489 233.551 191.385  1.00 90.57           C  
ATOM   8264  C   ARG B 207     196.656 234.458 192.289  1.00 90.57           C  
ATOM   8265  CB  ARG B 207     197.305 232.066 191.723  1.00 90.57           C  
ATOM   8268  O   ARG B 207     195.627 234.966 191.851  1.00 90.57           O  
ATOM   8269  CG  ARG B 207     195.857 231.591 191.515  1.00 90.57           C  
ATOM   8272  CD  ARG B 207     195.718 230.083 191.765  1.00 90.57           C  
ATOM   8275  NE  ARG B 207     195.989 229.732 193.176  1.00 90.57           N  
ATOM   8277  NH1 ARG B 207     193.815 229.669 193.917  1.00 90.57           N  
ATOM   8280  NH2 ARG B 207     195.477 229.300 195.356  1.00 90.57           N  
ATOM   8283  CZ  ARG B 207     195.096 229.568 194.137  1.00 90.57           C  
ATOM   8284  N   LEU B 208     197.105 234.695 193.523  1.00 93.54           N  
ATOM   8286  CA  LEU B 208     196.435 235.605 194.451  1.00 93.54           C  
ATOM   8288  C   LEU B 208     196.437 237.038 193.908  1.00 93.54           C  
ATOM   8289  CB  LEU B 208     197.083 235.534 195.843  1.00 93.54           C  
ATOM   8292  O   LEU B 208     195.384 237.664 193.889  1.00 93.54           O  
ATOM   8293  CG  LEU B 208     196.888 234.217 196.617  1.00 93.54           C  
ATOM   8295  CD1 LEU B 208     197.604 234.316 197.965  1.00 93.54           C  
ATOM   8299  CD2 LEU B 208     195.415 233.886 196.864  1.00 93.54           C  
ATOM   8303  N   LEU B 209     197.562 237.528 193.377  1.00 94.01           N  
ATOM   8305  CA  LEU B 209     197.640 238.857 192.762  1.00 94.01           C  
ATOM   8307  C   LEU B 209     196.640 239.015 191.606  1.00 94.01           C  
ATOM   8308  CB  LEU B 209     199.085 239.113 192.301  1.00 94.01           C  
ATOM   8311  O   LEU B 209     195.961 240.038 191.537  1.00 94.01           O  
ATOM   8312  CG  LEU B 209     199.287 240.469 191.595  1.00 94.01           C  
ATOM   8314  CD1 LEU B 209     199.045 241.662 192.516  1.00 94.01           C  
ATOM   8318  CD2 LEU B 209     200.713 240.556 191.069  1.00 94.01           C  
ATOM   8322  N   LYS B 210     196.483 237.999 190.743  1.00 91.72           N  
ATOM   8324  CA  LYS B 210     195.455 237.983 189.683  1.00 91.72           C  
ATOM   8326  C   LYS B 210     194.039 238.143 190.256  1.00 91.72           C  
ATOM   8327  CB  LYS B 210     195.562 236.687 188.850  1.00 91.72           C  
ATOM   8330  O   LYS B 210     193.259 238.928 189.729  1.00 91.72           O  
ATOM   8331  CG  LYS B 210     196.244 236.874 187.481  1.00 91.72           C  
ATOM   8334  CD  LYS B 210     196.201 235.559 186.669  1.00 91.72           C  
ATOM   8337  CE  LYS B 210     196.298 235.784 185.150  1.00 91.72           C  
ATOM   8340  NZ  LYS B 210     195.956 234.560 184.366  1.00 91.72           N  
ATOM   8344  N   ARG B 211     193.707 237.462 191.356  1.00 93.45           N  
ATOM   8346  CA  ARG B 211     192.389 237.595 192.005  1.00 93.45           C  
ATOM   8348  C   ARG B 211     192.200 238.948 192.694  1.00 93.45           C  
ATOM   8349  CB  ARG B 211     192.159 236.446 192.994  1.00 93.45           C  
ATOM   8352  O   ARG B 211     191.120 239.529 192.604  1.00 93.45           O  
ATOM   8353  CG  ARG B 211     192.183 235.023 192.406  1.00 93.45           C  
ATOM   8356  CD  ARG B 211     191.022 234.730 191.445  1.00 93.45           C  
ATOM   8359  NE  ARG B 211     191.236 235.293 190.100  1.00 93.45           N  
ATOM   8361  NH1 ARG B 211     192.218 233.489 189.042  1.00 93.45           N  
ATOM   8364  NH2 ARG B 211     191.922 235.394 187.973  1.00 93.45           N  
ATOM   8367  CZ  ARG B 211     191.786 234.711 189.059  1.00 93.45           C  
ATOM   8368  N   VAL B 212     193.246 239.481 193.330  1.00 94.57           N  
ATOM   8370  CA  VAL B 212     193.220 240.828 193.924  1.00 94.57           C  
ATOM   8372  C   VAL B 212     193.078 241.898 192.836  1.00 94.57           C  
ATOM   8373  CB  VAL B 212     194.454 241.087 194.814  1.00 94.57           C  
ATOM   8375  O   VAL B 212     192.331 242.850 193.033  1.00 94.57           O  
ATOM   8376  CG1 VAL B 212     194.392 242.479 195.447  1.00 94.57           C  
ATOM   8380  CG2 VAL B 212     194.548 240.107 195.994  1.00 94.57           C  
ATOM   8384  N   ARG B 213     193.701 241.721 191.661  1.00 93.07           N  
ATOM   8386  CA  ARG B 213     193.505 242.578 190.476  1.00 93.07           C  
ATOM   8388  C   ARG B 213     192.040 242.634 190.062  1.00 93.07           C  
ATOM   8389  CB  ARG B 213     194.348 242.046 189.304  1.00 93.07           C  
ATOM   8392  O   ARG B 213     191.510 243.719 189.855  1.00 93.07           O  
ATOM   8393  CG  ARG B 213     194.290 242.931 188.049  1.00 93.07           C  
ATOM   8396  CD  ARG B 213     195.003 242.263 186.865  1.00 93.07           C  
ATOM   8399  NE  ARG B 213     194.288 241.078 186.346  1.00 93.07           N  
ATOM   8401  NH1 ARG B 213     195.509 240.848 184.410  1.00 93.07           N  
ATOM   8404  NH2 ARG B 213     193.787 239.501 184.769  1.00 93.07           N  
ATOM   8407  CZ  ARG B 213     194.532 240.481 185.190  1.00 93.07           C  
ATOM   8408  N   ASP B 214     191.402 241.472 189.944  1.00 94.17           N  
ATOM   8410  CA  ASP B 214     189.996 241.372 189.541  1.00 94.17           C  
ATOM   8412  C   ASP B 214     189.095 242.095 190.554  1.00 94.17           C  
ATOM   8413  CB  ASP B 214     189.600 239.891 189.375  1.00 94.17           C  
ATOM   8416  O   ASP B 214     188.251 242.904 190.174  1.00 94.17           O  
ATOM   8417  CG  ASP B 214     190.450 239.138 188.339  1.00 94.17           C  
ATOM   8418  OD1 ASP B 214     191.006 239.810 187.433  1.00 94.17           O  
ATOM   8419  OD2 ASP B 214     190.555 237.888 188.432  1.00 94.17           O  
ATOM   8420  N   TYR B 215     189.347 241.896 191.850  1.00 95.17           N  
ATOM   8422  CA  TYR B 215     188.639 242.608 192.912  1.00 95.17           C  
ATOM   8424  C   TYR B 215     188.872 244.127 192.858  1.00 95.17           C  
ATOM   8425  CB  TYR B 215     189.055 242.032 194.268  1.00 95.17           C  
ATOM   8428  O   TYR B 215     187.916 244.896 192.907  1.00 95.17           O  
ATOM   8429  CG  TYR B 215     188.201 242.536 195.414  1.00 95.17           C  
ATOM   8430  CD1 TYR B 215     188.538 243.725 196.091  1.00 95.17           C  
ATOM   8432  CD2 TYR B 215     187.059 241.812 195.796  1.00 95.17           C  
ATOM   8434  CE1 TYR B 215     187.732 244.191 197.148  1.00 95.17           C  
ATOM   8436  CE2 TYR B 215     186.252 242.269 196.851  1.00 95.17           C  
ATOM   8438  OH  TYR B 215     185.791 243.903 198.537  1.00 95.17           O  
ATOM   8440  CZ  TYR B 215     186.586 243.463 197.527  1.00 95.17           C  
ATOM   8441  N   ALA B 216     190.122 244.574 192.708  1.00 93.83           N  
ATOM   8443  CA  ALA B 216     190.475 245.991 192.638  1.00 93.83           C  
ATOM   8445  C   ALA B 216     189.842 246.694 191.431  1.00 93.83           C  
ATOM   8446  CB  ALA B 216     192.002 246.106 192.584  1.00 93.83           C  
ATOM   8450  O   ALA B 216     189.445 247.852 191.536  1.00 93.83           O  
ATOM   8451  N   GLN B 217     189.720 245.999 190.296  1.00 93.15           N  
ATOM   8453  CA  GLN B 217     189.128 246.540 189.075  1.00 93.15           C  
ATOM   8455  C   GLN B 217     187.607 246.742 189.187  1.00 93.15           C  
ATOM   8456  CB  GLN B 217     189.501 245.612 187.907  1.00 93.15           C  
ATOM   8459  O   GLN B 217     187.085 247.682 188.590  1.00 93.15           O  
ATOM   8460  CG  GLN B 217     189.095 246.190 186.542  1.00 93.15           C  
ATOM   8463  CD  GLN B 217     189.517 245.320 185.361  1.00 93.15           C  
ATOM   8464  NE2 GLN B 217     189.057 245.631 184.169  1.00 93.15           N  
ATOM   8467  OE1 GLN B 217     190.264 244.358 185.464  1.00 93.15           O  
ATOM   8468  N   ILE B 218     186.900 245.877 189.924  1.00 94.41           N  
ATOM   8470  CA  ILE B 218     185.427 245.899 190.017  1.00 94.41           C  
ATOM   8472  C   ILE B 218     184.926 246.606 191.285  1.00 94.41           C  
ATOM   8473  CB  ILE B 218     184.873 244.458 189.909  1.00 94.41           C  
ATOM   8475  O   ILE B 218     183.981 247.391 191.226  1.00 94.41           O  
ATOM   8476  CG1 ILE B 218     185.328 243.734 188.621  1.00 94.41           C  
ATOM   8479  CG2 ILE B 218     183.338 244.429 190.001  1.00 94.41           C  
ATOM   8483  CD1 ILE B 218     184.997 244.455 187.311  1.00 94.41           C  
ATOM   8487  N   MET B 219     185.556 246.340 192.431  1.00 93.37           N  
ATOM   8489  CA  MET B 219     185.148 246.855 193.747  1.00 93.37           C  
ATOM   8491  C   MET B 219     185.978 248.066 194.203  1.00 93.37           C  
ATOM   8492  CB  MET B 219     185.223 245.722 194.788  1.00 93.37           C  
ATOM   8495  O   MET B 219     185.582 248.757 195.144  1.00 93.37           O  
ATOM   8496  CG  MET B 219     184.301 244.541 194.454  1.00 93.37           C  
ATOM   8499  SD  MET B 219     182.524 244.913 194.515  1.00 93.37           S  
ATOM   8500  CE  MET B 219     182.226 244.733 196.291  1.00 93.37           C  
ATOM   8504  N   GLY B 220     187.115 248.321 193.550  1.00 91.57           N  
ATOM   8506  CA  GLY B 220     188.010 249.447 193.812  1.00 91.57           C  
ATOM   8509  C   GLY B 220     188.101 250.427 192.638  1.00 91.57           C  
ATOM   8510  O   GLY B 220     187.190 250.554 191.822  1.00 91.57           O  
ATOM   8511  N   ASP B 221     189.214 251.150 192.567  1.00 89.46           N  
ATOM   8513  CA  ASP B 221     189.576 252.074 191.484  1.00 89.46           C  
ATOM   8515  C   ASP B 221     190.683 251.511 190.568  1.00 89.46           C  
ATOM   8516  CB  ASP B 221     189.942 253.441 192.091  1.00 89.46           C  
ATOM   8519  O   ASP B 221     191.292 252.246 189.788  1.00 89.46           O  
ATOM   8520  CG  ASP B 221     191.142 253.410 193.048  1.00 89.46           C  
ATOM   8521  OD1 ASP B 221     191.645 252.300 193.337  1.00 89.46           O  
ATOM   8522  OD2 ASP B 221     191.513 254.516 193.508  1.00 89.46           O  
ATOM   8523  N   GLY B 222     190.940 250.202 190.655  1.00 90.33           N  
ATOM   8525  CA  GLY B 222     192.028 249.508 189.967  1.00 90.33           C  
ATOM   8528  C   GLY B 222     193.384 249.572 190.681  1.00 90.33           C  
ATOM   8529  O   GLY B 222     194.317 248.907 190.231  1.00 90.33           O  
ATOM   8530  N   VAL B 223     193.513 250.321 191.784  1.00 91.93           N  
ATOM   8532  CA  VAL B 223     194.731 250.357 192.609  1.00 91.93           C  
ATOM   8534  C   VAL B 223     194.641 249.303 193.712  1.00 91.93           C  
ATOM   8535  CB  VAL B 223     194.987 251.764 193.189  1.00 91.93           C  
ATOM   8537  O   VAL B 223     193.619 249.168 194.382  1.00 91.93           O  
ATOM   8538  CG1 VAL B 223     196.303 251.822 193.980  1.00 91.93           C  
ATOM   8542  CG2 VAL B 223     195.073 252.816 192.071  1.00 91.93           C  
ATOM   8546  N   ILE B 224     195.723 248.551 193.912  1.00 95.84           N  
ATOM   8548  CA  ILE B 224     195.827 247.561 194.986  1.00 95.84           C  
ATOM   8550  C   ILE B 224     196.581 248.184 196.161  1.00 95.84           C  
ATOM   8551  CB  ILE B 224     196.473 246.253 194.487  1.00 95.84           C  
ATOM   8553  O   ILE B 224     197.811 248.212 196.183  1.00 95.84           O  
ATOM   8554  CG1 ILE B 224     195.667 245.658 193.319  1.00 95.84           C  
ATOM   8557  CG2 ILE B 224     196.535 245.251 195.654  1.00 95.84           C  
ATOM   8561  CD1 ILE B 224     196.276 244.369 192.773  1.00 95.84           C  
ATOM   8565  N   ASP B 225     195.835 248.678 197.142  1.00 94.67           N  
ATOM   8567  CA  ASP B 225     196.368 249.023 198.460  1.00 94.67           C  
ATOM   8569  C   ASP B 225     196.193 247.862 199.459  1.00 94.67           C  
ATOM   8570  CB  ASP B 225     195.795 250.375 198.930  1.00 94.67           C  
ATOM   8573  O   ASP B 225     195.626 246.811 199.143  1.00 94.67           O  
ATOM   8574  CG  ASP B 225     194.295 250.394 199.256  1.00 94.67           C  
ATOM   8575  OD1 ASP B 225     193.700 249.311 199.443  1.00 94.67           O  
ATOM   8576  OD2 ASP B 225     193.737 251.508 199.379  1.00 94.67           O  
ATOM   8577  N   ASP B 226     196.729 248.032 200.668  1.00 92.03           N  
ATOM   8579  CA  ASP B 226     196.679 247.038 201.744  1.00 92.03           C  
ATOM   8581  C   ASP B 226     195.239 246.651 202.103  1.00 92.03           C  
ATOM   8582  CB  ASP B 226     197.423 247.595 202.976  1.00 92.03           C  
ATOM   8585  O   ASP B 226     194.950 245.496 202.418  1.00 92.03           O  
ATOM   8586  CG  ASP B 226     196.887 248.946 203.491  1.00 92.03           C  
ATOM   8587  OD1 ASP B 226     196.886 249.917 202.699  1.00 92.03           O  
ATOM   8588  OD2 ASP B 226     196.497 249.024 204.679  1.00 92.03           O  
ATOM   8589  N   LYS B 227     194.314 247.605 201.990  1.00 93.73           N  
ATOM   8591  CA  LYS B 227     192.907 247.415 202.322  1.00 93.73           C  
ATOM   8593  C   LYS B 227     192.168 246.620 201.247  1.00 93.73           C  
ATOM   8594  CB  LYS B 227     192.306 248.798 202.547  1.00 93.73           C  
ATOM   8597  O   LYS B 227     191.404 245.719 201.586  1.00 93.73           O  
ATOM   8598  CG  LYS B 227     190.974 248.695 203.281  1.00 93.73           C  
ATOM   8601  CD  LYS B 227     190.395 250.097 203.407  1.00 93.73           C  
ATOM   8604  CE  LYS B 227     189.073 250.008 204.155  1.00 93.73           C  
ATOM   8607  NZ  LYS B 227     188.390 251.315 204.096  1.00 93.73           N  
ATOM   8611  N   ILE B 228     192.396 246.929 199.972  1.00 94.43           N  
ATOM   8613  CA  ILE B 228     191.864 246.184 198.825  1.00 94.43           C  
ATOM   8615  C   ILE B 228     192.415 244.757 198.821  1.00 94.43           C  
ATOM   8616  CB  ILE B 228     192.195 246.944 197.518  1.00 94.43           C  
ATOM   8618  O   ILE B 228     191.647 243.812 198.632  1.00 94.43           O  
ATOM   8619  CG1 ILE B 228     191.291 248.184 197.323  1.00 94.43           C  
ATOM   8622  CG2 ILE B 228     192.141 246.056 196.264  1.00 94.43           C  
ATOM   8626  CD1 ILE B 228     189.824 247.897 196.960  1.00 94.43           C  
ATOM   8630  N   ALA B 229     193.716 244.581 199.082  1.00 94.89           N  
ATOM   8632  CA  ALA B 229     194.335 243.262 199.176  1.00 94.89           C  
ATOM   8634  C   ALA B 229     193.724 242.422 200.308  1.00 94.89           C  
ATOM   8635  CB  ALA B 229     195.849 243.432 199.332  1.00 94.89           C  
ATOM   8639  O   ALA B 229     193.307 241.289 200.066  1.00 94.89           O  
ATOM   8640  N   ASP B 230     193.601 242.977 201.518  1.00 94.71           N  
ATOM   8642  CA  ASP B 230     192.988 242.288 202.660  1.00 94.71           C  
ATOM   8644  C   ASP B 230     191.522 241.911 202.394  1.00 94.71           C  
ATOM   8645  CB  ASP B 230     193.105 243.174 203.907  1.00 94.71           C  
ATOM   8648  O   ASP B 230     191.123 240.771 202.637  1.00 94.71           O  
ATOM   8649  CG  ASP B 230     192.494 242.504 205.141  1.00 94.71           C  
ATOM   8650  OD1 ASP B 230     192.990 241.414 205.509  1.00 94.71           O  
ATOM   8651  OD2 ASP B 230     191.537 243.077 205.706  1.00 94.71           O  
ATOM   8652  N   GLN B 231     190.731 242.827 201.825  1.00 93.85           N  
ATOM   8654  CA  GLN B 231     189.333 242.567 201.467  1.00 93.85           C  
ATOM   8656  C   GLN B 231     189.201 241.444 200.435  1.00 93.85           C  
ATOM   8657  CB  GLN B 231     188.685 243.849 200.930  1.00 93.85           C  
ATOM   8660  O   GLN B 231     188.383 240.538 200.613  1.00 93.85           O  
ATOM   8661  CG  GLN B 231     188.352 244.825 202.063  1.00 93.85           C  
ATOM   8664  CD  GLN B 231     187.748 246.134 201.567  1.00 93.85           C  
ATOM   8665  NE2 GLN B 231     187.004 246.826 202.404  1.00 93.85           N  
ATOM   8668  OE1 GLN B 231     187.872 246.577 200.441  1.00 93.85           O  
ATOM   8669  N   ALA B 232     190.021 241.474 199.384  1.00 94.35           N  
ATOM   8671  CA  ALA B 232     190.020 240.457 198.343  1.00 94.35           C  
ATOM   8673  C   ALA B 232     190.458 239.082 198.876  1.00 94.35           C  
ATOM   8674  CB  ALA B 232     190.940 240.941 197.221  1.00 94.35           C  
ATOM   8678  O   ALA B 232     189.811 238.076 198.594  1.00 94.35           O  
ATOM   8679  N   LEU B 233     191.527 239.020 199.676  1.00 94.69           N  
ATOM   8681  CA  LEU B 233     192.045 237.767 200.241  1.00 94.69           C  
ATOM   8683  C   LEU B 233     191.079 237.169 201.271  1.00 94.69           C  
ATOM   8684  CB  LEU B 233     193.440 238.029 200.840  1.00 94.69           C  
ATOM   8687  O   LEU B 233     190.848 235.963 201.262  1.00 94.69           O  
ATOM   8688  CG  LEU B 233     194.503 238.345 199.767  1.00 94.69           C  
ATOM   8690  CD1 LEU B 233     195.756 239.021 200.332  1.00 94.69           C  
ATOM   8694  CD2 LEU B 233     194.934 237.082 199.023  1.00 94.69           C  
ATOM   8698  N   THR B 234     190.437 238.009 202.084  1.00 92.37           N  
ATOM   8700  CA  THR B 234     189.392 237.577 203.025  1.00 92.37           C  
ATOM   8702  C   THR B 234     188.159 237.058 202.286  1.00 92.37           C  
ATOM   8703  CB  THR B 234     188.989 238.723 203.963  1.00 92.37           C  
ATOM   8705  O   THR B 234     187.583 236.050 202.688  1.00 92.37           O  
ATOM   8706  CG2 THR B 234     188.056 238.263 205.083  1.00 92.37           C  
ATOM   8710  OG1 THR B 234     190.128 239.250 204.598  1.00 92.37           O  
ATOM   8712  N   MET B 235     187.773 237.690 201.171  1.00 89.78           N  
ATOM   8714  CA  MET B 235     186.699 237.185 200.307  1.00 89.78           C  
ATOM   8716  C   MET B 235     187.026 235.791 199.754  1.00 89.78           C  
ATOM   8717  CB  MET B 235     186.452 238.175 199.160  1.00 89.78           C  
ATOM   8720  O   MET B 235     186.118 234.974 199.633  1.00 89.78           O  
ATOM   8721  CG  MET B 235     185.307 237.749 198.232  1.00 89.78           C  
ATOM   8724  SD  MET B 235     185.237 238.652 196.664  1.00 89.78           S  
ATOM   8725  CE  MET B 235     186.732 238.024 195.844  1.00 89.78           C  
ATOM   8729  N   LEU B 236     188.298 235.517 199.443  1.00 91.19           N  
ATOM   8731  CA  LEU B 236     188.803 234.219 198.975  1.00 91.19           C  
ATOM   8733  C   LEU B 236     189.011 233.186 200.101  1.00 91.19           C  
ATOM   8734  CB  LEU B 236     190.126 234.442 198.215  1.00 91.19           C  
ATOM   8737  O   LEU B 236     189.559 232.120 199.833  1.00 91.19           O  
ATOM   8738  CG  LEU B 236     190.002 235.222 196.900  1.00 91.19           C  
ATOM   8740  CD1 LEU B 236     191.400 235.641 196.442  1.00 91.19           C  
ATOM   8744  CD2 LEU B 236     189.358 234.385 195.793  1.00 91.19           C  
ATOM   8748  N   ASP B 237     188.616 233.494 201.341  1.00 90.00           N  
ATOM   8750  CA  ASP B 237     188.862 232.669 202.533  1.00 90.00           C  
ATOM   8752  C   ASP B 237     190.351 232.405 202.831  1.00 90.00           C  
ATOM   8753  CB  ASP B 237     188.024 231.377 202.503  1.00 90.00           C  
ATOM   8756  O   ASP B 237     190.693 231.382 203.423  1.00 90.00           O  
ATOM   8757  CG  ASP B 237     186.532 231.652 202.566  1.00 90.00           C  
ATOM   8758  OD1 ASP B 237     186.071 232.265 203.559  1.00 90.00           O  
ATOM   8759  OD2 ASP B 237     185.776 231.183 201.684  1.00 90.00           O  
ATOM   8760  N   VAL B 238     191.246 233.324 202.447  1.00 94.16           N  
ATOM   8762  CA  VAL B 238     192.684 233.248 202.757  1.00 94.16           C  
ATOM   8764  C   VAL B 238     193.014 234.169 203.930  1.00 94.16           C  
ATOM   8765  CB  VAL B 238     193.559 233.569 201.533  1.00 94.16           C  
ATOM   8767  O   VAL B 238     193.034 235.400 203.794  1.00 94.16           O  
ATOM   8768  CG1 VAL B 238     195.040 233.342 201.859  1.00 94.16           C  
ATOM   8772  CG2 VAL B 238     193.220 232.676 200.332  1.00 94.16           C  
ATOM   8776  N   ASP B 239     193.306 233.573 205.084  1.00 91.94           N  
ATOM   8778  CA  ASP B 239     193.642 234.321 206.297  1.00 91.94           C  
ATOM   8780  C   ASP B 239     195.083 234.870 206.304  1.00 91.94           C  
ATOM   8781  CB  ASP B 239     193.308 233.492 207.547  1.00 91.94           C  
ATOM   8784  O   ASP B 239     195.865 234.677 205.374  1.00 91.94           O  
ATOM   8785  CG  ASP B 239     194.305 232.386 207.906  1.00 91.94           C  
ATOM   8786  OD1 ASP B 239     195.447 232.363 207.391  1.00 91.94           O  
ATOM   8787  OD2 ASP B 239     193.954 231.602 208.808  1.00 91.94           O  
ATOM   8788  N   HIS B 240     195.449 235.564 207.382  1.00 90.88           N  
ATOM   8790  CA  HIS B 240     196.746 236.229 207.536  1.00 90.88           C  
ATOM   8792  C   HIS B 240     197.968 235.281 207.588  1.00 90.88           C  
ATOM   8793  CB  HIS B 240     196.693 237.103 208.800  1.00 90.88           C  
ATOM   8796  O   HIS B 240     199.095 235.743 207.412  1.00 90.88           O  
ATOM   8797  CG  HIS B 240     195.438 237.936 208.927  1.00 90.88           C  
ATOM   8798  CD2 HIS B 240     194.459 237.795 209.876  1.00 90.88           C  
ATOM   8800  ND1 HIS B 240     195.033 238.942 208.080  1.00 90.88           N  
ATOM   8802  CE1 HIS B 240     193.837 239.391 208.498  1.00 90.88           C  
ATOM   8804  NE2 HIS B 240     193.454 238.728 209.603  1.00 90.88           N  
ATOM   8805  N   GLU B 241     197.774 233.977 207.820  1.00 92.26           N  
ATOM   8807  CA  GLU B 241     198.816 232.929 207.766  1.00 92.26           C  
ATOM   8809  C   GLU B 241     198.792 232.148 206.437  1.00 92.26           C  
ATOM   8810  CB  GLU B 241     198.677 232.003 208.990  1.00 92.26           C  
ATOM   8813  O   GLU B 241     199.568 231.206 206.221  1.00 92.26           O  
ATOM   8814  CG  GLU B 241     199.325 232.615 210.245  1.00 92.26           C  
ATOM   8817  CD  GLU B 241     200.852 232.391 210.367  1.00 92.26           C  
ATOM   8818  OE1 GLU B 241     201.390 232.643 211.471  1.00 92.26           O  
ATOM   8819  OE2 GLU B 241     201.523 231.884 209.430  1.00 92.26           O  
ATOM   8820  N   GLY B 242     197.915 232.563 205.520  1.00 92.39           N  
ATOM   8822  CA  GLY B 242     197.690 231.914 204.240  1.00 92.39           C  
ATOM   8825  C   GLY B 242     196.910 230.606 204.358  1.00 92.39           C  
ATOM   8826  O   GLY B 242     197.003 229.801 203.434  1.00 92.39           O  
ATOM   8827  N   LEU B 243     196.198 230.353 205.463  1.00 93.82           N  
ATOM   8829  CA  LEU B 243     195.335 229.177 205.601  1.00 93.82           C  
ATOM   8831  C   LEU B 243     194.064 229.375 204.777  1.00 93.82           C  
ATOM   8832  CB  LEU B 243     194.976 228.898 207.070  1.00 93.82           C  
ATOM   8835  O   LEU B 243     193.429 230.432 204.847  1.00 93.82           O  
ATOM   8836  CG  LEU B 243     196.153 228.754 208.047  1.00 93.82           C  
ATOM   8838  CD1 LEU B 243     195.631 228.470 209.456  1.00 93.82           C  
ATOM   8842  CD2 LEU B 243     197.069 227.594 207.654  1.00 93.82           C  
ATOM   8846  N   ASP B 244     193.694 228.350 204.014  1.00 88.44           N  
ATOM   8848  CA  ASP B 244     192.480 228.359 203.202  1.00 88.44           C  
ATOM   8850  C   ASP B 244     191.265 227.870 204.006  1.00 88.44           C  
ATOM   8851  CB  ASP B 244     192.711 227.590 201.882  1.00 88.44           C  
ATOM   8854  O   ASP B 244     191.358 227.511 205.185  1.00 88.44           O  
ATOM   8855  CG  ASP B 244     193.022 226.095 202.037  1.00 88.44           C  
ATOM   8856  OD1 ASP B 244     192.353 225.427 202.854  1.00 88.44           O  
ATOM   8857  OD2 ASP B 244     193.916 225.616 201.297  1.00 88.44           O  
ATOM   8858  N   TYR B 245     190.101 227.846 203.356  1.00 86.18           N  
ATOM   8860  CA  TYR B 245     188.863 227.359 203.957  1.00 86.18           C  
ATOM   8862  C   TYR B 245     189.010 225.961 204.586  1.00 86.18           C  
ATOM   8863  CB  TYR B 245     187.767 227.355 202.879  1.00 86.18           C  
ATOM   8866  O   TYR B 245     188.495 225.726 205.682  1.00 86.18           O  
ATOM   8867  CG  TYR B 245     186.476 226.687 203.316  1.00 86.18           C  
ATOM   8868  CD1 TYR B 245     186.281 225.317 203.060  1.00 86.18           C  
ATOM   8870  CD2 TYR B 245     185.482 227.421 203.992  1.00 86.18           C  
ATOM   8872  CE1 TYR B 245     185.110 224.676 203.500  1.00 86.18           C  
ATOM   8874  CE2 TYR B 245     184.286 226.789 204.398  1.00 86.18           C  
ATOM   8876  OH  TYR B 245     182.961 224.761 204.533  1.00 86.18           O  
ATOM   8878  CZ  TYR B 245     184.102 225.409 204.162  1.00 86.18           C  
ATOM   8879  N   VAL B 246     189.708 225.030 203.927  1.00 88.16           N  
ATOM   8881  CA  VAL B 246     189.808 223.640 204.396  1.00 88.16           C  
ATOM   8883  C   VAL B 246     190.782 223.531 205.565  1.00 88.16           C  
ATOM   8884  CB  VAL B 246     190.179 222.667 203.264  1.00 88.16           C  
ATOM   8886  O   VAL B 246     190.455 222.869 206.550  1.00 88.16           O  
ATOM   8887  CG1 VAL B 246     190.186 221.219 203.778  1.00 88.16           C  
ATOM   8891  CG2 VAL B 246     189.173 222.743 202.105  1.00 88.16           C  
ATOM   8895  N   ASP B 247     191.913 224.239 205.525  1.00 93.50           N  
ATOM   8897  CA  ASP B 247     192.832 224.343 206.666  1.00 93.50           C  
ATOM   8899  C   ASP B 247     192.100 224.826 207.929  1.00 93.50           C  
ATOM   8900  CB  ASP B 247     193.926 225.369 206.375  1.00 93.50           C  
ATOM   8903  O   ASP B 247     192.168 224.203 208.994  1.00 93.50           O  
ATOM   8904  CG  ASP B 247     194.943 224.986 205.314  1.00 93.50           C  
ATOM   8905  OD1 ASP B 247     195.385 223.819 205.272  1.00 93.50           O  
ATOM   8906  OD2 ASP B 247     195.364 225.929 204.608  1.00 93.50           O  
ATOM   8907  N   GLN B 248     191.349 225.924 207.804  1.00 92.03           N  
ATOM   8909  CA  GLN B 248     190.581 226.493 208.908  1.00 92.03           C  
ATOM   8911  C   GLN B 248     189.484 225.537 209.382  1.00 92.03           C  
ATOM   8912  CB  GLN B 248     189.946 227.814 208.470  1.00 92.03           C  
ATOM   8915  O   GLN B 248     189.235 225.438 210.585  1.00 92.03           O  
ATOM   8916  CG  GLN B 248     190.964 228.938 208.233  1.00 92.03           C  
ATOM   8919  CD  GLN B 248     190.262 230.179 207.694  1.00 92.03           C  
ATOM   8920  NE2 GLN B 248     190.830 230.847 206.716  1.00 92.03           N  
ATOM   8923  OE1 GLN B 248     189.167 230.528 208.129  1.00 92.03           O  
ATOM   8924  N   LYS B 249     188.831 224.814 208.463  1.00 91.15           N  
ATOM   8926  CA  LYS B 249     187.812 223.809 208.794  1.00 91.15           C  
ATOM   8928  C   LYS B 249     188.410 222.656 209.597  1.00 91.15           C  
ATOM   8929  CB  LYS B 249     187.133 223.330 207.502  1.00 91.15           C  
ATOM   8932  O   LYS B 249     187.828 222.284 210.611  1.00 91.15           O  
ATOM   8933  CG  LYS B 249     185.877 222.488 207.766  1.00 91.15           C  
ATOM   8936  CD  LYS B 249     185.253 222.068 206.430  1.00 91.15           C  
ATOM   8939  CE  LYS B 249     183.918 221.349 206.637  1.00 91.15           C  
ATOM   8942  NZ  LYS B 249     183.403 220.803 205.356  1.00 91.15           N  
ATOM   8946  N   ILE B 250     189.590 222.153 209.222  1.00 94.40           N  
ATOM   8948  CA  ILE B 250     190.318 221.121 209.977  1.00 94.40           C  
ATOM   8950  C   ILE B 250     190.553 221.586 211.419  1.00 94.40           C  
ATOM   8951  CB  ILE B 250     191.643 220.756 209.260  1.00 94.40           C  
ATOM   8953  O   ILE B 250     190.150 220.896 212.360  1.00 94.40           O  
ATOM   8954  CG1 ILE B 250     191.353 219.979 207.959  1.00 94.40           C  
ATOM   8957  CG2 ILE B 250     192.551 219.900 210.164  1.00 94.40           C  
ATOM   8961  CD1 ILE B 250     192.543 219.906 206.997  1.00 94.40           C  
ATOM   8965  N   LEU B 251     191.147 222.772 211.604  1.00 95.77           N  
ATOM   8967  CA  LEU B 251     191.442 223.311 212.937  1.00 95.77           C  
ATOM   8969  C   LEU B 251     190.165 223.535 213.757  1.00 95.77           C  
ATOM   8970  CB  LEU B 251     192.241 224.622 212.811  1.00 95.77           C  
ATOM   8973  O   LEU B 251     190.096 223.137 214.919  1.00 95.77           O  
ATOM   8974  CG  LEU B 251     193.628 224.490 212.154  1.00 95.77           C  
ATOM   8976  CD1 LEU B 251     194.290 225.865 212.089  1.00 95.77           C  
ATOM   8980  CD2 LEU B 251     194.552 223.541 212.921  1.00 95.77           C  
ATOM   8984  N   ARG B 252     189.131 224.117 213.141  1.00 94.12           N  
ATOM   8986  CA  ARG B 252     187.847 224.398 213.794  1.00 94.12           C  
ATOM   8988  C   ARG B 252     187.154 223.123 214.248  1.00 94.12           C  
ATOM   8989  CB  ARG B 252     186.974 225.203 212.829  1.00 94.12           C  
ATOM   8992  O   ARG B 252     186.746 223.031 215.400  1.00 94.12           O  
ATOM   8993  CG  ARG B 252     185.810 225.896 213.544  1.00 94.12           C  
ATOM   8996  CD  ARG B 252     184.923 226.687 212.574  1.00 94.12           C  
ATOM   8999  NE  ARG B 252     185.718 227.529 211.647  1.00 94.12           N  
ATOM   9001  NH1 ARG B 252     184.328 229.341 211.532  1.00 94.12           N  
ATOM   9004  NH2 ARG B 252     186.229 229.334 210.353  1.00 94.12           N  
ATOM   9007  CZ  ARG B 252     185.423 228.729 211.183  1.00 94.12           C  
ATOM   9008  N   THR B 253     187.091 222.107 213.391  1.00 90.15           N  
ATOM   9010  CA  THR B 253     186.500 220.810 213.732  1.00 90.15           C  
ATOM   9012  C   THR B 253     187.272 220.119 214.859  1.00 90.15           C  
ATOM   9013  CB  THR B 253     186.430 219.924 212.481  1.00 90.15           C  
ATOM   9015  O   THR B 253     186.646 219.572 215.767  1.00 90.15           O  
ATOM   9016  CG2 THR B 253     185.811 218.556 212.746  1.00 90.15           C  
ATOM   9020  OG1 THR B 253     185.608 220.532 211.514  1.00 90.15           O  
ATOM   9022  N   MET B 254     188.610 220.175 214.858  1.00 92.92           N  
ATOM   9024  CA  MET B 254     189.417 219.652 215.968  1.00 92.92           C  
ATOM   9026  C   MET B 254     189.090 220.343 217.298  1.00 92.92           C  
ATOM   9027  CB  MET B 254     190.916 219.781 215.664  1.00 92.92           C  
ATOM   9030  O   MET B 254     188.903 219.660 218.305  1.00 92.92           O  
ATOM   9031  CG  MET B 254     191.373 218.796 214.584  1.00 92.92           C  
ATOM   9034  SD  MET B 254     193.135 218.878 214.175  1.00 92.92           S  
ATOM   9035  CE  MET B 254     193.839 218.190 215.689  1.00 92.92           C  
ATOM   9039  N   ILE B 255     188.994 221.675 217.307  1.00 93.60           N  
ATOM   9041  CA  ILE B 255     188.747 222.468 218.518  1.00 93.60           C  
ATOM   9043  C   ILE B 255     187.303 222.296 219.012  1.00 93.60           C  
ATOM   9044  CB  ILE B 255     189.124 223.950 218.274  1.00 93.60           C  
ATOM   9046  O   ILE B 255     187.094 221.908 220.160  1.00 93.60           O  
ATOM   9047  CG1 ILE B 255     190.651 224.083 218.044  1.00 93.60           C  
ATOM   9050  CG2 ILE B 255     188.695 224.823 219.468  1.00 93.60           C  
ATOM   9054  CD1 ILE B 255     191.084 225.448 217.491  1.00 93.60           C  
ATOM   9058  N   GLU B 256     186.312 222.544 218.155  1.00 89.35           N  
ATOM   9060  CA  GLU B 256     184.898 222.609 218.547  1.00 89.35           C  
ATOM   9062  C   GLU B 256     184.293 221.234 218.826  1.00 89.35           C  
ATOM   9063  CB  GLU B 256     184.071 223.312 217.460  1.00 89.35           C  
ATOM   9066  O   GLU B 256     183.532 221.081 219.780  1.00 89.35           O  
ATOM   9067  CG  GLU B 256     184.432 224.798 217.312  1.00 89.35           C  
ATOM   9070  CD  GLU B 256     183.511 225.540 216.331  1.00 89.35           C  
ATOM   9071  OE1 GLU B 256     183.416 226.781 216.475  1.00 89.35           O  
ATOM   9072  OE2 GLU B 256     182.939 224.899 215.424  1.00 89.35           O  
ATOM   9073  N   MET B 257     184.628 220.222 218.018  1.00 82.40           N  
ATOM   9075  CA  MET B 257     183.992 218.908 218.144  1.00 82.40           C  
ATOM   9077  C   MET B 257     184.782 217.904 218.977  1.00 82.40           C  
ATOM   9078  CB  MET B 257     183.729 218.293 216.780  1.00 82.40           C  
ATOM   9081  O   MET B 257     184.201 216.959 219.511  1.00 82.40           O  
ATOM   9082  CG  MET B 257     182.860 219.143 215.848  1.00 82.40           C  
ATOM   9085  SD  MET B 257     181.450 218.254 215.139  1.00 82.40           S  
ATOM   9086  CE  MET B 257     182.177 216.645 214.749  1.00 82.40           C  
ATOM   9090  N   TYR B 258     186.101 218.078 219.076  1.00 87.11           N  
ATOM   9092  CA  TYR B 258     186.991 217.124 219.744  1.00 87.11           C  
ATOM   9094  C   TYR B 258     187.786 217.739 220.895  1.00 87.11           C  
ATOM   9095  CB  TYR B 258     187.888 216.431 218.709  1.00 87.11           C  
ATOM   9098  O   TYR B 258     188.698 217.092 221.404  1.00 87.11           O  
ATOM   9099  CG  TYR B 258     187.108 215.739 217.615  1.00 87.11           C  
ATOM   9100  CD1 TYR B 258     186.359 214.589 217.927  1.00 87.11           C  
ATOM   9102  CD2 TYR B 258     187.087 216.267 216.311  1.00 87.11           C  
ATOM   9104  CE1 TYR B 258     185.579 213.972 216.937  1.00 87.11           C  
ATOM   9106  CE2 TYR B 258     186.331 215.637 215.309  1.00 87.11           C  
ATOM   9108  OH  TYR B 258     184.813 213.913 214.686  1.00 87.11           O  
ATOM   9110  CZ  TYR B 258     185.568 214.503 215.633  1.00 87.11           C  
ATOM   9111  N   GLY B 259     187.460 218.970 221.305  1.00 88.05           N  
ATOM   9113  CA  GLY B 259     188.133 219.653 222.410  1.00 88.05           C  
ATOM   9116  C   GLY B 259     189.625 219.889 222.163  1.00 88.05           C  
ATOM   9117  O   GLY B 259     190.391 219.908 223.115  1.00 88.05           O  
ATOM   9118  N   GLY B 260     190.043 220.017 220.899  1.00 92.25           N  
ATOM   9120  CA  GLY B 260     191.448 220.116 220.488  1.00 92.25           C  
ATOM   9123  C   GLY B 260     192.102 218.775 220.153  1.00 92.25           C  
ATOM   9124  O   GLY B 260     193.198 218.753 219.596  1.00 92.25           O  
ATOM   9125  N   GLY B 261     191.426 217.656 220.417  1.00 87.22           N  
ATOM   9127  CA  GLY B 261     191.937 216.303 220.226  1.00 87.22           C  
ATOM   9130  C   GLY B 261     192.371 215.635 221.542  1.00 87.22           C  
ATOM   9131  O   GLY B 261     192.096 216.145 222.621  1.00 87.22           O  
ATOM   9132  N   PRO B 262     193.030 214.462 221.486  1.00 90.06           N  
ATOM   9133  CA  PRO B 262     193.448 213.758 220.281  1.00 90.06           C  
ATOM   9135  C   PRO B 262     192.262 213.202 219.481  1.00 90.06           C  
ATOM   9136  CB  PRO B 262     194.374 212.640 220.772  1.00 90.06           C  
ATOM   9139  O   PRO B 262     191.391 212.531 220.030  1.00 90.06           O  
ATOM   9140  CG  PRO B 262     193.857 212.347 222.182  1.00 90.06           C  
ATOM   9143  CD  PRO B 262     193.419 213.722 222.676  1.00 90.06           C  
ATOM   9146  N   VAL B 263     192.269 213.415 218.163  1.00 89.30           N  
ATOM   9148  CA  VAL B 263     191.286 212.840 217.228  1.00 89.30           C  
ATOM   9150  C   VAL B 263     191.978 211.974 216.174  1.00 89.30           C  
ATOM   9151  CB  VAL B 263     190.381 213.932 216.623  1.00 89.30           C  
ATOM   9153  O   VAL B 263     193.030 212.329 215.640  1.00 89.30           O  
ATOM   9154  CG1 VAL B 263     191.147 214.963 215.789  1.00 89.30           C  
ATOM   9158  CG2 VAL B 263     189.264 213.323 215.771  1.00 89.30           C  
ATOM   9162  N   GLY B 264     191.427 210.793 215.888  1.00 89.22           N  
ATOM   9164  CA  GLY B 264     191.951 209.921 214.835  1.00 89.22           C  
ATOM   9167  C   GLY B 264     191.698 210.512 213.446  1.00 89.22           C  
ATOM   9168  O   GLY B 264     190.625 211.067 213.221  1.00 89.22           O  
ATOM   9169  N   LEU B 265     192.643 210.344 212.511  1.00 88.63           N  
ATOM   9171  CA  LEU B 265     192.530 210.879 211.143  1.00 88.63           C  
ATOM   9173  C   LEU B 265     191.197 210.497 210.500  1.00 88.63           C  
ATOM   9174  CB  LEU B 265     193.694 210.361 210.284  1.00 88.63           C  
ATOM   9177  O   LEU B 265     190.478 211.363 210.038  1.00 88.63           O  
ATOM   9178  CG  LEU B 265     193.772 210.960 208.865  1.00 88.63           C  
ATOM   9180  CD1 LEU B 265     194.131 212.444 208.890  1.00 88.63           C  
ATOM   9184  CD2 LEU B 265     194.819 210.197 208.064  1.00 88.63           C  
ATOM   9188  N   GLY B 266     190.801 209.224 210.587  1.00 82.46           N  
ATOM   9190  CA  GLY B 266     189.543 208.783 209.992  1.00 82.46           C  
ATOM   9193  C   GLY B 266     188.281 209.407 210.576  1.00 82.46           C  
ATOM   9194  O   GLY B 266     187.323 209.611 209.844  1.00 82.46           O  
ATOM   9195  N   THR B 267     188.271 209.739 211.866  1.00 83.34           N  
ATOM   9197  CA  THR B 267     187.147 210.447 212.491  1.00 83.34           C  
ATOM   9199  C   THR B 267     187.117 211.917 212.063  1.00 83.34           C  
ATOM   9200  CB  THR B 267     187.242 210.313 214.018  1.00 83.34           C  
ATOM   9202  O   THR B 267     186.037 212.460 211.844  1.00 83.34           O  
ATOM   9203  CG2 THR B 267     186.123 211.013 214.768  1.00 83.34           C  
ATOM   9207  OG1 THR B 267     187.177 208.957 214.396  1.00 83.34           O  
ATOM   9209  N   LEU B 268     188.294 212.532 211.906  1.00 88.53           N  
ATOM   9211  CA  LEU B 268     188.442 213.911 211.449  1.00 88.53           C  
ATOM   9213  C   LEU B 268     188.033 214.068 209.974  1.00 88.53           C  
ATOM   9214  CB  LEU B 268     189.896 214.344 211.714  1.00 88.53           C  
ATOM   9217  O   LEU B 268     187.194 214.914 209.677  1.00 88.53           O  
ATOM   9218  CG  LEU B 268     190.192 215.828 211.439  1.00 88.53           C  
ATOM   9220  CD1 LEU B 268     189.407 216.752 212.373  1.00 88.53           C  
ATOM   9224  CD2 LEU B 268     191.687 216.061 211.652  1.00 88.53           C  
ATOM   9228  N   SER B 269     188.550 213.213 209.084  1.00 87.69           N  
ATOM   9230  CA  SER B 269     188.263 213.200 207.641  1.00 87.69           C  
ATOM   9232  C   SER B 269     186.764 213.090 207.345  1.00 87.69           C  
ATOM   9233  CB  SER B 269     189.001 212.026 206.984  1.00 87.69           C  
ATOM   9236  O   SER B 269     186.225 213.888 206.581  1.00 87.69           O  
ATOM   9237  OG  SER B 269     190.391 212.115 207.214  1.00 87.69           O  
ATOM   9239  N   VAL B 270     186.055 212.178 208.027  1.00 77.19           N  
ATOM   9241  CA  VAL B 270     184.598 212.017 207.859  1.00 77.19           C  
ATOM   9243  C   VAL B 270     183.839 213.275 208.276  1.00 77.19           C  
ATOM   9244  CB  VAL B 270     184.087 210.776 208.619  1.00 77.19           C  
ATOM   9246  O   VAL B 270     182.906 213.675 207.587  1.00 77.19           O  
ATOM   9247  CG1 VAL B 270     182.556 210.677 208.692  1.00 77.19           C  
ATOM   9251  CG2 VAL B 270     184.591 209.513 207.912  1.00 77.19           C  
ATOM   9255  N   ASN B 271     184.245 213.939 209.362  1.00 79.04           N  
ATOM   9257  CA  ASN B 271     183.529 215.121 209.843  1.00 79.04           C  
ATOM   9259  C   ASN B 271     183.717 216.370 208.988  1.00 79.04           C  
ATOM   9260  CB  ASN B 271     183.897 215.404 211.302  1.00 79.04           C  
ATOM   9263  O   ASN B 271     182.805 217.188 208.883  1.00 79.04           O  
ATOM   9264  CG  ASN B 271     182.693 215.051 212.125  1.00 79.04           C  
ATOM   9265  ND2 ASN B 271     182.751 213.993 212.887  1.00 79.04           N  
ATOM   9268  OD1 ASN B 271     181.655 215.671 212.036  1.00 79.04           O  
ATOM   9269  N   ILE B 272     184.884 216.526 208.368  1.00 82.85           N  
ATOM   9271  CA  ILE B 272     185.119 217.635 207.439  1.00 82.85           C  
ATOM   9273  C   ILE B 272     184.665 217.313 206.009  1.00 82.85           C  
ATOM   9274  CB  ILE B 272     186.573 218.129 207.507  1.00 82.85           C  
ATOM   9276  O   ILE B 272     184.647 218.221 205.175  1.00 82.85           O  
ATOM   9277  CG1 ILE B 272     187.533 217.076 206.936  1.00 82.85           C  
ATOM   9280  CG2 ILE B 272     186.928 218.545 208.945  1.00 82.85           C  
ATOM   9284  CD1 ILE B 272     188.987 217.534 206.934  1.00 82.85           C  
ATOM   9288  N   ALA B 273     184.258 216.061 205.764  1.00 77.13           N  
ATOM   9290  CA  ALA B 273     183.950 215.493 204.460  1.00 77.13           C  
ATOM   9292  C   ALA B 273     185.135 215.587 203.480  1.00 77.13           C  
ATOM   9293  CB  ALA B 273     182.621 216.065 203.939  1.00 77.13           C  
ATOM   9297  O   ALA B 273     184.967 216.087 202.370  1.00 77.13           O  
ATOM   9298  N   GLU B 274     186.299 215.068 203.882  1.00 83.49           N  
ATOM   9300  CA  GLU B 274     187.492 214.861 203.039  1.00 83.49           C  
ATOM   9302  C   GLU B 274     188.002 213.414 203.111  1.00 83.49           C  
ATOM   9303  CB  GLU B 274     188.625 215.846 203.393  1.00 83.49           C  
ATOM   9306  O   GLU B 274     187.612 212.657 204.004  1.00 83.49           O  
ATOM   9307  CG  GLU B 274     188.561 217.152 202.581  1.00 83.49           C  
ATOM   9310  CD  GLU B 274     188.859 216.944 201.079  1.00 83.49           C  
ATOM   9311  OE1 GLU B 274     188.801 217.938 200.318  1.00 83.49           O  
ATOM   9312  OE2 GLU B 274     189.121 215.786 200.671  1.00 83.49           O  
ATOM   9313  N   GLU B 275     188.868 213.021 202.176  1.00 77.18           N  
ATOM   9315  CA  GLU B 275     189.581 211.738 202.274  1.00 77.18           C  
ATOM   9317  C   GLU B 275     190.727 211.775 203.294  1.00 77.18           C  
ATOM   9318  CB  GLU B 275     190.073 211.237 200.914  1.00 77.18           C  
ATOM   9321  O   GLU B 275     191.227 212.839 203.674  1.00 77.18           O  
ATOM   9322  CG  GLU B 275     188.900 210.764 200.046  1.00 77.18           C  
ATOM   9325  CD  GLU B 275     189.287 209.643 199.076  1.00 77.18           C  
ATOM   9326  OE1 GLU B 275     188.332 208.960 198.651  1.00 77.18           O  
ATOM   9327  OE2 GLU B 275     190.489 209.506 198.779  1.00 77.18           O  
ATOM   9328  N   ARG B 276     191.131 210.598 203.794  1.00 84.94           N  
ATOM   9330  CA  ARG B 276     192.237 210.497 204.761  1.00 84.94           C  
ATOM   9332  C   ARG B 276     193.555 210.903 204.121  1.00 84.94           C  
ATOM   9333  CB  ARG B 276     192.354 209.089 205.348  1.00 84.94           C  
ATOM   9336  O   ARG B 276     194.241 211.730 204.720  1.00 84.94           O  
ATOM   9337  CG  ARG B 276     191.286 208.840 206.411  1.00 84.94           C  
ATOM   9340  CD  ARG B 276     191.446 207.434 206.990  1.00 84.94           C  
ATOM   9343  NE  ARG B 276     190.197 207.029 207.655  1.00 84.94           N  
ATOM   9345  NH1 ARG B 276     190.497 204.763 207.604  1.00 84.94           N  
ATOM   9348  NH2 ARG B 276     188.561 205.613 208.347  1.00 84.94           N  
ATOM   9351  CZ  ARG B 276     189.765 205.804 207.874  1.00 84.94           C  
ATOM   9352  N   GLU B 277     193.860 210.375 202.938  1.00 78.81           N  
ATOM   9354  CA  GLU B 277     195.061 210.712 202.172  1.00 78.81           C  
ATOM   9356  C   GLU B 277     195.151 212.224 201.921  1.00 78.81           C  
ATOM   9357  CB  GLU B 277     195.093 209.933 200.842  1.00 78.81           C  
ATOM   9360  O   GLU B 277     196.167 212.828 202.244  1.00 78.81           O  
ATOM   9361  CG  GLU B 277     195.494 208.446 200.961  1.00 78.81           C  
ATOM   9364  CD  GLU B 277     194.386 207.489 201.429  1.00 78.81           C  
ATOM   9365  OE1 GLU B 277     194.713 206.310 201.702  1.00 78.81           O  
ATOM   9366  OE2 GLU B 277     193.245 207.955 201.661  1.00 78.81           O  
ATOM   9367  N   THR B 278     194.069 212.889 201.491  1.00 83.20           N  
ATOM   9369  CA  THR B 278     194.088 214.348 201.267  1.00 83.20           C  
ATOM   9371  C   THR B 278     194.466 215.132 202.527  1.00 83.20           C  
ATOM   9372  CB  THR B 278     192.722 214.873 200.803  1.00 83.20           C  
ATOM   9374  O   THR B 278     195.264 216.071 202.480  1.00 83.20           O  
ATOM   9375  CG2 THR B 278     192.873 216.252 200.171  1.00 83.20           C  
ATOM   9379  OG1 THR B 278     192.147 214.040 199.833  1.00 83.20           O  
ATOM   9381  N   VAL B 279     193.901 214.763 203.684  1.00 88.64           N  
ATOM   9383  CA  VAL B 279     194.231 215.425 204.956  1.00 88.64           C  
ATOM   9385  C   VAL B 279     195.681 215.161 205.348  1.00 88.64           C  
ATOM   9386  CB  VAL B 279     193.258 215.031 206.080  1.00 88.64           C  
ATOM   9388  O   VAL B 279     196.362 216.101 205.750  1.00 88.64           O  
ATOM   9389  CG1 VAL B 279     193.619 215.698 207.418  1.00 88.64           C  
ATOM   9393  CG2 VAL B 279     191.831 215.475 205.747  1.00 88.64           C  
ATOM   9397  N   GLU B 280     196.151 213.919 205.223  1.00 83.94           N  
ATOM   9399  CA  GLU B 280     197.499 213.491 205.615  1.00 83.94           C  
ATOM   9401  C   GLU B 280     198.603 214.067 204.714  1.00 83.94           C  
ATOM   9402  CB  GLU B 280     197.512 211.947 205.740  1.00 83.94           C  
ATOM   9405  O   GLU B 280     199.622 214.511 205.249  1.00 83.94           O  
ATOM   9406  CG  GLU B 280     198.885 211.240 205.846  1.00 83.94           C  
ATOM   9409  CD  GLU B 280     198.971 210.097 206.881  1.00 83.94           C  
ATOM   9410  OE1 GLU B 280     200.057 209.919 207.504  1.00 83.94           O  
ATOM   9411  OE2 GLU B 280     197.952 209.471 207.237  1.00 83.94           O  
ATOM   9412  N   ASP B 281     198.380 214.131 203.400  1.00 74.08           N  
ATOM   9414  CA  ASP B 281     199.415 214.458 202.413  1.00 74.08           C  
ATOM   9416  C   ASP B 281     199.345 215.897 201.892  1.00 74.08           C  
ATOM   9417  CB  ASP B 281     199.347 213.453 201.252  1.00 74.08           C  
ATOM   9420  O   ASP B 281     200.357 216.426 201.424  1.00 74.08           O  
ATOM   9421  CG  ASP B 281     199.679 212.022 201.690  1.00 74.08           C  
ATOM   9422  OD1 ASP B 281     200.473 211.872 202.655  1.00 74.08           O  
ATOM   9423  OD2 ASP B 281     199.160 211.091 201.045  1.00 74.08           O  
ATOM   9424  N   MET B 282     198.189 216.567 201.992  1.00 77.54           N  
ATOM   9426  CA  MET B 282     198.006 217.904 201.417  1.00 77.54           C  
ATOM   9428  C   MET B 282     197.840 219.023 202.446  1.00 77.54           C  
ATOM   9429  CB  MET B 282     196.839 217.874 200.425  1.00 77.54           C  
ATOM   9432  O   MET B 282     198.430 220.093 202.283  1.00 77.54           O  
ATOM   9433  CG  MET B 282     197.059 218.969 199.393  1.00 77.54           C  
ATOM   9436  SD  MET B 282     195.890 218.907 198.039  1.00 77.54           S  
ATOM   9437  CE  MET B 282     196.785 220.011 196.916  1.00 77.54           C  
ATOM   9441  N   TYR B 283     197.063 218.790 203.506  1.00 88.02           N  
ATOM   9443  CA  TYR B 283     196.760 219.816 204.511  1.00 88.02           C  
ATOM   9445  C   TYR B 283     197.656 219.700 205.755  1.00 88.02           C  
ATOM   9446  CB  TYR B 283     195.267 219.764 204.860  1.00 88.02           C  
ATOM   9449  O   TYR B 283     198.288 220.678 206.166  1.00 88.02           O  
ATOM   9450  CG  TYR B 283     194.338 220.020 203.681  1.00 88.02           C  
ATOM   9451  CD1 TYR B 283     194.202 221.325 203.171  1.00 88.02           C  
ATOM   9453  CD2 TYR B 283     193.603 218.970 203.095  1.00 88.02           C  
ATOM   9455  CE1 TYR B 283     193.363 221.580 202.071  1.00 88.02           C  
ATOM   9457  CE2 TYR B 283     192.744 219.223 202.011  1.00 88.02           C  
ATOM   9459  OH  TYR B 283     191.838 220.760 200.413  1.00 88.02           O  
ATOM   9461  CZ  TYR B 283     192.640 220.522 201.481  1.00 88.02           C  
ATOM   9462  N   GLU B 284     197.781 218.499 206.338  1.00 88.47           N  
ATOM   9464  CA  GLU B 284     198.598 218.268 207.539  1.00 88.47           C  
ATOM   9466  C   GLU B 284     200.051 218.749 207.418  1.00 88.47           C  
ATOM   9467  CB  GLU B 284     198.609 216.790 207.995  1.00 88.47           C  
ATOM   9470  O   GLU B 284     200.529 219.300 208.409  1.00 88.47           O  
ATOM   9471  CG  GLU B 284     197.613 216.500 209.128  1.00 88.47           C  
ATOM   9474  CD  GLU B 284     197.828 215.107 209.745  1.00 88.47           C  
ATOM   9475  OE1 GLU B 284     198.157 214.974 210.945  1.00 88.47           O  
ATOM   9476  OE2 GLU B 284     197.710 214.060 209.078  1.00 88.47           O  
ATOM   9477  N   PRO B 285     200.775 218.598 206.288  1.00 81.13           N  
ATOM   9478  CA  PRO B 285     202.181 218.988 206.230  1.00 81.13           C  
ATOM   9480  C   PRO B 285     202.400 220.472 206.543  1.00 81.13           C  
ATOM   9481  CB  PRO B 285     202.668 218.594 204.833  1.00 81.13           C  
ATOM   9484  O   PRO B 285     203.187 220.789 207.435  1.00 81.13           O  
ATOM   9485  CG  PRO B 285     201.748 217.429 204.470  1.00 81.13           C  
ATOM   9488  CD  PRO B 285     200.419 217.856 205.085  1.00 81.13           C  
ATOM   9491  N   TYR B 286     201.656 221.383 205.900  1.00 83.78           N  
ATOM   9493  CA  TYR B 286     201.772 222.825 206.170  1.00 83.78           C  
ATOM   9495  C   TYR B 286     201.311 223.169 207.592  1.00 83.78           C  
ATOM   9496  CB  TYR B 286     200.982 223.629 205.124  1.00 83.78           C  
ATOM   9499  O   TYR B 286     201.966 223.948 208.286  1.00 83.78           O  
ATOM   9500  CG  TYR B 286     201.162 225.140 205.225  1.00 83.78           C  
ATOM   9501  CD1 TYR B 286     200.130 225.957 205.732  1.00 83.78           C  
ATOM   9503  CD2 TYR B 286     202.364 225.734 204.789  1.00 83.78           C  
ATOM   9505  CE1 TYR B 286     200.296 227.357 205.791  1.00 83.78           C  
ATOM   9507  CE2 TYR B 286     202.529 227.135 204.845  1.00 83.78           C  
ATOM   9509  OH  TYR B 286     201.638 229.308 205.373  1.00 83.78           O  
ATOM   9511  CZ  TYR B 286     201.489 227.953 205.340  1.00 83.78           C  
ATOM   9512  N   LEU B 287     200.227 222.541 208.064  1.00 91.73           N  
ATOM   9514  CA  LEU B 287     199.695 222.758 209.412  1.00 91.73           C  
ATOM   9516  C   LEU B 287     200.654 222.275 210.512  1.00 91.73           C  
ATOM   9517  CB  LEU B 287     198.323 222.067 209.531  1.00 91.73           C  
ATOM   9520  O   LEU B 287     200.786 222.938 211.541  1.00 91.73           O  
ATOM   9521  CG  LEU B 287     197.219 222.693 208.655  1.00 91.73           C  
ATOM   9523  CD1 LEU B 287     195.950 221.843 208.717  1.00 91.73           C  
ATOM   9527  CD2 LEU B 287     196.867 224.103 209.132  1.00 91.73           C  
ATOM   9531  N   ILE B 288     201.352 221.159 210.307  1.00 85.38           N  
ATOM   9533  CA  ILE B 288     202.381 220.654 211.225  1.00 85.38           C  
ATOM   9535  C   ILE B 288     203.620 221.550 211.165  1.00 85.38           C  
ATOM   9536  CB  ILE B 288     202.703 219.170 210.924  1.00 85.38           C  
ATOM   9538  O   ILE B 288     204.109 221.981 212.208  1.00 85.38           O  
ATOM   9539  CG1 ILE B 288     201.505 218.275 211.325  1.00 85.38           C  
ATOM   9542  CG2 ILE B 288     203.969 218.703 211.670  1.00 85.38           C  
ATOM   9546  CD1 ILE B 288     201.627 216.814 210.874  1.00 85.38           C  
ATOM   9550  N   GLN B 289     204.092 221.895 209.965  1.00 75.96           N  
ATOM   9552  CA  GLN B 289     205.304 222.697 209.771  1.00 75.96           C  
ATOM   9554  C   GLN B 289     205.155 224.128 210.320  1.00 75.96           C  
ATOM   9555  CB  GLN B 289     205.644 222.680 208.274  1.00 75.96           C  
ATOM   9558  O   GLN B 289     206.103 224.692 210.863  1.00 75.96           O  
ATOM   9559  CG  GLN B 289     207.108 223.021 207.981  1.00 75.96           C  
ATOM   9562  CD  GLN B 289     207.431 222.953 206.489  1.00 75.96           C  
ATOM   9563  NE2 GLN B 289     208.694 222.935 206.124  1.00 75.96           N  
ATOM   9566  OE1 GLN B 289     206.576 222.951 205.619  1.00 75.96           O  
ATOM   9567  N   LYS B 290     203.946 224.707 210.259  1.00 85.88           N  
ATOM   9569  CA  LYS B 290     203.603 225.991 210.898  1.00 85.88           C  
ATOM   9571  C   LYS B 290     203.265 225.878 212.387  1.00 85.88           C  
ATOM   9572  CB  LYS B 290     202.457 226.656 210.121  1.00 85.88           C  
ATOM   9575  O   LYS B 290     203.042 226.910 213.030  1.00 85.88           O  
ATOM   9576  CG  LYS B 290     202.879 227.213 208.755  1.00 85.88           C  
ATOM   9579  CD  LYS B 290     203.794 228.439 208.903  1.00 85.88           C  
ATOM   9582  CE  LYS B 290     203.950 229.112 207.543  1.00 85.88           C  
ATOM   9585  NZ  LYS B 290     204.346 230.533 207.670  1.00 85.88           N  
ATOM   9589  N   GLY B 291     203.241 224.663 212.939  1.00 86.70           N  
ATOM   9591  CA  GLY B 291     203.029 224.392 214.357  1.00 86.70           C  
ATOM   9594  C   GLY B 291     201.577 224.496 214.825  1.00 86.70           C  
ATOM   9595  O   GLY B 291     201.360 224.737 216.010  1.00 86.70           O  
ATOM   9596  N   PHE B 292     200.588 224.345 213.939  1.00 94.26           N  
ATOM   9598  CA  PHE B 292     199.156 224.344 214.272  1.00 94.26           C  
ATOM   9600  C   PHE B 292     198.635 222.965 214.705  1.00 94.26           C  
ATOM   9601  CB  PHE B 292     198.350 224.849 213.067  1.00 94.26           C  
ATOM   9604  O   PHE B 292     197.740 222.881 215.546  1.00 94.26           O  
ATOM   9605  CG  PHE B 292     198.590 226.300 212.707  1.00 94.26           C  
ATOM   9606  CD1 PHE B 292     198.172 227.310 213.591  1.00 94.26           C  
ATOM   9608  CD2 PHE B 292     199.166 226.652 211.473  1.00 94.26           C  
ATOM   9610  CE1 PHE B 292     198.307 228.662 213.242  1.00 94.26           C  
ATOM   9612  CE2 PHE B 292     199.318 228.008 211.129  1.00 94.26           C  
ATOM   9614  CZ  PHE B 292     198.882 229.011 212.010  1.00 94.26           C  
ATOM   9616  N   ILE B 293     199.204 221.881 214.165  1.00 92.95           N  
ATOM   9618  CA  ILE B 293     198.825 220.494 214.482  1.00 92.95           C  
ATOM   9620  C   ILE B 293     200.056 219.696 214.914  1.00 92.95           C  
ATOM   9621  CB  ILE B 293     198.081 219.831 213.292  1.00 92.95           C  
ATOM   9623  O   ILE B 293     201.160 219.902 214.415  1.00 92.95           O  
ATOM   9624  CG1 ILE B 293     196.755 220.582 213.030  1.00 92.95           C  
ATOM   9627  CG2 ILE B 293     197.806 218.332 213.544  1.00 92.95           C  
ATOM   9631  CD1 ILE B 293     195.926 220.027 211.866  1.00 92.95           C  
ATOM   9635  N   MET B 294     199.860 218.741 215.823  1.00 86.73           N  
ATOM   9637  CA  MET B 294     200.862 217.743 216.192  1.00 86.73           C  
ATOM   9639  C   MET B 294     200.279 216.325 216.108  1.00 86.73           C  
ATOM   9640  CB  MET B 294     201.384 218.076 217.595  1.00 86.73           C  
ATOM   9643  O   MET B 294     199.134 216.084 216.501  1.00 86.73           O  
ATOM   9644  CG  MET B 294     202.738 217.422 217.886  1.00 86.73           C  
ATOM   9647  SD  MET B 294     203.310 217.624 219.597  1.00 86.73           S  
ATOM   9648  CE  MET B 294     203.339 219.433 219.746  1.00 86.73           C  
ATOM   9652  N   ARG B 295     201.068 215.356 215.622  1.00 85.22           N  
ATOM   9654  CA  ARG B 295     200.689 213.931 215.598  1.00 85.22           C  
ATOM   9656  C   ARG B 295     201.124 213.222 216.880  1.00 85.22           C  
ATOM   9657  CB  ARG B 295     201.260 213.224 214.357  1.00 85.22           C  
ATOM   9660  O   ARG B 295     202.287 213.282 217.267  1.00 85.22           O  
ATOM   9661  CG  ARG B 295     200.526 213.608 213.061  1.00 85.22           C  
ATOM   9664  CD  ARG B 295     201.082 212.794 211.888  1.00 85.22           C  
ATOM   9667  NE  ARG B 295     200.400 213.105 210.623  1.00 85.22           N  
ATOM   9669  NH1 ARG B 295     201.343 211.446 209.332  1.00 85.22           N  
ATOM   9672  NH2 ARG B 295     200.008 212.900 208.387  1.00 85.22           N  
ATOM   9675  CZ  ARG B 295     200.592 212.496 209.464  1.00 85.22           C  
ATOM   9676  N   THR B 296     200.206 212.483 217.498  1.00 80.32           N  
ATOM   9678  CA  THR B 296     200.458 211.639 218.678  1.00 80.32           C  
ATOM   9680  C   THR B 296     200.019 210.195 218.419  1.00 80.32           C  
ATOM   9681  CB  THR B 296     199.751 212.178 219.936  1.00 80.32           C  
ATOM   9683  O   THR B 296     199.286 209.916 217.470  1.00 80.32           O  
ATOM   9684  CG2 THR B 296     199.963 213.672 220.171  1.00 80.32           C  
ATOM   9688  OG1 THR B 296     198.369 211.905 219.880  1.00 80.32           O  
ATOM   9690  N   ARG B 297     200.400 209.257 219.301  1.00 72.83           N  
ATOM   9692  CA  ARG B 297     199.962 207.846 219.214  1.00 72.83           C  
ATOM   9694  C   ARG B 297     198.443 207.659 219.280  1.00 72.83           C  
ATOM   9695  CB  ARG B 297     200.622 207.005 220.321  1.00 72.83           C  
ATOM   9698  O   ARG B 297     197.947 206.630 218.838  1.00 72.83           O  
ATOM   9699  CG  ARG B 297     202.073 206.641 219.980  1.00 72.83           C  
ATOM   9702  CD  ARG B 297     202.653 205.630 220.978  1.00 72.83           C  
ATOM   9705  NE  ARG B 297     202.983 206.249 222.278  1.00 72.83           N  
ATOM   9707  NH1 ARG B 297     203.402 204.311 223.437  1.00 72.83           N  
ATOM   9710  NH2 ARG B 297     203.753 206.284 224.421  1.00 72.83           N  
ATOM   9713  CZ  ARG B 297     203.372 205.613 223.370  1.00 72.83           C  
ATOM   9714  N   THR B 298     197.715 208.609 219.862  1.00 81.38           N  
ATOM   9716  CA  THR B 298     196.257 208.543 220.036  1.00 81.38           C  
ATOM   9718  C   THR B 298     195.478 209.348 218.998  1.00 81.38           C  
ATOM   9719  CB  THR B 298     195.862 208.973 221.458  1.00 81.38           C  
ATOM   9721  O   THR B 298     194.257 209.247 218.974  1.00 81.38           O  
ATOM   9722  CG2 THR B 298     196.176 207.862 222.463  1.00 81.38           C  
ATOM   9726  OG1 THR B 298     196.610 210.091 221.880  1.00 81.38           O  
ATOM   9728  N   GLY B 299     196.149 210.135 218.151  1.00 88.13           N  
ATOM   9730  CA  GLY B 299     195.502 211.007 217.168  1.00 88.13           C  
ATOM   9733  C   GLY B 299     196.241 212.328 216.948  1.00 88.13           C  
ATOM   9734  O   GLY B 299     197.347 212.530 217.452  1.00 88.13           O  
ATOM   9735  N   ARG B 300     195.622 213.229 216.186  1.00 92.59           N  
ATOM   9737  CA  ARG B 300     196.080 214.605 215.950  1.00 92.59           C  
ATOM   9739  C   ARG B 300     195.594 215.516 217.075  1.00 92.59           C  
ATOM   9740  CB  ARG B 300     195.557 215.111 214.594  1.00 92.59           C  
ATOM   9743  O   ARG B 300     194.478 215.327 217.557  1.00 92.59           O  
ATOM   9744  CG  ARG B 300     196.309 214.568 213.371  1.00 92.59           C  
ATOM   9747  CD  ARG B 300     196.151 213.063 213.107  1.00 92.59           C  
ATOM   9750  NE  ARG B 300     196.810 212.704 211.841  1.00 92.59           N  
ATOM   9752  NH1 ARG B 300     196.807 210.410 211.955  1.00 92.59           N  
ATOM   9755  NH2 ARG B 300     197.511 211.452 210.099  1.00 92.59           N  
ATOM   9758  CZ  ARG B 300     197.038 211.521 211.307  1.00 92.59           C  
ATOM   9759  N   VAL B 301     196.418 216.484 217.472  1.00 92.74           N  
ATOM   9761  CA  VAL B 301     196.114 217.464 218.527  1.00 92.74           C  
ATOM   9763  C   VAL B 301     196.372 218.871 217.988  1.00 92.74           C  
ATOM   9764  CB  VAL B 301     196.941 217.208 219.806  1.00 92.74           C  
ATOM   9766  O   VAL B 301     197.424 219.111 217.389  1.00 92.74           O  
ATOM   9767  CG1 VAL B 301     196.393 218.014 220.989  1.00 92.74           C  
ATOM   9771  CG2 VAL B 301     196.930 215.732 220.235  1.00 92.74           C  
ATOM   9775  N   ALA B 302     195.415 219.778 218.170  1.00 95.47           N  
ATOM   9777  CA  ALA B 302     195.564 221.193 217.851  1.00 95.47           C  
ATOM   9779  C   ALA B 302     196.442 221.861 218.918  1.00 95.47           C  
ATOM   9780  CB  ALA B 302     194.176 221.838 217.748  1.00 95.47           C  
ATOM   9784  O   ALA B 302     196.288 221.610 220.113  1.00 95.47           O  
ATOM   9785  N   THR B 303     197.391 222.692 218.501  1.00 92.43           N  
ATOM   9787  CA  THR B 303     198.327 223.348 219.426  1.00 92.43           C  
ATOM   9789  C   THR B 303     197.746 224.643 219.997  1.00 92.43           C  
ATOM   9790  CB  THR B 303     199.665 223.636 218.736  1.00 92.43           C  
ATOM   9792  O   THR B 303     196.781 225.193 219.468  1.00 92.43           O  
ATOM   9793  CG2 THR B 303     200.292 222.392 218.100  1.00 92.43           C  
ATOM   9797  OG1 THR B 303     199.453 224.627 217.763  1.00 92.43           O  
ATOM   9799  N   ALA B 304     198.383 225.208 221.031  1.00 92.81           N  
ATOM   9801  CA  ALA B 304     198.024 226.531 221.555  1.00 92.81           C  
ATOM   9803  C   ALA B 304     198.010 227.622 220.463  1.00 92.81           C  
ATOM   9804  CB  ALA B 304     199.009 226.890 222.672  1.00 92.81           C  
ATOM   9808  O   ALA B 304     197.146 228.494 220.479  1.00 92.81           O  
ATOM   9809  N   LYS B 305     198.912 227.519 219.472  1.00 93.56           N  
ATOM   9811  CA  LYS B 305     198.957 228.426 218.317  1.00 93.56           C  
ATOM   9813  C   LYS B 305     197.678 228.342 217.480  1.00 93.56           C  
ATOM   9814  CB  LYS B 305     200.207 228.125 217.467  1.00 93.56           C  
ATOM   9817  O   LYS B 305     197.184 229.369 217.029  1.00 93.56           O  
ATOM   9818  CG  LYS B 305     200.390 229.173 216.360  1.00 93.56           C  
ATOM   9821  CD  LYS B 305     201.569 228.875 215.429  1.00 93.56           C  
ATOM   9824  CE  LYS B 305     201.534 229.918 214.303  1.00 93.56           C  
ATOM   9827  NZ  LYS B 305     202.575 229.702 213.275  1.00 93.56           N  
ATOM   9831  N   ALA B 306     197.128 227.142 217.283  1.00 95.05           N  
ATOM   9833  CA  ALA B 306     195.865 226.973 216.567  1.00 95.05           C  
ATOM   9835  C   ALA B 306     194.685 227.592 217.322  1.00 95.05           C  
ATOM   9836  CB  ALA B 306     195.640 225.485 216.284  1.00 95.05           C  
ATOM   9840  O   ALA B 306     193.863 228.256 216.701  1.00 95.05           O  
ATOM   9841  N   TYR B 307     194.624 227.434 218.648  1.00 94.81           N  
ATOM   9843  CA  TYR B 307     193.592 228.074 219.471  1.00 94.81           C  
ATOM   9845  C   TYR B 307     193.653 229.602 219.380  1.00 94.81           C  
ATOM   9846  CB  TYR B 307     193.723 227.620 220.926  1.00 94.81           C  
ATOM   9849  O   TYR B 307     192.647 230.220 219.041  1.00 94.81           O  
ATOM   9850  CG  TYR B 307     193.036 226.308 221.233  1.00 94.81           C  
ATOM   9851  CD1 TYR B 307     191.792 226.312 221.888  1.00 94.81           C  
ATOM   9853  CD2 TYR B 307     193.644 225.088 220.884  1.00 94.81           C  
ATOM   9855  CE1 TYR B 307     191.153 225.098 222.193  1.00 94.81           C  
ATOM   9857  CE2 TYR B 307     193.017 223.870 221.196  1.00 94.81           C  
ATOM   9859  OH  TYR B 307     191.170 222.709 222.153  1.00 94.81           O  
ATOM   9861  CZ  TYR B 307     191.767 223.879 221.844  1.00 94.81           C  
ATOM   9862  N   GLU B 308     194.830 230.198 219.614  1.00 93.94           N  
ATOM   9864  CA  GLU B 308     195.013 231.656 219.534  1.00 93.94           C  
ATOM   9866  C   GLU B 308     194.655 232.201 218.151  1.00 93.94           C  
ATOM   9867  CB  GLU B 308     196.466 232.050 219.866  1.00 93.94           C  
ATOM   9870  O   GLU B 308     193.911 233.176 218.049  1.00 93.94           O  
ATOM   9871  CG  GLU B 308     196.674 232.328 221.360  1.00 93.94           C  
ATOM   9874  CD  GLU B 308     198.097 232.815 221.697  1.00 93.94           C  
ATOM   9875  OE1 GLU B 308     198.246 233.496 222.740  1.00 93.94           O  
ATOM   9876  OE2 GLU B 308     199.046 232.487 220.946  1.00 93.94           O  
ATOM   9877  N   HIS B 309     195.144 231.557 217.090  1.00 93.78           N  
ATOM   9879  CA  HIS B 309     194.906 231.994 215.714  1.00 93.78           C  
ATOM   9881  C   HIS B 309     193.428 231.926 215.322  1.00 93.78           C  
ATOM   9882  CB  HIS B 309     195.760 231.134 214.783  1.00 93.78           C  
ATOM   9885  O   HIS B 309     192.902 232.842 214.699  1.00 93.78           O  
ATOM   9886  CG  HIS B 309     195.651 231.575 213.355  1.00 93.78           C
[truncated: 819,988 more chars]
