# Supplementary material for: Improving deep learning protein monomer and complex structure prediction using DeepMSA2 with huge metagenomics data
Source: Nat Methods. 2024 Jan 2;21(2):279–89. doi: 10.1038/s41592-023-02130-4 (PMC10864179; doi:10.1038/s41592-023-02130-4)
Supplement: Supplementary file 17 — Statistical source data and structure coordinate files. [file 41592_2023_2130_MOESM17_ESM.zip › Figure6/Fig6B.T1173o.DMFold-Multimer_model.pdb]

PFRMAT TS
TARGET T1173
MODEL   1
PARENT N/A
ATOM      1  N   ASN A   1       4.654  14.356  -6.072  1.00 78.34           N  
ATOM      5  CA  ASN A   1       3.475  13.587  -5.665  1.00 78.34           C  
ATOM      7  C   ASN A   1       2.984  12.716  -6.799  1.00 78.34           C  
ATOM      8  CB  ASN A   1       2.387  14.506  -5.091  1.00 78.34           C  
ATOM     11  O   ASN A   1       2.818  13.170  -7.926  1.00 78.34           O  
ATOM     12  CG  ASN A   1       2.913  15.179  -3.830  1.00 78.34           C  
ATOM     13  ND2 ASN A   1       2.232  16.160  -3.286  1.00 78.34           N  
ATOM     16  OD1 ASN A   1       3.981  14.829  -3.353  1.00 78.34           O  
ATOM     17  N   ALA A   2       2.778  11.448  -6.491  1.00 78.41           N  
ATOM     19  CA  ALA A   2       2.131  10.481  -7.357  1.00 78.41           C  
ATOM     21  C   ALA A   2       1.289   9.562  -6.464  1.00 78.41           C  
ATOM     22  CB  ALA A   2       3.201   9.741  -8.169  1.00 78.41           C  
ATOM     26  O   ALA A   2       1.598   9.419  -5.279  1.00 78.41           O  
ATOM     27  N   SER A   3       0.212   8.994  -6.998  1.00 84.09           N  
ATOM     29  CA  SER A   3      -0.681   8.122  -6.232  1.00 84.09           C  
ATOM     31  C   SER A   3      -1.312   7.049  -7.110  1.00 84.09           C  
ATOM     32  CB  SER A   3      -1.759   8.929  -5.484  1.00 84.09           C  
ATOM     35  O   SER A   3      -1.377   7.179  -8.333  1.00 84.09           O  
ATOM     36  OG  SER A   3      -2.891   9.232  -6.283  1.00 84.09           O  
ATOM     38  N   ILE A   4      -1.801   5.996  -6.459  1.00 87.00           N  
ATOM     40  CA  ILE A   4      -2.679   4.997  -7.064  1.00 87.00           C  
ATOM     42  C   ILE A   4      -3.982   5.013  -6.275  1.00 87.00           C  
ATOM     43  CB  ILE A   4      -2.026   3.601  -7.086  1.00 87.00           C  
ATOM     45  O   ILE A   4      -3.969   4.792  -5.064  1.00 87.00           O  
ATOM     46  CG1 ILE A   4      -0.717   3.647  -7.902  1.00 87.00           C  
ATOM     49  CG2 ILE A   4      -3.010   2.583  -7.691  1.00 87.00           C  
ATOM     53  CD1 ILE A   4       0.065   2.331  -7.946  1.00 87.00           C  
ATOM     57  N   ASN A   5      -5.093   5.277  -6.958  1.00 84.22           N  
ATOM     59  CA  ASN A   5      -6.411   5.365  -6.341  1.00 84.22           C  
ATOM     61  C   ASN A   5      -7.312   4.241  -6.865  1.00 84.22           C  
ATOM     62  CB  ASN A   5      -7.028   6.754  -6.597  1.00 84.22           C  
ATOM     65  O   ASN A   5      -7.399   4.016  -8.072  1.00 84.22           O  
ATOM     66  CG  ASN A   5      -6.259   7.937  -6.021  1.00 84.22           C  
ATOM     67  ND2 ASN A   5      -6.737   9.132  -6.271  1.00 84.22           N  
ATOM     70  OD1 ASN A   5      -5.224   7.846  -5.378  1.00 84.22           O  
ATOM     71  N   PHE A   6      -8.032   3.583  -5.957  1.00 85.76           N  
ATOM     73  CA  PHE A   6      -9.099   2.637  -6.284  1.00 85.76           C  
ATOM     75  C   PHE A   6     -10.441   3.365  -6.162  1.00 85.76           C  
ATOM     76  CB  PHE A   6      -9.018   1.426  -5.341  1.00 85.76           C  
ATOM     79  O   PHE A   6     -10.771   3.859  -5.086  1.00 85.76           O  
ATOM     80  CG  PHE A   6      -7.678   0.712  -5.362  1.00 85.76           C  
ATOM     81  CD1 PHE A   6      -7.405  -0.235  -6.364  1.00 85.76           C  
ATOM     83  CD2 PHE A   6      -6.696   1.003  -4.398  1.00 85.76           C  
ATOM     85  CE1 PHE A   6      -6.168  -0.897  -6.402  1.00 85.76           C  
ATOM     87  CE2 PHE A   6      -5.451   0.350  -4.439  1.00 85.76           C  
ATOM     89  CZ  PHE A   6      -5.187  -0.604  -5.438  1.00 85.76           C  
ATOM     91  N   VAL A   7     -11.200   3.470  -7.256  1.00 85.79           N  
ATOM     93  CA  VAL A   7     -12.412   4.307  -7.321  1.00 85.79           C  
ATOM     95  C   VAL A   7     -13.608   3.473  -7.765  1.00 85.79           C  
ATOM     96  CB  VAL A   7     -12.197   5.524  -8.245  1.00 85.79           C  
ATOM     98  O   VAL A   7     -13.530   2.775  -8.771  1.00 85.79           O  
ATOM     99  CG1 VAL A   7     -13.427   6.441  -8.275  1.00 85.79           C  
ATOM    103  CG2 VAL A   7     -11.002   6.367  -7.775  1.00 85.79           C  
ATOM    107  N   ALA A   8     -14.720   3.546  -7.030  1.00 86.03           N  
ATOM    109  CA  ALA A   8     -15.966   2.881  -7.407  1.00 86.03           C  
ATOM    111  C   ALA A   8     -16.539   3.465  -8.715  1.00 86.03           C  
ATOM    112  CB  ALA A   8     -16.958   3.002  -6.245  1.00 86.03           C  
ATOM    116  O   ALA A   8     -16.539   4.678  -8.907  1.00 86.03           O  
ATOM    117  N   THR A   9     -17.031   2.603  -9.607  1.00 86.05           N  
ATOM    119  CA  THR A   9     -17.645   2.978 -10.903  1.00 86.05           C  
ATOM    121  C   THR A   9     -19.162   2.798 -10.916  1.00 86.05           C  
ATOM    122  CB  THR A   9     -17.019   2.189 -12.060  1.00 86.05           C  
ATOM    124  O   THR A   9     -19.818   3.067 -11.918  1.00 86.05           O  
ATOM    125  CG2 THR A   9     -15.555   2.586 -12.245  1.00 86.05           C  
ATOM    129  OG1 THR A   9     -17.053   0.812 -11.774  1.00 86.05           O  
ATOM    131  N   GLU A  10     -19.715   2.349  -9.794  1.00 84.39           N  
ATOM    133  CA  GLU A  10     -21.137   2.243  -9.495  1.00 84.39           C  
ATOM    135  C   GLU A  10     -21.328   2.282  -7.972  1.00 84.39           C  
ATOM    136  CB  GLU A  10     -21.722   0.956 -10.102  1.00 84.39           C  
ATOM    139  O   GLU A  10     -20.360   2.182  -7.211  1.00 84.39           O  
ATOM    140  CG  GLU A  10     -21.134  -0.330  -9.502  1.00 84.39           C  
ATOM    143  CD  GLU A  10     -21.668  -1.598 -10.174  1.00 84.39           C  
ATOM    144  OE1 GLU A  10     -21.075  -2.674  -9.930  1.00 84.39           O  
ATOM    145  OE2 GLU A  10     -22.656  -1.543 -10.932  1.00 84.39           O  
ATOM    146  N   ALA A  11     -22.572   2.407  -7.511  1.00 84.36           N  
ATOM    148  CA  ALA A  11     -22.872   2.252  -6.093  1.00 84.36           C  
ATOM    150  C   ALA A  11     -22.563   0.813  -5.653  1.00 84.36           C  
ATOM    151  CB  ALA A  11     -24.334   2.630  -5.840  1.00 84.36           C  
ATOM    155  O   ALA A  11     -23.112  -0.142  -6.203  1.00 84.36           O  
ATOM    156  N   HIS A  12     -21.690   0.656  -4.654  1.00 82.28           N  
ATOM    158  CA  HIS A  12     -21.371  -0.670  -4.128  1.00 82.28           C  
ATOM    160  C   HIS A  12     -22.545  -1.221  -3.320  1.00 82.28           C  
ATOM    161  CB  HIS A  12     -20.057  -0.669  -3.332  1.00 82.28           C  
ATOM    164  O   HIS A  12     -23.073  -0.563  -2.425  1.00 82.28           O  
ATOM    165  CG  HIS A  12     -18.804  -0.559  -4.173  1.00 82.28           C  
ATOM    166  CD2 HIS A  12     -18.739  -0.341  -5.519  1.00 82.28           C  
ATOM    168  ND1 HIS A  12     -17.501  -0.668  -3.682  1.00 82.28           N  
ATOM    169  CE1 HIS A  12     -16.691  -0.491  -4.732  1.00 82.28           C  
ATOM    171  NE2 HIS A  12     -17.408  -0.315  -5.853  1.00 82.28           N  
ATOM    173  N   THR A  13     -22.942  -2.446  -3.641  1.00 82.48           N  
ATOM    175  CA  THR A  13     -24.003  -3.208  -2.977  1.00 82.48           C  
ATOM    177  C   THR A  13     -23.536  -4.648  -2.755  1.00 82.48           C  
ATOM    178  CB  THR A  13     -25.312  -3.198  -3.791  1.00 82.48           C  
ATOM    180  O   THR A  13     -22.418  -5.016  -3.113  1.00 82.48           O  
ATOM    181  CG2 THR A  13     -25.789  -1.811  -4.215  1.00 82.48           C  
ATOM    185  OG1 THR A  13     -25.182  -3.987  -4.948  1.00 82.48           O  
ATOM    187  N   ALA A  14     -24.403  -5.505  -2.210  1.00 78.87           N  
ATOM    189  CA  ALA A  14     -24.115  -6.934  -2.097  1.00 78.87           C  
ATOM    191  C   ALA A  14     -23.940  -7.644  -3.459  1.00 78.87           C  
ATOM    192  CB  ALA A  14     -25.239  -7.577  -1.278  1.00 78.87           C  
ATOM    196  O   ALA A  14     -23.373  -8.733  -3.500  1.00 78.87           O  
ATOM    197  N   SER A  15     -24.413  -7.050  -4.563  1.00 78.07           N  
ATOM    199  CA  SER A  15     -24.385  -7.652  -5.907  1.00 78.07           C  
ATOM    201  C   SER A  15     -23.625  -6.823  -6.942  1.00 78.07           C  
ATOM    202  CB  SER A  15     -25.815  -7.896  -6.402  1.00 78.07           C  
ATOM    205  O   SER A  15     -23.465  -7.266  -8.073  1.00 78.07           O  
ATOM    206  OG  SER A  15     -26.531  -8.678  -5.464  1.00 78.07           O  
ATOM    208  N   ALA A  16     -23.155  -5.634  -6.572  1.00 80.43           N  
ATOM    210  CA  ALA A  16     -22.540  -4.680  -7.483  1.00 80.43           C  
ATOM    212  C   ALA A  16     -21.300  -4.085  -6.818  1.00 80.43           C  
ATOM    213  CB  ALA A  16     -23.589  -3.623  -7.845  1.00 80.43           C  
ATOM    217  O   ALA A  16     -21.372  -3.555  -5.711  1.00 80.43           O  
ATOM    218  N   GLY A  17     -20.152  -4.222  -7.463  1.00 82.61           N  
ATOM    220  CA  GLY A  17     -18.853  -3.860  -6.921  1.00 82.61           C  
ATOM    223  C   GLY A  17     -17.949  -3.248  -7.975  1.00 82.61           C  
ATOM    224  O   GLY A  17     -16.738  -3.369  -7.848  1.00 82.61           O  
ATOM    225  N   GLY A  18     -18.477  -2.619  -9.015  1.00 79.83           N  
ATOM    227  CA  GLY A  18     -17.688  -1.978 -10.059  1.00 79.83           C  
ATOM    230  C   GLY A  18     -16.632  -1.019  -9.503  1.00 79.83           C  
ATOM    231  O   GLY A  18     -16.914  -0.195  -8.625  1.00 79.83           O  
ATOM    232  N   ALA A  19     -15.387  -1.135  -9.968  1.00 85.35           N  
ATOM    234  CA  ALA A  19     -14.332  -0.181  -9.627  1.00 85.35           C  
ATOM    236  C   ALA A  19     -13.247  -0.101 -10.704  1.00 85.35           C  
ATOM    237  CB  ALA A  19     -13.715  -0.552  -8.271  1.00 85.35           C  
ATOM    241  O   ALA A  19     -12.962  -1.087 -11.376  1.00 85.35           O  
ATOM    242  N   LYS A  20     -12.590   1.057 -10.791  1.00 87.12           N  
ATOM    244  CA  LYS A  20     -11.425   1.333 -11.638  1.00 87.12           C  
ATOM    246  C   LYS A  20     -10.171   1.623 -10.808  1.00 87.12           C  
ATOM    247  CB  LYS A  20     -11.756   2.455 -12.639  1.00 87.12           C  
ATOM    250  O   LYS A  20     -10.268   1.980  -9.631  1.00 87.12           O  
ATOM    251  CG  LYS A  20     -12.073   3.842 -12.045  1.00 87.12           C  
ATOM    254  CD  LYS A  20     -12.237   4.844 -13.202  1.00 87.12           C  
ATOM    257  CE  LYS A  20     -12.554   6.278 -12.757  1.00 87.12           C  
ATOM    260  NZ  LYS A  20     -12.151   7.279 -13.792  1.00 87.12           N  
ATOM    264  N   ILE A  21      -8.999   1.496 -11.430  1.00 88.00           N  
ATOM    266  CA  ILE A  21      -7.698   1.880 -10.864  1.00 88.00           C  
ATOM    268  C   ILE A  21      -7.190   3.105 -11.621  1.00 88.00           C  
ATOM    269  CB  ILE A  21      -6.667   0.727 -10.923  1.00 88.00           C  
ATOM    271  O   ILE A  21      -7.127   3.086 -12.848  1.00 88.00           O  
ATOM    272  CG1 ILE A  21      -7.226  -0.555 -10.271  1.00 88.00           C  
ATOM    275  CG2 ILE A  21      -5.360   1.154 -10.222  1.00 88.00           C  
ATOM    279  CD1 ILE A  21      -6.330  -1.790 -10.418  1.00 88.00           C  
ATOM    283  N   ILE A  22      -6.823   4.156 -10.893  1.00 89.68           N  
ATOM    285  CA  ILE A  22      -6.308   5.409 -11.455  1.00 89.68           C  
ATOM    287  C   ILE A  22      -4.865   5.612 -10.996  1.00 89.68           C  
ATOM    288  CB  ILE A  22      -7.190   6.606 -11.046  1.00 89.68           C  
ATOM    290  O   ILE A  22      -4.581   5.532  -9.799  1.00 89.68           O  
ATOM    291  CG1 ILE A  22      -8.680   6.384 -11.395  1.00 89.68           C  
ATOM    294  CG2 ILE A  22      -6.662   7.878 -11.724  1.00 89.68           C  
ATOM    298  CD1 ILE A  22      -9.570   7.535 -10.910  1.00 89.68           C  
ATOM    302  N   PHE A  23      -3.976   5.930 -11.935  1.00 89.25           N  
ATOM    304  CA  PHE A  23      -2.582   6.284 -11.680  1.00 89.25           C  
ATOM    306  C   PHE A  23      -2.399   7.786 -11.894  1.00 89.25           C  
ATOM    307  CB  PHE A  23      -1.657   5.476 -12.596  1.00 89.25           C  
ATOM    310  O   PHE A  23      -2.559   8.293 -13.010  1.00 89.25           O  
ATOM    311  CG  PHE A  23      -1.862   3.976 -12.534  1.00 89.25           C  
ATOM    312  CD1 PHE A  23      -1.085   3.184 -11.671  1.00 89.25           C  
ATOM    314  CD2 PHE A  23      -2.852   3.369 -13.330  1.00 89.25           C  
ATOM    316  CE1 PHE A  23      -1.304   1.797 -11.596  1.00 89.25           C  
ATOM    318  CE2 PHE A  23      -3.071   1.987 -13.255  1.00 89.25           C  
ATOM    320  CZ  PHE A  23      -2.295   1.198 -12.393  1.00 89.25           C  
ATOM    322  N   ASN A  24      -2.060   8.500 -10.821  1.00 88.21           N  
ATOM    324  CA  ASN A  24      -1.879   9.946 -10.841  1.00 88.21           C  
ATOM    326  C   ASN A  24      -0.400  10.304 -10.719  1.00 88.21           C  
ATOM    327  CB  ASN A  24      -2.691  10.611  -9.720  1.00 88.21           C  
ATOM    330  O   ASN A  24       0.289   9.801  -9.829  1.00 88.21           O  
ATOM    331  CG  ASN A  24      -4.152  10.229  -9.737  1.00 88.21           C  
ATOM    332  ND2 ASN A  24      -4.621   9.570  -8.708  1.00 88.21           N  
ATOM    335  OD1 ASN A  24      -4.886  10.517 -10.661  1.00 88.21           O  
ATOM    336  N   THR A  25       0.064  11.243 -11.540  1.00 87.71           N  
ATOM    338  CA  THR A  25       1.381  11.879 -11.390  1.00 87.71           C  
ATOM    340  C   THR A  25       1.248  13.397 -11.430  1.00 87.71           C  
ATOM    341  CB  THR A  25       2.434  11.382 -12.400  1.00 87.71           C  
ATOM    343  O   THR A  25       0.221  13.945 -11.841  1.00 87.71           O  
ATOM    344  CG2 THR A  25       2.608   9.866 -12.370  1.00 87.71           C  
ATOM    348  OG1 THR A  25       2.141  11.758 -13.715  1.00 87.71           O  
ATOM    350  N   THR A  26       2.270  14.085 -10.930  1.00 85.30           N  
ATOM    352  CA  THR A  26       2.350  15.550 -10.920  1.00 85.30           C  
ATOM    354  C   THR A  26       3.412  15.967 -11.925  1.00 85.30           C  
ATOM    355  CB  THR A  26       2.709  16.066  -9.521  1.00 85.30           C  
ATOM    357  O   THR A  26       4.523  15.443 -11.863  1.00 85.30           O  
ATOM    358  CG2 THR A  26       2.652  17.580  -9.385  1.00 85.30           C  
ATOM    362  OG1 THR A  26       1.821  15.534  -8.566  1.00 85.30           O  
ATOM    364  N   ASN A  27       3.077  16.891 -12.828  1.00 82.62           N  
ATOM    366  CA  ASN A  27       4.045  17.487 -13.748  1.00 82.62           C  
ATOM    368  C   ASN A  27       5.133  18.245 -12.967  1.00 82.62           C  
ATOM    369  CB  ASN A  27       3.302  18.413 -14.727  1.00 82.62           C  
ATOM    372  O   ASN A  27       4.867  18.773 -11.886  1.00 82.62           O  
ATOM    373  CG  ASN A  27       2.446  17.655 -15.731  1.00 82.62           C  
ATOM    374  ND2 ASN A  27       2.970  17.385 -16.905  1.00 82.62           N  
ATOM    377  OD1 ASN A  27       1.306  17.282 -15.477  1.00 82.62           O  
ATOM    378  N   ASN A  28       6.344  18.332 -13.523  1.00 83.75           N  
ATOM    380  CA  ASN A  28       7.388  19.171 -12.931  1.00 83.75           C  
ATOM    382  C   ASN A  28       6.926  20.639 -12.868  1.00 83.75           C  
ATOM    383  CB  ASN A  28       8.713  19.034 -13.700  1.00 83.75           C  
ATOM    386  O   ASN A  28       6.270  21.125 -13.792  1.00 83.75           O  
ATOM    387  CG  ASN A  28       9.475  17.746 -13.432  1.00 83.75           C  
ATOM    388  ND2 ASN A  28      10.626  17.589 -14.037  1.00 83.75           N  
ATOM    391  OD1 ASN A  28       9.067  16.850 -12.709  1.00 83.75           O  
ATOM    392  N   GLY A  29       7.251  21.334 -11.780  1.00 80.60           N  
ATOM    394  CA  GLY A  29       6.807  22.709 -11.529  1.00 80.60           C  
ATOM    397  C   GLY A  29       5.324  22.855 -11.158  1.00 80.60           C  
ATOM    398  O   GLY A  29       4.817  23.975 -11.123  1.00 80.60           O  
ATOM    399  N   ALA A  30       4.622  21.751 -10.889  1.00 85.91           N  
ATOM    401  CA  ALA A  30       3.253  21.747 -10.378  1.00 85.91           C  
ATOM    403  C   ALA A  30       3.172  21.051  -9.009  1.00 85.91           C  
ATOM    404  CB  ALA A  30       2.333  21.099 -11.423  1.00 85.91           C  
ATOM    408  O   ALA A  30       4.078  20.322  -8.606  1.00 85.91           O  
ATOM    409  N   THR A  31       2.065  21.251  -8.289  1.00 82.42           N  
ATOM    411  CA  THR A  31       1.833  20.667  -6.952  1.00 82.42           C  
ATOM    413  C   THR A  31       0.688  19.653  -6.918  1.00 82.42           C  
ATOM    414  CB  THR A  31       1.553  21.776  -5.930  1.00 82.42           C  
ATOM    416  O   THR A  31       0.696  18.739  -6.091  1.00 82.42           O  
ATOM    417  CG2 THR A  31       2.741  22.719  -5.762  1.00 82.42           C  
ATOM    421  OG1 THR A  31       0.459  22.557  -6.359  1.00 82.42           O  
ATOM    423  N   GLY A  32      -0.290  19.790  -7.817  1.00 80.75           N  
ATOM    425  CA  GLY A  32      -1.445  18.902  -7.923  1.00 80.75           C  
ATOM    428  C   GLY A  32      -1.204  17.748  -8.892  1.00 80.75           C  
ATOM    429  O   GLY A  32      -0.910  17.962 -10.068  1.00 80.75           O  
ATOM    430  N   SER A  33      -1.377  16.520  -8.410  1.00 85.36           N  
ATOM    432  CA  SER A  33      -1.381  15.332  -9.261  1.00 85.36           C  
ATOM    434  C   SER A  33      -2.643  15.275 -10.125  1.00 85.36           C  
ATOM    435  CB  SER A  33      -1.264  14.071  -8.407  1.00 85.36           C  
ATOM    438  O   SER A  33      -3.721  15.646  -9.665  1.00 85.36           O  
ATOM    439  OG  SER A  33      -2.349  13.975  -7.504  1.00 85.36           O  
ATOM    441  N   THR A  34      -2.528  14.742 -11.338  1.00 87.04           N  
ATOM    443  CA  THR A  34      -3.655  14.540 -12.266  1.00 87.04           C  
ATOM    445  C   THR A  34      -3.689  13.099 -12.764  1.00 87.04           C  
ATOM    446  CB  THR A  34      -3.598  15.517 -13.454  1.00 87.04           C  
ATOM    448  O   THR A  34      -2.650  12.436 -12.803  1.00 87.04           O  
ATOM    449  CG2 THR A  34      -3.828  16.962 -13.009  1.00 87.04           C  
ATOM    453  OG1 THR A  34      -2.330  15.489 -14.075  1.00 87.04           O  
ATOM    455  N   GLU A  35      -4.876  12.619 -13.142  1.00 88.20           N  
ATOM    457  CA  GLU A  35      -5.068  11.300 -13.756  1.00 88.20           C  
ATOM    459  C   GLU A  35      -4.279  11.213 -15.065  1.00 88.20           C  
ATOM    460  CB  GLU A  35      -6.577  11.036 -13.942  1.00 88.20           C  
ATOM    463  O   GLU A  35      -4.464  12.029 -15.970  1.00 88.20           O  
ATOM    464  CG  GLU A  35      -6.913   9.782 -14.775  1.00 88.20           C  
ATOM    467  CD  GLU A  35      -8.386   9.319 -14.659  1.00 88.20           C  
ATOM    468  OE1 GLU A  35      -8.800   8.447 -15.451  1.00 88.20           O  
ATOM    469  OE2 GLU A  35      -9.131   9.782 -13.764  1.00 88.20           O  
ATOM    470  N   LYS A  36      -3.368  10.237 -15.152  1.00 87.48           N  
ATOM    472  CA  LYS A  36      -2.549  10.003 -16.349  1.00 87.48           C  
ATOM    474  C   LYS A  36      -2.888   8.698 -17.045  1.00 87.48           C  
ATOM    475  CB  LYS A  36      -1.060  10.003 -15.995  1.00 87.48           C  
ATOM    478  O   LYS A  36      -2.918   8.660 -18.273  1.00 87.48           O  
ATOM    479  CG  LYS A  36      -0.506  11.293 -15.388  1.00 87.48           C  
ATOM    482  CD  LYS A  36      -0.895  12.602 -16.087  1.00 87.48           C  
ATOM    485  CE  LYS A  36       0.013  13.724 -15.564  1.00 87.48           C  
ATOM    488  NZ  LYS A  36      -0.366  15.044 -16.118  1.00 87.48           N  
ATOM    492  N   VAL A  37      -3.112   7.643 -16.267  1.00 87.09           N  
ATOM    494  CA  VAL A  37      -3.464   6.310 -16.763  1.00 87.09           C  
ATOM    496  C   VAL A  37      -4.632   5.775 -15.947  1.00 87.09           C  
ATOM    497  CB  VAL A  37      -2.258   5.344 -16.733  1.00 87.09           C  
ATOM    499  O   VAL A  37      -4.695   5.987 -14.733  1.00 87.09           O  
ATOM    500  CG1 VAL A  37      -2.597   3.933 -17.232  1.00 87.09           C  
ATOM    504  CG2 VAL A  37      -1.096   5.868 -17.586  1.00 87.09           C  
ATOM    508  N   VAL A  38      -5.529   5.054 -16.608  1.00 89.01           N  
ATOM    510  CA  VAL A  38      -6.668   4.383 -15.982  1.00 89.01           C  
ATOM    512  C   VAL A  38      -6.776   2.944 -16.468  1.00 89.01           C  
ATOM    513  CB  VAL A  38      -7.957   5.188 -16.220  1.00 89.01           C  
ATOM    515  O   VAL A  38      -6.559   2.663 -17.644  1.00 89.01           O  
ATOM    516  CG1 VAL A  38      -8.390   5.238 -17.689  1.00 89.01           C  
ATOM    520  CG2 VAL A  38      -9.132   4.662 -15.392  1.00 89.01           C  
ATOM    524  N   ILE A  39      -7.134   2.039 -15.560  1.00 88.46           N  
ATOM    526  CA  ILE A  39      -7.670   0.714 -15.885  1.00 88.46           C  
ATOM    528  C   ILE A  39      -9.122   0.720 -15.421  1.00 88.46           C  
ATOM    529  CB  ILE A  39      -6.864  -0.423 -15.219  1.00 88.46           C  
ATOM    531  O   ILE A  39      -9.381   0.778 -14.215  1.00 88.46           O  
ATOM    532  CG1 ILE A  39      -5.367  -0.363 -15.595  1.00 88.46           C  
ATOM    535  CG2 ILE A  39      -7.462  -1.784 -15.634  1.00 88.46           C  
ATOM    539  CD1 ILE A  39      -4.481  -1.273 -14.736  1.00 88.46           C  
ATOM    543  N   ASP A  40     -10.065   0.720 -16.358  1.00 86.51           N  
ATOM    545  CA  ASP A  40     -11.488   0.829 -16.035  1.00 86.51           C  
ATOM    547  C   ASP A  40     -12.077  -0.481 -15.456  1.00 86.51           C  
ATOM    548  CB  ASP A  40     -12.262   1.440 -17.225  1.00 86.51           C  
ATOM    551  O   ASP A  40     -11.415  -1.522 -15.351  1.00 86.51           O  
ATOM    552  CG  ASP A  40     -12.636   0.466 -18.345  1.00 86.51           C  
ATOM    553  OD1 ASP A  40     -12.340  -0.741 -18.218  1.00 86.51           O  
ATOM    554  OD2 ASP A  40     -13.300   0.896 -19.309  1.00 86.51           O  
ATOM    555  N   GLN A  41     -13.352  -0.444 -15.064  1.00 82.13           N  
ATOM    557  CA  GLN A  41     -14.086  -1.602 -14.533  1.00 82.13           C  
ATOM    559  C   GLN A  41     -14.186  -2.774 -15.523  1.00 82.13           C  
ATOM    560  CB  GLN A  41     -15.487  -1.154 -14.075  1.00 82.13           C  
ATOM    563  O   GLN A  41     -14.335  -3.927 -15.121  1.00 82.13           O  
ATOM    564  CG  GLN A  41     -16.489  -0.785 -15.188  1.00 82.13           C  
ATOM    567  CD  GLN A  41     -16.179   0.508 -15.936  1.00 82.13           C  
ATOM    568  NE2 GLN A  41     -16.733   0.700 -17.107  1.00 82.13           N  
ATOM    571  OE1 GLN A  41     -15.426   1.363 -15.499  1.00 82.13           O  
ATOM    572  N   ASN A  42     -14.100  -2.491 -16.823  1.00 82.90           N  
ATOM    574  CA  ASN A  42     -14.156  -3.494 -17.881  1.00 82.90           C  
ATOM    576  C   ASN A  42     -12.767  -4.068 -18.204  1.00 82.90           C  
ATOM    577  CB  ASN A  42     -14.860  -2.866 -19.093  1.00 82.90           C  
ATOM    580  O   ASN A  42     -12.660  -5.152 -18.786  1.00 82.90           O  
ATOM    581  CG  ASN A  42     -16.316  -2.532 -18.812  1.00 82.90           C  
ATOM    582  ND2 ASN A  42     -16.825  -1.475 -19.404  1.00 82.90           N  
ATOM    585  OD1 ASN A  42     -17.018  -3.215 -18.077  1.00 82.90           O  
ATOM    586  N   GLY A  43     -11.702  -3.403 -17.755  1.00 83.07           N  
ATOM    588  CA  GLY A  43     -10.316  -3.748 -18.033  1.00 83.07           C  
ATOM    591  C   GLY A  43      -9.796  -3.154 -19.336  1.00 83.07           C  
ATOM    592  O   GLY A  43      -8.927  -3.766 -19.962  1.00 83.07           O  
ATOM    593  N   ASN A  44     -10.354  -2.029 -19.772  1.00 85.00           N  
ATOM    595  CA  ASN A  44      -9.781  -1.190 -20.815  1.00 85.00           C  
ATOM    597  C   ASN A  44      -8.735  -0.257 -20.198  1.00 85.00           C  
ATOM    598  CB  ASN A  44     -10.898  -0.390 -21.485  1.00 85.00           C  
ATOM    601  O   ASN A  44      -8.896   0.198 -19.060  1.00 85.00           O  
ATOM    602  CG  ASN A  44     -11.960  -1.250 -22.136  1.00 85.00           C  
ATOM    603  ND2 ASN A  44     -13.182  -0.773 -22.152  1.00 85.00           N  
ATOM    606  OD1 ASN A  44     -11.715  -2.355 -22.607  1.00 85.00           O  
ATOM    607  N   VAL A  45      -7.669   0.028 -20.947  1.00 88.62           N  
ATOM    609  CA  VAL A  45      -6.561   0.879 -20.495  1.00 88.62           C  
ATOM    611  C   VAL A  45      -6.587   2.201 -21.244  1.00 88.62           C  
ATOM    612  CB  VAL A  45      -5.201   0.178 -20.648  1.00 88.62           C  
ATOM    614  O   VAL A  45      -6.437   2.228 -22.461  1.00 88.62           O  
ATOM    615  CG1 VAL A  45      -4.052   1.065 -20.145  1.00 88.62           C  
ATOM    619  CG2 VAL A  45      -5.178  -1.119 -19.831  1.00 88.62           C  
ATOM    623  N   GLY A  46      -6.742   3.301 -20.511  1.00 86.00           N  
ATOM    625  CA  GLY A  46      -6.621   4.651 -21.053  1.00 86.00           C  
ATOM    628  C   GLY A  46      -5.273   5.270 -20.692  1.00 86.00           C  
ATOM    629  O   GLY A  46      -4.897   5.277 -19.520  1.00 86.00           O  
ATOM    630  N   VAL A  47      -4.557   5.817 -21.676  1.00 86.90           N  
ATOM    632  CA  VAL A  47      -3.297   6.557 -21.494  1.00 86.90           C  
ATOM    634  C   VAL A  47      -3.508   8.002 -21.941  1.00 86.90           C  
ATOM    635  CB  VAL A  47      -2.124   5.897 -22.250  1.00 86.90           C  
ATOM    637  O   VAL A  47      -3.558   8.307 -23.129  1.00 86.90           O  
ATOM    638  CG1 VAL A  47      -0.820   6.650 -21.962  1.00 86.90           C  
ATOM    642  CG2 VAL A  47      -1.930   4.432 -21.839  1.00 86.90           C  
ATOM    646  N   GLY A  48      -3.661   8.923 -20.987  1.00 85.01           N  
ATOM    648  CA  GLY A  48      -4.109  10.295 -21.260  1.00 85.01           C  
ATOM    651  C   GLY A  48      -5.595  10.408 -21.633  1.00 85.01           C  
ATOM    652  O   GLY A  48      -6.011  11.452 -22.136  1.00 85.01           O  
ATOM    653  N   VAL A  49      -6.374   9.350 -21.384  1.00 86.94           N  
ATOM    655  CA  VAL A  49      -7.826   9.258 -21.598  1.00 86.94           C  
ATOM    657  C   VAL A  49      -8.457   8.700 -20.324  1.00 86.94           C  
ATOM    658  CB  VAL A  49      -8.170   8.329 -22.787  1.00 86.94           C  
ATOM    660  O   VAL A  49      -8.096   7.606 -19.905  1.00 86.94           O  
ATOM    661  CG1 VAL A  49      -9.678   8.338 -23.062  1.00 86.94           C  
ATOM    665  CG2 VAL A  49      -7.468   8.750 -24.074  1.00 86.94           C  
ATOM    669  N   GLY A  50      -9.393   9.425 -19.703  1.00 85.64           N  
ATOM    671  CA  GLY A  50     -10.031   8.985 -18.448  1.00 85.64           C  
ATOM    674  C   GLY A  50     -11.223   8.030 -18.617  1.00 85.64           C  
ATOM    675  O   GLY A  50     -11.664   7.400 -17.654  1.00 85.64           O  
ATOM    676  N   ALA A  51     -11.755   7.930 -19.838  1.00 87.83           N  
ATOM    678  CA  ALA A  51     -12.860   7.049 -20.217  1.00 87.83           C  
ATOM    680  C   ALA A  51     -12.509   6.332 -21.538  1.00 87.83           C  
ATOM    681  CB  ALA A  51     -14.147   7.884 -20.305  1.00 87.83           C  
ATOM    685  O   ALA A  51     -12.957   6.772 -22.597  1.00 87.83           O  
ATOM    686  N   PRO A  52     -11.645   5.298 -21.496  1.00 84.10           N  
ATOM    687  CA  PRO A  52     -11.181   4.609 -22.699  1.00 84.10           C  
ATOM    689  C   PRO A  52     -12.350   3.978 -23.462  1.00 84.10           C  
ATOM    690  CB  PRO A  52     -10.179   3.555 -22.210  1.00 84.10           C  
ATOM    693  O   PRO A  52     -13.209   3.330 -22.861  1.00 84.10           O  
ATOM    694  CG  PRO A  52     -10.615   3.284 -20.770  1.00 84.10           C  
ATOM    697  CD  PRO A  52     -11.106   4.652 -20.306  1.00 84.10           C  
ATOM    700  N   THR A  53     -12.367   4.141 -24.787  1.00 79.45           N  
ATOM    702  CA  THR A  53     -13.415   3.561 -25.653  1.00 79.45           C  
ATOM    704  C   THR A  53     -12.919   2.388 -26.496  1.00 79.45           C  
ATOM    705  CB  THR A  53     -14.091   4.606 -26.554  1.00 79.45           C  
ATOM    707  O   THR A  53     -13.609   1.983 -27.422  1.00 79.45           O  
ATOM    708  CG2 THR A  53     -14.498   5.881 -25.817  1.00 79.45           C  
ATOM    712  OG1 THR A  53     -13.253   4.942 -27.638  1.00 79.45           O  
ATOM    714  N   ALA A  54     -11.711   1.903 -26.223  1.00 76.37           N  
ATOM    716  CA  ALA A  54     -11.108   0.733 -26.843  1.00 76.37           C  
ATOM    718  C   ALA A  54     -10.368  -0.077 -25.782  1.00 76.37           C  
ATOM    719  CB  ALA A  54     -10.166   1.189 -27.963  1.00 76.37           C  
ATOM    723  O   ALA A  54     -10.159   0.409 -24.665  1.00 76.37           O  
ATOM    724  N   LYS A  55      -9.922  -1.293 -26.120  1.00 76.95           N  
ATOM    726  CA  LYS A  55      -9.156  -2.116 -25.172  1.00 76.95           C  
ATOM    728  C   LYS A  55      -7.916  -1.382 -24.663  1.00 76.95           C  
ATOM    729  CB  LYS A  55      -8.776  -3.455 -25.820  1.00 76.95           C  
ATOM    732  O   LYS A  55      -7.581  -1.470 -23.478  1.00 76.95           O  
ATOM    733  CG  LYS A  55      -8.183  -4.450 -24.812  1.00 76.95           C  
ATOM    736  CD  LYS A  55      -9.159  -4.704 -23.658  1.00 76.95           C  
ATOM    739  CE  LYS A  55      -8.788  -5.946 -22.863  1.00 76.95           C  
ATOM    742  NZ  LYS A  55      -9.610  -5.984 -21.634  1.00 76.95           N  
ATOM    746  N   MET A  56      -7.291  -0.625 -25.555  1.00 82.15           N  
ATOM    748  CA  MET A  56      -6.243   0.324 -25.235  1.00 82.15           C  
ATOM    750  C   MET A  56      -6.470   1.629 -26.002  1.00 82.15           C  
ATOM    751  CB  MET A  56      -4.923  -0.341 -25.586  1.00 82.15           C  
ATOM    754  O   MET A  56      -6.539   1.625 -27.227  1.00 82.15           O  
ATOM    755  CG  MET A  56      -3.743   0.501 -25.147  1.00 82.15           C  
ATOM    758  SD  MET A  56      -2.228  -0.354 -25.571  1.00 82.15           S  
ATOM    759  CE  MET A  56      -1.101   0.963 -25.132  1.00 82.15           C  
ATOM    763  N   ASP A  57      -6.588   2.739 -25.282  1.00 81.42           N  
ATOM    765  CA  ASP A  57      -6.907   4.060 -25.829  1.00 81.42           C  
ATOM    767  C   ASP A  57      -5.818   5.063 -25.421  1.00 81.42           C  
ATOM    768  CB  ASP A  57      -8.308   4.458 -25.333  1.00 81.42           C  
ATOM    771  O   ASP A  57      -5.661   5.386 -24.239  1.00 81.42           O  
ATOM    772  CG  ASP A  57      -8.941   5.620 -26.101  1.00 81.42           C  
ATOM    773  OD1 ASP A  57      -8.231   6.311 -26.861  1.00 81.42           O  
ATOM    774  OD2 ASP A  57     -10.172   5.788 -25.925  1.00 81.42           O  
ATOM    775  N   VAL A  58      -5.005   5.504 -26.383  1.00 79.24           N  
ATOM    777  CA  VAL A  58      -3.796   6.307 -26.152  1.00 79.24           C  
ATOM    779  C   VAL A  58      -3.972   7.688 -26.757  1.00 79.24           C  
ATOM    780  CB  VAL A  58      -2.547   5.634 -26.764  1.00 79.24           C  
ATOM    782  O   VAL A  58      -3.927   7.823 -27.971  1.00 79.24           O  
ATOM    783  CG1 VAL A  58      -1.272   6.442 -26.474  1.00 79.24           C  
ATOM    787  CG2 VAL A  58      -2.332   4.222 -26.217  1.00 79.24           C  
ATOM    791  N   ASN A  59      -4.075   8.733 -25.930  1.00 78.83           N  
ATOM    793  CA  ASN A  59      -4.166  10.128 -26.377  1.00 78.83           C  
ATOM    795  C   ASN A  59      -2.801  10.697 -26.809  1.00 78.83           C  
ATOM    796  CB  ASN A  59      -4.845  10.973 -25.294  1.00 78.83           C  
ATOM    799  O   ASN A  59      -2.211  11.521 -26.106  1.00 78.83           O  
ATOM    800  CG  ASN A  59      -5.216  12.364 -25.767  1.00 78.83           C  
ATOM    801  ND2 ASN A  59      -5.631  13.205 -24.852  1.00 78.83           N  
ATOM    804  OD1 ASN A  59      -5.190  12.702 -26.939  1.00 78.83           O  
ATOM    805  N   GLY A  60      -2.272  10.199 -27.928  1.00 70.54           N  
ATOM    807  CA  GLY A  60      -0.999  10.607 -28.516  1.00 70.54           C  
ATOM    810  C   GLY A  60      -0.404   9.530 -29.429  1.00 70.54           C  
ATOM    811  O   GLY A  60      -1.090   8.588 -29.832  1.00 70.54           O  
ATOM    812  N   GLY A  61       0.880   9.675 -29.755  1.00 66.95           N  
ATOM    814  CA  GLY A  61       1.626   8.721 -30.574  1.00 66.95           C  
ATOM    817  C   GLY A  61       2.030   7.457 -29.812  1.00 66.95           C  
ATOM    818  O   GLY A  61       2.246   7.493 -28.596  1.00 66.95           O  
ATOM    819  N   ILE A  62       2.179   6.351 -30.544  1.00 68.94           N  
ATOM    821  CA  ILE A  62       2.840   5.133 -30.064  1.00 68.94           C  
ATOM    823  C   ILE A  62       4.188   5.031 -30.778  1.00 68.94           C  
ATOM    824  CB  ILE A  62       1.965   3.872 -30.260  1.00 68.94           C  
ATOM    826  O   ILE A  62       4.270   5.189 -31.998  1.00 68.94           O  
ATOM    827  CG1 ILE A  62       0.607   4.025 -29.531  1.00 68.94           C  
ATOM    830  CG2 ILE A  62       2.718   2.622 -29.762  1.00 68.94           C  
ATOM    834  CD1 ILE A  62      -0.340   2.830 -29.660  1.00 68.94           C  
ATOM    838  N   LYS A  63       5.250   4.773 -30.016  1.00 69.53           N  
ATOM    840  CA  LYS A  63       6.612   4.592 -30.516  1.00 69.53           C  
ATOM    842  C   LYS A  63       7.116   3.186 -30.209  1.00 69.53           C  
ATOM    843  CB  LYS A  63       7.498   5.688 -29.921  1.00 69.53           C  
ATOM    846  O   LYS A  63       6.896   2.660 -29.119  1.00 69.53           O  
ATOM    847  CG  LYS A  63       8.947   5.608 -30.414  1.00 69.53           C  
ATOM    850  CD  LYS A  63       9.695   6.839 -29.912  1.00 69.53           C  
ATOM    853  CE  LYS A  63      11.167   6.775 -30.301  1.00 69.53           C  
ATOM    856  NZ  LYS A  63      11.803   8.074 -29.988  1.00 69.53           N  
ATOM    860  N   GLN A  64       7.807   2.604 -31.185  1.00 66.43           N  
ATOM    862  CA  GLN A  64       8.538   1.341 -31.083  1.00 66.43           C  
ATOM    864  C   GLN A  64      10.023   1.596 -31.422  1.00 66.43           C  
ATOM    865  CB  GLN A  64       7.877   0.288 -31.990  1.00 66.43           C  
ATOM    868  O   GLN A  64      10.325   2.562 -32.130  1.00 66.43           O  
ATOM    869  CG  GLN A  64       6.483  -0.118 -31.481  1.00 66.43           C  
ATOM    872  CD  GLN A  64       5.870  -1.210 -32.347  1.00 66.43           C  
ATOM    873  NE2 GLN A  64       6.075  -2.466 -32.022  1.00 66.43           N  
ATOM    876  OE1 GLN A  64       5.234  -0.959 -33.356  1.00 66.43           O  
ATOM    877  N   PRO A  65      10.974   0.801 -30.894  1.00 57.83           N  
ATOM    878  CA  PRO A  65      12.403   1.080 -30.994  1.00 57.83           C  
ATOM    880  C   PRO A  65      12.832   0.996 -32.440  1.00 57.83           C  
ATOM    881  CB  PRO A  65      13.110  -0.005 -30.169  1.00 57.83           C  
ATOM    884  O   PRO A  65      12.391   0.090 -33.121  1.00 57.83           O  
ATOM    885  CG  PRO A  65      12.115  -1.160 -30.184  1.00 57.83           C  
ATOM    888  CD  PRO A  65      10.785  -0.422 -30.151  1.00 57.83           C  
ATOM    891  N   ASN A  66      13.727   1.867 -32.893  1.00 56.66           N  
ATOM    893  CA  ASN A  66      14.273   1.779 -34.244  1.00 56.66           C  
ATOM    895  C   ASN A  66      15.113   0.508 -34.403  1.00 56.66           C  
ATOM    896  CB  ASN A  66      15.097   3.042 -34.535  1.00 56.66           C  
ATOM    899  O   ASN A  66      16.045   0.286 -33.628  1.00 56.66           O  
ATOM    900  CG  ASN A  66      14.227   4.272 -34.707  1.00 56.66           C  
ATOM    901  ND2 ASN A  66      14.793   5.449 -34.598  1.00 56.66           N  
ATOM    904  OD1 ASN A  66      13.040   4.198 -34.969  1.00 56.66           O  
ATOM    905  N   TYR A  67      14.820  -0.298 -35.422  1.00 57.78           N  
ATOM    907  CA  TYR A  67      15.695  -1.398 -35.824  1.00 57.78           C  
ATOM    909  C   TYR A  67      16.478  -0.986 -37.059  1.00 57.78           C  
ATOM    910  CB  TYR A  67      14.958  -2.733 -36.002  1.00 57.78           C  
ATOM    913  O   TYR A  67      16.201   0.026 -37.704  1.00 57.78           O  
ATOM    914  CG  TYR A  67      14.434  -3.343 -34.713  1.00 57.78           C  
ATOM    915  CD1 TYR A  67      14.937  -4.523 -34.138  1.00 57.78           C  
ATOM    917  CD2 TYR A  67      13.369  -2.720 -34.086  1.00 57.78           C  
ATOM    919  CE1 TYR A  67      14.262  -5.100 -33.035  1.00 57.78           C  
ATOM    921  CE2 TYR A  67      12.582  -3.356 -33.120  1.00 57.78           C  
ATOM    923  OH  TYR A  67      12.271  -5.208 -31.674  1.00 57.78           O  
ATOM    925  CZ  TYR A  67      13.030  -4.570 -32.596  1.00 57.78           C  
ATOM    926  N   GLY A  68      17.526  -1.756 -37.316  1.00 56.11           N  
ATOM    928  CA  GLY A  68      18.454  -1.473 -38.386  1.00 56.11           C  
ATOM    931  C   GLY A  68      17.941  -1.851 -39.772  1.00 56.11           C  
ATOM    932  O   GLY A  68      16.763  -2.069 -40.046  1.00 56.11           O  
ATOM    933  N   ILE A  69      18.937  -1.964 -40.633  1.00 61.62           N  
ATOM    935  CA  ILE A  69      18.849  -2.141 -42.066  1.00 61.62           C  
ATOM    937  C   ILE A  69      18.464  -3.582 -42.463  1.00 61.62           C  
ATOM    938  CB  ILE A  69      20.177  -1.551 -42.643  1.00 61.62           C  
ATOM    940  O   ILE A  69      19.280  -4.493 -42.389  1.00 61.62           O  
ATOM    941  CG1 ILE A  69      20.157  -0.007 -42.530  1.00 61.62           C  
ATOM    944  CG2 ILE A  69      20.716  -2.066 -43.989  1.00 61.62           C  
ATOM    948  CD1 ILE A  69      21.259   0.792 -43.234  1.00 61.62           C  
ATOM    952  N   ILE A  70      17.219  -3.775 -42.916  1.00 64.19           N  
ATOM    954  CA  ILE A  70      16.746  -4.896 -43.745  1.00 64.19           C  
ATOM    956  C   ILE A  70      17.145  -4.730 -45.221  1.00 64.19           C  
ATOM    957  CB  ILE A  70      15.216  -5.084 -43.644  1.00 64.19           C  
ATOM    959  O   ILE A  70      16.439  -4.099 -46.007  1.00 64.19           O  
ATOM    960  CG1 ILE A  70      14.777  -5.293 -42.182  1.00 64.19           C  
ATOM    963  CG2 ILE A  70      14.818  -6.274 -44.539  1.00 64.19           C  
ATOM    967  CD1 ILE A  70      13.256  -5.300 -42.013  1.00 64.19           C  
ATOM    971  N   SER A  71      18.251  -5.349 -45.619  1.00 63.41           N  
ATOM    973  CA  SER A  71      18.746  -5.299 -47.000  1.00 63.41           C  
ATOM    975  C   SER A  71      18.545  -6.628 -47.709  1.00 63.41           C  
ATOM    976  CB  SER A  71      20.234  -4.935 -47.015  1.00 63.41           C  
ATOM    979  O   SER A  71      19.225  -7.587 -47.368  1.00 63.41           O  
ATOM    980  OG  SER A  71      20.392  -3.573 -46.700  1.00 63.41           O  
ATOM    982  N   ALA A  72      17.678  -6.698 -48.721  1.00 63.31           N  
ATOM    984  CA  ALA A  72      17.662  -7.828 -49.655  1.00 63.31           C  
ATOM    986  C   ALA A  72      18.728  -7.628 -50.738  1.00 63.31           C  
ATOM    987  CB  ALA A  72      16.270  -8.012 -50.259  1.00 63.31           C  
ATOM    991  O   ALA A  72      18.866  -6.520 -51.233  1.00 63.31           O  
ATOM    992  N   VAL A  73      19.470  -8.679 -51.085  1.00 61.27           N  
ATOM    994  CA  VAL A  73      20.569  -8.714 -52.061  1.00 61.27           C  
ATOM    996  C   VAL A  73      20.513 -10.045 -52.817  1.00 61.27           C  
ATOM    997  CB  VAL A  73      21.945  -8.589 -51.363  1.00 61.27           C  
ATOM    999  O   VAL A  73      20.490 -11.096 -52.174  1.00 61.27           O  
ATOM   1000  CG1 VAL A  73      23.070  -8.485 -52.401  1.00 61.27           C  
ATOM   1004  CG2 VAL A  73      22.039  -7.377 -50.425  1.00 61.27           C  
ATOM   1008  N   ARG A  74      20.523 -10.064 -54.160  1.00 57.62           N  
ATOM   1010  CA  ARG A  74      20.700 -11.336 -54.901  1.00 57.62           C  
ATOM   1012  C   ARG A  74      22.145 -11.683 -55.078  1.00 57.62           C  
ATOM   1013  CB  ARG A  74      20.076 -11.378 -56.286  1.00 57.62           C  
ATOM   1016  O   ARG A  74      22.932 -10.897 -55.595  1.00 57.62           O  
ATOM   1017  CG  ARG A  74      20.022 -12.719 -57.036  1.00 57.62           C  
ATOM   1020  CD  ARG A  74      19.329 -12.733 -58.417  1.00 57.62           C  
ATOM   1023  NE  ARG A  74      17.868 -12.469 -58.406  1.00 57.62           N  
ATOM   1025  NH1 ARG A  74      17.046 -14.359 -59.393  1.00 57.62           N  
ATOM   1028  NH2 ARG A  74      15.594 -13.026 -58.493  1.00 57.62           N  
ATOM   1031  CZ  ARG A  74      16.850 -13.263 -58.752  1.00 57.62           C  
ATOM   1032  N   ASN A  75      22.396 -12.952 -54.812  1.00 55.24           N  
ATOM   1034  CA  ASN A  75      23.634 -13.624 -55.126  1.00 55.24           C  
ATOM   1036  C   ASN A  75      23.334 -14.756 -56.125  1.00 55.24           C  
ATOM   1037  CB  ASN A  75      24.248 -14.083 -53.790  1.00 55.24           C  
ATOM   1040  O   ASN A  75      22.176 -15.076 -56.398  1.00 55.24           O  
ATOM   1041  CG  ASN A  75      24.463 -12.942 -52.794  1.00 55.24           C  
ATOM   1042  ND2 ASN A  75      24.732 -13.253 -51.551  1.00 55.24           N  
ATOM   1045  OD1 ASN A  75      24.400 -11.767 -53.092  1.00 55.24           O  
ATOM   1046  N   SER A  76      24.366 -15.416 -56.650  1.00 52.62           N  
ATOM   1048  CA  SER A  76      24.226 -16.545 -57.590  1.00 52.62           C  
ATOM   1050  C   SER A  76      23.326 -17.685 -57.084  1.00 52.62           C  
ATOM   1051  CB  SER A  76      25.613 -17.108 -57.917  1.00 52.62           C  
ATOM   1054  O   SER A  76      22.792 -18.441 -57.887  1.00 52.62           O  
ATOM   1055  OG  SER A  76      26.369 -17.284 -56.728  1.00 52.62           O  
ATOM   1057  N   GLY A  77      23.129 -17.795 -55.768  1.00 54.31           N  
ATOM   1059  CA  GLY A  77      22.228 -18.758 -55.135  1.00 54.31           C  
ATOM   1062  C   GLY A  77      20.827 -18.229 -54.809  1.00 54.31           C  
ATOM   1063  O   GLY A  77      20.194 -18.813 -53.938  1.00 54.31           O  
ATOM   1064  N   GLY A  78      20.378 -17.107 -55.381  1.00 60.80           N  
ATOM   1066  CA  GLY A  78      19.068 -16.492 -55.121  1.00 60.80           C  
ATOM   1069  C   GLY A  78      19.149 -15.222 -54.270  1.00 60.80           C  
ATOM   1070  O   GLY A  78      20.235 -14.735 -53.947  1.00 60.80           O  
ATOM   1071  N   VAL A  79      17.996 -14.673 -53.893  1.00 61.82           N  
ATOM   1073  CA  VAL A  79      17.910 -13.426 -53.122  1.00 61.82           C  
ATOM   1075  C   VAL A  79      18.100 -13.705 -51.648  1.00 61.82           C  
ATOM   1076  CB  VAL A  79      16.586 -12.698 -53.352  1.00 61.82           C  
ATOM   1078  O   VAL A  79      17.265 -14.357 -51.039  1.00 61.82           O  
ATOM   1079  CG1 VAL A  79      16.700 -11.258 -52.822  1.00 61.82           C  
ATOM   1083  CG2 VAL A  79      16.226 -12.703 -54.829  1.00 61.82           C  
ATOM   1087  N   THR A  80      19.207 -13.256 -51.076  1.00 66.15           N  
ATOM   1089  CA  THR A  80      19.424 -13.242 -49.625  1.00 66.15           C  
ATOM   1091  C   THR A  80      18.945 -11.940 -49.005  1.00 66.15           C  
ATOM   1092  CB  THR A  80      20.890 -13.470 -49.252  1.00 66.15           C  
ATOM   1094  O   THR A  80      18.817 -10.949 -49.710  1.00 66.15           O  
ATOM   1095  CG2 THR A  80      21.326 -14.894 -49.576  1.00 66.15           C  
ATOM   1099  OG1 THR A  80      21.770 -12.613 -49.947  1.00 66.15           O  
ATOM   1101  N   ALA A  81      18.725 -11.899 -47.695  1.00 69.25           N  
ATOM   1103  CA  ALA A  81      18.529 -10.639 -47.000  1.00 69.25           C  
ATOM   1105  C   ALA A  81      19.296 -10.575 -45.680  1.00 69.25           C  
ATOM   1106  CB  ALA A  81      17.034 -10.368 -46.849  1.00 69.25           C  
ATOM   1110  O   ALA A  81      19.357 -11.537 -44.925  1.00 69.25           O  
ATOM   1111  N   SER A  82      19.885  -9.419 -45.399  1.00 70.79           N  
ATOM   1113  CA  SER A  82      20.411  -9.098 -44.081  1.00 70.79           C  
ATOM   1115  C   SER A  82      19.254  -8.692 -43.182  1.00 70.79           C  
ATOM   1116  CB  SER A  82      21.441  -7.978 -44.176  1.00 70.79           C  
ATOM   1119  O   SER A  82      18.472  -7.811 -43.540  1.00 70.79           O  
ATOM   1120  OG  SER A  82      21.953  -7.698 -42.890  1.00 70.79           O  
ATOM   1122  N   MET A  83      19.166  -9.323 -42.014  1.00 75.00           N  
ATOM   1124  CA  MET A  83      18.160  -9.038 -40.997  1.00 75.00           C  
ATOM   1126  C   MET A  83      18.836  -8.770 -39.657  1.00 75.00           C  
ATOM   1127  CB  MET A  83      17.205 -10.224 -40.826  1.00 75.00           C  
ATOM   1130  O   MET A  83      19.801  -9.458 -39.320  1.00 75.00           O  
ATOM   1131  CG  MET A  83      16.341 -10.453 -42.057  1.00 75.00           C  
ATOM   1134  SD  MET A  83      15.186  -9.108 -42.372  1.00 75.00           S  
ATOM   1135  CE  MET A  83      14.892  -9.533 -44.089  1.00 75.00           C  
ATOM   1139  N   PRO A  84      18.299  -7.850 -38.840  1.00 73.80           N  
ATOM   1140  CA  PRO A  84      18.761  -7.669 -37.468  1.00 73.80           C  
ATOM   1142  C   PRO A  84      18.303  -8.802 -36.530  1.00 73.80           C  
ATOM   1143  CB  PRO A  84      18.226  -6.294 -37.059  1.00 73.80           C  
ATOM   1146  O   PRO A  84      18.754  -8.861 -35.388  1.00 73.80           O  
ATOM   1147  CG  PRO A  84      16.946  -6.148 -37.875  1.00 73.80           C  
ATOM   1150  CD  PRO A  84      17.243  -6.899 -39.170  1.00 73.80           C  
ATOM   1153  N   TRP A  85      17.432  -9.709 -36.991  1.00 80.83           N  
ATOM   1155  CA  TRP A  85      16.904 -10.818 -36.195  1.00 80.83           C  
ATOM   1157  C   TRP A  85      17.420 -12.173 -36.662  1.00 80.83           C  
ATOM   1158  CB  TRP A  85      15.377 -10.806 -36.187  1.00 80.83           C  
ATOM   1161  O   TRP A  85      17.522 -12.471 -37.855  1.00 80.83           O  
ATOM   1162  CG  TRP A  85      14.786  -9.480 -35.853  1.00 80.83           C  
ATOM   1163  CD1 TRP A  85      14.731  -8.907 -34.629  1.00 80.83           C  
ATOM   1165  CD2 TRP A  85      14.278  -8.490 -36.787  1.00 80.83           C  
ATOM   1166  CE2 TRP A  85      13.945  -7.318 -36.052  1.00 80.83           C  
ATOM   1167  CE3 TRP A  85      14.122  -8.446 -38.189  1.00 80.83           C  
ATOM   1169  NE1 TRP A  85      14.167  -7.654 -34.739  1.00 80.83           N  
ATOM   1171  CH2 TRP A  85      13.430  -6.112 -38.081  1.00 80.83           C  
ATOM   1173  CZ2 TRP A  85      13.530  -6.144 -36.681  1.00 80.83           C  
ATOM   1175  CZ3 TRP A  85      13.697  -7.269 -38.829  1.00 80.83           C  
ATOM   1177  N   THR A  86      17.685 -13.036 -35.688  1.00 87.98           N  
ATOM   1179  CA  THR A  86      17.968 -14.448 -35.935  1.00 87.98           C  
ATOM   1181  C   THR A  86      16.673 -15.212 -36.206  1.00 87.98           C  
ATOM   1182  CB  THR A  86      18.727 -15.080 -34.757  1.00 87.98           C  
ATOM   1184  O   THR A  86      15.591 -14.800 -35.782  1.00 87.98           O  
ATOM   1185  CG2 THR A  86      20.013 -14.328 -34.414  1.00 87.98           C  
ATOM   1189  OG1 THR A  86      17.931 -15.101 -33.596  1.00 87.98           O  
ATOM   1191  N   ASN A  87      16.785 -16.375 -36.854  1.00 92.49           N  
ATOM   1193  CA  ASN A  87      15.658 -17.298 -37.019  1.00 92.49           C  
ATOM   1195  C   ASN A  87      14.987 -17.619 -35.672  1.00 92.49           C  
ATOM   1196  CB  ASN A  87      16.187 -18.585 -37.672  1.00 92.49           C  
ATOM   1199  O   ASN A  87      13.774 -17.511 -35.528  1.00 92.49           O  
ATOM   1200  CG  ASN A  87      15.061 -19.538 -38.024  1.00 92.49           C  
ATOM   1201  ND2 ASN A  87      15.276 -20.831 -37.959  1.00 92.49           N  
ATOM   1204  OD1 ASN A  87      13.973 -19.126 -38.359  1.00 92.49           O  
ATOM   1205  N   ALA A  88      15.798 -17.938 -34.657  1.00 91.22           N  
ATOM   1207  CA  ALA A  88      15.324 -18.243 -33.310  1.00 91.22           C  
ATOM   1209  C   ALA A  88      14.560 -17.072 -32.677  1.00 91.22           C  
ATOM   1210  CB  ALA A  88      16.533 -18.635 -32.454  1.00 91.22           C  
ATOM   1214  O   ALA A  88      13.554 -17.292 -32.010  1.00 91.22           O  
ATOM   1215  N   TYR A  89      15.006 -15.834 -32.908  1.00 86.16           N  
ATOM   1217  CA  TYR A  89      14.293 -14.656 -32.430  1.00 86.16           C  
ATOM   1219  C   TYR A  89      12.925 -14.532 -33.101  1.00 86.16           C  
ATOM   1220  CB  TYR A  89      15.136 -13.400 -32.655  1.00 86.16           C  
ATOM   1223  O   TYR A  89      11.929 -14.398 -32.401  1.00 86.16           O  
ATOM   1224  CG  TYR A  89      14.483 -12.154 -32.102  1.00 86.16           C  
ATOM   1225  CD1 TYR A  89      13.568 -11.428 -32.887  1.00 86.16           C  
ATOM   1227  CD2 TYR A  89      14.777 -11.732 -30.791  1.00 86.16           C  
ATOM   1229  CE1 TYR A  89      12.968 -10.270 -32.367  1.00 86.16           C  
ATOM   1231  CE2 TYR A  89      14.163 -10.576 -30.270  1.00 86.16           C  
ATOM   1233  OH  TYR A  89      12.682  -8.719 -30.558  1.00 86.16           O  
ATOM   1235  CZ  TYR A  89      13.252  -9.844 -31.055  1.00 86.16           C  
ATOM   1236  N   VAL A  90      12.853 -14.635 -34.430  1.00 87.49           N  
ATOM   1238  CA  VAL A  90      11.571 -14.549 -35.145  1.00 87.49           C  
ATOM   1240  C   VAL A  90      10.630 -15.660 -34.684  1.00 87.49           C  
ATOM   1241  CB  VAL A  90      11.788 -14.537 -36.671  1.00 87.49           C  
ATOM   1243  O   VAL A  90       9.491 -15.374 -34.331  1.00 87.49           O  
ATOM   1244  CG1 VAL A  90      10.473 -14.588 -37.456  1.00 87.49           C  
ATOM   1248  CG2 VAL A  90      12.526 -13.247 -37.057  1.00 87.49           C  
ATOM   1252  N   LEU A  91      11.105 -16.907 -34.582  1.00 88.40           N  
ATOM   1254  CA  LEU A  91      10.342 -18.050 -34.052  1.00 88.40           C  
ATOM   1256  C   LEU A  91       9.827 -17.840 -32.617  1.00 88.40           C  
ATOM   1257  CB  LEU A  91      11.230 -19.306 -34.082  1.00 88.40           C  
ATOM   1260  O   LEU A  91       8.761 -18.343 -32.275  1.00 88.40           O  
ATOM   1261  CG  LEU A  91      11.497 -19.896 -35.479  1.00 88.40           C  
ATOM   1263  CD1 LEU A  91      12.489 -21.051 -35.357  1.00 88.40           C  
ATOM   1267  CD2 LEU A  91      10.221 -20.423 -36.123  1.00 88.40           C  
ATOM   1271  N   ALA A  92      10.557 -17.108 -31.777  1.00 85.19           N  
ATOM   1273  CA  ALA A  92      10.141 -16.819 -30.406  1.00 85.19           C  
ATOM   1275  C   ALA A  92       9.102 -15.685 -30.305  1.00 85.19           C  
ATOM   1276  CB  ALA A  92      11.396 -16.518 -29.580  1.00 85.19           C  
ATOM   1280  O   ALA A  92       8.365 -15.632 -29.325  1.00 85.19           O  
ATOM   1281  N   HIS A  93       9.020 -14.810 -31.311  1.00 77.29           N  
ATOM   1283  CA  HIS A  93       8.227 -13.571 -31.290  1.00 77.29           C  
ATOM   1285  C   HIS A  93       7.120 -13.578 -32.358  1.00 77.29           C  
ATOM   1286  CB  HIS A  93       9.182 -12.377 -31.391  1.00 77.29           C  
ATOM   1289  O   HIS A  93       6.827 -12.590 -33.027  1.00 77.29           O  
ATOM   1290  CG  HIS A  93      10.133 -12.282 -30.223  1.00 77.29           C  
ATOM   1291  CD2 HIS A  93       9.937 -11.685 -29.004  1.00 77.29           C  
ATOM   1293  ND1 HIS A  93      11.380 -12.842 -30.187  1.00 77.29           N  
ATOM   1295  CE1 HIS A  93      11.927 -12.597 -28.991  1.00 77.29           C  
ATOM   1297  NE2 HIS A  93      11.089 -11.887 -28.228  1.00 77.29           N  
ATOM   1298  N   GLN A  94       6.511 -14.740 -32.558  1.00 78.11           N  
ATOM   1300  CA  GLN A  94       5.507 -14.983 -33.589  1.00 78.11           C  
ATOM   1302  C   GLN A  94       4.226 -14.173 -33.372  1.00 78.11           C  
ATOM   1303  CB  GLN A  94       5.202 -16.483 -33.596  1.00 78.11           C  
ATOM   1306  O   GLN A  94       3.653 -14.148 -32.278  1.00 78.11           O  
ATOM   1307  CG  GLN A  94       6.424 -17.260 -34.090  1.00 78.11           C  
ATOM   1310  CD  GLN A  94       6.633 -17.024 -35.562  1.00 78.11           C  
ATOM   1311  NE2 GLN A  94       7.824 -16.736 -36.018  1.00 78.11           N  
ATOM   1314  OE1 GLN A  94       5.689 -17.083 -36.316  1.00 78.11           O  
ATOM   1315  N   GLY A  95       3.738 -13.553 -34.447  1.00 72.61           N  
ATOM   1317  CA  GLY A  95       2.565 -12.685 -34.425  1.00 72.61           C  
ATOM   1320  C   GLY A  95       2.854 -11.258 -33.957  1.00 72.61           C  
ATOM   1321  O   GLY A  95       1.933 -10.446 -33.904  1.00 72.61           O  
ATOM   1322  N   GLU A  96       4.102 -10.937 -33.609  1.00 76.19           N  
ATOM   1324  CA  GLU A  96       4.476  -9.564 -33.297  1.00 76.19           C  
ATOM   1326  C   GLU A  96       4.540  -8.707 -34.549  1.00 76.19           C  
ATOM   1327  CB  GLU A  96       5.825  -9.472 -32.593  1.00 76.19           C  
ATOM   1330  O   GLU A  96       5.054  -9.122 -35.593  1.00 76.19           O  
ATOM   1331  CG  GLU A  96       5.769 -10.042 -31.178  1.00 76.19           C  
ATOM   1334  CD  GLU A  96       7.040  -9.731 -30.382  1.00 76.19           C  
ATOM   1335  OE1 GLU A  96       7.087 -10.144 -29.212  1.00 76.19           O  
ATOM   1336  OE2 GLU A  96       7.948  -9.035 -30.899  1.00 76.19           O  
ATOM   1337  N   MET A  97       4.083  -7.469 -34.398  1.00 74.43           N  
ATOM   1339  CA  MET A  97       4.247  -6.437 -35.395  1.00 74.43           C  
ATOM   1341  C   MET A  97       5.110  -5.313 -34.836  1.00 74.43           C  
ATOM   1342  CB  MET A  97       2.871  -6.010 -35.884  1.00 74.43           C  
ATOM   1345  O   MET A  97       4.973  -4.857 -33.694  1.00 74.43           O  
ATOM   1346  CG  MET A  97       2.918  -4.994 -37.032  1.00 74.43           C  
ATOM   1349  SD  MET A  97       2.627  -3.279 -36.573  1.00 74.43           S  
ATOM   1350  CE  MET A  97       1.056  -3.473 -35.707  1.00 74.43           C  
ATOM   1354  N   HIS A  98       6.048  -4.901 -35.669  1.00 73.30           N  
ATOM   1356  CA  HIS A  98       7.002  -3.866 -35.355  1.00 73.30           C  
ATOM   1358  C   HIS A  98       7.034  -2.843 -36.484  1.00 73.30           C  
ATOM   1359  CB  HIS A  98       8.377  -4.481 -35.180  1.00 73.30           C  
ATOM   1362  O   HIS A  98       6.971  -3.208 -37.660  1.00 73.30           O  
ATOM   1363  CG  HIS A  98       8.631  -5.519 -34.116  1.00 73.30           C  
ATOM   1364  CD2 HIS A  98       8.127  -6.787 -34.075  1.00 73.30           C  
ATOM   1366  ND1 HIS A  98       9.518  -5.347 -33.044  1.00 73.30           N  
ATOM   1367  CE1 HIS A  98       9.495  -6.507 -32.373  1.00 73.30           C  
ATOM   1369  NE2 HIS A  98       8.659  -7.374 -32.951  1.00 73.30           N  
ATOM   1371  N   GLN A  99       7.130  -1.563 -36.135  1.00 66.84           N  
ATOM   1373  CA  GLN A  99       7.209  -0.468 -37.100  1.00 66.84           C  
ATOM   1375  C   GLN A  99       8.339   0.493 -36.749  1.00 66.84           C  
ATOM   1376  CB  GLN A  99       5.882   0.296 -37.192  1.00 66.84           C  
ATOM   1379  O   GLN A  99       8.534   0.807 -35.574  1.00 66.84           O  
ATOM   1380  CG  GLN A  99       4.711  -0.618 -37.561  1.00 66.84           C  
ATOM   1383  CD  GLN A  99       3.421   0.130 -37.878  1.00 66.84           C  
ATOM   1384  NE2 GLN A  99       2.331  -0.558 -38.112  1.00 66.84           N  
ATOM   1387  OE1 GLN A  99       3.339   1.342 -37.960  1.00 66.84           O  
ATOM   1388  N   TRP A 100       9.057   0.976 -37.765  1.00 63.46           N  
ATOM   1390  CA  TRP A 100      10.297   1.736 -37.589  1.00 63.46           C  
ATOM   1392  C   TRP A 100      10.415   2.961 -38.460  1.00 63.46           C  
ATOM   1393  CB  TRP A 100      11.505   0.836 -37.840  1.00 63.46           C  
ATOM   1396  O   TRP A 100       9.905   3.002 -39.579  1.00 63.46           O  
ATOM   1397  CG  TRP A 100      11.455  -0.320 -36.931  1.00 63.46           C  
ATOM   1398  CD1 TRP A 100      11.340  -0.200 -35.606  1.00 63.46           C  
ATOM   1400  CD2 TRP A 100      11.199  -1.717 -37.214  1.00 63.46           C  
ATOM   1401  CE2 TRP A 100      11.136  -2.421 -35.989  1.00 63.46           C  
ATOM   1402  CE3 TRP A 100      11.007  -2.467 -38.377  1.00 63.46           C  
ATOM   1404  NE1 TRP A 100      11.017  -1.416 -35.065  1.00 63.46           N  
ATOM   1406  CH2 TRP A 100      10.935  -4.539 -37.096  1.00 63.46           C  
ATOM   1408  CZ2 TRP A 100      11.133  -3.816 -35.919  1.00 63.46           C  
ATOM   1410  CZ3 TRP A 100      10.854  -3.853 -38.313  1.00 63.46           C  
ATOM   1412  N   VAL A 101      11.180   3.918 -37.929  1.00 53.63           N  
ATOM   1414  CA  VAL A 101      11.503   5.202 -38.547  1.00 53.63           C  
ATOM   1416  C   VAL A 101      12.997   5.485 -38.351  1.00 53.63           C  
ATOM   1417  CB  VAL A 101      10.655   6.356 -37.938  1.00 53.63           C  
ATOM   1419  O   VAL A 101      13.368   6.094 -37.357  1.00 53.63           O  
ATOM   1420  CG1 VAL A 101      10.377   7.367 -39.052  1.00 53.63           C  
ATOM   1424  CG2 VAL A 101       9.379   5.914 -37.209  1.00 53.63           C  
ATOM   1428  N   ALA A 102      13.895   5.014 -39.221  1.00 55.13           N  
ATOM   1430  CA  ALA A 102      15.300   5.473 -39.265  1.00 55.13           C  
ATOM   1432  C   ALA A 102      16.135   4.733 -40.318  1.00 55.13           C  
ATOM   1433  CB  ALA A 102      16.015   5.256 -37.912  1.00 55.13           C  
ATOM   1437  O   ALA A 102      15.791   3.623 -40.712  1.00 55.13           O  
ATOM   1438  N   GLY A 103      17.286   5.341 -40.665  1.00 45.73           N  
ATOM   1440  CA  GLY A 103      18.504   4.668 -41.145  1.00 45.73           C  
ATOM   1443  C   GLY A 103      18.233   3.615 -42.203  1.00 45.73           C  
ATOM   1444  O   GLY A 103      18.564   2.457 -41.997  1.00 45.73           O  
ATOM   1445  N   GLY A 104      17.532   4.023 -43.258  1.00 41.31           N  
ATOM   1447  CA  GLY A 104      16.800   3.116 -44.122  1.00 41.31           C  
ATOM   1450  C   GLY A 104      17.719   2.145 -44.822  1.00 41.31           C  
ATOM   1451  O   GLY A 104      18.602   2.582 -45.564  1.00 41.31           O  
ATOM   1452  N   PRO A 105      17.533   0.842 -44.634  1.00 40.99           N  
ATOM   1453  CA  PRO A 105      18.209  -0.111 -45.454  1.00 40.99           C  
ATOM   1455  C   PRO A 105      17.963   0.127 -46.916  1.00 40.99           C  
ATOM   1456  CB  PRO A 105      17.655  -1.489 -45.132  1.00 40.99           C  
ATOM   1459  O   PRO A 105      16.846   0.300 -47.403  1.00 40.99           O  
ATOM   1460  CG  PRO A 105      16.385  -1.152 -44.371  1.00 40.99           C  
ATOM   1463  CD  PRO A 105      16.690   0.171 -43.681  1.00 40.99           C  
ATOM   1466  N   ILE A 106      19.065  -0.061 -47.598  1.00 42.49           N  
ATOM   1468  CA  ILE A 106      19.137  -0.349 -48.994  1.00 42.49           C  
ATOM   1470  C   ILE A 106      18.529  -1.735 -49.165  1.00 42.49           C  
ATOM   1471  CB  ILE A 106      20.624  -0.326 -49.412  1.00 42.49           C  
ATOM   1473  O   ILE A 106      19.185  -2.725 -48.849  1.00 42.49           O  
ATOM   1474  CG1 ILE A 106      21.459   0.724 -48.600  1.00 42.49           C  
ATOM   1477  CG2 ILE A 106      20.550  -0.283 -50.944  1.00 42.49           C  
ATOM   1481  CD1 ILE A 106      22.959   0.827 -48.878  1.00 42.49           C  
ATOM   1485  N   LEU A 107      17.303  -1.858 -49.665  1.00 44.60           N  
ATOM   1487  CA  LEU A 107      17.009  -3.041 -50.471  1.00 44.60           C  
ATOM   1489  C   LEU A 107      18.025  -2.947 -51.607  1.00 44.60           C  
ATOM   1490  CB  LEU A 107      15.546  -2.992 -50.947  1.00 44.60           C  
ATOM   1493  O   LEU A 107      17.830  -2.145 -52.497  1.00 44.60           O  
ATOM   1494  CG  LEU A 107      14.558  -3.519 -49.889  1.00 44.60           C  
ATOM   1496  CD1 LEU A 107      13.163  -2.965 -50.148  1.00 44.60           C  
ATOM   1500  CD2 LEU A 107      14.479  -5.045 -49.916  1.00 44.60           C  
ATOM   1504  N   GLN A 108      19.180  -3.600 -51.478  1.00 43.05           N  
ATOM   1506  CA  GLN A 108      20.265  -3.580 -52.458  1.00 43.05           C  
ATOM   1508  C   GLN A 108      20.144  -4.843 -53.266  1.00 43.05           C  
ATOM   1509  CB  GLN A 108      21.644  -3.361 -51.817  1.00 43.05           C  
ATOM   1512  O   GLN A 108      21.061  -5.649 -53.399  1.00 43.05           O  
ATOM   1513  CG  GLN A 108      22.515  -2.481 -52.720  1.00 43.05           C  
ATOM   1516  CD  GLN A 108      23.853  -2.165 -52.074  1.00 43.05           C  
ATOM   1517  NE2 GLN A 108      24.174  -0.921 -51.794  1.00 43.05           N  
ATOM   1520  OE1 GLN A 108      24.665  -3.039 -51.828  1.00 43.05           O  
ATOM   1521  N   ASP A 109      18.922  -5.071 -53.702  1.00 45.05           N  
ATOM   1523  CA  ASP A 109      18.611  -6.192 -54.525  1.00 45.05           C  
ATOM   1525  C   ASP A 109      19.475  -5.914 -55.769  1.00 45.05           C  
ATOM   1526  CB  ASP A 109      17.063  -6.243 -54.561  1.00 45.05           C  
ATOM   1529  O   ASP A 109      19.360  -4.861 -56.368  1.00 45.05           O  
ATOM   1530  CG  ASP A 109      16.440  -6.682 -55.862  1.00 45.05           C  
ATOM   1531  OD1 ASP A 109      17.185  -6.646 -56.841  1.00 45.05           O  
ATOM   1532  OD2 ASP A 109      15.277  -7.137 -55.863  1.00 45.05           O  
ATOM   1533  N   SER A 110      20.492  -6.736 -56.028  1.00 38.78           N  
ATOM   1535  CA  SER A 110      21.143  -6.874 -57.332  1.00 38.78           C  
ATOM   1537  C   SER A 110      20.544  -8.092 -58.022  1.00 38.78           C  
ATOM   1538  CB  SER A 110      22.669  -6.942 -57.187  1.00 38.78           C  
ATOM   1541  O   SER A 110      21.258  -9.000 -58.451  1.00 38.78           O  
ATOM   1542  OG  SER A 110      23.075  -7.996 -56.335  1.00 38.78           O  
ATOM   1544  N   VAL A 111      19.214  -8.190 -57.996  1.00 41.94           N  
ATOM   1546  CA  VAL A 111      18.426  -9.379 -58.278  1.00 41.94           C  
ATOM   1548  C   VAL A 111      18.288  -9.572 -59.783  1.00 41.94           C  
ATOM   1549  CB  VAL A 111      17.141  -9.378 -57.392  1.00 41.94           C  
ATOM   1551  O   VAL A 111      17.233  -9.361 -60.361  1.00 41.94           O  
ATOM   1552  CG1 VAL A 111      16.110 -10.464 -57.444  1.00 41.94           C  
ATOM   1556  CG2 VAL A 111      17.388  -9.355 -55.852  1.00 41.94           C  
ATOM   1560  N   THR A 112      19.354 -10.092 -60.408  1.00 40.03           N  
ATOM   1562  CA  THR A 112      19.337 -10.855 -61.675  1.00 40.03           C  
ATOM   1564  C   THR A 112      18.269 -11.956 -61.674  1.00 40.03           C  
ATOM   1565  CB  THR A 112      20.728 -11.439 -62.015  1.00 40.03           C  
ATOM   1567  O   THR A 112      18.540 -13.099 -61.312  1.00 40.03           O  
ATOM   1568  CG2 THR A 112      21.619 -10.380 -62.660  1.00 40.03           C  
ATOM   1572  OG1 THR A 112      21.424 -11.893 -60.876  1.00 40.03           O  
ATOM   1574  N   GLY A 113      17.043 -11.597 -62.071  1.00 41.96           N  
ATOM   1576  CA  GLY A 113      15.882 -12.489 -62.190  1.00 41.96           C  
ATOM   1579  C   GLY A 113      14.617 -12.040 -61.449  1.00 41.96           C  
ATOM   1580  O   GLY A 113      13.678 -12.821 -61.353  1.00 41.96           O  
ATOM   1581  N   CYS A 114      14.548 -10.817 -60.913  1.00 48.83           N  
ATOM   1583  CA  CYS A 114      13.234 -10.223 -60.665  1.00 48.83           C  
ATOM   1585  C   CYS A 114      12.493 -10.042 -61.990  1.00 48.83           C  
ATOM   1586  CB  CYS A 114      13.371  -8.815 -60.094  1.00 48.83           C  
ATOM   1589  O   CYS A 114      13.006  -9.348 -62.865  1.00 48.83           O  
ATOM   1590  SG  CYS A 114      13.907  -8.640 -58.416  1.00 48.83           S  
ATOM   1591  N   ASN A 115      11.271 -10.557 -62.119  1.00 41.36           N  
ATOM   1593  CA  ASN A 115      10.394 -10.206 -63.239  1.00 41.36           C  
ATOM   1595  C   ASN A 115       9.813  -8.798 -63.027  1.00 41.36           C  
ATOM   1596  CB  ASN A 115       9.304 -11.277 -63.423  1.00 41.36           C  
ATOM   1599  O   ASN A 115       8.627  -8.627 -62.727  1.00 41.36           O  
ATOM   1600  CG  ASN A 115       9.837 -12.599 -63.942  1.00 41.36           C  
ATOM   1601  ND2 ASN A 115       8.993 -13.595 -64.059  1.00 41.36           N  
ATOM   1604  OD1 ASN A 115      11.006 -12.777 -64.218  1.00 41.36           O  
ATOM   1605  N   ALA A 116      10.632  -7.758 -63.130  1.00 39.53           N  
ATOM   1607  CA  ALA A 116      10.135  -6.391 -63.199  1.00 39.53           C  
ATOM   1609  C   ALA A 116       9.712  -6.070 -64.635  1.00 39.53           C  
ATOM   1610  CB  ALA A 116      11.186  -5.450 -62.641  1.00 39.53           C  
ATOM   1614  O   ALA A 116      10.446  -5.440 -65.387  1.00 39.53           O  
ATOM   1615  N   GLY A 117       8.525  -6.540 -65.033  1.00 37.37           N  
ATOM   1617  CA  GLY A 117       8.147  -6.552 -66.449  1.00 37.37           C  
ATOM   1620  C   GLY A 117       9.154  -7.412 -67.233  1.00 37.37           C  
ATOM   1621  O   GLY A 117       9.301  -8.571 -66.857  1.00 37.37           O  
ATOM   1622  N   PRO A 118       9.848  -6.911 -68.278  1.00 35.17           N  
ATOM   1623  CA  PRO A 118      10.957  -7.655 -68.893  1.00 35.17           C  
ATOM   1625  C   PRO A 118      11.980  -8.130 -67.836  1.00 35.17           C  
ATOM   1626  CB  PRO A 118      11.574  -6.688 -69.915  1.00 35.17           C  
ATOM   1629  O   PRO A 118      12.238  -7.392 -66.891  1.00 35.17           O  
ATOM   1630  CG  PRO A 118      11.174  -5.299 -69.416  1.00 35.17           C  
ATOM   1633  CD  PRO A 118       9.824  -5.532 -68.749  1.00 35.17           C  
ATOM   1636  N   ASP A 119      12.579  -9.323 -68.016  1.00 37.63           N  
ATOM   1638  CA  ASP A 119      13.448 -10.089 -67.072  1.00 37.63           C  
ATOM   1640  C   ASP A 119      14.716  -9.375 -66.559  1.00 37.63           C  
ATOM   1641  CB  ASP A 119      13.956 -11.379 -67.756  1.00 37.63           C  
ATOM   1644  O   ASP A 119      15.658  -9.991 -66.044  1.00 37.63           O  
ATOM   1645  CG  ASP A 119      12.876 -12.304 -68.296  1.00 37.63           C  
ATOM   1646  OD1 ASP A 119      11.807 -12.393 -67.661  1.00 37.63           O  
ATOM   1647  OD2 ASP A 119      13.131 -12.888 -69.372  1.00 37.63           O  
ATOM   1648  N   ALA A 120      14.836  -8.078 -66.791  1.00 36.83           N  
ATOM   1650  CA  ALA A 120      16.020  -7.357 -66.427  1.00 36.83           C  
ATOM   1652  C   ALA A 120      16.112  -7.318 -64.903  1.00 36.83           C  
ATOM   1653  CB  ALA A 120      15.992  -6.006 -67.111  1.00 36.83           C  
ATOM   1657  O   ALA A 120      15.254  -6.766 -64.218  1.00 36.83           O  
ATOM   1658  N   GLY A 121      17.175  -7.939 -64.397  1.00 44.16           N  
ATOM   1660  CA  GLY A 121      17.428  -8.046 -62.977  1.00 44.16           C  
ATOM   1663  C   GLY A 121      17.307  -6.701 -62.312  1.00 44.16           C  
ATOM   1664  O   GLY A 121      18.015  -5.776 -62.697  1.00 44.16           O  
ATOM   1665  N   VAL A 122      16.392  -6.571 -61.366  1.00 49.47           N  
ATOM   1667  CA  VAL A 122      16.245  -5.277 -60.746  1.00 49.47           C  
ATOM   1669  C   VAL A 122      17.507  -5.002 -59.948  1.00 49.47           C  
ATOM   1670  CB  VAL A 122      14.964  -5.135 -59.952  1.00 49.47           C  
ATOM   1672  O   VAL A 122      18.033  -5.914 -59.320  1.00 49.47           O  
ATOM   1673  CG1 VAL A 122      14.914  -3.770 -59.294  1.00 49.47           C  
ATOM   1677  CG2 VAL A 122      13.769  -5.202 -60.896  1.00 49.47           C  
ATOM   1681  N   LYS A 123      18.047  -3.786 -60.018  1.00 52.08           N  
ATOM   1683  CA  LYS A 123      18.925  -3.306 -58.964  1.00 52.08           C  
ATOM   1685  C   LYS A 123      18.243  -2.199 -58.198  1.00 52.08           C  
ATOM   1686  CB  LYS A 123      20.362  -3.004 -59.401  1.00 52.08           C  
ATOM   1689  O   LYS A 123      18.072  -1.117 -58.753  1.00 52.08           O  
ATOM   1690  CG  LYS A 123      21.310  -2.984 -58.194  1.00 52.08           C  
ATOM   1693  CD  LYS A 123      22.706  -2.542 -58.627  1.00 52.08           C  
ATOM   1696  CE  LYS A 123      23.656  -2.660 -57.434  1.00 52.08           C  
ATOM   1699  NZ  LYS A 123      24.720  -1.641 -57.513  1.00 52.08           N  
ATOM   1703  N   PHE A 124      17.861  -2.454 -56.955  1.00 51.94           N  
ATOM   1705  CA  PHE A 124      17.473  -1.362 -56.079  1.00 51.94           C  
ATOM   1707  C   PHE A 124      18.751  -0.716 -55.558  1.00 51.94           C  
ATOM   1708  CB  PHE A 124      16.488  -1.805 -55.009  1.00 51.94           C  
ATOM   1711  O   PHE A 124      19.389  -1.216 -54.640  1.00 51.94           O  
ATOM   1712  CG  PHE A 124      15.122  -2.163 -55.525  1.00 51.94           C  
ATOM   1713  CD1 PHE A 124      14.113  -1.197 -55.679  1.00 51.94           C  
ATOM   1715  CD2 PHE A 124      14.871  -3.503 -55.845  1.00 51.94           C  
ATOM   1717  CE1 PHE A 124      12.860  -1.596 -56.173  1.00 51.94           C  
ATOM   1719  CE2 PHE A 124      13.623  -3.906 -56.315  1.00 51.94           C  
ATOM   1721  CZ  PHE A 124      12.644  -2.934 -56.527  1.00 51.94           C  
ATOM   1723  N   ASP A 125      19.226   0.343 -56.205  1.00 51.02           N  
ATOM   1725  CA  ASP A 125      20.380   1.050 -55.657  1.00 51.02           C  
ATOM   1727  C   ASP A 125      19.905   1.924 -54.501  1.00 51.02           C  
ATOM   1728  CB  ASP A 125      21.165   1.840 -56.721  1.00 51.02           C  
ATOM   1731  O   ASP A 125      19.027   2.778 -54.667  1.00 51.02           O  
ATOM   1732  CG  ASP A 125      22.379   1.084 -57.290  1.00 51.02           C  
ATOM   1733  OD1 ASP A 125      22.919   0.156 -56.648  1.00 51.02           O  
ATOM   1734  OD2 ASP A 125      22.857   1.455 -58.385  1.00 51.02           O  
ATOM   1735  N   SER A 126      20.552   1.776 -53.345  1.00 46.66           N  
ATOM   1737  CA  SER A 126      20.626   2.901 -52.429  1.00 46.66           C  
ATOM   1739  C   SER A 126      21.413   3.969 -53.129  1.00 46.66           C  
ATOM   1740  CB  SER A 126      21.368   2.657 -51.134  1.00 46.66           C  
ATOM   1743  O   SER A 126      22.648   3.988 -53.158  1.00 46.66           O  
ATOM   1744  OG  SER A 126      22.607   2.032 -51.427  1.00 46.66           O  
ATOM   1746  N   ILE A 127      20.684   4.954 -53.573  1.00 44.40           N  
ATOM   1748  CA  ILE A 127      21.157   6.286 -53.285  1.00 44.40           C  
ATOM   1750  C   ILE A 127      21.273   6.334 -51.758  1.00 44.40           C  
ATOM   1751  CB  ILE A 127      20.182   7.303 -53.889  1.00 44.40           C  
ATOM   1753  O   ILE A 127      20.439   5.741 -51.077  1.00 44.40           O  
ATOM   1754  CG1 ILE A 127      19.714   6.811 -55.285  1.00 44.40           C  
ATOM   1757  CG2 ILE A 127      20.911   8.653 -53.962  1.00 44.40           C  
ATOM   1761  CD1 ILE A 127      18.804   7.766 -56.034  1.00 44.40           C  
ATOM   1765  N   ALA A 128      22.343   6.903 -51.203  1.00 42.98           N  
ATOM   1767  CA  ALA A 128      22.399   7.148 -49.767  1.00 42.98           C  
ATOM   1769  C   ALA A 128      21.217   8.063 -49.439  1.00 42.98           C  
ATOM   1770  CB  ALA A 128      23.758   7.761 -49.405  1.00 42.98           C  
ATOM   1774  O   ALA A 128      21.314   9.281 -49.579  1.00 42.98           O  
ATOM   1775  N   THR A 129      20.068   7.466 -49.131  1.00 46.24           N  
ATOM   1777  CA  THR A 129      18.867   8.225 -48.880  1.00 46.24           C  
ATOM   1779  C   THR A 129      19.148   8.897 -47.551  1.00 46.24           C  
ATOM   1780  CB  THR A 129      17.570   7.386 -48.926  1.00 46.24           C  
ATOM   1782  O   THR A 129      19.432   8.255 -46.539  1.00 46.24           O  
ATOM   1783  CG2 THR A 129      17.449   6.544 -50.194  1.00 46.24           C  
ATOM   1787  OG1 THR A 129      17.462   6.477 -47.862  1.00 46.24           O  
ATOM   1789  N   SER A 130      19.092  10.223 -47.535  1.00 47.42           N  
ATOM   1791  CA  SER A 130      18.981  10.958 -46.271  1.00 47.42           C  
ATOM   1793  C   SER A 130      17.717  10.541 -45.502  1.00 47.42           C  
ATOM   1794  CB  SER A 130      18.980  12.461 -46.557  1.00 47.42           C  
ATOM   1797  O   SER A 130      17.580  10.828 -44.315  1.00 47.42           O  
ATOM   1798  OG  SER A 130      18.132  12.761 -47.651  1.00 47.42           O  
ATOM   1800  N   TRP A 131      16.829   9.818 -46.190  1.00 52.18           N  
ATOM   1802  CA  TRP A 131      15.505   9.398 -45.801  1.00 52.18           C  
ATOM   1804  C   TRP A 131      15.338   7.891 -45.861  1.00 52.18           C  
ATOM   1805  CB  TRP A 131      14.546  10.115 -46.745  1.00 52.18           C  
ATOM   1808  O   TRP A 131      14.886   7.327 -46.860  1.00 52.18           O  
ATOM   1809  CG  TRP A 131      14.417  11.509 -46.300  1.00 52.18           C  
ATOM   1810  CD1 TRP A 131      15.012  12.616 -46.791  1.00 52.18           C  
ATOM   1812  CD2 TRP A 131      13.727  11.887 -45.109  1.00 52.18           C  
ATOM   1813  CE2 TRP A 131      13.984  13.251 -44.883  1.00 52.18           C  
ATOM   1814  CE3 TRP A 131      13.000  11.157 -44.158  1.00 52.18           C  
ATOM   1816  NE1 TRP A 131      14.714  13.679 -45.967  1.00 52.18           N  
ATOM   1818  CH2 TRP A 131      12.852  13.109 -42.764  1.00 52.18           C  
ATOM   1820  CZ2 TRP A 131      13.528  13.833 -43.728  1.00 52.18           C  
ATOM   1822  CZ3 TRP A 131      12.606  11.754 -42.969  1.00 52.18           C  
ATOM   1824  N   GLY A 132      15.645   7.231 -44.749  1.00 56.21           N  
ATOM   1826  CA  GLY A 132      15.120   5.898 -44.524  1.00 56.21           C  
ATOM   1829  C   GLY A 132      13.623   5.974 -44.319  1.00 56.21           C  
ATOM   1830  O   GLY A 132      13.175   6.438 -43.273  1.00 56.21           O  
ATOM   1831  N   GLY A 133      12.850   5.593 -45.330  1.00 64.36           N  
ATOM   1833  CA  GLY A 133      11.405   5.544 -45.185  1.00 64.36           C  
ATOM   1836  C   GLY A 133      10.965   4.425 -44.230  1.00 64.36           C  
ATOM   1837  O   GLY A 133      11.794   3.597 -43.843  1.00 64.36           O  
ATOM   1838  N   PRO A 134       9.709   4.432 -43.763  1.00 68.53           N  
ATOM   1839  CA  PRO A 134       9.285   3.553 -42.688  1.00 68.53           C  
ATOM   1841  C   PRO A 134       9.197   2.086 -43.102  1.00 68.53           C  
ATOM   1842  CB  PRO A 134       7.940   4.097 -42.226  1.00 68.53           C  
ATOM   1845  O   PRO A 134       8.815   1.746 -44.220  1.00 68.53           O  
ATOM   1846  CG  PRO A 134       7.382   4.727 -43.498  1.00 68.53           C  
ATOM   1849  CD  PRO A 134       8.627   5.326 -44.144  1.00 68.53           C  
ATOM   1852  N   TYR A 135       9.492   1.216 -42.141  1.00 75.98           N  
ATOM   1854  CA  TYR A 135       9.356  -0.234 -42.266  1.00 75.98           C  
ATOM   1856  C   TYR A 135       8.255  -0.699 -41.324  1.00 75.98           C  
ATOM   1857  CB  TYR A 135      10.679  -0.938 -41.927  1.00 75.98           C  
ATOM   1860  O   TYR A 135       8.186  -0.250 -40.182  1.00 75.98           O  
ATOM   1861  CG  TYR A 135      11.842  -0.514 -42.789  1.00 75.98           C  
ATOM   1862  CD1 TYR A 135      12.192  -1.229 -43.949  1.00 75.98           C  
ATOM   1864  CD2 TYR A 135      12.523   0.669 -42.461  1.00 75.98           C  
ATOM   1866  CE1 TYR A 135      13.135  -0.700 -44.846  1.00 75.98           C  
ATOM   1868  CE2 TYR A 135      13.440   1.213 -43.364  1.00 75.98           C  
ATOM   1870  OH  TYR A 135      14.536   1.170 -45.484  1.00 75.98           O  
ATOM   1872  CZ  TYR A 135      13.710   0.563 -44.584  1.00 75.98           C  
ATOM   1873  N   LYS A 136       7.434  -1.639 -41.773  1.00 76.09           N  
ATOM   1875  CA  LYS A 136       6.556  -2.444 -40.931  1.00 76.09           C  
ATOM   1877  C   LYS A 136       6.912  -3.898 -41.168  1.00 76.09           C  
ATOM   1878  CB  LYS A 136       5.096  -2.116 -41.256  1.00 76.09           C  
ATOM   1881  O   LYS A 136       6.887  -4.363 -42.303  1.00 76.09           O  
ATOM   1882  CG  LYS A 136       4.078  -3.081 -40.623  1.00 76.09           C  
ATOM   1885  CD  LYS A 136       2.673  -2.664 -41.068  1.00 76.09           C  
ATOM   1888  CE  LYS A 136       1.635  -3.754 -40.799  1.00 76.09           C  
ATOM   1891  NZ  LYS A 136       0.583  -3.734 -41.845  1.00 76.09           N  
ATOM   1895  N   VAL A 137       7.234  -4.608 -40.098  1.00 81.57           N  
ATOM   1897  CA  VAL A 137       7.504  -6.038 -40.148  1.00 81.57           C  
ATOM   1899  C   VAL A 137       6.561  -6.777 -39.231  1.00 81.57           C  
ATOM   1900  CB  VAL A 137       8.969  -6.374 -39.864  1.00 81.57           C  
ATOM   1902  O   VAL A 137       6.301  -6.363 -38.105  1.00 81.57           O  
ATOM   1903  CG1 VAL A 137       9.216  -7.879 -39.775  1.00 81.57           C  
ATOM   1907  CG2 VAL A 137       9.838  -5.868 -41.022  1.00 81.57           C  
ATOM   1911  N   ILE A 138       6.064  -7.894 -39.738  1.00 79.71           N  
ATOM   1913  CA  ILE A 138       5.252  -8.833 -38.987  1.00 79.71           C  
ATOM   1915  C   ILE A 138       5.974 -10.173 -38.974  1.00 79.71           C  
ATOM   1916  CB  ILE A 138       3.843  -8.901 -39.589  1.00 79.71           C  
ATOM   1918  O   ILE A 138       6.346 -10.688 -40.028  1.00 79.71           O  
ATOM   1919  CG1 ILE A 138       3.158  -7.519 -39.527  1.00 79.71           C  
ATOM   1922  CG2 ILE A 138       3.040  -9.920 -38.785  1.00 79.71           C  
ATOM   1926  CD1 ILE A 138       1.821  -7.431 -40.259  1.00 79.71           C  
ATOM   1930  N   PHE A 139       6.188 -10.722 -37.781  1.00 81.67           N  
ATOM   1932  CA  PHE A 139       6.860 -12.005 -37.597  1.00 81.67           C  
ATOM   1934  C   PHE A 139       5.887 -13.176 -37.693  1.00 81.67           C  
ATOM   1935  CB  PHE A 139       7.583 -12.010 -36.249  1.00 81.67           C  
ATOM   1938  O   PHE A 139       4.821 -13.174 -37.077  1.00 81.67           O  
ATOM   1939  CG  PHE A 139       8.735 -11.032 -36.087  1.00 81.67           C  
ATOM   1940  CD1 PHE A 139       9.408 -10.451 -37.183  1.00 81.67           C  
ATOM   1942  CD2 PHE A 139       9.129 -10.688 -34.786  1.00 81.67           C  
ATOM   1944  CE1 PHE A 139      10.470  -9.556 -36.973  1.00 81.67           C  
ATOM   1946  CE2 PHE A 139      10.157  -9.763 -34.578  1.00 81.67           C  
ATOM   1948  CZ  PHE A 139      10.837  -9.200 -35.668  1.00 81.67           C  
ATOM   1950  N   HIS A 140       6.291 -14.206 -38.436  1.00 81.18           N  
ATOM   1952  CA  HIS A 140       5.517 -15.422 -38.676  1.00 81.18           C  
ATOM   1954  C   HIS A 140       6.422 -16.667 -38.899  1.00 81.18           C  
ATOM   1955  CB  HIS A 140       4.563 -15.148 -39.829  1.00 81.18           C  
ATOM   1958  O   HIS A 140       7.647 -16.573 -38.792  1.00 81.18           O  
ATOM   1959  CG  HIS A 140       5.224 -15.002 -41.172  1.00 81.18           C  
ATOM   1960  CD2 HIS A 140       5.855 -15.999 -41.847  1.00 81.18           C  
ATOM   1962  ND1 HIS A 140       5.055 -13.926 -42.037  1.00 81.18           N  
ATOM   1963  CE1 HIS A 140       5.546 -14.320 -43.218  1.00 81.18           C  
ATOM   1965  NE2 HIS A 140       5.999 -15.574 -43.142  1.00 81.18           N  
ATOM   1967  N   THR A 141       5.857 -17.860 -39.144  1.00 79.29           N  
ATOM   1969  CA  THR A 141       6.608 -19.139 -39.280  1.00 79.29           C  
ATOM   1971  C   THR A 141       6.325 -19.924 -40.561  1.00 79.29           C  
ATOM   1972  CB  THR A 141       6.263 -20.142 -38.157  1.00 79.29           C  
ATOM   1974  O   THR A 141       5.299 -20.599 -40.621  1.00 79.29           O  
ATOM   1975  CG2 THR A 141       6.860 -19.857 -36.798  1.00 79.29           C  
ATOM   1979  OG1 THR A 141       4.863 -20.263 -38.012  1.00 79.29           O  
ATOM   1981  N   THR A 142       7.248 -19.995 -41.522  1.00 74.33           N  
ATOM   1983  CA  THR A 142       7.157 -20.933 -42.660  1.00 74.33           C  
ATOM   1985  C   THR A 142       7.648 -22.329 -42.289  1.00 74.33           C  
ATOM   1986  CB  THR A 142       7.779 -20.377 -43.947  1.00 74.33           C  
ATOM   1988  O   THR A 142       8.848 -22.605 -42.245  1.00 74.33           O  
ATOM   1989  CG2 THR A 142       7.478 -21.280 -45.145  1.00 74.33           C  
ATOM   1993  OG1 THR A 142       7.205 -19.129 -44.253  1.00 74.33           O  
ATOM   1995  N   GLY A 143       6.703 -23.236 -42.022  1.00 77.78           N  
ATOM   1997  CA  GLY A 143       7.005 -24.590 -41.557  1.00 77.78           C  
ATOM   2000  C   GLY A 143       7.663 -24.548 -40.178  1.00 77.78           C  
ATOM   2001  O   GLY A 143       7.046 -24.110 -39.213  1.00 77.78           O  
ATOM   2002  N   SER A 144       8.917 -24.991 -40.087  1.00 86.13           N  
ATOM   2004  CA  SER A 144       9.718 -24.933 -38.850  1.00 86.13           C  
ATOM   2006  C   SER A 144      10.661 -23.729 -38.776  1.00 86.13           C  
ATOM   2007  CB  SER A 144      10.513 -26.230 -38.664  1.00 86.13           C  
ATOM   2010  O   SER A 144      11.417 -23.611 -37.814  1.00 86.13           O  
ATOM   2011  OG  SER A 144       9.648 -27.349 -38.717  1.00 86.13           O  
ATOM   2013  N   ASN A 145      10.647 -22.851 -39.781  1.00 89.47           N  
ATOM   2015  CA  ASN A 145      11.524 -21.687 -39.854  1.00 89.47           C  
ATOM   2017  C   ASN A 145      10.733 -20.392 -39.692  1.00 89.47           C  
ATOM   2018  CB  ASN A 145      12.317 -21.723 -41.167  1.00 89.47           C  
ATOM   2021  O   ASN A 145       9.545 -20.319 -39.995  1.00 89.47           O  
ATOM   2022  CG  ASN A 145      13.246 -22.917 -41.223  1.00 89.47           C  
ATOM   2023  ND2 ASN A 145      13.084 -23.774 -42.204  1.00 89.47           N  
ATOM   2026  OD1 ASN A 145      14.103 -23.108 -40.373  1.00 89.47           O  
ATOM   2027  N   GLY A 146      11.408 -19.359 -39.212  1.00 87.43           N  
ATOM   2029  CA  GLY A 146      10.889 -18.009 -39.155  1.00 87.43           C  
ATOM   2032  C   GLY A 146      10.730 -17.442 -40.556  1.00 87.43           C  
ATOM   2033  O   GLY A 146      11.529 -17.701 -41.458  1.00 87.43           O  
ATOM   2034  N   ALA A 147       9.689 -16.653 -40.727  1.00 84.97           N  
ATOM   2036  CA  ALA A 147       9.468 -15.846 -41.900  1.00 84.97           C  
ATOM   2038  C   ALA A 147       8.839 -14.511 -41.481  1.00 84.97           C  
ATOM   2039  CB  ALA A 147       8.751 -16.694 -42.948  1.00 84.97           C  
ATOM   2043  O   ALA A 147       8.366 -14.353 -40.355  1.00 84.97           O  
ATOM   2044  N   ILE A 148       8.962 -13.504 -42.331  1.00 84.42           N  
ATOM   2046  CA  ILE A 148       8.545 -12.145 -42.016  1.00 84.42           C  
ATOM   2048  C   ILE A 148       7.804 -11.546 -43.198  1.00 84.42           C  
ATOM   2049  CB  ILE A 148       9.732 -11.269 -41.554  1.00 84.42           C  
ATOM   2051  O   ILE A 148       8.247 -11.681 -44.339  1.00 84.42           O  
ATOM   2052  CG1 ILE A 148      10.780 -10.991 -42.651  1.00 84.42           C  
ATOM   2055  CG2 ILE A 148      10.428 -11.869 -40.318  1.00 84.42           C  
ATOM   2059  CD1 ILE A 148      11.805  -9.936 -42.231  1.00 84.42           C  
ATOM   2063  N   HIS A 149       6.702 -10.851 -42.930  1.00 81.99           N  
ATOM   2065  CA  HIS A 149       6.105  -9.941 -43.896  1.00 81.99           C  
ATOM   2067  C   HIS A 149       6.696  -8.553 -43.691  1.00 81.99           C  
ATOM   2068  CB  HIS A 149       4.581  -9.927 -43.778  1.00 81.99           C  
ATOM   2071  O   HIS A 149       6.666  -8.039 -42.576  1.00 81.99           O  
ATOM   2072  CG  HIS A 149       3.957  -9.172 -44.921  1.00 81.99           C  
ATOM   2073  CD2 HIS A 149       3.469  -7.891 -44.912  1.00 81.99           C  
ATOM   2075  ND1 HIS A 149       3.855  -9.637 -46.210  1.00 81.99           N  
ATOM   2077  CE1 HIS A 149       3.303  -8.670 -46.958  1.00 81.99           C  
ATOM   2079  NE2 HIS A 149       3.045  -7.589 -46.211  1.00 81.99           N  
ATOM   2080  N   LEU A 150       7.230  -7.964 -44.754  1.00 82.17           N  
ATOM   2082  CA  LEU A 150       7.796  -6.627 -44.756  1.00 82.17           C  
ATOM   2084  C   LEU A 150       6.946  -5.718 -45.641  1.00 82.17           C  
ATOM   2085  CB  LEU A 150       9.264  -6.700 -45.222  1.00 82.17           C  
ATOM   2088  O   LEU A 150       6.716  -6.026 -46.807  1.00 82.17           O  
ATOM   2089  CG  LEU A 150       9.886  -5.328 -45.544  1.00 82.17           C  
ATOM   2091  CD1 LEU A 150       9.981  -4.430 -44.313  1.00 82.17           C  
ATOM   2095  CD2 LEU A 150      11.288  -5.499 -46.128  1.00 82.17           C  
ATOM   2099  N   GLU A 151       6.572  -4.566 -45.104  1.00 81.55           N  
ATOM   2101  CA  GLU A 151       6.073  -3.419 -45.852  1.00 81.55           C  
ATOM   2103  C   GLU A 151       7.070  -2.281 -45.664  1.00 81.55           C  
ATOM   2104  CB  GLU A 151       4.671  -2.991 -45.386  1.00 81.55           C  
ATOM   2107  O   GLU A 151       7.482  -1.974 -44.544  1.00 81.55           O  
ATOM   2108  CG  GLU A 151       3.686  -4.158 -45.214  1.00 81.55           C  
ATOM   2111  CD  GLU A 151       2.318  -3.738 -44.664  1.00 81.55           C  
ATOM   2112  OE1 GLU A 151       1.561  -4.632 -44.224  1.00 81.55           O  
ATOM   2113  OE2 GLU A 151       2.040  -2.533 -44.488  1.00 81.55           O  
ATOM   2114  N   TRP A 152       7.472  -1.657 -46.757  1.00 80.50           N  
ATOM   2116  CA  TRP A 152       8.350  -0.503 -46.742  1.00 80.50           C  
ATOM   2118  C   TRP A 152       7.834   0.548 -47.708  1.00 80.50           C  
ATOM   2119  CB  TRP A 152       9.777  -0.920 -47.089  1.00 80.50           C  
ATOM   2122  O   TRP A 152       7.404   0.233 -48.817  1.00 80.50           O  
ATOM   2123  CG  TRP A 152      10.707   0.240 -47.215  1.00 80.50           C  
ATOM   2124  CD1 TRP A 152      11.173   0.978 -46.192  1.00 80.50           C  
ATOM   2126  CD2 TRP A 152      11.119   0.957 -48.410  1.00 80.50           C  
ATOM   2127  CE2 TRP A 152      11.977   2.031 -48.033  1.00 80.50           C  
ATOM   2128  CE3 TRP A 152      10.756   0.863 -49.763  1.00 80.50           C  
ATOM   2130  NE1 TRP A 152      11.991   1.980 -46.663  1.00 80.50           N  
ATOM   2132  CH2 TRP A 152      12.065   2.845 -50.292  1.00 80.50           C  
ATOM   2134  CZ2 TRP A 152      12.501   2.934 -48.962  1.00 80.50           C  
ATOM   2136  CZ3 TRP A 152      11.222   1.799 -50.702  1.00 80.50           C  
ATOM   2138  N   SER A 153       7.929   1.805 -47.315  1.00 75.54           N  
ATOM   2140  CA  SER A 153       7.765   2.949 -48.202  1.00 75.54           C  
ATOM   2142  C   SER A 153       8.919   3.901 -47.960  1.00 75.54           C  
ATOM   2143  CB  SER A 153       6.415   3.633 -47.971  1.00 75.54           C  
ATOM   2146  O   SER A 153       9.447   3.959 -46.858  1.00 75.54           O  
ATOM   2147  OG  SER A 153       6.267   3.933 -46.601  1.00 75.54           O  
ATOM   2149  N   GLY A 154       9.339   4.663 -48.964  1.00 72.21           N  
ATOM   2151  CA  GLY A 154      10.397   5.642 -48.758  1.00 72.21           C  
ATOM   2154  C   GLY A 154      10.761   6.445 -49.986  1.00 72.21           C  
ATOM   2155  O   GLY A 154      10.098   6.376 -51.020  1.00 72.21           O  
ATOM   2156  N   TRP A 155      11.823   7.230 -49.828  1.00 66.09           N  
ATOM   2158  CA  TRP A 155      12.263   8.247 -50.774  1.00 66.09           C  
ATOM   2160  C   TRP A 155      13.562   7.889 -51.441  1.00 66.09           C  
ATOM   2161  CB  TRP A 155      12.445   9.563 -50.029  1.00 66.09           C  
ATOM   2164  O   TRP A 155      14.424   7.294 -50.809  1.00 66.09           O  
ATOM   2165  CG  TRP A 155      11.122  10.110 -49.726  1.00 66.09           C  
ATOM   2166  CD1 TRP A 155      10.426   9.927 -48.593  1.00 66.09           C  
ATOM   2168  CD2 TRP A 155      10.246  10.730 -50.681  1.00 66.09           C  
ATOM   2169  CE2 TRP A 155       9.003  10.941 -50.049  1.00 66.09           C  
ATOM   2170  CE3 TRP A 155      10.367  11.026 -52.043  1.00 66.09           C  
ATOM   2172  NE1 TRP A 155       9.152  10.357 -48.820  1.00 66.09           N  
ATOM   2174  CH2 TRP A 155       8.049  11.703 -52.067  1.00 66.09           C  
ATOM   2176  CZ2 TRP A 155       7.925  11.516 -50.702  1.00 66.09           C  
ATOM   2178  CZ3 TRP A 155       9.242  11.427 -52.748  1.00 66.09           C  
ATOM   2180  N   GLN A 156      13.717   8.343 -52.683  1.00 66.18           N  
ATOM   2182  CA  GLN A 156      14.952   8.215 -53.452  1.00 66.18           C  
ATOM   2184  C   GLN A 156      15.431   6.764 -53.599  1.00 66.18           C  
ATOM   2185  CB  GLN A 156      16.035   9.142 -52.881  1.00 66.18           C  
ATOM   2188  O   GLN A 156      16.614   6.465 -53.457  1.00 66.18           O  
ATOM   2189  CG  GLN A 156      15.697  10.629 -53.010  1.00 66.18           C  
ATOM   2192  CD  GLN A 156      16.832  11.495 -52.476  1.00 66.18           C  
ATOM   2193  NE2 GLN A 156      16.897  12.745 -52.874  1.00 66.18           N  
ATOM   2196  OE1 GLN A 156      17.674  11.082 -51.695  1.00 66.18           O  
ATOM   2197  N   VAL A 157      14.512   5.861 -53.939  1.00 69.75           N  
ATOM   2199  CA  VAL A 157      14.882   4.534 -54.433  1.00 69.75           C  
ATOM   2201  C   VAL A 157      15.000   4.531 -55.941  1.00 69.75           C  
ATOM   2202  CB  VAL A 157      13.941   3.423 -53.974  1.00 69.75           C  
ATOM   2204  O   VAL A 157      14.174   5.111 -56.645  1.00 69.75           O  
ATOM   2205  CG1 VAL A 157      14.316   3.050 -52.546  1.00 69.75           C  
ATOM   2209  CG2 VAL A 157      12.460   3.779 -54.080  1.00 69.75           C  
ATOM   2213  N   SER A 158      16.031   3.851 -56.423  1.00 68.00           N  
ATOM   2215  CA  SER A 158      16.269   3.607 -57.838  1.00 68.00           C  
ATOM   2217  C   SER A 158      15.889   2.170 -58.167  1.00 68.00           C  
ATOM   2218  CB  SER A 158      17.741   3.881 -58.134  1.00 68.00           C  
ATOM   2221  O   SER A 158      16.298   1.269 -57.454  1.00 68.00           O  
ATOM   2222  OG  SER A 158      18.051   3.520 -59.457  1.00 68.00           O  
ATOM   2224  N   LEU A 159      15.111   1.954 -59.223  1.00 69.74           N  
ATOM   2226  CA  LEU A 159      14.883   0.667 -59.869  1.00 69.74           C  
ATOM   2228  C   LEU A 159      15.809   0.614 -61.078  1.00 69.74           C  
ATOM   2229  CB  LEU A 159      13.413   0.584 -60.352  1.00 69.74           C  
ATOM   2232  O   LEU A 159      15.581   1.347 -62.036  1.00 69.74           O  
ATOM   2233  CG  LEU A 159      12.956  -0.834 -60.725  1.00 69.74           C  
ATOM   2235  CD1 LEU A 159      12.622  -1.606 -59.465  1.00 69.74           C  
ATOM   2239  CD2 LEU A 159      11.664  -0.809 -61.539  1.00 69.74           C  
ATOM   2243  N   LYS A 160      16.828  -0.235 -61.085  1.00 69.02           N  
ATOM   2245  CA  LYS A 160      17.670  -0.453 -62.272  1.00 69.02           C  
ATOM   2247  C   LYS A 160      17.432  -1.827 -62.852  1.00 69.02           C  
ATOM   2248  CB  LYS A 160      19.148  -0.205 -61.977  1.00 69.02           C  
ATOM   2251  O   LYS A 160      16.786  -2.636 -62.222  1.00 69.02           O  
ATOM   2252  CG  LYS A 160      19.361   1.120 -61.243  1.00 69.02           C  
ATOM   2255  CD  LYS A 160      20.837   1.443 -61.068  1.00 69.02           C  
ATOM   2258  CE  LYS A 160      20.913   2.861 -60.507  1.00 69.02           C  
ATOM   2261  NZ  LYS A 160      22.309   3.267 -60.275  1.00 69.02           N  
ATOM   2265  N   ASN A 161      17.929  -2.076 -64.045  1.00 65.11           N  
ATOM   2267  CA  ASN A 161      17.823  -3.339 -64.757  1.00 65.11           C  
ATOM   2269  C   ASN A 161      19.146  -4.139 -64.628  1.00 65.11           C  
ATOM   2270  CB  ASN A 161      17.359  -2.933 -66.171  1.00 65.11           C  
ATOM   2273  O   ASN A 161      20.108  -3.639 -64.038  1.00 65.11           O  
ATOM   2274  CG  ASN A 161      18.445  -2.638 -67.176  1.00 65.11           C  
ATOM   2275  ND2 ASN A 161      18.080  -2.454 -68.420  1.00 65.11           N  
ATOM   2278  OD1 ASN A 161      19.621  -2.548 -66.881  1.00 65.11           O  
ATOM   2279  N   SER A 162      19.249  -5.355 -65.187  1.00 62.36           N  
ATOM   2281  CA  SER A 162      20.445  -6.206 -64.993  1.00 62.36           C  
ATOM   2283  C   SER A 162      21.707  -5.644 -65.645  1.00 62.36           C  
ATOM   2284  CB  SER A 162      20.238  -7.630 -65.521  1.00 62.36           C  
ATOM   2287  O   SER A 162      22.813  -6.014 -65.256  1.00 62.36           O  
ATOM   2288  OG  SER A 162      19.587  -7.623 -66.779  1.00 62.36           O  
ATOM   2290  N   ALA A 163      21.553  -4.744 -66.617  1.00 65.15           N  
ATOM   2292  CA  ALA A 163      22.647  -3.996 -67.226  1.00 65.15           C  
ATOM   2294  C   ALA A 163      23.047  -2.752 -66.404  1.00 65.15           C  
ATOM   2295  CB  ALA A 163      22.248  -3.649 -68.666  1.00 65.15           C  
ATOM   2299  O   ALA A 163      23.968  -2.035 -66.789  1.00 65.15           O  
ATOM   2300  N   GLY A 164      22.371  -2.481 -65.282  1.00 66.53           N  
ATOM   2302  CA  GLY A 164      22.574  -1.298 -64.448  1.00 66.53           C  
ATOM   2305  C   GLY A 164      21.855  -0.041 -64.948  1.00 66.53           C  
ATOM   2306  O   GLY A 164      22.074   1.034 -64.395  1.00 66.53           O  
ATOM   2307  N   THR A 165      20.997  -0.147 -65.967  1.00 69.87           N  
ATOM   2309  CA  THR A 165      20.220   0.985 -66.493  1.00 69.87           C  
ATOM   2311  C   THR A 165      19.064   1.318 -65.560  1.00 69.87           C  
ATOM   2312  CB  THR A 165      19.643   0.688 -67.884  1.00 69.87           C  
ATOM   2314  O   THR A 165      18.284   0.436 -65.214  1.00 69.87           O  
ATOM   2315  CG2 THR A 165      19.010   1.914 -68.538  1.00 69.87           C  
ATOM   2319  OG1 THR A 165      20.647   0.236 -68.762  1.00 69.87           O  
ATOM   2321  N   GLU A 166      18.915   2.587 -65.193  1.00 71.44           N  
ATOM   2323  CA  GLU A 166      17.809   3.064 -64.361  1.00 71.44           C  
ATOM   2325  C   GLU A 166      16.473   3.021 -65.120  1.00 71.44           C  
ATOM   2326  CB  GLU A 166      18.172   4.455 -63.822  1.00 71.44           C  
ATOM   2329  O   GLU A 166      16.310   3.639 -66.169  1.00 71.44           O  
ATOM   2330  CG  GLU A 166      17.273   4.922 -62.674  1.00 71.44           C  
ATOM   2333  CD  GLU A 166      18.022   5.969 -61.842  1.00 71.44           C  
ATOM   2334  OE1 GLU A 166      18.637   5.561 -60.826  1.00 71.44           O  
ATOM   2335  OE2 GLU A 166      18.039   7.148 -62.245  1.00 71.44           O  
ATOM   2336  N   LEU A 167      15.529   2.247 -64.589  1.00 70.77           N  
ATOM   2338  CA  LEU A 167      14.153   2.104 -65.060  1.00 70.77           C  
ATOM   2340  C   LEU A 167      13.209   3.094 -64.367  1.00 70.77           C  
ATOM   2341  CB  LEU A 167      13.667   0.667 -64.781  1.00 70.77           C  
ATOM   2344  O   LEU A 167      12.224   3.525 -64.964  1.00 70.77           O  
ATOM   2345  CG  LEU A 167      14.472  -0.462 -65.443  1.00 70.77           C  
ATOM   2347  CD1 LEU A 167      13.873  -1.812 -65.042  1.00 70.77           C  
ATOM   2351  CD2 LEU A 167      14.459  -0.352 -66.970  1.00 70.77           C  
ATOM   2355  N   ALA A 168      13.474   3.424 -63.100  1.00 73.96           N  
ATOM   2357  CA  ALA A 168      12.717   4.405 -62.325  1.00 73.96           C  
ATOM   2359  C   ALA A 168      13.547   4.925 -61.145  1.00 73.96           C  
ATOM   2360  CB  ALA A 168      11.421   3.758 -61.814  1.00 73.96           C  
ATOM   2364  O   ALA A 168      14.387   4.207 -60.619  1.00 73.96           O  
ATOM   2365  N   ILE A 169      13.273   6.144 -60.686  1.00 72.48           N  
ATOM   2367  CA  ILE A 169      13.904   6.735 -59.501  1.00 72.48           C  
ATOM   2369  C   ILE A 169      12.910   7.648 -58.790  1.00 72.48           C  
ATOM   2370  CB  ILE A 169      15.209   7.473 -59.877  1.00 72.48           C  
ATOM   2372  O   ILE A 169      12.299   8.500 -59.431  1.00 72.48           O  
ATOM   2373  CG1 ILE A 169      15.893   8.041 -58.613  1.00 72.48           C  
ATOM   2376  CG2 ILE A 169      14.984   8.572 -60.938  1.00 72.48           C  
ATOM   2380  CD1 ILE A 169      17.258   8.681 -58.894  1.00 72.48           C  
ATOM   2384  N   GLY A 170      12.728   7.490 -57.481  1.00 72.45           N  
ATOM   2386  CA  GLY A 170      11.843   8.365 -56.712  1.00 72.45           C  
ATOM   2389  C   GLY A 170      11.284   7.716 -55.455  1.00 72.45           C  
ATOM   2390  O   GLY A 170      12.015   7.039 -54.735  1.00 72.45           O  
ATOM   2391  N   MET A 171      10.000   7.943 -55.167  1.00 72.86           N  
ATOM   2393  CA  MET A 171       9.347   7.225 -54.077  1.00 72.86           C  
ATOM   2395  C   MET A 171       9.171   5.785 -54.458  1.00 72.86           C  
ATOM   2396  CB  MET A 171       7.926   7.669 -53.754  1.00 72.86           C  
ATOM   2399  O   MET A 171       8.749   5.492 -55.578  1.00 72.86           O  
ATOM   2400  CG  MET A 171       7.876   8.965 -53.020  1.00 72.86           C  
ATOM   2403  SD  MET A 171       6.409   9.265 -51.987  1.00 72.86           S  
ATOM   2404  CE  MET A 171       6.909   8.505 -50.430  1.00 72.86           C  
ATOM   2408  N   GLY A 172       9.367   4.917 -53.480  1.00 74.64           N  
ATOM   2410  CA  GLY A 172       8.991   3.530 -53.599  1.00 74.64           C  
ATOM   2413  C   GLY A 172       8.032   3.096 -52.517  1.00 74.64           C  
ATOM   2414  O   GLY A 172       8.038   3.616 -51.403  1.00 74.64           O  
ATOM   2415  N   GLN A 173       7.280   2.063 -52.860  1.00 79.05           N  
ATOM   2417  CA  GLN A 173       6.713   1.134 -51.907  1.00 79.05           C  
ATOM   2419  C   GLN A 173       7.137  -0.276 -52.272  1.00 79.05           C  
ATOM   2420  CB  GLN A 173       5.198   1.252 -51.896  1.00 79.05           C  
ATOM   2423  O   GLN A 173       7.133  -0.634 -53.451  1.00 79.05           O  
ATOM   2424  CG  GLN A 173       4.628   0.552 -50.670  1.00 79.05           C  
ATOM   2427  CD  GLN A 173       3.146   0.808 -50.534  1.00 79.05           C  
ATOM   2428  NE2 GLN A 173       2.663   0.766 -49.319  1.00 79.05           N  
ATOM   2431  OE1 GLN A 173       2.427   1.040 -51.496  1.00 79.05           O  
ATOM   2432  N   VAL A 174       7.471  -1.070 -51.264  1.00 79.16           N  
ATOM   2434  CA  VAL A 174       7.866  -2.464 -51.390  1.00 79.16           C  
ATOM   2436  C   VAL A 174       7.112  -3.301 -50.365  1.00 79.16           C  
ATOM   2437  CB  VAL A 174       9.390  -2.628 -51.239  1.00 79.16           C  
ATOM   2439  O   VAL A 174       7.046  -2.962 -49.189  1.00 79.16           O  
ATOM   2440  CG1 VAL A 174       9.771  -4.097 -51.428  1.00 79.16           C  
ATOM   2444  CG2 VAL A 174      10.153  -1.776 -52.273  1.00 79.16           C  
ATOM   2448  N   PHE A 175       6.588  -4.424 -50.825  1.00 80.28           N  
ATOM   2450  CA  PHE A 175       6.044  -5.503 -50.021  1.00 80.28           C  
ATOM   2452  C   PHE A 175       6.885  -6.735 -50.282  1.00 80.28           C  
ATOM   2453  CB  PHE A 175       4.598  -5.766 -50.420  1.00 80.28           C  
ATOM   2456  O   PHE A 175       7.132  -7.081 -51.435  1.00 80.28           O  
ATOM   2457  CG  PHE A 175       3.716  -4.579 -50.154  1.00 80.28           C  
ATOM   2458  CD1 PHE A 175       3.136  -4.428 -48.887  1.00 80.28           C  
ATOM   2460  CD2 PHE A 175       3.533  -3.603 -51.149  1.00 80.28           C  
ATOM   2462  CE1 PHE A 175       2.409  -3.268 -48.586  1.00 80.28           C  
ATOM   2464  CE2 PHE A 175       2.774  -2.461 -50.865  1.00 80.28           C  
ATOM   2466  CZ  PHE A 175       2.244  -2.290 -49.576  1.00 80.28           C  
ATOM   2468  N   ALA A 176       7.324  -7.407 -49.231  1.00 80.09           N  
ATOM   2470  CA  ALA A 176       8.137  -8.600 -49.359  1.00 80.09           C  
ATOM   2472  C   ALA A 176       7.747  -9.636 -48.320  1.00 80.09           C  
ATOM   2473  CB  ALA A 176       9.621  -8.220 -49.263  1.00 80.09           C  
ATOM   2477  O   ALA A 176       7.173  -9.343 -47.269  1.00 80.09           O  
ATOM   2478  N   THR A 177       8.097 -10.881 -48.590  1.00 78.64           N  
ATOM   2480  CA  THR A 177       8.183 -11.883 -47.537  1.00 78.64           C  
ATOM   2482  C   THR A 177       9.452 -12.636 -47.677  1.00 78.64           C  
ATOM   2483  CB  THR A 177       6.992 -12.811 -47.445  1.00 78.64           C  
ATOM   2485  O   THR A 177       9.883 -13.015 -48.766  1.00 78.64           O  
ATOM   2486  CG2 THR A 177       7.037 -13.990 -46.481  1.00 78.64           C  
ATOM   2490  OG1 THR A 177       5.955 -11.919 -47.074  1.00 78.64           O  
ATOM   2492  N   LEU A 178      10.068 -12.757 -46.520  1.00 82.59           N  
ATOM   2494  CA  LEU A 178      11.374 -13.322 -46.388  1.00 82.59           C  
ATOM   2496  C   LEU A 178      11.262 -14.481 -45.422  1.00 82.59           C  
ATOM   2497  CB  LEU A 178      12.377 -12.242 -45.954  1.00 82.59           C  
ATOM   2500  O   LEU A 178      10.636 -14.340 -44.376  1.00 82.59           O  
ATOM   2501  CG  LEU A 178      12.328 -10.976 -46.842  1.00 82.59           C  
ATOM   2503  CD1 LEU A 178      11.674  -9.788 -46.133  1.00 82.59           C  
ATOM   2507  CD2 LEU A 178      13.732 -10.579 -47.254  1.00 82.59           C  
ATOM   2511  N   HIS A 179      11.858 -15.611 -45.760  1.00 83.62           N  
ATOM   2513  CA  HIS A 179      11.931 -16.760 -44.870  1.00 83.62           C  
ATOM   2515  C   HIS A 179      13.383 -17.077 -44.563  1.00 83.62           C  
ATOM   2516  CB  HIS A 179      11.163 -17.958 -45.442  1.00 83.62           C  
ATOM   2519  O   HIS A 179      14.282 -16.815 -45.361  1.00 83.62           O  
ATOM   2520  CG  HIS A 179      11.758 -18.508 -46.707  1.00 83.62           C  
ATOM   2521  CD2 HIS A 179      12.832 -19.351 -46.815  1.00 83.62           C  
ATOM   2523  ND1 HIS A 179      11.300 -18.261 -47.976  1.00 83.62           N  
ATOM   2525  CE1 HIS A 179      12.104 -18.909 -48.835  1.00 83.62           C  
ATOM   2527  NE2 HIS A 179      13.052 -19.593 -48.173  1.00 83.62           N  
ATOM   2528  N   TYR A 180      13.624 -17.637 -43.389  1.00 89.04           N  
ATOM   2530  CA  TYR A 180      14.928 -18.181 -43.078  1.00 89.04           C  
ATOM   2532  C   TYR A 180      15.106 -19.514 -43.808  1.00 89.04           C  
ATOM   2533  CB  TYR A 180      15.080 -18.305 -41.569  1.00 89.04           C  
ATOM   2536  O   TYR A 180      14.322 -20.445 -43.615  1.00 89.04           O  
ATOM   2537  CG  TYR A 180      16.447 -18.821 -41.191  1.00 89.04           C  
ATOM   2538  CD1 TYR A 180      16.615 -20.179 -40.871  1.00 89.04           C  
ATOM   2540  CD2 TYR A 180      17.550 -17.943 -41.183  1.00 89.04           C  
ATOM   2542  CE1 TYR A 180      17.880 -20.652 -40.481  1.00 89.04           C  
ATOM   2544  CE2 TYR A 180      18.823 -18.421 -40.818  1.00 89.04           C  
ATOM   2546  OH  TYR A 180      20.186 -20.258 -40.044  1.00 89.04           O  
ATOM   2548  CZ  TYR A 180      18.983 -19.776 -40.450  1.00 89.04           C  
ATOM   2549  N   ASP A 181      16.141 -19.599 -44.640  1.00 84.87           N  
ATOM   2551  CA  ASP A 181      16.530 -20.818 -45.337  1.00 84.87           C  
ATOM   2553  C   ASP A 181      17.694 -21.487 -44.582  1.00 84.87           C  
ATOM   2554  CB  ASP A 181      16.882 -20.504 -46.794  1.00 84.87           C  
ATOM   2557  O   ASP A 181      18.838 -21.007 -44.636  1.00 84.87           O  
ATOM   2558  CG  ASP A 181      17.338 -21.733 -47.589  1.00 84.87           C  
ATOM   2559  OD1 ASP A 181      17.330 -22.855 -47.024  1.00 84.87           O  
ATOM   2560  OD2 ASP A 181      17.789 -21.516 -48.738  1.00 84.87           O  
ATOM   2561  N   PRO A 182      17.440 -22.605 -43.877  1.00 87.79           N  
ATOM   2562  CA  PRO A 182      18.473 -23.301 -43.126  1.00 87.79           C  
ATOM   2564  C   PRO A 182      19.552 -23.917 -44.029  1.00 87.79           C  
ATOM   2565  CB  PRO A 182      17.727 -24.364 -42.315  1.00 87.79           C  
ATOM   2568  O   PRO A 182      20.659 -24.141 -43.547  1.00 87.79           O  
ATOM   2569  CG  PRO A 182      16.500 -24.669 -43.169  1.00 87.79           C  
ATOM   2572  CD  PRO A 182      16.168 -23.310 -43.776  1.00 87.79           C  
ATOM   2575  N   ALA A 183      19.286 -24.159 -45.320  1.00 83.96           N  
ATOM   2577  CA  ALA A 183      20.269 -24.745 -46.234  1.00 83.96           C  
ATOM   2579  C   ALA A 183      21.447 -23.800 -46.519  1.00 83.96           C  
ATOM   2580  CB  ALA A 183      19.562 -25.153 -47.532  1.00 83.96           C  
ATOM   2584  O   ALA A 183      22.552 -24.261 -46.803  1.00 83.96           O  
ATOM   2585  N   VAL A 184      21.231 -22.484 -46.411  1.00 80.16           N  
ATOM   2587  CA  VAL A 184      22.286 -21.466 -46.566  1.00 80.16           C  
ATOM   2589  C   VAL A 184      22.537 -20.643 -45.305  1.00 80.16           C  
ATOM   2590  CB  VAL A 184      22.028 -20.565 -47.781  1.00 80.16           C  
ATOM   2592  O   VAL A 184      23.334 -19.708 -45.333  1.00 80.16           O  
ATOM   2593  CG1 VAL A 184      21.974 -21.401 -49.067  1.00 80.16           C  
ATOM   2597  CG2 VAL A 184      20.756 -19.726 -47.628  1.00 80.16           C  
ATOM   2601  N   SER A 185      21.866 -20.982 -44.202  1.00 82.07           N  
ATOM   2603  CA  SER A 185      21.919 -20.257 -42.929  1.00 82.07           C  
ATOM   2605  C   SER A 185      21.676 -18.747 -43.087  1.00 82.07           C  
ATOM   2606  CB  SER A 185      23.224 -20.579 -42.194  1.00 82.07           C  
ATOM   2609  O   SER A 185      22.358 -17.924 -42.473  1.00 82.07           O  
ATOM   2610  OG  SER A 185      23.140 -20.206 -40.830  1.00 82.07           O  
ATOM   2612  N   ASN A 186      20.727 -18.364 -43.944  1.00 81.00           N  
ATOM   2614  CA  ASN A 186      20.455 -16.961 -44.244  1.00 81.00           C  
ATOM   2616  C   ASN A 186      18.978 -16.728 -44.568  1.00 81.00           C  
ATOM   2617  CB  ASN A 186      21.385 -16.493 -45.383  1.00 81.00           C  
ATOM   2620  O   ASN A 186      18.254 -17.650 -44.939  1.00 81.00           O  
ATOM   2621  CG  ASN A 186      21.658 -14.999 -45.342  1.00 81.00           C  
ATOM   2622  ND2 ASN A 186      22.542 -14.512 -46.179  1.00 81.00           N  
ATOM   2625  OD1 ASN A 186      21.108 -14.250 -44.553  1.00 81.00           O  
ATOM   2626  N   TRP A 187      18.534 -15.481 -44.455  1.00 82.90           N  
ATOM   2628  CA  TRP A 187      17.213 -15.091 -44.924  1.00 82.90           C  
ATOM   2630  C   TRP A 187      17.195 -15.043 -46.444  1.00 82.90           C  
ATOM   2631  CB  TRP A 187      16.806 -13.756 -44.312  1.00 82.90           C  
ATOM   2634  O   TRP A 187      18.161 -14.599 -47.070  1.00 82.90           O  
ATOM   2635  CG  TRP A 187      16.668 -13.802 -42.829  1.00 82.90           C  
ATOM   2636  CD1 TRP A 187      17.632 -13.567 -41.910  1.00 82.90           C  
ATOM   2638  CD2 TRP A 187      15.470 -14.128 -42.081  1.00 82.90           C  
ATOM   2639  CE2 TRP A 187      15.780 -14.098 -40.689  1.00 82.90           C  
ATOM   2640  CE3 TRP A 187      14.148 -14.428 -42.453  1.00 82.90           C  
ATOM   2642  NE1 TRP A 187      17.102 -13.713 -40.638  1.00 82.90           N  
ATOM   2644  CH2 TRP A 187      13.532 -14.751 -40.113  1.00 82.90           C  
ATOM   2646  CZ2 TRP A 187      14.830 -14.401 -39.706  1.00 82.90           C  
ATOM   2648  CZ3 TRP A 187      13.194 -14.735 -41.474  1.00 82.90           C  
ATOM   2650  N   ARG A 188      16.087 -15.480 -47.029  1.00 79.97           N  
ATOM   2652  CA  ARG A 188      15.803 -15.421 -48.457  1.00 79.97           C  
ATOM   2654  C   ARG A 188      14.581 -14.565 -48.699  1.00 79.97           C  
ATOM   2655  CB  ARG A 188      15.568 -16.833 -49.011  1.00 79.97           C  
ATOM   2658  O   ARG A 188      13.635 -14.655 -47.925  1.00 79.97           O  
ATOM   2659  CG  ARG A 188      16.803 -17.732 -48.945  1.00 79.97           C  
ATOM   2662  CD  ARG A 188      17.921 -17.185 -49.822  1.00 79.97           C  
ATOM   2665  NE  ARG A 188      18.966 -18.191 -50.016  1.00 79.97           N  
ATOM   2667  NH1 ARG A 188      20.084 -17.036 -51.636  1.00 79.97           N  
ATOM   2670  NH2 ARG A 188      20.640 -19.147 -51.189  1.00 79.97           N  
ATOM   2673  CZ  ARG A 188      19.904 -18.115 -50.929  1.00 79.97           C  
ATOM   2674  N   VAL A 189      14.582 -13.766 -49.763  1.00 76.39           N  
ATOM   2676  CA  VAL A 189      13.317 -13.226 -50.281  1.00 76.39           C  
ATOM   2678  C   VAL A 189      12.618 -14.390 -50.958  1.00 76.39           C  
ATOM   2679  CB  VAL A 189      13.506 -12.059 -51.264  1.00 76.39           C  
ATOM   2681  O   VAL A 189      13.165 -14.964 -51.892  1.00 76.39           O  
ATOM   2682  CG1 VAL A 189      12.185 -11.583 -51.864  1.00 76.39           C  
ATOM   2686  CG2 VAL A 189      14.156 -10.849 -50.599  1.00 76.39           C  
ATOM   2690  N   GLU A 190      11.445 -14.750 -50.452  1.00 75.45           N  
ATOM   2692  CA  GLU A 190      10.585 -15.706 -51.135  1.00 75.45           C  
ATOM   2694  C   GLU A 190      10.009 -15.011 -52.353  1.00 75.45           C  
ATOM   2695  CB  GLU A 190       9.503 -16.199 -50.170  1.00 75.45           C  
ATOM   2698  O   GLU A 190      10.244 -15.437 -53.477  1.00 75.45           O  
ATOM   2699  CG  GLU A 190       8.924 -17.555 -50.599  1.00 75.45           C  
ATOM   2702  CD  GLU A 190       7.963 -18.123 -49.544  1.00 75.45           C  
ATOM   2703  OE1 GLU A 190       7.036 -18.871 -49.921  1.00 75.45           O  
ATOM   2704  OE2 GLU A 190       8.219 -17.859 -48.342  1.00 75.45           O  
ATOM   2705  N   HIS A 191       9.357 -13.866 -52.127  1.00 73.08           N  
ATOM   2707  CA  HIS A 191       9.070 -12.936 -53.200  1.00 73.08           C  
ATOM   2709  C   HIS A 191       8.890 -11.495 -52.682  1.00 73.08           C  
ATOM   2710  CB  HIS A 191       7.920 -13.457 -54.092  1.00 73.08           C  
ATOM   2713  O   HIS A 191       8.814 -11.226 -51.475  1.00 73.08           O  
ATOM   2714  CG  HIS A 191       7.536 -14.934 -54.051  1.00 73.08           C  
ATOM   2715  CD2 HIS A 191       7.094 -15.794 -53.071  1.00 73.08           C  
ATOM   2717  ND1 HIS A 191       7.624 -15.702 -55.151  1.00 73.08           N  
ATOM   2719  CE1 HIS A 191       7.032 -16.878 -54.952  1.00 73.08           C  
ATOM   2721  NE2 HIS A 191       6.673 -16.982 -53.679  1.00 73.08           N  
ATOM   2722  N   MET A 192       8.808 -10.560 -53.616  1.00 76.56           N  
ATOM   2724  CA  MET A 192       8.712  -9.136 -53.353  1.00 76.56           C  
ATOM   2726  C   MET A 192       8.003  -8.444 -54.518  1.00 76.56           C  
ATOM   2727  CB  MET A 192      10.139  -8.628 -53.090  1.00 76.56           C  
ATOM   2730  O   MET A 192       8.250  -8.753 -55.678  1.00 76.56           O  
ATOM   2731  CG  MET A 192      10.271  -7.115 -52.979  1.00 76.56           C  
ATOM   2734  SD  MET A 192      11.952  -6.558 -52.587  1.00 76.56           S  
ATOM   2735  CE  MET A 192      12.785  -6.777 -54.179  1.00 76.56           C  
ATOM   2739  N   PHE A 193       7.131  -7.483 -54.250  1.00 77.80           N  
ATOM   2741  CA  PHE A 193       6.590  -6.598 -55.278  1.00 77.80           C  
ATOM   2743  C   PHE A 193       6.538  -5.181 -54.758  1.00 77.80           C  
ATOM   2744  CB  PHE A 193       5.203  -7.046 -55.771  1.00 77.80           C  
ATOM   2747  O   PHE A 193       6.612  -4.917 -53.562  1.00 77.80           O  
ATOM   2748  CG  PHE A 193       4.067  -6.743 -54.818  1.00 77.80           C  
ATOM   2749  CD1 PHE A 193       3.810  -7.654 -53.798  1.00 77.80           C  
ATOM   2751  CD2 PHE A 193       3.297  -5.568 -54.907  1.00 77.80           C  
ATOM   2753  CE1 PHE A 193       2.815  -7.410 -52.841  1.00 77.80           C  
ATOM   2755  CE2 PHE A 193       2.313  -5.303 -53.935  1.00 77.80           C  
ATOM   2757  CZ  PHE A 193       2.094  -6.218 -52.893  1.00 77.80           C  
ATOM   2759  N   GLY A 194       6.380  -4.249 -55.674  1.00 78.37           N  
ATOM   2761  CA  GLY A 194       6.272  -2.870 -55.281  1.00 78.37           C  
ATOM   2764  C   GLY A 194       6.147  -1.964 -56.470  1.00 78.37           C  
ATOM   2765  O   GLY A 194       5.902  -2.395 -57.603  1.00 78.37           O  
ATOM   2766  N   ARG A 195       6.271  -0.680 -56.199  1.00 75.52           N  
ATOM   2768  CA  ARG A 195       6.160   0.368 -57.194  1.00 75.52           C  
ATOM   2770  C   ARG A 195       7.163   1.450 -56.861  1.00 75.52           C  
ATOM   2771  CB  ARG A 195       4.713   0.870 -57.188  1.00 75.52           C  
ATOM   2774  O   ARG A 195       7.247   1.843 -55.706  1.00 75.52           O  
ATOM   2775  CG  ARG A 195       4.463   1.979 -58.208  1.00 75.52           C  
ATOM   2778  CD  ARG A 195       2.981   2.351 -58.168  1.00 75.52           C  
ATOM   2781  NE  ARG A 195       2.752   3.597 -58.900  1.00 75.52           N  
ATOM   2783  NH1 ARG A 195       0.770   4.142 -57.964  1.00 75.52           N  
ATOM   2786  NH2 ARG A 195       1.886   5.698 -59.092  1.00 75.52           N  
ATOM   2789  CZ  ARG A 195       1.810   4.476 -58.653  1.00 75.52           C  
ATOM   2790  N   ILE A 196       7.883   1.929 -57.868  1.00 76.45           N  
ATOM   2792  CA  ILE A 196       8.670   3.157 -57.782  1.00 76.45           C  
ATOM   2794  C   ILE A 196       8.057   4.159 -58.745  1.00 76.45           C  
ATOM   2795  CB  ILE A 196      10.177   2.916 -58.013  1.00 76.45           C  
ATOM   2797  O   ILE A 196       7.953   3.890 -59.941  1.00 76.45           O  
ATOM   2798  CG1 ILE A 196      10.697   2.042 -56.849  1.00 76.45           C  
ATOM   2801  CG2 ILE A 196      10.934   4.261 -58.070  1.00 76.45           C  
ATOM   2805  CD1 ILE A 196      12.186   1.691 -56.871  1.00 76.45           C  
ATOM   2809  N   ASN A 197       7.617   5.304 -58.235  1.00 73.29           N  
ATOM   2811  CA  ASN A 197       6.860   6.299 -58.990  1.00 73.29           C  
ATOM   2813  C   ASN A 197       5.663   5.691 -59.713  1.00 73.29           C  
ATOM   2814  CB  ASN A 197       7.798   7.095 -59.907  1.00 73.29           C  
ATOM   2817  O   ASN A 197       4.697   5.349 -59.056  1.00 73.29           O  
ATOM   2818  CG  ASN A 197       8.724   7.975 -59.116  1.00 73.29           C  
ATOM   2819  ND2 ASN A 197       9.606   8.635 -59.812  1.00 73.29           N  
ATOM   2822  OD1 ASN A 197       8.659   8.069 -57.902  1.00 73.29           O  
ATOM   2823  N   ASN A 198       5.696   5.539 -61.040  1.00 66.97           N  
ATOM   2825  CA  ASN A 198       4.630   4.919 -61.840  1.00 66.97           C  
ATOM   2827  C   ASN A 198       4.989   3.507 -62.328  1.00 66.97           C  
ATOM   2828  CB  ASN A 198       4.221   5.888 -62.964  1.00 66.97           C  
ATOM   2831  O   ASN A 198       4.178   2.864 -62.990  1.00 66.97           O  
ATOM   2832  CG  ASN A 198       3.616   7.159 -62.395  1.00 66.97           C  
ATOM   2833  ND2 ASN A 198       3.905   8.300 -62.972  1.00 66.97           N  
ATOM   2836  OD1 ASN A 198       2.915   7.127 -61.394  1.00 66.97           O  
ATOM   2837  N   THR A 199       6.168   3.009 -61.960  1.00 72.01           N  
ATOM   2839  CA  THR A 199       6.725   1.741 -62.429  1.00 72.01           C  
ATOM   2841  C   THR A 199       6.494   0.648 -61.397  1.00 72.01           C  
ATOM   2842  CB  THR A 199       8.217   1.895 -62.750  1.00 72.01           C  
ATOM   2844  O   THR A 199       7.082   0.645 -60.316  1.00 72.01           O  
ATOM   2845  CG2 THR A 199       8.791   0.642 -63.409  1.00 72.01           C  
ATOM   2849  OG1 THR A 199       8.375   2.954 -63.668  1.00 72.01           O  
ATOM   2851  N   ASN A 200       5.624  -0.295 -61.739  1.00 72.82           N  
ATOM   2853  CA  ASN A 200       5.377  -1.512 -60.978  1.00 72.82           C  
ATOM   2855  C   ASN A 200       6.511  -2.529 -61.204  1.00 72.82           C  
ATOM   2856  CB  ASN A 200       4.021  -2.069 -61.447  1.00 72.82           C  
ATOM   2859  O   ASN A 200       6.978  -2.685 -62.330  1.00 72.82           O  
ATOM   2860  CG  ASN A 200       2.803  -1.376 -60.851  1.00 72.82           C  
ATOM   2861  ND2 ASN A 200       1.630  -1.759 -61.300  1.00 72.82           N  
ATOM   2864  OD1 ASN A 200       2.863  -0.535 -59.966  1.00 72.82           O  
ATOM   2865  N   PHE A 201       6.916  -3.253 -60.161  1.00 74.28           N  
ATOM   2867  CA  PHE A 201       7.881  -4.350 -60.259  1.00 74.28           C  
ATOM   2869  C   PHE A 201       7.467  -5.556 -59.402  1.00 74.28           C  
ATOM   2870  CB  PHE A 201       9.271  -3.834 -59.855  1.00 74.28           C  
ATOM   2873  O   PHE A 201       6.709  -5.402 -58.437  1.00 74.28           O  
ATOM   2874  CG  PHE A 201       9.417  -3.596 -58.368  1.00 74.28           C  
ATOM   2875  CD1 PHE A 201       9.226  -2.313 -57.818  1.00 74.28           C  
ATOM   2877  CD2 PHE A 201       9.724  -4.686 -57.531  1.00 74.28           C  
ATOM   2879  CE1 PHE A 201       9.339  -2.126 -56.427  1.00 74.28           C  
ATOM   2881  CE2 PHE A 201       9.801  -4.505 -56.146  1.00 74.28           C  
ATOM   2883  CZ  PHE A 201       9.613  -3.230 -55.599  1.00 74.28           C  
ATOM   2885  N   THR A 202       8.022  -6.730 -59.726  1.00 73.68           N  
ATOM   2887  CA  THR A 202       7.943  -7.967 -58.930  1.00 73.68           C  
ATOM   2889  C   THR A 202       9.262  -8.737 -58.969  1.00 73.68           C  
ATOM   2890  CB  THR A 202       6.838  -8.913 -59.409  1.00 73.68           C  
ATOM   2892  O   THR A 202       9.974  -8.692 -59.965  1.00 73.68           O  
ATOM   2893  CG2 THR A 202       5.433  -8.435 -59.085  1.00 73.68           C  
ATOM   2897  OG1 THR A 202       6.859  -9.159 -60.798  1.00 73.68           O  
ATOM   2899  N   CYS A 203       9.558  -9.476 -57.908  1.00 65.79           N  
ATOM   2901  CA  CYS A 203      10.804 -10.177 -57.643  1.00 65.79           C  
ATOM   2903  C   CYS A 203      10.516 -11.519 -56.970  1.00 65.79           C  
ATOM   2904  CB  CYS A 203      11.643  -9.303 -56.716  1.00 65.79           C  
ATOM   2907  O   CYS A 203       9.720 -11.559 -56.037  1.00 65.79           O  
ATOM   2908  SG  CYS A 203      12.342  -7.838 -57.484  1.00 65.79           S  
ATOM   2909  N   TRP A 204      11.160 -12.585 -57.446  1.00 62.26           N  
ATOM   2911  CA  TRP A 204      11.002 -13.979 -57.014  1.00 62.26           C  
ATOM   2913  C   TRP A 204      12.403 -14.616 -57.010  1.00 62.26           C  
ATOM   2914  CB  TRP A 204       9.991 -14.732 -57.930  1.00 62.26           C  
ATOM   2917  O   TRP A 204      13.225 -14.239 -57.888  1.00 62.26           O  
ATOM   2918  CG  TRP A 204       8.782 -13.952 -58.409  1.00 62.26           C  
ATOM   2919  CD1 TRP A 204       8.830 -12.962 -59.327  1.00 62.26           C  
ATOM   2921  CD2 TRP A 204       7.377 -13.976 -57.992  1.00 62.26           C  
ATOM   2922  CE2 TRP A 204       6.787 -12.746 -58.364  1.00 62.26           C  
ATOM   2923  CE3 TRP A 204       6.488 -14.886 -57.403  1.00 62.26           C  
ATOM   2925  NE1 TRP A 204       7.634 -12.269 -59.336  1.00 62.26           N  
ATOM   2927  CH2 TRP A 204       4.928 -13.119 -56.875  1.00 62.26           C  
ATOM   2929  CZ2 TRP A 204       5.590 -12.296 -57.798  1.00 62.26           C  
ATOM   2931  CZ3 TRP A 204       5.328 -14.450 -56.737  1.00 62.26           C  
ATOM   2933  OXT TRP A 204      12.682 -15.403 -56.093  1.00 62.26           O  
TER
ATOM   2934  N   ASN B   1     -14.767  -3.232  -6.242  1.00 78.54           N  
ATOM   2938  CA  ASN B   1     -13.507  -3.818  -5.794  1.00 78.54           C  
ATOM   2940  C   ASN B   1     -12.501  -3.797  -6.917  1.00 78.54           C  
ATOM   2941  CB  ASN B   1     -13.729  -5.213  -5.191  1.00 78.54           C  
ATOM   2944  O   ASN B   1     -12.817  -4.072  -8.066  1.00 78.54           O  
ATOM   2945  CG  ASN B   1     -14.589  -5.087  -3.940  1.00 78.54           C  
ATOM   2946  ND2 ASN B   1     -15.077  -6.166  -3.375  1.00 78.54           N  
ATOM   2949  OD1 ASN B   1     -14.851  -3.984  -3.487  1.00 78.54           O  
ATOM   2950  N   ALA B   2     -11.291  -3.397  -6.575  1.00 78.51           N  
ATOM   2952  CA  ALA B   2     -10.132  -3.449  -7.441  1.00 78.51           C  
ATOM   2954  C   ALA B   2      -8.919  -3.719  -6.545  1.00 78.51           C  
ATOM   2955  CB  ALA B   2     -10.035  -2.140  -8.234  1.00 78.51           C  
ATOM   2959  O   ALA B   2      -8.951  -3.388  -5.358  1.00 78.51           O  
ATOM   2960  N   SER B   3      -7.887  -4.364  -7.080  1.00 83.76           N  
ATOM   2962  CA  SER B   3      -6.694  -4.710  -6.310  1.00 83.76           C  
ATOM   2964  C   SER B   3      -5.445  -4.721  -7.180  1.00 83.76           C  
ATOM   2965  CB  SER B   3      -6.868  -6.051  -5.573  1.00 83.76           C  
ATOM   2968  O   SER B   3      -5.518  -4.840  -8.405  1.00 83.76           O  
ATOM   2969  OG  SER B   3      -6.566  -7.180  -6.377  1.00 83.76           O  
ATOM   2971  N   ILE B   4      -4.293  -4.622  -6.521  1.00 86.53           N  
ATOM   2973  CA  ILE B   4      -2.987  -4.882  -7.120  1.00 86.53           C  
ATOM   2975  C   ILE B   4      -2.358  -6.026  -6.335  1.00 86.53           C  
ATOM   2976  CB  ILE B   4      -2.102  -3.621  -7.128  1.00 86.53           C  
ATOM   2978  O   ILE B   4      -2.180  -5.915  -5.123  1.00 86.53           O  
ATOM   2979  CG1 ILE B   4      -2.789  -2.506  -7.944  1.00 86.53           C  
ATOM   2982  CG2 ILE B   4      -0.726  -3.964  -7.728  1.00 86.53           C  
ATOM   2986  CD1 ILE B   4      -2.041  -1.170  -7.972  1.00 86.53           C  
ATOM   2990  N   ASN B   5      -2.030  -7.116  -7.025  1.00 83.80           N  
ATOM   2992  CA  ASN B   5      -1.457  -8.310  -6.414  1.00 83.80           C  
ATOM   2994  C   ASN B   5      -0.031  -8.530  -6.934  1.00 83.80           C  
ATOM   2995  CB  ASN B   5      -2.353  -9.533  -6.685  1.00 83.80           C  
ATOM   2998  O   ASN B   5       0.214  -8.483  -8.139  1.00 83.80           O  
ATOM   2999  CG  ASN B   5      -3.765  -9.459  -6.115  1.00 83.80           C  
ATOM   3000  ND2 ASN B   5      -4.555 -10.477  -6.359  1.00 83.80           N  
ATOM   3003  OD1 ASN B   5      -4.212  -8.514  -5.484  1.00 83.80           O  
ATOM   3004  N   PHE B   6       0.892  -8.840  -6.025  1.00 85.47           N  
ATOM   3006  CA  PHE B   6       2.244  -9.294  -6.350  1.00 85.47           C  
ATOM   3008  C   PHE B   6       2.278 -10.821  -6.239  1.00 85.47           C  
ATOM   3009  CB  PHE B   6       3.252  -8.628  -5.402  1.00 85.47           C  
ATOM   3012  O   PHE B   6       2.004 -11.360  -5.169  1.00 85.47           O  
ATOM   3013  CG  PHE B   6       3.209  -7.111  -5.418  1.00 85.47           C  
ATOM   3014  CD1 PHE B   6       3.915  -6.400  -6.402  1.00 85.47           C  
ATOM   3016  CD2 PHE B   6       2.448  -6.407  -4.465  1.00 85.47           C  
ATOM   3018  CE1 PHE B   6       3.876  -4.996  -6.435  1.00 85.47           C  
ATOM   3020  CE2 PHE B   6       2.400  -5.001  -4.501  1.00 85.47           C  
ATOM   3022  CZ  PHE B   6       3.117  -4.295  -5.482  1.00 85.47           C  
ATOM   3024  N   VAL B   7       2.572 -11.523  -7.336  1.00 85.29           N  
ATOM   3026  CA  VAL B   7       2.449 -12.991  -7.410  1.00 85.29           C  
ATOM   3028  C   VAL B   7       3.766 -13.610  -7.857  1.00 85.29           C  
ATOM   3029  CB  VAL B   7       1.286 -13.405  -8.338  1.00 85.29           C  
ATOM   3031  O   VAL B   7       4.336 -13.188  -8.859  1.00 85.29           O  
ATOM   3032  CG1 VAL B   7       1.106 -14.928  -8.379  1.00 85.29           C  
ATOM   3036  CG2 VAL B   7      -0.040 -12.794  -7.861  1.00 85.29           C  
ATOM   3040  N   ALA B   8       4.254 -14.614  -7.126  1.00 85.90           N  
ATOM   3042  CA  ALA B   8       5.451 -15.362  -7.504  1.00 85.90           C  
ATOM   3044  C   ALA B   8       5.234 -16.139  -8.817  1.00 85.90           C  
ATOM   3045  CB  ALA B   8       5.836 -16.289  -6.346  1.00 85.90           C  
ATOM   3049  O   ALA B   8       4.183 -16.745  -9.016  1.00 85.90           O  
ATOM   3050  N   THR B   9       6.227 -16.126  -9.707  1.00 86.07           N  
ATOM   3052  CA  THR B   9       6.213 -16.837 -11.008  1.00 86.07           C  
ATOM   3054  C   THR B   9       7.125 -18.063 -11.023  1.00 86.07           C  
ATOM   3055  CB  THR B   9       6.589 -15.893 -12.157  1.00 86.07           C  
ATOM   3057  O   THR B   9       7.226 -18.758 -12.031  1.00 86.07           O  
ATOM   3058  CG2 THR B   9       5.514 -14.822 -12.340  1.00 86.07           C  
ATOM   3062  OG1 THR B   9       7.796 -15.232 -11.863  1.00 86.07           O  
ATOM   3064  N   GLU B  10       7.783 -18.326  -9.900  1.00 84.27           N  
ATOM   3066  CA  GLU B  10       8.582 -19.509  -9.605  1.00 84.27           C  
ATOM   3068  C   GLU B  10       8.638 -19.702  -8.082  1.00 84.27           C  
ATOM   3069  CB  GLU B  10       9.991 -19.371 -10.206  1.00 84.27           C  
ATOM   3072  O   GLU B  10       8.239 -18.817  -7.319  1.00 84.27           O  
ATOM   3073  CG  GLU B  10      10.811 -18.225  -9.594  1.00 84.27           C  
ATOM   3076  CD  GLU B  10      12.181 -18.053 -10.257  1.00 84.27           C  
ATOM   3077  OE1 GLU B  10      12.820 -17.009  -9.999  1.00 84.27           O  
ATOM   3078  OE2 GLU B  10      12.626 -18.931 -11.023  1.00 84.27           O  
ATOM   3079  N   ALA B  11       9.148 -20.845  -7.625  1.00 84.76           N  
ATOM   3081  CA  ALA B  11       9.425 -21.036  -6.207  1.00 84.76           C  
ATOM   3083  C   ALA B  11      10.518 -20.055  -5.755  1.00 84.76           C  
ATOM   3084  CB  ALA B  11       9.824 -22.493  -5.960  1.00 84.76           C  
ATOM   3088  O   ALA B  11      11.620 -20.048  -6.305  1.00 84.76           O  
ATOM   3089  N   HIS B  12      10.220 -19.233  -4.746  1.00 82.60           N  
ATOM   3091  CA  HIS B  12      11.209 -18.301  -4.210  1.00 82.60           C  
ATOM   3093  C   HIS B  12      12.267 -19.052  -3.403  1.00 82.60           C  
ATOM   3094  CB  HIS B  12      10.556 -17.163  -3.413  1.00 82.60           C  
ATOM   3097  O   HIS B  12      11.955 -19.840  -2.512  1.00 82.60           O  
ATOM   3098  CG  HIS B  12       9.847 -16.124  -4.255  1.00 82.60           C  
ATOM   3099  CD2 HIS B  12       9.636 -16.169  -5.604  1.00 82.60           C  
ATOM   3101  ND1 HIS B  12       9.286 -14.944  -3.762  1.00 82.60           N  
ATOM   3102  CE1 HIS B  12       8.736 -14.325  -4.813  1.00 82.60           C  
ATOM   3104  NE2 HIS B  12       8.951 -15.028  -5.937  1.00 82.60           N  
ATOM   3106  N   THR B  13      13.528 -18.790  -3.722  1.00 82.18           N  
ATOM   3108  CA  THR B  13      14.713 -19.335  -3.054  1.00 82.18           C  
ATOM   3110  C   THR B  13      15.728 -18.215  -2.824  1.00 82.18           C  
ATOM   3111  CB  THR B  13      15.357 -20.475  -3.869  1.00 82.18           C  
ATOM   3113  O   THR B  13      15.491 -17.062  -3.181  1.00 82.18           O  
ATOM   3114  CG2 THR B  13      14.388 -21.571  -4.305  1.00 82.18           C  
ATOM   3118  OG1 THR B  13      15.987 -19.969  -5.021  1.00 82.18           O  
ATOM   3120  N   ALA B  14      16.899 -18.541  -2.273  1.00 80.29           N  
ATOM   3122  CA  ALA B  14      17.994 -17.580  -2.151  1.00 80.29           C  
ATOM   3124  C   ALA B  14      18.512 -17.056  -3.510  1.00 80.29           C  
ATOM   3125  CB  ALA B  14      19.118 -18.240  -1.346  1.00 80.29           C  
ATOM   3129  O   ALA B  14      19.111 -15.984  -3.545  1.00 80.29           O  
ATOM   3130  N   SER B  15      18.268 -17.779  -4.612  1.00 79.44           N  
ATOM   3132  CA  SER B  15      18.780 -17.448  -5.954  1.00 79.44           C  
ATOM   3134  C   SER B  15      17.684 -17.178  -6.987  1.00 79.44           C  
ATOM   3135  CB  SER B  15      19.680 -18.573  -6.473  1.00 79.44           C  
ATOM   3138  O   SER B  15      17.992 -16.847  -8.127  1.00 79.44           O  
ATOM   3139  OG  SER B  15      20.715 -18.861  -5.550  1.00 79.44           O  
ATOM   3141  N   ALA B  16      16.416 -17.337  -6.616  1.00 81.03           N  
ATOM   3143  CA  ALA B  16      15.288 -17.277  -7.535  1.00 81.03           C  
ATOM   3145  C   ALA B  16      14.145 -16.506  -6.875  1.00 81.03           C  
ATOM   3146  CB  ALA B  16      14.898 -18.712  -7.910  1.00 81.03           C  
ATOM   3150  O   ALA B  16      13.703 -16.851  -5.781  1.00 81.03           O  
ATOM   3151  N   GLY B  17      13.705 -15.431  -7.511  1.00 83.20           N  
ATOM   3153  CA  GLY B  17      12.736 -14.493  -6.971  1.00 83.20           C  
ATOM   3156  C   GLY B  17      11.752 -14.016  -8.025  1.00 83.20           C  
ATOM   3157  O   GLY B  17      11.239 -12.914  -7.889  1.00 83.20           O  
ATOM   3158  N   GLY B  18      11.484 -14.783  -9.074  1.00 80.05           N  
ATOM   3160  CA  GLY B  18      10.538 -14.419 -10.122  1.00 80.05           C  
ATOM   3163  C   GLY B  18       9.177 -13.983  -9.574  1.00 80.05           C  
ATOM   3164  O   GLY B  18       8.595 -14.647  -8.707  1.00 80.05           O  
ATOM   3165  N   ALA B  19       8.662 -12.842 -10.032  1.00 85.08           N  
ATOM   3167  CA  ALA B  19       7.310 -12.403  -9.694  1.00 85.08           C  
ATOM   3169  C   ALA B  19       6.705 -11.489 -10.765  1.00 85.08           C  
ATOM   3170  CB  ALA B  19       7.319 -11.697  -8.330  1.00 85.08           C  
ATOM   3174  O   ALA B  19       7.423 -10.740 -11.421  1.00 85.08           O  
ATOM   3175  N   LYS B  20       5.375 -11.502 -10.864  1.00 86.93           N  
ATOM   3177  CA  LYS B  20       4.560 -10.619 -11.706  1.00 86.93           C  
ATOM   3179  C   LYS B  20       3.683  -9.680 -10.869  1.00 86.93           C  
ATOM   3180  CB  LYS B  20       3.753 -11.455 -12.718  1.00 86.93           C  
ATOM   3183  O   LYS B  20       3.417  -9.952  -9.696  1.00 86.93           O  
ATOM   3184  CG  LYS B  20       2.698 -12.418 -12.139  1.00 86.93           C  
ATOM   3187  CD  LYS B  20       1.927 -13.061 -13.307  1.00 86.93           C  
ATOM   3190  CE  LYS B  20       0.808 -14.021 -12.875  1.00 86.93           C  
ATOM   3193  NZ  LYS B  20      -0.252 -14.146 -13.923  1.00 86.93           N  
ATOM   3197  N   ILE B  21       3.217  -8.594 -11.484  1.00 88.10           N  
ATOM   3199  CA  ILE B  21       2.236  -7.656 -10.914  1.00 88.10           C  
ATOM   3201  C   ILE B  21       0.923  -7.816 -11.678  1.00 88.10           C  
ATOM   3202  CB  ILE B  21       2.729  -6.190 -10.961  1.00 88.10           C  
ATOM   3204  O   ILE B  21       0.912  -7.738 -12.904  1.00 88.10           O  
ATOM   3205  CG1 ILE B  21       4.118  -6.046 -10.302  1.00 88.10           C  
ATOM   3208  CG2 ILE B  21       1.708  -5.269 -10.261  1.00 88.10           C  
ATOM   3212  CD1 ILE B  21       4.746  -4.654 -10.434  1.00 88.10           C  
ATOM   3216  N   ILE B  22      -0.174  -8.027 -10.956  1.00 88.98           N  
ATOM   3218  CA  ILE B  22      -1.514  -8.202 -11.525  1.00 88.98           C  
ATOM   3220  C   ILE B  22      -2.413  -7.057 -11.062  1.00 88.98           C  
ATOM   3221  CB  ILE B  22      -2.114  -9.567 -11.127  1.00 88.98           C  
ATOM   3223  O   ILE B  22      -2.491  -6.781  -9.863  1.00 88.98           O  
ATOM   3224  CG1 ILE B  22      -1.174 -10.746 -11.471  1.00 88.98           C  
ATOM   3227  CG2 ILE B  22      -3.473  -9.740 -11.822  1.00 88.98           C  
ATOM   3231  CD1 ILE B  22      -1.732 -12.093 -10.996  1.00 88.98           C  
ATOM   3235  N   PHE B  23      -3.126  -6.439 -12.000  1.00 89.21           N  
ATOM   3237  CA  PHE B  23      -4.130  -5.410 -11.742  1.00 89.21           C  
ATOM   3239  C   PHE B  23      -5.522  -6.001 -11.969  1.00 89.21           C  
ATOM   3240  CB  PHE B  23      -3.886  -4.200 -12.650  1.00 89.21           C  
ATOM   3243  O   PHE B  23      -5.875  -6.383 -13.092  1.00 89.21           O  
ATOM   3244  CG  PHE B  23      -2.485  -3.628 -12.574  1.00 89.21           C  
ATOM   3245  CD1 PHE B  23      -2.196  -2.564 -11.702  1.00 89.21           C  
ATOM   3247  CD2 PHE B  23      -1.460  -4.174 -13.367  1.00 89.21           C  
ATOM   3249  CE1 PHE B  23      -0.884  -2.062 -11.615  1.00 89.21           C  
ATOM   3251  CE2 PHE B  23      -0.154  -3.675 -13.280  1.00 89.21           C  
ATOM   3253  CZ  PHE B  23       0.136  -2.615 -12.407  1.00 89.21           C  
ATOM   3255  N   ASN B  24      -6.313  -6.075 -10.900  1.00 88.16           N  
ATOM   3257  CA  ASN B  24      -7.657  -6.637 -10.933  1.00 88.16           C  
ATOM   3259  C   ASN B  24      -8.706  -5.537 -10.806  1.00 88.16           C  
ATOM   3260  CB  ASN B  24      -7.839  -7.682  -9.822  1.00 88.16           C  
ATOM   3263  O   ASN B  24      -8.609  -4.688  -9.916  1.00 88.16           O  
ATOM   3264  CG  ASN B  24      -6.782  -8.760  -9.837  1.00 88.16           C  
ATOM   3265  ND2 ASN B  24      -5.993  -8.854  -8.797  1.00 88.16           N  
ATOM   3268  OD1 ASN B  24      -6.659  -9.534 -10.764  1.00 88.16           O  
ATOM   3269  N   THR B  25      -9.756  -5.608 -11.619  1.00 87.61           N  
ATOM   3271  CA  THR B  25     -10.967  -4.792 -11.458  1.00 87.61           C  
ATOM   3273  C   THR B  25     -12.215  -5.667 -11.509  1.00 87.61           C  
ATOM   3274  CB  THR B  25     -11.067  -3.625 -12.459  1.00 87.61           C  
ATOM   3276  O   THR B  25     -12.183  -6.815 -11.966  1.00 87.61           O  
ATOM   3277  CG2 THR B  25      -9.847  -2.707 -12.420  1.00 87.61           C  
ATOM   3281  OG1 THR B  25     -11.237  -4.055 -13.780  1.00 87.61           O  
ATOM   3283  N   THR B  26     -13.313  -5.146 -10.975  1.00 85.37           N  
ATOM   3285  CA  THR B  26     -14.630  -5.786 -10.996  1.00 85.37           C  
ATOM   3287  C   THR B  26     -15.500  -5.056 -12.011  1.00 85.37           C  
ATOM   3288  CB  THR B  26     -15.255  -5.737  -9.594  1.00 85.37           C  
ATOM   3290  O   THR B  26     -15.600  -3.832 -11.943  1.00 85.37           O  
ATOM   3291  CG2 THR B  26     -16.632  -6.377  -9.508  1.00 85.37           C  
ATOM   3295  OG1 THR B  26     -14.472  -6.448  -8.664  1.00 85.37           O  
ATOM   3297  N   ASN B  27     -16.126  -5.795 -12.930  1.00 82.41           N  
ATOM   3299  CA  ASN B  27     -17.121  -5.249 -13.855  1.00 82.41           C  
ATOM   3301  C   ASN B  27     -18.331  -4.694 -13.084  1.00 82.41           C  
ATOM   3302  CB  ASN B  27     -17.552  -6.348 -14.842  1.00 82.41           C  
ATOM   3305  O   ASN B  27     -18.673  -5.208 -12.017  1.00 82.41           O  
ATOM   3306  CG  ASN B  27     -16.475  -6.710 -15.851  1.00 82.41           C  
ATOM   3307  ND2 ASN B  27     -16.520  -6.138 -17.032  1.00 82.41           N  
ATOM   3310  OD1 ASN B  27     -15.574  -7.503 -15.596  1.00 82.41           O  
ATOM   3311  N   ASN B  28     -19.006  -3.683 -13.635  1.00 84.23           N  
ATOM   3313  CA  ASN B  28     -20.266  -3.211 -13.056  1.00 84.23           C  
ATOM   3315  C   ASN B  28     -21.301  -4.350 -13.012  1.00 84.23           C  
ATOM   3316  CB  ASN B  28     -20.807  -1.992 -13.824  1.00 84.23           C  
ATOM   3319  O   ASN B  28     -21.376  -5.158 -13.938  1.00 84.23           O  
ATOM   3320  CG  ASN B  28     -20.081  -0.688 -13.538  1.00 84.23           C  
ATOM   3321  ND2 ASN B  28     -20.522   0.394 -14.131  1.00 84.23           N  
ATOM   3324  OD1 ASN B  28     -19.106  -0.599 -12.809  1.00 84.23           O  
ATOM   3325  N   GLY B  29     -22.081  -4.422 -11.935  1.00 80.86           N  
ATOM   3327  CA  GLY B  29     -23.051  -5.495 -11.698  1.00 80.86           C  
ATOM   3330  C   GLY B  29     -22.439  -6.851 -11.319  1.00 80.86           C  
ATOM   3331  O   GLY B  29     -23.152  -7.852 -11.295  1.00 80.86           O  
ATOM   3332  N   ALA B  30     -21.135  -6.905 -11.028  1.00 85.86           N  
ATOM   3334  CA  ALA B  30     -20.452  -8.091 -10.518  1.00 85.86           C  
ATOM   3336  C   ALA B  30     -19.812  -7.817  -9.147  1.00 85.86           C  
ATOM   3337  CB  ALA B  30     -19.427  -8.561 -11.560  1.00 85.86           C  
ATOM   3341  O   ALA B  30     -19.636  -6.671  -8.742  1.00 85.86           O  
ATOM   3342  N   THR B  31     -19.426  -8.876  -8.429  1.00 81.94           N  
ATOM   3344  CA  THR B  31     -18.790  -8.778  -7.097  1.00 81.94           C  
ATOM   3346  C   THR B  31     -17.335  -9.255  -7.078  1.00 81.94           C  
ATOM   3347  CB  THR B  31     -19.598  -9.572  -6.064  1.00 81.94           C  
ATOM   3349  O   THR B  31     -16.526  -8.745  -6.302  1.00 81.94           O  
ATOM   3350  CG2 THR B  31     -21.007  -9.015  -5.880  1.00 81.94           C  
ATOM   3354  OG1 THR B  31     -19.729 -10.911  -6.487  1.00 81.94           O  
ATOM   3356  N   GLY B  32     -16.975 -10.207  -7.943  1.00 80.53           N  
ATOM   3358  CA  GLY B  32     -15.619 -10.742  -8.065  1.00 80.53           C  
ATOM   3361  C   GLY B  32     -14.742  -9.891  -8.981  1.00 80.53           C  
ATOM   3362  O   GLY B  32     -15.128  -9.574 -10.105  1.00 80.53           O  
ATOM   3363  N   SER B  33     -13.555  -9.506  -8.516  1.00 85.22           N  
ATOM   3365  CA  SER B  33     -12.541  -8.890  -9.379  1.00 85.22           C  
ATOM   3367  C   SER B  33     -11.839  -9.946 -10.230  1.00 85.22           C  
ATOM   3368  CB  SER B  33     -11.524  -8.100  -8.556  1.00 85.22           C  
ATOM   3371  O   SER B  33     -11.588 -11.051  -9.753  1.00 85.22           O  
ATOM   3372  OG  SER B  33     -10.864  -8.953  -7.638  1.00 85.22           O  
ATOM   3374  N   THR B  34     -11.472  -9.592 -11.457  1.00 86.65           N  
ATOM   3376  CA  THR B  34     -10.734 -10.462 -12.387  1.00 86.65           C  
ATOM   3378  C   THR B  34      -9.469  -9.770 -12.885  1.00 86.65           C  
ATOM   3379  CB  THR B  34     -11.614 -10.899 -13.571  1.00 86.65           C  
ATOM   3381  O   THR B  34      -9.413  -8.539 -12.910  1.00 86.65           O  
ATOM   3382  CG2 THR B  34     -12.724 -11.849 -13.119  1.00 86.65           C  
ATOM   3386  OG1 THR B  34     -12.248  -9.790 -14.177  1.00 86.65           O  
ATOM   3388  N   GLU B  35      -8.463 -10.556 -13.273  1.00 87.90           N  
ATOM   3390  CA  GLU B  35      -7.219 -10.059 -13.870  1.00 87.90           C  
ATOM   3392  C   GLU B  35      -7.526  -9.320 -15.176  1.00 87.90           C  
ATOM   3393  CB  GLU B  35      -6.236 -11.234 -14.056  1.00 87.90           C  
ATOM   3396  O   GLU B  35      -8.135  -9.879 -16.091  1.00 87.90           O  
ATOM   3397  CG  GLU B  35      -4.977 -10.897 -14.883  1.00 87.90           C  
ATOM   3400  CD  GLU B  35      -3.840 -11.941 -14.763  1.00 87.90           C  
ATOM   3401  OE1 GLU B  35      -2.863 -11.851 -15.535  1.00 87.90           O  
ATOM   3402  OE2 GLU B  35      -3.880 -12.830 -13.881  1.00 87.90           O  
ATOM   3403  N   LYS B  36      -7.134  -8.042 -15.248  1.00 87.46           N  
ATOM   3405  CA  LYS B  36      -7.337  -7.202 -16.437  1.00 87.46           C  
ATOM   3407  C   LYS B  36      -6.036  -6.835 -17.125  1.00 87.46           C  
ATOM   3408  CB  LYS B  36      -8.079  -5.915 -16.071  1.00 87.46           C  
ATOM   3411  O   LYS B  36      -5.981  -6.834 -18.351  1.00 87.46           O  
ATOM   3412  CG  LYS B  36      -9.464  -6.093 -15.448  1.00 87.46           C  
ATOM   3415  CD  LYS B  36     -10.415  -7.055 -16.170  1.00 87.46           C  
ATOM   3418  CE  LYS B  36     -11.809  -6.921 -15.547  1.00 87.46           C  
ATOM   3421  NZ  LYS B  36     -12.820  -7.697 -16.301  1.00 87.46           N  
ATOM   3425  N   VAL B  37      -5.016  -6.503 -16.337  1.00 86.80           N  
ATOM   3427  CA  VAL B  37      -3.685  -6.136 -16.823  1.00 86.80           C  
ATOM   3429  C   VAL B  37      -2.644  -6.887 -16.008  1.00 86.80           C  
ATOM   3430  CB  VAL B  37      -3.452  -4.609 -16.779  1.00 86.80           C  
ATOM   3432  O   VAL B  37      -2.803  -7.061 -14.797  1.00 86.80           O  
ATOM   3433  CG1 VAL B  37      -2.057  -4.193 -17.264  1.00 86.80           C  
ATOM   3437  CG2 VAL B  37      -4.480  -3.860 -17.633  1.00 86.80           C  
ATOM   3441  N   VAL B  38      -1.567  -7.296 -16.666  1.00 88.77           N  
ATOM   3443  CA  VAL B  38      -0.422  -7.953 -16.040  1.00 88.77           C  
ATOM   3445  C   VAL B  38       0.879  -7.325 -16.520  1.00 88.77           C  
ATOM   3446  CB  VAL B  38      -0.477  -9.470 -16.289  1.00 88.77           C  
ATOM   3448  O   VAL B  38       1.019  -6.987 -17.693  1.00 88.77           O  
ATOM   3449  CG1 VAL B  38      -0.302  -9.859 -17.758  1.00 88.77           C  
ATOM   3453  CG2 VAL B  38       0.560 -10.234 -15.462  1.00 88.77           C  
ATOM   3457  N   ILE B  39       1.838  -7.188 -15.606  1.00 88.17           N  
ATOM   3459  CA  ILE B  39       3.254  -6.991 -15.925  1.00 88.17           C  
ATOM   3461  C   ILE B  39       3.964  -8.260 -15.471  1.00 88.17           C  
ATOM   3462  CB  ILE B  39       3.839  -5.735 -15.246  1.00 88.17           C  
ATOM   3464  O   ILE B  39       4.035  -8.528 -14.266  1.00 88.17           O  
ATOM   3465  CG1 ILE B  39       3.046  -4.463 -15.617  1.00 88.17           C  
ATOM   3468  CG2 ILE B  39       5.320  -5.577 -15.647  1.00 88.17           C  
ATOM   3472  CD1 ILE B  39       3.391  -3.249 -14.746  1.00 88.17           C  
ATOM   3476  N   ASP B  40       4.436  -9.068 -16.415  1.00 86.32           N  
ATOM   3478  CA  ASP B  40       5.050 -10.357 -16.100  1.00 86.32           C  
ATOM   3480  C   ASP B  40       6.478 -10.213 -15.515  1.00 86.32           C  
ATOM   3481  CB  ASP B  40       4.912 -11.321 -17.298  1.00 86.32           C  
ATOM   3484  O   ASP B  40       7.049  -9.121 -15.405  1.00 86.32           O  
ATOM   3485  CG  ASP B  40       5.949 -11.150 -18.412  1.00 86.32           C  
ATOM   3486  OD1 ASP B  40       6.845 -10.291 -18.274  1.00 86.32           O  
ATOM   3487  OD2 ASP B  40       5.911 -11.929 -19.385  1.00 86.32           O  
ATOM   3488  N   GLN B  41       7.078 -11.336 -15.122  1.00 82.21           N  
ATOM   3490  CA  GLN B  41       8.444 -11.399 -14.588  1.00 82.21           C  
ATOM   3492  C   GLN B  41       9.515 -10.902 -15.574  1.00 82.21           C  
ATOM   3493  CB  GLN B  41       8.748 -12.838 -14.128  1.00 82.21           C  
ATOM   3496  O   GLN B  41      10.589 -10.461 -15.165  1.00 82.21           O  
ATOM   3497  CG  GLN B  41       8.938 -13.890 -15.240  1.00 82.21           C  
ATOM   3500  CD  GLN B  41       7.672 -14.281 -15.996  1.00 82.21           C  
ATOM   3501  NE2 GLN B  41       7.798 -14.921 -17.132  1.00 82.21           N  
ATOM   3504  OE1 GLN B  41       6.550 -14.017 -15.596  1.00 82.21           O  
ATOM   3505  N   ASN B  42       9.234 -10.960 -16.877  1.00 84.00           N  
ATOM   3507  CA  ASN B  42      10.131 -10.503 -17.932  1.00 84.00           C  
ATOM   3509  C   ASN B  42       9.930  -9.012 -18.258  1.00 84.00           C  
ATOM   3510  CB  ASN B  42       9.948 -11.423 -19.147  1.00 84.00           C  
ATOM   3513  O   ASN B  42      10.797  -8.386 -18.872  1.00 84.00           O  
ATOM   3514  CG  ASN B  42      10.393 -12.851 -18.875  1.00 84.00           C  
ATOM   3515  ND2 ASN B  42       9.744 -13.816 -19.483  1.00 84.00           N  
ATOM   3518  OD1 ASN B  42      11.331 -13.119 -18.135  1.00 84.00           O  
ATOM   3519  N   GLY B  43       8.840  -8.414 -17.778  1.00 83.32           N  
ATOM   3521  CA  GLY B  43       8.453  -7.037 -18.053  1.00 83.32           C  
ATOM   3524  C   GLY B  43       7.686  -6.872 -19.359  1.00 83.32           C  
ATOM   3525  O   GLY B  43       7.787  -5.810 -19.978  1.00 83.32           O  
ATOM   3526  N   ASN B  44       6.985  -7.911 -19.803  1.00 85.00           N  
ATOM   3528  CA  ASN B  44       5.976  -7.824 -20.849  1.00 85.00           C  
ATOM   3530  C   ASN B  44       4.643  -7.382 -20.236  1.00 85.00           C  
ATOM   3531  CB  ASN B  44       5.836  -9.185 -21.528  1.00 85.00           C  
ATOM   3534  O   ASN B  44       4.323  -7.753 -19.102  1.00 85.00           O  
ATOM   3535  CG  ASN B  44       7.112  -9.674 -22.180  1.00 85.00           C  
ATOM   3536  ND2 ASN B  44       7.312 -10.970 -22.193  1.00 85.00           N  
ATOM   3539  OD1 ASN B  44       7.946  -8.909 -22.652  1.00 85.00           O  
ATOM   3540  N   VAL B  45       3.869  -6.596 -20.986  1.00 88.30           N  
ATOM   3542  CA  VAL B  45       2.576  -6.063 -20.539  1.00 88.30           C  
ATOM   3544  C   VAL B  45       1.446  -6.744 -21.295  1.00 88.30           C  
ATOM   3545  CB  VAL B  45       2.504  -4.534 -20.685  1.00 88.30           C  
ATOM   3547  O   VAL B  45       1.347  -6.613 -22.511  1.00 88.30           O  
ATOM   3548  CG1 VAL B  45       1.158  -3.986 -20.186  1.00 88.30           C  
ATOM   3552  CG2 VAL B  45       3.611  -3.867 -19.859  1.00 88.30           C  
ATOM   3556  N   GLY B  46       0.575  -7.439 -20.568  1.00 85.66           N  
ATOM   3558  CA  GLY B  46      -0.654  -8.012 -21.110  1.00 85.66           C  
ATOM   3561  C   GLY B  46      -1.864  -7.154 -20.752  1.00 85.66           C  
ATOM   3562  O   GLY B  46      -2.059  -6.829 -19.581  1.00 85.66           O  
ATOM   3563  N   VAL B  47      -2.697  -6.812 -21.736  1.00 86.49           N  
ATOM   3565  CA  VAL B  47      -3.970  -6.094 -21.557  1.00 86.49           C  
ATOM   3567  C   VAL B  47      -5.117  -6.994 -22.015  1.00 86.49           C  
ATOM   3568  CB  VAL B  47      -3.978  -4.742 -22.301  1.00 86.49           C  
ATOM   3570  O   VAL B  47      -5.345  -7.187 -23.205  1.00 86.49           O  
ATOM   3571  CG1 VAL B  47      -5.284  -3.990 -22.015  1.00 86.49           C  
ATOM   3575  CG2 VAL B  47      -2.808  -3.843 -21.879  1.00 86.49           C  
ATOM   3579  N   GLY B  48      -5.851  -7.581 -21.067  1.00 84.04           N  
ATOM   3581  CA  GLY B  48      -6.815  -8.653 -21.349  1.00 84.04           C  
ATOM   3584  C   GLY B  48      -6.172  -9.997 -21.718  1.00 84.04           C  
ATOM   3585  O   GLY B  48      -6.867 -10.875 -22.229  1.00 84.04           O  
ATOM   3586  N   VAL B  49      -4.867 -10.148 -21.460  1.00 86.47           N  
ATOM   3588  CA  VAL B  49      -4.066 -11.360 -21.677  1.00 86.47           C  
ATOM   3590  C   VAL B  49      -3.274 -11.637 -20.401  1.00 86.47           C  
ATOM   3591  CB  VAL B  49      -3.081 -11.189 -22.859  1.00 86.47           C  
ATOM   3593  O   VAL B  49      -2.507 -10.782 -19.972  1.00 86.47           O  
ATOM   3594  CG1 VAL B  49      -2.339 -12.499 -23.138  1.00 86.47           C  
ATOM   3598  CG2 VAL B  49      -3.787 -10.779 -24.146  1.00 86.47           C  
ATOM   3602  N   GLY B  50      -3.443 -12.813 -19.789  1.00 84.99           N  
ATOM   3604  CA  GLY B  50      -2.753 -13.154 -18.531  1.00 84.99           C  
ATOM   3607  C   GLY B  50      -1.331 -13.713 -18.694  1.00 84.99           C  
ATOM   3608  O   GLY B  50      -0.575 -13.799 -17.723  1.00 84.99           O  
ATOM   3609  N   ALA B  51      -0.965 -14.105 -19.918  1.00 87.22           N  
ATOM   3611  CA  ALA B  51       0.350 -14.622 -20.292  1.00 87.22           C  
ATOM   3613  C   ALA B  51       0.807 -13.951 -21.604  1.00 87.22           C  
ATOM   3614  CB  ALA B  51       0.267 -16.153 -20.390  1.00 87.22           C  
ATOM   3618  O   ALA B  51       0.657 -14.553 -22.668  1.00 87.22           O  
ATOM   3619  N   PRO B  52       1.271 -12.687 -21.554  1.00 83.32           N  
ATOM   3620  CA  PRO B  52       1.643 -11.935 -22.750  1.00 83.32           C  
ATOM   3622  C   PRO B  52       2.778 -12.629 -23.509  1.00 83.32           C  
ATOM   3623  CB  PRO B  52       2.056 -10.544 -22.252  1.00 83.32           C  
ATOM   3626  O   PRO B  52       3.765 -13.054 -22.906  1.00 83.32           O  
ATOM   3627  CG  PRO B  52       2.501 -10.795 -20.811  1.00 83.32           C  
ATOM   3630  CD  PRO B  52       1.556 -11.904 -20.357  1.00 83.32           C  
ATOM   3633  N   THR B  53       2.655 -12.718 -24.836  1.00 79.43           N  
ATOM   3635  CA  THR B  53       3.687 -13.326 -25.700  1.00 79.43           C  
ATOM   3637  C   THR B  53       4.462 -12.300 -26.525  1.00 79.43           C  
ATOM   3638  CB  THR B  53       3.128 -14.424 -26.617  1.00 79.43           C  
ATOM   3640  O   THR B  53       5.169 -12.683 -27.448  1.00 79.43           O  
ATOM   3641  CG2 THR B  53       2.248 -15.437 -25.888  1.00 79.43           C  
ATOM   3645  OG1 THR B  53       2.398 -13.856 -27.685  1.00 79.43           O  
ATOM   3647  N   ALA B  54       4.275 -11.014 -26.240  1.00 76.36           N  
ATOM   3649  CA  ALA B  54       4.978  -9.902 -26.860  1.00 76.36           C  
ATOM   3651  C   ALA B  54       5.309  -8.848 -25.808  1.00 76.36           C  
ATOM   3652  CB  ALA B  54       4.107  -9.321 -27.979  1.00 76.36           C  
ATOM   3656  O   ALA B  54       4.770  -8.894 -24.697  1.00 76.36           O  
ATOM   3657  N   LYS B  55       6.153  -7.866 -26.150  1.00 77.19           N  
ATOM   3659  CA  LYS B  55       6.487  -6.785 -25.209  1.00 77.19           C  
ATOM   3661  C   LYS B  55       5.237  -6.060 -24.715  1.00 77.19           C  
ATOM   3662  CB  LYS B  55       7.477  -5.803 -25.850  1.00 77.19           C  
ATOM   3665  O   LYS B  55       5.128  -5.750 -23.525  1.00 77.19           O  
ATOM   3666  CG  LYS B  55       8.039  -4.793 -24.840  1.00 77.19           C  
ATOM   3669  CD  LYS B  55       8.728  -5.511 -23.676  1.00 77.19           C  
ATOM   3672  CE  LYS B  55       9.629  -4.582 -22.877  1.00 77.19           C  
ATOM   3675  NZ  LYS B  55      10.057  -5.281 -21.647  1.00 77.19           N  
ATOM   3679  N   MET B  56       4.288  -5.859 -25.623  1.00 81.90           N  
ATOM   3681  CA  MET B  56       2.924  -5.491 -25.299  1.00 81.90           C  
ATOM   3683  C   MET B  56       1.932  -6.368 -26.066  1.00 81.90           C  
ATOM   3684  CB  MET B  56       2.740  -4.009 -25.600  1.00 81.90           C  
ATOM   3687  O   MET B  56       1.988  -6.442 -27.289  1.00 81.90           O  
ATOM   3688  CG  MET B  56       1.355  -3.589 -25.145  1.00 81.90           C  
ATOM   3691  SD  MET B  56       1.153  -1.814 -25.067  1.00 81.90           S  
ATOM   3692  CE  MET B  56      -0.060  -1.810 -23.728  1.00 81.90           C  
ATOM   3696  N   ASP B  57       1.017  -7.012 -25.347  1.00 81.12           N  
ATOM   3698  CA  ASP B  57       0.027  -7.943 -25.895  1.00 81.12           C  
ATOM   3700  C   ASP B  57      -1.386  -7.496 -25.484  1.00 81.12           C  
ATOM   3701  CB  ASP B  57       0.376  -9.355 -25.401  1.00 81.12           C  
ATOM   3704  O   ASP B  57      -1.738  -7.512 -24.301  1.00 81.12           O  
ATOM   3705  CG  ASP B  57      -0.319 -10.480 -26.170  1.00 81.12           C  
ATOM   3706  OD1 ASP B  57      -1.273 -10.204 -26.929  1.00 81.12           O  
ATOM   3707  OD2 ASP B  57       0.146 -11.631 -25.993  1.00 81.12           O  
ATOM   3708  N   VAL B  58      -2.177  -7.018 -26.447  1.00 78.72           N  
ATOM   3710  CA  VAL B  58      -3.470  -6.358 -26.213  1.00 78.72           C  
ATOM   3712  C   VAL B  58      -4.585  -7.178 -26.839  1.00 78.72           C  
ATOM   3713  CB  VAL B  58      -3.484  -4.923 -26.788  1.00 78.72           C  
ATOM   3715  O   VAL B  58      -4.722  -7.182 -28.055  1.00 78.72           O  
ATOM   3716  CG1 VAL B  58      -4.814  -4.211 -26.498  1.00 78.72           C  
ATOM   3720  CG2 VAL B  58      -2.356  -4.071 -26.198  1.00 78.72           C  
ATOM   3724  N   ASN B  59      -5.438  -7.808 -26.027  1.00 78.42           N  
ATOM   3726  CA  ASN B  59      -6.595  -8.584 -26.491  1.00 78.42           C  
ATOM   3728  C   ASN B  59      -7.773  -7.686 -26.914  1.00 78.42           C  
ATOM   3729  CB  ASN B  59      -6.985  -9.615 -25.426  1.00 78.42           C  
ATOM   3732  O   ASN B  59      -8.784  -7.599 -26.211  1.00 78.42           O  
ATOM   3733  CG  ASN B  59      -8.013 -10.618 -25.911  1.00 78.42           C  
ATOM   3734  ND2 ASN B  59      -8.545 -11.402 -25.005  1.00 78.42           N  
ATOM   3737  OD1 ASN B  59      -8.318 -10.752 -27.084  1.00 78.42           O  
ATOM   3738  N   GLY B  60      -7.605  -6.966 -28.024  1.00 69.41           N  
ATOM   3740  CA  GLY B  60      -8.596  -6.066 -28.610  1.00 69.41           C  
ATOM   3743  C   GLY B  60      -7.956  -4.995 -29.497  1.00 69.41           C  
ATOM   3744  O   GLY B  60      -6.789  -5.101 -29.879  1.00 69.41           O  
ATOM   3745  N   GLY B  61      -8.729  -3.960 -29.826  1.00 66.64           N  
ATOM   3747  CA  GLY B  61      -8.271  -2.825 -30.626  1.00 66.64           C  
ATOM   3750  C   GLY B  61      -7.380  -1.856 -29.843  1.00 66.64           C  
ATOM   3751  O   GLY B  61      -7.551  -1.683 -28.631  1.00 66.64           O  
ATOM   3752  N   ILE B  62      -6.466  -1.189 -30.553  1.00 68.93           N  
ATOM   3754  CA  ILE B  62      -5.742  -0.015 -30.056  1.00 68.93           C  
ATOM   3756  C   ILE B  62      -6.320   1.213 -30.761  1.00 68.93           C  
ATOM   3757  CB  ILE B  62      -4.211  -0.142 -30.239  1.00 68.93           C  
ATOM   3759  O   ILE B  62      -6.493   1.215 -31.981  1.00 68.93           O  
ATOM   3760  CG1 ILE B  62      -3.680  -1.383 -29.482  1.00 68.93           C  
ATOM   3763  CG2 ILE B  62      -3.506   1.138 -29.747  1.00 68.93           C  
ATOM   3767  CD1 ILE B  62      -2.173  -1.625 -29.606  1.00 68.93           C  
ATOM   3771  N   LYS B  63      -6.627   2.255 -29.990  1.00 69.22           N  
ATOM   3773  CA  LYS B  63      -7.145   3.531 -30.484  1.00 69.22           C  
ATOM   3775  C   LYS B  63      -6.170   4.662 -30.174  1.00 69.22           C  
ATOM   3776  CB  LYS B  63      -8.540   3.756 -29.894  1.00 69.22           C  
ATOM   3779  O   LYS B  63      -5.588   4.715 -29.091  1.00 69.22           O  
ATOM   3780  CG  LYS B  63      -9.177   5.060 -30.381  1.00 69.22           C  
ATOM   3783  CD  LYS B  63     -10.610   5.152 -29.863  1.00 69.22           C  
ATOM   3786  CE  LYS B  63     -11.201   6.512 -30.224  1.00 69.22           C  
ATOM   3789  NZ  LYS B  63     -12.630   6.552 -29.847  1.00 69.22           N  
ATOM   3793  N   GLN B  64      -6.022   5.568 -31.137  1.00 66.95           N  
ATOM   3795  CA  GLN B  64      -5.304   6.837 -31.017  1.00 66.95           C  
ATOM   3797  C   GLN B  64      -6.275   7.991 -31.342  1.00 66.95           C  
ATOM   3798  CB  GLN B  64      -4.059   6.810 -31.924  1.00 66.95           C  
ATOM   3801  O   GLN B  64      -7.268   7.767 -32.041  1.00 66.95           O  
ATOM   3802  CG  GLN B  64      -3.005   5.808 -31.426  1.00 66.95           C  
ATOM   3805  CD  GLN B  64      -1.754   5.835 -32.295  1.00 66.95           C  
ATOM   3806  NE2 GLN B  64      -0.774   6.646 -31.968  1.00 66.95           N  
ATOM   3809  OE1 GLN B  64      -1.650   5.165 -33.307  1.00 66.95           O  
ATOM   3810  N   PRO B  65      -6.065   9.213 -30.811  1.00 57.87           N  
ATOM   3811  CA  PRO B  65      -7.023  10.309 -30.912  1.00 57.87           C  
ATOM   3813  C   PRO B  65      -7.161  10.728 -32.359  1.00 57.87           C  
ATOM   3814  CB  PRO B  65      -6.444  11.462 -30.079  1.00 57.87           C  
ATOM   3817  O   PRO B  65      -6.161  10.760 -33.053  1.00 57.87           O  
ATOM   3818  CG  PRO B  65      -4.945  11.187 -30.098  1.00 57.87           C  
ATOM   3821  CD  PRO B  65      -4.916   9.666 -30.064  1.00 57.87           C  
ATOM   3824  N   ASN B  66      -8.355  11.118 -32.795  1.00 56.77           N  
ATOM   3826  CA  ASN B  66      -8.540  11.670 -34.134  1.00 56.77           C  
ATOM   3828  C   ASN B  66      -7.824  13.019 -34.251  1.00 56.77           C  
ATOM   3829  CB  ASN B  66     -10.041  11.806 -34.431  1.00 56.77           C  
ATOM   3832  O   ASN B  66      -8.038  13.904 -33.421  1.00 56.77           O  
ATOM   3833  CG  ASN B  66     -10.740  10.467 -34.586  1.00 56.77           C  
ATOM   3834  ND2 ASN B  66     -12.049  10.452 -34.542  1.00 56.77           N  
ATOM   3837  OD1 ASN B  66     -10.135   9.425 -34.748  1.00 56.77           O  
ATOM   3838  N   TYR B  67      -7.020  13.198 -35.297  1.00 58.82           N  
ATOM   3840  CA  TYR B  67      -6.466  14.506 -35.645  1.00 58.82           C  
ATOM   3842  C   TYR B  67      -7.218  15.078 -36.842  1.00 58.82           C  
ATOM   3843  CB  TYR B  67      -4.942  14.475 -35.846  1.00 58.82           C  
ATOM   3846  O   TYR B  67      -8.054  14.419 -37.465  1.00 58.82           O  
ATOM   3847  CG  TYR B  67      -4.136  14.249 -34.577  1.00 58.82           C  
ATOM   3848  CD1 TYR B  67      -3.330  15.229 -33.973  1.00 58.82           C  
ATOM   3850  CD2 TYR B  67      -4.177  12.992 -33.997  1.00 58.82           C  
ATOM   3852  CE1 TYR B  67      -2.499  14.872 -32.883  1.00 58.82           C  
ATOM   3854  CE2 TYR B  67      -3.246  12.571 -33.040  1.00 58.82           C  
ATOM   3856  OH  TYR B  67      -1.491  13.135 -31.549  1.00 58.82           O  
ATOM   3858  CZ  TYR B  67      -2.393  13.525 -32.479  1.00 58.82           C  
ATOM   3859  N   GLY B  68      -6.950  16.354 -37.104  1.00 56.91           N  
ATOM   3861  CA  GLY B  68      -7.531  17.070 -38.224  1.00 56.91           C  
ATOM   3864  C   GLY B  68      -7.118  16.503 -39.581  1.00 56.91           C  
ATOM   3865  O   GLY B  68      -6.252  15.641 -39.709  1.00 56.91           O  
ATOM   3866  N   ILE B  69      -7.756  17.054 -40.603  1.00 62.21           N  
ATOM   3868  CA  ILE B  69      -7.532  16.719 -42.006  1.00 62.21           C  
ATOM   3870  C   ILE B  69      -6.145  17.200 -42.412  1.00 62.21           C  
ATOM   3871  CB  ILE B  69      -8.604  17.387 -42.892  1.00 62.21           C  
ATOM   3873  O   ILE B  69      -5.790  18.354 -42.167  1.00 62.21           O  
ATOM   3874  CG1 ILE B  69     -10.008  17.104 -42.322  1.00 62.21           C  
ATOM   3877  CG2 ILE B  69      -8.478  16.903 -44.351  1.00 62.21           C  
ATOM   3881  CD1 ILE B  69     -11.112  17.871 -43.055  1.00 62.21           C  
ATOM   3885  N   ILE B  70      -5.394  16.330 -43.075  1.00 64.99           N  
ATOM   3887  CA  ILE B  70      -4.188  16.724 -43.790  1.00 64.99           C  
ATOM   3889  C   ILE B  70      -4.590  17.032 -45.228  1.00 64.99           C  
ATOM   3890  CB  ILE B  70      -3.109  15.636 -43.691  1.00 64.99           C  
ATOM   3892  O   ILE B  70      -5.031  16.147 -45.959  1.00 64.99           O  
ATOM   3893  CG1 ILE B  70      -2.706  15.428 -42.213  1.00 64.99           C  
ATOM   3896  CG2 ILE B  70      -1.908  16.051 -44.555  1.00 64.99           C  
ATOM   3900  CD1 ILE B  70      -1.841  14.185 -42.005  1.00 64.99           C  
ATOM   3904  N   SER B  71      -4.431  18.291 -45.629  1.00 63.43           N  
ATOM   3906  CA  SER B  71      -4.770  18.759 -46.975  1.00 63.43           C  
ATOM   3908  C   SER B  71      -3.529  19.287 -47.668  1.00 63.43           C  
ATOM   3909  CB  SER B  71      -5.827  19.870 -46.922  1.00 63.43           C  
ATOM   3912  O   SER B  71      -3.053  20.362 -47.317  1.00 63.43           O  
ATOM   3913  OG  SER B  71      -7.105  19.342 -46.659  1.00 63.43           O  
ATOM   3915  N   ALA B  72      -3.025  18.578 -48.673  1.00 62.68           N  
ATOM   3917  CA  ALA B  72      -2.077  19.143 -49.629  1.00 62.68           C  
ATOM   3919  C   ALA B  72      -2.836  19.964 -50.679  1.00 62.68           C  
ATOM   3920  CB  ALA B  72      -1.229  18.038 -50.260  1.00 62.68           C  
ATOM   3924  O   ALA B  72      -3.877  19.529 -51.155  1.00 62.68           O  
ATOM   3925  N   VAL B  73      -2.329  21.149 -51.010  1.00 60.65           N  
ATOM   3927  CA  VAL B  73      -2.893  22.123 -51.951  1.00 60.65           C  
ATOM   3929  C   VAL B  73      -1.758  22.744 -52.755  1.00 60.65           C  
ATOM   3930  CB  VAL B  73      -3.674  23.238 -51.219  1.00 60.65           C  
ATOM   3932  O   VAL B  73      -0.780  23.210 -52.168  1.00 60.65           O  
ATOM   3933  CG1 VAL B  73      -4.321  24.213 -52.214  1.00 60.65           C  
ATOM   3937  CG2 VAL B  73      -4.775  22.681 -50.309  1.00 60.65           C  
ATOM   3941  N   ARG B  74      -1.864  22.822 -54.089  1.00 57.12           N  
ATOM   3943  CA  ARG B  74      -0.888  23.604 -54.873  1.00 57.12           C  
ATOM   3945  C   ARG B  74      -1.243  25.060 -54.895  1.00 57.12           C  
ATOM   3946  CB  ARG B  74      -0.740  23.189 -56.332  1.00 57.12           C  
ATOM   3949  O   ARG B  74      -2.360  25.420 -55.241  1.00 57.12           O  
ATOM   3950  CG  ARG B  74       0.745  23.271 -56.782  1.00 57.12           C  
ATOM   3953  CD  ARG B  74       1.140  23.033 -58.256  1.00 57.12           C  
ATOM   3956  NE  ARG B  74       1.705  21.676 -58.496  1.00 57.12           N  
ATOM   3958  NH1 ARG B  74       3.808  22.148 -59.219  1.00 57.12           N  
ATOM   3961  NH2 ARG B  74       3.422  20.090 -58.655  1.00 57.12           N  
ATOM   3964  CZ  ARG B  74       2.951  21.302 -58.779  1.00 57.12           C  
ATOM   3965  N   ASN B  75      -0.214  25.866 -54.710  1.00 54.74           N  
ATOM   3967  CA  ASN B  75      -0.231  27.275 -55.034  1.00 54.74           C  
ATOM   3969  C   ASN B  75       0.876  27.580 -56.058  1.00 54.74           C  
ATOM   3970  CB  ASN B  75      -0.131  28.039 -53.704  1.00 54.74           C  
ATOM   3973  O   ASN B  75       1.700  26.726 -56.389  1.00 54.74           O  
ATOM   3974  CG  ASN B  75      -1.362  27.806 -52.832  1.00 54.74           C  
ATOM   3975  ND2 ASN B  75      -1.225  27.791 -51.531  1.00 54.74           N  
ATOM   3978  OD1 ASN B  75      -2.471  27.656 -53.301  1.00 54.74           O  
ATOM   3979  N   SER B  76       0.930  28.817 -56.553  1.00 52.07           N  
ATOM   3981  CA  SER B  76       1.947  29.281 -57.514  1.00 52.07           C  
ATOM   3983  C   SER B  76       3.395  29.058 -57.053  1.00 52.07           C  
ATOM   3984  CB  SER B  76       1.730  30.772 -57.794  1.00 52.07           C  
ATOM   3987  O   SER B  76       4.295  28.982 -57.881  1.00 52.07           O  
ATOM   3988  OG  SER B  76       1.525  31.477 -56.579  1.00 52.07           O  
ATOM   3990  N   GLY B  77       3.622  28.918 -55.745  1.00 53.58           N  
ATOM   3992  CA  GLY B  77       4.922  28.606 -55.155  1.00 53.58           C  
ATOM   3995  C   GLY B  77       5.166  27.123 -54.856  1.00 53.58           C  
ATOM   3996  O   GLY B  77       5.994  26.855 -53.994  1.00 53.58           O  
ATOM   3997  N   GLY B  78       4.418  26.178 -55.436  1.00 60.03           N  
ATOM   3999  CA  GLY B  78       4.540  24.729 -55.192  1.00 60.03           C  
ATOM   4002  C   GLY B  78       3.403  24.147 -54.344  1.00 60.03           C  
ATOM   4003  O   GLY B  78       2.427  24.835 -54.036  1.00 60.03           O  
ATOM   4004  N   VAL B  79       3.514  22.879 -53.947  1.00 61.25           N  
ATOM   4006  CA  VAL B  79       2.494  22.213 -53.121  1.00 61.25           C  
ATOM   4008  C   VAL B  79       2.702  22.563 -51.662  1.00 61.25           C  
ATOM   4009  CB  VAL B  79       2.486  20.688 -53.273  1.00 61.25           C  
ATOM   4011  O   VAL B  79       3.735  22.243 -51.091  1.00 61.25           O  
ATOM   4012  CG1 VAL B  79       1.115  20.141 -52.858  1.00 61.25           C  
ATOM   4016  CG2 VAL B  79       2.843  20.244 -54.686  1.00 61.25           C  
ATOM   4020  N   THR B  80       1.747  23.252 -51.058  1.00 65.73           N  
ATOM   4022  CA  THR B  80       1.679  23.453 -49.608  1.00 65.73           C  
ATOM   4024  C   THR B  80       0.785  22.405 -48.967  1.00 65.73           C  
ATOM   4025  CB  THR B  80       1.161  24.845 -49.239  1.00 65.73           C  
ATOM   4027  O   THR B  80      -0.082  21.866 -49.642  1.00 65.73           O  
ATOM   4028  CG2 THR B  80       2.181  25.926 -49.579  1.00 65.73           C  
ATOM   4032  OG1 THR B  80      -0.015  25.180 -49.946  1.00 65.73           O  
ATOM   4034  N   ALA B  81       0.925  22.144 -47.675  1.00 69.08           N  
ATOM   4036  CA  ALA B  81      -0.032  21.319 -46.958  1.00 69.08           C  
ATOM   4038  C   ALA B  81      -0.479  21.958 -45.644  1.00 69.08           C  
ATOM   4039  CB  ALA B  81       0.530  19.912 -46.796  1.00 69.08           C  
ATOM   4043  O   ALA B  81       0.312  22.549 -44.918  1.00 69.08           O  
ATOM   4044  N   SER B  82      -1.766  21.836 -45.339  1.00 70.69           N  
ATOM   4046  CA  SER B  82      -2.292  22.135 -44.016  1.00 70.69           C  
ATOM   4048  C   SER B  82      -2.053  20.934 -43.112  1.00 70.69           C  
ATOM   4049  CB  SER B  82      -3.777  22.478 -44.083  1.00 70.69           C  
ATOM   4052  O   SER B  82      -2.379  19.802 -43.476  1.00 70.69           O  
ATOM   4053  OG  SER B  82      -4.186  23.000 -42.836  1.00 70.69           O  
ATOM   4055  N   MET B  83      -1.470  21.200 -41.946  1.00 75.57           N  
ATOM   4057  CA  MET B  83      -1.180  20.206 -40.920  1.00 75.57           C  
ATOM   4059  C   MET B  83      -1.738  20.673 -39.579  1.00 75.57           C  
ATOM   4060  CB  MET B  83       0.332  20.000 -40.764  1.00 75.57           C  
ATOM   4063  O   MET B  83      -1.624  21.859 -39.256  1.00 75.57           O  
ATOM   4064  CG  MET B  83       0.970  19.378 -41.996  1.00 75.57           C  
ATOM   4067  SD  MET B  83       0.416  17.693 -42.312  1.00 75.57           S  
ATOM   4068  CE  MET B  83       1.022  17.619 -44.000  1.00 75.57           C  
ATOM   4072  N   PRO B  84      -2.248  19.755 -38.744  1.00 74.94           N  
ATOM   4073  CA  PRO B  84      -2.614  20.073 -37.368  1.00 74.94           C  
ATOM   4075  C   PRO B  84      -1.392  20.247 -36.446  1.00 74.94           C  
ATOM   4076  CB  PRO B  84      -3.538  18.929 -36.940  1.00 74.94           C  
ATOM   4079  O   PRO B  84      -1.554  20.653 -35.297  1.00 74.94           O  
ATOM   4080  CG  PRO B  84      -3.046  17.743 -37.763  1.00 74.94           C  
ATOM   4083  CD  PRO B  84      -2.558  18.367 -39.064  1.00 74.94           C  
ATOM   4086  N   TRP B  85      -0.174  19.970 -36.929  1.00 81.74           N  
ATOM   4088  CA  TRP B  85       1.061  20.069 -36.150  1.00 81.74           C  
ATOM   4090  C   TRP B  85       1.973  21.190 -36.632  1.00 81.74           C  
ATOM   4091  CB  TRP B  85       1.814  18.738 -36.146  1.00 81.74           C  
ATOM   4094  O   TRP B  85       2.162  21.427 -37.829  1.00 81.74           O  
ATOM   4095  CG  TRP B  85       0.962  17.563 -35.815  1.00 81.74           C  
ATOM   4096  CD1 TRP B  85       0.496  17.221 -34.592  1.00 81.74           C  
ATOM   4098  CD2 TRP B  85       0.360  16.631 -36.754  1.00 81.74           C  
ATOM   4099  CE2 TRP B  85      -0.489  15.754 -36.024  1.00 81.74           C  
ATOM   4100  CE3 TRP B  85       0.403  16.483 -38.155  1.00 81.74           C  
ATOM   4102  NE1 TRP B  85      -0.315  16.111 -34.708  1.00 81.74           N  
ATOM   4104  CH2 TRP B  85      -1.266  14.708 -38.059  1.00 81.74           C  
ATOM   4106  CZ2 TRP B  85      -1.297  14.808 -36.658  1.00 81.74           C  
ATOM   4108  CZ3 TRP B  85      -0.398  15.526 -38.801  1.00 81.74           C  
ATOM   4110  N   THR B  86       2.605  21.851 -35.668  1.00 88.50           N  
ATOM   4112  CA  THR B  86       3.684  22.802 -35.932  1.00 88.50           C  
ATOM   4114  C   THR B  86       4.990  22.062 -36.217  1.00 88.50           C  
ATOM   4115  CB  THR B  86       3.867  23.777 -34.759  1.00 88.50           C  
ATOM   4117  O   THR B  86       5.180  20.921 -35.791  1.00 88.50           O  
ATOM   4118  CG2 THR B  86       2.578  24.517 -34.400  1.00 88.50           C  
ATOM   4122  OG1 THR B  86       4.298  23.099 -33.603  1.00 88.50           O  
ATOM   4124  N   ASN B  87       5.936  22.740 -36.873  1.00 92.65           N  
ATOM   4126  CA  ASN B  87       7.296  22.223 -37.052  1.00 92.65           C  
ATOM   4128  C   ASN B  87       7.927  21.809 -35.712  1.00 92.65           C  
ATOM   4129  CB  ASN B  87       8.140  23.323 -37.717  1.00 92.65           C  
ATOM   4132  O   ASN B  87       8.458  20.712 -35.573  1.00 92.65           O  
ATOM   4133  CG  ASN B  87       9.519  22.818 -38.100  1.00 92.65           C  
ATOM   4134  ND2 ASN B  87      10.540  23.638 -38.035  1.00 92.65           N  
ATOM   4137  OD1 ASN B  87       9.689  21.675 -38.463  1.00 92.65           O  
ATOM   4138  N   ALA B  88       7.800  22.670 -34.695  1.00 91.41           N  
ATOM   4140  CA  ALA B  88       8.317  22.415 -33.353  1.00 91.41           C  
ATOM   4142  C   ALA B  88       7.697  21.166 -32.714  1.00 91.41           C  
ATOM   4143  CB  ALA B  88       8.058  23.658 -32.494  1.00 91.41           C  
ATOM   4147  O   ALA B  88       8.394  20.418 -32.036  1.00 91.41           O  
ATOM   4148  N   TYR B  89       6.407  20.914 -32.951  1.00 86.52           N  
ATOM   4150  CA  TYR B  89       5.752  19.708 -32.463  1.00 86.52           C  
ATOM   4152  C   TYR B  89       6.322  18.457 -33.135  1.00 86.52           C  
ATOM   4153  CB  TYR B  89       4.240  19.818 -32.668  1.00 86.52           C  
ATOM   4156  O   TYR B  89       6.710  17.529 -32.435  1.00 86.52           O  
ATOM   4157  CG  TYR B  89       3.484  18.642 -32.093  1.00 86.52           C  
ATOM   4158  CD1 TYR B  89       3.293  17.481 -32.865  1.00 86.52           C  
ATOM   4160  CD2 TYR B  89       2.986  18.704 -30.778  1.00 86.52           C  
ATOM   4162  CE1 TYR B  89       2.590  16.393 -32.324  1.00 86.52           C  
ATOM   4164  CE2 TYR B  89       2.290  17.605 -30.236  1.00 86.52           C  
ATOM   4166  OH  TYR B  89       1.414  15.391 -30.490  1.00 86.52           O  
ATOM   4168  CZ  TYR B  89       2.097  16.442 -31.007  1.00 86.52           C  
ATOM   4169  N   VAL B  90       6.440  18.437 -34.464  1.00 87.64           N  
ATOM   4171  CA  VAL B  90       6.999  17.279 -35.186  1.00 87.64           C  
ATOM   4173  C   VAL B  90       8.453  17.023 -34.779  1.00 87.64           C  
ATOM   4174  CB  VAL B  90       6.845  17.462 -36.707  1.00 87.64           C  
ATOM   4176  O   VAL B  90       8.825  15.883 -34.510  1.00 87.64           O  
ATOM   4177  CG1 VAL B  90       7.506  16.337 -37.510  1.00 87.64           C  
ATOM   4181  CG2 VAL B  90       5.350  17.485 -37.061  1.00 87.64           C  
ATOM   4185  N   LEU B  91       9.251  18.084 -34.622  1.00 88.44           N  
ATOM   4187  CA  LEU B  91      10.617  18.001 -34.098  1.00 88.44           C  
ATOM   4189  C   LEU B  91      10.679  17.485 -32.652  1.00 88.44           C  
ATOM   4190  CB  LEU B  91      11.275  19.392 -34.158  1.00 88.44           C  
ATOM   4193  O   LEU B  91      11.667  16.862 -32.283  1.00 88.44           O  
ATOM   4194  CG  LEU B  91      11.663  19.885 -35.562  1.00 88.44           C  
ATOM   4196  CD1 LEU B  91      12.138  21.335 -35.478  1.00 88.44           C  
ATOM   4200  CD2 LEU B  91      12.799  19.055 -36.147  1.00 88.44           C  
ATOM   4204  N   ALA B  92       9.677  17.740 -31.816  1.00 85.17           N  
ATOM   4206  CA  ALA B  92       9.663  17.244 -30.441  1.00 85.17           C  
ATOM   4208  C   ALA B  92       9.236  15.767 -30.336  1.00 85.17           C  
ATOM   4209  CB  ALA B  92       8.772  18.168 -29.605  1.00 85.17           C  
ATOM   4213  O   ALA B  92       9.576  15.112 -29.356  1.00 85.17           O  
ATOM   4214  N   HIS B  93       8.538  15.242 -31.346  1.00 77.35           N  
ATOM   4216  CA  HIS B  93       7.864  13.936 -31.315  1.00 77.35           C  
ATOM   4218  C   HIS B  93       8.389  12.984 -32.404  1.00 77.35           C  
ATOM   4219  CB  HIS B  93       6.351  14.171 -31.384  1.00 77.35           C  
ATOM   4222  O   HIS B  93       7.652  12.225 -33.030  1.00 77.35           O  
ATOM   4223  CG  HIS B  93       5.810  14.956 -30.213  1.00 77.35           C  
ATOM   4224  CD2 HIS B  93       5.437  14.500 -28.976  1.00 77.35           C  
ATOM   4226  ND1 HIS B  93       5.635  16.313 -30.201  1.00 77.35           N  
ATOM   4228  CE1 HIS B  93       5.172  16.673 -28.998  1.00 77.35           C  
ATOM   4230  NE2 HIS B  93       5.026  15.603 -28.210  1.00 77.35           N  
ATOM   4231  N   GLN B  94       9.690  13.044 -32.678  1.00 78.12           N  
ATOM   4233  CA  GLN B  94      10.321  12.281 -33.757  1.00 78.12           C  
ATOM   4235  C   GLN B  94      10.263  10.769 -33.488  1.00 78.12           C  
ATOM   4236  CB  GLN B  94      11.777  12.714 -33.979  1.00 78.12           C  
ATOM   4239  O   GLN B  94      10.552  10.295 -32.381  1.00 78.12           O  
ATOM   4240  CG  GLN B  94      12.004  14.210 -33.735  1.00 78.12           C  
ATOM   4243  CD  GLN B  94      13.396  14.690 -34.104  1.00 78.12           C  
ATOM   4244  NE2 GLN B  94      13.699  15.943 -33.867  1.00 78.12           N  
ATOM   4247  OE1 GLN B  94      14.237  13.965 -34.600  1.00 78.12           O  
ATOM   4248  N   GLY B  95       9.948   9.999 -34.529  1.00 72.75           N  
ATOM   4250  CA  GLY B  95       9.784   8.550 -34.456  1.00 72.75           C  
ATOM   4253  C   GLY B  95       8.410   8.107 -33.953  1.00 72.75           C  
ATOM   4254  O   GLY B  95       8.161   6.906 -33.877  1.00 72.75           O  
ATOM   4255  N   GLU B  96       7.515   9.037 -33.613  1.00 76.68           N  
ATOM   4257  CA  GLU B  96       6.139   8.686 -33.286  1.00 76.68           C  
ATOM   4259  C   GLU B  96       5.351   8.290 -34.526  1.00 76.68           C  
ATOM   4260  CB  GLU B  96       5.401   9.824 -32.585  1.00 76.68           C  
ATOM   4263  O   GLU B  96       5.419   8.946 -35.571  1.00 76.68           O  
ATOM   4264  CG  GLU B  96       5.936  10.071 -31.177  1.00 76.68           C  
ATOM   4267  CD  GLU B  96       5.046  11.032 -30.381  1.00 76.68           C  
ATOM   4268  OE1 GLU B  96       5.374  11.268 -29.206  1.00 76.68           O  
ATOM   4269  OE2 GLU B  96       4.004  11.494 -30.904  1.00 76.68           O  
ATOM   4270  N   MET B  97       4.543   7.246 -34.362  1.00 74.86           N  
ATOM   4272  CA  MET B  97       3.550   6.833 -35.332  1.00 74.86           C  
ATOM   4274  C   MET B  97       2.157   7.102 -34.774  1.00 74.86           C  
ATOM   4275  CB  MET B  97       3.816   5.380 -35.724  1.00 74.86           C  
ATOM   4278  O   MET B  97       1.824   6.803 -33.619  1.00 74.86           O  
ATOM   4279  CG  MET B  97       2.905   4.870 -36.845  1.00 74.86           C  
ATOM   4282  SD  MET B  97       1.404   4.031 -36.302  1.00 74.86           S  
ATOM   4283  CE  MET B  97       2.082   2.642 -35.355  1.00 74.86           C  
ATOM   4287  N   HIS B  98       1.342   7.712 -35.618  1.00 73.89           N  
ATOM   4289  CA  HIS B  98      -0.029   8.043 -35.312  1.00 73.89           C  
ATOM   4291  C   HIS B  98      -0.942   7.549 -36.428  1.00 73.89           C  
ATOM   4292  CB  HIS B  98      -0.176   9.544 -35.155  1.00 73.89           C  
ATOM   4295  O   HIS B  98      -0.603   7.652 -37.608  1.00 73.89           O  
ATOM   4296  CG  HIS B  98       0.596  10.283 -34.092  1.00 73.89           C  
ATOM   4297  CD2 HIS B  98       1.947  10.470 -34.049  1.00 73.89           C  
ATOM   4299  ND1 HIS B  98       0.005  10.971 -33.025  1.00 73.89           N  
ATOM   4300  CE1 HIS B  98       1.022  11.532 -32.355  1.00 73.89           C  
ATOM   4302  NE2 HIS B  98       2.191  11.230 -32.928  1.00 73.89           N  
ATOM   4304  N   GLN B  99      -2.103   7.011 -36.061  1.00 67.50           N  
ATOM   4306  CA  GLN B  99      -3.104   6.529 -37.011  1.00 67.50           C  
ATOM   4308  C   GLN B  99      -4.491   7.046 -36.664  1.00 67.50           C  
ATOM   4309  CB  GLN B  99      -3.123   4.998 -37.070  1.00 67.50           C  
ATOM   4312  O   GLN B  99      -4.868   7.086 -35.494  1.00 67.50           O  
ATOM   4313  CG  GLN B  99      -1.814   4.457 -37.643  1.00 67.50           C  
ATOM   4316  CD  GLN B  99      -1.814   2.948 -37.837  1.00 67.50           C  
ATOM   4317  NE2 GLN B  99      -0.679   2.297 -37.905  1.00 67.50           N  
ATOM   4320  OE1 GLN B  99      -2.829   2.299 -37.995  1.00 67.50           O  
ATOM   4321  N   TRP B 100      -5.257   7.401 -37.697  1.00 63.66           N  
ATOM   4323  CA  TRP B 100      -6.550   8.066 -37.565  1.00 63.66           C  
ATOM   4325  C   TRP B 100      -7.598   7.520 -38.500  1.00 63.66           C  
ATOM   4326  CB  TRP B 100      -6.397   9.565 -37.823  1.00 63.66           C  
ATOM   4329  O   TRP B 100      -7.292   7.045 -39.590  1.00 63.66           O  
ATOM   4330  CG  TRP B 100      -5.380  10.125 -36.917  1.00 63.66           C  
ATOM   4331  CD1 TRP B 100      -5.451  10.013 -35.588  1.00 63.66           C  
ATOM   4333  CD2 TRP B 100      -4.034  10.580 -37.199  1.00 63.66           C  
ATOM   4334  CE2 TRP B 100      -3.403  10.897 -35.973  1.00 63.66           C  
ATOM   4335  CE3 TRP B 100      -3.277  10.756 -38.359  1.00 63.66           C  
ATOM   4337  NE1 TRP B 100      -4.235  10.329 -35.046  1.00 63.66           N  
ATOM   4339  CH2 TRP B 100      -1.451  11.745 -37.081  1.00 63.66           C  
ATOM   4341  CZ2 TRP B 100      -2.182  11.574 -35.905  1.00 63.66           C  
ATOM   4343  CZ3 TRP B 100      -2.001  11.318 -38.296  1.00 63.66           C  
ATOM   4345  N   VAL B 101      -8.846   7.692 -38.071  1.00 54.71           N  
ATOM   4347  CA  VAL B 101     -10.059   7.429 -38.840  1.00 54.71           C  
ATOM   4349  C   VAL B 101     -10.876   8.723 -38.814  1.00 54.71           C  
ATOM   4350  CB  VAL B 101     -10.862   6.247 -38.240  1.00 54.71           C  
ATOM   4352  O   VAL B 101     -11.307   9.140 -37.742  1.00 54.71           O  
ATOM   4353  CG1 VAL B 101     -11.525   5.479 -39.388  1.00 54.71           C  
ATOM   4357  CG2 VAL B 101     -10.034   5.300 -37.354  1.00 54.71           C  
ATOM   4361  N   ALA B 102     -11.050   9.416 -39.945  1.00 54.77           N  
ATOM   4363  CA  ALA B 102     -11.704  10.734 -39.961  1.00 54.77           C  
ATOM   4365  C   ALA B 102     -12.613  10.966 -41.185  1.00 54.77           C  
ATOM   4366  CB  ALA B 102     -10.627  11.822 -39.832  1.00 54.77           C  
ATOM   4370  O   ALA B 102     -12.461  10.324 -42.220  1.00 54.77           O  
ATOM   4371  N   GLY B 103     -13.565  11.905 -41.059  1.00 41.28           N  
ATOM   4373  CA  GLY B 103     -14.596  12.241 -42.062  1.00 41.28           C  
ATOM   4376  C   GLY B 103     -14.304  13.467 -42.937  1.00 41.28           C  
ATOM   4377  O   GLY B 103     -15.229  14.154 -43.351  1.00 41.28           O  
ATOM   4378  N   GLY B 104     -13.042  13.833 -43.124  1.00 38.99           N  
ATOM   4380  CA  GLY B 104     -12.681  15.096 -43.753  1.00 38.99           C  
ATOM   4383  C   GLY B 104     -12.145  14.941 -45.172  1.00 38.99           C  
ATOM   4384  O   GLY B 104     -11.458  13.959 -45.434  1.00 38.99           O  
ATOM   4385  N   PRO B 105     -12.438  15.880 -46.085  1.00 38.60           N  
ATOM   4386  CA  PRO B 105     -12.228  15.606 -47.492  1.00 38.60           C  
ATOM   4388  C   PRO B 105     -10.774  15.736 -47.988  1.00 38.60           C  
ATOM   4389  CB  PRO B 105     -13.250  16.488 -48.193  1.00 38.60           C  
ATOM   4392  O   PRO B 105     -10.088  14.742 -48.188  1.00 38.60           O  
ATOM   4393  CG  PRO B 105     -13.434  17.690 -47.265  1.00 38.60           C  
ATOM   4396  CD  PRO B 105     -13.348  17.010 -45.910  1.00 38.60           C  
ATOM   4399  N   ILE B 106     -10.325  16.943 -48.324  1.00 39.45           N  
ATOM   4401  CA  ILE B 106      -9.571  17.120 -49.566  1.00 39.45           C  
ATOM   4403  C   ILE B 106      -8.058  17.081 -49.374  1.00 39.45           C  
ATOM   4404  CB  ILE B 106      -9.975  18.439 -50.277  1.00 39.45           C  
ATOM   4406  O   ILE B 106      -7.480  18.037 -48.865  1.00 39.45           O  
ATOM   4407  CG1 ILE B 106     -11.115  19.254 -49.610  1.00 39.45           C  
ATOM   4410  CG2 ILE B 106     -10.083  18.124 -51.770  1.00 39.45           C  
ATOM   4414  CD1 ILE B 106     -11.548  20.540 -50.301  1.00 39.45           C  
ATOM   4418  N   LEU B 107      -7.361  16.103 -49.943  1.00 43.38           N  
ATOM   4420  CA  LEU B 107      -6.109  16.470 -50.599  1.00 43.38           C  
ATOM   4422  C   LEU B 107      -6.549  17.398 -51.735  1.00 43.38           C  
ATOM   4423  CB  LEU B 107      -5.401  15.190 -51.106  1.00 43.38           C  
ATOM   4426  O   LEU B 107      -6.888  16.877 -52.764  1.00 43.38           O  
ATOM   4427  CG  LEU B 107      -4.568  14.486 -50.019  1.00 43.38           C  
ATOM   4429  CD1 LEU B 107      -4.370  13.007 -50.333  1.00 43.38           C  
ATOM   4433  CD2 LEU B 107      -3.181  15.118 -49.913  1.00 43.38           C  
ATOM   4437  N   GLN B 108      -6.712  18.719 -51.562  1.00 41.22           N  
ATOM   4439  CA  GLN B 108      -7.099  19.623 -52.666  1.00 41.22           C  
ATOM   4441  C   GLN B 108      -5.866  20.023 -53.436  1.00 41.22           C  
ATOM   4442  CB  GLN B 108      -7.963  20.822 -52.237  1.00 41.22           C  
ATOM   4445  O   GLN B 108      -5.593  21.197 -53.669  1.00 41.22           O  
ATOM   4446  CG  GLN B 108      -9.009  21.158 -53.303  1.00 41.22           C  
ATOM   4449  CD  GLN B 108     -10.004  22.201 -52.816  1.00 41.22           C  
ATOM   4450  NE2 GLN B 108     -11.286  22.043 -53.064  1.00 41.22           N  
ATOM   4453  OE1 GLN B 108      -9.655  23.212 -52.239  1.00 41.22           O  
ATOM   4454  N   ASP B 109      -5.062  19.032 -53.766  1.00 44.57           N  
ATOM   4456  CA  ASP B 109      -3.920  19.244 -54.601  1.00 44.57           C  
ATOM   4458  C   ASP B 109      -4.559  19.744 -55.910  1.00 44.57           C  
ATOM   4459  CB  ASP B 109      -3.099  17.934 -54.517  1.00 44.57           C  
ATOM   4462  O   ASP B 109      -5.375  19.048 -56.481  1.00 44.57           O  
ATOM   4463  CG  ASP B 109      -2.289  17.575 -55.739  1.00 44.57           C  
ATOM   4464  OD1 ASP B 109      -2.710  18.044 -56.797  1.00 44.57           O  
ATOM   4465  OD2 ASP B 109      -1.233  16.919 -55.621  1.00 44.57           O  
ATOM   4466  N   SER B 110      -4.397  21.024 -56.255  1.00 38.03           N  
ATOM   4468  CA  SER B 110      -4.585  21.562 -57.601  1.00 38.03           C  
ATOM   4470  C   SER B 110      -3.206  21.651 -58.232  1.00 38.03           C  
ATOM   4471  CB  SER B 110      -5.328  22.905 -57.581  1.00 38.03           C  
ATOM   4474  O   SER B 110      -2.742  22.730 -58.610  1.00 38.03           O  
ATOM   4475  OG  SER B 110      -4.611  23.896 -56.873  1.00 38.03           O  
ATOM   4477  N   VAL B 111      -2.467  20.545 -58.187  1.00 42.04           N  
ATOM   4479  CA  VAL B 111      -1.033  20.512 -58.391  1.00 42.04           C  
ATOM   4481  C   VAL B 111      -0.713  20.512 -59.875  1.00 42.04           C  
ATOM   4482  CB  VAL B 111      -0.377  19.469 -57.446  1.00 42.04           C  
ATOM   4484  O   VAL B 111      -0.315  19.509 -60.444  1.00 42.04           O  
ATOM   4485  CG1 VAL B 111       1.082  19.120 -57.439  1.00 42.04           C  
ATOM   4489  CG2 VAL B 111      -0.534  19.864 -55.960  1.00 42.04           C  
ATOM   4493  N   THR B 112      -0.797  21.703 -60.486  1.00 39.56           N  
ATOM   4495  CA  THR B 112      -0.127  22.101 -61.738  1.00 39.56           C  
ATOM   4497  C   THR B 112       1.374  21.787 -61.708  1.00 39.56           C  
ATOM   4498  CB  THR B 112      -0.350  23.600 -62.051  1.00 39.56           C  
ATOM   4500  O   THR B 112       2.190  22.637 -61.356  1.00 39.56           O  
ATOM   4501  CG2 THR B 112      -1.717  23.832 -62.687  1.00 39.56           C  
ATOM   4505  OG1 THR B 112      -0.312  24.418 -60.901  1.00 39.56           O  
ATOM   4507  N   GLY B 113       1.730  20.545 -62.055  1.00 41.88           N  
ATOM   4509  CA  GLY B 113       3.101  20.024 -62.112  1.00 41.88           C  
ATOM   4512  C   GLY B 113       3.322  18.668 -61.426  1.00 41.88           C  
ATOM   4513  O   GLY B 113       4.457  18.215 -61.372  1.00 41.88           O  
ATOM   4514  N   CYS B 114       2.288  18.003 -60.896  1.00 48.44           N  
ATOM   4516  CA  CYS B 114       2.402  16.562 -60.672  1.00 48.44           C  
ATOM   4518  C   CYS B 114       2.589  15.859 -62.015  1.00 48.44           C  
ATOM   4519  CB  CYS B 114       1.106  15.980 -60.105  1.00 48.44           C  
ATOM   4522  O   CYS B 114       1.710  15.972 -62.870  1.00 48.44           O  
ATOM   4523  SG  CYS B 114       0.668  16.326 -58.422  1.00 48.44           S  
ATOM   4524  N   ASN B 115       3.647  15.071 -62.187  1.00 40.46           N  
ATOM   4526  CA  ASN B 115       3.744  14.163 -63.330  1.00 40.46           C  
ATOM   4528  C   ASN B 115       2.828  12.952 -63.093  1.00 40.46           C  
ATOM   4529  CB  ASN B 115       5.205  13.758 -63.588  1.00 40.46           C  
ATOM   4532  O   ASN B 115       3.286  11.864 -62.731  1.00 40.46           O  
ATOM   4533  CG  ASN B 115       6.087  14.898 -64.064  1.00 40.46           C  
ATOM   4534  ND2 ASN B 115       7.317  14.603 -64.409  1.00 40.46           N  
ATOM   4537  OD1 ASN B 115       5.746  16.066 -64.058  1.00 40.46           O  
ATOM   4538  N   ALA B 116       1.517  13.110 -63.240  1.00 39.28           N  
ATOM   4540  CA  ALA B 116       0.579  11.995 -63.191  1.00 39.28           C  
ATOM   4542  C   ALA B 116       0.553  11.234 -64.525  1.00 39.28           C  
ATOM   4543  CB  ALA B 116      -0.782  12.515 -62.744  1.00 39.28           C  
ATOM   4547  O   ALA B 116      -0.441  11.256 -65.238  1.00 39.28           O  
ATOM   4548  N   GLY B 117       1.647  10.553 -64.886  1.00 37.39           N  
ATOM   4550  CA  GLY B 117       1.799  10.017 -66.244  1.00 37.39           C  
ATOM   4553  C   GLY B 117       1.839  11.186 -67.240  1.00 37.39           C  
ATOM   4554  O   GLY B 117       2.802  11.940 -67.168  1.00 37.39           O  
ATOM   4555  N   PRO B 118       0.851  11.402 -68.136  1.00 35.19           N  
ATOM   4556  CA  PRO B 118       0.683  12.732 -68.732  1.00 35.19           C  
ATOM   4558  C   PRO B 118       0.636  13.804 -67.622  1.00 35.19           C  
ATOM   4559  CB  PRO B 118      -0.628  12.654 -69.533  1.00 35.19           C  
ATOM   4562  O   PRO B 118      -0.116  13.632 -66.672  1.00 35.19           O  
ATOM   4563  CG  PRO B 118      -1.407  11.511 -68.879  1.00 35.19           C  
ATOM   4566  CD  PRO B 118      -0.314  10.565 -68.391  1.00 35.19           C  
ATOM   4569  N   ASP B 119       1.400  14.904 -67.744  1.00 38.42           N  
ATOM   4571  CA  ASP B 119       1.580  15.995 -66.744  1.00 38.42           C  
ATOM   4573  C   ASP B 119       0.325  16.869 -66.525  1.00 38.42           C  
ATOM   4574  CB  ASP B 119       2.780  16.884 -67.110  1.00 38.42           C  
ATOM   4577  O   ASP B 119       0.340  18.094 -66.387  1.00 38.42           O  
ATOM   4578  CG  ASP B 119       4.081  16.115 -67.325  1.00 38.42           C  
ATOM   4579  OD1 ASP B 119       4.334  15.159 -66.561  1.00 38.42           O  
ATOM   4580  OD2 ASP B 119       4.777  16.462 -68.305  1.00 38.42           O  
ATOM   4581  N   ALA B 120      -0.822  16.220 -66.557  1.00 36.54           N  
ATOM   4583  CA  ALA B 120      -2.058  16.651 -65.983  1.00 36.54           C  
ATOM   4585  C   ALA B 120      -1.807  17.110 -64.546  1.00 36.54           C  
ATOM   4586  CB  ALA B 120      -2.924  15.391 -66.034  1.00 36.54           C  
ATOM   4590  O   ALA B 120      -1.574  16.290 -63.662  1.00 36.54           O  
ATOM   4591  N   GLY B 121      -1.878  18.423 -64.317  1.00 42.99           N  
ATOM   4593  CA  GLY B 121      -1.854  18.955 -62.964  1.00 42.99           C  
ATOM   4596  C   GLY B 121      -2.958  18.290 -62.168  1.00 42.99           C  
ATOM   4597  O   GLY B 121      -4.126  18.477 -62.502  1.00 42.99           O  
ATOM   4598  N   VAL B 122      -2.595  17.446 -61.210  1.00 48.06           N  
ATOM   4600  CA  VAL B 122      -3.609  16.630 -60.575  1.00 48.06           C  
ATOM   4602  C   VAL B 122      -4.531  17.567 -59.815  1.00 48.06           C  
ATOM   4603  CB  VAL B 122      -3.054  15.485 -59.746  1.00 48.06           C  
ATOM   4605  O   VAL B 122      -4.042  18.436 -59.110  1.00 48.06           O  
ATOM   4606  CG1 VAL B 122      -4.209  14.756 -59.083  1.00 48.06           C  
ATOM   4610  CG2 VAL B 122      -2.357  14.475 -60.659  1.00 48.06           C  
ATOM   4614  N   LYS B 123      -5.847  17.481 -60.013  1.00 50.88           N  
ATOM   4616  CA  LYS B 123      -6.770  17.995 -59.009  1.00 50.88           C  
ATOM   4618  C   LYS B 123      -7.332  16.845 -58.216  1.00 50.88           C  
ATOM   4619  CB  LYS B 123      -7.782  19.043 -59.473  1.00 50.88           C  
ATOM   4622  O   LYS B 123      -8.175  16.123 -58.743  1.00 50.88           O  
ATOM   4623  CG  LYS B 123      -8.146  19.959 -58.291  1.00 50.88           C  
ATOM   4626  CD  LYS B 123      -9.170  21.002 -58.728  1.00 50.88           C  
ATOM   4629  CE  LYS B 123      -9.497  21.923 -57.552  1.00 50.88           C  
ATOM   4632  NZ  LYS B 123     -10.899  22.377 -57.630  1.00 50.88           N  
ATOM   4636  N   PHE B 124      -6.879  16.668 -56.985  1.00 49.93           N  
ATOM   4638  CA  PHE B 124      -7.604  15.819 -56.059  1.00 49.93           C  
ATOM   4640  C   PHE B 124      -8.797  16.631 -55.564  1.00 49.93           C  
ATOM   4641  CB  PHE B 124      -6.678  15.259 -54.992  1.00 49.93           C  
ATOM   4644  O   PHE B 124      -8.701  17.470 -54.680  1.00 49.93           O  
ATOM   4645  CG  PHE B 124      -5.708  14.205 -55.432  1.00 49.93           C  
ATOM   4646  CD1 PHE B 124      -6.081  12.854 -55.527  1.00 49.93           C  
ATOM   4648  CD2 PHE B 124      -4.394  14.602 -55.720  1.00 49.93           C  
ATOM   4650  CE1 PHE B 124      -5.131  11.918 -55.964  1.00 49.93           C  
ATOM   4652  CE2 PHE B 124      -3.444  13.670 -56.131  1.00 49.93           C  
ATOM   4654  CZ  PHE B 124      -3.841  12.342 -56.307  1.00 49.93           C  
ATOM   4656  N   ASP B 125      -9.930  16.526 -56.251  1.00 48.90           N  
ATOM   4658  CA  ASP B 125     -11.102  17.282 -55.832  1.00 48.90           C  
ATOM   4660  C   ASP B 125     -11.776  16.570 -54.672  1.00 48.90           C  
ATOM   4661  CB  ASP B 125     -12.069  17.561 -56.994  1.00 48.90           C  
ATOM   4664  O   ASP B 125     -11.980  15.354 -54.696  1.00 48.90           O  
ATOM   4665  CG  ASP B 125     -12.043  19.016 -57.483  1.00 48.90           C  
ATOM   4666  OD1 ASP B 125     -11.610  19.935 -56.751  1.00 48.90           O  
ATOM   4667  OD2 ASP B 125     -12.515  19.268 -58.613  1.00 48.90           O  
ATOM   4668  N   SER B 126     -12.205  17.356 -53.687  1.00 44.88           N  
ATOM   4670  CA  SER B 126     -13.160  16.853 -52.725  1.00 44.88           C  
ATOM   4672  C   SER B 126     -14.480  16.860 -53.414  1.00 44.88           C  
ATOM   4673  CB  SER B 126     -13.305  17.629 -51.446  1.00 44.88           C  
ATOM   4676  O   SER B 126     -15.269  17.807 -53.361  1.00 44.88           O  
ATOM   4677  OG  SER B 126     -13.689  18.969 -51.641  1.00 44.88           O  
ATOM   4679  N   ILE B 127     -14.774  15.717 -53.972  1.00 42.83           N  
ATOM   4681  CA  ILE B 127     -16.097  15.214 -53.699  1.00 42.83           C  
ATOM   4683  C   ILE B 127     -16.230  15.227 -52.172  1.00 42.83           C  
ATOM   4684  CB  ILE B 127     -16.270  13.826 -54.326  1.00 42.83           C  
ATOM   4686  O   ILE B 127     -15.255  14.940 -51.478  1.00 42.83           O  
ATOM   4687  CG1 ILE B 127     -15.393  13.685 -55.600  1.00 42.83           C  
ATOM   4690  CG2 ILE B 127     -17.771  13.669 -54.615  1.00 42.83           C  
ATOM   4694  CD1 ILE B 127     -15.649  12.420 -56.389  1.00 42.83           C  
ATOM   4698  N   ALA B 128     -17.357  15.694 -51.640  1.00 42.30           N  
ATOM   4700  CA  ALA B 128     -17.612  15.603 -50.212  1.00 42.30           C  
ATOM   4702  C   ALA B 128     -17.550  14.115 -49.849  1.00 42.30           C  
ATOM   4703  CB  ALA B 128     -18.969  16.248 -49.902  1.00 42.30           C  
ATOM   4707  O   ALA B 128     -18.536  13.397 -50.000  1.00 42.30           O  
ATOM   4708  N   THR B 129     -16.360  13.640 -49.482  1.00 45.93           N  
ATOM   4710  CA  THR B 129     -16.159  12.256 -49.123  1.00 45.93           C  
ATOM   4712  C   THR B 129     -16.913  12.124 -47.818  1.00 45.93           C  
ATOM   4713  CB  THR B 129     -14.674  11.844 -49.037  1.00 45.93           C  
ATOM   4715  O   THR B 129     -16.600  12.757 -46.813  1.00 45.93           O  
ATOM   4716  CG2 THR B 129     -13.932  12.049 -50.356  1.00 45.93           C  
ATOM   4720  OG1 THR B 129     -13.962  12.597 -48.088  1.00 45.93           O  
ATOM   4722  N   SER B 130     -17.980  11.334 -47.840  1.00 47.02           N  
ATOM   4724  CA  SER B 130     -18.627  10.914 -46.595  1.00 47.02           C  
ATOM   4726  C   SER B 130     -17.644  10.128 -45.712  1.00 47.02           C  
ATOM   4727  CB  SER B 130     -19.887  10.104 -46.910  1.00 47.02           C  
ATOM   4730  O   SER B 130     -17.853  10.002 -44.509  1.00 47.02           O  
ATOM   4731  OG  SER B 130     -19.647   9.140 -47.921  1.00 47.02           O  
ATOM   4733  N   TRP B 131     -16.541   9.671 -46.319  1.00 52.20           N  
ATOM   4735  CA  TRP B 131     -15.486   8.856 -45.750  1.00 52.20           C  
ATOM   4737  C   TRP B 131     -14.109   9.401 -46.108  1.00 52.20           C  
ATOM   4738  CB  TRP B 131     -15.675   7.443 -46.303  1.00 52.20           C  
ATOM   4741  O   TRP B 131     -13.553   9.069 -47.155  1.00 52.20           O  
ATOM   4742  CG  TRP B 131     -16.852   6.810 -45.683  1.00 52.20           C  
ATOM   4743  CD1 TRP B 131     -18.111   6.779 -46.178  1.00 52.20           C  
ATOM   4745  CD2 TRP B 131     -16.912   6.325 -44.331  1.00 52.20           C  
ATOM   4746  CE2 TRP B 131     -18.274   6.133 -44.028  1.00 52.20           C  
ATOM   4747  CE3 TRP B 131     -15.971   6.215 -43.294  1.00 52.20           C  
ATOM   4749  NE1 TRP B 131     -18.958   6.318 -45.202  1.00 52.20           N  
ATOM   4751  CH2 TRP B 131     -17.766   5.943 -41.679  1.00 52.20           C  
ATOM   4753  CZ2 TRP B 131     -18.687   5.958 -42.734  1.00 52.20           C  
ATOM   4755  CZ3 TRP B 131     -16.397   6.060 -41.971  1.00 52.20           C  
ATOM   4757  N   GLY B 132     -13.521  10.184 -45.204  1.00 56.56           N  
ATOM   4759  CA  GLY B 132     -12.135  10.640 -45.332  1.00 56.56           C  
ATOM   4762  C   GLY B 132     -11.114   9.501 -45.292  1.00 56.56           C  
ATOM   4763  O   GLY B 132      -9.966   9.737 -45.621  1.00 56.56           O  
ATOM   4764  N   GLY B 133     -11.513   8.270 -44.951  1.00 65.15           N  
ATOM   4766  CA  GLY B 133     -10.627   7.107 -44.901  1.00 65.15           C  
ATOM   4769  C   GLY B 133      -9.526   7.224 -43.834  1.00 65.15           C  
ATOM   4770  O   GLY B 133      -9.465   8.222 -43.105  1.00 65.15           O  
ATOM   4771  N   PRO B 134      -8.710   6.178 -43.634  1.00 69.21           N  
ATOM   4772  CA  PRO B 134      -7.674   6.224 -42.619  1.00 69.21           C  
ATOM   4774  C   PRO B 134      -6.392   6.926 -43.066  1.00 69.21           C  
ATOM   4775  CB  PRO B 134      -7.434   4.778 -42.228  1.00 69.21           C  
ATOM   4778  O   PRO B 134      -5.944   6.821 -44.207  1.00 69.21           O  
ATOM   4779  CG  PRO B 134      -7.682   4.048 -43.541  1.00 69.21           C  
ATOM   4782  CD  PRO B 134      -8.876   4.810 -44.111  1.00 69.21           C  
ATOM   4785  N   TYR B 135      -5.756   7.578 -42.098  1.00 76.10           N  
ATOM   4787  CA  TYR B 135      -4.447   8.206 -42.234  1.00 76.10           C  
ATOM   4789  C   TYR B 135      -3.474   7.504 -41.288  1.00 76.10           C  
ATOM   4790  CB  TYR B 135      -4.539   9.703 -41.897  1.00 76.10           C  
ATOM   4793  O   TYR B 135      -3.816   7.222 -40.139  1.00 76.10           O  
ATOM   4794  CG  TYR B 135      -5.509  10.524 -42.726  1.00 76.10           C  
ATOM   4795  CD1 TYR B 135      -5.055  11.318 -43.798  1.00 76.10           C  
ATOM   4797  CD2 TYR B 135      -6.880  10.504 -42.406  1.00 76.10           C  
ATOM   4799  CE1 TYR B 135      -5.972  12.042 -44.586  1.00 76.10           C  
ATOM   4801  CE2 TYR B 135      -7.798  11.227 -43.187  1.00 76.10           C  
ATOM   4803  OH  TYR B 135      -8.257  12.643 -45.050  1.00 76.10           O  
ATOM   4805  CZ  TYR B 135      -7.351  11.983 -44.288  1.00 76.10           C  
ATOM   4806  N   LYS B 136      -2.248   7.264 -41.735  1.00 76.38           N  
ATOM   4808  CA  LYS B 136      -1.105   6.904 -40.897  1.00 76.38           C  
ATOM   4810  C   LYS B 136      -0.025   7.938 -41.131  1.00 76.38           C  
ATOM   4811  CB  LYS B 136      -0.644   5.481 -41.231  1.00 76.38           C  
ATOM   4814  O   LYS B 136       0.388   8.153 -42.267  1.00 76.38           O  
ATOM   4815  CG  LYS B 136       0.676   5.071 -40.552  1.00 76.38           C  
ATOM   4818  CD  LYS B 136       1.043   3.648 -40.988  1.00 76.38           C  
ATOM   4821  CE  LYS B 136       2.523   3.338 -40.753  1.00 76.38           C  
ATOM   4824  NZ  LYS B 136       3.030   2.373 -41.761  1.00 76.38           N  
ATOM   4828  N   VAL B 137       0.434   8.568 -40.061  1.00 81.95           N  
ATOM   4830  CA  VAL B 137       1.540   9.512 -40.113  1.00 81.95           C  
ATOM   4832  C   VAL B 137       2.658   9.064 -39.206  1.00 81.95           C  
ATOM   4833  CB  VAL B 137       1.105  10.948 -39.823  1.00 81.95           C  
ATOM   4835  O   VAL B 137       2.443   8.620 -38.081  1.00 81.95           O  
ATOM   4836  CG1 VAL B 137       2.284  11.909 -39.711  1.00 81.95           C  
ATOM   4840  CG2 VAL B 137       0.251  11.456 -40.992  1.00 81.95           C  
ATOM   4844  N   ILE B 138       3.868   9.209 -39.721  1.00 80.11           N  
ATOM   4846  CA  ILE B 138       5.088   8.968 -38.981  1.00 80.11           C  
ATOM   4848  C   ILE B 138       5.906  10.253 -38.976  1.00 80.11           C  
ATOM   4849  CB  ILE B 138       5.824   7.769 -39.591  1.00 80.11           C  
ATOM   4851  O   ILE B 138       6.235  10.786 -40.039  1.00 80.11           O  
ATOM   4852  CG1 ILE B 138       4.960   6.488 -39.515  1.00 80.11           C  
ATOM   4855  CG2 ILE B 138       7.109   7.574 -38.799  1.00 80.11           C  
ATOM   4859  CD1 ILE B 138       5.567   5.274 -40.219  1.00 80.11           C  
ATOM   4863  N   PHE B 139       6.236  10.744 -37.783  1.00 81.88           N  
ATOM   4865  CA  PHE B 139       7.029  11.955 -37.599  1.00 81.88           C  
ATOM   4867  C   PHE B 139       8.524  11.678 -37.688  1.00 81.88           C  
ATOM   4868  CB  PHE B 139       6.694  12.590 -36.251  1.00 81.88           C  
ATOM   4871  O   PHE B 139       9.032  10.704 -37.131  1.00 81.88           O  
ATOM   4872  CG  PHE B 139       5.279  13.106 -36.076  1.00 81.88           C  
ATOM   4873  CD1 PHE B 139       4.431  13.399 -37.164  1.00 81.88           C  
ATOM   4875  CD2 PHE B 139       4.801  13.275 -34.768  1.00 81.88           C  
ATOM   4877  CE1 PHE B 139       3.124  13.869 -36.941  1.00 81.88           C  
ATOM   4879  CE2 PHE B 139       3.488  13.698 -34.548  1.00 81.88           C  
ATOM   4881  CZ  PHE B 139       2.648  14.003 -35.629  1.00 81.88           C  
ATOM   4883  N   HIS B 140       9.242  12.571 -38.359  1.00 81.29           N  
ATOM   4885  CA  HIS B 140      10.680  12.473 -38.581  1.00 81.29           C  
ATOM   4887  C   HIS B 140      11.282  13.866 -38.883  1.00 81.29           C  
ATOM   4888  CB  HIS B 140      10.885  11.432 -39.695  1.00 81.29           C  
ATOM   4891  O   HIS B 140      10.623  14.885 -38.670  1.00 81.29           O  
ATOM   4892  CG  HIS B 140      10.130  11.707 -40.973  1.00 81.29           C  
ATOM   4893  CD2 HIS B 140      10.171  12.863 -41.682  1.00 81.29           C  
ATOM   4895  ND1 HIS B 140       9.459  10.806 -41.761  1.00 81.29           N  
ATOM   4897  CE1 HIS B 140       9.178  11.399 -42.935  1.00 81.29           C  
ATOM   4899  NE2 HIS B 140       9.589  12.663 -42.931  1.00 81.29           N  
ATOM   4900  N   THR B 141      12.529  13.950 -39.373  1.00 79.04           N  
ATOM   4902  CA  THR B 141      13.232  15.237 -39.597  1.00 79.04           C  
ATOM   4904  C   THR B 141      14.070  15.340 -40.872  1.00 79.04           C  
ATOM   4905  CB  THR B 141      14.200  15.525 -38.450  1.00 79.04           C  
ATOM   4907  O   THR B 141      14.920  14.481 -41.105  1.00 79.04           O  
ATOM   4908  CG2 THR B 141      13.444  15.619 -37.142  1.00 79.04           C  
ATOM   4912  OG1 THR B 141      15.147  14.483 -38.329  1.00 79.04           O  
ATOM   4914  N   THR B 142      13.914  16.431 -41.634  1.00 74.21           N  
ATOM   4916  CA  THR B 142      14.772  16.815 -42.776  1.00 74.21           C  
ATOM   4918  C   THR B 142      15.766  17.873 -42.367  1.00 74.21           C  
ATOM   4919  CB  THR B 142      13.997  17.316 -44.030  1.00 74.21           C  
ATOM   4921  O   THR B 142      15.426  19.050 -42.250  1.00 74.21           O  
ATOM   4922  CG2 THR B 142      14.870  17.152 -45.275  1.00 74.21           C  
ATOM   4926  OG1 THR B 142      12.787  16.655 -44.296  1.00 74.21           O  
ATOM   4928  N   GLY B 143      17.018  17.464 -42.159  1.00 77.46           N  
ATOM   4930  CA  GLY B 143      18.041  18.365 -41.636  1.00 77.46           C  
ATOM   4933  C   GLY B 143      17.614  18.905 -40.271  1.00 77.46           C  
ATOM   4934  O   GLY B 143      17.550  18.154 -39.304  1.00 77.46           O  
ATOM   4935  N   SER B 144      17.303  20.200 -40.196  1.00 85.83           N  
ATOM   4937  CA  SER B 144      16.850  20.866 -38.964  1.00 85.83           C  
ATOM   4939  C   SER B 144      15.335  21.086 -38.884  1.00 85.83           C  
ATOM   4940  CB  SER B 144      17.580  22.200 -38.788  1.00 85.83           C  
ATOM   4943  O   SER B 144      14.862  21.672 -37.912  1.00 85.83           O  
ATOM   4944  OG  SER B 144      18.980  22.010 -38.870  1.00 85.83           O  
ATOM   4946  N   ASN B 145      14.573  20.651 -39.888  1.00 89.19           N  
ATOM   4948  CA  ASN B 145      13.124  20.825 -39.946  1.00 89.19           C  
ATOM   4950  C   ASN B 145      12.401  19.492 -39.765  1.00 89.19           C  
ATOM   4951  CB  ASN B 145      12.742  21.521 -41.258  1.00 89.19           C  
ATOM   4954  O   ASN B 145      12.946  18.426 -40.034  1.00 89.19           O  
ATOM   4955  CG  ASN B 145      13.303  22.926 -41.324  1.00 89.19           C  
ATOM   4956  ND2 ASN B 145      14.114  23.215 -42.314  1.00 89.19           N  
ATOM   4959  OD1 ASN B 145      13.046  23.765 -40.471  1.00 89.19           O  
ATOM   4960  N   GLY B 146      11.161  19.554 -39.302  1.00 87.17           N  
ATOM   4962  CA  GLY B 146      10.265  18.417 -39.236  1.00 87.17           C  
ATOM   4965  C   GLY B 146       9.857  17.979 -40.633  1.00 87.17           C  
ATOM   4966  O   GLY B 146       9.652  18.797 -41.533  1.00 87.17           O  
ATOM   4967  N   ALA B 147       9.714  16.675 -40.794  1.00 84.89           N  
ATOM   4969  CA  ALA B 147       9.044  16.086 -41.931  1.00 84.89           C  
ATOM   4971  C   ALA B 147       8.120  14.964 -41.449  1.00 84.89           C  
ATOM   4972  CB  ALA B 147      10.063  15.759 -43.027  1.00 84.89           C  
ATOM   4976  O   ALA B 147       8.213  14.507 -40.304  1.00 84.89           O  
ATOM   4977  N   ILE B 148       7.186  14.565 -42.298  1.00 84.33           N  
ATOM   4979  CA  ILE B 148       6.258  13.485 -42.008  1.00 84.33           C  
ATOM   4981  C   ILE B 148       6.157  12.531 -43.194  1.00 84.33           C  
ATOM   4982  CB  ILE B 148       4.890  14.030 -41.553  1.00 84.33           C  
ATOM   4984  O   ILE B 148       6.152  12.957 -44.349  1.00 84.33           O  
ATOM   4985  CG1 ILE B 148       4.086  14.722 -42.670  1.00 84.33           C  
ATOM   4988  CG2 ILE B 148       5.027  14.974 -40.341  1.00 84.33           C  
ATOM   4992  CD1 ILE B 148       2.651  15.025 -42.235  1.00 84.33           C  
ATOM   4996  N   HIS B 149       6.040  11.235 -42.915  1.00 82.12           N  
ATOM   4998  CA  HIS B 149       5.565  10.263 -43.894  1.00 82.12           C  
ATOM   5000  C   HIS B 149       4.076  10.058 -43.678  1.00 82.12           C  
ATOM   5001  CB  HIS B 149       6.328   8.939 -43.796  1.00 82.12           C  
ATOM   5004  O   HIS B 149       3.665   9.753 -42.562  1.00 82.12           O  
ATOM   5005  CG  HIS B 149       5.982   8.027 -44.942  1.00 82.12           C  
ATOM   5006  CD2 HIS B 149       5.163   6.928 -44.915  1.00 82.12           C  
ATOM   5008  ND1 HIS B 149       6.373   8.213 -46.248  1.00 82.12           N  
ATOM   5010  CE1 HIS B 149       5.825   7.234 -46.984  1.00 82.12           C  
ATOM   5012  NE2 HIS B 149       5.086   6.424 -46.216  1.00 82.12           N  
ATOM   5013  N   LEU B 150       3.293  10.238 -44.732  1.00 82.18           N  
ATOM   5015  CA  LEU B 150       1.854  10.053 -44.739  1.00 82.18           C  
ATOM   5017  C   LEU B 150       1.509   8.853 -45.618  1.00 82.18           C  
ATOM   5018  CB  LEU B 150       1.188  11.352 -45.232  1.00 82.18           C  
ATOM   5021  O   LEU B 150       1.876   8.816 -46.790  1.00 82.18           O  
ATOM   5022  CG  LEU B 150      -0.316  11.209 -45.532  1.00 82.18           C  
ATOM   5024  CD1 LEU B 150      -1.122  10.868 -44.283  1.00 82.18           C  
ATOM   5028  CD2 LEU B 150      -0.861  12.511 -46.119  1.00 82.18           C  
ATOM   5032  N   GLU B 151       0.732   7.934 -45.068  1.00 81.59           N  
ATOM   5034  CA  GLU B 151      -0.011   6.924 -45.811  1.00 81.59           C  
ATOM   5036  C   GLU B 151      -1.493   7.220 -45.613  1.00 81.59           C  
ATOM   5037  CB  GLU B 151       0.321   5.497 -45.348  1.00 81.59           C  
ATOM   5040  O   GLU B 151      -1.959   7.431 -44.491  1.00 81.59           O  
ATOM   5041  CG  GLU B 151       1.821   5.236 -45.143  1.00 81.59           C  
ATOM   5044  CD  GLU B 151       2.136   3.841 -44.595  1.00 81.59           C  
ATOM   5045  OE1 GLU B 151       3.292   3.626 -44.166  1.00 81.59           O  
ATOM   5046  OE2 GLU B 151       1.227   3.004 -44.413  1.00 81.59           O  
ATOM   5047  N   TRP B 152      -2.240   7.255 -46.701  1.00 80.36           N  
ATOM   5049  CA  TRP B 152      -3.666   7.503 -46.681  1.00 80.36           C  
ATOM   5051  C   TRP B 152      -4.359   6.546 -47.631  1.00 80.36           C  
ATOM   5052  CB  TRP B 152      -3.933   8.957 -47.058  1.00 80.36           C  
ATOM   5055  O   TRP B 152      -3.889   6.313 -48.743  1.00 80.36           O  
ATOM   5056  CG  TRP B 152      -5.380   9.284 -47.170  1.00 80.36           C  
ATOM   5057  CD1 TRP B 152      -6.219   9.451 -46.132  1.00 80.36           C  
ATOM   5059  CD2 TRP B 152      -6.234   9.267 -48.349  1.00 80.36           C  
ATOM   5060  CE2 TRP B 152      -7.564   9.575 -47.952  1.00 80.36           C  
ATOM   5061  CE3 TRP B 152      -6.035   8.899 -49.691  1.00 80.36           C  
ATOM   5063  NE1 TRP B 152      -7.474   9.740 -46.599  1.00 80.36           N  
ATOM   5065  CH2 TRP B 152      -8.417   9.118 -50.149  1.00 80.36           C  
ATOM   5067  CZ2 TRP B 152      -8.644   9.552 -48.836  1.00 80.36           C  
ATOM   5069  CZ3 TRP B 152      -7.114   8.826 -50.590  1.00 80.36           C  
ATOM   5071  N   SER B 153      -5.501   6.024 -47.218  1.00 75.33           N  
ATOM   5073  CA  SER B 153      -6.429   5.331 -48.100  1.00 75.33           C  
ATOM   5075  C   SER B 153      -7.822   5.868 -47.846  1.00 75.33           C  
ATOM   5076  CB  SER B 153      -6.356   3.811 -47.917  1.00 75.33           C  
ATOM   5079  O   SER B 153      -8.151   6.274 -46.738  1.00 75.33           O  
ATOM   5080  OG  SER B 153      -6.517   3.469 -46.560  1.00 75.33           O  
ATOM   5082  N   GLY B 154      -8.667   5.886 -48.866  1.00 71.79           N  
ATOM   5084  CA  GLY B 154     -10.021   6.377 -48.686  1.00 71.79           C  
ATOM   5087  C   GLY B 154     -10.879   6.271 -49.924  1.00 71.79           C  
ATOM   5088  O   GLY B 154     -10.523   5.636 -50.920  1.00 71.79           O  
ATOM   5089  N   TRP B 155     -12.046   6.886 -49.809  1.00 66.23           N  
ATOM   5091  CA  TRP B 155     -13.175   6.691 -50.701  1.00 66.23           C  
ATOM   5093  C   TRP B 155     -13.532   7.948 -51.448  1.00 66.23           C  
ATOM   5094  CB  TRP B 155     -14.365   6.253 -49.862  1.00 66.23           C  
ATOM   5097  O   TRP B 155     -13.443   9.039 -50.898  1.00 66.23           O  
ATOM   5098  CG  TRP B 155     -14.166   4.861 -49.445  1.00 66.23           C  
ATOM   5099  CD1 TRP B 155     -13.646   4.419 -48.287  1.00 66.23           C  
ATOM   5101  CD2 TRP B 155     -14.335   3.725 -50.298  1.00 66.23           C  
ATOM   5102  CE2 TRP B 155     -13.848   2.592 -49.619  1.00 66.23           C  
ATOM   5103  CE3 TRP B 155     -14.757   3.591 -51.621  1.00 66.23           C  
ATOM   5105  NE1 TRP B 155     -13.448   3.071 -48.401  1.00 66.23           N  
ATOM   5107  CH2 TRP B 155     -14.383   1.205 -51.470  1.00 66.23           C  
ATOM   5109  CZ2 TRP B 155     -13.842   1.342 -50.211  1.00 66.23           C  
ATOM   5111  CZ3 TRP B 155     -14.718   2.343 -52.213  1.00 66.23           C  
ATOM   5113  N   GLN B 156     -14.017   7.767 -52.675  1.00 64.46           N  
ATOM   5115  CA  GLN B 156     -14.516   8.851 -53.518  1.00 64.46           C  
ATOM   5117  C   GLN B 156     -13.494   9.981 -53.717  1.00 64.46           C  
ATOM   5118  CB  GLN B 156     -15.867   9.356 -52.993  1.00 64.46           C  
ATOM   5121  O   GLN B 156     -13.833  11.162 -53.676  1.00 64.46           O  
ATOM   5122  CG  GLN B 156     -16.970   8.296 -53.055  1.00 64.46           C  
ATOM   5125  CD  GLN B 156     -18.301   8.849 -52.558  1.00 64.46           C  
ATOM   5126  NE2 GLN B 156     -19.407   8.307 -53.014  1.00 64.46           N  
ATOM   5129  OE1 GLN B 156     -18.383   9.761 -51.748  1.00 64.46           O  
ATOM   5130  N   VAL B 157     -12.240   9.620 -53.979  1.00 68.35           N  
ATOM   5132  CA  VAL B 157     -11.249  10.572 -54.473  1.00 68.35           C  
ATOM   5134  C   VAL B 157     -11.329  10.701 -55.977  1.00 68.35           C  
ATOM   5135  CB  VAL B 157      -9.820  10.243 -54.043  1.00 68.35           C  
ATOM   5137  O   VAL B 157     -11.434   9.707 -56.694  1.00 68.35           O  
ATOM   5138  CG1 VAL B 157      -9.632  10.747 -52.622  1.00 68.35           C  
ATOM   5142  CG2 VAL B 157      -9.455   8.761 -54.138  1.00 68.35           C  
ATOM   5146  N   SER B 158     -11.258  11.940 -56.441  1.00 67.12           N  
ATOM   5148  CA  SER B 158     -11.140  12.292 -57.850  1.00 67.12           C  
ATOM   5150  C   SER B 158      -9.679  12.586 -58.177  1.00 67.12           C  
ATOM   5151  CB  SER B 158     -12.026  13.506 -58.120  1.00 67.12           C  
ATOM   5154  O   SER B 158      -9.000  13.215 -57.382  1.00 67.12           O  
ATOM   5155  OG  SER B 158     -11.849  13.965 -59.435  1.00 67.12           O  
ATOM   5157  N   LEU B 159      -9.196  12.141 -59.331  1.00 69.02           N  
ATOM   5159  CA  LEU B 159      -7.948  12.560 -59.956  1.00 69.02           C  
ATOM   5161  C   LEU B 159      -8.338  13.382 -61.179  1.00 69.02           C  
ATOM   5162  CB  LEU B 159      -7.148  11.313 -60.408  1.00 69.02           C  
ATOM   5165  O   LEU B 159      -8.885  12.811 -62.118  1.00 69.02           O  
ATOM   5166  CG  LEU B 159      -5.677  11.603 -60.741  1.00 69.02           C  
ATOM   5168  CD1 LEU B 159      -4.865  11.677 -59.460  1.00 69.02           C  
ATOM   5172  CD2 LEU B 159      -5.057  10.471 -61.559  1.00 69.02           C  
ATOM   5176  N   LYS B 160      -8.072  14.684 -61.221  1.00 68.63           N  
ATOM   5178  CA  LYS B 160      -8.317  15.504 -62.425  1.00 68.63           C  
ATOM   5180  C   LYS B 160      -7.022  15.982 -63.045  1.00 68.63           C  
ATOM   5181  CB  LYS B 160      -9.255  16.675 -62.126  1.00 68.63           C  
ATOM   5184  O   LYS B 160      -6.019  15.962 -62.368  1.00 68.63           O  
ATOM   5185  CG  LYS B 160     -10.513  16.216 -61.384  1.00 68.63           C  
ATOM   5188  CD  LYS B 160     -11.531  17.336 -61.219  1.00 68.63           C  
ATOM   5191  CE  LYS B 160     -12.797  16.711 -60.635  1.00 68.63           C  
ATOM   5194  NZ  LYS B 160     -13.831  17.731 -60.392  1.00 68.63           N  
ATOM   5198  N   ASN B 161      -7.017  16.416 -64.298  1.00 64.90           N  
ATOM   5200  CA  ASN B 161      -5.863  17.071 -64.913  1.00 64.90           C  
ATOM   5202  C   ASN B 161      -5.852  18.592 -64.705  1.00 64.90           C  
ATOM   5203  CB  ASN B 161      -5.772  16.641 -66.391  1.00 64.90           C  
ATOM   5206  O   ASN B 161      -6.781  19.160 -64.130  1.00 64.90           O  
ATOM   5207  CG  ASN B 161      -6.849  17.180 -67.297  1.00 64.90           C  
ATOM   5208  ND2 ASN B 161      -6.942  16.665 -68.498  1.00 64.90           N  
ATOM   5211  OD1 ASN B 161      -7.579  18.097 -66.973  1.00 64.90           O  
ATOM   5212  N   SER B 162      -4.818  19.267 -65.221  1.00 62.34           N  
ATOM   5214  CA  SER B 162      -4.643  20.723 -65.095  1.00 62.34           C  
ATOM   5216  C   SER B 162      -5.747  21.518 -65.791  1.00 62.34           C  
ATOM   5217  CB  SER B 162      -3.284  21.160 -65.657  1.00 62.34           C  
ATOM   5220  O   SER B 162      -5.983  22.670 -65.440  1.00 62.34           O  
ATOM   5221  OG  SER B 162      -3.000  20.484 -66.871  1.00 62.34           O  
ATOM   5223  N   ALA B 163      -6.448  20.903 -66.748  1.00 64.91           N  
ATOM   5225  CA  ALA B 163      -7.639  21.453 -67.385  1.00 64.91           C  
ATOM   5227  C   ALA B 163      -8.936  21.168 -66.594  1.00 64.91           C  
ATOM   5228  CB  ALA B 163      -7.698  20.929 -68.827  1.00 64.91           C  
ATOM   5232  O   ALA B 163     -10.021  21.527 -67.044  1.00 64.91           O  
ATOM   5233  N   GLY B 164      -8.852  20.506 -65.433  1.00 66.39           N  
ATOM   5235  CA  GLY B 164      -9.992  20.125 -64.596  1.00 66.39           C  
ATOM   5238  C   GLY B 164     -10.765  18.894 -65.081  1.00 66.39           C  
ATOM   5239  O   GLY B 164     -11.836  18.609 -64.552  1.00 66.39           O  
ATOM   5240  N   THR B 165     -10.254  18.157 -66.070  1.00 69.65           N  
ATOM   5242  CA  THR B 165     -10.883  16.927 -66.585  1.00 69.65           C  
ATOM   5244  C   THR B 165     -10.600  15.757 -65.655  1.00 69.65           C  
ATOM   5245  CB  THR B 165     -10.356  16.560 -67.975  1.00 69.65           C  
ATOM   5247  O   THR B 165      -9.444  15.518 -65.320  1.00 69.65           O  
ATOM   5248  CG2 THR B 165     -11.134  15.429 -68.641  1.00 69.65           C  
ATOM   5252  OG1 THR B 165     -10.413  17.681 -68.827  1.00 69.65           O  
ATOM   5254  N   GLU B 166     -11.627  15.004 -65.277  1.00 71.33           N  
ATOM   5256  CA  GLU B 166     -11.491  13.823 -64.423  1.00 71.33           C  
ATOM   5258  C   GLU B 166     -10.809  12.664 -65.164  1.00 71.33           C  
ATOM   5259  CB  GLU B 166     -12.873  13.472 -63.857  1.00 71.33           C  
ATOM   5262  O   GLU B 166     -11.280  12.194 -66.196  1.00 71.33           O  
ATOM   5263  CG  GLU B 166     -12.822  12.501 -62.673  1.00 71.33           C  
ATOM   5266  CD  GLU B 166     -14.046  12.735 -61.780  1.00 71.33           C  
ATOM   5267  OE1 GLU B 166     -13.904  13.512 -60.804  1.00 71.33           O  
ATOM   5268  OE2 GLU B 166     -15.131  12.216 -62.104  1.00 71.33           O  
ATOM   5269  N   LEU B 167      -9.665  12.234 -64.636  1.00 70.71           N  
ATOM   5271  CA  LEU B 167      -8.867  11.098 -65.089  1.00 70.71           C  
ATOM   5273  C   LEU B 167      -9.257   9.801 -64.369  1.00 70.71           C  
ATOM   5274  CB  LEU B 167      -7.379  11.388 -64.819  1.00 70.71           C  
ATOM   5277  O   LEU B 167      -9.150   8.722 -64.947  1.00 70.71           O  
ATOM   5278  CG  LEU B 167      -6.788  12.628 -65.504  1.00 70.71           C  
ATOM   5280  CD1 LEU B 167      -5.310  12.721 -65.129  1.00 70.71           C  
ATOM   5284  CD2 LEU B 167      -6.905  12.561 -67.028  1.00 70.71           C  
ATOM   5288  N   ALA B 168      -9.660   9.892 -63.100  1.00 73.74           N  
ATOM   5290  CA  ALA B 168     -10.123   8.761 -62.299  1.00 73.74           C  
ATOM   5292  C   ALA B 168     -10.995   9.239 -61.134  1.00 73.74           C  
ATOM   5293  CB  ALA B 168      -8.911   7.978 -61.772  1.00 73.74           C  
ATOM   5297  O   ALA B 168     -10.808  10.341 -60.634  1.00 73.74           O  
ATOM   5298  N   ILE B 169     -11.912   8.395 -60.667  1.00 71.93           N  
ATOM   5300  CA  ILE B 169     -12.753   8.663 -59.497  1.00 71.93           C  
ATOM   5302  C   ILE B 169     -13.055   7.356 -58.774  1.00 71.93           C  
ATOM   5303  CB  ILE B 169     -14.043   9.416 -59.895  1.00 71.93           C  
ATOM   5305  O   ILE B 169     -13.501   6.399 -59.406  1.00 71.93           O  
ATOM   5306  CG1 ILE B 169     -14.903   9.697 -58.643  1.00 71.93           C  
ATOM   5309  CG2 ILE B 169     -14.858   8.677 -60.977  1.00 71.93           C  
ATOM   5313  CD1 ILE B 169     -16.142  10.551 -58.936  1.00 71.93           C  
ATOM   5317  N   GLY B 170     -12.827   7.284 -57.465  1.00 71.59           N  
ATOM   5319  CA  GLY B 170     -13.159   6.086 -56.697  1.00 71.59           C  
ATOM   5322  C   GLY B 170     -12.345   5.915 -55.427  1.00 71.59           C  
ATOM   5323  O   GLY B 170     -12.064   6.888 -54.732  1.00 71.59           O  
ATOM   5324  N   MET B 171     -11.986   4.673 -55.102  1.00 72.22           N  
ATOM   5326  CA  MET B 171     -11.039   4.431 -54.021  1.00 72.22           C  
ATOM   5328  C   MET B 171      -9.676   4.936 -54.420  1.00 72.22           C  
ATOM   5329  CB  MET B 171     -10.816   2.954 -53.725  1.00 72.22           C  
ATOM   5332  O   MET B 171      -9.246   4.725 -55.556  1.00 72.22           O  
ATOM   5333  CG  MET B 171     -11.980   2.320 -53.028  1.00 72.22           C  
ATOM   5336  SD  MET B 171     -11.614   0.706 -52.279  1.00 72.22           S  
ATOM   5337  CE  MET B 171     -10.856   1.228 -50.714  1.00 72.22           C  
ATOM   5341  N   GLY B 172      -8.962   5.483 -53.451  1.00 74.39           N  
ATOM   5343  CA  GLY B 172      -7.559   5.760 -53.639  1.00 74.39           C  
ATOM   5346  C   GLY B 172      -6.714   5.378 -52.453  1.00 74.39           C  
ATOM   5347  O   GLY B 172      -7.186   5.229 -51.328  1.00 74.39           O  
ATOM   5348  N   GLN B 173      -5.433   5.258 -52.754  1.00 78.81           N  
ATOM   5350  CA  GLN B 173      -4.369   5.232 -51.780  1.00 78.81           C  
ATOM   5352  C   GLN B 173      -3.300   6.227 -52.196  1.00 78.81           C  
ATOM   5353  CB  GLN B 173      -3.838   3.814 -51.645  1.00 78.81           C  
ATOM   5356  O   GLN B 173      -2.970   6.337 -53.379  1.00 78.81           O  
ATOM   5357  CG  GLN B 173      -2.676   3.735 -50.664  1.00 78.81           C  
ATOM   5360  CD  GLN B 173      -2.243   2.301 -50.475  1.00 78.81           C  
ATOM   5361  NE2 GLN B 173      -2.012   1.916 -49.244  1.00 78.81           N  
ATOM   5364  OE1 GLN B 173      -2.111   1.535 -51.419  1.00 78.81           O  
ATOM   5365  N   VAL B 174      -2.773   6.941 -51.213  1.00 79.05           N  
ATOM   5367  CA  VAL B 174      -1.782   7.990 -51.365  1.00 79.05           C  
ATOM   5369  C   VAL B 174      -0.679   7.782 -50.337  1.00 79.05           C  
ATOM   5370  CB  VAL B 174      -2.435   9.379 -51.226  1.00 79.05           C  
ATOM   5372  O   VAL B 174      -0.935   7.560 -49.158  1.00 79.05           O  
ATOM   5373  CG1 VAL B 174      -1.397  10.483 -51.423  1.00 79.05           C  
ATOM   5377  CG2 VAL B 174      -3.565   9.569 -52.257  1.00 79.05           C  
ATOM   5381  N   PHE B 175       0.555   7.895 -50.799  1.00 80.26           N  
ATOM   5383  CA  PHE B 175       1.759   7.965 -49.995  1.00 80.26           C  
ATOM   5385  C   PHE B 175       2.412   9.305 -50.269  1.00 80.26           C  
ATOM   5386  CB  PHE B 175       2.702   6.835 -50.386  1.00 80.26           C  
ATOM   5389  O   PHE B 175       2.580   9.688 -51.427  1.00 80.26           O  
ATOM   5390  CG  PHE B 175       2.121   5.477 -50.107  1.00 80.26           C  
ATOM   5391  CD1 PHE B 175       2.267   4.918 -48.830  1.00 80.26           C  
ATOM   5393  CD2 PHE B 175       1.388   4.809 -51.102  1.00 80.26           C  
ATOM   5395  CE1 PHE B 175       1.627   3.711 -48.518  1.00 80.26           C  
ATOM   5397  CE2 PHE B 175       0.782   3.581 -50.805  1.00 80.26           C  
ATOM   5399  CZ  PHE B 175       0.873   3.061 -49.506  1.00 80.26           C  
ATOM   5401  N   ALA B 176       2.785  10.024 -49.224  1.00 80.16           N  
ATOM   5403  CA  ALA B 176       3.428  11.317 -49.357  1.00 80.16           C  
ATOM   5405  C   ALA B 176       4.497  11.501 -48.294  1.00 80.16           C  
ATOM   5406  CB  ALA B 176       2.366  12.423 -49.290  1.00 80.16           C  
ATOM   5410  O   ALA B 176       4.446  10.915 -47.213  1.00 80.16           O  
ATOM   5411  N   THR B 177       5.433  12.391 -48.580  1.00 78.41           N  
ATOM   5413  CA  THR B 177       6.246  13.005 -47.543  1.00 78.41           C  
ATOM   5415  C   THR B 177       6.207  14.481 -47.695  1.00 78.41           C  
ATOM   5416  CB  THR B 177       7.673  12.505 -47.474  1.00 78.41           C  
ATOM   5418  O   THR B 177       6.291  15.042 -48.789  1.00 78.41           O  
ATOM   5419  CG2 THR B 177       8.699  13.280 -46.655  1.00 78.41           C  
ATOM   5423  OG1 THR B 177       7.564  11.232 -46.866  1.00 78.41           O  
ATOM   5425  N   LEU B 178       6.017  15.083 -46.538  1.00 82.67           N  
ATOM   5427  CA  LEU B 178       5.845  16.498 -46.412  1.00 82.67           C  
ATOM   5429  C   LEU B 178       6.899  16.993 -45.444  1.00 82.67           C  
ATOM   5430  CB  LEU B 178       4.405  16.818 -45.979  1.00 82.67           C  
ATOM   5433  O   LEU B 178       7.056  16.417 -44.371  1.00 82.67           O  
ATOM   5434  CG  LEU B 178       3.340  16.126 -46.861  1.00 82.67           C  
ATOM   5436  CD1 LEU B 178       2.637  14.977 -46.136  1.00 82.67           C  
ATOM   5440  CD2 LEU B 178       2.287  17.127 -47.295  1.00 82.67           C  
ATOM   5444  N   HIS B 179       7.605  18.050 -45.808  1.00 83.34           N  
ATOM   5446  CA  HIS B 179       8.575  18.692 -44.933  1.00 83.34           C  
ATOM   5448  C   HIS B 179       8.126  20.108 -44.619  1.00 83.34           C  
ATOM   5449  CB  HIS B 179       9.988  18.628 -45.522  1.00 83.34           C  
ATOM   5452  O   HIS B 179       7.429  20.757 -45.402  1.00 83.34           O  
ATOM   5453  CG  HIS B 179      10.153  19.419 -46.789  1.00 83.34           C  
ATOM   5454  CD2 HIS B 179      10.325  20.772 -46.906  1.00 83.34           C  
ATOM   5456  ND1 HIS B 179      10.173  18.894 -48.055  1.00 83.34           N  
ATOM   5458  CE1 HIS B 179      10.309  19.911 -48.921  1.00 83.34           C  
ATOM   5460  NE2 HIS B 179      10.413  21.079 -48.266  1.00 83.34           N  
ATOM   5461  N   TYR B 180       8.522  20.601 -43.456  1.00 88.84           N  
ATOM   5463  CA  TYR B 180       8.344  22.000 -43.139  1.00 88.84           C  
ATOM   5465  C   TYR B 180       9.390  22.830 -43.886  1.00 88.84           C  
ATOM   5466  CB  TYR B 180       8.413  22.191 -41.631  1.00 88.84           C  
ATOM   5469  O   TYR B 180      10.593  22.628 -43.710  1.00 88.84           O  
ATOM   5470  CG  TYR B 180       8.151  23.624 -41.246  1.00 88.84           C  
ATOM   5471  CD1 TYR B 180       9.228  24.491 -40.983  1.00 88.84           C  
ATOM   5473  CD2 TYR B 180       6.824  24.089 -41.179  1.00 88.84           C  
ATOM   5475  CE1 TYR B 180       8.979  25.822 -40.601  1.00 88.84           C  
ATOM   5477  CE2 TYR B 180       6.571  25.419 -40.800  1.00 88.84           C  
ATOM   5479  OH  TYR B 180       7.386  27.545 -40.089  1.00 88.84           O  
ATOM   5481  CZ  TYR B 180       7.647  26.280 -40.499  1.00 88.84           C  
ATOM   5482  N   ASP B 181       8.928  23.770 -44.707  1.00 84.43           N  
ATOM   5484  CA  ASP B 181       9.777  24.723 -45.411  1.00 84.43           C  
ATOM   5486  C   ASP B 181       9.789  26.061 -44.648  1.00 84.43           C  
ATOM   5487  CB  ASP B 181       9.310  24.879 -46.860  1.00 84.43           C  
ATOM   5490  O   ASP B 181       8.801  26.812 -44.675  1.00 84.43           O  
ATOM   5491  CG  ASP B 181      10.138  25.891 -47.661  1.00 84.43           C  
ATOM   5492  OD1 ASP B 181      11.116  26.448 -47.105  1.00 84.43           O  
ATOM   5493  OD2 ASP B 181       9.714  26.175 -48.806  1.00 84.43           O  
ATOM   5494  N   PRO B 182      10.897  26.397 -43.963  1.00 87.58           N  
ATOM   5495  CA  PRO B 182      10.996  27.639 -43.212  1.00 87.58           C  
ATOM   5497  C   PRO B 182      10.975  28.884 -44.109  1.00 87.58           C  
ATOM   5498  CB  PRO B 182      12.303  27.523 -42.422  1.00 87.58           C  
ATOM   5501  O   PRO B 182      10.616  29.949 -43.614  1.00 87.58           O  
ATOM   5502  CG  PRO B 182      13.167  26.616 -43.293  1.00 87.58           C  
ATOM   5505  CD  PRO B 182      12.146  25.651 -43.887  1.00 87.58           C  
ATOM   5508  N   ALA B 183      11.301  28.781 -45.406  1.00 83.69           N  
ATOM   5510  CA  ALA B 183      11.308  29.929 -46.316  1.00 83.69           C  
ATOM   5512  C   ALA B 183       9.898  30.476 -46.585  1.00 83.69           C  
ATOM   5513  CB  ALA B 183      12.002  29.526 -47.621  1.00 83.69           C  
ATOM   5517  O   ALA B 183       9.740  31.668 -46.847  1.00 83.69           O  
ATOM   5518  N   VAL B 184       8.869  29.626 -46.484  1.00 79.54           N  
ATOM   5520  CA  VAL B 184       7.457  30.030 -46.618  1.00 79.54           C  
ATOM   5522  C   VAL B 184       6.637  29.828 -45.347  1.00 79.54           C  
ATOM   5523  CB  VAL B 184       6.789  29.363 -47.826  1.00 79.54           C  
ATOM   5525  O   VAL B 184       5.426  30.038 -45.361  1.00 79.54           O  
ATOM   5526  CG1 VAL B 184       7.524  29.731 -49.122  1.00 79.54           C  
ATOM   5530  CG2 VAL B 184       6.691  27.842 -47.676  1.00 79.54           C  
ATOM   5534  N   SER B 185       7.284  29.420 -44.252  1.00 81.84           N  
ATOM   5536  CA  SER B 185       6.648  29.121 -42.968  1.00 81.84           C  
ATOM   5538  C   SER B 185       5.466  28.143 -43.089  1.00 81.84           C  
ATOM   5539  CB  SER B 185       6.283  30.429 -42.254  1.00 81.84           C  
ATOM   5542  O   SER B 185       4.434  28.322 -42.436  1.00 81.84           O  
ATOM   5543  OG  SER B 185       5.878  30.170 -40.928  1.00 81.84           O  
ATOM   5545  N   ASN B 186       5.588  27.131 -43.953  1.00 80.40           N  
ATOM   5547  CA  ASN B 186       4.503  26.197 -44.243  1.00 80.40           C  
ATOM   5549  C   ASN B 186       5.031  24.799 -44.585  1.00 80.40           C  
ATOM   5550  CB  ASN B 186       3.624  26.779 -45.371  1.00 80.40           C  
ATOM   5553  O   ASN B 186       6.185  24.632 -44.972  1.00 80.40           O  
ATOM   5554  CG  ASN B 186       2.195  26.266 -45.335  1.00 80.40           C  
ATOM   5555  ND2 ASN B 186       1.334  26.790 -46.173  1.00 80.40           N  
ATOM   5558  OD1 ASN B 186       1.818  25.413 -44.549  1.00 80.40           O  
ATOM   5559  N   TRP B 187       4.168  23.794 -44.473  1.00 82.76           N  
ATOM   5561  CA  TRP B 187       4.481  22.451 -44.945  1.00 82.76           C  
ATOM   5563  C   TRP B 187       4.424  22.404 -46.464  1.00 82.76           C  
ATOM   5564  CB  TRP B 187       3.534  21.435 -44.315  1.00 82.76           C  
ATOM   5567  O   TRP B 187       3.547  23.012 -47.082  1.00 82.76           O  
ATOM   5568  CG  TRP B 187       3.671  21.336 -42.834  1.00 82.76           C  
ATOM   5569  CD1 TRP B 187       3.001  22.052 -41.903  1.00 82.76           C  
ATOM   5571  CD2 TRP B 187       4.562  20.458 -42.100  1.00 82.76           C  
ATOM   5572  CE2 TRP B 187       4.402  20.709 -40.706  1.00 82.76           C  
ATOM   5573  CE3 TRP B 187       5.477  19.462 -42.486  1.00 82.76           C  
ATOM   5575  NE1 TRP B 187       3.411  21.662 -40.638  1.00 82.76           N  
ATOM   5577  CH2 TRP B 187       6.094  19.081 -40.155  1.00 82.76           C  
ATOM   5579  CZ2 TRP B 187       5.152  20.035 -39.734  1.00 82.76           C  
ATOM   5581  CZ3 TRP B 187       6.230  18.783 -41.518  1.00 82.76           C  
ATOM   5583  N   ARG B 188       5.349  21.660 -47.061  1.00 79.76           N  
ATOM   5585  CA  ARG B 188       5.425  21.387 -48.491  1.00 79.76           C  
ATOM   5587  C   ARG B 188       5.300  19.900 -48.734  1.00 79.76           C  
ATOM   5588  CB  ARG B 188       6.761  21.895 -49.048  1.00 79.76           C  
ATOM   5591  O   ARG B 188       5.843  19.126 -47.954  1.00 79.76           O  
ATOM   5592  CG  ARG B 188       6.921  23.414 -48.970  1.00 79.76           C  
ATOM   5595  CD  ARG B 188       5.874  24.108 -49.830  1.00 79.76           C  
ATOM   5598  NE  ARG B 188       6.206  25.520 -50.024  1.00 79.76           N  
ATOM   5600  NH1 ARG B 188       4.671  25.873 -51.673  1.00 79.76           N  
ATOM   5603  NH2 ARG B 188       6.202  27.431 -51.228  1.00 79.76           N  
ATOM   5606  CZ  ARG B 188       5.680  26.278 -50.956  1.00 79.76           C  
ATOM   5607  N   VAL B 189       4.620  19.503 -49.807  1.00 76.21           N  
ATOM   5609  CA  VAL B 189       4.787  18.136 -50.318  1.00 76.21           C  
ATOM   5611  C   VAL B 189       6.152  18.107 -50.978  1.00 76.21           C  
ATOM   5612  CB  VAL B 189       3.693  17.718 -51.315  1.00 76.21           C  
ATOM   5614  O   VAL B 189       6.384  18.868 -51.911  1.00 76.21           O  
ATOM   5615  CG1 VAL B 189       3.888  16.292 -51.820  1.00 76.21           C  
ATOM   5619  CG2 VAL B 189       2.296  17.778 -50.699  1.00 76.21           C  
ATOM   5623  N   GLU B 190       7.052  17.276 -50.462  1.00 75.47           N  
ATOM   5625  CA  GLU B 190       8.313  17.017 -51.145  1.00 75.47           C  
ATOM   5627  C   GLU B 190       8.002  16.180 -52.368  1.00 75.47           C  
ATOM   5628  CB  GLU B 190       9.293  16.318 -50.197  1.00 75.47           C  
ATOM   5631  O   GLU B 190       8.261  16.602 -53.489  1.00 75.47           O  
ATOM   5632  CG  GLU B 190      10.749  16.493 -50.658  1.00 75.47           C  
ATOM   5635  CD  GLU B 190      11.750  15.989 -49.608  1.00 75.47           C  
ATOM   5636  OE1 GLU B 190      12.853  15.542 -49.992  1.00 75.47           O  
ATOM   5637  OE2 GLU B 190      11.428  16.145 -48.405  1.00 75.47           O  
ATOM   5638  N   HIS B 191       7.335  15.044 -52.144  1.00 72.75           N  
ATOM   5640  CA  HIS B 191       6.650  14.358 -53.213  1.00 72.75           C  
ATOM   5642  C   HIS B 191       5.516  13.450 -52.692  1.00 72.75           C  
ATOM   5643  CB  HIS B 191       7.663  13.709 -54.185  1.00 72.75           C  
ATOM   5646  O   HIS B 191       5.331  13.240 -51.485  1.00 72.75           O  
ATOM   5647  CG  HIS B 191       9.157  13.997 -54.084  1.00 72.75           C  
ATOM   5648  CD2 HIS B 191      10.084  13.983 -53.069  1.00 72.75           C  
ATOM   5650  ND1 HIS B 191       9.851  14.379 -55.169  1.00 72.75           N  
ATOM   5652  CE1 HIS B 191      11.158  14.389 -54.921  1.00 72.75           C  
ATOM   5654  NE2 HIS B 191      11.359  14.140 -53.633  1.00 72.75           N  
ATOM   5655  N   MET B 192       4.748  12.897 -53.623  1.00 76.39           N  
ATOM   5657  CA  MET B 192       3.574  12.080 -53.360  1.00 76.39           C  
ATOM   5659  C   MET B 192       3.335  11.111 -54.523  1.00 76.39           C  
ATOM   5660  CB  MET B 192       2.404  13.046 -53.103  1.00 76.39           C  
ATOM   5663  O   MET B 192       3.506  11.464 -55.683  1.00 76.39           O  
ATOM   5664  CG  MET B 192       1.037  12.384 -52.977  1.00 76.39           C  
ATOM   5667  SD  MET B 192      -0.309  13.543 -52.606  1.00 76.39           S  
ATOM   5668  CE  MET B 192      -0.497  14.387 -54.195  1.00 76.39           C  
ATOM   5672  N   PHE B 193       2.916   9.884 -54.250  1.00 77.81           N  
ATOM   5674  CA  PHE B 193       2.415   8.967 -55.274  1.00 77.81           C  
ATOM   5676  C   PHE B 193       1.229   8.203 -54.737  1.00 77.81           C  
ATOM   5677  CB  PHE B 193       3.491   7.991 -55.782  1.00 77.81           C  
ATOM   5680  O   PHE B 193       0.967   8.149 -53.541  1.00 77.81           O  
ATOM   5681  CG  PHE B 193       3.823   6.874 -54.817  1.00 77.81           C  
ATOM   5682  CD1 PHE B 193       4.678   7.177 -53.765  1.00 77.81           C  
ATOM   5684  CD2 PHE B 193       3.265   5.585 -54.911  1.00 77.81           C  
ATOM   5686  CE1 PHE B 193       4.979   6.229 -52.779  1.00 77.81           C  
ATOM   5688  CE2 PHE B 193       3.550   4.628 -53.917  1.00 77.81           C  
ATOM   5690  CZ  PHE B 193       4.395   4.962 -52.844  1.00 77.81           C  
ATOM   5692  N   GLY B 194       0.507   7.574 -55.641  1.00 78.53           N  
ATOM   5694  CA  GLY B 194      -0.614   6.768 -55.235  1.00 78.53           C  
ATOM   5697  C   GLY B 194      -1.359   6.225 -56.420  1.00 78.53           C  
ATOM   5698  O   GLY B 194      -0.883   6.245 -57.561  1.00 78.53           O  
ATOM   5699  N   ARG B 195      -2.533   5.696 -56.138  1.00 75.41           N  
ATOM   5701  CA  ARG B 195      -3.397   5.087 -57.129  1.00 75.41           C  
ATOM   5703  C   ARG B 195      -4.835   5.423 -56.792  1.00 75.41           C  
ATOM   5704  CB  ARG B 195      -3.113   3.582 -57.129  1.00 75.41           C  
ATOM   5707  O   ARG B 195      -5.211   5.334 -55.632  1.00 75.41           O  
ATOM   5708  CG  ARG B 195      -3.947   2.814 -58.154  1.00 75.41           C  
ATOM   5711  CD  ARG B 195      -3.525   1.347 -58.115  1.00 75.41           C  
ATOM   5714  NE  ARG B 195      -4.496   0.523 -58.835  1.00 75.41           N  
ATOM   5716  NH1 ARG B 195      -3.903  -1.479 -57.975  1.00 75.41           N  
ATOM   5719  NH2 ARG B 195      -5.840  -1.302 -59.050  1.00 75.41           N  
ATOM   5722  CZ  ARG B 195      -4.747  -0.745 -58.622  1.00 75.41           C  
ATOM   5723  N   ILE B 196      -5.617   5.773 -57.805  1.00 76.19           N  
ATOM   5725  CA  ILE B 196      -7.076   5.835 -57.723  1.00 76.19           C  
ATOM   5727  C   ILE B 196      -7.618   4.791 -58.682  1.00 76.19           C  
ATOM   5728  CB  ILE B 196      -7.621   7.251 -58.002  1.00 76.19           C  
ATOM   5730  O   ILE B 196      -7.323   4.831 -59.875  1.00 76.19           O  
ATOM   5731  CG1 ILE B 196      -7.117   8.178 -56.876  1.00 76.19           C  
ATOM   5734  CG2 ILE B 196      -9.166   7.226 -58.063  1.00 76.19           C  
ATOM   5738  CD1 ILE B 196      -7.576   9.637 -56.933  1.00 76.19           C  
ATOM   5742  N   ASN B 197      -8.396   3.840 -58.174  1.00 73.09           N  
ATOM   5744  CA  ASN B 197      -8.889   2.699 -58.939  1.00 73.09           C  
ATOM   5746  C   ASN B 197      -7.769   1.955 -59.663  1.00 73.09           C  
ATOM   5747  CB  ASN B 197     -10.032   3.142 -59.861  1.00 73.09           C  
ATOM   5750  O   ASN B 197      -7.008   1.271 -59.005  1.00 73.09           O  
ATOM   5751  CG  ASN B 197     -11.252   3.534 -59.078  1.00 73.09           C  
ATOM   5752  ND2 ASN B 197     -12.237   4.020 -59.783  1.00 73.09           N  
ATOM   5755  OD1 ASN B 197     -11.326   3.406 -57.868  1.00 73.09           O  
ATOM   5756  N   ASN B 198      -7.639   2.074 -60.988  1.00 67.10           N  
ATOM   5758  CA  ASN B 198      -6.566   1.458 -61.785  1.00 67.10           C  
ATOM   5760  C   ASN B 198      -5.523   2.474 -62.275  1.00 67.10           C  
ATOM   5761  CB  ASN B 198      -7.196   0.627 -62.917  1.00 67.10           C  
ATOM   5764  O   ASN B 198      -4.560   2.090 -62.937  1.00 67.10           O  
ATOM   5765  CG  ASN B 198      -8.004  -0.529 -62.358  1.00 67.10           C  
ATOM   5766  ND2 ASN B 198      -9.135  -0.834 -62.946  1.00 67.10           N  
ATOM   5769  OD1 ASN B 198      -7.639  -1.124 -61.356  1.00 67.10           O  
ATOM   5770  N   THR B 199      -5.684   3.745 -61.913  1.00 72.22           N  
ATOM   5772  CA  THR B 199      -4.863   4.859 -62.382  1.00 72.22           C  
ATOM   5774  C   THR B 199      -3.804   5.207 -61.346  1.00 72.22           C  
ATOM   5775  CB  THR B 199      -5.739   6.076 -62.709  1.00 72.22           C  
ATOM   5777  O   THR B 199      -4.100   5.713 -60.265  1.00 72.22           O  
ATOM   5778  CG2 THR B 199      -4.942   7.195 -63.376  1.00 72.22           C  
ATOM   5782  OG1 THR B 199      -6.741   5.683 -63.620  1.00 72.22           O  
ATOM   5784  N   ASN B 200      -2.553   4.923 -61.686  1.00 72.93           N  
ATOM   5786  CA  ASN B 200      -1.375   5.324 -60.928  1.00 72.93           C  
ATOM   5788  C   ASN B 200      -1.065   6.814 -61.166  1.00 72.93           C  
ATOM   5789  CB  ASN B 200      -0.220   4.422 -61.400  1.00 72.93           C  
ATOM   5792  O   ASN B 200      -1.160   7.283 -62.296  1.00 72.93           O  
ATOM   5793  CG  ASN B 200      -0.206   3.029 -60.789  1.00 72.93           C  
ATOM   5794  ND2 ASN B 200       0.701   2.194 -61.244  1.00 72.93           N  
ATOM   5797  OD1 ASN B 200      -0.950   2.673 -59.887  1.00 72.93           O  
ATOM   5798  N   PHE B 201      -0.646   7.540 -60.129  1.00 74.17           N  
ATOM   5800  CA  PHE B 201      -0.178   8.925 -60.241  1.00 74.17           C  
ATOM   5802  C   PHE B 201       1.072   9.175 -59.382  1.00 74.17           C  
ATOM   5803  CB  PHE B 201      -1.322   9.878 -59.856  1.00 74.17           C  
ATOM   5806  O   PHE B 201       1.321   8.443 -58.417  1.00 74.17           O  
ATOM   5807  CG  PHE B 201      -1.599   9.907 -58.366  1.00 74.17           C  
ATOM   5808  CD1 PHE B 201      -2.582   9.073 -57.796  1.00 74.17           C  
ATOM   5810  CD2 PHE B 201      -0.817  10.739 -57.545  1.00 74.17           C  
ATOM   5812  CE1 PHE B 201      -2.760   9.058 -56.399  1.00 74.17           C  
ATOM   5814  CE2 PHE B 201      -0.963  10.690 -56.155  1.00 74.17           C  
ATOM   5816  CZ  PHE B 201      -1.926   9.848 -55.584  1.00 74.17           C  
ATOM   5818  N   THR B 202       1.808  10.243 -59.707  1.00 73.68           N  
ATOM   5820  CA  THR B 202       2.940  10.788 -58.940  1.00 73.68           C  
ATOM   5822  C   THR B 202       2.948  12.313 -58.985  1.00 73.68           C  
ATOM   5823  CB  THR B 202       4.295  10.300 -59.464  1.00 73.68           C  
ATOM   5825  O   THR B 202       2.536  12.904 -59.978  1.00 73.68           O  
ATOM   5826  CG2 THR B 202       4.605   8.865 -59.076  1.00 73.68           C  
ATOM   5830  OG1 THR B 202       4.410  10.346 -60.868  1.00 73.68           O  
ATOM   5832  N   CYS B 203       3.456  12.940 -57.932  1.00 65.68           N  
ATOM   5834  CA  CYS B 203       3.407  14.366 -57.654  1.00 65.68           C  
ATOM   5836  C   CYS B 203       4.704  14.817 -56.984  1.00 65.68           C  
ATOM   5837  CB  CYS B 203       2.223  14.609 -56.721  1.00 65.68           C  
ATOM   5840  O   CYS B 203       5.163  14.143 -56.068  1.00 65.68           O  
ATOM   5841  SG  CYS B 203       0.621  14.548 -57.527  1.00 65.68           S  
ATOM   5842  N   TRP B 204       5.268  15.935 -57.448  1.00 62.04           N  
ATOM   5844  CA  TRP B 204       6.548  16.524 -57.032  1.00 62.04           C  
ATOM   5846  C   TRP B 204       6.379  18.055 -57.029  1.00 62.04           C  
ATOM   5847  CB  TRP B 204       7.711  16.046 -57.954  1.00 62.04           C  
ATOM   5850  O   TRP B 204       5.596  18.572 -57.872  1.00 62.04           O  
ATOM   5851  CG  TRP B 204       7.673  14.608 -58.428  1.00 62.04           C  
ATOM   5852  CD1 TRP B 204       6.770  14.122 -59.307  1.00 62.04           C  
ATOM   5854  CD2 TRP B 204       8.471  13.436 -58.059  1.00 62.04           C  
ATOM   5855  CE2 TRP B 204       7.732  12.280 -58.404  1.00 62.04           C  
ATOM   5856  CE3 TRP B 204       9.747  13.179 -57.533  1.00 62.04           C  
ATOM   5858  NE1 TRP B 204       6.821  12.744 -59.321  1.00 62.04           N  
ATOM   5860  CH2 TRP B 204       9.146  10.887 -57.038  1.00 62.04           C  
ATOM   5862  CZ2 TRP B 204       8.026  11.022 -57.873  1.00 62.04           C  
ATOM   5864  CZ3 TRP B 204      10.052  11.943 -56.929  1.00 62.04           C  
ATOM   5866  OXT TRP B 204       6.970  18.700 -56.150  1.00 62.04           O  
TER
ATOM   5867  N   ASN C   1      10.136 -11.309  -6.241  1.00 78.38           N  
ATOM   5871  CA  ASN C   1      10.068  -9.916  -5.805  1.00 78.38           C  
ATOM   5873  C   ASN C   1       9.552  -9.047  -6.925  1.00 78.38           C  
ATOM   5874  CB  ASN C   1      11.413  -9.448  -5.231  1.00 78.38           C  
ATOM   5877  O   ASN C   1       9.952  -9.178  -8.073  1.00 78.38           O  
ATOM   5878  CG  ASN C   1      11.720 -10.237  -3.964  1.00 78.38           C  
ATOM   5879  ND2 ASN C   1      12.900 -10.129  -3.401  1.00 78.38           N  
ATOM   5882  OD1 ASN C   1      10.882 -10.992  -3.497  1.00 78.38           O  
ATOM   5883  N   ALA C   2       8.602  -8.198  -6.579  1.00 78.85           N  
ATOM   5885  CA  ALA C   2       8.072  -7.159  -7.440  1.00 78.85           C  
ATOM   5887  C   ALA C   2       7.688  -5.985  -6.535  1.00 78.85           C  
ATOM   5888  CB  ALA C   2       6.896  -7.723  -8.247  1.00 78.85           C  
ATOM   5892  O   ALA C   2       7.418  -6.189  -5.348  1.00 78.85           O  
ATOM   5893  N   SER C   3       7.720  -4.766  -7.062  1.00 84.25           N  
ATOM   5895  CA  SER C   3       7.423  -3.563  -6.285  1.00 84.25           C  
ATOM   5897  C   SER C   3       6.840  -2.456  -7.150  1.00 84.25           C  
ATOM   5898  CB  SER C   3       8.667  -3.057  -5.539  1.00 84.25           C  
ATOM   5901  O   SER C   3       6.995  -2.446  -8.373  1.00 84.25           O  
ATOM   5902  OG  SER C   3       9.646  -2.521  -6.410  1.00 84.25           O  
ATOM   5904  N   ILE C   4       6.177  -1.509  -6.489  1.00 87.18           N  
ATOM   5906  CA  ILE C   4       5.751  -0.243  -7.077  1.00 87.18           C  
ATOM   5908  C   ILE C   4       6.422   0.869  -6.280  1.00 87.18           C  
ATOM   5909  CB  ILE C   4       4.216  -0.110  -7.091  1.00 87.18           C  
ATOM   5911  O   ILE C   4       6.216   0.969  -5.071  1.00 87.18           O  
ATOM   5912  CG1 ILE C   4       3.599  -1.254  -7.926  1.00 87.18           C  
ATOM   5915  CG2 ILE C   4       3.821   1.260  -7.672  1.00 87.18           C  
ATOM   5919  CD1 ILE C   4       2.069  -1.281  -7.954  1.00 87.18           C  
ATOM   5923  N   ASN C   5       7.215   1.696  -6.958  1.00 84.30           N  
ATOM   5925  CA  ASN C   5       7.950   2.794  -6.341  1.00 84.30           C  
ATOM   5927  C   ASN C   5       7.415   4.140  -6.844  1.00 84.30           C  
ATOM   5928  CB  ASN C   5       9.456   2.650  -6.624  1.00 84.30           C  
ATOM   5931  O   ASN C   5       7.250   4.341  -8.048  1.00 84.30           O  
ATOM   5932  CG  ASN C   5      10.120   1.425  -6.012  1.00 84.30           C  
ATOM   5933  ND2 ASN C   5      11.379   1.218  -6.322  1.00 84.30           N  
ATOM   5936  OD1 ASN C   5       9.561   0.642  -5.263  1.00 84.30           O  
ATOM   5937  N   PHE C   6       7.218   5.083  -5.925  1.00 85.69           N  
ATOM   5939  CA  PHE C   6       6.926   6.484  -6.232  1.00 85.69           C  
ATOM   5941  C   PHE C   6       8.227   7.285  -6.111  1.00 85.69           C  
ATOM   5942  CB  PHE C   6       5.841   7.004  -5.279  1.00 85.69           C  
ATOM   5945  O   PHE C   6       8.825   7.314  -5.037  1.00 85.69           O  
ATOM   5946  CG  PHE C   6       4.551   6.201  -5.307  1.00 85.69           C  
ATOM   5947  CD1 PHE C   6       3.584   6.462  -6.291  1.00 85.69           C  
ATOM   5949  CD2 PHE C   6       4.325   5.180  -4.364  1.00 85.69           C  
ATOM   5951  CE1 PHE C   6       2.392   5.720  -6.335  1.00 85.69           C  
ATOM   5953  CE2 PHE C   6       3.136   4.430  -4.410  1.00 85.69           C  
ATOM   5955  CZ  PHE C   6       2.167   4.702  -5.393  1.00 85.69           C  
ATOM   5957  N   VAL C   7       8.688   7.904  -7.200  1.00 85.51           N  
ATOM   5959  CA  VAL C   7      10.019   8.539  -7.268  1.00 85.51           C  
ATOM   5961  C   VAL C   7       9.894   9.994  -7.701  1.00 85.51           C  
ATOM   5962  CB  VAL C   7      10.964   7.749  -8.199  1.00 85.51           C  
ATOM   5964  O   VAL C   7       9.239  10.285  -8.699  1.00 85.51           O  
ATOM   5965  CG1 VAL C   7      12.372   8.358  -8.233  1.00 85.51           C  
ATOM   5969  CG2 VAL C   7      11.102   6.292  -7.732  1.00 85.51           C  
ATOM   5973  N   ALA C   8      10.518  10.915  -6.965  1.00 85.62           N  
ATOM   5975  CA  ALA C   8      10.567  12.330  -7.331  1.00 85.62           C  
ATOM   5977  C   ALA C   8      11.355  12.543  -8.638  1.00 85.62           C  
ATOM   5978  CB  ALA C   8      11.169  13.119  -6.164  1.00 85.62           C  
ATOM   5982  O   ALA C   8      12.406  11.938  -8.836  1.00 85.62           O  
ATOM   5983  N   THR C   9      10.850  13.405  -9.524  1.00 85.93           N  
ATOM   5985  CA  THR C   9      11.478  13.756 -10.819  1.00 85.93           C  
ATOM   5987  C   THR C   9      12.087  15.157 -10.825  1.00 85.93           C  
ATOM   5988  CB  THR C   9      10.477  13.622 -11.975  1.00 85.93           C  
ATOM   5990  O   THR C   9      12.658  15.590 -11.822  1.00 85.93           O  
ATOM   5991  CG2 THR C   9      10.085  12.158 -12.167  1.00 85.93           C  
ATOM   5995  OG1 THR C   9       9.304  14.342 -11.682  1.00 85.93           O  
ATOM   5997  N   GLU C  10      11.968  15.859  -9.704  1.00 83.96           N  
ATOM   5999  CA  GLU C  10      12.587  17.142  -9.401  1.00 83.96           C  
ATOM   6001  C   GLU C  10      12.719  17.279  -7.876  1.00 83.96           C  
ATOM   6002  CB  GLU C  10      11.763  18.294 -10.001  1.00 83.96           C  
ATOM   6005  O   GLU C  10      12.149  16.484  -7.120  1.00 83.96           O  
ATOM   6006  CG  GLU C  10      10.356  18.424  -9.398  1.00 83.96           C  
ATOM   6009  CD  GLU C  10       9.522  19.526 -10.061  1.00 83.96           C  
ATOM   6010  OE1 GLU C  10       8.297  19.555  -9.804  1.00 83.96           O  
ATOM   6011  OE2 GLU C  10      10.061  20.350 -10.827  1.00 83.96           O  
ATOM   6012  N   ALA C  11      13.450  18.290  -7.408  1.00 84.31           N  
ATOM   6014  CA  ALA C  11      13.471  18.616  -5.988  1.00 84.31           C  
ATOM   6016  C   ALA C  11      12.072  19.066  -5.538  1.00 84.31           C  
ATOM   6017  CB  ALA C  11      14.532  19.690  -5.729  1.00 84.31           C  
ATOM   6021  O   ALA C  11      11.518  20.023  -6.081  1.00 84.31           O  
ATOM   6022  N   HIS C  12      11.503  18.384  -4.541  1.00 81.52           N  
ATOM   6024  CA  HIS C  12      10.198  18.768  -4.005  1.00 81.52           C  
ATOM   6026  C   HIS C  12      10.314  20.052  -3.185  1.00 81.52           C  
ATOM   6027  CB  HIS C  12       9.541  17.623  -3.219  1.00 81.52           C  
ATOM   6030  O   HIS C  12      11.148  20.168  -2.289  1.00 81.52           O  
ATOM   6031  CG  HIS C  12       9.004  16.493  -4.070  1.00 81.52           C  
ATOM   6032  CD2 HIS C  12       9.151  16.344  -5.418  1.00 81.52           C  
ATOM   6034  ND1 HIS C  12       8.267  15.408  -3.586  1.00 81.52           N  
ATOM   6035  CE1 HIS C  12       8.013  14.628  -4.643  1.00 81.52           C  
ATOM   6037  NE2 HIS C  12       8.513  15.178  -5.762  1.00 81.52           N  
ATOM   6039  N   THR C  13       9.459  21.019  -3.501  1.00 81.17           N  
ATOM   6041  CA  THR C  13       9.337  22.312  -2.821  1.00 81.17           C  
ATOM   6043  C   THR C  13       7.858  22.634  -2.600  1.00 81.17           C  
ATOM   6044  CB  THR C  13      10.012  23.446  -3.619  1.00 81.17           C  
ATOM   6046  O   THR C  13       6.979  21.858  -2.970  1.00 81.17           O  
ATOM   6047  CG2 THR C  13      11.448  23.156  -4.047  1.00 81.17           C  
ATOM   6051  OG1 THR C  13       9.269  23.754  -4.773  1.00 81.17           O  
ATOM   6053  N   ALA C  14       7.554  23.808  -2.039  1.00 79.50           N  
ATOM   6055  CA  ALA C  14       6.173  24.275  -1.921  1.00 79.50           C  
ATOM   6057  C   ALA C  14       5.465  24.470  -3.281  1.00 79.50           C  
ATOM   6058  CB  ALA C  14       6.180  25.574  -1.107  1.00 79.50           C  
ATOM   6062  O   ALA C  14       4.238  24.442  -3.323  1.00 79.50           O  
ATOM   6063  N   SER C  15       6.216  24.642  -4.377  1.00 77.51           N  
ATOM   6065  CA  SER C  15       5.677  24.921  -5.721  1.00 77.51           C  
ATOM   6067  C   SER C  15       5.999  23.841  -6.756  1.00 77.51           C  
ATOM   6068  CB  SER C  15       6.197  26.269  -6.234  1.00 77.51           C  
ATOM   6071  O   SER C  15       5.573  23.951  -7.900  1.00 77.51           O  
ATOM   6072  OG  SER C  15       5.923  27.305  -5.308  1.00 77.51           O  
ATOM   6074  N   ALA C  16       6.764  22.816  -6.382  1.00 80.23           N  
ATOM   6076  CA  ALA C  16       7.279  21.811  -7.303  1.00 80.23           C  
ATOM   6078  C   ALA C  16       7.173  20.430  -6.658  1.00 80.23           C  
ATOM   6079  CB  ALA C  16       8.722  22.186  -7.666  1.00 80.23           C  
ATOM   6083  O   ALA C  16       7.682  20.209  -5.561  1.00 80.23           O  
ATOM   6084  N   GLY C  17       6.471  19.516  -7.313  1.00 82.35           N  
ATOM   6086  CA  GLY C  17       6.136  18.201  -6.788  1.00 82.35           C  
ATOM   6089  C   GLY C  17       6.222  17.114  -7.847  1.00 82.35           C  
ATOM   6090  O   GLY C  17       5.534  16.108  -7.715  1.00 82.35           O  
ATOM   6091  N   GLY C  18       7.022  17.275  -8.894  1.00 79.10           N  
ATOM   6093  CA  GLY C  18       7.195  16.283  -9.949  1.00 79.10           C  
ATOM   6096  C   GLY C  18       7.509  14.885  -9.409  1.00 79.10           C  
ATOM   6097  O   GLY C  18       8.367  14.709  -8.534  1.00 79.10           O  
ATOM   6098  N   ALA C  19       6.787  13.868  -9.879  1.00 84.88           N  
ATOM   6100  CA  ALA C  19       7.075  12.477  -9.535  1.00 84.88           C  
ATOM   6102  C   ALA C  19       6.597  11.501 -10.615  1.00 84.88           C  
ATOM   6103  CB  ALA C  19       6.434  12.138  -8.181  1.00 84.88           C  
ATOM   6107  O   ALA C  19       5.585  11.747 -11.266  1.00 84.88           O  
ATOM   6108  N   LYS C  20       7.280  10.359 -10.724  1.00 86.55           N  
ATOM   6110  CA  LYS C  20       6.935   9.219 -11.579  1.00 86.55           C  
ATOM   6112  C   LYS C  20       6.566   7.979 -10.757  1.00 86.55           C  
ATOM   6113  CB  LYS C  20       8.069   8.960 -12.590  1.00 86.55           C  
ATOM   6116  O   LYS C  20       6.925   7.878  -9.580  1.00 86.55           O  
ATOM   6117  CG  LYS C  20       9.419   8.495 -12.010  1.00 86.55           C  
ATOM   6120  CD  LYS C  20      10.405   8.248 -13.170  1.00 86.55           C  
ATOM   6123  CE  LYS C  20      11.715   7.591 -12.715  1.00 86.55           C  
ATOM   6126  NZ  LYS C  20      12.408   6.876 -13.829  1.00 86.55           N  
ATOM   6130  N   ILE C  21       5.872   7.030 -11.384  1.00 87.90           N  
ATOM   6132  CA  ILE C  21       5.555   5.706 -10.823  1.00 87.90           C  
ATOM   6134  C   ILE C  21       6.354   4.658 -11.594  1.00 87.90           C  
ATOM   6135  CB  ILE C  21       4.039   5.394 -10.874  1.00 87.90           C  
ATOM   6137  O   ILE C  21       6.302   4.624 -12.822  1.00 87.90           O  
ATOM   6138  CG1 ILE C  21       3.214   6.519 -10.210  1.00 87.90           C  
ATOM   6141  CG2 ILE C  21       3.756   4.046 -10.182  1.00 87.90           C  
ATOM   6145  CD1 ILE C  21       1.696   6.359 -10.342  1.00 87.90           C  
ATOM   6149  N   ILE C  22       7.082   3.805 -10.877  1.00 89.39           N  
ATOM   6151  CA  ILE C  22       7.903   2.736 -11.452  1.00 89.39           C  
ATOM   6153  C   ILE C  22       7.357   1.382 -11.004  1.00 89.39           C  
ATOM   6154  CB  ILE C  22       9.384   2.888 -11.045  1.00 89.39           C  
ATOM   6156  O   ILE C  22       7.154   1.163  -9.808  1.00 89.39           O  
ATOM   6157  CG1 ILE C  22       9.945   4.298 -11.341  1.00 89.39           C  
ATOM   6160  CG2 ILE C  22      10.213   1.814 -11.764  1.00 89.39           C  
ATOM   6164  CD1 ILE C  22      11.390   4.460 -10.854  1.00 89.39           C  
ATOM   6168  N   PHE C  23       7.181   0.463 -11.951  1.00 89.48           N  
ATOM   6170  CA  PHE C  23       6.792  -0.924 -11.708  1.00 89.48           C  
ATOM   6172  C   PHE C  23       8.001  -1.832 -11.940  1.00 89.48           C  
ATOM   6173  CB  PHE C  23       5.626  -1.309 -12.622  1.00 89.48           C  
ATOM   6176  O   PHE C  23       8.521  -1.922 -13.059  1.00 89.48           O  
ATOM   6177  CG  PHE C  23       4.429  -0.384 -12.543  1.00 89.48           C  
ATOM   6178  CD1 PHE C  23       3.358  -0.677 -11.679  1.00 89.48           C  
ATOM   6180  CD2 PHE C  23       4.392   0.786 -13.323  1.00 89.48           C  
ATOM   6182  CE1 PHE C  23       2.267   0.206 -11.584  1.00 89.48           C  
ATOM   6184  CE2 PHE C  23       3.303   1.665 -13.230  1.00 89.48           C  
ATOM   6186  CZ  PHE C  23       2.238   1.375 -12.365  1.00 89.48           C  
ATOM   6188  N   ASN C  24       8.447  -2.508 -10.881  1.00 88.33           N  
ATOM   6190  CA  ASN C  24       9.605  -3.393 -10.924  1.00 88.33           C  
ATOM   6192  C   ASN C  24       9.178  -4.852 -10.797  1.00 88.33           C  
ATOM   6193  CB  ASN C  24      10.614  -3.035  -9.823  1.00 88.33           C  
ATOM   6196  O   ASN C  24       8.395  -5.197  -9.910  1.00 88.33           O  
ATOM   6197  CG  ASN C  24      10.984  -1.571  -9.799  1.00 88.33           C  
ATOM   6198  ND2 ASN C  24      10.578  -0.855  -8.780  1.00 88.33           N  
ATOM   6201  OD1 ASN C  24      11.640  -1.058 -10.683  1.00 88.33           O  
ATOM   6202  N   THR C  25       9.772  -5.721 -11.612  1.00 87.79           N  
ATOM   6204  CA  THR C  25       9.672  -7.179 -11.460  1.00 87.79           C  
ATOM   6206  C   THR C  25      11.055  -7.819 -11.504  1.00 87.79           C  
ATOM   6207  CB  THR C  25       8.719  -7.841 -12.475  1.00 87.79           C  
ATOM   6209  O   THR C  25      12.035  -7.218 -11.959  1.00 87.79           O  
ATOM   6210  CG2 THR C  25       7.307  -7.261 -12.423  1.00 87.79           C  
ATOM   6214  OG1 THR C  25       9.175  -7.733 -13.793  1.00 87.79           O  
ATOM   6216  N   THR C  26      11.151  -9.029 -10.967  1.00 85.54           N  
ATOM   6218  CA  THR C  26      12.357  -9.858 -10.991  1.00 85.54           C  
ATOM   6220  C   THR C  26      12.153 -10.967 -12.015  1.00 85.54           C  
ATOM   6221  CB  THR C  26      12.618 -10.432  -9.591  1.00 85.54           C  
ATOM   6223  O   THR C  26      11.139 -11.660 -11.954  1.00 85.54           O  
ATOM   6224  CG2 THR C  26      13.850 -11.322  -9.508  1.00 85.54           C  
ATOM   6228  OG1 THR C  26      12.855  -9.404  -8.658  1.00 85.54           O  
ATOM   6230  N   ASN C  27      13.104 -11.138 -12.939  1.00 82.58           N  
ATOM   6232  CA  ASN C  27      13.114 -12.263 -13.876  1.00 82.58           C  
ATOM   6234  C   ASN C  27      13.235 -13.597 -13.118  1.00 82.58           C  
ATOM   6235  CB  ASN C  27      14.277 -12.085 -14.870  1.00 82.58           C  
ATOM   6238  O   ASN C  27      13.854 -13.649 -12.053  1.00 82.58           O  
ATOM   6239  CG  ASN C  27      14.055 -10.958 -15.864  1.00 82.58           C  
ATOM   6240  ND2 ASN C  27      13.576 -11.266 -17.048  1.00 82.58           N  
ATOM   6243  OD1 ASN C  27      14.300  -9.785 -15.599  1.00 82.58           O  
ATOM   6244  N   ASN C  28      12.694 -14.681 -13.679  1.00 84.39           N  
ATOM   6246  CA  ASN C  28      12.905 -16.014 -13.109  1.00 84.39           C  
ATOM   6248  C   ASN C  28      14.408 -16.350 -13.062  1.00 84.39           C  
ATOM   6249  CB  ASN C  28      12.117 -17.083 -13.886  1.00 84.39           C  
ATOM   6252  O   ASN C  28      15.149 -16.016 -13.989  1.00 84.39           O  
ATOM   6253  CG  ASN C  28      10.622 -17.102 -13.605  1.00 84.39           C  
ATOM   6254  ND2 ASN C  28       9.907 -18.028 -14.194  1.00 84.39           N  
ATOM   6257  OD1 ASN C  28      10.056 -16.296 -12.885  1.00 84.39           O  
ATOM   6258  N   GLY C  29      14.857 -16.989 -11.984  1.00 81.44           N  
ATOM   6260  CA  GLY C  29      16.270 -17.302 -11.747  1.00 81.44           C  
ATOM   6263  C   GLY C  29      17.146 -16.101 -11.360  1.00 81.44           C  
ATOM   6264  O   GLY C  29      18.368 -16.227 -11.330  1.00 81.44           O  
ATOM   6265  N   ALA C  30      16.549 -14.941 -11.073  1.00 86.47           N  
ATOM   6267  CA  ALA C  30      17.239 -13.762 -10.553  1.00 86.47           C  
ATOM   6269  C   ALA C  30      16.687 -13.354  -9.178  1.00 86.47           C  
ATOM   6270  CB  ALA C  30      17.137 -12.630 -11.586  1.00 86.47           C  
ATOM   6274  O   ALA C  30      15.607 -13.775  -8.772  1.00 86.47           O  
ATOM   6275  N   THR C  31      17.416 -12.498  -8.456  1.00 82.66           N  
ATOM   6277  CA  THR C  31      17.024 -12.003  -7.119  1.00 82.66           C  
ATOM   6279  C   THR C  31      16.718 -10.504  -7.090  1.00 82.66           C  
ATOM   6280  CB  THR C  31      18.119 -12.319  -6.094  1.00 82.66           C  
ATOM   6282  O   THR C  31      15.869 -10.057  -6.317  1.00 82.66           O  
ATOM   6283  CG2 THR C  31      18.339 -13.820  -5.928  1.00 82.66           C  
ATOM   6287  OG1 THR C  31      19.344 -11.764  -6.518  1.00 82.66           O  
ATOM   6289  N   GLY C  32      17.373  -9.716  -7.949  1.00 81.71           N  
ATOM   6291  CA  GLY C  32      17.164  -8.272  -8.068  1.00 81.71           C  
ATOM   6294  C   GLY C  32      15.982  -7.932  -8.974  1.00 81.71           C  
ATOM   6295  O   GLY C  32      15.882  -8.431 -10.093  1.00 81.71           O  
ATOM   6296  N   SER C  33      15.071  -7.081  -8.505  1.00 85.53           N  
ATOM   6298  CA  SER C  33      14.029  -6.499  -9.359  1.00 85.53           C  
ATOM   6300  C   SER C  33      14.598  -5.367 -10.211  1.00 85.53           C  
ATOM   6301  CB  SER C  33      12.849  -6.001  -8.523  1.00 85.53           C  
ATOM   6304  O   SER C  33      15.460  -4.621  -9.750  1.00 85.53           O  
ATOM   6305  OG  SER C  33      13.278  -5.011  -7.606  1.00 85.53           O  
ATOM   6307  N   THR C  34      14.078  -5.198 -11.424  1.00 87.28           N  
ATOM   6309  CA  THR C  34      14.471  -4.127 -12.355  1.00 87.28           C  
ATOM   6311  C   THR C  34      13.242  -3.367 -12.841  1.00 87.28           C  
ATOM   6312  CB  THR C  34      15.268  -4.681 -13.549  1.00 87.28           C  
ATOM   6314  O   THR C  34      12.148  -3.934 -12.879  1.00 87.28           O  
ATOM   6315  CG2 THR C  34      16.623  -5.243 -13.119  1.00 87.28           C  
ATOM   6319  OG1 THR C  34      14.574  -5.747 -14.164  1.00 87.28           O  
ATOM   6321  N   GLU C  35      13.421  -2.098 -13.212  1.00 88.28           N  
ATOM   6323  CA  GLU C  35      12.371  -1.265 -13.811  1.00 88.28           C  
ATOM   6325  C   GLU C  35      11.893  -1.893 -15.125  1.00 88.28           C  
ATOM   6326  CB  GLU C  35      12.899   0.174 -13.986  1.00 88.28           C  
ATOM   6329  O   GLU C  35      12.689  -2.139 -16.033  1.00 88.28           O  
ATOM   6330  CG  GLU C  35      11.981   1.105 -14.807  1.00 88.28           C  
ATOM   6333  CD  GLU C  35      12.323   2.609 -14.675  1.00 88.28           C  
ATOM   6334  OE1 GLU C  35      11.772   3.417 -15.452  1.00 88.28           O  
ATOM   6335  OE2 GLU C  35      13.106   3.008 -13.782  1.00 88.28           O  
ATOM   6336  N   LYS C  36      10.591  -2.191 -15.209  1.00 87.27           N  
ATOM   6338  CA  LYS C  36       9.973  -2.771 -16.411  1.00 87.27           C  
ATOM   6340  C   LYS C  36       9.015  -1.815 -17.098  1.00 87.27           C  
ATOM   6341  CB  LYS C  36       9.219  -4.059 -16.065  1.00 87.27           C  
ATOM   6344  O   LYS C  36       8.998  -1.753 -18.325  1.00 87.27           O  
ATOM   6345  CG  LYS C  36      10.052  -5.192 -15.460  1.00 87.27           C  
ATOM   6348  CD  LYS C  36      11.373  -5.522 -16.165  1.00 87.27           C  
ATOM   6351  CE  LYS C  36      11.886  -6.868 -15.639  1.00 87.27           C  
ATOM   6354  NZ  LYS C  36      13.202  -7.222 -16.219  1.00 87.27           N  
ATOM   6358  N   VAL C  37       8.214  -1.102 -16.310  1.00 87.25           N  
ATOM   6360  CA  VAL C  37       7.234  -0.126 -16.790  1.00 87.25           C  
ATOM   6362  C   VAL C  37       7.360   1.143 -15.961  1.00 87.25           C  
ATOM   6363  CB  VAL C  37       5.794  -0.686 -16.758  1.00 87.25           C  
ATOM   6365  O   VAL C  37       7.574   1.078 -14.747  1.00 87.25           O  
ATOM   6366  CG1 VAL C  37       4.741   0.319 -17.239  1.00 87.25           C  
ATOM   6370  CG2 VAL C  37       5.662  -1.945 -17.626  1.00 87.25           C  
ATOM   6374  N   VAL C  38       7.188   2.288 -16.610  1.00 88.65           N  
ATOM   6376  CA  VAL C  38       7.179   3.603 -15.968  1.00 88.65           C  
ATOM   6378  C   VAL C  38       5.987   4.419 -16.448  1.00 88.65           C  
ATOM   6379  CB  VAL C  38       8.522   4.319 -16.197  1.00 88.65           C  
ATOM   6381  O   VAL C  38       5.636   4.387 -17.626  1.00 88.65           O  
ATOM   6382  CG1 VAL C  38       8.780   4.688 -17.660  1.00 88.65           C  
ATOM   6386  CG2 VAL C  38       8.659   5.587 -15.348  1.00 88.65           C  
ATOM   6390  N   ILE C  39       5.380   5.169 -15.530  1.00 88.07           N  
ATOM   6392  CA  ILE C  39       4.499   6.296 -15.842  1.00 88.07           C  
ATOM   6394  C   ILE C  39       5.234   7.544 -15.368  1.00 88.07           C  
ATOM   6395  CB  ILE C  39       3.114   6.161 -15.171  1.00 88.07           C  
ATOM   6397  O   ILE C  39       5.417   7.730 -14.161  1.00 88.07           O  
ATOM   6398  CG1 ILE C  39       2.419   4.837 -15.559  1.00 88.07           C  
ATOM   6401  CG2 ILE C  39       2.233   7.363 -15.572  1.00 88.07           C  
ATOM   6405  CD1 ILE C  39       1.188   4.518 -14.701  1.00 88.07           C  
ATOM   6409  N   ASP C  40       5.705   8.367 -16.299  1.00 85.86           N  
ATOM   6411  CA  ASP C  40       6.514   9.539 -15.969  1.00 85.86           C  
ATOM   6413  C   ASP C  40       5.679  10.701 -15.378  1.00 85.86           C  
ATOM   6414  CB  ASP C  40       7.426   9.910 -17.159  1.00 85.86           C  
ATOM   6417  O   ASP C  40       4.447  10.649 -15.265  1.00 85.86           O  
ATOM   6418  CG  ASP C  40       6.766  10.730 -18.270  1.00 85.86           C  
ATOM   6419  OD1 ASP C  40       5.573  11.077 -18.135  1.00 85.86           O  
ATOM   6420  OD2 ASP C  40       7.467  11.093 -19.233  1.00 85.86           O  
ATOM   6421  N   GLN C  41       6.353  11.783 -14.983  1.00 81.10           N  
ATOM   6423  CA  GLN C  41       5.721  12.994 -14.446  1.00 81.10           C  
ATOM   6425  C   GLN C  41       4.755  13.675 -15.430  1.00 81.10           C  
ATOM   6426  CB  GLN C  41       6.810  13.978 -13.983  1.00 81.10           C  
ATOM   6429  O   GLN C  41       3.830  14.373 -15.017  1.00 81.10           O  
ATOM   6430  CG  GLN C  41       7.631  14.666 -15.094  1.00 81.10           C  
ATOM   6433  CD  GLN C  41       8.591  13.755 -15.854  1.00 81.10           C  
ATOM   6434  NE2 GLN C  41       9.031  14.149 -17.024  1.00 81.10           N  
ATOM   6437  OE1 GLN C  41       8.955  12.672 -15.427  1.00 81.10           O  
ATOM   6438  N   ASN C  42       4.953  13.474 -16.734  1.00 84.24           N  
ATOM   6440  CA  ASN C  42       4.110  14.030 -17.787  1.00 84.24           C  
ATOM   6442  C   ASN C  42       2.921  13.112 -18.122  1.00 84.24           C  
ATOM   6443  CB  ASN C  42       5.000  14.340 -18.999  1.00 84.24           C  
ATOM   6446  O   ASN C  42       1.950  13.550 -18.744  1.00 84.24           O  
ATOM   6447  CG  ASN C  42       6.004  15.447 -18.718  1.00 84.24           C  
ATOM   6448  ND2 ASN C  42       7.171  15.380 -19.317  1.00 84.24           N  
ATOM   6451  OD1 ASN C  42       5.755  16.388 -17.975  1.00 84.24           O  
ATOM   6452  N   GLY C  43       2.945  11.867 -17.643  1.00 82.99           N  
ATOM   6454  CA  GLY C  43       1.947  10.847 -17.927  1.00 82.99           C  
ATOM   6457  C   GLY C  43       2.190  10.110 -19.240  1.00 82.99           C  
ATOM   6458  O   GLY C  43       1.221   9.667 -19.861  1.00 82.99           O  
ATOM   6459  N   ASN C  44       3.440  10.034 -19.687  1.00 85.08           N  
ATOM   6461  CA  ASN C  44       3.869   9.126 -20.742  1.00 85.08           C  
ATOM   6463  C   ASN C  44       4.156   7.747 -20.142  1.00 85.08           C  
ATOM   6464  CB  ASN C  44       5.115   9.697 -21.421  1.00 85.08           C  
ATOM   6467  O   ASN C  44       4.639   7.645 -19.009  1.00 85.08           O  
ATOM   6468  CG  ASN C  44       4.894  11.049 -22.064  1.00 85.08           C  
ATOM   6469  ND2 ASN C  44       5.922  11.863 -22.097  1.00 85.08           N  
ATOM   6472  OD1 ASN C  44       3.808  11.396 -22.514  1.00 85.08           O  
ATOM   6473  N   VAL C  45       3.862   6.690 -20.900  1.00 88.53           N  
ATOM   6475  CA  VAL C  45       4.050   5.299 -20.471  1.00 88.53           C  
ATOM   6477  C   VAL C  45       5.210   4.680 -21.233  1.00 88.53           C  
ATOM   6478  CB  VAL C  45       2.765   4.470 -20.638  1.00 88.53           C  
ATOM   6480  O   VAL C  45       5.164   4.568 -22.454  1.00 88.53           O  
ATOM   6481  CG1 VAL C  45       2.966   3.021 -20.167  1.00 88.53           C  
ATOM   6485  CG2 VAL C  45       1.630   5.074 -19.803  1.00 88.53           C  
ATOM   6489  N   GLY C  46       6.237   4.249 -20.504  1.00 85.88           N  
ATOM   6491  CA  GLY C  46       7.353   3.482 -21.053  1.00 85.88           C  
ATOM   6494  C   GLY C  46       7.225   2.002 -20.706  1.00 85.88           C  
ATOM   6495  O   GLY C  46       7.043   1.659 -19.538  1.00 85.88           O  
ATOM   6496  N   VAL C  47       7.354   1.117 -21.698  1.00 87.24           N  
ATOM   6498  CA  VAL C  47       7.369  -0.346 -21.527  1.00 87.24           C  
ATOM   6500  C   VAL C  47       8.722  -0.881 -21.990  1.00 87.24           C  
ATOM   6501  CB  VAL C  47       6.204  -1.026 -22.275  1.00 87.24           C  
ATOM   6503  O   VAL C  47       9.002  -0.974 -23.181  1.00 87.24           O  
ATOM   6504  CG1 VAL C  47       6.215  -2.538 -22.022  1.00 87.24           C  
ATOM   6508  CG2 VAL C  47       4.844  -0.483 -21.822  1.00 87.24           C  
ATOM   6512  N   GLY C  48       9.597  -1.227 -21.044  1.00 84.25           N  
ATOM   6514  CA  GLY C  48      11.008  -1.520 -21.327  1.00 84.25           C  
ATOM   6517  C   GLY C  48      11.848  -0.285 -21.685  1.00 84.25           C  
ATOM   6518  O   GLY C  48      12.954  -0.440 -22.202  1.00 84.25           O  
ATOM   6519  N   VAL C  49      11.326   0.915 -21.410  1.00 86.78           N  
ATOM   6521  CA  VAL C  49      11.970   2.221 -21.613  1.00 86.78           C  
ATOM   6523  C   VAL C  49      11.805   3.037 -20.333  1.00 86.78           C  
ATOM   6524  CB  VAL C  49      11.336   2.993 -22.794  1.00 86.78           C  
ATOM   6526  O   VAL C  49      10.679   3.268 -19.910  1.00 86.78           O  
ATOM   6527  CG1 VAL C  49      12.092   4.299 -23.062  1.00 86.78           C  
ATOM   6531  CG2 VAL C  49      11.347   2.187 -24.088  1.00 86.78           C  
ATOM   6535  N   GLY C  50      12.904   3.481 -19.713  1.00 85.32           N  
ATOM   6537  CA  GLY C  50      12.847   4.243 -18.451  1.00 85.32           C  
ATOM   6540  C   GLY C  50      12.615   5.754 -18.607  1.00 85.32           C  
ATOM   6541  O   GLY C  50      12.297   6.442 -17.634  1.00 85.32           O  
ATOM   6542  N   ALA C  51      12.781   6.276 -19.824  1.00 87.73           N  
ATOM   6544  CA  ALA C  51      12.563   7.675 -20.191  1.00 87.73           C  
ATOM   6546  C   ALA C  51      11.750   7.736 -21.501  1.00 87.73           C  
ATOM   6547  CB  ALA C  51      13.926   8.375 -20.291  1.00 87.73           C  
ATOM   6551  O   ALA C  51      12.343   7.894 -22.569  1.00 87.73           O  
ATOM   6552  N   PRO C  52      10.420   7.521 -21.444  1.00 84.28           N  
ATOM   6553  CA  PRO C  52       9.577   7.481 -22.636  1.00 84.28           C  
ATOM   6555  C   PRO C  52       9.617   8.812 -23.391  1.00 84.28           C  
ATOM   6556  CB  PRO C  52       8.167   7.139 -22.141  1.00 84.28           C  
ATOM   6559  O   PRO C  52       9.549   9.888 -22.796  1.00 84.28           O  
ATOM   6560  CG  PRO C  52       8.168   7.632 -20.695  1.00 84.28           C  
ATOM   6563  CD  PRO C  52       9.603   7.366 -20.247  1.00 84.28           C  
ATOM   6566  N   THR C  53       9.715   8.720 -24.716  1.00 79.89           N  
ATOM   6568  CA  THR C  53       9.795   9.878 -25.627  1.00 79.89           C  
ATOM   6570  C   THR C  53       8.529  10.099 -26.448  1.00 79.89           C  
ATOM   6571  CB  THR C  53      11.017   9.776 -26.549  1.00 79.89           C  
ATOM   6573  O   THR C  53       8.475  11.032 -27.240  1.00 79.89           O  
ATOM   6574  CG2 THR C  53      12.324   9.836 -25.760  1.00 79.89           C  
ATOM   6578  OG1 THR C  53      11.029   8.572 -27.298  1.00 79.89           O  
ATOM   6580  N   ALA C  54       7.519   9.255 -26.237  1.00 76.95           N  
ATOM   6582  CA  ALA C  54       6.188   9.356 -26.813  1.00 76.95           C  
ATOM   6584  C   ALA C  54       5.134   9.117 -25.734  1.00 76.95           C  
ATOM   6585  CB  ALA C  54       6.074   8.331 -27.946  1.00 76.95           C  
ATOM   6589  O   ALA C  54       5.464   8.683 -24.625  1.00 76.95           O  
ATOM   6590  N   LYS C  55       3.854   9.341 -26.055  1.00 77.07           N  
ATOM   6592  CA  LYS C  55       2.763   9.067 -25.106  1.00 77.07           C  
ATOM   6594  C   LYS C  55       2.776   7.614 -24.627  1.00 77.07           C  
ATOM   6595  CB  LYS C  55       1.411   9.429 -25.744  1.00 77.07           C  
ATOM   6598  O   LYS C  55       2.545   7.346 -23.446  1.00 77.07           O  
ATOM   6599  CG  LYS C  55       0.252   9.405 -24.739  1.00 77.07           C  
ATOM   6602  CD  LYS C  55       0.528  10.350 -23.567  1.00 77.07           C  
ATOM   6605  CE  LYS C  55      -0.731  10.664 -22.774  1.00 77.07           C  
ATOM   6608  NZ  LYS C  55      -0.343  11.379 -21.538  1.00 77.07           N  
ATOM   6612  N   MET C  56       3.099   6.712 -25.547  1.00 82.64           N  
ATOM   6614  CA  MET C  56       3.362   5.304 -25.306  1.00 82.64           C  
ATOM   6616  C   MET C  56       4.663   4.913 -26.019  1.00 82.64           C  
ATOM   6617  CB  MET C  56       2.171   4.528 -25.867  1.00 82.64           C  
ATOM   6620  O   MET C  56       4.734   4.992 -27.242  1.00 82.64           O  
ATOM   6621  CG  MET C  56       2.234   3.048 -25.525  1.00 82.64           C  
ATOM   6624  SD  MET C  56       1.265   2.635 -24.075  1.00 82.64           S  
ATOM   6625  CE  MET C  56       2.015   1.026 -23.803  1.00 82.64           C  
ATOM   6629  N   ASP C  57       5.683   4.487 -25.278  1.00 81.63           N  
ATOM   6631  CA  ASP C  57       6.999   4.109 -25.813  1.00 81.63           C  
ATOM   6633  C   ASP C  57       7.314   2.653 -25.427  1.00 81.63           C  
ATOM   6634  CB  ASP C  57       8.047   5.119 -25.305  1.00 81.63           C  
ATOM   6637  O   ASP C  57       7.521   2.339 -24.251  1.00 81.63           O  
ATOM   6638  CG  ASP C  57       9.346   5.148 -26.117  1.00 81.63           C  
ATOM   6639  OD1 ASP C  57       9.639   4.162 -26.824  1.00 81.63           O  
ATOM   6640  OD2 ASP C  57      10.043   6.194 -26.028  1.00 81.63           O  
ATOM   6641  N   VAL C  58       7.270   1.738 -26.400  1.00 78.87           N  
ATOM   6643  CA  VAL C  58       7.343   0.283 -26.182  1.00 78.87           C  
ATOM   6645  C   VAL C  58       8.614  -0.271 -26.809  1.00 78.87           C  
ATOM   6646  CB  VAL C  58       6.103  -0.437 -26.762  1.00 78.87           C  
ATOM   6648  O   VAL C  58       8.692  -0.373 -28.025  1.00 78.87           O  
ATOM   6649  CG1 VAL C  58       6.153  -1.950 -26.492  1.00 78.87           C  
ATOM   6653  CG2 VAL C  58       4.799   0.102 -26.159  1.00 78.87           C  
ATOM   6657  N   ASN C  59       9.581  -0.709 -25.997  1.00 78.72           N  
ATOM   6659  CA  ASN C  59      10.833  -1.324 -26.459  1.00 78.72           C  
ATOM   6661  C   ASN C  59      10.643  -2.789 -26.894  1.00 78.72           C  
ATOM   6662  CB  ASN C  59      11.917  -1.159 -25.388  1.00 78.72           C  
ATOM   6665  O   ASN C  59      11.075  -3.714 -26.201  1.00 78.72           O  
ATOM   6666  CG  ASN C  59      13.301  -1.551 -25.870  1.00 78.72           C  
ATOM   6667  ND2 ASN C  59      14.241  -1.633 -24.961  1.00 78.72           N  
ATOM   6670  OD1 ASN C  59      13.573  -1.737 -27.044  1.00 78.72           O  
ATOM   6671  N   GLY C  60       9.935  -2.993 -28.006  1.00 69.48           N  
ATOM   6673  CA  GLY C  60       9.649  -4.295 -28.603  1.00 69.48           C  
ATOM   6676  C   GLY C  60       8.410  -4.265 -29.501  1.00 69.48           C  
ATOM   6677  O   GLY C  60       7.930  -3.196 -29.887  1.00 69.48           O  
ATOM   6678  N   GLY C  61       7.893  -5.447 -29.834  1.00 66.78           N  
ATOM   6680  CA  GLY C  61       6.686  -5.608 -30.646  1.00 66.78           C  
ATOM   6683  C   GLY C  61       5.398  -5.336 -29.867  1.00 66.78           C  
ATOM   6684  O   GLY C  61       5.331  -5.566 -28.655  1.00 66.78           O  
ATOM   6685  N   ILE C  62       4.362  -4.891 -30.582  1.00 68.33           N  
ATOM   6687  CA  ILE C  62       2.982  -4.863 -30.091  1.00 68.33           C  
ATOM   6689  C   ILE C  62       2.219  -5.978 -30.810  1.00 68.33           C  
ATOM   6690  CB  ILE C  62       2.322  -3.476 -30.265  1.00 68.33           C  
ATOM   6692  O   ILE C  62       2.320  -6.123 -32.030  1.00 68.33           O  
ATOM   6693  CG1 ILE C  62       3.125  -2.395 -29.503  1.00 68.33           C  
ATOM   6696  CG2 ILE C  62       0.860  -3.516 -29.776  1.00 68.33           C  
ATOM   6700  CD1 ILE C  62       2.573  -0.971 -29.615  1.00 68.33           C  
ATOM   6704  N   LYS C  63       1.467  -6.774 -30.051  1.00 69.00           N  
ATOM   6706  CA  LYS C  63       0.624  -7.857 -30.558  1.00 69.00           C  
ATOM   6708  C   LYS C  63      -0.846  -7.579 -30.255  1.00 69.00           C  
ATOM   6709  CB  LYS C  63       1.118  -9.182 -29.969  1.00 69.00           C  
ATOM   6712  O   LYS C  63      -1.190  -7.133 -29.162  1.00 69.00           O  
ATOM   6713  CG  LYS C  63       0.309 -10.384 -30.468  1.00 69.00           C  
ATOM   6716  CD  LYS C  63       0.948 -11.671 -29.954  1.00 69.00           C  
ATOM   6719  CE  LYS C  63       0.089 -12.870 -30.344  1.00 69.00           C  
ATOM   6722  NZ  LYS C  63       0.792 -14.122 -29.989  1.00 69.00           N  
ATOM   6726  N   GLN C  64      -1.696  -7.870 -31.236  1.00 66.67           N  
ATOM   6728  CA  GLN C  64      -3.154  -7.885 -31.125  1.00 66.67           C  
ATOM   6730  C   GLN C  64      -3.667  -9.298 -31.470  1.00 66.67           C  
ATOM   6731  CB  GLN C  64      -3.752  -6.784 -32.020  1.00 66.67           C  
ATOM   6734  O   GLN C  64      -2.980 -10.035 -32.183  1.00 66.67           O  
ATOM   6735  CG  GLN C  64      -3.435  -5.375 -31.493  1.00 66.67           C  
ATOM   6738  CD  GLN C  64      -4.094  -4.304 -32.353  1.00 66.67           C  
ATOM   6739  NE2 GLN C  64      -5.277  -3.852 -32.010  1.00 66.67           N  
ATOM   6742  OE1 GLN C  64      -3.586  -3.893 -33.380  1.00 66.67           O  
ATOM   6743  N   PRO C  65      -4.825  -9.735 -30.939  1.00 58.56           N  
ATOM   6744  CA  PRO C  65      -5.298 -11.111 -31.053  1.00 58.56           C  
ATOM   6746  C   PRO C  65      -5.613 -11.418 -32.499  1.00 58.56           C  
ATOM   6747  CB  PRO C  65      -6.574 -11.194 -30.203  1.00 58.56           C  
ATOM   6750  O   PRO C  65      -6.191 -10.571 -33.155  1.00 58.56           O  
ATOM   6751  CG  PRO C  65      -7.085  -9.756 -30.200  1.00 58.56           C  
ATOM   6754  CD  PRO C  65      -5.782  -8.972 -30.173  1.00 58.56           C  
ATOM   6757  N   ASN C  66      -5.318 -12.625 -32.975  1.00 57.59           N  
ATOM   6759  CA  ASN C  66      -5.715 -13.045 -34.316  1.00 57.59           C  
ATOM   6761  C   ASN C  66      -7.242 -13.134 -34.403  1.00 57.59           C  
ATOM   6762  CB  ASN C  66      -5.056 -14.389 -34.657  1.00 57.59           C  
ATOM   6765  O   ASN C  66      -7.866 -13.811 -33.584  1.00 57.59           O  
ATOM   6766  CG  ASN C  66      -3.544 -14.308 -34.759  1.00 57.59           C  
ATOM   6767  ND2 ASN C  66      -2.874 -15.435 -34.764  1.00 57.59           N  
ATOM   6770  OD1 ASN C  66      -2.938 -13.253 -34.815  1.00 57.59           O  
ATOM   6771  N   TYR C  67      -7.841 -12.491 -35.402  1.00 58.45           N  
ATOM   6773  CA  TYR C  67      -9.254 -12.689 -35.716  1.00 58.45           C  
ATOM   6775  C   TYR C  67      -9.383 -13.617 -36.914  1.00 58.45           C  
ATOM   6776  CB  TYR C  67     -10.028 -11.376 -35.890  1.00 58.45           C  
ATOM   6779  O   TYR C  67      -8.412 -13.944 -37.595  1.00 58.45           O  
ATOM   6780  CG  TYR C  67     -10.229 -10.587 -34.608  1.00 58.45           C  
ATOM   6781  CD1 TYR C  67     -11.470 -10.420 -33.973  1.00 58.45           C  
ATOM   6783  CD2 TYR C  67      -9.124  -9.962 -34.054  1.00 58.45           C  
ATOM   6785  CE1 TYR C  67     -11.575  -9.531 -32.877  1.00 58.45           C  
ATOM   6787  CE2 TYR C  67      -9.229  -8.953 -33.091  1.00 58.45           C  
ATOM   6789  OH  TYR C  67     -10.593  -7.765 -31.561  1.00 58.45           O  
ATOM   6791  CZ  TYR C  67     -10.475  -8.733 -32.498  1.00 58.45           C  
ATOM   6792  N   GLY C  68     -10.606 -14.101 -37.100  1.00 56.63           N  
ATOM   6794  CA  GLY C  68     -10.924 -15.052 -38.144  1.00 56.63           C  
ATOM   6797  C   GLY C  68     -10.859 -14.468 -39.551  1.00 56.63           C  
ATOM   6798  O   GLY C  68     -10.517 -13.312 -39.802  1.00 56.63           O  
ATOM   6799  N   ILE C  69     -11.269 -15.328 -40.471  1.00 61.71           N  
ATOM   6801  CA  ILE C  69     -11.173 -15.125 -41.903  1.00 61.71           C  
ATOM   6803  C   ILE C  69     -12.209 -14.104 -42.414  1.00 61.71           C  
ATOM   6804  CB  ILE C  69     -11.204 -16.539 -42.559  1.00 61.71           C  
ATOM   6806  O   ILE C  69     -13.409 -14.351 -42.329  1.00 61.71           O  
ATOM   6807  CG1 ILE C  69      -9.803 -17.173 -42.513  1.00 61.71           C  
ATOM   6810  CG2 ILE C  69     -11.861 -16.641 -43.939  1.00 61.71           C  
ATOM   6814  CD1 ILE C  69      -9.692 -18.660 -42.867  1.00 61.71           C  
ATOM   6818  N   ILE C  70     -11.753 -12.969 -42.965  1.00 64.76           N  
ATOM   6820  CA  ILE C  70     -12.585 -11.984 -43.692  1.00 64.76           C  
ATOM   6822  C   ILE C  70     -12.783 -12.362 -45.170  1.00 64.76           C  
ATOM   6823  CB  ILE C  70     -12.028 -10.548 -43.576  1.00 64.76           C  
ATOM   6825  O   ILE C  70     -12.036 -11.934 -46.048  1.00 64.76           O  
ATOM   6826  CG1 ILE C  70     -11.974 -10.091 -42.107  1.00 64.76           C  
ATOM   6829  CG2 ILE C  70     -12.907  -9.606 -44.421  1.00 64.76           C  
ATOM   6833  CD1 ILE C  70     -11.207  -8.777 -41.939  1.00 64.76           C  
ATOM   6837  N   SER C  71     -13.786 -13.179 -45.468  1.00 63.42           N  
ATOM   6839  CA  SER C  71     -14.012 -13.674 -46.831  1.00 63.42           C  
ATOM   6841  C   SER C  71     -15.055 -12.858 -47.581  1.00 63.42           C  
ATOM   6842  CB  SER C  71     -14.440 -15.144 -46.786  1.00 63.42           C  
ATOM   6845  O   SER C  71     -16.234 -12.999 -47.279  1.00 63.42           O  
ATOM   6846  OG  SER C  71     -13.298 -15.952 -46.637  1.00 63.42           O  
ATOM   6848  N   ALA C  72     -14.675 -12.063 -48.583  1.00 63.17           N  
ATOM   6850  CA  ALA C  72     -15.644 -11.525 -49.546  1.00 63.17           C  
ATOM   6852  C   ALA C  72     -15.976 -12.578 -50.611  1.00 63.17           C  
ATOM   6853  CB  ALA C  72     -15.153 -10.220 -50.173  1.00 63.17           C  
ATOM   6857  O   ALA C  72     -15.075 -13.258 -51.079  1.00 63.17           O  
ATOM   6858  N   VAL C  73     -17.249 -12.721 -50.974  1.00 60.85           N  
ATOM   6860  CA  VAL C  73     -17.788 -13.681 -51.946  1.00 60.85           C  
ATOM   6862  C   VAL C  73     -18.876 -13.008 -52.780  1.00 60.85           C  
ATOM   6863  CB  VAL C  73     -18.356 -14.939 -51.251  1.00 60.85           C  
ATOM   6865  O   VAL C  73     -19.750 -12.354 -52.211  1.00 60.85           O  
ATOM   6866  CG1 VAL C  73     -18.806 -15.983 -52.281  1.00 60.85           C  
ATOM   6870  CG2 VAL C  73     -17.335 -15.614 -50.323  1.00 60.85           C  
ATOM   6874  N   ARG C  74     -18.880 -13.165 -54.116  1.00 57.07           N  
ATOM   6876  CA  ARG C  74     -20.022 -12.688 -54.927  1.00 57.07           C  
ATOM   6878  C   ARG C  74     -21.114 -13.709 -55.001  1.00 57.07           C  
ATOM   6879  CB  ARG C  74     -19.734 -12.309 -56.379  1.00 57.07           C  
ATOM   6882  O   ARG C  74     -20.891 -14.854 -55.379  1.00 57.07           O  
ATOM   6883  CG  ARG C  74     -20.594 -11.079 -56.805  1.00 57.07           C  
ATOM   6886  CD  ARG C  74     -20.646 -10.575 -58.269  1.00 57.07           C  
ATOM   6889  NE  ARG C  74     -19.795  -9.374 -58.508  1.00 57.07           N  
ATOM   6891  NH1 ARG C  74     -21.312  -7.844 -59.220  1.00 57.07           N  
ATOM   6894  NH2 ARG C  74     -19.334  -7.086 -58.760  1.00 57.07           N  
ATOM   6897  CZ  ARG C  74     -20.127  -8.122 -58.816  1.00 57.07           C  
ATOM   6898  N   ASN C  75     -22.321 -13.200 -54.842  1.00 54.25           N  
ATOM   6900  CA  ASN C  75     -23.540 -13.927 -55.096  1.00 54.25           C  
ATOM   6902  C   ASN C  75     -24.342 -13.148 -56.156  1.00 54.25           C  
ATOM   6903  CB  ASN C  75     -24.265 -14.115 -53.749  1.00 54.25           C  
ATOM   6906  O   ASN C  75     -24.026 -12.002 -56.486  1.00 54.25           O  
ATOM   6907  CG  ASN C  75     -23.410 -14.664 -52.596  1.00 54.25           C  
ATOM   6908  ND2 ASN C  75     -24.007 -14.898 -51.457  1.00 54.25           N  
ATOM   6911  OD1 ASN C  75     -22.218 -14.883 -52.656  1.00 54.25           O  
ATOM   6912  N   SER C  76     -25.427 -13.725 -56.674  1.00 51.49           N  
ATOM   6914  CA  SER C  76     -26.315 -13.057 -57.647  1.00 51.49           C  
ATOM   6916  C   SER C  76     -26.865 -11.704 -57.167  1.00 51.49           C  
ATOM   6917  CB  SER C  76     -27.482 -13.988 -57.989  1.00 51.49           C  
ATOM   6920  O   SER C  76     -27.235 -10.870 -57.985  1.00 51.49           O  
ATOM   6921  OG  SER C  76     -28.023 -14.552 -56.804  1.00 51.49           O  
ATOM   6923  N   GLY C  77     -26.888 -11.468 -55.853  1.00 53.13           N  
ATOM   6925  CA  GLY C  77     -27.285 -10.203 -55.238  1.00 53.13           C  
ATOM   6928  C   GLY C  77     -26.135  -9.251 -54.888  1.00 53.13           C  
ATOM   6929  O   GLY C  77     -26.338  -8.424 -54.009  1.00 53.13           O  
ATOM   6930  N   GLY C  78     -24.930  -9.402 -55.452  1.00 60.02           N  
ATOM   6932  CA  GLY C  78     -23.750  -8.562 -55.172  1.00 60.02           C  
ATOM   6935  C   GLY C  78     -22.679  -9.268 -54.330  1.00 60.02           C  
ATOM   6936  O   GLY C  78     -22.801 -10.455 -54.025  1.00 60.02           O  
ATOM   6937  N   VAL C  79     -21.625  -8.548 -53.935  1.00 61.25           N  
ATOM   6939  CA  VAL C  79     -20.539  -9.110 -53.112  1.00 61.25           C  
ATOM   6941  C   VAL C  79     -20.940  -9.099 -51.650  1.00 61.25           C  
ATOM   6942  CB  VAL C  79     -19.194  -8.383 -53.277  1.00 61.25           C  
ATOM   6944  O   VAL C  79     -21.147  -8.035 -51.081  1.00 61.25           O  
ATOM   6945  CG1 VAL C  79     -18.051  -9.349 -52.938  1.00 61.25           C  
ATOM   6949  CG2 VAL C  79     -19.005  -7.790 -54.670  1.00 61.25           C  
ATOM   6953  N   THR C  80     -21.100 -10.267 -51.043  1.00 64.93           N  
ATOM   6955  CA  THR C  80     -21.226 -10.416 -49.588  1.00 64.93           C  
ATOM   6957  C   THR C  80     -19.869 -10.649 -48.949  1.00 64.93           C  
ATOM   6958  CB  THR C  80     -22.167 -11.556 -49.192  1.00 64.93           C  
ATOM   6960  O   THR C  80     -18.949 -11.072 -49.636  1.00 64.93           O  
ATOM   6961  CG2 THR C  80     -23.613 -11.242 -49.557  1.00 64.93           C  
ATOM   6965  OG1 THR C  80     -21.842 -12.773 -49.828  1.00 64.93           O  
ATOM   6967  N   ALA C  81     -19.723 -10.437 -47.647  1.00 68.76           N  
ATOM   6969  CA  ALA C  81     -18.517 -10.838 -46.948  1.00 68.76           C  
ATOM   6971  C   ALA C  81     -18.813 -11.485 -45.593  1.00 68.76           C  
ATOM   6972  CB  ALA C  81     -17.565  -9.646 -46.881  1.00 68.76           C  
ATOM   6976  O   ALA C  81     -19.676 -11.041 -44.844  1.00 68.76           O  
ATOM   6977  N   SER C  82     -18.092 -12.552 -45.275  1.00 70.85           N  
ATOM   6979  CA  SER C  82     -18.078 -13.137 -43.942  1.00 70.85           C  
ATOM   6981  C   SER C  82     -17.137 -12.327 -43.064  1.00 70.85           C  
ATOM   6982  CB  SER C  82     -17.639 -14.597 -44.006  1.00 70.85           C  
ATOM   6985  O   SER C  82     -15.976 -12.130 -43.421  1.00 70.85           O  
ATOM   6986  OG  SER C  82     -17.636 -15.156 -42.709  1.00 70.85           O  
ATOM   6988  N   MET C  83     -17.637 -11.888 -41.913  1.00 75.06           N  
ATOM   6990  CA  MET C  83     -16.865 -11.169 -40.903  1.00 75.06           C  
ATOM   6992  C   MET C  83     -16.951 -11.899 -39.567  1.00 75.06           C  
ATOM   6993  CB  MET C  83     -17.400  -9.744 -40.703  1.00 75.06           C  
ATOM   6996  O   MET C  83     -18.019 -12.411 -39.226  1.00 75.06           O  
ATOM   6997  CG  MET C  83     -17.272  -8.879 -41.949  1.00 75.06           C  
ATOM   7000  SD  MET C  83     -15.574  -8.562 -42.458  1.00 75.06           S  
ATOM   7001  CE  MET C  83     -15.965  -8.390 -44.205  1.00 75.06           C  
ATOM   7005  N   PRO C  84     -15.885 -11.874 -38.753  1.00 74.26           N  
ATOM   7006  CA  PRO C  84     -15.951 -12.346 -37.372  1.00 74.26           C  
ATOM   7008  C   PRO C  84     -16.715 -11.381 -36.444  1.00 74.26           C  
ATOM   7009  CB  PRO C  84     -14.490 -12.549 -36.962  1.00 74.26           C  
ATOM   7012  O   PRO C  84     -16.974 -11.725 -35.293  1.00 74.26           O  
ATOM   7013  CG  PRO C  84     -13.735 -11.522 -37.800  1.00 74.26           C  
ATOM   7016  CD  PRO C  84     -14.539 -11.429 -39.092  1.00 74.26           C  
ATOM   7019  N   TRP C  85     -17.099 -10.191 -36.926  1.00 80.82           N  
ATOM   7021  CA  TRP C  85     -17.812  -9.179 -36.143  1.00 80.82           C  
ATOM   7023  C   TRP C  85     -19.246  -8.975 -36.617  1.00 80.82           C  
ATOM   7024  CB  TRP C  85     -17.058  -7.849 -36.151  1.00 80.82           C  
ATOM   7027  O   TRP C  85     -19.550  -8.931 -37.812  1.00 80.82           O  
ATOM   7028  CG  TRP C  85     -15.610  -7.976 -35.827  1.00 80.82           C  
ATOM   7029  CD1 TRP C  85     -15.072  -8.191 -34.606  1.00 80.82           C  
ATOM   7031  CD2 TRP C  85     -14.506  -8.025 -36.772  1.00 80.82           C  
ATOM   7032  CE2 TRP C  85     -13.316  -8.298 -36.045  1.00 80.82           C  
ATOM   7033  CE3 TRP C  85     -14.406  -7.926 -38.176  1.00 80.82           C  
ATOM   7035  NE1 TRP C  85     -13.705  -8.316 -34.728  1.00 80.82           N  
ATOM   7037  CH2 TRP C  85     -12.032  -8.463 -38.083  1.00 80.82           C  
ATOM   7039  CZ2 TRP C  85     -12.095  -8.513 -36.683  1.00 80.82           C  
ATOM   7041  CZ3 TRP C  85     -13.179  -8.139 -38.826  1.00 80.82           C  
ATOM   7043  N   THR C  86     -20.133  -8.774 -35.648  1.00 88.02           N  
ATOM   7045  CA  THR C  86     -21.503  -8.334 -35.906  1.00 88.02           C  
ATOM   7047  C   THR C  86     -21.539  -6.836 -36.199  1.00 88.02           C  
ATOM   7048  CB  THR C  86     -22.429  -8.673 -34.728  1.00 88.02           C  
ATOM   7050  O   THR C  86     -20.653  -6.087 -35.782  1.00 88.02           O  
ATOM   7051  CG2 THR C  86     -22.402 -10.157 -34.362  1.00 88.02           C  
ATOM   7055  OG1 THR C  86     -22.064  -7.951 -33.576  1.00 88.02           O  
ATOM   7057  N   ASN C  87     -22.607  -6.374 -36.857  1.00 92.25           N  
ATOM   7059  CA  ASN C  87     -22.860  -4.943 -37.041  1.00 92.25           C  
ATOM   7061  C   ASN C  87     -22.822  -4.186 -35.702  1.00 92.25           C  
ATOM   7062  CB  ASN C  87     -24.235  -4.781 -37.711  1.00 92.25           C  
ATOM   7065  O   ASN C  87     -22.130  -3.183 -35.564  1.00 92.25           O  
ATOM   7066  CG  ASN C  87     -24.511  -3.335 -38.084  1.00 92.25           C  
ATOM   7067  ND2 ASN C  87     -25.743  -2.890 -38.040  1.00 92.25           N  
ATOM   7070  OD1 ASN C  87     -23.615  -2.593 -38.420  1.00 92.25           O  
ATOM   7071  N   ALA C  88     -23.503  -4.725 -34.684  1.00 91.09           N  
ATOM   7073  CA  ALA C  88     -23.541  -4.146 -33.343  1.00 91.09           C  
ATOM   7075  C   ALA C  88     -22.148  -4.044 -32.704  1.00 91.09           C  
ATOM   7076  CB  ALA C  88     -24.479  -4.996 -32.480  1.00 91.09           C  
ATOM   7080  O   ALA C  88     -21.853  -3.051 -32.046  1.00 91.09           O  
ATOM   7081  N   TYR C  89     -21.284  -5.040 -32.920  1.00 85.76           N  
ATOM   7083  CA  TYR C  89     -19.910  -4.986 -32.434  1.00 85.76           C  
ATOM   7085  C   TYR C  89     -19.132  -3.861 -33.115  1.00 85.76           C  
ATOM   7086  CB  TYR C  89     -19.223  -6.336 -32.639  1.00 85.76           C  
ATOM   7089  O   TYR C  89     -18.530  -3.049 -32.423  1.00 85.76           O  
ATOM   7090  CG  TYR C  89     -17.820  -6.369 -32.075  1.00 85.76           C  
ATOM   7091  CD1 TYR C  89     -16.731  -5.940 -32.858  1.00 85.76           C  
ATOM   7093  CD2 TYR C  89     -17.606  -6.809 -30.754  1.00 85.76           C  
ATOM   7095  CE1 TYR C  89     -15.432  -5.975 -32.326  1.00 85.76           C  
ATOM   7097  CE2 TYR C  89     -16.303  -6.832 -30.222  1.00 85.76           C  
ATOM   7099  OH  TYR C  89     -13.955  -6.450 -30.496  1.00 85.76           O  
ATOM   7101  CZ  TYR C  89     -15.212  -6.408 -31.005  1.00 85.76           C  
ATOM   7102  N   VAL C  90     -19.186  -3.763 -34.446  1.00 87.19           N  
ATOM   7104  CA  VAL C  90     -18.486  -2.694 -35.173  1.00 87.19           C  
ATOM   7106  C   VAL C  90     -19.001  -1.326 -34.725  1.00 87.19           C  
ATOM   7107  CB  VAL C  90     -18.577  -2.906 -36.696  1.00 87.19           C  
ATOM   7109  O   VAL C  90     -18.197  -0.471 -34.372  1.00 87.19           O  
ATOM   7110  CG1 VAL C  90     -17.980  -1.740 -37.492  1.00 87.19           C  
ATOM   7114  CG2 VAL C  90     -17.807  -4.183 -37.065  1.00 87.19           C  
ATOM   7118  N   LEU C  91     -20.322  -1.130 -34.632  1.00 88.16           N  
ATOM   7120  CA  LEU C  91     -20.947   0.100 -34.119  1.00 88.16           C  
ATOM   7122  C   LEU C  91     -20.515   0.463 -32.687  1.00 88.16           C  
ATOM   7123  CB  LEU C  91     -22.478  -0.055 -34.150  1.00 88.16           C  
ATOM   7126  O   LEU C  91     -20.428   1.643 -32.360  1.00 88.16           O  
ATOM   7127  CG  LEU C  91     -23.127  -0.034 -35.546  1.00 88.16           C  
ATOM   7129  CD1 LEU C  91     -24.629  -0.278 -35.410  1.00 88.16           C  
ATOM   7133  CD2 LEU C  91     -22.921   1.302 -36.246  1.00 88.16           C  
ATOM   7137  N   ALA C  92     -20.240  -0.522 -31.834  1.00 84.55           N  
ATOM   7139  CA  ALA C  92     -19.790  -0.284 -30.464  1.00 84.55           C  
ATOM   7141  C   ALA C  92     -18.292   0.067 -30.360  1.00 84.55           C  
ATOM   7142  CB  ALA C  92     -20.148  -1.515 -29.625  1.00 84.55           C  
ATOM   7146  O   ALA C  92     -17.889   0.683 -29.378  1.00 84.55           O  
ATOM   7147  N   HIS C  93     -17.484  -0.290 -31.362  1.00 76.74           N  
ATOM   7149  CA  HIS C  93     -16.015  -0.207 -31.337  1.00 76.74           C  
ATOM   7151  C   HIS C  93     -15.470   0.734 -32.426  1.00 76.74           C  
ATOM   7152  CB  HIS C  93     -15.443  -1.627 -31.403  1.00 76.74           C  
ATOM   7155  O   HIS C  93     -14.455   0.490 -33.074  1.00 76.74           O  
ATOM   7156  CG  HIS C  93     -15.835  -2.481 -30.223  1.00 76.74           C  
ATOM   7157  CD2 HIS C  93     -15.230  -2.579 -28.998  1.00 76.74           C  
ATOM   7159  ND1 HIS C  93     -16.931  -3.298 -30.186  1.00 76.74           N  
ATOM   7161  CE1 HIS C  93     -16.993  -3.876 -28.980  1.00 76.74           C  
ATOM   7163  NE2 HIS C  93     -15.973  -3.475 -28.213  1.00 76.74           N  
ATOM   7164  N   GLN C  94     -16.187   1.823 -32.667  1.00 77.46           N  
ATOM   7166  CA  GLN C  94     -15.885   2.800 -33.708  1.00 77.46           C  
ATOM   7168  C   GLN C  94     -14.541   3.502 -33.488  1.00 77.46           C  
ATOM   7169  CB  GLN C  94     -17.025   3.823 -33.732  1.00 77.46           C  
ATOM   7172  O   GLN C  94     -14.241   3.987 -32.392  1.00 77.46           O  
ATOM   7173  CG  GLN C  94     -18.321   3.156 -34.204  1.00 77.46           C  
ATOM   7176  CD  GLN C  94     -18.232   2.825 -35.669  1.00 77.46           C  
ATOM   7177  NE2 GLN C  94     -18.538   1.625 -36.093  1.00 77.46           N  
ATOM   7180  OE1 GLN C  94     -17.856   3.666 -36.450  1.00 77.46           O  
ATOM   7181  N   GLY C  95     -13.749   3.606 -34.556  1.00 72.13           N  
ATOM   7183  CA  GLY C  95     -12.416   4.204 -34.527  1.00 72.13           C  
ATOM   7186  C   GLY C  95     -11.314   3.260 -34.046  1.00 72.13           C  
ATOM   7187  O   GLY C  95     -10.158   3.673 -33.984  1.00 72.13           O  
ATOM   7188  N   GLU C  96     -11.637   2.012 -33.699  1.00 75.69           N  
ATOM   7190  CA  GLU C  96     -10.620   1.023 -33.363  1.00 75.69           C  
ATOM   7192  C   GLU C  96      -9.882   0.527 -34.602  1.00 75.69           C  
ATOM   7193  CB  GLU C  96     -11.210  -0.180 -32.633  1.00 75.69           C  
ATOM   7196  O   GLU C  96     -10.491   0.234 -35.637  1.00 75.69           O  
ATOM   7197  CG  GLU C  96     -11.697   0.180 -31.231  1.00 75.69           C  
ATOM   7200  CD  GLU C  96     -12.077  -1.061 -30.416  1.00 75.69           C  
ATOM   7201  OE1 GLU C  96     -12.484  -0.871 -29.256  1.00 75.69           O  
ATOM   7202  OE2 GLU C  96     -11.917  -2.204 -30.910  1.00 75.69           O  
ATOM   7203  N   MET C  97      -8.568   0.369 -34.447  1.00 74.21           N  
ATOM   7205  CA  MET C  97      -7.713  -0.291 -35.416  1.00 74.21           C  
ATOM   7207  C   MET C  97      -7.237  -1.626 -34.852  1.00 74.21           C  
ATOM   7208  CB  MET C  97      -6.577   0.652 -35.816  1.00 74.21           C  
ATOM   7211  O   MET C  97      -6.811  -1.751 -33.696  1.00 74.21           O  
ATOM   7212  CG  MET C  97      -5.718   0.125 -36.975  1.00 74.21           C  
ATOM   7215  SD  MET C  97      -4.142  -0.647 -36.532  1.00 74.21           S  
ATOM   7216  CE  MET C  97      -3.373   0.685 -35.571  1.00 74.21           C  
ATOM   7220  N   HIS C  98      -7.348  -2.641 -35.692  1.00 73.44           N  
ATOM   7222  CA  HIS C  98      -6.939  -3.989 -35.371  1.00 73.44           C  
ATOM   7224  C   HIS C  98      -6.074  -4.549 -36.494  1.00 73.44           C  
ATOM   7225  CB  HIS C  98      -8.159  -4.868 -35.184  1.00 73.44           C  
ATOM   7228  O   HIS C  98      -6.361  -4.338 -37.674  1.00 73.44           O  
ATOM   7229  CG  HIS C  98      -9.178  -4.557 -34.119  1.00 73.44           C  
ATOM   7230  CD2 HIS C  98     -10.011  -3.477 -34.077  1.00 73.44           C  
ATOM   7232  ND1 HIS C  98      -9.481  -5.409 -33.050  1.00 73.44           N  
ATOM   7233  CE1 HIS C  98     -10.468  -4.801 -32.379  1.00 73.44           C  
ATOM   7235  NE2 HIS C  98     -10.789  -3.638 -32.954  1.00 73.44           N  
ATOM   7237  N   GLN C  99      -5.013  -5.263 -36.129  1.00 66.59           N  
ATOM   7239  CA  GLN C  99      -4.067  -5.849 -37.075  1.00 66.59           C  
ATOM   7241  C   GLN C  99      -3.771  -7.306 -36.743  1.00 66.59           C  
ATOM   7242  CB  GLN C  99      -2.784  -5.006 -37.118  1.00 66.59           C  
ATOM   7245  O   GLN C  99      -3.593  -7.654 -35.577  1.00 66.59           O  
ATOM   7246  CG  GLN C  99      -3.045  -3.749 -37.951  1.00 66.59           C  
ATOM   7249  CD  GLN C  99      -1.888  -2.769 -38.007  1.00 66.59           C  
ATOM   7250  NE2 GLN C  99      -1.673  -2.090 -39.107  1.00 66.59           N  
ATOM   7253  OE1 GLN C  99      -1.139  -2.553 -37.089  1.00 66.59           O  
ATOM   7254  N   TRP C 100      -3.702  -8.147 -37.779  1.00 63.49           N  
ATOM   7256  CA  TRP C 100      -3.638  -9.605 -37.646  1.00 63.49           C  
ATOM   7258  C   TRP C 100      -2.625 -10.262 -38.547  1.00 63.49           C  
ATOM   7259  CB  TRP C 100      -5.011 -10.225 -37.913  1.00 63.49           C  
ATOM   7262  O   TRP C 100      -2.317  -9.770 -39.632  1.00 63.49           O  
ATOM   7263  CG  TRP C 100      -6.012  -9.626 -37.014  1.00 63.49           C  
ATOM   7264  CD1 TRP C 100      -5.872  -9.603 -35.686  1.00 63.49           C  
ATOM   7266  CD2 TRP C 100      -7.102  -8.717 -37.303  1.00 63.49           C  
ATOM   7267  CE2 TRP C 100      -7.680  -8.301 -36.080  1.00 63.49           C  
ATOM   7268  CE3 TRP C 100      -7.674  -8.202 -38.468  1.00 63.49           C  
ATOM   7270  NE1 TRP C 100      -6.764  -8.713 -35.152  1.00 63.49           N  
ATOM   7272  CH2 TRP C 100      -9.410  -7.066 -37.193  1.00 63.49           C  
ATOM   7274  CZ2 TRP C 100      -8.881  -7.590 -36.014  1.00 63.49           C  
ATOM   7276  CZ3 TRP C 100      -8.791  -7.369 -38.410  1.00 63.49           C  
ATOM   7278  N   VAL C 101      -2.183 -11.430 -38.087  1.00 53.23           N  
ATOM   7280  CA  VAL C 101      -1.281 -12.351 -38.771  1.00 53.23           C  
ATOM   7282  C   VAL C 101      -1.948 -13.733 -38.780  1.00 53.23           C  
ATOM   7283  CB  VAL C 101       0.095 -12.417 -38.059  1.00 53.23           C  
ATOM   7285  O   VAL C 101      -2.522 -14.127 -37.771  1.00 53.23           O  
ATOM   7286  CG1 VAL C 101       1.185 -12.642 -39.109  1.00 53.23           C  
ATOM   7290  CG2 VAL C 101       0.428 -11.189 -37.191  1.00 53.23           C  
ATOM   7294  N   ALA C 102      -1.821 -14.500 -39.866  1.00 54.62           N  
ATOM   7296  CA  ALA C 102      -2.287 -15.891 -40.024  1.00 54.62           C  
ATOM   7298  C   ALA C 102      -3.799 -16.135 -40.254  1.00 54.62           C  
ATOM   7299  CB  ALA C 102      -1.711 -16.784 -38.907  1.00 54.62           C  
ATOM   7303  O   ALA C 102      -4.653 -15.319 -39.932  1.00 54.62           O  
ATOM   7304  N   GLY C 103      -4.109 -17.310 -40.839  1.00 46.29           N  
ATOM   7306  CA  GLY C 103      -5.465 -17.762 -41.185  1.00 46.29           C  
ATOM   7309  C   GLY C 103      -6.105 -16.889 -42.258  1.00 46.29           C  
ATOM   7310  O   GLY C 103      -7.119 -16.259 -42.004  1.00 46.29           O  
ATOM   7311  N   GLY C 104      -5.465 -16.769 -43.420  1.00 42.08           N  
ATOM   7313  CA  GLY C 104      -5.820 -15.743 -44.391  1.00 42.08           C  
ATOM   7316  C   GLY C 104      -7.159 -16.021 -45.049  1.00 42.08           C  
ATOM   7317  O   GLY C 104      -7.333 -17.100 -45.616  1.00 42.08           O  
ATOM   7318  N   PRO C 105      -8.119 -15.093 -45.013  1.00 43.25           N  
ATOM   7319  CA  PRO C 105      -9.308 -15.199 -45.792  1.00 43.25           C  
ATOM   7321  C   PRO C 105      -9.047 -15.451 -47.245  1.00 43.25           C  
ATOM   7322  CB  PRO C 105     -10.060 -13.892 -45.658  1.00 43.25           C  
ATOM   7325  O   PRO C 105      -8.315 -14.754 -47.944  1.00 43.25           O  
ATOM   7326  CG  PRO C 105      -9.127 -12.988 -44.896  1.00 43.25           C  
ATOM   7329  CD  PRO C 105      -8.331 -14.011 -44.097  1.00 43.25           C  
ATOM   7332  N   ILE C 106      -9.858 -16.384 -47.683  1.00 43.17           N  
ATOM   7334  CA  ILE C 106     -10.350 -16.465 -49.021  1.00 43.17           C  
ATOM   7336  C   ILE C 106     -11.189 -15.204 -49.262  1.00 43.17           C  
ATOM   7337  CB  ILE C 106     -11.197 -17.753 -49.099  1.00 43.17           C  
ATOM   7339  O   ILE C 106     -12.392 -15.209 -49.016  1.00 43.17           O  
ATOM   7340  CG1 ILE C 106     -10.614 -18.982 -48.355  1.00 43.17           C  
ATOM   7343  CG2 ILE C 106     -11.559 -17.985 -50.552  1.00 43.17           C  
ATOM   7347  CD1 ILE C 106     -11.392 -20.288 -48.563  1.00 43.17           C  
ATOM   7351  N   LEU C 107     -10.605 -14.108 -49.742  1.00 45.10           N  
ATOM   7353  CA  LEU C 107     -11.388 -13.259 -50.636  1.00 45.10           C  
ATOM   7355  C   LEU C 107     -11.729 -14.209 -51.788  1.00 45.10           C  
ATOM   7356  CB  LEU C 107     -10.557 -12.031 -51.064  1.00 45.10           C  
ATOM   7359  O   LEU C 107     -10.851 -14.501 -52.571  1.00 45.10           O  
ATOM   7360  CG  LEU C 107     -10.487 -10.934 -49.981  1.00 45.10           C  
ATOM   7362  CD1 LEU C 107      -9.296 -10.015 -50.221  1.00 45.10           C  
ATOM   7366  CD2 LEU C 107     -11.744 -10.067 -49.978  1.00 45.10           C  
ATOM   7370  N   GLN C 108     -12.912 -14.829 -51.764  1.00 43.37           N  
ATOM   7372  CA  GLN C 108     -13.493 -15.658 -52.823  1.00 43.37           C  
ATOM   7374  C   GLN C 108     -14.504 -14.827 -53.568  1.00 43.37           C  
ATOM   7375  CB  GLN C 108     -14.063 -17.006 -52.331  1.00 43.37           C  
ATOM   7378  O   GLN C 108     -15.616 -15.256 -53.862  1.00 43.37           O  
ATOM   7379  CG  GLN C 108     -13.413 -18.183 -53.078  1.00 43.37           C  
ATOM   7382  CD  GLN C 108     -13.869 -19.529 -52.524  1.00 43.37           C  
ATOM   7383  NE2 GLN C 108     -12.978 -20.463 -52.265  1.00 43.37           N  
ATOM   7386  OE1 GLN C 108     -15.044 -19.783 -52.330  1.00 43.37           O  
ATOM   7387  N   ASP C 109     -14.144 -13.578 -53.814  1.00 44.80           N  
ATOM   7389  CA  ASP C 109     -14.915 -12.740 -54.685  1.00 44.80           C  
ATOM   7391  C   ASP C 109     -14.967 -13.566 -55.985  1.00 44.80           C  
ATOM   7392  CB  ASP C 109     -14.236 -11.347 -54.620  1.00 44.80           C  
ATOM   7395  O   ASP C 109     -13.927 -13.919 -56.499  1.00 44.80           O  
ATOM   7396  CG  ASP C 109     -14.275 -10.514 -55.880  1.00 44.80           C  
ATOM   7397  OD1 ASP C 109     -14.359 -11.153 -56.930  1.00 44.80           O  
ATOM   7398  OD2 ASP C 109     -14.312  -9.269 -55.795  1.00 44.80           O  
ATOM   7399  N   SER C 110     -16.135 -14.093 -56.363  1.00 38.36           N  
ATOM   7401  CA  SER C 110     -16.435 -14.638 -57.687  1.00 38.36           C  
ATOM   7403  C   SER C 110     -17.234 -13.565 -58.404  1.00 38.36           C  
ATOM   7404  CB  SER C 110     -17.161 -15.988 -57.595  1.00 38.36           C  
ATOM   7407  O   SER C 110     -18.390 -13.764 -58.789  1.00 38.36           O  
ATOM   7408  OG  SER C 110     -18.403 -15.879 -56.930  1.00 38.36           O  
ATOM   7410  N   VAL C 111     -16.697 -12.348 -58.389  1.00 41.19           N  
ATOM   7412  CA  VAL C 111     -17.434 -11.121 -58.570  1.00 41.19           C  
ATOM   7414  C   VAL C 111     -17.623 -10.834 -60.045  1.00 41.19           C  
ATOM   7415  CB  VAL C 111     -16.851 -10.009 -57.656  1.00 41.19           C  
ATOM   7417  O   VAL C 111     -16.994  -9.945 -60.589  1.00 41.19           O  
ATOM   7418  CG1 VAL C 111     -17.242  -8.554 -57.637  1.00 41.19           C  
ATOM   7422  CG2 VAL C 111     -17.115 -10.323 -56.169  1.00 41.19           C  
ATOM   7426  N   THR C 112     -18.576 -11.539 -60.671  1.00 39.44           N  
ATOM   7428  CA  THR C 112     -19.263 -11.155 -61.921  1.00 39.44           C  
ATOM   7430  C   THR C 112     -19.741  -9.702 -61.872  1.00 39.44           C  
ATOM   7431  CB  THR C 112     -20.438 -12.108 -62.238  1.00 39.44           C  
ATOM   7433  O   THR C 112     -20.861  -9.422 -61.452  1.00 39.44           O  
ATOM   7434  CG2 THR C 112     -19.946 -13.374 -62.936  1.00 39.44           C  
ATOM   7438  OG1 THR C 112     -21.115 -12.531 -61.075  1.00 39.44           O  
ATOM   7440  N   GLY C 113     -18.866  -8.772 -62.281  1.00 41.35           N  
ATOM   7442  CA  GLY C 113     -19.113  -7.327 -62.319  1.00 41.35           C  
ATOM   7445  C   GLY C 113     -18.052  -6.432 -61.667  1.00 41.35           C  
ATOM   7446  O   GLY C 113     -18.242  -5.221 -61.666  1.00 41.35           O  
ATOM   7447  N   CYS C 114     -16.942  -6.955 -61.129  1.00 48.29           N  
ATOM   7449  CA  CYS C 114     -15.775  -6.092 -60.915  1.00 48.29           C  
ATOM   7451  C   CYS C 114     -15.344  -5.504 -62.258  1.00 48.29           C  
ATOM   7452  CB  CYS C 114     -14.568  -6.893 -60.427  1.00 48.29           C  
ATOM   7455  O   CYS C 114     -15.035  -6.275 -63.160  1.00 48.29           O  
ATOM   7456  SG  CYS C 114     -14.645  -7.618 -58.810  1.00 48.29           S  
ATOM   7457  N   ASN C 115     -15.250  -4.182 -62.395  1.00 40.33           N  
ATOM   7459  CA  ASN C 115     -14.561  -3.574 -63.537  1.00 40.33           C  
ATOM   7461  C   ASN C 115     -13.042  -3.742 -63.367  1.00 40.33           C  
ATOM   7462  CB  ASN C 115     -14.968  -2.095 -63.682  1.00 40.33           C  
ATOM   7465  O   ASN C 115     -12.330  -2.783 -63.062  1.00 40.33           O  
ATOM   7466  CG  ASN C 115     -16.363  -1.880 -64.233  1.00 40.33           C  
ATOM   7467  ND2 ASN C 115     -16.904  -0.697 -64.058  1.00 40.33           N  
ATOM   7470  OD1 ASN C 115     -16.982  -2.730 -64.843  1.00 40.33           O  
ATOM   7471  N   ALA C 116     -12.523  -4.956 -63.507  1.00 39.14           N  
ATOM   7473  CA  ALA C 116     -11.089  -5.181 -63.589  1.00 39.14           C  
ATOM   7475  C   ALA C 116     -10.644  -4.961 -65.045  1.00 39.14           C  
ATOM   7476  CB  ALA C 116     -10.779  -6.569 -63.023  1.00 39.14           C  
ATOM   7480  O   ALA C 116     -10.557  -5.895 -65.819  1.00 39.14           O  
ATOM   7481  N   GLY C 117     -10.411  -3.712 -65.472  1.00 37.31           N  
ATOM   7483  CA  GLY C 117     -10.078  -3.436 -66.884  1.00 37.31           C  
ATOM   7486  C   GLY C 117     -11.140  -4.001 -67.856  1.00 37.31           C  
ATOM   7487  O   GLY C 117     -12.324  -3.881 -67.549  1.00 37.31           O  
ATOM   7488  N   PRO C 118     -10.777  -4.608 -69.008  1.00 35.13           N  
ATOM   7489  CA  PRO C 118     -11.743  -5.301 -69.869  1.00 35.13           C  
ATOM   7491  C   PRO C 118     -12.344  -6.559 -69.225  1.00 35.13           C  
ATOM   7492  CB  PRO C 118     -10.950  -5.688 -71.123  1.00 35.13           C  
ATOM   7495  O   PRO C 118     -13.246  -7.169 -69.804  1.00 35.13           O  
ATOM   7496  CG  PRO C 118      -9.541  -5.916 -70.580  1.00 35.13           C  
ATOM   7499  CD  PRO C 118      -9.420  -4.865 -69.475  1.00 35.13           C  
ATOM   7502  N   ASP C 119     -11.813  -7.011 -68.090  1.00 34.22           N  
ATOM   7504  CA  ASP C 119     -12.186  -8.291 -67.526  1.00 34.22           C  
ATOM   7506  C   ASP C 119     -13.596  -8.246 -66.937  1.00 34.22           C  
ATOM   7507  CB  ASP C 119     -11.144  -8.835 -66.537  1.00 34.22           C  
ATOM   7510  O   ASP C 119     -14.001  -7.366 -66.185  1.00 34.22           O  
ATOM   7511  CG  ASP C 119      -9.765  -8.983 -67.183  1.00 34.22           C  
ATOM   7512  OD1 ASP C 119      -9.713  -9.674 -68.227  1.00 34.22           O  
ATOM   7513  OD2 ASP C 119      -8.774  -8.458 -66.628  1.00 34.22           O  
ATOM   7514  N   ALA C 120     -14.375  -9.232 -67.353  1.00 34.56           N  
ATOM   7516  CA  ALA C 120     -14.705 -10.400 -66.559  1.00 34.56           C  
ATOM   7518  C   ALA C 120     -14.721 -10.262 -65.020  1.00 34.56           C  
ATOM   7519  CB  ALA C 120     -13.751 -11.507 -66.990  1.00 34.56           C  
ATOM   7523  O   ALA C 120     -13.821  -9.737 -64.375  1.00 34.56           O  
ATOM   7524  N   GLY C 121     -15.708 -10.927 -64.427  1.00 43.33           N  
ATOM   7526  CA  GLY C 121     -15.824 -11.033 -62.984  1.00 43.33           C  
ATOM   7529  C   GLY C 121     -14.589 -11.613 -62.330  1.00 43.33           C  
ATOM   7530  O   GLY C 121     -14.186 -12.723 -62.664  1.00 43.33           O  
ATOM   7531  N   VAL C 122     -13.994 -10.865 -61.413  1.00 48.32           N  
ATOM   7533  CA  VAL C 122     -12.786 -11.348 -60.781  1.00 48.32           C  
ATOM   7535  C   VAL C 122     -13.140 -12.585 -59.958  1.00 48.32           C  
ATOM   7536  CB  VAL C 122     -12.065 -10.253 -60.008  1.00 48.32           C  
ATOM   7538  O   VAL C 122     -14.150 -12.567 -59.271  1.00 48.32           O  
ATOM   7539  CG1 VAL C 122     -10.878 -10.851 -59.277  1.00 48.32           C  
ATOM   7543  CG2 VAL C 122     -11.533  -9.187 -60.977  1.00 48.32           C  
ATOM   7547  N   LYS C 123     -12.398 -13.690 -60.071  1.00 51.73           N  
ATOM   7549  CA  LYS C 123     -12.412 -14.718 -59.033  1.00 51.73           C  
ATOM   7551  C   LYS C 123     -11.121 -14.683 -58.250  1.00 51.73           C  
ATOM   7552  CB  LYS C 123     -12.914 -16.108 -59.437  1.00 51.73           C  
ATOM   7555  O   LYS C 123     -10.101 -15.114 -58.783  1.00 51.73           O  
ATOM   7556  CG  LYS C 123     -13.359 -16.890 -58.186  1.00 51.73           C  
ATOM   7559  CD  LYS C 123     -13.800 -18.304 -58.563  1.00 51.73           C  
ATOM   7562  CE  LYS C 123     -14.377 -19.007 -57.332  1.00 51.73           C  
ATOM   7565  NZ  LYS C 123     -14.076 -20.451 -57.363  1.00 51.73           N  
ATOM   7569  N   PHE C 124     -11.151 -14.195 -57.019  1.00 51.44           N  
ATOM   7571  CA  PHE C 124     -10.035 -14.430 -56.119  1.00 51.44           C  
ATOM   7573  C   PHE C 124     -10.151 -15.864 -55.612  1.00 51.44           C  
ATOM   7574  CB  PHE C 124      -9.953 -13.366 -55.030  1.00 51.44           C  
ATOM   7577  O   PHE C 124     -10.916 -16.154 -54.708  1.00 51.44           O  
ATOM   7578  CG  PHE C 124      -9.570 -11.995 -55.517  1.00 51.44           C  
ATOM   7579  CD1 PHE C 124      -8.222 -11.639 -55.705  1.00 51.44           C  
ATOM   7581  CD2 PHE C 124     -10.591 -11.075 -55.799  1.00 51.44           C  
ATOM   7583  CE1 PHE C 124      -7.912 -10.366 -56.210  1.00 51.44           C  
ATOM   7585  CE2 PHE C 124     -10.284  -9.804 -56.286  1.00 51.44           C  
ATOM   7587  CZ  PHE C 124      -8.945  -9.477 -56.530  1.00 51.44           C  
ATOM   7589  N   ASP C 125      -9.499 -16.837 -56.237  1.00 50.10           N  
ATOM   7591  CA  ASP C 125      -9.468 -18.160 -55.613  1.00 50.10           C  
ATOM   7593  C   ASP C 125      -8.436 -18.107 -54.490  1.00 50.10           C  
ATOM   7594  CB  ASP C 125      -9.231 -19.292 -56.627  1.00 50.10           C  
ATOM   7597  O   ASP C 125      -7.253 -17.866 -54.748  1.00 50.10           O  
ATOM   7598  CG  ASP C 125     -10.530 -19.890 -57.196  1.00 50.10           C  
ATOM   7599  OD1 ASP C 125     -11.585 -19.890 -56.524  1.00 50.10           O  
ATOM   7600  OD2 ASP C 125     -10.491 -20.438 -58.323  1.00 50.10           O  
ATOM   7601  N   SER C 126      -8.857 -18.390 -53.249  1.00 46.38           N  
ATOM   7603  CA  SER C 126      -7.879 -18.924 -52.313  1.00 46.38           C  
ATOM   7605  C   SER C 126      -7.424 -20.244 -52.900  1.00 46.38           C  
ATOM   7606  CB  SER C 126      -8.355 -19.142 -50.882  1.00 46.38           C  
ATOM   7609  O   SER C 126      -8.102 -21.276 -52.847  1.00 46.38           O  
ATOM   7610  OG  SER C 126      -9.278 -20.218 -50.820  1.00 46.38           O  
ATOM   7612  N   ILE C 127      -6.210 -20.239 -53.397  1.00 44.11           N  
ATOM   7614  CA  ILE C 127      -5.373 -21.392 -53.148  1.00 44.11           C  
ATOM   7616  C   ILE C 127      -5.364 -21.530 -51.621  1.00 44.11           C  
ATOM   7617  CB  ILE C 127      -3.987 -21.163 -53.772  1.00 44.11           C  
ATOM   7619  O   ILE C 127      -5.424 -20.512 -50.936  1.00 44.11           O  
ATOM   7620  CG1 ILE C 127      -4.135 -20.492 -55.163  1.00 44.11           C  
ATOM   7623  CG2 ILE C 127      -3.274 -22.521 -53.861  1.00 44.11           C  
ATOM   7627  CD1 ILE C 127      -2.835 -20.248 -55.910  1.00 44.11           C  
ATOM   7631  N   ALA C 128      -5.408 -22.738 -51.062  1.00 42.76           N  
ATOM   7633  CA  ALA C 128      -5.213 -22.890 -49.624  1.00 42.76           C  
ATOM   7635  C   ALA C 128      -3.822 -22.330 -49.306  1.00 42.76           C  
ATOM   7636  CB  ALA C 128      -5.376 -24.365 -49.241  1.00 42.76           C  
ATOM   7640  O   ALA C 128      -2.821 -23.032 -49.446  1.00 42.76           O  
ATOM   7641  N   THR C 129      -3.750 -21.035 -49.001  1.00 45.90           N  
ATOM   7643  CA  THR C 129      -2.489 -20.375 -48.761  1.00 45.90           C  
ATOM   7645  C   THR C 129      -2.058 -20.930 -47.421  1.00 45.90           C  
ATOM   7646  CB  THR C 129      -2.550 -18.833 -48.832  1.00 45.90           C  
ATOM   7648  O   THR C 129      -2.733 -20.786 -46.401  1.00 45.90           O  
ATOM   7649  CG2 THR C 129      -3.188 -18.319 -50.120  1.00 45.90           C  
ATOM   7653  OG1 THR C 129      -3.296 -18.256 -47.792  1.00 45.90           O  
ATOM   7655  N   SER C 130      -0.927 -21.625 -47.408  1.00 46.99           N  
ATOM   7657  CA  SER C 130      -0.253 -21.943 -46.148  1.00 46.99           C  
ATOM   7659  C   SER C 130       0.116 -20.659 -45.388  1.00 46.99           C  
ATOM   7660  CB  SER C 130       0.977 -22.805 -46.439  1.00 46.99           C  
ATOM   7663  O   SER C 130       0.375 -20.699 -44.188  1.00 46.99           O  
ATOM   7664  OG  SER C 130       1.715 -22.271 -47.524  1.00 46.99           O  
ATOM   7666  N   TRP C 131       0.074 -19.522 -46.094  1.00 51.60           N  
ATOM   7668  CA  TRP C 131       0.412 -18.179 -45.665  1.00 51.60           C  
ATOM   7670  C   TRP C 131      -0.783 -17.235 -45.757  1.00 51.60           C  
ATOM   7671  CB  TRP C 131       1.604 -17.724 -46.518  1.00 51.60           C  
ATOM   7674  O   TRP C 131      -0.989 -16.546 -46.758  1.00 51.60           O  
ATOM   7675  CG  TRP C 131       2.820 -18.404 -46.019  1.00 51.60           C  
ATOM   7676  CD1 TRP C 131       3.285 -19.613 -46.401  1.00 51.60           C  
ATOM   7678  CD2 TRP C 131       3.460 -18.084 -44.777  1.00 51.60           C  
ATOM   7679  CE2 TRP C 131       4.069 -19.271 -44.320  1.00 51.60           C  
ATOM   7680  CE3 TRP C 131       3.246 -17.028 -43.882  1.00 51.60           C  
ATOM   7682  NE1 TRP C 131       4.097 -20.110 -45.407  1.00 51.60           N  
ATOM   7684  CH2 TRP C 131       4.009 -18.428 -42.065  1.00 51.60           C  
ATOM   7686  CZ2 TRP C 131       4.264 -19.466 -42.970  1.00 51.60           C  
ATOM   7688  CZ3 TRP C 131       3.480 -17.221 -42.527  1.00 51.60           C  
ATOM   7690  N   GLY C 132      -1.553 -17.161 -44.674  1.00 56.31           N  
ATOM   7692  CA  GLY C 132      -2.468 -16.046 -44.476  1.00 56.31           C  
ATOM   7695  C   GLY C 132      -1.681 -14.763 -44.266  1.00 56.31           C  
ATOM   7696  O   GLY C 132      -1.062 -14.601 -43.217  1.00 56.31           O  
ATOM   7697  N   GLY C 133      -1.649 -13.891 -45.270  1.00 64.00           N  
ATOM   7699  CA  GLY C 133      -0.960 -12.611 -45.147  1.00 64.00           C  
ATOM   7702  C   GLY C 133      -1.691 -11.646 -44.204  1.00 64.00           C  
ATOM   7703  O   GLY C 133      -2.826 -11.929 -43.819  1.00 64.00           O  
ATOM   7704  N   PRO C 134      -1.046 -10.560 -43.757  1.00 68.39           N  
ATOM   7705  CA  PRO C 134      -1.577  -9.736 -42.685  1.00 68.39           C  
ATOM   7707  C   PRO C 134      -2.781  -8.890 -43.096  1.00 68.39           C  
ATOM   7708  CB  PRO C 134      -0.409  -8.877 -42.219  1.00 68.39           C  
ATOM   7711  O   PRO C 134      -2.891  -8.410 -44.222  1.00 68.39           O  
ATOM   7712  CG  PRO C 134       0.417  -8.727 -43.492  1.00 68.39           C  
ATOM   7715  CD  PRO C 134       0.281 -10.101 -44.137  1.00 68.39           C  
ATOM   7718  N   TYR C 135      -3.653  -8.655 -42.120  1.00 76.00           N  
ATOM   7720  CA  TYR C 135      -4.836  -7.807 -42.247  1.00 76.00           C  
ATOM   7722  C   TYR C 135      -4.691  -6.599 -41.335  1.00 76.00           C  
ATOM   7723  CB  TYR C 135      -6.093  -8.594 -41.864  1.00 76.00           C  
ATOM   7726  O   TYR C 135      -4.214  -6.717 -40.208  1.00 76.00           O  
ATOM   7727  CG  TYR C 135      -6.325  -9.807 -42.722  1.00 76.00           C  
ATOM   7728  CD1 TYR C 135      -7.028  -9.695 -43.929  1.00 76.00           C  
ATOM   7730  CD2 TYR C 135      -5.709 -11.016 -42.365  1.00 76.00           C  
ATOM   7732  CE1 TYR C 135      -6.996 -10.744 -44.854  1.00 76.00           C  
ATOM   7734  CE2 TYR C 135      -5.663 -12.062 -43.290  1.00 76.00           C  
ATOM   7736  OH  TYR C 135      -6.082 -12.878 -45.502  1.00 76.00           O  
ATOM   7738  CZ  TYR C 135      -6.240 -11.902 -44.565  1.00 76.00           C  
ATOM   7739  N   LYS C 136      -5.168  -5.450 -41.793  1.00 76.06           N  
ATOM   7741  CA  LYS C 136      -5.450  -4.281 -40.967  1.00 76.06           C  
ATOM   7743  C   LYS C 136      -6.900  -3.909 -41.193  1.00 76.06           C  
ATOM   7744  CB  LYS C 136      -4.502  -3.148 -41.358  1.00 76.06           C  
ATOM   7747  O   LYS C 136      -7.302  -3.677 -42.329  1.00 76.06           O  
ATOM   7748  CG  LYS C 136      -4.733  -1.838 -40.586  1.00 76.06           C  
ATOM   7751  CD  LYS C 136      -3.876  -0.763 -41.254  1.00 76.06           C  
ATOM   7754  CE  LYS C 136      -4.075   0.636 -40.684  1.00 76.06           C  
ATOM   7757  NZ  LYS C 136      -3.697   1.642 -41.712  1.00 76.06           N  
ATOM   7761  N   VAL C 137      -7.671  -3.840 -40.119  1.00 81.82           N  
ATOM   7763  CA  VAL C 137      -9.052  -3.380 -40.170  1.00 81.82           C  
ATOM   7765  C   VAL C 137      -9.243  -2.192 -39.262  1.00 81.82           C  
ATOM   7766  CB  VAL C 137     -10.055  -4.498 -39.882  1.00 81.82           C  
ATOM   7768  O   VAL C 137      -8.745  -2.148 -38.140  1.00 81.82           O  
ATOM   7769  CG1 VAL C 137     -11.486  -3.988 -39.747  1.00 81.82           C  
ATOM   7773  CG2 VAL C 137     -10.059  -5.480 -41.060  1.00 81.82           C  
ATOM   7777  N   ILE C 138      -9.995  -1.228 -39.773  1.00 79.73           N  
ATOM   7779  CA  ILE C 138     -10.404  -0.051 -39.033  1.00 79.73           C  
ATOM   7781  C   ILE C 138     -11.924   0.022 -39.035  1.00 79.73           C  
ATOM   7782  CB  ILE C 138      -9.743   1.196 -39.627  1.00 79.73           C  
ATOM   7784  O   ILE C 138     -12.551   0.081 -40.097  1.00 79.73           O  
ATOM   7785  CG1 ILE C 138      -8.204   1.082 -39.557  1.00 79.73           C  
ATOM   7788  CG2 ILE C 138     -10.223   2.410 -38.834  1.00 79.73           C  
ATOM   7792  CD1 ILE C 138      -7.486   2.221 -40.268  1.00 79.73           C  
ATOM   7796  N   PHE C 139     -12.508   0.032 -37.840  1.00 81.32           N  
ATOM   7798  CA  PHE C 139     -13.953   0.092 -37.651  1.00 81.32           C  
ATOM   7800  C   PHE C 139     -14.487   1.513 -37.775  1.00 81.32           C  
ATOM   7801  CB  PHE C 139     -14.312  -0.501 -36.290  1.00 81.32           C  
ATOM   7804  O   PHE C 139     -13.944   2.453 -37.190  1.00 81.32           O  
ATOM   7805  CG  PHE C 139     -14.031  -1.980 -36.103  1.00 81.32           C  
ATOM   7806  CD1 PHE C 139     -13.858  -2.869 -37.186  1.00 81.32           C  
ATOM   7808  CD2 PHE C 139     -13.920  -2.467 -34.795  1.00 81.32           C  
ATOM   7810  CE1 PHE C 139     -13.595  -4.230 -36.955  1.00 81.32           C  
ATOM   7812  CE2 PHE C 139     -13.613  -3.812 -34.565  1.00 81.32           C  
ATOM   7814  CZ  PHE C 139     -13.457  -4.698 -35.640  1.00 81.32           C  
ATOM   7816  N   HIS C 140     -15.581   1.653 -38.519  1.00 80.92           N  
ATOM   7818  CA  HIS C 140     -16.269   2.912 -38.758  1.00 80.92           C  
ATOM   7820  C   HIS C 140     -17.793   2.728 -39.023  1.00 80.92           C  
ATOM   7821  CB  HIS C 140     -15.538   3.649 -39.863  1.00 80.92           C  
ATOM   7824  O   HIS C 140     -18.317   1.621 -38.877  1.00 80.92           O  
ATOM   7825  CG  HIS C 140     -15.562   2.993 -41.216  1.00 80.92           C  
ATOM   7826  CD2 HIS C 140     -16.565   3.054 -42.142  1.00 80.92           C  
ATOM   7828  ND1 HIS C 140     -14.522   2.308 -41.797  1.00 80.92           N  
ATOM   7830  CE1 HIS C 140     -14.879   2.016 -43.059  1.00 80.92           C  
ATOM   7832  NE2 HIS C 140     -16.118   2.438 -43.308  1.00 80.92           N  
ATOM   7833  N   THR C 141     -18.551   3.800 -39.308  1.00 78.81           N  
ATOM   7835  CA  THR C 141     -20.036   3.803 -39.418  1.00 78.81           C  
ATOM   7837  C   THR C 141     -20.584   4.470 -40.679  1.00 78.81           C  
ATOM   7838  CB  THR C 141     -20.718   4.602 -38.281  1.00 78.81           C  
ATOM   7840  O   THR C 141     -20.683   5.696 -40.698  1.00 78.81           O  
ATOM   7841  CG2 THR C 141     -20.827   3.918 -36.938  1.00 78.81           C  
ATOM   7845  OG1 THR C 141     -20.096   5.858 -38.106  1.00 78.81           O  
ATOM   7847  N   THR C 142     -21.087   3.726 -41.663  1.00 73.81           N  
ATOM   7849  CA  THR C 142     -21.833   4.291 -42.807  1.00 73.81           C  
ATOM   7851  C   THR C 142     -23.309   4.486 -42.474  1.00 73.81           C  
ATOM   7852  CB  THR C 142     -21.600   3.498 -44.099  1.00 73.81           C  
ATOM   7854  O   THR C 142     -24.100   3.541 -42.430  1.00 73.81           O  
ATOM   7855  CG2 THR C 142     -22.189   4.211 -45.317  1.00 73.81           C  
ATOM   7859  OG1 THR C 142     -20.216   3.427 -44.328  1.00 73.81           O  
ATOM   7861  N   GLY C 143     -23.693   5.743 -42.233  1.00 77.54           N  
ATOM   7863  CA  GLY C 143     -25.031   6.089 -41.759  1.00 77.54           C  
ATOM   7866  C   GLY C 143     -25.279   5.491 -40.375  1.00 77.54           C  
ATOM   7867  O   GLY C 143     -24.542   5.774 -39.435  1.00 77.54           O  
ATOM   7868  N   SER C 144     -26.302   4.643 -40.258  1.00 85.82           N  
ATOM   7870  CA  SER C 144     -26.638   3.936 -39.010  1.00 85.82           C  
ATOM   7872  C   SER C 144     -26.032   2.530 -38.915  1.00 85.82           C  
ATOM   7873  CB  SER C 144     -28.156   3.851 -38.832  1.00 85.82           C  
ATOM   7876  O   SER C 144     -26.316   1.811 -37.958  1.00 85.82           O  
ATOM   7877  OG  SER C 144     -28.752   5.131 -38.943  1.00 85.82           O  
ATOM   7879  N   ASN C 145     -25.243   2.109 -39.907  1.00 89.31           N  
ATOM   7881  CA  ASN C 145     -24.659   0.772 -39.971  1.00 89.31           C  
ATOM   7883  C   ASN C 145     -23.140   0.828 -39.829  1.00 89.31           C  
ATOM   7884  CB  ASN C 145     -25.089   0.082 -41.273  1.00 89.31           C  
ATOM   7887  O   ASN C 145     -22.498   1.824 -40.149  1.00 89.31           O  
ATOM   7888  CG  ASN C 145     -26.584  -0.155 -41.321  1.00 89.31           C  
ATOM   7889  ND2 ASN C 145     -27.256   0.384 -42.311  1.00 89.31           N  
ATOM   7892  OD1 ASN C 145     -27.165  -0.804 -40.464  1.00 89.31           O  
ATOM   7893  N   GLY C 146     -22.563  -0.263 -39.348  1.00 87.04           N  
ATOM   7895  CA  GLY C 146     -21.129  -0.464 -39.293  1.00 87.04           C  
ATOM   7898  C   GLY C 146     -20.550  -0.599 -40.692  1.00 87.04           C  
ATOM   7899  O   GLY C 146     -21.156  -1.180 -41.595  1.00 87.04           O  
ATOM   7900  N   ALA C 147     -19.350  -0.072 -40.853  1.00 84.80           N  
ATOM   7902  CA  ALA C 147     -18.516  -0.255 -42.015  1.00 84.80           C  
ATOM   7904  C   ALA C 147     -17.059  -0.422 -41.568  1.00 84.80           C  
ATOM   7905  CB  ALA C 147     -18.805   0.861 -43.016  1.00 84.80           C  
ATOM   7909  O   ALA C 147     -16.687  -0.066 -40.448  1.00 84.80           O  
ATOM   7910  N   ILE C 148     -16.250  -1.076 -42.388  1.00 84.01           N  
ATOM   7912  CA  ILE C 148     -14.866  -1.385 -42.058  1.00 84.01           C  
ATOM   7914  C   ILE C 148     -13.965  -1.067 -43.240  1.00 84.01           C  
ATOM   7915  CB  ILE C 148     -14.695  -2.831 -41.545  1.00 84.01           C  
ATOM   7917  O   ILE C 148     -14.294  -1.389 -44.380  1.00 84.01           O  
ATOM   7918  CG1 ILE C 148     -14.944  -3.921 -42.603  1.00 84.01           C  
ATOM   7921  CG2 ILE C 148     -15.580  -3.099 -40.314  1.00 84.01           C  
ATOM   7925  CD1 ILE C 148     -14.426  -5.292 -42.165  1.00 84.01           C  
ATOM   7929  N   HIS C 149     -12.821  -0.441 -42.971  1.00 81.83           N  
ATOM   7931  CA  HIS C 149     -11.757  -0.316 -43.957  1.00 81.83           C  
ATOM   7933  C   HIS C 149     -10.805  -1.481 -43.756  1.00 81.83           C  
ATOM   7934  CB  HIS C 149     -11.032   1.027 -43.845  1.00 81.83           C  
ATOM   7937  O   HIS C 149     -10.328  -1.680 -42.640  1.00 81.83           O  
ATOM   7938  CG  HIS C 149     -10.063   1.219 -44.984  1.00 81.83           C  
ATOM   7939  CD2 HIS C 149      -8.708   1.011 -44.973  1.00 81.83           C  
ATOM   7941  ND1 HIS C 149     -10.410   1.561 -46.269  1.00 81.83           N  
ATOM   7943  CE1 HIS C 149      -9.293   1.587 -47.012  1.00 81.83           C  
ATOM   7945  NE2 HIS C 149      -8.229   1.260 -46.265  1.00 81.83           N  
ATOM   7946  N   LEU C 150     -10.560  -2.241 -44.813  1.00 82.12           N  
ATOM   7948  CA  LEU C 150      -9.673  -3.389 -44.806  1.00 82.12           C  
ATOM   7950  C   LEU C 150      -8.462  -3.100 -45.691  1.00 82.12           C  
ATOM   7951  CB  LEU C 150     -10.462  -4.634 -45.259  1.00 82.12           C  
ATOM   7954  O   LEU C 150      -8.620  -2.771 -46.864  1.00 82.12           O  
ATOM   7955  CG  LEU C 150      -9.575  -5.853 -45.570  1.00 82.12           C  
ATOM   7957  CD1 LEU C 150      -8.811  -6.348 -44.345  1.00 82.12           C  
ATOM   7961  CD2 LEU C 150     -10.411  -7.006 -46.124  1.00 82.12           C  
ATOM   7965  N   GLU C 151      -7.273  -3.313 -45.145  1.00 81.56           N  
ATOM   7967  CA  GLU C 151      -6.032  -3.453 -45.898  1.00 81.56           C  
ATOM   7969  C   GLU C 151      -5.536  -4.885 -45.702  1.00 81.56           C  
ATOM   7970  CB  GLU C 151      -4.962  -2.441 -45.457  1.00 81.56           C  
ATOM   7973  O   GLU C 151      -5.469  -5.387 -44.578  1.00 81.56           O  
ATOM   7974  CG  GLU C 151      -5.477  -1.007 -45.235  1.00 81.56           C  
ATOM   7977  CD  GLU C 151      -4.406  -0.044 -44.703  1.00 81.56           C  
ATOM   7978  OE1 GLU C 151      -4.784   1.024 -44.165  1.00 81.56           O  
ATOM   7979  OE2 GLU C 151      -3.215  -0.416 -44.627  1.00 81.56           O  
ATOM   7980  N   TRP C 152      -5.199  -5.551 -46.794  1.00 80.58           N  
ATOM   7982  CA  TRP C 152      -4.637  -6.887 -46.778  1.00 80.58           C  
ATOM   7984  C   TRP C 152      -3.454  -6.969 -47.728  1.00 80.58           C  
ATOM   7985  CB  TRP C 152      -5.703  -7.915 -47.153  1.00 80.58           C  
ATOM   7988  O   TRP C 152      -3.500  -6.442 -48.838  1.00 80.58           O  
ATOM   7989  CG  TRP C 152      -5.146  -9.291 -47.304  1.00 80.58           C  
ATOM   7990  CD1 TRP C 152      -4.656 -10.031 -46.294  1.00 80.58           C  
ATOM   7992  CD2 TRP C 152      -4.761 -10.008 -48.512  1.00 80.58           C  
ATOM   7993  CE2 TRP C 152      -4.215 -11.272 -48.135  1.00 80.58           C  
ATOM   7994  CE3 TRP C 152      -4.716  -9.670 -49.875  1.00 80.58           C  
ATOM   7996  NE1 TRP C 152      -4.196 -11.235 -46.767  1.00 80.58           N  
ATOM   7998  CH2 TRP C 152      -3.610 -11.775 -50.400  1.00 80.58           C  
ATOM   8000  CZ2 TRP C 152      -3.710 -12.183 -49.063  1.00 80.58           C  
ATOM   8002  CZ3 TRP C 152      -4.137 -10.540 -50.814  1.00 80.58           C  
ATOM   8004  N   SER C 153      -2.421  -7.685 -47.320  1.00 75.26           N  
ATOM   8006  CA  SER C 153      -1.346  -8.133 -48.195  1.00 75.26           C  
ATOM   8008  C   SER C 153      -1.114  -9.613 -47.953  1.00 75.26           C  
ATOM   8009  CB  SER C 153      -0.070  -7.320 -47.955  1.00 75.26           C  
ATOM   8012  O   SER C 153      -1.319 -10.101 -46.849  1.00 75.26           O  
ATOM   8013  OG  SER C 153       0.269  -7.357 -46.587  1.00 75.26           O  
ATOM   8015  N   GLY C 154      -0.683 -10.362 -48.961  1.00 72.27           N  
ATOM   8017  CA  GLY C 154      -0.363 -11.768 -48.749  1.00 72.27           C  
ATOM   8020  C   GLY C 154       0.118 -12.504 -49.978  1.00 72.27           C  
ATOM   8021  O   GLY C 154       0.469 -11.907 -50.995  1.00 72.27           O  
ATOM   8022  N   TRP C 155       0.154 -13.824 -49.834  1.00 65.54           N  
ATOM   8024  CA  TRP C 155       0.840 -14.754 -50.722  1.00 65.54           C  
ATOM   8026  C   TRP C 155      -0.109 -15.695 -51.411  1.00 65.54           C  
ATOM   8027  CB  TRP C 155       1.809 -15.579 -49.884  1.00 65.54           C  
ATOM   8030  O   TRP C 155      -1.077 -16.120 -50.797  1.00 65.54           O  
ATOM   8031  CG  TRP C 155       2.936 -14.725 -49.509  1.00 65.54           C  
ATOM   8032  CD1 TRP C 155       3.077 -14.024 -48.372  1.00 65.54           C  
ATOM   8034  CD2 TRP C 155       3.979 -14.317 -50.402  1.00 65.54           C  
ATOM   8035  CE2 TRP C 155       4.746 -13.334 -49.746  1.00 65.54           C  
ATOM   8036  CE3 TRP C 155       4.251 -14.613 -51.740  1.00 65.54           C  
ATOM   8038  NE1 TRP C 155       4.138 -13.181 -48.531  1.00 65.54           N  
ATOM   8040  CH2 TRP C 155       6.097 -13.063 -51.664  1.00 65.54           C  
ATOM   8042  CZ2 TRP C 155       5.821 -12.720 -50.363  1.00 65.54           C  
ATOM   8044  CZ3 TRP C 155       5.256 -13.917 -52.387  1.00 65.54           C  
ATOM   8046  N   GLN C 156       0.226 -16.078 -52.642  1.00 65.11           N  
ATOM   8048  CA  GLN C 156      -0.535 -17.057 -53.420  1.00 65.11           C  
ATOM   8050  C   GLN C 156      -2.019 -16.697 -53.569  1.00 65.11           C  
ATOM   8051  CB  GLN C 156      -0.328 -18.471 -52.855  1.00 65.11           C  
ATOM   8054  O   GLN C 156      -2.904 -17.535 -53.407  1.00 65.11           O  
ATOM   8055  CG  GLN C 156       1.010 -19.090 -53.245  1.00 65.11           C  
ATOM   8058  CD  GLN C 156       1.090 -20.527 -52.739  1.00 65.11           C  
ATOM   8059  NE2 GLN C 156       1.783 -21.397 -53.437  1.00 65.11           N  
ATOM   8062  OE1 GLN C 156       0.534 -20.901 -51.718  1.00 65.11           O  
ATOM   8063  N   VAL C 157      -2.299 -15.447 -53.929  1.00 68.07           N  
ATOM   8065  CA  VAL C 157      -3.621 -15.078 -54.435  1.00 68.07           C  
ATOM   8067  C   VAL C 157      -3.671 -15.190 -55.940  1.00 68.07           C  
ATOM   8068  CB  VAL C 157      -4.086 -13.699 -53.980  1.00 68.07           C  
ATOM   8070  O   VAL C 157      -2.738 -14.794 -56.639  1.00 68.07           O  
ATOM   8071  CG1 VAL C 157      -4.646 -13.835 -52.568  1.00 68.07           C  
ATOM   8075  CG2 VAL C 157      -3.001 -12.624 -54.054  1.00 68.07           C  
ATOM   8079  N   SER C 158      -4.781 -15.730 -56.426  1.00 67.68           N  
ATOM   8081  CA  SER C 158      -5.108 -15.810 -57.842  1.00 67.68           C  
ATOM   8083  C   SER C 158      -6.134 -14.731 -58.174  1.00 67.68           C  
ATOM   8084  CB  SER C 158      -5.642 -17.210 -58.132  1.00 67.68           C  
ATOM   8087  O   SER C 158      -7.097 -14.574 -57.440  1.00 67.68           O  
ATOM   8088  OG  SER C 158      -6.114 -17.293 -59.452  1.00 67.68           O  
ATOM   8090  N   LEU C 159      -5.927 -13.984 -59.255  1.00 69.94           N  
ATOM   8092  CA  LEU C 159      -6.918 -13.140 -59.910  1.00 69.94           C  
ATOM   8094  C   LEU C 159      -7.428 -13.924 -61.112  1.00 69.94           C  
ATOM   8095  CB  LEU C 159      -6.252 -11.830 -60.399  1.00 69.94           C  
ATOM   8098  O   LEU C 159      -6.670 -14.130 -62.056  1.00 69.94           O  
ATOM   8099  CG  LEU C 159      -7.249 -10.745 -60.829  1.00 69.94           C  
ATOM   8101  CD1 LEU C 159      -7.834 -10.062 -59.607  1.00 69.94           C  
ATOM   8105  CD2 LEU C 159      -6.549  -9.642 -61.622  1.00 69.94           C  
ATOM   8109  N   LYS C 160      -8.685 -14.351 -61.121  1.00 68.79           N  
ATOM   8111  CA  LYS C 160      -9.297 -14.976 -62.304  1.00 68.79           C  
ATOM   8113  C   LYS C 160     -10.351 -14.076 -62.904  1.00 68.79           C  
ATOM   8114  CB  LYS C 160      -9.858 -16.359 -61.981  1.00 68.79           C  
ATOM   8117  O   LYS C 160     -10.786 -13.150 -62.254  1.00 68.79           O  
ATOM   8118  CG  LYS C 160      -8.818 -17.243 -61.293  1.00 68.79           C  
ATOM   8121  CD  LYS C 160      -9.332 -18.658 -61.067  1.00 68.79           C  
ATOM   8124  CE  LYS C 160      -8.168 -19.464 -60.495  1.00 68.79           C  
ATOM   8127  NZ  LYS C 160      -8.579 -20.845 -60.188  1.00 68.79           N  
ATOM   8131  N   ASN C 161     -10.765 -14.356 -64.122  1.00 65.09           N  
ATOM   8133  CA  ASN C 161     -11.807 -13.649 -64.849  1.00 65.09           C  
ATOM   8135  C   ASN C 161     -13.160 -14.415 -64.696  1.00 65.09           C  
ATOM   8136  CB  ASN C 161     -11.195 -13.465 -66.265  1.00 65.09           C  
ATOM   8139  O   ASN C 161     -13.178 -15.514 -64.135  1.00 65.09           O  
ATOM   8140  CG  ASN C 161     -11.494 -14.545 -67.271  1.00 65.09           C  
ATOM   8141  ND2 ASN C 161     -11.100 -14.336 -68.501  1.00 65.09           N  
ATOM   8144  OD1 ASN C 161     -12.055 -15.589 -66.981  1.00 65.09           O  
ATOM   8145  N   SER C 162     -14.305 -13.916 -65.197  1.00 62.50           N  
ATOM   8147  CA  SER C 162     -15.617 -14.578 -64.994  1.00 62.50           C  
ATOM   8149  C   SER C 162     -15.762 -15.901 -65.730  1.00 62.50           C  
ATOM   8150  CB  SER C 162     -16.820 -13.713 -65.389  1.00 62.50           C  
ATOM   8153  O   SER C 162     -16.660 -16.675 -65.411  1.00 62.50           O  
ATOM   8154  OG  SER C 162     -16.642 -13.064 -66.633  1.00 62.50           O  
ATOM   8156  N   ALA C 163     -14.903 -16.168 -66.715  1.00 65.18           N  
ATOM   8158  CA  ALA C 163     -14.801 -17.475 -67.352  1.00 65.18           C  
ATOM   8160  C   ALA C 163     -13.935 -18.456 -66.531  1.00 65.18           C  
ATOM   8161  CB  ALA C 163     -14.287 -17.280 -68.785  1.00 65.18           C  
ATOM   8165  O   ALA C 163     -13.759 -19.603 -66.932  1.00 65.18           O  
ATOM   8166  N   GLY C 164     -13.391 -18.022 -65.388  1.00 66.40           N  
ATOM   8168  CA  GLY C 164     -12.491 -18.794 -64.535  1.00 66.40           C  
ATOM   8171  C   GLY C 164     -11.037 -18.811 -65.014  1.00 66.40           C  
ATOM   8172  O   GLY C 164     -10.236 -19.565 -64.466  1.00 66.40           O  
ATOM   8173  N   THR C 165     -10.675 -18.011 -66.021  1.00 69.87           N  
ATOM   8175  CA  THR C 165      -9.299 -17.923 -66.535  1.00 69.87           C  
ATOM   8177  C   THR C 165      -8.427 -17.112 -65.588  1.00 69.87           C  
ATOM   8178  CB  THR C 165      -9.254 -17.264 -67.919  1.00 69.87           C  
ATOM   8180  O   THR C 165      -8.809 -16.013 -65.204  1.00 69.87           O  
ATOM   8181  CG2 THR C 165      -7.889 -17.398 -68.588  1.00 69.87           C  
ATOM   8185  OG1 THR C 165     -10.210 -17.845 -68.781  1.00 69.87           O  
ATOM   8187  N   GLU C 166      -7.251 -17.624 -65.235  1.00 71.44           N  
ATOM   8189  CA  GLU C 166      -6.291 -16.926 -64.379  1.00 71.44           C  
ATOM   8191  C   GLU C 166      -5.619 -15.766 -65.125  1.00 71.44           C  
ATOM   8192  CB  GLU C 166      -5.305 -17.958 -63.816  1.00 71.44           C  
ATOM   8195  O   GLU C 166      -4.976 -15.957 -66.154  1.00 71.44           O  
ATOM   8196  CG  GLU C 166      -4.456 -17.428 -62.655  1.00 71.44           C  
ATOM   8199  CD  GLU C 166      -3.994 -18.606 -61.787  1.00 71.44           C  
ATOM   8200  OE1 GLU C 166      -4.693 -18.889 -60.784  1.00 71.44           O  
ATOM   8201  OE2 GLU C 166      -2.997 -19.262 -62.150  1.00 71.44           O  
ATOM   8202  N   LEU C 167      -5.807 -14.556 -64.602  1.00 70.92           N  
ATOM   8204  CA  LEU C 167      -5.236 -13.300 -65.085  1.00 70.92           C  
ATOM   8206  C   LEU C 167      -3.908 -12.982 -64.386  1.00 70.92           C  
ATOM   8207  CB  LEU C 167      -6.234 -12.163 -64.805  1.00 70.92           C  
ATOM   8210  O   LEU C 167      -3.016 -12.383 -64.983  1.00 70.92           O  
ATOM   8211  CG  LEU C 167      -7.610 -12.304 -65.471  1.00 70.92           C  
ATOM   8213  CD1 LEU C 167      -8.529 -11.218 -64.919  1.00 70.92           C  
ATOM   8217  CD2 LEU C 167      -7.515 -12.196 -66.993  1.00 70.92           C  
ATOM   8221  N   ALA C 168      -3.781 -13.353 -63.109  1.00 73.93           N  
ATOM   8223  CA  ALA C 168      -2.560 -13.200 -62.323  1.00 73.93           C  
ATOM   8225  C   ALA C 168      -2.547 -14.173 -61.140  1.00 73.93           C  
ATOM   8226  CB  ALA C 168      -2.458 -11.752 -61.822  1.00 73.93           C  
ATOM   8230  O   ALA C 168      -3.596 -14.517 -60.610  1.00 73.93           O  
ATOM   8231  N   ILE C 169      -1.363 -14.570 -60.681  1.00 72.19           N  
ATOM   8233  CA  ILE C 169      -1.188 -15.403 -59.487  1.00 72.19           C  
ATOM   8235  C   ILE C 169       0.101 -15.012 -58.774  1.00 72.19           C  
ATOM   8236  CB  ILE C 169      -1.230 -16.907 -59.844  1.00 72.19           C  
ATOM   8238  O   ILE C 169       1.152 -14.927 -59.407  1.00 72.19           O  
ATOM   8239  CG1 ILE C 169      -1.114 -17.766 -58.565  1.00 72.19           C  
ATOM   8242  CG2 ILE C 169      -0.159 -17.297 -60.886  1.00 72.19           C  
ATOM   8246  CD1 ILE C 169      -1.286 -19.268 -58.822  1.00 72.19           C  
ATOM   8250  N   GLY C 170       0.047 -14.768 -57.468  1.00 72.28           N  
ATOM   8252  CA  GLY C 170       1.245 -14.476 -56.684  1.00 72.28           C  
ATOM   8255  C   GLY C 170       0.968 -13.649 -55.441  1.00 72.28           C  
ATOM   8256  O   GLY C 170       0.017 -13.918 -54.709  1.00 72.28           O  
ATOM   8257  N   MET C 171       1.826 -12.665 -55.178  1.00 71.93           N  
ATOM   8259  CA  MET C 171       1.602 -11.731 -54.082  1.00 71.93           C  
ATOM   8261  C   MET C 171       0.480 -10.796 -54.440  1.00 71.93           C  
ATOM   8262  CB  MET C 171       2.783 -10.814 -53.798  1.00 71.93           C  
ATOM   8265  O   MET C 171       0.447 -10.275 -55.556  1.00 71.93           O  
ATOM   8266  CG  MET C 171       3.917 -11.505 -53.105  1.00 71.93           C  
ATOM   8269  SD  MET C 171       5.133 -10.395 -52.330  1.00 71.93           S  
ATOM   8270  CE  MET C 171       4.360 -10.085 -50.721  1.00 71.93           C  
ATOM   8274  N   GLY C 172      -0.363 -10.511 -53.461  1.00 74.85           N  
ATOM   8276  CA  GLY C 172      -1.385  -9.500 -53.602  1.00 74.85           C  
ATOM   8279  C   GLY C 172      -1.333  -8.453 -52.515  1.00 74.85           C  
ATOM   8280  O   GLY C 172      -0.901  -8.711 -51.393  1.00 74.85           O  
ATOM   8281  N   GLN C 173      -1.864  -7.292 -52.868  1.00 78.98           N  
ATOM   8283  CA  GLN C 173      -2.393  -6.326 -51.930  1.00 78.98           C  
ATOM   8285  C   GLN C 173      -3.829  -6.000 -52.304  1.00 78.98           C  
ATOM   8286  CB  GLN C 173      -1.540  -5.067 -51.933  1.00 78.98           C  
ATOM   8289  O   GLN C 173      -4.138  -5.841 -53.485  1.00 78.98           O  
ATOM   8290  CG  GLN C 173      -1.818  -4.239 -50.684  1.00 78.98           C  
ATOM   8293  CD  GLN C 173      -0.870  -3.067 -50.575  1.00 78.98           C  
ATOM   8294  NE2 GLN C 173      -0.654  -2.608 -49.368  1.00 78.98           N  
ATOM   8297  OE1 GLN C 173      -0.330  -2.560 -51.549  1.00 78.98           O  
ATOM   8298  N   VAL C 174      -4.688  -5.885 -51.301  1.00 79.59           N  
ATOM   8300  CA  VAL C 174      -6.101  -5.551 -51.429  1.00 79.59           C  
ATOM   8302  C   VAL C 174      -6.428  -4.451 -50.425  1.00 79.59           C  
ATOM   8303  CB  VAL C 174      -6.992  -6.783 -51.172  1.00 79.59           C  
ATOM   8305  O   VAL C 174      -6.085  -4.541 -49.251  1.00 79.59           O  
ATOM   8306  CG1 VAL C 174      -8.472  -6.408 -51.269  1.00 79.59           C  
ATOM   8310  CG2 VAL C 174      -6.751  -7.966 -52.129  1.00 79.59           C  
ATOM   8314  N   PHE C 175      -7.152  -3.447 -50.887  1.00 80.27           N  
ATOM   8316  CA  PHE C 175      -7.829  -2.449 -50.077  1.00 80.27           C  
ATOM   8318  C   PHE C 175      -9.317  -2.579 -50.340  1.00 80.27           C  
ATOM   8319  CB  PHE C 175      -7.349  -1.054 -50.461  1.00 80.27           C  
ATOM   8322  O   PHE C 175      -9.733  -2.641 -51.496  1.00 80.27           O  
ATOM   8323  CG  PHE C 175      -5.882  -0.873 -50.185  1.00 80.27           C  
ATOM   8324  CD1 PHE C 175      -5.473  -0.456 -48.910  1.00 80.27           C  
ATOM   8326  CD2 PHE C 175      -4.938  -1.195 -51.173  1.00 80.27           C  
ATOM   8328  CE1 PHE C 175      -4.108  -0.414 -48.595  1.00 80.27           C  
ATOM   8330  CE2 PHE C 175      -3.572  -1.124 -50.870  1.00 80.27           C  
ATOM   8332  CZ  PHE C 175      -3.170  -0.764 -49.575  1.00 80.27           C  
ATOM   8334  N   ALA C 176     -10.123  -2.617 -49.291  1.00 80.13           N  
ATOM   8336  CA  ALA C 176     -11.564  -2.742 -49.424  1.00 80.13           C  
ATOM   8338  C   ALA C 176     -12.285  -1.903 -48.382  1.00 80.13           C  
ATOM   8339  CB  ALA C 176     -11.958  -4.223 -49.338  1.00 80.13           C  
ATOM   8343  O   ALA C 176     -11.750  -1.544 -47.331  1.00 80.13           O  
ATOM   8344  N   THR C 177     -13.548  -1.607 -48.648  1.00 78.15           N  
ATOM   8346  CA  THR C 177     -14.471  -1.189 -47.597  1.00 78.15           C  
ATOM   8348  C   THR C 177     -15.749  -1.926 -47.745  1.00 78.15           C  
ATOM   8349  CB  THR C 177     -14.701   0.305 -47.481  1.00 78.15           C  
ATOM   8351  O   THR C 177     -16.269  -2.161 -48.836  1.00 78.15           O  
ATOM   8352  CG2 THR C 177     -15.730   0.829 -46.489  1.00 78.15           C  
ATOM   8356  OG1 THR C 177     -13.410   0.762 -47.107  1.00 78.15           O  
ATOM   8358  N   LEU C 178     -16.166  -2.372 -46.580  1.00 82.25           N  
ATOM   8360  CA  LEU C 178     -17.242  -3.296 -46.422  1.00 82.25           C  
ATOM   8362  C   LEU C 178     -18.220  -2.637 -45.473  1.00 82.25           C  
ATOM   8363  CB  LEU C 178     -16.682  -4.622 -45.890  1.00 82.25           C  
ATOM   8366  O   LEU C 178     -17.812  -2.196 -44.402  1.00 82.25           O  
ATOM   8367  CG  LEU C 178     -15.569  -5.242 -46.768  1.00 82.25           C  
ATOM   8369  CD1 LEU C 178     -14.323  -5.586 -45.956  1.00 82.25           C  
ATOM   8373  CD2 LEU C 178     -16.078  -6.514 -47.418  1.00 82.25           C  
ATOM   8377  N   HIS C 179     -19.488  -2.570 -45.843  1.00 82.80           N  
ATOM   8379  CA  HIS C 179     -20.534  -2.055 -44.969  1.00 82.80           C  
ATOM   8381  C   HIS C 179     -21.525  -3.160 -44.647  1.00 82.80           C  
ATOM   8382  CB  HIS C 179     -21.199  -0.811 -45.568  1.00 82.80           C  
ATOM   8385  O   HIS C 179     -21.730  -4.091 -45.425  1.00 82.80           O  
ATOM   8386  CG  HIS C 179     -21.957  -1.085 -46.837  1.00 82.80           C  
ATOM   8387  CD2 HIS C 179     -23.210  -1.625 -46.951  1.00 82.80           C  
ATOM   8389  ND1 HIS C 179     -21.506  -0.824 -48.106  1.00 82.80           N  
ATOM   8391  CE1 HIS C 179     -22.449  -1.234 -48.969  1.00 82.80           C  
ATOM   8393  NE2 HIS C 179     -23.512  -1.728 -48.312  1.00 82.80           N  
ATOM   8394  N   TYR C 180     -22.146  -3.073 -43.480  1.00 88.57           N  
ATOM   8396  CA  TYR C 180     -23.255  -3.944 -43.155  1.00 88.57           C  
ATOM   8398  C   TYR C 180     -24.509  -3.472 -43.895  1.00 88.57           C  
ATOM   8399  CB  TYR C 180     -23.439  -3.993 -41.645  1.00 88.57           C  
ATOM   8402  O   TYR C 180     -24.949  -2.335 -43.721  1.00 88.57           O  
ATOM   8403  CG  TYR C 180     -24.545  -4.939 -41.249  1.00 88.57           C  
ATOM   8404  CD1 TYR C 180     -25.822  -4.431 -40.948  1.00 88.57           C  
ATOM   8406  CD2 TYR C 180     -24.300  -6.325 -41.208  1.00 88.57           C  
ATOM   8408  CE1 TYR C 180     -26.845  -5.308 -40.550  1.00 88.57           C  
ATOM   8410  CE2 TYR C 180     -25.329  -7.208 -40.827  1.00 88.57           C  
ATOM   8412  OH  TYR C 180     -27.597  -7.514 -40.065  1.00 88.57           O  
ATOM   8414  CZ  TYR C 180     -26.599  -6.695 -40.482  1.00 88.57           C  
ATOM   8415  N   ASP C 181     -25.083  -4.352 -44.712  1.00 83.96           N  
ATOM   8417  CA  ASP C 181     -26.338  -4.116 -45.417  1.00 83.96           C  
ATOM   8419  C   ASP C 181     -27.489  -4.799 -44.653  1.00 83.96           C  
ATOM   8420  CB  ASP C 181     -26.228  -4.600 -46.865  1.00 83.96           C  
ATOM   8423  O   ASP C 181     -27.622  -6.033 -44.686  1.00 83.96           O  
ATOM   8424  CG  ASP C 181     -27.522  -4.423 -47.670  1.00 83.96           C  
ATOM   8425  OD1 ASP C 181     -28.507  -3.873 -47.118  1.00 83.96           O  
ATOM   8426  OD2 ASP C 181     -27.542  -4.940 -48.812  1.00 83.96           O  
ATOM   8427  N   PRO C 182     -28.348  -4.023 -43.966  1.00 87.49           N  
ATOM   8428  CA  PRO C 182     -29.460  -4.579 -43.211  1.00 87.49           C  
ATOM   8430  C   PRO C 182     -30.519  -5.237 -44.106  1.00 87.49           C  
ATOM   8431  CB  PRO C 182     -30.032  -3.399 -42.419  1.00 87.49           C  
ATOM   8434  O   PRO C 182     -31.250  -6.095 -43.615  1.00 87.49           O  
ATOM   8435  CG  PRO C 182     -29.700  -2.190 -43.289  1.00 87.49           C  
ATOM   8438  CD  PRO C 182     -28.349  -2.569 -43.886  1.00 87.49           C  
ATOM   8441  N   ALA C 183     -30.602  -4.902 -45.403  1.00 83.34           N  
ATOM   8443  CA  ALA C 183     -31.593  -5.487 -46.310  1.00 83.34           C  
ATOM   8445  C   ALA C 183     -31.338  -6.979 -46.577  1.00 83.34           C  
ATOM   8446  CB  ALA C 183     -31.605  -4.687 -47.617  1.00 83.34           C  
ATOM   8450  O   ALA C 183     -32.277  -7.727 -46.845  1.00 83.34           O  
ATOM   8451  N   VAL C 184     -30.081  -7.425 -46.469  1.00 79.27           N  
ATOM   8453  CA  VAL C 184     -29.700  -8.843 -46.592  1.00 79.27           C  
ATOM   8455  C   VAL C 184     -29.105  -9.431 -45.315  1.00 79.27           C  
ATOM   8456  CB  VAL C 184     -28.784  -9.081 -47.799  1.00 79.27           C  
ATOM   8458  O   VAL C 184     -28.660 -10.577 -45.315  1.00 79.27           O  
ATOM   8459  CG1 VAL C 184     -29.479  -8.651 -49.099  1.00 79.27           C  
ATOM   8463  CG2 VAL C 184     -27.431  -8.376 -47.660  1.00 79.27           C  
ATOM   8467  N   SER C 185     -29.088  -8.654 -44.227  1.00 81.89           N  
ATOM   8469  CA  SER C 185     -28.484  -9.018 -42.944  1.00 81.89           C  
ATOM   8471  C   SER C 185     -27.044  -9.545 -43.079  1.00 81.89           C  
ATOM   8472  CB  SER C 185     -29.419  -9.965 -42.176  1.00 81.89           C  
ATOM   8475  O   SER C 185     -26.660 -10.509 -42.410  1.00 81.89           O  
ATOM   8476  OG  SER C 185     -28.882 -10.263 -40.903  1.00 81.89           O  
ATOM   8478  N   ASN C 186     -26.241  -8.933 -43.952  1.00 80.44           N  
ATOM   8480  CA  ASN C 186     -24.880  -9.384 -44.231  1.00 80.44           C  
ATOM   8482  C   ASN C 186     -23.954  -8.213 -44.577  1.00 80.44           C  
ATOM   8483  CB  ASN C 186     -24.920 -10.447 -45.350  1.00 80.44           C  
ATOM   8486  O   ASN C 186     -24.412  -7.139 -44.960  1.00 80.44           O  
ATOM   8487  CG  ASN C 186     -23.752 -11.415 -45.284  1.00 80.44           C  
ATOM   8488  ND2 ASN C 186     -23.758 -12.444 -46.097  1.00 80.44           N  
ATOM   8491  OD1 ASN C 186     -22.832 -11.282 -44.496  1.00 80.44           O  
ATOM   8492  N   TRP C 187     -22.646  -8.426 -44.469  1.00 82.76           N  
ATOM   8494  CA  TRP C 187     -21.670  -7.459 -44.954  1.00 82.76           C  
ATOM   8496  C   TRP C 187     -21.614  -7.489 -46.474  1.00 82.76           C  
ATOM   8497  CB  TRP C 187     -20.301  -7.717 -44.334  1.00 82.76           C  
ATOM   8500  O   TRP C 187     -21.725  -8.554 -47.084  1.00 82.76           O  
ATOM   8501  CG  TRP C 187     -20.276  -7.559 -42.852  1.00 82.76           C  
ATOM   8502  CD1 TRP C 187     -20.543  -8.507 -41.924  1.00 82.76           C  
ATOM   8504  CD2 TRP C 187     -19.974  -6.347 -42.115  1.00 82.76           C  
ATOM   8505  CE2 TRP C 187     -20.102  -6.619 -40.722  1.00 82.76           C  
ATOM   8506  CE3 TRP C 187     -19.586  -5.050 -42.498  1.00 82.76           C  
ATOM   8508  NE1 TRP C 187     -20.416  -7.960 -40.657  1.00 82.76           N  
ATOM   8510  CH2 TRP C 187     -19.569  -4.332 -40.167  1.00 82.76           C  
ATOM   8512  CZ2 TRP C 187     -19.903  -5.632 -39.749  1.00 82.76           C  
ATOM   8514  CZ3 TRP C 187     -19.387  -4.055 -41.531  1.00 82.76           C  
ATOM   8516  N   ARG C 188     -21.421  -6.324 -47.079  1.00 79.48           N  
ATOM   8518  CA  ARG C 188     -21.246  -6.127 -48.514  1.00 79.48           C  
ATOM   8520  C   ARG C 188     -19.911  -5.470 -48.783  1.00 79.48           C  
ATOM   8521  CB  ARG C 188     -22.374  -5.239 -49.059  1.00 79.48           C  
ATOM   8524  O   ARG C 188     -19.515  -4.603 -48.014  1.00 79.48           O  
ATOM   8525  CG  ARG C 188     -23.760  -5.880 -48.975  1.00 79.48           C  
ATOM   8528  CD  ARG C 188     -23.830  -7.123 -49.850  1.00 79.48           C  
ATOM   8531  NE  ARG C 188     -25.216  -7.550 -50.045  1.00 79.48           N  
ATOM   8533  NH1 ARG C 188     -24.740  -9.050 -51.698  1.00 79.48           N  
ATOM   8536  NH2 ARG C 188     -26.860  -8.524 -51.247  1.00 79.48           N  
ATOM   8539  CZ  ARG C 188     -25.600  -8.388 -50.980  1.00 79.48           C  
ATOM   8540  N   VAL C 189     -19.240  -5.851 -49.868  1.00 76.15           N  
ATOM   8542  CA  VAL C 189     -18.146  -5.024 -50.400  1.00 76.15           C  
ATOM   8544  C   VAL C 189     -18.805  -3.835 -51.071  1.00 76.15           C  
ATOM   8545  CB  VAL C 189     -17.246  -5.767 -51.404  1.00 76.15           C  
ATOM   8547  O   VAL C 189     -19.581  -4.022 -52.002  1.00 76.15           O  
ATOM   8548  CG1 VAL C 189     -16.084  -4.896 -51.881  1.00 76.15           C  
ATOM   8552  CG2 VAL C 189     -16.632  -7.039 -50.816  1.00 76.15           C  
ATOM   8556  N   GLU C 190     -18.524  -2.636 -50.579  1.00 75.07           N  
ATOM   8558  CA  GLU C 190     -18.920  -1.418 -51.276  1.00 75.07           C  
ATOM   8560  C   GLU C 190     -17.999  -1.244 -52.470  1.00 75.07           C  
ATOM   8561  CB  GLU C 190     -18.852  -0.230 -50.312  1.00 75.07           C  
ATOM   8564  O   GLU C 190     -18.452  -1.184 -53.607  1.00 75.07           O  
ATOM   8565  CG  GLU C 190     -19.764   0.921 -50.760  1.00 75.07           C  
ATOM   8568  CD  GLU C 190     -19.786   2.061 -49.733  1.00 75.07           C  
ATOM   8569  OE1 GLU C 190     -19.967   3.228 -50.140  1.00 75.07           O  
ATOM   8570  OE2 GLU C 190     -19.698   1.728 -48.526  1.00 75.07           O  
ATOM   8571  N   HIS C 191     -16.689  -1.261 -52.210  1.00 72.55           N  
ATOM   8573  CA  HIS C 191     -15.712  -1.435 -53.265  1.00 72.55           C  
ATOM   8575  C   HIS C 191     -14.393  -2.025 -52.748  1.00 72.55           C  
ATOM   8576  CB  HIS C 191     -15.505  -0.142 -54.071  1.00 72.55           C  
ATOM   8579  O   HIS C 191     -14.132  -2.123 -51.542  1.00 72.55           O  
ATOM   8580  CG  HIS C 191     -16.582   0.931 -54.070  1.00 72.55           C  
ATOM   8581  CD2 HIS C 191     -17.250   1.631 -53.090  1.00 72.55           C  
ATOM   8583  ND1 HIS C 191     -16.961   1.501 -55.216  1.00 72.55           N  
ATOM   8585  CE1 HIS C 191     -17.761   2.543 -55.003  1.00 72.55           C  
ATOM   8587  NE2 HIS C 191     -17.955   2.683 -53.698  1.00 72.55           N  
ATOM   8588  N   MET C 192     -13.550  -2.411 -53.693  1.00 76.45           N  
ATOM   8590  CA  MET C 192     -12.268  -3.033 -53.442  1.00 76.45           C  
ATOM   8592  C   MET C 192     -11.319  -2.729 -54.598  1.00 76.45           C  
ATOM   8593  CB  MET C 192     -12.527  -4.532 -53.225  1.00 76.45           C  
ATOM   8596  O   MET C 192     -11.706  -2.767 -55.760  1.00 76.45           O  
ATOM   8597  CG  MET C 192     -11.263  -5.367 -53.078  1.00 76.45           C  
ATOM   8600  SD  MET C 192     -11.567  -7.124 -52.744  1.00 76.45           S  
ATOM   8601  CE  MET C 192     -12.246  -7.661 -54.334  1.00 76.45           C  
ATOM   8605  N   PHE C 193     -10.057  -2.449 -54.321  1.00 77.75           N  
ATOM   8607  CA  PHE C 193      -9.020  -2.392 -55.344  1.00 77.75           C  
ATOM   8609  C   PHE C 193      -7.754  -3.031 -54.823  1.00 77.75           C  
ATOM   8610  CB  PHE C 193      -8.758  -0.956 -55.824  1.00 77.75           C  
ATOM   8613  O   PHE C 193      -7.564  -3.228 -53.627  1.00 77.75           O  
ATOM   8614  CG  PHE C 193      -7.908  -0.122 -54.888  1.00 77.75           C  
ATOM   8615  CD1 PHE C 193      -8.526   0.523 -53.815  1.00 77.75           C  
ATOM   8617  CD2 PHE C 193      -6.517  -0.007 -55.060  1.00 77.75           C  
ATOM   8619  CE1 PHE C 193      -7.778   1.294 -52.913  1.00 77.75           C  
ATOM   8621  CE2 PHE C 193      -5.758   0.737 -54.140  1.00 77.75           C  
ATOM   8623  CZ  PHE C 193      -6.392   1.380 -53.068  1.00 77.75           C  
ATOM   8625  N   GLY C 194      -6.859  -3.349 -55.735  1.00 78.18           N  
ATOM   8627  CA  GLY C 194      -5.602  -3.925 -55.332  1.00 78.18           C  
ATOM   8630  C   GLY C 194      -4.762  -4.315 -56.513  1.00 78.18           C  
ATOM   8631  O   GLY C 194      -5.015  -3.920 -57.656  1.00 78.18           O  
ATOM   8632  N   ARG C 195      -3.712  -5.060 -56.225  1.00 75.43           N  
ATOM   8634  CA  ARG C 195      -2.745  -5.503 -57.212  1.00 75.43           C  
ATOM   8636  C   ARG C 195      -2.319  -6.914 -56.870  1.00 75.43           C  
ATOM   8637  CB  ARG C 195      -1.580  -4.509 -57.204  1.00 75.43           C  
ATOM   8640  O   ARG C 195      -2.033  -7.178 -55.710  1.00 75.43           O  
ATOM   8641  CG  ARG C 195      -0.485  -4.858 -58.211  1.00 75.43           C  
ATOM   8644  CD  ARG C 195       0.584  -3.767 -58.167  1.00 75.43           C  
ATOM   8647  NE  ARG C 195       1.783  -4.203 -58.885  1.00 75.43           N  
ATOM   8649  NH1 ARG C 195       3.241  -2.723 -57.991  1.00 75.43           N  
ATOM   8652  NH2 ARG C 195       4.033  -4.489 -59.083  1.00 75.43           N  
ATOM   8655  CZ  ARG C 195       3.012  -3.808 -58.655  1.00 75.43           C  
ATOM   8656  N   ILE C 196      -2.253  -7.784 -57.870  1.00 76.36           N  
ATOM   8658  CA  ILE C 196      -1.581  -9.080 -57.774  1.00 76.36           C  
ATOM   8660  C   ILE C 196      -0.400  -9.053 -58.730  1.00 76.36           C  
ATOM   8661  CB  ILE C 196      -2.541 -10.267 -58.009  1.00 76.36           C  
ATOM   8663  O   ILE C 196      -0.575  -8.826 -59.927  1.00 76.36           O  
ATOM   8664  CG1 ILE C 196      -3.592 -10.257 -56.875  1.00 76.36           C  
ATOM   8667  CG2 ILE C 196      -1.751 -11.593 -58.035  1.00 76.36           C  
ATOM   8671  CD1 ILE C 196      -4.590 -11.418 -56.840  1.00 76.36           C  
ATOM   8675  N   ASN C 197       0.808  -9.252 -58.214  1.00 72.98           N  
ATOM   8677  CA  ASN C 197       2.053  -9.110 -58.963  1.00 72.98           C  
ATOM   8679  C   ASN C 197       2.142  -7.774 -59.695  1.00 72.98           C  
ATOM   8680  CB  ASN C 197       2.268 -10.326 -59.873  1.00 72.98           C  
ATOM   8683  O   ASN C 197       2.358  -6.765 -59.048  1.00 72.98           O  
ATOM   8684  CG  ASN C 197       2.537 -11.575 -59.080  1.00 72.98           C  
ATOM   8685  ND2 ASN C 197       2.648 -12.674 -59.774  1.00 72.98           N  
ATOM   8688  OD1 ASN C 197       2.637 -11.570 -57.866  1.00 72.98           O  
ATOM   8689  N   ASN C 198       1.978  -7.732 -61.020  1.00 67.13           N  
ATOM   8691  CA  ASN C 198       1.992  -6.506 -61.830  1.00 67.13           C  
ATOM   8693  C   ASN C 198       0.597  -6.099 -62.331  1.00 67.13           C  
ATOM   8694  CB  ASN C 198       3.038  -6.661 -62.949  1.00 67.13           C  
ATOM   8697  O   ASN C 198       0.465  -5.074 -62.996  1.00 67.13           O  
ATOM   8698  CG  ASN C 198       4.443  -6.769 -62.381  1.00 67.13           C  
ATOM   8699  ND2 ASN C 198       5.282  -7.604 -62.949  1.00 67.13           N  
ATOM   8702  OD1 ASN C 198       4.776  -6.126 -61.396  1.00 67.13           O  
ATOM   8703  N   THR C 199      -0.436  -6.859 -61.968  1.00 72.18           N  
ATOM   8705  CA  THR C 199      -1.807  -6.692 -62.447  1.00 72.18           C  
ATOM   8707  C   THR C 199      -2.642  -5.942 -61.417  1.00 72.18           C  
ATOM   8708  CB  THR C 199      -2.433  -8.054 -62.781  1.00 72.18           C  
ATOM   8710  O   THR C 199      -2.918  -6.439 -60.326  1.00 72.18           O  
ATOM   8711  CG2 THR C 199      -3.789  -7.902 -63.467  1.00 72.18           C  
ATOM   8715  OG1 THR C 199      -1.584  -8.741 -63.673  1.00 72.18           O  
ATOM   8717  N   ASN C 200      -3.040  -4.725 -61.769  1.00 72.91           N  
ATOM   8719  CA  ASN C 200      -3.968  -3.899 -61.005  1.00 72.91           C  
ATOM   8721  C   ASN C 200      -5.418  -4.358 -61.247  1.00 72.91           C  
ATOM   8722  CB  ASN C 200      -3.759  -2.443 -61.462  1.00 72.91           C  
ATOM   8725  O   ASN C 200      -5.783  -4.629 -62.387  1.00 72.91           O  
ATOM   8726  CG  ASN C 200      -2.545  -1.745 -60.866  1.00 72.91           C  
ATOM   8727  ND2 ASN C 200      -2.284  -0.537 -61.313  1.00 72.91           N  
ATOM   8730  OD1 ASN C 200      -1.850  -2.220 -59.980  1.00 72.91           O  
ATOM   8731  N   PHE C 201      -6.253  -4.386 -60.207  1.00 74.26           N  
ATOM   8733  CA  PHE C 201      -7.690  -4.665 -60.318  1.00 74.26           C  
ATOM   8735  C   PHE C 201      -8.528  -3.710 -59.457  1.00 74.26           C  
ATOM   8736  CB  PHE C 201      -7.963  -6.127 -59.930  1.00 74.26           C  
ATOM   8739  O   PHE C 201      -8.023  -3.127 -58.489  1.00 74.26           O  
ATOM   8740  CG  PHE C 201      -7.770  -6.394 -58.451  1.00 74.26           C  
ATOM   8741  CD1 PHE C 201      -6.539  -6.889 -57.976  1.00 74.26           C  
ATOM   8743  CD2 PHE C 201      -8.805  -6.093 -57.543  1.00 74.26           C  
ATOM   8745  CE1 PHE C 201      -6.341  -7.063 -56.596  1.00 74.26           C  
ATOM   8747  CE2 PHE C 201      -8.592  -6.233 -56.163  1.00 74.26           C  
ATOM   8749  CZ  PHE C 201      -7.358  -6.710 -55.696  1.00 74.26           C  
ATOM   8751  N   THR C 202      -9.822  -3.622 -59.777  1.00 73.48           N  
ATOM   8753  CA  THR C 202     -10.862  -2.910 -59.016  1.00 73.48           C  
ATOM   8755  C   THR C 202     -12.196  -3.647 -59.082  1.00 73.48           C  
ATOM   8756  CB  THR C 202     -11.108  -1.498 -59.550  1.00 73.48           C  
ATOM   8758  O   THR C 202     -12.552  -4.176 -60.130  1.00 73.48           O  
ATOM   8759  CG2 THR C 202     -10.032  -0.505 -59.150  1.00 73.48           C  
ATOM   8763  OG1 THR C 202     -11.201  -1.450 -60.958  1.00 73.48           O  
ATOM   8765  N   CYS C 203     -12.956  -3.611 -57.995  1.00 65.77           N  
ATOM   8767  CA  CYS C 203     -14.199  -4.329 -57.759  1.00 65.77           C  
ATOM   8769  C   CYS C 203     -15.220  -3.423 -57.065  1.00 65.77           C  
ATOM   8770  CB  CYS C 203     -13.878  -5.547 -56.897  1.00 65.77           C  
ATOM   8773  O   CYS C 203     -14.857  -2.681 -56.154  1.00 65.77           O  
ATOM   8774  SG  CYS C 203     -13.085  -6.884 -57.799  1.00 65.77           S  
ATOM   8775  N   TRP C 204     -16.469  -3.487 -57.528  1.00 61.86           N  
ATOM   8777  CA  TRP C 204     -17.612  -2.654 -57.140  1.00 61.86           C  
ATOM   8779  C   TRP C 204     -18.856  -3.560 -57.146  1.00 61.86           C  
ATOM   8780  CB  TRP C 204     -17.773  -1.434 -58.094  1.00 61.86           C  
ATOM   8783  O   TRP C 204     -18.919  -4.470 -58.018  1.00 61.86           O  
ATOM   8784  CG  TRP C 204     -16.511  -0.751 -58.572  1.00 61.86           C  
ATOM   8785  CD1 TRP C 204     -15.602  -1.315 -59.397  1.00 61.86           C  
ATOM   8787  CD2 TRP C 204     -15.944   0.564 -58.268  1.00 61.86           C  
ATOM   8788  CE2 TRP C 204     -14.561   0.517 -58.568  1.00 61.86           C  
ATOM   8789  CE3 TRP C 204     -16.411   1.809 -57.815  1.00 61.86           C  
ATOM   8791  NE1 TRP C 204     -14.456  -0.549 -59.426  1.00 61.86           N  
ATOM   8793  CH2 TRP C 204     -14.141   2.530 -57.318  1.00 61.86           C  
ATOM   8795  CZ2 TRP C 204     -13.651   1.444 -58.056  1.00 61.86           C  
ATOM   8797  CZ3 TRP C 204     -15.517   2.769 -57.291  1.00 61.86           C  
ATOM   8799  OXT TRP C 204     -19.705  -3.393 -56.259  1.00 61.86           O  
TER
END
