# Supplementary material for: Improving deep learning protein monomer and complex structure prediction using DeepMSA2 with huge metagenomics data
Source: Nat Methods. 2024 Jan 2;21(2):279–89. doi: 10.1038/s41592-023-02130-4 (PMC10864179; doi:10.1038/s41592-023-02130-4)
Supplement: Supplementary file 17 — Statistical source data and structure coordinate files. [file 41592_2023_2130_MOESM17_ESM.zip › Figure6/Fig6B.T1178o.DMFold-Multimer_model.pdb]

PFRMAT TS
TARGET T1178
MODEL   1
PARENT N/A
ATOM      1  N   GLY A   1      28.858 -17.176 -73.306  1.00 47.36           N  
ATOM      5  CA  GLY A   1      29.025 -16.005 -72.428  1.00 47.36           C  
ATOM      8  C   GLY A   1      29.592 -16.493 -71.121  1.00 47.36           C  
ATOM      9  O   GLY A   1      29.277 -17.612 -70.740  1.00 47.36           O  
ATOM     10  N   SER A   2      30.454 -15.725 -70.465  1.00 53.06           N  
ATOM     12  CA  SER A   2      30.782 -15.969 -69.062  1.00 53.06           C  
ATOM     14  C   SER A   2      29.471 -16.000 -68.279  1.00 53.06           C  
ATOM     15  CB  SER A   2      31.683 -14.832 -68.555  1.00 53.06           C  
ATOM     18  O   SER A   2      28.760 -14.998 -68.244  1.00 53.06           O  
ATOM     19  OG  SER A   2      31.131 -13.575 -68.909  1.00 53.06           O  
ATOM     21  N   ASN A   3      29.117 -17.143 -67.693  1.00 51.87           N  
ATOM     23  CA  ASN A   3      28.177 -17.149 -66.580  1.00 51.87           C  
ATOM     25  C   ASN A   3      28.915 -16.463 -65.439  1.00 51.87           C  
ATOM     26  CB  ASN A   3      27.735 -18.587 -66.228  1.00 51.87           C  
ATOM     29  O   ASN A   3      29.586 -17.102 -64.635  1.00 51.87           O  
ATOM     30  CG  ASN A   3      26.357 -18.961 -66.741  1.00 51.87           C  
ATOM     31  ND2 ASN A   3      25.924 -20.168 -66.467  1.00 51.87           N  
ATOM     34  OD1 ASN A   3      25.652 -18.201 -67.379  1.00 51.87           O  
ATOM     35  N   THR A   4      28.883 -15.137 -65.445  1.00 52.86           N  
ATOM     37  CA  THR A   4      29.172 -14.340 -64.272  1.00 52.86           C  
ATOM     39  C   THR A   4      28.080 -14.744 -63.307  1.00 52.86           C  
ATOM     40  CB  THR A   4      29.131 -12.832 -64.589  1.00 52.86           C  
ATOM     42  O   THR A   4      26.938 -14.302 -63.428  1.00 52.86           O  
ATOM     43  CG2 THR A   4      30.097 -12.057 -63.696  1.00 52.86           C  
ATOM     47  OG1 THR A   4      29.519 -12.575 -65.927  1.00 52.86           O  
ATOM     49  N   THR A   5      28.384 -15.709 -62.446  1.00 49.52           N  
ATOM     51  CA  THR A   5      27.572 -16.000 -61.280  1.00 49.52           C  
ATOM     53  C   THR A   5      27.499 -14.669 -60.564  1.00 49.52           C  
ATOM     54  CB  THR A   5      28.211 -17.078 -60.384  1.00 49.52           C  
ATOM     56  O   THR A   5      28.482 -14.195 -60.002  1.00 49.52           O  
ATOM     57  CG2 THR A   5      27.149 -17.901 -59.661  1.00 49.52           C  
ATOM     61  OG1 THR A   5      28.974 -17.984 -61.151  1.00 49.52           O  
ATOM     63  N   ILE A   6      26.370 -13.988 -60.710  1.00 48.17           N  
ATOM     65  CA  ILE A   6      26.015 -12.903 -59.824  1.00 48.17           C  
ATOM     67  C   ILE A   6      25.852 -13.647 -58.512  1.00 48.17           C  
ATOM     68  CB  ILE A   6      24.728 -12.192 -60.310  1.00 48.17           C  
ATOM     70  O   ILE A   6      24.803 -14.240 -58.269  1.00 48.17           O  
ATOM     71  CG1 ILE A   6      24.899 -11.644 -61.748  1.00 48.17           C  
ATOM     74  CG2 ILE A   6      24.353 -11.059 -59.338  1.00 48.17           C  
ATOM     78  CD1 ILE A   6      23.589 -11.170 -62.389  1.00 48.17           C  
ATOM     82  N   GLU A   7      26.931 -13.745 -57.731  1.00 44.71           N  
ATOM     84  CA  GLU A   7      26.794 -13.988 -56.310  1.00 44.71           C  
ATOM     86  C   GLU A   7      25.786 -12.938 -55.902  1.00 44.71           C  
ATOM     87  CB  GLU A   7      28.120 -13.830 -55.549  1.00 44.71           C  
ATOM     90  O   GLU A   7      26.036 -11.732 -55.987  1.00 44.71           O  
ATOM     91  CG  GLU A   7      29.062 -15.016 -55.803  1.00 44.71           C  
ATOM     94  CD  GLU A   7      30.346 -14.976 -54.953  1.00 44.71           C  
ATOM     95  OE1 GLU A   7      31.040 -16.018 -54.942  1.00 44.71           O  
ATOM     96  OE2 GLU A   7      30.633 -13.924 -54.342  1.00 44.71           O  
ATOM     97  N   SER A   8      24.569 -13.380 -55.592  1.00 44.32           N  
ATOM     99  CA  SER A   8      23.742 -12.528 -54.793  1.00 44.32           C  
ATOM    101  C   SER A   8      24.640 -12.243 -53.605  1.00 44.32           C  
ATOM    102  CB  SER A   8      22.417 -13.194 -54.400  1.00 44.32           C  
ATOM    105  O   SER A   8      24.929 -13.143 -52.813  1.00 44.32           O  
ATOM    106  OG  SER A   8      22.609 -14.361 -53.631  1.00 44.32           O  
ATOM    108  N   ILE A   9      25.022 -10.985 -53.458  1.00 43.29           N  
ATOM    110  CA  ILE A   9      25.155 -10.351 -52.161  1.00 43.29           C  
ATOM    112  C   ILE A   9      23.742 -10.412 -51.548  1.00 43.29           C  
ATOM    113  CB  ILE A   9      25.720  -8.914 -52.311  1.00 43.29           C  
ATOM    115  O   ILE A   9      23.095  -9.415 -51.271  1.00 43.29           O  
ATOM    116  CG1 ILE A   9      26.904  -8.821 -53.311  1.00 43.29           C  
ATOM    119  CG2 ILE A   9      26.147  -8.402 -50.924  1.00 43.29           C  
ATOM    123  CD1 ILE A   9      27.275  -7.378 -53.668  1.00 43.29           C  
ATOM    127  N   GLY A  10      23.158 -11.615 -51.476  1.00 43.85           N  
ATOM    129  CA  GLY A  10      22.075 -11.926 -50.591  1.00 43.85           C  
ATOM    132  C   GLY A  10      22.732 -11.618 -49.288  1.00 43.85           C  
ATOM    133  O   GLY A  10      23.785 -12.205 -49.030  1.00 43.85           O  
ATOM    134  N   ASN A  11      22.209 -10.577 -48.639  1.00 44.37           N  
ATOM    136  CA  ASN A  11      22.742 -10.010 -47.423  1.00 44.37           C  
ATOM    138  C   ASN A  11      23.382 -11.151 -46.659  1.00 44.37           C  
ATOM    139  CB  ASN A  11      21.591  -9.363 -46.625  1.00 44.37           C  
ATOM    142  O   ASN A  11      22.693 -11.961 -46.041  1.00 44.37           O  
ATOM    143  CG  ASN A  11      21.503  -7.860 -46.775  1.00 44.37           C  
ATOM    144  ND2 ASN A  11      20.360  -7.294 -46.475  1.00 44.37           N  
ATOM    147  OD1 ASN A  11      22.455  -7.189 -47.121  1.00 44.37           O  
ATOM    148  N   ASN A  12      24.711 -11.235 -46.737  1.00 44.88           N  
ATOM    150  CA  ASN A  12      25.474 -12.185 -45.953  1.00 44.88           C  
ATOM    152  C   ASN A  12      25.547 -11.623 -44.524  1.00 44.88           C  
ATOM    153  CB  ASN A  12      26.822 -12.534 -46.620  1.00 44.88           C  
ATOM    156  O   ASN A  12      26.502 -11.834 -43.790  1.00 44.88           O  
ATOM    157  CG  ASN A  12      26.809 -13.766 -47.524  1.00 44.88           C  
ATOM    158  ND2 ASN A  12      27.866 -13.959 -48.276  1.00 44.88           N  
ATOM    161  OD1 ASN A  12      25.919 -14.603 -47.533  1.00 44.88           O  
ATOM    162  N   ASN A  13      24.427 -11.067 -44.071  1.00 47.50           N  
ATOM    164  CA  ASN A  13      23.717 -11.396 -42.852  1.00 47.50           C  
ATOM    166  C   ASN A  13      23.689 -12.913 -42.519  1.00 47.50           C  
ATOM    167  CB  ASN A  13      22.292 -10.794 -42.998  1.00 47.50           C  
ATOM    170  O   ASN A  13      22.879 -13.330 -41.707  1.00 47.50           O  
ATOM    171  CG  ASN A  13      22.249  -9.278 -42.854  1.00 47.50           C  
ATOM    172  ND2 ASN A  13      21.076  -8.700 -42.797  1.00 47.50           N  
ATOM    175  OD1 ASN A  13      23.255  -8.595 -42.804  1.00 47.50           O  
ATOM    176  N   GLN A  14      24.630 -13.730 -43.018  1.00 54.14           N  
ATOM    178  CA  GLN A  14      25.155 -14.929 -42.362  1.00 54.14           C  
ATOM    180  C   GLN A  14      25.608 -14.655 -40.925  1.00 54.14           C  
ATOM    181  CB  GLN A  14      26.399 -15.419 -43.122  1.00 54.14           C  
ATOM    184  O   GLN A  14      25.849 -15.581 -40.162  1.00 54.14           O  
ATOM    185  CG  GLN A  14      26.078 -16.026 -44.487  1.00 54.14           C  
ATOM    188  CD  GLN A  14      27.303 -16.641 -45.161  1.00 54.14           C  
ATOM    189  NE2 GLN A  14      27.157 -17.129 -46.370  1.00 54.14           N  
ATOM    192  OE1 GLN A  14      28.404 -16.700 -44.639  1.00 54.14           O  
ATOM    193  N   GLN A  15      25.739 -13.384 -40.553  1.00 66.70           N  
ATOM    195  CA  GLN A  15      25.935 -12.967 -39.175  1.00 66.70           C  
ATOM    197  C   GLN A  15      24.698 -13.203 -38.300  1.00 66.70           C  
ATOM    198  CB  GLN A  15      26.353 -11.494 -39.171  1.00 66.70           C  
ATOM    201  O   GLN A  15      24.819 -13.181 -37.080  1.00 66.70           O  
ATOM    202  CG  GLN A  15      27.676 -11.302 -39.935  1.00 66.70           C  
ATOM    205  CD  GLN A  15      28.212  -9.881 -39.855  1.00 66.70           C  
ATOM    206  NE2 GLN A  15      29.374  -9.628 -40.416  1.00 66.70           N  
ATOM    209  OE1 GLN A  15      27.618  -8.971 -39.308  1.00 66.70           O  
ATOM    210  N   TRP A  16      23.527 -13.451 -38.896  1.00 77.97           N  
ATOM    212  CA  TRP A  16      22.287 -13.679 -38.171  1.00 77.97           C  
ATOM    214  C   TRP A  16      21.882 -15.163 -38.216  1.00 77.97           C  
ATOM    215  CB  TRP A  16      21.196 -12.741 -38.686  1.00 77.97           C  
ATOM    218  O   TRP A  16      21.934 -15.786 -39.278  1.00 77.97           O  
ATOM    219  CG  TRP A  16      21.578 -11.293 -38.612  1.00 77.97           C  
ATOM    220  CD1 TRP A  16      22.182 -10.605 -39.595  1.00 77.97           C  
ATOM    222  CD2 TRP A  16      21.578 -10.390 -37.474  1.00 77.97           C  
ATOM    223  CE2 TRP A  16      22.131  -9.138 -37.877  1.00 77.97           C  
ATOM    224  CE3 TRP A  16      21.246 -10.534 -36.119  1.00 77.97           C  
ATOM    226  NE1 TRP A  16      22.459  -9.316 -39.199  1.00 77.97           N  
ATOM    228  CH2 TRP A  16      21.900  -8.226 -35.660  1.00 77.97           C  
ATOM    230  CZ2 TRP A  16      22.295  -8.065 -36.993  1.00 77.97           C  
ATOM    232  CZ3 TRP A  16      21.411  -9.465 -35.227  1.00 77.97           C  
ATOM    234  N   PRO A  17      21.445 -15.746 -37.086  1.00 79.66           N  
ATOM    235  CA  PRO A  17      21.339 -15.100 -35.786  1.00 79.66           C  
ATOM    237  C   PRO A  17      22.693 -14.906 -35.100  1.00 79.66           C  
ATOM    238  CB  PRO A  17      20.456 -16.014 -34.955  1.00 79.66           C  
ATOM    241  O   PRO A  17      23.583 -15.751 -35.210  1.00 79.66           O  
ATOM    242  CG  PRO A  17      20.725 -17.399 -35.539  1.00 79.66           C  
ATOM    245  CD  PRO A  17      20.988 -17.122 -37.016  1.00 79.66           C  
ATOM    248  N   ILE A  18      22.816 -13.828 -34.327  1.00 84.74           N  
ATOM    250  CA  ILE A  18      24.065 -13.528 -33.625  1.00 84.74           C  
ATOM    252  C   ILE A  18      24.263 -14.487 -32.447  1.00 84.74           C  
ATOM    253  CB  ILE A  18      24.130 -12.043 -33.235  1.00 84.74           C  
ATOM    255  O   ILE A  18      23.328 -14.700 -31.662  1.00 84.74           O  
ATOM    256  CG1 ILE A  18      24.343 -11.293 -34.562  1.00 84.74           C  
ATOM    259  CG2 ILE A  18      25.251 -11.731 -32.227  1.00 84.74           C  
ATOM    263  CD1 ILE A  18      24.452  -9.797 -34.414  1.00 84.74           C  
ATOM    267  N   PRO A  19      25.460 -15.090 -32.308  1.00 82.63           N  
ATOM    268  CA  PRO A  19      25.743 -15.993 -31.207  1.00 82.63           C  
ATOM    270  C   PRO A  19      25.788 -15.248 -29.870  1.00 82.63           C  
ATOM    271  CB  PRO A  19      27.078 -16.661 -31.548  1.00 82.63           C  
ATOM    274  O   PRO A  19      26.127 -14.069 -29.785  1.00 82.63           O  
ATOM    275  CG  PRO A  19      27.784 -15.612 -32.405  1.00 82.63           C  
ATOM    278  CD  PRO A  19      26.631 -14.968 -33.172  1.00 82.63           C  
ATOM    281  N   LEU A  20      25.477 -15.976 -28.799  1.00 85.28           N  
ATOM    283  CA  LEU A  20      25.640 -15.472 -27.441  1.00 85.28           C  
ATOM    285  C   LEU A  20      27.129 -15.220 -27.152  1.00 85.28           C  
ATOM    286  CB  LEU A  20      25.038 -16.472 -26.437  1.00 85.28           C  
ATOM    289  O   LEU A  20      27.972 -16.081 -27.382  1.00 85.28           O  
ATOM    290  CG  LEU A  20      23.509 -16.624 -26.536  1.00 85.28           C  
ATOM    292  CD1 LEU A  20      23.062 -17.883 -25.791  1.00 85.28           C  
ATOM    296  CD2 LEU A  20      22.785 -15.443 -25.905  1.00 85.28           C  
ATOM    300  N   THR A  21      27.427 -14.056 -26.590  1.00 87.46           N  
ATOM    302  CA  THR A  21      28.756 -13.585 -26.166  1.00 87.46           C  
ATOM    304  C   THR A  21      29.180 -14.083 -24.784  1.00 87.46           C  
ATOM    305  CB  THR A  21      28.830 -12.050 -26.192  1.00 87.46           C  
ATOM    307  O   THR A  21      30.292 -13.804 -24.349  1.00 87.46           O  
ATOM    308  CG2 THR A  21      28.673 -11.509 -27.599  1.00 87.46           C  
ATOM    312  OG1 THR A  21      27.811 -11.455 -25.423  1.00 87.46           O  
ATOM    314  N   GLY A  22      28.317 -14.835 -24.094  1.00 90.94           N  
ATOM    316  CA  GLY A  22      28.530 -15.289 -22.718  1.00 90.94           C  
ATOM    319  C   GLY A  22      27.792 -14.425 -21.695  1.00 90.94           C  
ATOM    320  O   GLY A  22      26.803 -13.765 -22.023  1.00 90.94           O  
ATOM    321  N   VAL A  23      28.236 -14.455 -20.442  1.00 92.32           N  
ATOM    323  CA  VAL A  23      27.645 -13.655 -19.356  1.00 92.32           C  
ATOM    325  C   VAL A  23      27.905 -12.156 -19.556  1.00 92.32           C  
ATOM    326  CB  VAL A  23      28.126 -14.125 -17.970  1.00 92.32           C  
ATOM    328  O   VAL A  23      28.935 -11.799 -20.130  1.00 92.32           O  
ATOM    329  CG1 VAL A  23      27.635 -15.547 -17.691  1.00 92.32           C  
ATOM    333  CG2 VAL A  23      29.650 -14.085 -17.807  1.00 92.32           C  
ATOM    337  N   PRO A  24      26.995 -11.264 -19.121  1.00 92.76           N  
ATOM    338  CA  PRO A  24      27.206  -9.825 -19.252  1.00 92.76           C  
ATOM    340  C   PRO A  24      28.394  -9.345 -18.411  1.00 92.76           C  
ATOM    341  CB  PRO A  24      25.894  -9.172 -18.819  1.00 92.76           C  
ATOM    344  O   PRO A  24      28.644  -9.849 -17.315  1.00 92.76           O  
ATOM    345  CG  PRO A  24      25.281 -10.192 -17.861  1.00 92.76           C  
ATOM    348  CD  PRO A  24      25.741 -11.535 -18.427  1.00 92.76           C  
ATOM    351  N   VAL A  25      29.103  -8.338 -18.925  1.00 90.26           N  
ATOM    353  CA  VAL A  25      30.164  -7.618 -18.210  1.00 90.26           C  
ATOM    355  C   VAL A  25      29.768  -6.147 -18.150  1.00 90.26           C  
ATOM    356  CB  VAL A  25      31.540  -7.805 -18.884  1.00 90.26           C  
ATOM    358  O   VAL A  25      29.692  -5.485 -19.181  1.00 90.26           O  
ATOM    359  CG1 VAL A  25      32.639  -7.073 -18.099  1.00 90.26           C  
ATOM    363  CG2 VAL A  25      31.934  -9.287 -18.961  1.00 90.26           C  
ATOM    367  N   GLY A  26      29.516  -5.646 -16.941  1.00 91.29           N  
ATOM    369  CA  GLY A  26      28.947  -4.314 -16.732  1.00 91.29           C  
ATOM    372  C   GLY A  26      27.425  -4.294 -16.870  1.00 91.29           C  
ATOM    373  O   GLY A  26      26.772  -5.337 -16.823  1.00 91.29           O  
ATOM    374  N   ASP A  27      26.865  -3.095 -16.996  1.00 93.81           N  
ATOM    376  CA  ASP A  27      25.421  -2.876 -17.039  1.00 93.81           C  
ATOM    378  C   ASP A  27      24.756  -3.640 -18.193  1.00 93.81           C  
ATOM    379  CB  ASP A  27      25.110  -1.373 -17.122  1.00 93.81           C  
ATOM    382  O   ASP A  27      25.226  -3.636 -19.334  1.00 93.81           O  
ATOM    383  CG  ASP A  27      25.377  -0.601 -15.821  1.00 93.81           C  
ATOM    384  OD1 ASP A  27      24.975   0.579 -15.730  1.00 93.81           O  
ATOM    385  OD2 ASP A  27      26.010  -1.168 -14.900  1.00 93.81           O  
ATOM    386  N   PHE A  28      23.643  -4.303 -17.886  1.00 96.54           N  
ATOM    388  CA  PHE A  28      22.954  -5.194 -18.813  1.00 96.54           C  
ATOM    390  C   PHE A  28      21.441  -5.109 -18.661  1.00 96.54           C  
ATOM    391  CB  PHE A  28      23.443  -6.636 -18.622  1.00 96.54           C  
ATOM    394  O   PHE A  28      20.907  -4.630 -17.663  1.00 96.54           O  
ATOM    395  CG  PHE A  28      23.018  -7.286 -17.318  1.00 96.54           C  
ATOM    396  CD1 PHE A  28      23.700  -6.979 -16.131  1.00 96.54           C  
ATOM    398  CD2 PHE A  28      21.925  -8.171 -17.277  1.00 96.54           C  
ATOM    400  CE1 PHE A  28      23.292  -7.546 -14.914  1.00 96.54           C  
ATOM    402  CE2 PHE A  28      21.556  -8.789 -16.069  1.00 96.54           C  
ATOM    404  CZ  PHE A  28      22.246  -8.481 -14.885  1.00 96.54           C  
ATOM    406  N   TYR A  29      20.734  -5.610 -19.659  1.00 96.80           N  
ATOM    408  CA  TYR A  29      19.284  -5.594 -19.725  1.00 96.80           C  
ATOM    410  C   TYR A  29      18.765  -7.017 -19.797  1.00 96.80           C  
ATOM    411  CB  TYR A  29      18.853  -4.794 -20.949  1.00 96.80           C  
ATOM    414  O   TYR A  29      19.355  -7.851 -20.476  1.00 96.80           O  
ATOM    415  CG  TYR A  29      19.307  -3.351 -20.930  1.00 96.80           C  
ATOM    416  CD1 TYR A  29      18.443  -2.347 -20.454  1.00 96.80           C  
ATOM    418  CD2 TYR A  29      20.607  -3.017 -21.356  1.00 96.80           C  
ATOM    420  CE1 TYR A  29      18.883  -1.011 -20.402  1.00 96.80           C  
ATOM    422  CE2 TYR A  29      21.053  -1.685 -21.289  1.00 96.80           C  
ATOM    424  OH  TYR A  29      20.607   0.610 -20.767  1.00 96.80           O  
ATOM    426  CZ  TYR A  29      20.189  -0.681 -20.816  1.00 96.80           C  
ATOM    427  N   VAL A  30      17.656  -7.286 -19.116  1.00 97.22           N  
ATOM    429  CA  VAL A  30      16.941  -8.564 -19.202  1.00 97.22           C  
ATOM    431  C   VAL A  30      15.539  -8.292 -19.716  1.00 97.22           C  
ATOM    432  CB  VAL A  30      16.887  -9.290 -17.848  1.00 97.22           C  
ATOM    434  O   VAL A  30      14.769  -7.601 -19.049  1.00 97.22           O  
ATOM    435  CG1 VAL A  30      16.201 -10.654 -17.976  1.00 97.22           C  
ATOM    439  CG2 VAL A  30      18.287  -9.528 -17.271  1.00 97.22           C  
ATOM    443  N   TYR A  31      15.212  -8.858 -20.874  1.00 96.37           N  
ATOM    445  CA  TYR A  31      13.871  -8.859 -21.443  1.00 96.37           C  
ATOM    447  C   TYR A  31      13.258 -10.241 -21.380  1.00 96.37           C  
ATOM    448  CB  TYR A  31      13.895  -8.425 -22.900  1.00 96.37           C  
ATOM    451  O   TYR A  31      13.868 -11.218 -21.801  1.00 96.37           O  
ATOM    452  CG  TYR A  31      12.583  -8.529 -23.651  1.00 96.37           C  
ATOM    453  CD1 TYR A  31      12.468  -9.384 -24.762  1.00 96.37           C  
ATOM    455  CD2 TYR A  31      11.478  -7.762 -23.249  1.00 96.37           C  
ATOM    457  CE1 TYR A  31      11.266  -9.435 -25.494  1.00 96.37           C  
ATOM    459  CE2 TYR A  31      10.292  -7.772 -23.995  1.00 96.37           C  
ATOM    461  OH  TYR A  31       9.017  -8.643 -25.808  1.00 96.37           O  
ATOM    463  CZ  TYR A  31      10.185  -8.610 -25.120  1.00 96.37           C  
ATOM    464  N   GLY A  32      12.010 -10.323 -20.956  1.00 95.17           N  
ATOM    466  CA  GLY A  32      11.225 -11.528 -21.147  1.00 95.17           C  
ATOM    469  C   GLY A  32       9.915 -11.476 -20.396  1.00 95.17           C  
ATOM    470  O   GLY A  32       9.565 -10.467 -19.776  1.00 95.17           O  
ATOM    471  N   ARG A  33       9.177 -12.580 -20.463  1.00 95.79           N  
ATOM    473  CA  ARG A  33       7.909 -12.709 -19.754  1.00 95.79           C  
ATOM    475  C   ARG A  33       8.182 -12.994 -18.284  1.00 95.79           C  
ATOM    476  CB  ARG A  33       7.072 -13.802 -20.410  1.00 95.79           C  
ATOM    479  O   ARG A  33       8.678 -14.063 -17.947  1.00 95.79           O  
ATOM    480  CG  ARG A  33       5.642 -13.792 -19.857  1.00 95.79           C  
ATOM    483  CD  ARG A  33       4.754 -14.727 -20.676  1.00 95.79           C  
ATOM    486  NE  ARG A  33       5.279 -16.105 -20.651  1.00 95.79           N  
ATOM    488  NH1 ARG A  33       3.421 -17.161 -21.445  1.00 95.79           N  
ATOM    491  NH2 ARG A  33       5.255 -18.356 -20.915  1.00 95.79           N  
ATOM    494  CZ  ARG A  33       4.654 -17.202 -21.012  1.00 95.79           C  
ATOM    495  N   MET A  34       7.837 -12.052 -17.416  1.00 96.96           N  
ATOM    497  CA  MET A  34       8.057 -12.192 -15.977  1.00 96.96           C  
ATOM    499  C   MET A  34       6.734 -12.474 -15.270  1.00 96.96           C  
ATOM    500  CB  MET A  34       8.767 -10.961 -15.412  1.00 96.96           C  
ATOM    503  O   MET A  34       5.751 -11.756 -15.452  1.00 96.96           O  
ATOM    504  CG  MET A  34      10.086 -10.650 -16.125  1.00 96.96           C  
ATOM    507  SD  MET A  34      11.060  -9.361 -15.305  1.00 96.96           S  
ATOM    508  CE  MET A  34      12.409  -9.227 -16.508  1.00 96.96           C  
ATOM    512  N   THR A  35       6.711 -13.531 -14.463  1.00 96.93           N  
ATOM    514  CA  THR A  35       5.510 -14.049 -13.802  1.00 96.93           C  
ATOM    516  C   THR A  35       5.446 -13.566 -12.363  1.00 96.93           C  
ATOM    517  CB  THR A  35       5.484 -15.583 -13.866  1.00 96.93           C  
ATOM    519  O   THR A  35       6.407 -13.706 -11.615  1.00 96.93           O  
ATOM    520  CG2 THR A  35       4.189 -16.179 -13.320  1.00 96.93           C  
ATOM    524  OG1 THR A  35       5.554 -15.984 -15.215  1.00 96.93           O  
ATOM    526  N   THR A  36       4.315 -13.004 -11.948  1.00 96.50           N  
ATOM    528  CA  THR A  36       4.090 -12.590 -10.556  1.00 96.50           C  
ATOM    530  C   THR A  36       4.115 -13.804  -9.630  1.00 96.50           C  
ATOM    531  CB  THR A  36       2.750 -11.861 -10.416  1.00 96.50           C  
ATOM    533  O   THR A  36       3.481 -14.815  -9.932  1.00 96.50           O  
ATOM    534  CG2 THR A  36       2.601 -11.249  -9.031  1.00 96.50           C  
ATOM    538  OG1 THR A  36       2.678 -10.811 -11.363  1.00 96.50           O  
ATOM    540  N   LEU A  37       4.821 -13.704  -8.499  1.00 96.21           N  
ATOM    542  CA  LEU A  37       4.948 -14.816  -7.553  1.00 96.21           C  
ATOM    544  C   LEU A  37       3.608 -15.214  -6.909  1.00 96.21           C  
ATOM    545  CB  LEU A  37       5.992 -14.439  -6.498  1.00 96.21           C  
ATOM    548  O   LEU A  37       3.245 -16.390  -6.937  1.00 96.21           O  
ATOM    549  CG  LEU A  37       6.257 -15.579  -5.503  1.00 96.21           C  
ATOM    551  CD1 LEU A  37       6.949 -16.779  -6.146  1.00 96.21           C  
ATOM    555  CD2 LEU A  37       7.154 -15.050  -4.411  1.00 96.21           C  
ATOM    559  N   HIS A  38       2.858 -14.244  -6.375  1.00 95.57           N  
ATOM    561  CA  HIS A  38       1.498 -14.447  -5.869  1.00 95.57           C  
ATOM    563  C   HIS A  38       0.526 -13.392  -6.378  1.00 95.57           C  
ATOM    564  CB  HIS A  38       1.458 -14.477  -4.336  1.00 95.57           C  
ATOM    567  O   HIS A  38       0.891 -12.269  -6.712  1.00 95.57           O  
ATOM    568  CG  HIS A  38       1.711 -13.146  -3.683  1.00 95.57           C  
ATOM    569  CD2 HIS A  38       0.776 -12.228  -3.291  1.00 95.57           C  
ATOM    571  ND1 HIS A  38       2.976 -12.661  -3.388  1.00 95.57           N  
ATOM    572  CE1 HIS A  38       2.794 -11.478  -2.788  1.00 95.57           C  
ATOM    574  NE2 HIS A  38       1.482 -11.182  -2.733  1.00 95.57           N  
ATOM    576  N   MET A  39      -0.750 -13.751  -6.384  1.00 95.25           N  
ATOM    578  CA  MET A  39      -1.843 -12.832  -6.670  1.00 95.25           C  
ATOM    580  C   MET A  39      -2.709 -12.628  -5.427  1.00 95.25           C  
ATOM    581  CB  MET A  39      -2.643 -13.340  -7.871  1.00 95.25           C  
ATOM    584  O   MET A  39      -2.814 -13.521  -4.584  1.00 95.25           O  
ATOM    585  CG  MET A  39      -1.758 -13.450  -9.120  1.00 95.25           C  
ATOM    588  SD  MET A  39      -2.659 -13.681 -10.672  1.00 95.25           S  
ATOM    589  CE  MET A  39      -3.459 -12.062 -10.724  1.00 95.25           C  
ATOM    593  N   GLY A  40      -3.339 -11.458  -5.311  1.00 95.68           N  
ATOM    595  CA  GLY A  40      -4.319 -11.183  -4.260  1.00 95.68           C  
ATOM    598  C   GLY A  40      -5.605 -11.976  -4.503  1.00 95.68           C  
ATOM    599  O   GLY A  40      -6.274 -11.764  -5.515  1.00 95.68           O  
ATOM    600  N   GLY A  41      -5.941 -12.886  -3.592  1.00 94.41           N  
ATOM    602  CA  GLY A  41      -7.023 -13.857  -3.750  1.00 94.41           C  
ATOM    605  C   GLY A  41      -7.968 -13.979  -2.559  1.00 94.41           C  
ATOM    606  O   GLY A  41      -7.910 -13.228  -1.582  1.00 94.41           O  
ATOM    607  N   GLN A  42      -8.828 -14.992  -2.637  1.00 94.31           N  
ATOM    609  CA  GLN A  42      -9.787 -15.391  -1.610  1.00 94.31           C  
ATOM    611  C   GLN A  42      -9.940 -16.913  -1.650  1.00 94.31           C  
ATOM    612  CB  GLN A  42     -11.133 -14.682  -1.852  1.00 94.31           C  
ATOM    615  O   GLN A  42      -9.948 -17.516  -2.719  1.00 94.31           O  
ATOM    616  CG  GLN A  42     -12.251 -15.111  -0.885  1.00 94.31           C  
ATOM    619  CD  GLN A  42     -13.521 -14.270  -1.020  1.00 94.31           C  
ATOM    620  NE2 GLN A  42     -14.595 -14.646  -0.361  1.00 94.31           N  
ATOM    623  OE1 GLN A  42     -13.563 -13.255  -1.694  1.00 94.31           O  
ATOM    624  N   SER A  43     -10.076 -17.545  -0.482  1.00 93.74           N  
ATOM    626  CA  SER A  43     -10.242 -19.000  -0.394  1.00 93.74           C  
ATOM    628  C   SER A  43     -11.363 -19.519  -1.292  1.00 93.74           C  
ATOM    629  CB  SER A  43     -10.550 -19.418   1.046  1.00 93.74           C  
ATOM    632  O   SER A  43     -12.482 -19.015  -1.232  1.00 93.74           O  
ATOM    633  OG  SER A  43     -10.309 -20.805   1.210  1.00 93.74           O  
ATOM    635  N   GLY A  44     -11.067 -20.553  -2.083  1.00 92.47           N  
ATOM    637  CA  GLY A  44     -12.031 -21.195  -2.982  1.00 92.47           C  
ATOM    640  C   GLY A  44     -12.287 -20.455  -4.299  1.00 92.47           C  
ATOM    641  O   GLY A  44     -13.060 -20.949  -5.113  1.00 92.47           O  
ATOM    642  N   ILE A  45     -11.639 -19.309  -4.536  1.00 93.07           N  
ATOM    644  CA  ILE A  45     -11.793 -18.521  -5.763  1.00 93.07           C  
ATOM    646  C   ILE A  45     -10.407 -18.262  -6.357  1.00 93.07           C  
ATOM    647  CB  ILE A  45     -12.560 -17.209  -5.483  1.00 93.07           C  
ATOM    649  O   ILE A  45      -9.489 -17.849  -5.658  1.00 93.07           O  
ATOM    650  CG1 ILE A  45     -13.913 -17.466  -4.774  1.00 93.07           C  
ATOM    653  CG2 ILE A  45     -12.779 -16.455  -6.810  1.00 93.07           C  
ATOM    657  CD1 ILE A  45     -14.680 -16.193  -4.391  1.00 93.07           C  
ATOM    661  N   GLN A  46     -10.238 -18.498  -7.661  1.00 91.21           N  
ATOM    663  CA  GLN A  46      -8.973 -18.221  -8.343  1.00 91.21           C  
ATOM    665  C   GLN A  46      -8.693 -16.709  -8.354  1.00 91.21           C  
ATOM    666  CB  GLN A  46      -9.024 -18.818  -9.762  1.00 91.21           C  
ATOM    669  O   GLN A  46      -9.500 -15.944  -8.875  1.00 91.21           O  
ATOM    670  CG  GLN A  46      -7.677 -18.706 -10.497  1.00 91.21           C  
ATOM    673  CD  GLN A  46      -7.670 -19.380 -11.870  1.00 91.21           C  
ATOM    674  NE2 GLN A  46      -6.521 -19.498 -12.501  1.00 91.21           N  
ATOM    677  OE1 GLN A  46      -8.673 -19.811 -12.411  1.00 91.21           O  
ATOM    678  N   ALA A  47      -7.549 -16.273  -7.825  1.00 93.67           N  
ATOM    680  CA  ALA A  47      -7.055 -14.905  -7.992  1.00 93.67           C  
ATOM    682  C   ALA A  47      -6.606 -14.645  -9.435  1.00 93.67           C  
ATOM    683  CB  ALA A  47      -5.875 -14.701  -7.046  1.00 93.67           C  
ATOM    687  O   ALA A  47      -5.869 -15.458 -10.003  1.00 93.67           O  
ATOM    688  N   THR A  48      -7.022 -13.525 -10.031  1.00 93.93           N  
ATOM    690  CA  THR A  48      -6.802 -13.306 -11.473  1.00 93.93           C  
ATOM    692  C   THR A  48      -6.382 -11.902 -11.869  1.00 93.93           C  
ATOM    693  CB  THR A  48      -8.049 -13.650 -12.279  1.00 93.93           C  
ATOM    695  O   THR A  48      -5.749 -11.779 -12.913  1.00 93.93           O  
ATOM    696  CG2 THR A  48      -8.529 -15.082 -12.077  1.00 93.93           C  
ATOM    700  OG1 THR A  48      -9.070 -12.800 -11.861  1.00 93.93           O  
ATOM    702  N   THR A  49      -6.665 -10.866 -11.070  1.00 94.14           N  
ATOM    704  CA  THR A  49      -6.371  -9.473 -11.466  1.00 94.14           C  
ATOM    706  C   THR A  49      -5.397  -8.734 -10.555  1.00 94.14           C  
ATOM    707  CB  THR A  49      -7.660  -8.649 -11.607  1.00 94.14           C  
ATOM    709  O   THR A  49      -4.693  -7.856 -11.043  1.00 94.14           O  
ATOM    710  CG2 THR A  49      -8.590  -9.218 -12.674  1.00 94.14           C  
ATOM    714  OG1 THR A  49      -8.383  -8.625 -10.397  1.00 94.14           O  
ATOM    716  N   LEU A  50      -5.323  -9.054  -9.259  1.00 96.08           N  
ATOM    718  CA  LEU A  50      -4.495  -8.321  -8.291  1.00 96.08           C  
ATOM    720  C   LEU A  50      -3.053  -8.855  -8.271  1.00 96.08           C  
ATOM    721  CB  LEU A  50      -5.151  -8.396  -6.897  1.00 96.08           C  
ATOM    724  O   LEU A  50      -2.810  -9.937  -7.741  1.00 96.08           O  
ATOM    725  CG  LEU A  50      -6.560  -7.788  -6.781  1.00 96.08           C  
ATOM    727  CD1 LEU A  50      -7.026  -7.892  -5.328  1.00 96.08           C  
ATOM    731  CD2 LEU A  50      -6.605  -6.318  -7.195  1.00 96.08           C  
ATOM    735  N   VAL A  51      -2.092  -8.107  -8.828  1.00 92.91           N  
ATOM    737  CA  VAL A  51      -0.721  -8.601  -9.130  1.00 92.91           C  
ATOM    739  C   VAL A  51       0.403  -7.969  -8.303  1.00 92.91           C  
ATOM    740  CB  VAL A  51      -0.392  -8.466 -10.631  1.00 92.91           C  
ATOM    742  O   VAL A  51       1.576  -8.235  -8.547  1.00 92.91           O  
ATOM    743  CG1 VAL A  51      -1.277  -9.388 -11.461  1.00 92.91           C  
ATOM    747  CG2 VAL A  51      -0.528  -7.020 -11.133  1.00 92.91           C  
ATOM    751  N   ASN A  52       0.103  -7.085  -7.356  1.00 92.82           N  
ATOM    753  CA  ASN A  52       1.138  -6.287  -6.690  1.00 92.82           C  
ATOM    755  C   ASN A  52       0.870  -6.088  -5.195  1.00 92.82           C  
ATOM    756  CB  ASN A  52       1.277  -4.980  -7.473  1.00 92.82           C  
ATOM    759  O   ASN A  52       0.932  -4.975  -4.674  1.00 92.82           O  
ATOM    760  CG  ASN A  52       2.571  -4.254  -7.204  1.00 92.82           C  
ATOM    761  ND2 ASN A  52       2.643  -3.048  -7.687  1.00 92.82           N  
ATOM    764  OD1 ASN A  52       3.522  -4.769  -6.646  1.00 92.82           O  
ATOM    765  N   GLY A  53       0.496  -7.182  -4.532  1.00 95.25           N  
ATOM    767  CA  GLY A  53       0.202  -7.186  -3.107  1.00 95.25           C  
ATOM    770  C   GLY A  53       1.473  -7.268  -2.281  1.00 95.25           C  
ATOM    771  O   GLY A  53       2.136  -8.299  -2.263  1.00 95.25           O  
ATOM    772  N   MET A  54       1.779  -6.191  -1.569  1.00 96.05           N  
ATOM    774  CA  MET A  54       2.936  -6.072  -0.692  1.00 96.05           C  
ATOM    776  C   MET A  54       2.589  -6.602   0.694  1.00 96.05           C  
ATOM    777  CB  MET A  54       3.408  -4.612  -0.633  1.00 96.05           C  
ATOM    780  O   MET A  54       1.804  -5.987   1.421  1.00 96.05           O  
ATOM    781  CG  MET A  54       3.708  -4.038  -2.021  1.00 96.05           C  
ATOM    784  SD  MET A  54       4.074  -2.264  -2.027  1.00 96.05           S  
ATOM    785  CE  MET A  54       4.198  -2.073  -3.822  1.00 96.05           C  
ATOM    789  N   ILE A  55       3.151  -7.750   1.061  1.00 96.38           N  
ATOM    791  CA  ILE A  55       2.890  -8.394   2.352  1.00 96.38           C  
ATOM    793  C   ILE A  55       3.692  -7.681   3.447  1.00 96.38           C  
ATOM    794  CB  ILE A  55       3.213  -9.903   2.274  1.00 96.38           C  
ATOM    796  O   ILE A  55       4.919  -7.650   3.379  1.00 96.38           O  
ATOM    797  CG1 ILE A  55       2.305 -10.598   1.230  1.00 96.38           C  
ATOM    800  CG2 ILE A  55       3.061 -10.550   3.661  1.00 96.38           C  
ATOM    804  CD1 ILE A  55       2.661 -12.063   0.960  1.00 96.38           C  
ATOM    808  N   TYR A  56       3.003  -7.151   4.465  1.00 93.36           N  
ATOM    810  CA  TYR A  56       3.624  -6.533   5.641  1.00 93.36           C  
ATOM    812  C   TYR A  56       3.244  -7.287   6.917  1.00 93.36           C  
ATOM    813  CB  TYR A  56       3.254  -5.050   5.746  1.00 93.36           C  
ATOM    816  O   TYR A  56       2.062  -7.445   7.230  1.00 93.36           O  
ATOM    817  CG  TYR A  56       3.999  -4.315   6.849  1.00 93.36           C  
ATOM    818  CD1 TYR A  56       3.378  -4.062   8.088  1.00 93.36           C  
ATOM    820  CD2 TYR A  56       5.320  -3.883   6.632  1.00 93.36           C  
ATOM    822  CE1 TYR A  56       4.073  -3.366   9.097  1.00 93.36           C  
ATOM    824  CE2 TYR A  56       6.015  -3.176   7.631  1.00 93.36           C  
ATOM    826  OH  TYR A  56       6.089  -2.296   9.855  1.00 93.36           O  
ATOM    828  CZ  TYR A  56       5.398  -2.931   8.873  1.00 93.36           C  
ATOM    829  N   ARG A  57       4.250  -7.745   7.660  1.00 92.06           N  
ATOM    831  CA  ARG A  57       4.115  -8.598   8.842  1.00 92.06           C  
ATOM    833  C   ARG A  57       5.055  -8.136   9.948  1.00 92.06           C  
ATOM    834  CB  ARG A  57       4.440 -10.041   8.438  1.00 92.06           C  
ATOM    837  O   ARG A  57       6.269  -8.206   9.798  1.00 92.06           O  
ATOM    838  CG  ARG A  57       3.311 -10.720   7.655  1.00 92.06           C  
ATOM    841  CD  ARG A  57       3.653 -12.188   7.374  1.00 92.06           C  
ATOM    844  NE  ARG A  57       3.603 -13.026   8.591  1.00 92.06           N  
ATOM    846  NH1 ARG A  57       4.105 -15.027   7.570  1.00 92.06           N  
ATOM    849  NH2 ARG A  57       3.657 -15.008   9.726  1.00 92.06           N  
ATOM    852  CZ  ARG A  57       3.773 -14.337   8.624  1.00 92.06           C  
ATOM    853  N   THR A  58       4.489  -7.690  11.066  1.00 90.16           N  
ATOM    855  CA  THR A  58       5.240  -7.261  12.260  1.00 90.16           C  
ATOM    857  C   THR A  58       5.495  -8.389  13.246  1.00 90.16           C  
ATOM    858  CB  THR A  58       4.482  -6.167  13.017  1.00 90.16           C  
ATOM    860  O   THR A  58       6.279  -8.229  14.174  1.00 90.16           O  
ATOM    861  CG2 THR A  58       4.311  -4.910  12.173  1.00 90.16           C  
ATOM    865  OG1 THR A  58       3.188  -6.622  13.354  1.00 90.16           O  
ATOM    867  N   ASP A  59       4.795  -9.515  13.101  1.00 90.02           N  
ATOM    869  CA  ASP A  59       5.147 -10.720  13.832  1.00 90.02           C  
ATOM    871  C   ASP A  59       6.555 -11.149  13.404  1.00 90.02           C  
ATOM    872  CB  ASP A  59       4.066 -11.805  13.646  1.00 90.02           C  
ATOM    875  O   ASP A  59       6.934 -10.967  12.247  1.00 90.02           O  
ATOM    876  CG  ASP A  59       3.791 -12.215  12.192  1.00 90.02           C  
ATOM    877  OD1 ASP A  59       3.887 -13.419  11.868  1.00 90.02           O  
ATOM    878  OD2 ASP A  59       3.528 -11.340  11.338  1.00 90.02           O  
ATOM    879  N   HIS A  60       7.335 -11.708  14.317  1.00 78.71           N  
ATOM    881  CA  HIS A  60       8.563 -12.404  13.959  1.00 78.71           C  
ATOM    883  C   HIS A  60       8.260 -13.903  13.950  1.00 78.71           C  
ATOM    884  CB  HIS A  60       9.706 -12.008  14.898  1.00 78.71           C  
ATOM    887  O   HIS A  60       7.476 -14.359  14.786  1.00 78.71           O  
ATOM    888  CG  HIS A  60      10.131 -10.574  14.694  1.00 78.71           C  
ATOM    889  CD2 HIS A  60       9.862  -9.514  15.517  1.00 78.71           C  
ATOM    891  ND1 HIS A  60      10.816 -10.072  13.608  1.00 78.71           N  
ATOM    893  CE1 HIS A  60      10.953  -8.747  13.774  1.00 78.71           C  
ATOM    895  NE2 HIS A  60      10.403  -8.363  14.936  1.00 78.71           N  
ATOM    896  N   PRO A  61       8.817 -14.672  13.001  1.00 76.57           N  
ATOM    897  CA  PRO A  61       8.724 -16.123  13.076  1.00 76.57           C  
ATOM    899  C   PRO A  61       9.330 -16.632  14.395  1.00 76.57           C  
ATOM    900  CB  PRO A  61       9.466 -16.639  11.837  1.00 76.57           C  
ATOM    903  O   PRO A  61      10.112 -15.933  15.044  1.00 76.57           O  
ATOM    904  CG  PRO A  61      10.475 -15.532  11.534  1.00 76.57           C  
ATOM    907  CD  PRO A  61       9.746 -14.261  11.958  1.00 76.57           C  
ATOM    910  N   GLU A  62       8.979 -17.868  14.754  1.00 74.07           N  
ATOM    912  CA  GLU A  62       9.650 -18.657  15.797  1.00 74.07           C  
ATOM    914  C   GLU A  62      11.182 -18.528  15.699  1.00 74.07           C  
ATOM    915  CB  GLU A  62       9.255 -20.133  15.620  1.00 74.07           C  
ATOM    918  O   GLU A  62      11.685 -18.309  14.590  1.00 74.07           O  
ATOM    919  CG  GLU A  62       7.849 -20.465  16.146  1.00 74.07           C  
ATOM    922  CD  GLU A  62       7.751 -20.569  17.679  1.00 74.07           C  
ATOM    923  OE1 GLU A  62       6.645 -20.310  18.198  1.00 74.07           O  
ATOM    924  OE2 GLU A  62       8.769 -20.919  18.320  1.00 74.07           O  
ATOM    925  N   PRO A  63      11.913 -18.679  16.823  1.00 66.42           N  
ATOM    926  CA  PRO A  63      13.324 -18.339  16.983  1.00 66.42           C  
ATOM    928  C   PRO A  63      14.144 -18.538  15.714  1.00 66.42           C  
ATOM    929  CB  PRO A  63      13.819 -19.211  18.141  1.00 66.42           C  
ATOM    932  O   PRO A  63      14.583 -19.644  15.395  1.00 66.42           O  
ATOM    933  CG  PRO A  63      12.583 -19.306  19.027  1.00 66.42           C  
ATOM    936  CD  PRO A  63      11.430 -19.325  18.033  1.00 66.42           C  
ATOM    939  N   SER A  64      14.325 -17.450  14.968  1.00 69.54           N  
ATOM    941  CA  SER A  64      15.111 -17.503  13.757  1.00 69.54           C  
ATOM    943  C   SER A  64      16.558 -17.200  14.073  1.00 69.54           C  
ATOM    944  CB  SER A  64      14.556 -16.635  12.641  1.00 69.54           C  
ATOM    947  O   SER A  64      16.896 -16.272  14.804  1.00 69.54           O  
ATOM    948  OG  SER A  64      14.655 -15.248  12.873  1.00 69.54           O  
ATOM    950  N   THR A  65      17.439 -17.993  13.484  1.00 78.58           N  
ATOM    952  CA  THR A  65      18.885 -17.795  13.589  1.00 78.58           C  
ATOM    954  C   THR A  65      19.363 -16.547  12.849  1.00 78.58           C  
ATOM    955  CB  THR A  65      19.601 -19.028  13.029  1.00 78.58           C  
ATOM    957  O   THR A  65      20.474 -16.084  13.089  1.00 78.58           O  
ATOM    958  CG2 THR A  65      19.393 -20.240  13.939  1.00 78.58           C  
ATOM    962  OG1 THR A  65      19.075 -19.352  11.758  1.00 78.58           O  
ATOM    964  N   SER A  66      18.536 -16.002  11.958  1.00 87.98           N  
ATOM    966  CA  SER A  66      18.857 -14.847  11.125  1.00 87.98           C  
ATOM    968  C   SER A  66      17.687 -13.859  11.112  1.00 87.98           C  
ATOM    969  CB  SER A  66      19.206 -15.310   9.710  1.00 87.98           C  
ATOM    972  O   SER A  66      16.531 -14.280  11.226  1.00 87.98           O  
ATOM    973  OG  SER A  66      20.353 -16.138   9.734  1.00 87.98           O  
ATOM    975  N   PRO A  67      17.954 -12.548  11.001  1.00 92.74           N  
ATOM    976  CA  PRO A  67      16.906 -11.538  11.048  1.00 92.74           C  
ATOM    978  C   PRO A  67      16.083 -11.512   9.752  1.00 92.74           C  
ATOM    979  CB  PRO A  67      17.643 -10.231  11.328  1.00 92.74           C  
ATOM    982  O   PRO A  67      16.582 -11.816   8.669  1.00 92.74           O  
ATOM    983  CG  PRO A  67      18.986 -10.435  10.637  1.00 92.74           C  
ATOM    986  CD  PRO A  67      19.266 -11.920  10.866  1.00 92.74           C  
ATOM    989  N   VAL A  68      14.816 -11.110   9.866  1.00 92.67           N  
ATOM    991  CA  VAL A  68      13.910 -10.856   8.735  1.00 92.67           C  
ATOM    993  C   VAL A  68      13.348  -9.448   8.831  1.00 92.67           C  
ATOM    994  CB  VAL A  68      12.765 -11.880   8.621  1.00 92.67           C  
ATOM    996  O   VAL A  68      13.101  -8.942   9.925  1.00 92.67           O  
ATOM    997  CG1 VAL A  68      13.320 -13.253   8.250  1.00 92.67           C  
ATOM   1001  CG2 VAL A  68      11.915 -12.017   9.893  1.00 92.67           C  
ATOM   1005  N   SER A  69      13.142  -8.818   7.680  1.00 94.52           N  
ATOM   1007  CA  SER A  69      12.365  -7.587   7.589  1.00 94.52           C  
ATOM   1009  C   SER A  69      10.873  -7.872   7.796  1.00 94.52           C  
ATOM   1010  CB  SER A  69      12.634  -6.887   6.250  1.00 94.52           C  
ATOM   1013  O   SER A  69      10.425  -9.023   7.804  1.00 94.52           O  
ATOM   1014  OG  SER A  69      11.922  -7.488   5.189  1.00 94.52           O  
ATOM   1016  N   ASN A  70      10.084  -6.804   7.911  1.00 93.74           N  
ATOM   1018  CA  ASN A  70       8.627  -6.910   7.973  1.00 93.74           C  
ATOM   1020  C   ASN A  70       7.986  -7.230   6.609  1.00 93.74           C  
ATOM   1021  CB  ASN A  70       8.052  -5.623   8.588  1.00 93.74           C  
ATOM   1024  O   ASN A  70       6.765  -7.337   6.529  1.00 93.74           O  
ATOM   1025  CG  ASN A  70       8.434  -5.420  10.043  1.00 93.74           C  
ATOM   1026  ND2 ASN A  70       8.233  -4.237  10.573  1.00 93.74           N  
ATOM   1029  OD1 ASN A  70       8.924  -6.296  10.730  1.00 93.74           O  
ATOM   1030  N   TRP A  71       8.774  -7.369   5.541  1.00 96.13           N  
ATOM   1032  CA  TRP A  71       8.294  -7.665   4.190  1.00 96.13           C  
ATOM   1034  C   TRP A  71       8.504  -9.136   3.818  1.00 96.13           C  
ATOM   1035  CB  TRP A  71       8.961  -6.712   3.196  1.00 96.13           C  
ATOM   1038  O   TRP A  71       9.169  -9.887   4.533  1.00 96.13           O  
ATOM   1039  CG  TRP A  71       8.769  -5.267   3.526  1.00 96.13           C  
ATOM   1040  CD1 TRP A  71       9.678  -4.464   4.117  1.00 96.13           C  
ATOM   1042  CD2 TRP A  71       7.558  -4.464   3.380  1.00 96.13           C  
ATOM   1043  CE2 TRP A  71       7.806  -3.174   3.933  1.00 96.13           C  
ATOM   1044  CE3 TRP A  71       6.272  -4.701   2.852  1.00 96.13           C  
ATOM   1046  NE1 TRP A  71       9.116  -3.227   4.339  1.00 96.13           N  
ATOM   1048  CH2 TRP A  71       5.550  -2.452   3.465  1.00 96.13           C  
ATOM   1050  CZ2 TRP A  71       6.823  -2.177   3.992  1.00 96.13           C  
ATOM   1052  CZ3 TRP A  71       5.281  -3.702   2.882  1.00 96.13           C  
ATOM   1054  N   GLU A  72       7.926  -9.556   2.691  1.00 96.63           N  
ATOM   1056  CA  GLU A  72       7.995 -10.943   2.211  1.00 96.63           C  
ATOM   1058  C   GLU A  72       9.436 -11.419   1.964  1.00 96.63           C  
ATOM   1059  CB  GLU A  72       7.150 -11.067   0.934  1.00 96.63           C  
ATOM   1062  O   GLU A  72       9.772 -12.562   2.284  1.00 96.63           O  
ATOM   1063  CG  GLU A  72       6.990 -12.534   0.509  1.00 96.63           C  
ATOM   1066  CD  GLU A  72       6.044 -12.750  -0.678  1.00 96.63           C  
ATOM   1067  OE1 GLU A  72       5.751 -13.946  -0.948  1.00 96.63           O  
ATOM   1068  OE2 GLU A  72       5.632 -11.740  -1.293  1.00 96.63           O  
ATOM   1069  N   PHE A  73      10.304 -10.537   1.458  1.00 97.48           N  
ATOM   1071  CA  PHE A  73      11.712 -10.840   1.205  1.00 97.48           C  
ATOM   1073  C   PHE A  73      12.637  -9.961   2.034  1.00 97.48           C  
ATOM   1074  CB  PHE A  73      12.047 -10.721  -0.283  1.00 97.48           C  
ATOM   1077  O   PHE A  73      12.385  -8.772   2.230  1.00 97.48           O  
ATOM   1078  CG  PHE A  73      11.148 -11.561  -1.151  1.00 97.48           C  
ATOM   1079  CD1 PHE A  73      11.455 -12.918  -1.355  1.00 97.48           C  
ATOM   1081  CD2 PHE A  73       9.957 -11.012  -1.660  1.00 97.48           C  
ATOM   1083  CE1 PHE A  73      10.547 -13.736  -2.039  1.00 97.48           C  
ATOM   1085  CE2 PHE A  73       9.035 -11.837  -2.316  1.00 97.48           C  
ATOM   1087  CZ  PHE A  73       9.332 -13.196  -2.478  1.00 97.48           C  
ATOM   1089  N   THR A  74      13.754 -10.532   2.476  1.00 97.69           N  
ATOM   1091  CA  THR A  74      14.812  -9.811   3.197  1.00 97.69           C  
ATOM   1093  C   THR A  74      16.143 -10.041   2.505  1.00 97.69           C  
ATOM   1094  CB  THR A  74      14.887 -10.282   4.652  1.00 97.69           C  
ATOM   1096  O   THR A  74      16.529 -11.194   2.327  1.00 97.69           O  
ATOM   1097  CG2 THR A  74      15.835  -9.432   5.492  1.00 97.69           C  
ATOM   1101  OG1 THR A  74      13.602 -10.173   5.225  1.00 97.69           O  
ATOM   1103  N   VAL A  75      16.841  -8.967   2.136  1.00 97.69           N  
ATOM   1105  CA  VAL A  75      18.207  -9.031   1.595  1.00 97.69           C  
ATOM   1107  C   VAL A  75      19.185  -8.938   2.763  1.00 97.69           C  
ATOM   1108  CB  VAL A  75      18.482  -7.935   0.547  1.00 97.69           C  
ATOM   1110  O   VAL A  75      19.085  -8.028   3.590  1.00 97.69           O  
ATOM   1111  CG1 VAL A  75      19.826  -8.179  -0.152  1.00 97.69           C  
ATOM   1115  CG2 VAL A  75      17.396  -7.888  -0.537  1.00 97.69           C  
ATOM   1119  N   LEU A  76      20.111  -9.888   2.844  1.00 97.12           N  
ATOM   1121  CA  LEU A  76      21.018 -10.082   3.969  1.00 97.12           C  
ATOM   1123  C   LEU A  76      22.475 -10.098   3.500  1.00 97.12           C  
ATOM   1124  CB  LEU A  76      20.671 -11.408   4.677  1.00 97.12           C  
ATOM   1127  O   LEU A  76      22.829 -10.831   2.576  1.00 97.12           O  
ATOM   1128  CG  LEU A  76      19.318 -11.432   5.410  1.00 97.12           C  
ATOM   1130  CD1 LEU A  76      18.929 -12.868   5.764  1.00 97.12           C  
ATOM   1134  CD2 LEU A  76      19.374 -10.635   6.711  1.00 97.12           C  
ATOM   1138  N   GLU A  77      23.331  -9.357   4.201  1.00 96.86           N  
ATOM   1140  CA  GLU A  77      24.769  -9.619   4.244  1.00 96.86           C  
ATOM   1142  C   GLU A  77      25.071 -10.344   5.556  1.00 96.86           C  
ATOM   1143  CB  GLU A  77      25.568  -8.316   4.122  1.00 96.86           C  
ATOM   1146  O   GLU A  77      24.974  -9.752   6.632  1.00 96.86           O  
ATOM   1147  CG  GLU A  77      27.073  -8.613   4.194  1.00 96.86           C  
ATOM   1150  CD  GLU A  77      27.913  -7.392   3.835  1.00 96.86           C  
ATOM   1151  OE1 GLU A  77      28.782  -7.510   2.943  1.00 96.86           O  
ATOM   1152  OE2 GLU A  77      27.671  -6.284   4.368  1.00 96.86           O  
ATOM   1153  N   ASN A  78      25.410 -11.633   5.491  1.00 93.37           N  
ATOM   1155  CA  ASN A  78      25.492 -12.494   6.674  1.00 93.37           C  
ATOM   1157  C   ASN A  78      24.198 -12.406   7.513  1.00 93.37           C  
ATOM   1158  CB  ASN A  78      26.792 -12.187   7.455  1.00 93.37           C  
ATOM   1161  O   ASN A  78      23.129 -12.791   7.050  1.00 93.37           O  
ATOM   1162  CG  ASN A  78      28.033 -12.372   6.609  1.00 93.37           C  
ATOM   1163  ND2 ASN A  78      28.897 -11.388   6.541  1.00 93.37           N  
ATOM   1166  OD1 ASN A  78      28.238 -13.407   6.007  1.00 93.37           O  
ATOM   1167  N   ASN A  79      24.286 -11.857   8.727  1.00 94.65           N  
ATOM   1169  CA  ASN A  79      23.158 -11.645   9.634  1.00 94.65           C  
ATOM   1171  C   ASN A  79      22.739 -10.164   9.730  1.00 94.65           C  
ATOM   1172  CB  ASN A  79      23.489 -12.283  10.996  1.00 94.65           C  
ATOM   1175  O   ASN A  79      22.120  -9.766  10.713  1.00 94.65           O  
ATOM   1176  CG  ASN A  79      23.409 -13.800  10.988  1.00 94.65           C  
ATOM   1177  ND2 ASN A  79      24.091 -14.446  11.902  1.00 94.65           N  
ATOM   1180  OD1 ASN A  79      22.701 -14.424  10.214  1.00 94.65           O  
ATOM   1181  N   THR A  80      23.071  -9.334   8.740  1.00 96.54           N  
ATOM   1183  CA  THR A  80      22.684  -7.919   8.686  1.00 96.54           C  
ATOM   1185  C   THR A  80      21.670  -7.696   7.569  1.00 96.54           C  
ATOM   1186  CB  THR A  80      23.919  -7.023   8.505  1.00 96.54           C  
ATOM   1188  O   THR A  80      21.941  -8.014   6.413  1.00 96.54           O  
ATOM   1189  CG2 THR A  80      23.567  -5.536   8.510  1.00 96.54           C  
ATOM   1193  OG1 THR A  80      24.806  -7.230   9.585  1.00 96.54           O  
ATOM   1195  N   ILE A  81      20.503  -7.129   7.901  1.00 96.88           N  
ATOM   1197  CA  ILE A  81      19.504  -6.723   6.902  1.00 96.88           C  
ATOM   1199  C   ILE A  81      20.037  -5.515   6.136  1.00 96.88           C  
ATOM   1200  CB  ILE A  81      18.121  -6.422   7.529  1.00 96.88           C  
ATOM   1202  O   ILE A  81      20.283  -4.467   6.728  1.00 96.88           O  
ATOM   1203  CG1 ILE A  81      17.576  -7.655   8.285  1.00 96.88           C  
ATOM   1206  CG2 ILE A  81      17.148  -5.976   6.417  1.00 96.88           C  
ATOM   1210  CD1 ILE A  81      16.221  -7.427   8.966  1.00 96.88           C  
ATOM   1214  N   VAL A  82      20.158  -5.664   4.819  1.00 97.04           N  
ATOM   1216  CA  VAL A  82      20.625  -4.620   3.892  1.00 97.04           C  
ATOM   1218  C   VAL A  82      19.590  -4.285   2.813  1.00 97.04           C  
ATOM   1219  CB  VAL A  82      21.998  -4.970   3.288  1.00 97.04           C  
ATOM   1221  O   VAL A  82      19.892  -3.623   1.827  1.00 97.04           O  
ATOM   1222  CG1 VAL A  82      23.077  -5.122   4.367  1.00 97.04           C  
ATOM   1226  CG2 VAL A  82      21.957  -6.246   2.443  1.00 97.04           C  
ATOM   1230  N   GLY A  83      18.352  -4.753   2.963  1.00 96.50           N  
ATOM   1232  CA  GLY A  83      17.260  -4.469   2.034  1.00 96.50           C  
ATOM   1235  C   GLY A  83      16.047  -5.358   2.280  1.00 96.50           C  
ATOM   1236  O   GLY A  83      16.097  -6.307   3.066  1.00 96.50           O  
ATOM   1237  N   ALA A  84      14.951  -5.056   1.592  1.00 95.85           N  
ATOM   1239  CA  ALA A  84      13.728  -5.847   1.616  1.00 95.85           C  
ATOM   1241  C   ALA A  84      13.104  -5.936   0.219  1.00 95.85           C  
ATOM   1242  CB  ALA A  84      12.761  -5.231   2.629  1.00 95.85           C  
ATOM   1246  O   ALA A  84      13.366  -5.095  -0.636  1.00 95.85           O  
ATOM   1247  N   GLY A  85      12.260  -6.944   0.002  1.00 96.45           N  
ATOM   1249  CA  GLY A  85      11.413  -7.060  -1.182  1.00 96.45           C  
ATOM   1252  C   GLY A  85       9.942  -7.111  -0.783  1.00 96.45           C  
ATOM   1253  O   GLY A  85       9.534  -7.929   0.039  1.00 96.45           O  
ATOM   1254  N   MET A  86       9.166  -6.210  -1.371  1.00 96.55           N  
ATOM   1256  CA  MET A  86       7.723  -6.044  -1.206  1.00 96.55           C  
ATOM   1258  C   MET A  86       6.926  -6.696  -2.333  1.00 96.55           C  
ATOM   1259  CB  MET A  86       7.391  -4.556  -1.250  1.00 96.55           C  
ATOM   1262  O   MET A  86       5.761  -7.016  -2.145  1.00 96.55           O  
ATOM   1263  CG  MET A  86       8.096  -3.726  -0.194  1.00 96.55           C  
ATOM   1266  SD  MET A  86       7.707  -1.991  -0.455  1.00 96.55           S  
ATOM   1267  CE  MET A  86       8.567  -1.353   0.969  1.00 96.55           C  
ATOM   1271  N   GLY A  87       7.532  -6.850  -3.508  1.00 96.24           N  
ATOM   1273  CA  GLY A  87       6.949  -7.551  -4.643  1.00 96.24           C  
ATOM   1276  C   GLY A  87       7.988  -8.440  -5.312  1.00 96.24           C  
ATOM   1277  O   GLY A  87       9.192  -8.248  -5.120  1.00 96.24           O  
ATOM   1278  N   CYS A  88       7.508  -9.422  -6.076  1.00 97.03           N  
ATOM   1280  CA  CYS A  88       8.348 -10.377  -6.784  1.00 97.03           C  
ATOM   1282  C   CYS A  88       7.735 -10.772  -8.133  1.00 97.03           C  
ATOM   1283  CB  CYS A  88       8.569 -11.599  -5.884  1.00 97.03           C  
ATOM   1286  O   CYS A  88       6.558 -11.140  -8.223  1.00 97.03           O  
ATOM   1287  SG  CYS A  88       9.670 -12.800  -6.686  1.00 97.03           S  
ATOM   1289  N   VAL A  89       8.570 -10.763  -9.170  1.00 97.44           N  
ATOM   1291  CA  VAL A  89       8.320 -11.457 -10.436  1.00 97.44           C  
ATOM   1293  C   VAL A  89       9.455 -12.440 -10.698  1.00 97.44           C  
ATOM   1294  CB  VAL A  89       8.118 -10.506 -11.628  1.00 97.44           C  
ATOM   1296  O   VAL A  89      10.575 -12.212 -10.252  1.00 97.44           O  
ATOM   1297  CG1 VAL A  89       6.869  -9.633 -11.471  1.00 97.44           C  
ATOM   1301  CG2 VAL A  89       9.327  -9.600 -11.895  1.00 97.44           C  
ATOM   1305  N   TRP A  90       9.192 -13.536 -11.397  1.00 97.12           N  
ATOM   1307  CA  TRP A  90      10.183 -14.577 -11.663  1.00 97.12           C  
ATOM   1309  C   TRP A  90      10.098 -15.092 -13.101  1.00 97.12           C  
ATOM   1310  CB  TRP A  90      10.034 -15.689 -10.618  1.00 97.12           C  
ATOM   1313  O   TRP A  90       9.077 -14.926 -13.772  1.00 97.12           O  
ATOM   1314  CG  TRP A  90       8.823 -16.548 -10.790  1.00 97.12           C  
ATOM   1315  CD1 TRP A  90       7.592 -16.315 -10.280  1.00 97.12           C  
ATOM   1317  CD2 TRP A  90       8.709 -17.761 -11.587  1.00 97.12           C  
ATOM   1318  CE2 TRP A  90       7.353 -18.198 -11.541  1.00 97.12           C  
ATOM   1319  CE3 TRP A  90       9.615 -18.525 -12.354  1.00 97.12           C  
ATOM   1321  NE1 TRP A  90       6.723 -17.303 -10.700  1.00 97.12           N  
ATOM   1323  CH2 TRP A  90       7.836 -20.059 -13.014  1.00 97.12           C  
ATOM   1325  CZ2 TRP A  90       6.913 -19.316 -12.259  1.00 97.12           C  
ATOM   1327  CZ3 TRP A  90       9.186 -19.669 -13.051  1.00 97.12           C  
ATOM   1329  N   PHE A  91      11.193 -15.675 -13.586  1.00 96.92           N  
ATOM   1331  CA  PHE A  91      11.323 -16.204 -14.943  1.00 96.92           C  
ATOM   1333  C   PHE A  91      12.395 -17.299 -15.016  1.00 96.92           C  
ATOM   1334  CB  PHE A  91      11.657 -15.055 -15.911  1.00 96.92           C  
ATOM   1337  O   PHE A  91      13.288 -17.391 -14.168  1.00 96.92           O  
ATOM   1338  CG  PHE A  91      12.943 -14.311 -15.595  1.00 96.92           C  
ATOM   1339  CD1 PHE A  91      12.915 -13.121 -14.845  1.00 96.92           C  
ATOM   1341  CD2 PHE A  91      14.174 -14.806 -16.060  1.00 96.92           C  
ATOM   1343  CE1 PHE A  91      14.108 -12.425 -14.583  1.00 96.92           C  
ATOM   1345  CE2 PHE A  91      15.364 -14.107 -15.807  1.00 96.92           C  
ATOM   1347  CZ  PHE A  91      15.332 -12.915 -15.066  1.00 96.92           C  
ATOM   1349  N   GLN A  92      12.338 -18.111 -16.070  1.00 95.87           N  
ATOM   1351  CA  GLN A  92      13.389 -19.078 -16.381  1.00 95.87           C  
ATOM   1353  C   GLN A  92      14.464 -18.426 -17.252  1.00 95.87           C  
ATOM   1354  CB  GLN A  92      12.793 -20.302 -17.081  1.00 95.87           C  
ATOM   1357  O   GLN A  92      14.155 -17.671 -18.173  1.00 95.87           O  
ATOM   1358  CG  GLN A  92      11.727 -20.977 -16.211  1.00 95.87           C  
ATOM   1361  CD  GLN A  92      11.252 -22.301 -16.783  1.00 95.87           C  
ATOM   1362  NE2 GLN A  92      10.887 -23.234 -15.932  1.00 95.87           N  
ATOM   1365  OE1 GLN A  92      11.207 -22.540 -17.979  1.00 95.87           O  
ATOM   1366  N   LYS A  93      15.741 -18.754 -17.020  1.00 92.34           N  
ATOM   1368  CA  LYS A  93      16.858 -18.193 -17.810  1.00 92.34           C  
ATOM   1370  C   LYS A  93      16.756 -18.478 -19.314  1.00 92.34           C  
ATOM   1371  CB  LYS A  93      18.203 -18.679 -17.254  1.00 92.34           C  
ATOM   1374  O   LYS A  93      17.292 -17.726 -20.113  1.00 92.34           O  
ATOM   1375  CG  LYS A  93      18.460 -20.181 -17.467  1.00 92.34           C  
ATOM   1378  CD  LYS A  93      19.794 -20.626 -16.855  1.00 92.34           C  
ATOM   1381  CE  LYS A  93      20.006 -22.111 -17.175  1.00 92.34           C  
ATOM   1384  NZ  LYS A  93      21.264 -22.640 -16.596  1.00 92.34           N  
ATOM   1388  N   SER A  94      16.071 -19.559 -19.687  1.00 92.27           N  
ATOM   1390  CA  SER A  94      15.801 -19.946 -21.072  1.00 92.27           C  
ATOM   1392  C   SER A  94      14.614 -19.209 -21.694  1.00 92.27           C  
ATOM   1393  CB  SER A  94      15.553 -21.456 -21.138  1.00 92.27           C  
ATOM   1396  O   SER A  94      14.242 -19.538 -22.807  1.00 92.27           O  
ATOM   1397  OG  SER A  94      14.518 -21.822 -20.241  1.00 92.27           O  
ATOM   1399  N   GLU A  95      13.958 -18.286 -20.989  1.00 91.81           N  
ATOM   1401  CA  GLU A  95      12.807 -17.514 -21.488  1.00 91.81           C  
ATOM   1403  C   GLU A  95      13.101 -16.011 -21.589  1.00 91.81           C  
ATOM   1404  CB  GLU A  95      11.569 -17.771 -20.616  1.00 91.81           C  
ATOM   1407  O   GLU A  95      12.194 -15.216 -21.844  1.00 91.81           O  
ATOM   1408  CG  GLU A  95      11.044 -19.212 -20.687  1.00 91.81           C  
ATOM   1411  CD  GLU A  95       9.666 -19.328 -20.009  1.00 91.81           C  
ATOM   1412  OE1 GLU A  95       8.784 -20.025 -20.565  1.00 91.81           O  
ATOM   1413  OE2 GLU A  95       9.444 -18.650 -18.979  1.00 91.81           O  
ATOM   1414  N   VAL A  96      14.362 -15.617 -21.391  1.00 95.11           N  
ATOM   1416  CA  VAL A  96      14.788 -14.220 -21.431  1.00 95.11           C  
ATOM   1418  C   VAL A  96      15.873 -13.982 -22.461  1.00 95.11           C  
ATOM   1419  CB  VAL A  96      15.226 -13.677 -20.061  1.00 95.11           C  
ATOM   1421  O   VAL A  96      16.691 -14.847 -22.766  1.00 95.11           O  
ATOM   1422  CG1 VAL A  96      14.059 -13.704 -19.073  1.00 95.11           C  
ATOM   1426  CG2 VAL A  96      16.416 -14.425 -19.449  1.00 95.11           C  
ATOM   1430  N   LEU A  97      15.881 -12.758 -22.957  1.00 95.33           N  
ATOM   1432  CA  LEU A  97      16.935 -12.191 -23.765  1.00 95.33           C  
ATOM   1434  C   LEU A  97      17.750 -11.260 -22.887  1.00 95.33           C  
ATOM   1435  CB  LEU A  97      16.314 -11.434 -24.936  1.00 95.33           C  
ATOM   1438  O   LEU A  97      17.188 -10.513 -22.082  1.00 95.33           O  
ATOM   1439  CG  LEU A  97      15.328 -12.273 -25.760  1.00 95.33           C  
ATOM   1441  CD1 LEU A  97      14.812 -11.478 -26.951  1.00 95.33           C  
ATOM   1445  CD2 LEU A  97      15.903 -13.607 -26.239  1.00 95.33           C  
ATOM   1449  N   VAL A  98      19.066 -11.300 -23.046  1.00 95.80           N  
ATOM   1451  CA  VAL A  98      19.973 -10.464 -22.268  1.00 95.80           C  
ATOM   1453  C   VAL A  98      20.920  -9.755 -23.208  1.00 95.80           C  
ATOM   1454  CB  VAL A  98      20.723 -11.268 -21.197  1.00 95.80           C  
ATOM   1456  O   VAL A  98      21.421 -10.363 -24.150  1.00 95.80           O  
ATOM   1457  CG1 VAL A  98      21.511 -10.376 -20.234  1.00 95.80           C  
ATOM   1461  CG2 VAL A  98      19.745 -12.080 -20.345  1.00 95.80           C  
ATOM   1465  N   TRP A  99      21.172  -8.478 -22.963  1.00 96.15           N  
ATOM   1467  CA  TRP A  99      22.125  -7.717 -23.761  1.00 96.15           C  
ATOM   1469  C   TRP A  99      22.829  -6.640 -22.953  1.00 96.15           C  
ATOM   1470  CB  TRP A  99      21.421  -7.096 -24.969  1.00 96.15           C  
ATOM   1473  O   TRP A  99      22.323  -6.178 -21.928  1.00 96.15           O  
ATOM   1474  CG  TRP A  99      20.430  -6.019 -24.680  1.00 96.15           C  
ATOM   1475  CD1 TRP A  99      20.694  -4.696 -24.633  1.00 96.15           C  
ATOM   1477  CD2 TRP A  99      19.014  -6.150 -24.397  1.00 96.15           C  
ATOM   1478  CE2 TRP A  99      18.462  -4.847 -24.208  1.00 96.15           C  
ATOM   1479  CE3 TRP A  99      18.148  -7.249 -24.292  1.00 96.15           C  
ATOM   1481  NE1 TRP A  99      19.538  -3.998 -24.343  1.00 96.15           N  
ATOM   1483  CH2 TRP A  99      16.259  -5.758 -23.851  1.00 96.15           C  
ATOM   1485  CZ2 TRP A  99      17.107  -4.642 -23.919  1.00 96.15           C  
ATOM   1487  CZ3 TRP A  99      16.787  -7.049 -24.041  1.00 96.15           C  
ATOM   1489  N   THR A 100      23.969  -6.197 -23.465  1.00 94.60           N  
ATOM   1491  CA  THR A 100      24.687  -5.006 -23.006  1.00 94.60           C  
ATOM   1493  C   THR A 100      24.678  -3.945 -24.100  1.00 94.60           C  
ATOM   1494  CB  THR A 100      26.124  -5.333 -22.574  1.00 94.60           C  
ATOM   1496  O   THR A 100      24.612  -4.256 -25.295  1.00 94.60           O  
ATOM   1497  CG2 THR A 100      26.170  -6.292 -21.385  1.00 94.60           C  
ATOM   1501  OG1 THR A 100      26.843  -5.920 -23.632  1.00 94.60           O  
ATOM   1503  N   LEU A 101      24.740  -2.676 -23.697  1.00 91.86           N  
ATOM   1505  CA  LEU A 101      24.817  -1.538 -24.613  1.00 91.86           C  
ATOM   1507  C   LEU A 101      26.077  -0.720 -24.343  1.00 91.86           C  
ATOM   1508  CB  LEU A 101      23.570  -0.645 -24.488  1.00 91.86           C  
ATOM   1511  O   LEU A 101      26.467  -0.534 -23.195  1.00 91.86           O  
ATOM   1512  CG  LEU A 101      22.231  -1.345 -24.749  1.00 91.86           C  
ATOM   1514  CD1 LEU A 101      21.086  -0.372 -24.494  1.00 91.86           C  
ATOM   1518  CD2 LEU A 101      22.117  -1.875 -26.178  1.00 91.86           C  
ATOM   1522  N   ASP A 102      26.670  -0.188 -25.408  1.00 90.26           N  
ATOM   1524  CA  ASP A 102      27.590   0.946 -25.348  1.00 90.26           C  
ATOM   1526  C   ASP A 102      26.878   2.172 -25.939  1.00 90.26           C  
ATOM   1527  CB  ASP A 102      28.910   0.616 -26.052  1.00 90.26           C  
ATOM   1530  O   ASP A 102      26.660   2.291 -27.152  1.00 90.26           O  
ATOM   1531  CG  ASP A 102      29.902   1.785 -25.991  1.00 90.26           C  
ATOM   1532  OD1 ASP A 102      30.874   1.747 -26.778  1.00 90.26           O  
ATOM   1533  OD2 ASP A 102      29.672   2.724 -25.194  1.00 90.26           O  
ATOM   1534  N   GLY A 103      26.395   3.047 -25.055  1.00 85.07           N  
ATOM   1536  CA  GLY A 103      25.444   4.094 -25.414  1.00 85.07           C  
ATOM   1539  C   GLY A 103      24.143   3.494 -25.953  1.00 85.07           C  
ATOM   1540  O   GLY A 103      23.403   2.842 -25.226  1.00 85.07           O  
ATOM   1541  N   GLN A 104      23.856   3.722 -27.233  1.00 86.79           N  
ATOM   1543  CA  GLN A 104      22.703   3.128 -27.929  1.00 86.79           C  
ATOM   1545  C   GLN A 104      23.084   1.957 -28.835  1.00 86.79           C  
ATOM   1546  CB  GLN A 104      21.988   4.203 -28.745  1.00 86.79           C  
ATOM   1549  O   GLN A 104      22.247   1.420 -29.559  1.00 86.79           O  
ATOM   1550  CG  GLN A 104      21.339   5.258 -27.848  1.00 86.79           C  
ATOM   1553  CD  GLN A 104      20.512   6.228 -28.671  1.00 86.79           C  
ATOM   1554  NE2 GLN A 104      19.767   7.095 -28.030  1.00 86.79           N  
ATOM   1557  OE1 GLN A 104      20.541   6.239 -29.889  1.00 86.79           O  
ATOM   1558  N   LYS A 105      24.360   1.580 -28.852  1.00 89.34           N  
ATOM   1560  CA  LYS A 105      24.843   0.518 -29.718  1.00 89.34           C  
ATOM   1562  C   LYS A 105      24.844  -0.793 -28.954  1.00 89.34           C  
ATOM   1563  CB  LYS A 105      26.225   0.869 -30.253  1.00 89.34           C  
ATOM   1566  O   LYS A 105      25.325  -0.852 -27.826  1.00 89.34           O  
ATOM   1567  CG  LYS A 105      26.243   2.175 -31.056  1.00 89.34           C  
ATOM   1570  CD  LYS A 105      27.634   2.361 -31.661  1.00 89.34           C  
ATOM   1573  CE  LYS A 105      27.716   3.671 -32.439  1.00 89.34           C  
ATOM   1576  NZ  LYS A 105      29.090   3.872 -32.955  1.00 89.34           N  
ATOM   1580  N   LEU A 106      24.333  -1.843 -29.582  1.00 90.47           N  
ATOM   1582  CA  LEU A 106      24.366  -3.181 -29.017  1.00 90.47           C  
ATOM   1584  C   LEU A 106      25.823  -3.650 -28.910  1.00 90.47           C  
ATOM   1585  CB  LEU A 106      23.485  -4.081 -29.897  1.00 90.47           C  
ATOM   1588  O   LEU A 106      26.510  -3.715 -29.929  1.00 90.47           O  
ATOM   1589  CG  LEU A 106      23.189  -5.445 -29.272  1.00 90.47           C  
ATOM   1591  CD1 LEU A 106      22.349  -5.359 -28.006  1.00 90.47           C  
ATOM   1595  CD2 LEU A 106      22.428  -6.331 -30.259  1.00 90.47           C  
ATOM   1599  N   SER A 107      26.294  -3.926 -27.691  1.00 92.00           N  
ATOM   1601  CA  SER A 107      27.688  -4.305 -27.399  1.00 92.00           C  
ATOM   1603  C   SER A 107      27.850  -5.761 -26.955  1.00 92.00           C  
ATOM   1604  CB  SER A 107      28.301  -3.359 -26.363  1.00 92.00           C  
ATOM   1607  O   SER A 107      28.969  -6.264 -26.926  1.00 92.00           O  
ATOM   1608  OG  SER A 107      27.656  -3.481 -25.107  1.00 92.00           O  
ATOM   1610  N   GLY A 108      26.745  -6.447 -26.660  1.00 91.98           N  
ATOM   1612  CA  GLY A 108      26.741  -7.867 -26.333  1.00 91.98           C  
ATOM   1615  C   GLY A 108      25.342  -8.461 -26.407  1.00 91.98           C  
ATOM   1616  O   GLY A 108      24.353  -7.798 -26.098  1.00 91.98           O  
ATOM   1617  N   TRP A 109      25.265  -9.723 -26.824  1.00 91.69           N  
ATOM   1619  CA  TRP A 109      24.085 -10.575 -26.694  1.00 91.69           C  
ATOM   1621  C   TRP A 109      24.432 -11.671 -25.704  1.00 91.69           C  
ATOM   1622  CB  TRP A 109      23.691 -11.150 -28.056  1.00 91.69           C  
ATOM   1625  O   TRP A 109      25.318 -12.478 -25.969  1.00 91.69           O  
ATOM   1626  CG  TRP A 109      22.420 -11.929 -28.040  1.00 91.69           C  
ATOM   1627  CD1 TRP A 109      22.256 -13.227 -28.381  1.00 91.69           C  
ATOM   1629  CD2 TRP A 109      21.090 -11.413 -27.763  1.00 91.69           C  
ATOM   1630  CE2 TRP A 109      20.150 -12.456 -27.997  1.00 91.69           C  
ATOM   1631  CE3 TRP A 109      20.589 -10.138 -27.431  1.00 91.69           C  
ATOM   1633  NE1 TRP A 109      20.919 -13.561 -28.287  1.00 91.69           N  
ATOM   1635  CH2 TRP A 109      18.309 -10.923 -27.723  1.00 91.69           C  
ATOM   1637  CZ2 TRP A 109      18.773 -12.221 -27.997  1.00 91.69           C  
ATOM   1639  CZ3 TRP A 109      19.207  -9.897 -27.392  1.00 91.69           C  
ATOM   1641  N   ASN A 110      23.837 -11.660 -24.525  1.00 94.28           N  
ATOM   1643  CA  ASN A 110      24.356 -12.365 -23.364  1.00 94.28           C  
ATOM   1645  C   ASN A 110      23.425 -13.481 -22.894  1.00 94.28           C  
ATOM   1646  CB  ASN A 110      24.659 -11.345 -22.254  1.00 94.28           C  
ATOM   1649  O   ASN A 110      22.276 -13.599 -23.313  1.00 94.28           O  
ATOM   1650  CG  ASN A 110      25.670 -10.315 -22.700  1.00 94.28           C  
ATOM   1651  ND2 ASN A 110      26.935 -10.650 -22.696  1.00 94.28           N  
ATOM   1654  OD1 ASN A 110      25.314  -9.220 -23.089  1.00 94.28           O  
ATOM   1655  N   THR A 111      23.934 -14.299 -21.979  1.00 92.58           N  
ATOM   1657  CA  THR A 111      23.167 -15.313 -21.253  1.00 92.58           C  
ATOM   1659  C   THR A 111      23.323 -15.117 -19.749  1.00 92.58           C  
ATOM   1660  CB  THR A 111      23.572 -16.725 -21.698  1.00 92.58           C  
ATOM   1662  O   THR A 111      24.354 -14.642 -19.282  1.00 92.58           O  
ATOM   1663  CG2 THR A 111      25.043 -17.072 -21.465  1.00 92.58           C  
ATOM   1667  OG1 THR A 111      22.804 -17.691 -21.016  1.00 92.58           O  
ATOM   1669  N   LEU A 112      22.311 -15.509 -18.975  1.00 94.27           N  
ATOM   1671  CA  LEU A 112      22.445 -15.639 -17.517  1.00 94.27           C  
ATOM   1673  C   LEU A 112      23.021 -17.000 -17.108  1.00 94.27           C  
ATOM   1674  CB  LEU A 112      21.100 -15.394 -16.814  1.00 94.27           C  
ATOM   1677  O   LEU A 112      23.207 -17.269 -15.920  1.00 94.27           O  
ATOM   1678  CG  LEU A 112      20.465 -14.030 -17.094  1.00 94.27           C  
ATOM   1680  CD1 LEU A 112      19.153 -13.902 -16.326  1.00 94.27           C  
ATOM   1684  CD2 LEU A 112      21.371 -12.854 -16.719  1.00 94.27           C  
ATOM   1688  N   ASP A 113      23.271 -17.894 -18.064  1.00 93.73           N  
ATOM   1690  CA  ASP A 113      23.889 -19.171 -17.753  1.00 93.73           C  
ATOM   1692  C   ASP A 113      25.334 -18.978 -17.286  1.00 93.73           C  
ATOM   1693  CB  ASP A 113      23.792 -20.143 -18.933  1.00 93.73           C  
ATOM   1696  O   ASP A 113      26.109 -18.270 -17.917  1.00 93.73           O  
ATOM   1697  CG  ASP A 113      23.995 -21.583 -18.465  1.00 93.73           C  
ATOM   1698  OD1 ASP A 113      24.258 -22.450 -19.315  1.00 93.73           O  
ATOM   1699  OD2 ASP A 113      23.720 -21.850 -17.265  1.00 93.73           O  
ATOM   1700  N   GLY A 114      25.680 -19.575 -16.146  1.00 92.33           N  
ATOM   1702  CA  GLY A 114      26.976 -19.354 -15.498  1.00 92.33           C  
ATOM   1705  C   GLY A 114      27.149 -17.983 -14.833  1.00 92.33           C  
ATOM   1706  O   GLY A 114      28.231 -17.717 -14.320  1.00 92.33           O  
ATOM   1707  N   VAL A 115      26.115 -17.128 -14.787  1.00 94.63           N  
ATOM   1709  CA  VAL A 115      26.241 -15.813 -14.138  1.00 94.63           C  
ATOM   1711  C   VAL A 115      26.621 -15.968 -12.664  1.00 94.63           C  
ATOM   1712  CB  VAL A 115      24.999 -14.926 -14.345  1.00 94.63           C  
ATOM   1714  O   VAL A 115      26.021 -16.766 -11.927  1.00 94.63           O  
ATOM   1715  CG1 VAL A 115      23.802 -15.305 -13.465  1.00 94.63           C  
ATOM   1719  CG2 VAL A 115      25.331 -13.453 -14.101  1.00 94.63           C  
ATOM   1723  N   GLY A 116      27.643 -15.210 -12.264  1.00 94.56           N  
ATOM   1725  CA  GLY A 116      28.105 -15.131 -10.886  1.00 94.56           C  
ATOM   1728  C   GLY A 116      27.071 -14.467  -9.979  1.00 94.56           C  
ATOM   1729  O   GLY A 116      26.204 -13.715 -10.426  1.00 94.56           O  
ATOM   1730  N   THR A 117      27.168 -14.752  -8.687  1.00 95.90           N  
ATOM   1732  CA  THR A 117      26.337 -14.132  -7.655  1.00 95.90           C  
ATOM   1734  C   THR A 117      27.213 -13.427  -6.635  1.00 95.90           C  
ATOM   1735  CB  THR A 117      25.450 -15.151  -6.932  1.00 95.90           C  
ATOM   1737  O   THR A 117      28.336 -13.845  -6.367  1.00 95.90           O  
ATOM   1738  CG2 THR A 117      24.448 -15.858  -7.844  1.00 95.90           C  
ATOM   1742  OG1 THR A 117      26.219 -16.147  -6.299  1.00 95.90           O  
ATOM   1744  N   THR A 118      26.668 -12.401  -5.998  1.00 96.64           N  
ATOM   1746  CA  THR A 118      27.284 -11.761  -4.836  1.00 96.64           C  
ATOM   1748  C   THR A 118      27.104 -12.595  -3.564  1.00 96.64           C  
ATOM   1749  CB  THR A 118      26.726 -10.348  -4.626  1.00 96.64           C  
ATOM   1751  O   THR A 118      26.352 -13.576  -3.526  1.00 96.64           O  
ATOM   1752  CG2 THR A 118      26.768  -9.502  -5.893  1.00 96.64           C  
ATOM   1756  OG1 THR A 118      25.400 -10.423  -4.170  1.00 96.64           O  
ATOM   1758  N   GLN A 119      27.758 -12.158  -2.486  1.00 95.74           N  
ATOM   1760  CA  GLN A 119      27.588 -12.723  -1.142  1.00 95.74           C  
ATOM   1762  C   GLN A 119      26.270 -12.297  -0.467  1.00 95.74           C  
ATOM   1763  CB  GLN A 119      28.800 -12.344  -0.271  1.00 95.74           C  
ATOM   1766  O   GLN A 119      25.952 -12.789   0.615  1.00 95.74           O  
ATOM   1767  CG  GLN A 119      30.145 -12.839  -0.835  1.00 95.74           C  
ATOM   1770  CD  GLN A 119      30.214 -14.356  -1.003  1.00 95.74           C  
ATOM   1771  NE2 GLN A 119      30.971 -14.853  -1.955  1.00 95.74           N  
ATOM   1774  OE1 GLN A 119      29.589 -15.124  -0.290  1.00 95.74           O  
ATOM   1775  N   LEU A 120      25.489 -11.397  -1.078  1.00 97.68           N  
ATOM   1777  CA  LEU A 120      24.179 -11.025  -0.552  1.00 97.68           C  
ATOM   1779  C   LEU A 120      23.186 -12.167  -0.792  1.00 97.68           C  
ATOM   1780  CB  LEU A 120      23.674  -9.714  -1.175  1.00 97.68           C  
ATOM   1783  O   LEU A 120      23.013 -12.640  -1.920  1.00 97.68           O  
ATOM   1784  CG  LEU A 120      24.595  -8.493  -1.037  1.00 97.68           C  
ATOM   1786  CD1 LEU A 120      23.920  -7.278  -1.674  1.00 97.68           C  
ATOM   1790  CD2 LEU A 120      24.897  -8.189   0.428  1.00 97.68           C  
ATOM   1794  N   THR A 121      22.504 -12.581   0.271  1.00 97.36           N  
ATOM   1796  CA  THR A 121      21.490 -13.642   0.234  1.00 97.36           C  
ATOM   1798  C   THR A 121      20.096 -13.062   0.428  1.00 97.36           C  
ATOM   1799  CB  THR A 121      21.765 -14.751   1.259  1.00 97.36           C  
ATOM   1801  O   THR A 121      19.931 -11.978   0.985  1.00 97.36           O  
ATOM   1802  CG2 THR A 121      23.120 -15.423   1.055  1.00 97.36           C  
ATOM   1806  OG1 THR A 121      21.720 -14.257   2.574  1.00 97.36           O  
ATOM   1808  N   VAL A 122      19.076 -13.782  -0.029  1.00 97.68           N  
ATOM   1810  CA  VAL A 122      17.673 -13.421   0.175  1.00 97.68           C  
ATOM   1812  C   VAL A 122      16.981 -14.487   1.004  1.00 97.68           C  
ATOM   1813  CB  VAL A 122      16.949 -13.155  -1.154  1.00 97.68           C  
ATOM   1815  O   VAL A 122      17.035 -15.674   0.678  1.00 97.68           O  
ATOM   1816  CG1 VAL A 122      15.480 -12.770  -0.940  1.00 97.68           C  
ATOM   1820  CG2 VAL A 122      17.643 -12.004  -1.892  1.00 97.68           C  
ATOM   1824  N   ALA A 123      16.310 -14.057   2.068  1.00 97.29           N  
ATOM   1826  CA  ALA A 123      15.377 -14.881   2.820  1.00 97.29           C  
ATOM   1828  C   ALA A 123      13.944 -14.628   2.336  1.00 97.29           C  
ATOM   1829  CB  ALA A 123      15.552 -14.609   4.317  1.00 97.29           C  
ATOM   1833  O   ALA A 123      13.547 -13.471   2.177  1.00 97.29           O  
ATOM   1834  N   TRP A 124      13.170 -15.697   2.137  1.00 97.29           N  
ATOM   1836  CA  TRP A 124      11.753 -15.623   1.765  1.00 97.29           C  
ATOM   1838  C   TRP A 124      10.870 -16.068   2.926  1.00 97.29           C  
ATOM   1839  CB  TRP A 124      11.483 -16.459   0.512  1.00 97.29           C  
ATOM   1842  O   TRP A 124      10.925 -17.220   3.370  1.00 97.29           O  
ATOM   1843  CG  TRP A 124      10.055 -16.505   0.041  1.00 97.29           C  
ATOM   1844  CD1 TRP A 124       9.072 -15.602   0.290  1.00 97.29           C  
ATOM   1846  CD2 TRP A 124       9.460 -17.479  -0.864  1.00 97.29           C  
ATOM   1847  CE2 TRP A 124       8.100 -17.116  -1.101  1.00 97.29           C  
ATOM   1848  CE3 TRP A 124       9.959 -18.611  -1.542  1.00 97.29           C  
ATOM   1850  NE1 TRP A 124       7.914 -15.959  -0.376  1.00 97.29           N  
ATOM   1852  CH2 TRP A 124       7.816 -18.950  -2.655  1.00 97.29           C  
ATOM   1854  CZ2 TRP A 124       7.276 -17.857  -1.956  1.00 97.29           C  
ATOM   1856  CZ3 TRP A 124       9.152 -19.328  -2.446  1.00 97.29           C  
ATOM   1858  N   ARG A 125      10.052 -15.145   3.427  1.00 96.27           N  
ATOM   1860  CA  ARG A 125       9.102 -15.378   4.508  1.00 96.27           C  
ATOM   1862  C   ARG A 125       7.760 -15.848   3.944  1.00 96.27           C  
ATOM   1863  CB  ARG A 125       8.994 -14.080   5.307  1.00 96.27           C  
ATOM   1866  O   ARG A 125       7.000 -15.064   3.389  1.00 96.27           O  
ATOM   1867  CG  ARG A 125       8.131 -14.300   6.542  1.00 96.27           C  
ATOM   1870  CD  ARG A 125       8.061 -13.002   7.329  1.00 96.27           C  
ATOM   1873  NE  ARG A 125       7.194 -13.201   8.486  1.00 96.27           N  
ATOM   1875  NH1 ARG A 125       7.409 -11.097   9.393  1.00 96.27           N  
ATOM   1878  NH2 ARG A 125       6.156 -12.642  10.377  1.00 96.27           N  
ATOM   1881  CZ  ARG A 125       6.930 -12.309   9.404  1.00 96.27           C  
ATOM   1882  N   GLN A 126       7.461 -17.128   4.137  1.00 95.12           N  
ATOM   1884  CA  GLN A 126       6.200 -17.765   3.747  1.00 95.12           C  
ATOM   1886  C   GLN A 126       5.199 -17.744   4.921  1.00 95.12           C  
ATOM   1887  CB  GLN A 126       6.513 -19.186   3.243  1.00 95.12           C  
ATOM   1890  O   GLN A 126       5.426 -17.071   5.932  1.00 95.12           O  
ATOM   1891  CG  GLN A 126       7.437 -19.172   2.013  1.00 95.12           C  
ATOM   1894  CD  GLN A 126       7.716 -20.563   1.459  1.00 95.12           C  
ATOM   1895  NE2 GLN A 126       8.121 -20.658   0.215  1.00 95.12           N  
ATOM   1898  OE1 GLN A 126       7.606 -21.587   2.124  1.00 95.12           O  
ATOM   1899  N   HIS A 127       4.082 -18.475   4.819  1.00 94.85           N  
ATOM   1901  CA  HIS A 127       3.027 -18.494   5.840  1.00 94.85           C  
ATOM   1903  C   HIS A 127       3.556 -18.794   7.258  1.00 94.85           C  
ATOM   1904  CB  HIS A 127       1.943 -19.513   5.442  1.00 94.85           C  
ATOM   1907  O   HIS A 127       3.487 -17.934   8.144  1.00 94.85           O  
ATOM   1908  CG  HIS A 127       0.802 -19.550   6.429  1.00 94.85           C  
ATOM   1909  CD2 HIS A 127       0.142 -20.659   6.886  1.00 94.85           C  
ATOM   1911  ND1 HIS A 127       0.243 -18.457   7.054  1.00 94.85           N  
ATOM   1913  CE1 HIS A 127      -0.731 -18.893   7.866  1.00 94.85           C  
ATOM   1915  NE2 HIS A 127      -0.820 -20.228   7.811  1.00 94.85           N  
ATOM   1916  N   ASN A 128       4.130 -19.986   7.442  1.00 91.55           N  
ATOM   1918  CA  ASN A 128       4.528 -20.567   8.730  1.00 91.55           C  
ATOM   1920  C   ASN A 128       6.044 -20.829   8.850  1.00 91.55           C  
ATOM   1921  CB  ASN A 128       3.701 -21.851   8.947  1.00 91.55           C  
ATOM   1924  O   ASN A 128       6.488 -21.439   9.821  1.00 91.55           O  
ATOM   1925  CG  ASN A 128       3.940 -22.923   7.889  1.00 91.55           C  
ATOM   1926  ND2 ASN A 128       3.227 -24.021   7.960  1.00 91.55           N  
ATOM   1929  OD1 ASN A 128       4.730 -22.765   6.968  1.00 91.55           O  
ATOM   1930  N   ARG A 129       6.846 -20.385   7.874  1.00 94.31           N  
ATOM   1932  CA  ARG A 129       8.300 -20.588   7.844  1.00 94.31           C  
ATOM   1934  C   ARG A 129       9.019 -19.488   7.070  1.00 94.31           C  
ATOM   1935  CB  ARG A 129       8.619 -21.983   7.267  1.00 94.31           C  
ATOM   1938  O   ARG A 129       8.420 -18.824   6.224  1.00 94.31           O  
ATOM   1939  CG  ARG A 129       8.245 -22.147   5.784  1.00 94.31           C  
ATOM   1942  CD  ARG A 129       8.566 -23.564   5.300  1.00 94.31           C  
ATOM   1945  NE  ARG A 129       8.252 -23.712   3.871  1.00 94.31           N  
ATOM   1947  NH1 ARG A 129       8.677 -25.957   3.645  1.00 94.31           N  
ATOM   1950  NH2 ARG A 129       7.842 -24.796   1.929  1.00 94.31           N  
ATOM   1953  CZ  ARG A 129       8.265 -24.820   3.157  1.00 94.31           C  
ATOM   1954  N   THR A 130      10.322 -19.370   7.298  1.00 96.44           N  
ATOM   1956  CA  THR A 130      11.228 -18.561   6.473  1.00 96.44           C  
ATOM   1958  C   THR A 130      12.264 -19.470   5.823  1.00 96.44           C  
ATOM   1959  CB  THR A 130      11.916 -17.465   7.298  1.00 96.44           C  
ATOM   1961  O   THR A 130      12.907 -20.261   6.512  1.00 96.44           O  
ATOM   1962  CG2 THR A 130      12.856 -16.613   6.448  1.00 96.44           C  
ATOM   1966  OG1 THR A 130      10.946 -16.604   7.851  1.00 96.44           O  
ATOM   1968  N   ILE A 131      12.449 -19.344   4.508  1.00 97.00           N  
ATOM   1970  CA  ILE A 131      13.527 -20.008   3.769  1.00 97.00           C  
ATOM   1972  C   ILE A 131      14.728 -19.058   3.731  1.00 97.00           C  
ATOM   1973  CB  ILE A 131      13.059 -20.427   2.355  1.00 97.00           C  
ATOM   1975  O   ILE A 131      14.751 -18.117   2.935  1.00 97.00           O  
ATOM   1976  CG1 ILE A 131      11.734 -21.225   2.346  1.00 97.00           C  
ATOM   1979  CG2 ILE A 131      14.166 -21.230   1.644  1.00 97.00           C  
ATOM   1983  CD1 ILE A 131      11.742 -22.528   3.158  1.00 97.00           C  
ATOM   1987  N   TYR A 132      15.705 -19.271   4.612  1.00 96.69           N  
ATOM   1989  CA  TYR A 132      16.975 -18.533   4.599  1.00 96.69           C  
ATOM   1991  C   TYR A 132      17.875 -19.033   3.467  1.00 96.69           C  
ATOM   1992  CB  TYR A 132      17.681 -18.638   5.957  1.00 96.69           C  
ATOM   1995  O   TYR A 132      17.911 -20.230   3.188  1.00 96.69           O  
ATOM   1996  CG  TYR A 132      16.910 -17.954   7.064  1.00 96.69           C  
ATOM   1997  CD1 TYR A 132      16.962 -16.552   7.181  1.00 96.69           C  
ATOM   1999  CD2 TYR A 132      16.084 -18.707   7.921  1.00 96.69           C  
ATOM   2001  CE1 TYR A 132      16.143 -15.895   8.117  1.00 96.69           C  
ATOM   2003  CE2 TYR A 132      15.277 -18.056   8.870  1.00 96.69           C  
ATOM   2005  OH  TYR A 132      14.404 -16.003   9.740  1.00 96.69           O  
ATOM   2007  CZ  TYR A 132      15.288 -16.647   8.943  1.00 96.69           C  
ATOM   2008  N   GLY A 133      18.592 -18.118   2.807  1.00 96.05           N  
ATOM   2010  CA  GLY A 133      19.428 -18.462   1.651  1.00 96.05           C  
ATOM   2013  C   GLY A 133      18.629 -18.947   0.435  1.00 96.05           C  
ATOM   2014  O   GLY A 133      19.179 -19.652  -0.410  1.00 96.05           O  
ATOM   2015  N   TRP A 134      17.345 -18.576   0.340  1.00 97.19           N  
ATOM   2017  CA  TRP A 134      16.460 -18.940  -0.770  1.00 97.19           C  
ATOM   2019  C   TRP A 134      17.065 -18.578  -2.130  1.00 97.19           C  
ATOM   2020  CB  TRP A 134      15.109 -18.234  -0.589  1.00 97.19           C  
ATOM   2023  O   TRP A 134      16.964 -19.362  -3.075  1.00 97.19           O  
ATOM   2024  CG  TRP A 134      14.180 -18.336  -1.758  1.00 97.19           C  
ATOM   2025  CD1 TRP A 134      13.656 -19.480  -2.254  1.00 97.19           C  
ATOM   2027  CD2 TRP A 134      13.719 -17.268  -2.643  1.00 97.19           C  
ATOM   2028  CE2 TRP A 134      12.850 -17.839  -3.618  1.00 97.19           C  
ATOM   2029  CE3 TRP A 134      13.956 -15.877  -2.725  1.00 97.19           C  
ATOM   2031  NE1 TRP A 134      12.876 -19.192  -3.356  1.00 97.19           N  
ATOM   2033  CH2 TRP A 134      12.451 -15.681  -4.640  1.00 97.19           C  
ATOM   2035  CZ2 TRP A 134      12.206 -17.063  -4.591  1.00 97.19           C  
ATOM   2037  CZ3 TRP A 134      13.335 -15.094  -3.717  1.00 97.19           C  
ATOM   2039  N   ALA A 135      17.736 -17.428  -2.211  1.00 97.49           N  
ATOM   2041  CA  ALA A 135      18.425 -16.958  -3.405  1.00 97.49           C  
ATOM   2043  C   ALA A 135      19.697 -16.168  -3.057  1.00 97.49           C  
ATOM   2044  CB  ALA A 135      17.430 -16.108  -4.207  1.00 97.49           C  
ATOM   2048  O   ALA A 135      19.839 -15.682  -1.932  1.00 97.49           O  
ATOM   2049  N   ASN A 136      20.584 -15.984  -4.036  1.00 97.51           N  
ATOM   2051  CA  ASN A 136      21.674 -15.002  -3.977  1.00 97.51           C  
ATOM   2053  C   ASN A 136      21.425 -13.864  -4.972  1.00 97.51           C  
ATOM   2054  CB  ASN A 136      23.036 -15.661  -4.232  1.00 97.51           C  
ATOM   2057  O   ASN A 136      20.919 -14.089  -6.074  1.00 97.51           O  
ATOM   2058  CG  ASN A 136      23.609 -16.354  -3.016  1.00 97.51           C  
ATOM   2059  ND2 ASN A 136      24.621 -15.795  -2.397  1.00 97.51           N  
ATOM   2062  OD1 ASN A 136      23.149 -17.397  -2.596  1.00 97.51           O  
ATOM   2063  N   VAL A 137      21.807 -12.644  -4.597  1.00 97.61           N  
ATOM   2065  CA  VAL A 137      21.727 -11.466  -5.472  1.00 97.61           C  
ATOM   2067  C   VAL A 137      22.784 -11.560  -6.570  1.00 97.61           C  
ATOM   2068  CB  VAL A 137      21.906 -10.172  -4.666  1.00 97.61           C  
ATOM   2070  O   VAL A 137      23.957 -11.800  -6.288  1.00 97.61           O  
ATOM   2071  CG1 VAL A 137      21.970  -8.920  -5.541  1.00 97.61           C  
ATOM   2075  CG2 VAL A 137      20.798  -9.975  -3.621  1.00 97.61           C  
ATOM   2079  N   VAL A 138      22.370 -11.323  -7.811  1.00 97.14           N  
ATOM   2081  CA  VAL A 138      23.216 -11.265  -9.013  1.00 97.14           C  
ATOM   2083  C   VAL A 138      23.565  -9.817  -9.351  1.00 97.14           C  
ATOM   2084  CB  VAL A 138      22.479 -11.927 -10.196  1.00 97.14           C  
ATOM   2086  O   VAL A 138      24.729  -9.492  -9.547  1.00 97.14           O  
ATOM   2087  CG1 VAL A 138      23.248 -11.824 -11.517  1.00 97.14           C  
ATOM   2091  CG2 VAL A 138      22.207 -13.413  -9.928  1.00 97.14           C  
ATOM   2095  N   ALA A 139      22.552  -8.951  -9.407  1.00 97.00           N  
ATOM   2097  CA  ALA A 139      22.661  -7.560  -9.843  1.00 97.00           C  
ATOM   2099  C   ALA A 139      21.488  -6.732  -9.290  1.00 97.00           C  
ATOM   2100  CB  ALA A 139      22.669  -7.559 -11.375  1.00 97.00           C  
ATOM   2104  O   ALA A 139      20.553  -7.292  -8.710  1.00 97.00           O  
ATOM   2105  N   TRP A 140      21.495  -5.411  -9.472  1.00 97.18           N  
ATOM   2107  CA  TRP A 140      20.443  -4.524  -8.951  1.00 97.18           C  
ATOM   2109  C   TRP A 140      20.274  -3.254  -9.770  1.00 97.18           C  
ATOM   2110  CB  TRP A 140      20.762  -4.142  -7.500  1.00 97.18           C  
ATOM   2113  O   TRP A 140      21.105  -2.915 -10.602  1.00 97.18           O  
ATOM   2114  CG  TRP A 140      22.154  -3.642  -7.276  1.00 97.18           C  
ATOM   2115  CD1 TRP A 140      22.623  -2.389  -7.486  1.00 97.18           C  
ATOM   2117  CD2 TRP A 140      23.297  -4.427  -6.843  1.00 97.18           C  
ATOM   2118  CE2 TRP A 140      24.440  -3.581  -6.790  1.00 97.18           C  
ATOM   2119  CE3 TRP A 140      23.468  -5.778  -6.486  1.00 97.18           C  
ATOM   2121  NE1 TRP A 140      23.971  -2.349  -7.182  1.00 97.18           N  
ATOM   2123  CH2 TRP A 140      25.814  -5.382  -5.953  1.00 97.18           C  
ATOM   2125  CZ2 TRP A 140      25.691  -4.044  -6.367  1.00 97.18           C  
ATOM   2127  CZ3 TRP A 140      24.710  -6.250  -6.030  1.00 97.18           C  
ATOM   2129  N   ASN A 141      19.205  -2.514  -9.502  1.00 97.14           N  
ATOM   2131  CA  ASN A 141      19.106  -1.115  -9.891  1.00 97.14           C  
ATOM   2133  C   ASN A 141      18.270  -0.340  -8.874  1.00 97.14           C  
ATOM   2134  CB  ASN A 141      18.530  -1.012 -11.308  1.00 97.14           C  
ATOM   2137  O   ASN A 141      17.466  -0.918  -8.135  1.00 97.14           O  
ATOM   2138  CG  ASN A 141      19.069   0.173 -12.081  1.00 97.14           C  
ATOM   2139  ND2 ASN A 141      19.117   0.072 -13.384  1.00 97.14           N  
ATOM   2142  OD1 ASN A 141      19.464   1.186 -11.528  1.00 97.14           O  
ATOM   2143  N   SER A 142      18.455   0.975  -8.836  1.00 97.01           N  
ATOM   2145  CA  SER A 142      17.709   1.860  -7.953  1.00 97.01           C  
ATOM   2147  C   SER A 142      17.496   3.212  -8.605  1.00 97.01           C  
ATOM   2148  CB  SER A 142      18.444   2.024  -6.628  1.00 97.01           C  
ATOM   2151  O   SER A 142      18.417   3.798  -9.169  1.00 97.01           O  
ATOM   2152  OG  SER A 142      17.642   2.706  -5.681  1.00 97.01           O  
ATOM   2154  N   GLU A 143      16.279   3.730  -8.493  1.00 96.19           N  
ATOM   2156  CA  GLU A 143      15.932   5.041  -9.013  1.00 96.19           C  
ATOM   2158  C   GLU A 143      15.072   5.818  -8.017  1.00 96.19           C  
ATOM   2159  CB  GLU A 143      15.260   4.897 -10.385  1.00 96.19           C  
ATOM   2162  O   GLU A 143      14.147   5.292  -7.394  1.00 96.19           O  
ATOM   2163  CG  GLU A 143      15.205   6.240 -11.116  1.00 96.19           C  
ATOM   2166  CD  GLU A 143      14.714   6.113 -12.560  1.00 96.19           C  
ATOM   2167  OE1 GLU A 143      15.141   6.949 -13.388  1.00 96.19           O  
ATOM   2168  OE2 GLU A 143      13.776   5.338 -12.834  1.00 96.19           O  
ATOM   2169  N   GLU A 144      15.378   7.104  -7.887  1.00 94.20           N  
ATOM   2171  CA  GLU A 144      14.620   8.031  -7.062  1.00 94.20           C  
ATOM   2173  C   GLU A 144      13.613   8.816  -7.896  1.00 94.20           C  
ATOM   2174  CB  GLU A 144      15.562   8.965  -6.297  1.00 94.20           C  
ATOM   2177  O   GLU A 144      13.883   9.276  -9.012  1.00 94.20           O  
ATOM   2178  CG  GLU A 144      16.317   8.174  -5.227  1.00 94.20           C  
ATOM   2181  CD  GLU A 144      17.220   9.040  -4.350  1.00 94.20           C  
ATOM   2182  OE1 GLU A 144      17.131   8.886  -3.107  1.00 94.20           O  
ATOM   2183  OE2 GLU A 144      18.138   9.692  -4.873  1.00 94.20           O  
ATOM   2184  N   TRP A 145      12.441   9.013  -7.310  1.00 93.26           N  
ATOM   2186  CA  TRP A 145      11.464   9.993  -7.730  1.00 93.26           C  
ATOM   2188  C   TRP A 145      11.457  11.106  -6.689  1.00 93.26           C  
ATOM   2189  CB  TRP A 145      10.120   9.310  -7.955  1.00 93.26           C  
ATOM   2192  O   TRP A 145      10.820  11.028  -5.636  1.00 93.26           O  
ATOM   2193  CG  TRP A 145       9.058  10.143  -8.597  1.00 93.26           C  
ATOM   2194  CD1 TRP A 145       9.068  11.486  -8.795  1.00 93.26           C  
ATOM   2196  CD2 TRP A 145       7.765   9.676  -9.085  1.00 93.26           C  
ATOM   2197  CE2 TRP A 145       7.040  10.800  -9.572  1.00 93.26           C  
ATOM   2198  CE3 TRP A 145       7.116   8.423  -9.126  1.00 93.26           C  
ATOM   2200  NE1 TRP A 145       7.877  11.871  -9.374  1.00 93.26           N  
ATOM   2202  CH2 TRP A 145       5.133   9.430 -10.132  1.00 93.26           C  
ATOM   2204  CZ2 TRP A 145       5.750  10.690 -10.095  1.00 93.26           C  
ATOM   2206  CZ3 TRP A 145       5.811   8.301  -9.640  1.00 93.26           C  
ATOM   2208  N   HIS A 146      12.246  12.137  -6.984  1.00 80.75           N  
ATOM   2210  CA  HIS A 146      12.390  13.285  -6.109  1.00 80.75           C  
ATOM   2212  C   HIS A 146      11.244  14.267  -6.257  1.00 80.75           C  
ATOM   2213  CB  HIS A 146      13.705  14.017  -6.364  1.00 80.75           C  
ATOM   2216  O   HIS A 146      10.627  14.445  -7.307  1.00 80.75           O  
ATOM   2217  CG  HIS A 146      14.900  13.176  -6.057  1.00 80.75           C  
ATOM   2218  CD2 HIS A 146      15.780  12.693  -6.981  1.00 80.75           C  
ATOM   2220  ND1 HIS A 146      15.354  12.806  -4.808  1.00 80.75           N  
ATOM   2222  CE1 HIS A 146      16.508  12.143  -4.983  1.00 80.75           C  
ATOM   2224  NE2 HIS A 146      16.795  12.049  -6.292  1.00 80.75           N  
ATOM   2225  N   THR A 147      11.057  14.995  -5.175  1.00 65.56           N  
ATOM   2227  CA  THR A 147      10.369  16.266  -5.158  1.00 65.56           C  
ATOM   2229  C   THR A 147      11.414  17.350  -5.474  1.00 65.56           C  
ATOM   2230  CB  THR A 147       9.767  16.421  -3.741  1.00 65.56           C  
ATOM   2232  O   THR A 147      12.350  17.474  -4.691  1.00 65.56           O  
ATOM   2233  CG2 THR A 147       8.935  15.201  -3.302  1.00 65.56           C  
ATOM   2237  OG1 THR A 147      10.794  16.528  -2.779  1.00 65.56           O  
ATOM   2239  N   ASN A 148      11.282  18.217  -6.490  1.00 61.44           N  
ATOM   2241  CA  ASN A 148      12.040  19.499  -6.457  1.00 61.44           C  
ATOM   2243  C   ASN A 148      11.431  20.479  -5.454  1.00 61.44           C  
ATOM   2244  CB  ASN A 148      12.261  20.240  -7.785  1.00 61.44           C  
ATOM   2247  O   ASN A 148      11.439  21.694  -5.652  1.00 61.44           O  
ATOM   2248  CG  ASN A 148      13.015  19.477  -8.850  1.00 61.44           C  
ATOM   2249  ND2 ASN A 148      12.918  19.827 -10.111  1.00 61.44           N  
ATOM   2252  OD1 ASN A 148      13.685  18.503  -8.594  1.00 61.44           O  
ATOM   2253  N   ALA A 149      10.871  19.974  -4.364  1.00 58.95           N  
ATOM   2255  CA  ALA A 149      10.683  20.839  -3.240  1.00 58.95           C  
ATOM   2257  C   ALA A 149      12.076  21.247  -2.759  1.00 58.95           C  
ATOM   2258  CB  ALA A 149       9.875  20.107  -2.185  1.00 58.95           C  
ATOM   2262  O   ALA A 149      12.873  20.415  -2.345  1.00 58.95           O  
ATOM   2263  N   GLU A 150      12.323  22.551  -2.748  1.00 59.70           N  
ATOM   2265  CA  GLU A 150      13.496  23.192  -2.136  1.00 59.70           C  
ATOM   2267  C   GLU A 150      13.659  22.835  -0.646  1.00 59.70           C  
ATOM   2268  CB  GLU A 150      13.309  24.709  -2.254  1.00 59.70           C  
ATOM   2271  O   GLU A 150      14.669  23.127  -0.008  1.00 59.70           O  
ATOM   2272  CG  GLU A 150      13.176  25.202  -3.705  1.00 59.70           C  
ATOM   2275  CD  GLU A 150      12.968  26.720  -3.783  1.00 59.70           C  
ATOM   2276  OE1 GLU A 150      13.202  27.273  -4.878  1.00 59.70           O  
ATOM   2277  OE2 GLU A 150      12.539  27.308  -2.762  1.00 59.70           O  
ATOM   2278  N   ARG A 151      12.644  22.193  -0.060  1.00 61.86           N  
ATOM   2280  CA  ARG A 151      12.665  21.697   1.306  1.00 61.86           C  
ATOM   2282  C   ARG A 151      13.480  20.412   1.360  1.00 61.86           C  
ATOM   2283  CB  ARG A 151      11.236  21.520   1.826  1.00 61.86           C  
ATOM   2286  O   ARG A 151      12.979  19.339   1.032  1.00 61.86           O  
ATOM   2287  CG  ARG A 151      10.494  22.861   1.856  1.00 61.86           C  
ATOM   2290  CD  ARG A 151       9.122  22.687   2.506  1.00 61.86           C  
ATOM   2293  NE  ARG A 151       8.333  23.926   2.404  1.00 61.86           N  
ATOM   2295  NH1 ARG A 151       6.484  23.201   3.556  1.00 61.86           N  
ATOM   2298  NH2 ARG A 151       6.501  25.248   2.663  1.00 61.86           N  
ATOM   2301  CZ  ARG A 151       7.115  24.118   2.875  1.00 61.86           C  
ATOM   2302  N   LEU A 152      14.686  20.557   1.900  1.00 56.76           N  
ATOM   2304  CA  LEU A 152      15.727  19.556   2.186  1.00 56.76           C  
ATOM   2306  C   LEU A 152      15.296  18.233   2.861  1.00 56.76           C  
ATOM   2307  CB  LEU A 152      16.783  20.287   3.050  1.00 56.76           C  
ATOM   2310  O   LEU A 152      16.139  17.379   3.109  1.00 56.76           O  
ATOM   2311  CG  LEU A 152      17.846  20.998   2.192  1.00 56.76           C  
ATOM   2313  CD1 LEU A 152      18.305  22.304   2.840  1.00 56.76           C  
ATOM   2317  CD2 LEU A 152      19.063  20.090   2.008  1.00 56.76           C  
ATOM   2321  N   HIS A 153      14.018  18.018   3.163  1.00 61.92           N  
ATOM   2323  CA  HIS A 153      13.544  16.870   3.938  1.00 61.92           C  
ATOM   2325  C   HIS A 153      12.246  16.253   3.419  1.00 61.92           C  
ATOM   2326  CB  HIS A 153      13.419  17.287   5.408  1.00 61.92           C  
ATOM   2329  O   HIS A 153      11.599  15.496   4.147  1.00 61.92           O  
ATOM   2330  CG  HIS A 153      14.716  17.789   5.981  1.00 61.92           C  
ATOM   2331  CD2 HIS A 153      14.974  19.055   6.428  1.00 61.92           C  
ATOM   2333  ND1 HIS A 153      15.895  17.084   6.050  1.00 61.92           N  
ATOM   2335  CE1 HIS A 153      16.841  17.906   6.530  1.00 61.92           C  
ATOM   2337  NE2 HIS A 153      16.323  19.117   6.782  1.00 61.92           N  
ATOM   2338  N   GLN A 154      11.827  16.563   2.189  1.00 68.50           N  
ATOM   2340  CA  GLN A 154      10.687  15.848   1.628  1.00 68.50           C  
ATOM   2342  C   GLN A 154      11.040  14.370   1.402  1.00 68.50           C  
ATOM   2343  CB  GLN A 154      10.143  16.525   0.372  1.00 68.50           C  
ATOM   2346  O   GLN A 154      12.147  14.053   0.955  1.00 68.50           O  
ATOM   2347  CG  GLN A 154       9.382  17.805   0.750  1.00 68.50           C  
ATOM   2350  CD  GLN A 154       8.335  18.240  -0.270  1.00 68.50           C  
ATOM   2351  NE2 GLN A 154       7.558  19.256   0.035  1.00 68.50           N  
ATOM   2354  OE1 GLN A 154       8.154  17.706  -1.345  1.00 68.50           O  
ATOM   2355  N   PRO A 155      10.132  13.449   1.769  1.00 73.98           N  
ATOM   2356  CA  PRO A 155      10.371  12.028   1.597  1.00 73.98           C  
ATOM   2358  C   PRO A 155      10.554  11.740   0.109  1.00 73.98           C  
ATOM   2359  CB  PRO A 155       9.154  11.322   2.203  1.00 73.98           C  
ATOM   2362  O   PRO A 155       9.669  11.993  -0.702  1.00 73.98           O  
ATOM   2363  CG  PRO A 155       8.042  12.366   2.106  1.00 73.98           C  
ATOM   2366  CD  PRO A 155       8.784  13.690   2.255  1.00 73.98           C  
ATOM   2369  N   THR A 156      11.723  11.219  -0.241  1.00 84.76           N  
ATOM   2371  CA  THR A 156      11.984  10.736  -1.593  1.00 84.76           C  
ATOM   2373  C   THR A 156      11.363   9.352  -1.731  1.00 84.76           C  
ATOM   2374  CB  THR A 156      13.488  10.750  -1.881  1.00 84.76           C  
ATOM   2376  O   THR A 156      11.597   8.476  -0.893  1.00 84.76           O  
ATOM   2377  CG2 THR A 156      13.830  10.164  -3.244  1.00 84.76           C  
ATOM   2381  OG1 THR A 156      13.918  12.098  -1.890  1.00 84.76           O  
ATOM   2383  N   LEU A 157      10.559   9.159  -2.778  1.00 94.30           N  
ATOM   2385  CA  LEU A 157      10.109   7.831  -3.169  1.00 94.30           C  
ATOM   2387  C   LEU A 157      11.237   7.175  -3.961  1.00 94.30           C  
ATOM   2388  CB  LEU A 157       8.822   7.942  -3.999  1.00 94.30           C  
ATOM   2391  O   LEU A 157      11.601   7.662  -5.029  1.00 94.30           O  
ATOM   2392  CG  LEU A 157       8.249   6.568  -4.393  1.00 94.30           C  
ATOM   2394  CD1 LEU A 157       7.728   5.837  -3.158  1.00 94.30           C  
ATOM   2398  CD2 LEU A 157       7.080   6.753  -5.343  1.00 94.30           C  
ATOM   2402  N   ARG A 158      11.789   6.076  -3.460  1.00 96.17           N  
ATOM   2404  CA  ARG A 158      12.809   5.297  -4.166  1.00 96.17           C  
ATOM   2406  C   ARG A 158      12.230   3.946  -4.560  1.00 96.17           C  
ATOM   2407  CB  ARG A 158      14.055   5.208  -3.274  1.00 96.17           C  
ATOM   2410  O   ARG A 158      11.546   3.323  -3.749  1.00 96.17           O  
ATOM   2411  CG  ARG A 158      15.209   4.429  -3.921  1.00 96.17           C  
ATOM   2414  CD  ARG A 158      16.413   4.370  -2.974  1.00 96.17           C  
ATOM   2417  NE  ARG A 158      17.177   5.632  -2.946  1.00 96.17           N  
ATOM   2419  NH1 ARG A 158      18.722   5.126  -4.584  1.00 96.17           N  
ATOM   2422  NH2 ARG A 158      18.957   6.968  -3.381  1.00 96.17           N  
ATOM   2425  CZ  ARG A 158      18.273   5.896  -3.635  1.00 96.17           C  
ATOM   2426  N   LEU A 159      12.520   3.500  -5.778  1.00 97.19           N  
ATOM   2428  CA  LEU A 159      12.283   2.135  -6.236  1.00 97.19           C  
ATOM   2430  C   LEU A 159      13.640   1.449  -6.395  1.00 97.19           C  
ATOM   2431  CB  LEU A 159      11.474   2.165  -7.546  1.00 97.19           C  
ATOM   2434  O   LEU A 159      14.464   1.897  -7.185  1.00 97.19           O  
ATOM   2435  CG  LEU A 159      11.238   0.789  -8.198  1.00 97.19           C  
ATOM   2437  CD1 LEU A 159      10.498  -0.189  -7.282  1.00 97.19           C  
ATOM   2441  CD2 LEU A 159      10.384   0.966  -9.453  1.00 97.19           C  
ATOM   2445  N   THR A 160      13.859   0.372  -5.648  1.00 97.55           N  
ATOM   2447  CA  THR A 160      15.068  -0.458  -5.736  1.00 97.55           C  
ATOM   2449  C   THR A 160      14.659  -1.889  -6.014  1.00 97.55           C  
ATOM   2450  CB  THR A 160      15.876  -0.403  -4.438  1.00 97.55           C  
ATOM   2452  O   THR A 160      13.731  -2.384  -5.373  1.00 97.55           O  
ATOM   2453  CG2 THR A 160      17.131  -1.265  -4.458  1.00 97.55           C  
ATOM   2457  OG1 THR A 160      16.289   0.923  -4.205  1.00 97.55           O  
ATOM   2459  N   TYR A 161      15.353  -2.556  -6.932  1.00 97.63           N  
ATOM   2461  CA  TYR A 161      15.138  -3.966  -7.225  1.00 97.63           C  
ATOM   2463  C   TYR A 161      16.446  -4.737  -7.392  1.00 97.63           C  
ATOM   2464  CB  TYR A 161      14.224  -4.120  -8.444  1.00 97.63           C  
ATOM   2467  O   TYR A 161      17.461  -4.187  -7.814  1.00 97.63           O  
ATOM   2468  CG  TYR A 161      14.757  -3.541  -9.733  1.00 97.63           C  
ATOM   2469  CD1 TYR A 161      14.318  -2.271 -10.143  1.00 97.63           C  
ATOM   2471  CD2 TYR A 161      15.658  -4.271 -10.531  1.00 97.63           C  
ATOM   2473  CE1 TYR A 161      14.748  -1.760 -11.374  1.00 97.63           C  
ATOM   2475  CE2 TYR A 161      16.119  -3.735 -11.751  1.00 97.63           C  
ATOM   2477  OH  TYR A 161      16.027  -1.932 -13.344  1.00 97.63           O  
ATOM   2479  CZ  TYR A 161      15.634  -2.486 -12.179  1.00 97.63           C  
ATOM   2480  N   TRP A 162      16.395  -6.034  -7.092  1.00 97.92           N  
ATOM   2482  CA  TRP A 162      17.515  -6.964  -7.202  1.00 97.92           C  
ATOM   2484  C   TRP A 162      17.135  -8.130  -8.109  1.00 97.92           C  
ATOM   2485  CB  TRP A 162      17.922  -7.477  -5.816  1.00 97.92           C  
ATOM   2488  O   TRP A 162      16.081  -8.738  -7.916  1.00 97.92           O  
ATOM   2489  CG  TRP A 162      18.411  -6.443  -4.846  1.00 97.92           C  
ATOM   2490  CD1 TRP A 162      19.703  -6.128  -4.605  1.00 97.92           C  
ATOM   2492  CD2 TRP A 162      17.630  -5.592  -3.954  1.00 97.92           C  
ATOM   2493  CE2 TRP A 162      18.532  -4.818  -3.162  1.00 97.92           C  
ATOM   2494  CE3 TRP A 162      16.251  -5.413  -3.723  1.00 97.92           C  
ATOM   2496  NE1 TRP A 162      19.784  -5.178  -3.607  1.00 97.92           N  
ATOM   2498  CH2 TRP A 162      16.706  -3.796  -1.953  1.00 97.92           C  
ATOM   2500  CZ2 TRP A 162      18.085  -3.946  -2.159  1.00 97.92           C  
ATOM   2502  CZ3 TRP A 162      15.793  -4.518  -2.742  1.00 97.92           C  
ATOM   2504  N   LEU A 163      18.011  -8.465  -9.060  1.00 97.59           N  
ATOM   2506  CA  LEU A 163      17.996  -9.756  -9.746  1.00 97.59           C  
ATOM   2508  C   LEU A 163      18.605 -10.792  -8.811  1.00 97.59           C  
ATOM   2509  CB  LEU A 163      18.805  -9.692 -11.054  1.00 97.59           C  
ATOM   2512  O   LEU A 163      19.719 -10.605  -8.321  1.00 97.59           O  
ATOM   2513  CG  LEU A 163      18.853 -11.003 -11.858  1.00 97.59           C  
ATOM   2515  CD1 LEU A 163      17.468 -11.436 -12.340  1.00 97.59           C  
ATOM   2519  CD2 LEU A 163      19.741 -10.815 -13.086  1.00 97.59           C  
ATOM   2523  N   VAL A 164      17.900 -11.894  -8.594  1.00 97.83           N  
ATOM   2525  CA  VAL A 164      18.338 -12.971  -7.710  1.00 97.83           C  
ATOM   2527  C   VAL A 164      18.269 -14.311  -8.433  1.00 97.83           C  
ATOM   2528  CB  VAL A 164      17.564 -12.973  -6.376  1.00 97.83           C  
ATOM   2530  O   VAL A 164      17.366 -14.540  -9.238  1.00 97.83           O  
ATOM   2531  CG1 VAL A 164      17.577 -11.590  -5.713  1.00 97.83           C  
ATOM   2535  CG2 VAL A 164      16.098 -13.400  -6.494  1.00 97.83           C  
ATOM   2539  N   LYS A 165      19.221 -15.198  -8.143  1.00 97.28           N  
ATOM   2541  CA  LYS A 165      19.256 -16.579  -8.635  1.00 97.28           C  
ATOM   2543  C   LYS A 165      18.787 -17.512  -7.526  1.00 97.28           C  
ATOM   2544  CB  LYS A 165      20.679 -16.893  -9.103  1.00 97.28           C  
ATOM   2547  O   LYS A 165      19.346 -17.482  -6.430  1.00 97.28           O  
ATOM   2548  CG  LYS A 165      20.816 -18.282  -9.740  1.00 97.28           C  
ATOM   2551  CD  LYS A 165      22.271 -18.455 -10.185  1.00 97.28           C  
ATOM   2554  CE  LYS A 165      22.518 -19.792 -10.882  1.00 97.28           C  
ATOM   2557  NZ  LYS A 165      23.941 -19.873 -11.302  1.00 97.28           N  
ATOM   2561  N   ILE A 166      17.757 -18.314  -7.791  1.00 97.64           N  
ATOM   2563  CA  ILE A 166      17.129 -19.171  -6.781  1.00 97.64           C  
ATOM   2565  C   ILE A 166      18.020 -20.378  -6.477  1.00 97.64           C  
ATOM   2566  CB  ILE A 166      15.711 -19.593  -7.226  1.00 97.64           C  
ATOM   2568  O   ILE A 166      18.379 -21.144  -7.373  1.00 97.64           O  
ATOM   2569  CG1 ILE A 166      14.798 -18.398  -7.583  1.00 97.64           C  
ATOM   2572  CG2 ILE A 166      15.029 -20.451  -6.142  1.00 97.64           C  
ATOM   2576  CD1 ILE A 166      14.811 -17.236  -6.591  1.00 97.64           C  
ATOM   2580  N   ASN A 167      18.338 -20.578  -5.200  1.00 96.47           N  
ATOM   2582  CA  ASN A 167      19.158 -21.689  -4.712  1.00 96.47           C  
ATOM   2584  C   ASN A 167      18.316 -22.865  -4.225  1.00 96.47           C  
ATOM   2585  CB  ASN A 167      20.002 -21.201  -3.537  1.00 96.47           C  
ATOM   2588  O   ASN A 167      18.757 -24.010  -4.290  1.00 96.47           O  
ATOM   2589  CG  ASN A 167      20.959 -20.094  -3.891  1.00 96.47           C  
ATOM   2590  ND2 ASN A 167      21.166 -19.223  -2.940  1.00 96.47           N  
ATOM   2593  OD1 ASN A 167      21.516 -20.027  -4.976  1.00 96.47           O  
ATOM   2594  N   VAL A 168      17.121 -22.577  -3.705  1.00 95.46           N  
ATOM   2596  CA  VAL A 168      16.272 -23.559  -3.028  1.00 95.46           C  
ATOM   2598  C   VAL A 168      14.868 -23.496  -3.616  1.00 95.46           C  
ATOM   2599  CB  VAL A 168      16.258 -23.319  -1.502  1.00 95.46           C  
ATOM   2601  O   VAL A 168      14.181 -22.482  -3.494  1.00 95.46           O  
ATOM   2602  CG1 VAL A 168      15.541 -24.462  -0.774  1.00 95.46           C  
ATOM   2606  CG2 VAL A 168      17.669 -23.217  -0.905  1.00 95.46           C  
ATOM   2610  N   SER A 169      14.423 -24.590  -4.237  1.00 95.78           N  
ATOM   2612  CA  SER A 169      13.013 -24.754  -4.602  1.00 95.78           C  
ATOM   2614  C   SER A 169      12.159 -24.787  -3.336  1.00 95.78           C  
ATOM   2615  CB  SER A 169      12.781 -26.057  -5.373  1.00 95.78           C  
ATOM   2618  O   SER A 169      12.500 -25.475  -2.375  1.00 95.78           O  
ATOM   2619  OG  SER A 169      13.519 -26.078  -6.580  1.00 95.78           O  
ATOM   2621  N   SER A 170      11.035 -24.076  -3.335  1.00 94.05           N  
ATOM   2623  CA  SER A 170      10.087 -24.101  -2.223  1.00 94.05           C  
ATOM   2625  C   SER A 170       8.655 -24.070  -2.734  1.00 94.05           C  
ATOM   2626  CB  SER A 170      10.358 -22.934  -1.273  1.00 94.05           C  
ATOM   2629  O   SER A 170       8.350 -23.384  -3.706  1.00 94.05           O  
ATOM   2630  OG  SER A 170       9.547 -23.057  -0.121  1.00 94.05           O  
ATOM   2632  N   GLU A 171       7.785 -24.802  -2.051  1.00 94.01           N  
ATOM   2634  CA  GLU A 171       6.347 -24.854  -2.305  1.00 94.01           C  
ATOM   2636  C   GLU A 171       5.648 -24.088  -1.169  1.00 94.01           C  
ATOM   2637  CB  GLU A 171       5.900 -26.324  -2.415  1.00 94.01           C  
ATOM   2640  O   GLU A 171       5.514 -24.630  -0.068  1.00 94.01           O  
ATOM   2641  CG  GLU A 171       6.535 -27.010  -3.641  1.00 94.01           C  
ATOM   2644  CD  GLU A 171       6.125 -28.480  -3.829  1.00 94.01           C  
ATOM   2645  OE1 GLU A 171       6.598 -29.067  -4.831  1.00 94.01           O  
ATOM   2646  OE2 GLU A 171       5.377 -29.013  -2.982  1.00 94.01           O  
ATOM   2647  N   PRO A 172       5.328 -22.791  -1.351  1.00 95.42           N  
ATOM   2648  CA  PRO A 172       4.574 -22.025  -0.366  1.00 95.42           C  
ATOM   2650  C   PRO A 172       3.113 -22.480  -0.326  1.00 95.42           C  
ATOM   2651  CB  PRO A 172       4.668 -20.563  -0.814  1.00 95.42           C  
ATOM   2654  O   PRO A 172       2.521 -22.814  -1.351  1.00 95.42           O  
ATOM   2655  CG  PRO A 172       4.730 -20.706  -2.330  1.00 95.42           C  
ATOM   2658  CD  PRO A 172       5.578 -21.965  -2.524  1.00 95.42           C  
ATOM   2661  N   GLU A 173       2.519 -22.424   0.859  1.00 95.28           N  
ATOM   2663  CA  GLU A 173       1.073 -22.547   1.021  1.00 95.28           C  
ATOM   2665  C   GLU A 173       0.408 -21.182   0.834  1.00 95.28           C  
ATOM   2666  CB  GLU A 173       0.733 -23.119   2.403  1.00 95.28           C  
ATOM   2669  O   GLU A 173       0.939 -20.159   1.278  1.00 95.28           O  
ATOM   2670  CG  GLU A 173       1.206 -24.574   2.561  1.00 95.28           C  
ATOM   2673  CD  GLU A 173       0.923 -25.158   3.954  1.00 95.28           C  
ATOM   2674  OE1 GLU A 173       1.165 -26.373   4.126  1.00 95.28           O  
ATOM   2675  OE2 GLU A 173       0.521 -24.395   4.865  1.00 95.28           O  
ATOM   2676  N   ASP A 174      -0.777 -21.175   0.225  1.00 96.65           N  
ATOM   2678  CA  ASP A 174      -1.632 -19.992   0.199  1.00 96.65           C  
ATOM   2680  C   ASP A 174      -2.057 -19.604   1.620  1.00 96.65           C  
ATOM   2681  CB  ASP A 174      -2.910 -20.255  -0.602  1.00 96.65           C  
ATOM   2684  O   ASP A 174      -2.480 -20.454   2.407  1.00 96.65           O  
ATOM   2685  CG  ASP A 174      -2.756 -20.399  -2.112  1.00 96.65           C  
ATOM   2686  OD1 ASP A 174      -3.809 -20.666  -2.736  1.00 96.65           O  
ATOM   2687  OD2 ASP A 174      -1.658 -20.144  -2.650  1.00 96.65           O  
ATOM   2688  N   PHE A 175      -2.037 -18.310   1.942  1.00 96.19           N  
ATOM   2690  CA  PHE A 175      -2.431 -17.841   3.271  1.00 96.19           C  
ATOM   2692  C   PHE A 175      -3.026 -16.438   3.268  1.00 96.19           C  
ATOM   2693  CB  PHE A 175      -1.248 -17.925   4.237  1.00 96.19           C  
ATOM   2696  O   PHE A 175      -2.708 -15.603   2.425  1.00 96.19           O  
ATOM   2697  CG  PHE A 175      -0.116 -16.943   3.987  1.00 96.19           C  
ATOM   2698  CD1 PHE A 175       0.781 -17.148   2.923  1.00 96.19           C  
ATOM   2700  CD2 PHE A 175       0.062 -15.833   4.834  1.00 96.19           C  
ATOM   2702  CE1 PHE A 175       1.846 -16.261   2.704  1.00 96.19           C  
ATOM   2704  CE2 PHE A 175       1.144 -14.957   4.630  1.00 96.19           C  
ATOM   2706  CZ  PHE A 175       2.031 -15.165   3.560  1.00 96.19           C  
ATOM   2708  N   ASP A 176      -3.900 -16.177   4.237  1.00 95.86           N  
ATOM   2710  CA  ASP A 176      -4.539 -14.876   4.407  1.00 95.86           C  
ATOM   2712  C   ASP A 176      -3.613 -13.944   5.204  1.00 95.86           C  
ATOM   2713  CB  ASP A 176      -5.918 -15.044   5.062  1.00 95.86           C  
ATOM   2716  O   ASP A 176      -3.158 -14.283   6.297  1.00 95.86           O  
ATOM   2717  CG  ASP A 176      -6.978 -15.727   4.180  1.00 95.86           C  
ATOM   2718  OD1 ASP A 176      -8.177 -15.656   4.532  1.00 95.86           O  
ATOM   2719  OD2 ASP A 176      -6.661 -16.365   3.149  1.00 95.86           O  
ATOM   2720  N   VAL A 177      -3.322 -12.765   4.650  1.00 95.09           N  
ATOM   2722  CA  VAL A 177      -2.404 -11.783   5.241  1.00 95.09           C  
ATOM   2724  C   VAL A 177      -2.779 -10.357   4.843  1.00 95.09           C  
ATOM   2725  CB  VAL A 177      -0.950 -12.138   4.872  1.00 95.09           C  
ATOM   2727  O   VAL A 177      -3.487 -10.121   3.863  1.00 95.09           O  
ATOM   2728  CG1 VAL A 177      -0.632 -11.967   3.382  1.00 95.09           C  
ATOM   2732  CG2 VAL A 177       0.081 -11.370   5.710  1.00 95.09           C  
ATOM   2736  N   VAL A 178      -2.323  -9.378   5.621  1.00 95.49           N  
ATOM   2738  CA  VAL A 178      -2.443  -7.964   5.261  1.00 95.49           C  
ATOM   2740  C   VAL A 178      -1.545  -7.679   4.053  1.00 95.49           C  
ATOM   2741  CB  VAL A 178      -2.088  -7.064   6.459  1.00 95.49           C  
ATOM   2743  O   VAL A 178      -0.337  -7.918   4.101  1.00 95.49           O  
ATOM   2744  CG1 VAL A 178      -2.149  -5.577   6.093  1.00 95.49           C  
ATOM   2748  CG2 VAL A 178      -3.072  -7.302   7.614  1.00 95.49           C  
ATOM   2752  N   GLN A 179      -2.139  -7.153   2.980  1.00 95.70           N  
ATOM   2754  CA  GLN A 179      -1.438  -6.786   1.750  1.00 95.70           C  
ATOM   2756  C   GLN A 179      -1.705  -5.323   1.403  1.00 95.70           C  
ATOM   2757  CB  GLN A 179      -1.866  -7.692   0.588  1.00 95.70           C  
ATOM   2760  O   GLN A 179      -2.858  -4.885   1.392  1.00 95.70           O  
ATOM   2761  CG  GLN A 179      -1.453  -9.152   0.789  1.00 95.70           C  
ATOM   2764  CD  GLN A 179      -1.853 -10.028  -0.392  1.00 95.70           C  
ATOM   2765  NE2 GLN A 179      -2.565 -11.108  -0.165  1.00 95.70           N  
ATOM   2768  OE1 GLN A 179      -1.555  -9.748  -1.542  1.00 95.70           O  
ATOM   2769  N   LYS A 180      -0.643  -4.575   1.095  1.00 95.88           N  
ATOM   2771  CA  LYS A 180      -0.722  -3.201   0.593  1.00 95.88           C  
ATOM   2773  C   LYS A 180      -0.565  -3.162  -0.922  1.00 95.88           C  
ATOM   2774  CB  LYS A 180       0.304  -2.304   1.293  1.00 95.88           C  
ATOM   2777  O   LYS A 180       0.256  -3.885  -1.468  1.00 95.88           O  
ATOM   2778  CG  LYS A 180      -0.127  -1.989   2.732  1.00 95.88           C  
ATOM   2781  CD  LYS A 180       0.887  -1.041   3.387  1.00 95.88           C  
ATOM   2784  CE  LYS A 180       0.377  -0.425   4.691  1.00 95.88           C  
ATOM   2787  NZ  LYS A 180      -0.746   0.517   4.435  1.00 95.88           N  
ATOM   2791  N   PHE A 181      -1.322  -2.304  -1.593  1.00 95.66           N  
ATOM   2793  CA  PHE A 181      -1.281  -2.131  -3.043  1.00 95.66           C  
ATOM   2795  C   PHE A 181      -1.071  -0.654  -3.390  1.00 95.66           C  
ATOM   2796  CB  PHE A 181      -2.572  -2.659  -3.680  1.00 95.66           C  
ATOM   2799  O   PHE A 181      -1.687   0.209  -2.754  1.00 95.66           O  
ATOM   2800  CG  PHE A 181      -2.690  -4.170  -3.674  1.00 95.66           C  
ATOM   2801  CD1 PHE A 181      -2.469  -4.905  -4.855  1.00 95.66           C  
ATOM   2803  CD2 PHE A 181      -3.026  -4.848  -2.489  1.00 95.66           C  
ATOM   2805  CE1 PHE A 181      -2.601  -6.304  -4.853  1.00 95.66           C  
ATOM   2807  CE2 PHE A 181      -3.142  -6.248  -2.486  1.00 95.66           C  
ATOM   2809  CZ  PHE A 181      -2.939  -6.979  -3.667  1.00 95.66           C  
ATOM   2811  N   PRO A 182      -0.231  -0.342  -4.392  1.00 93.60           N  
ATOM   2812  CA  PRO A 182      -0.093   1.016  -4.897  1.00 93.60           C  
ATOM   2814  C   PRO A 182      -1.372   1.460  -5.608  1.00 93.60           C  
ATOM   2815  CB  PRO A 182       1.093   0.986  -5.857  1.00 93.60           C  
ATOM   2818  O   PRO A 182      -1.997   0.687  -6.340  1.00 93.60           O  
ATOM   2819  CG  PRO A 182       1.062  -0.447  -6.377  1.00 93.60           C  
ATOM   2822  CD  PRO A 182       0.572  -1.262  -5.186  1.00 93.60           C  
ATOM   2825  N   LEU A 183      -1.750   2.718  -5.405  1.00 92.40           N  
ATOM   2827  CA  LEU A 183      -2.927   3.326  -6.007  1.00 92.40           C  
ATOM   2829  C   LEU A 183      -2.761   4.834  -6.219  1.00 92.40           C  
ATOM   2830  CB  LEU A 183      -4.147   3.076  -5.098  1.00 92.40           C  
ATOM   2833  O   LEU A 183      -2.002   5.511  -5.520  1.00 92.40           O  
ATOM   2834  CG  LEU A 183      -4.821   1.695  -5.186  1.00 92.40           C  
ATOM   2836  CD1 LEU A 183      -6.048   1.775  -4.280  1.00 92.40           C  
ATOM   2840  CD2 LEU A 183      -5.286   1.371  -6.611  1.00 92.40           C  
ATOM   2844  N   ALA A 184      -3.560   5.371  -7.146  1.00 93.36           N  
ATOM   2846  CA  ALA A 184      -3.925   6.784  -7.126  1.00 93.36           C  
ATOM   2848  C   ALA A 184      -4.576   7.140  -5.784  1.00 93.36           C  
ATOM   2849  CB  ALA A 184      -4.885   7.077  -8.286  1.00 93.36           C  
ATOM   2853  O   ALA A 184      -5.358   6.362  -5.238  1.00 93.36           O  
ATOM   2854  N   TYR A 185      -4.267   8.321  -5.252  1.00 94.86           N  
ATOM   2856  CA  TYR A 185      -4.926   8.799  -4.042  1.00 94.86           C  
ATOM   2858  C   TYR A 185      -6.318   9.340  -4.393  1.00 94.86           C  
ATOM   2859  CB  TYR A 185      -4.034   9.838  -3.362  1.00 94.86           C  
ATOM   2862  O   TYR A 185      -6.423  10.352  -5.091  1.00 94.86           O  
ATOM   2863  CG  TYR A 185      -4.563  10.311  -2.026  1.00 94.86           C  
ATOM   2864  CD1 TYR A 185      -5.539  11.324  -1.965  1.00 94.86           C  
ATOM   2866  CD2 TYR A 185      -4.090   9.731  -0.833  1.00 94.86           C  
ATOM   2868  CE1 TYR A 185      -6.037  11.729  -0.716  1.00 94.86           C  
ATOM   2870  CE2 TYR A 185      -4.632  10.108   0.408  1.00 94.86           C  
ATOM   2872  OH  TYR A 185      -6.154  11.496   1.655  1.00 94.86           O  
ATOM   2874  CZ  TYR A 185      -5.620  11.105   0.470  1.00 94.86           C  
ATOM   2875  N   LEU A 186      -7.370   8.676  -3.909  1.00 93.81           N  
ATOM   2877  CA  LEU A 186      -8.769   9.029  -4.175  1.00 93.81           C  
ATOM   2879  C   LEU A 186      -9.408   9.668  -2.926  1.00 93.81           C  
ATOM   2880  CB  LEU A 186      -9.555   7.795  -4.680  1.00 93.81           C  
ATOM   2883  O   LEU A 186      -9.209   9.174  -1.815  1.00 93.81           O  
ATOM   2884  CG  LEU A 186      -8.843   6.918  -5.731  1.00 93.81           C  
ATOM   2886  CD1 LEU A 186      -9.681   5.693  -6.093  1.00 93.81           C  
ATOM   2890  CD2 LEU A 186      -8.537   7.695  -7.011  1.00 93.81           C  
ATOM   2894  N   GLU A 187     -10.169  10.751  -3.089  1.00 92.57           N  
ATOM   2896  CA  GLU A 187     -10.769  11.517  -1.980  1.00 92.57           C  
ATOM   2898  C   GLU A 187     -12.275  11.279  -1.814  1.00 92.57           C  
ATOM   2899  CB  GLU A 187     -10.406  13.014  -2.083  1.00 92.57           C  
ATOM   2902  O   GLU A 187     -12.705  10.928  -0.725  1.00 92.57           O  
ATOM   2903  CG  GLU A 187      -8.950  13.204  -1.628  1.00 92.57           C  
ATOM   2906  CD  GLU A 187      -8.397  14.642  -1.626  1.00 92.57           C  
ATOM   2907  OE1 GLU A 187      -7.209  14.804  -1.232  1.00 92.57           O  
ATOM   2908  OE2 GLU A 187      -9.126  15.566  -2.043  1.00 92.57           O  
ATOM   2909  N   ASP A 188     -13.077  11.354  -2.869  1.00 89.01           N  
ATOM   2911  CA  ASP A 188     -14.523  11.094  -2.796  1.00 89.01           C  
ATOM   2913  C   ASP A 188     -14.856   9.903  -3.698  1.00 89.01           C  
ATOM   2914  CB  ASP A 188     -15.310  12.352  -3.203  1.00 89.01           C  
ATOM   2917  O   ASP A 188     -15.149  10.082  -4.879  1.00 89.01           O  
ATOM   2918  CG  ASP A 188     -15.317  13.484  -2.168  1.00 89.01           C  
ATOM   2919  OD1 ASP A 188     -15.478  14.652  -2.610  1.00 89.01           O  
ATOM   2920  OD2 ASP A 188     -15.243  13.199  -0.958  1.00 89.01           O  
ATOM   2921  N   TYR A 189     -14.730   8.678  -3.182  1.00 91.40           N  
ATOM   2923  CA  TYR A 189     -14.860   7.460  -3.985  1.00 91.40           C  
ATOM   2925  C   TYR A 189     -16.308   6.984  -4.135  1.00 91.40           C  
ATOM   2926  CB  TYR A 189     -13.983   6.345  -3.408  1.00 91.40           C  
ATOM   2929  O   TYR A 189     -17.040   6.810  -3.163  1.00 91.40           O  
ATOM   2930  CG  TYR A 189     -14.055   5.042  -4.186  1.00 91.40           C  
ATOM   2931  CD1 TYR A 189     -14.997   4.053  -3.838  1.00 91.40           C  
ATOM   2933  CD2 TYR A 189     -13.181   4.824  -5.264  1.00 91.40           C  
ATOM   2935  CE1 TYR A 189     -15.063   2.846  -4.561  1.00 91.40           C  
ATOM   2937  CE2 TYR A 189     -13.239   3.621  -5.988  1.00 91.40           C  
ATOM   2939  OH  TYR A 189     -14.280   1.506  -6.392  1.00 91.40           O  
ATOM   2941  CZ  TYR A 189     -14.195   2.640  -5.652  1.00 91.40           C  
ATOM   2942  N   THR A 190     -16.670   6.652  -5.369  1.00 91.72           N  
ATOM   2944  CA  THR A 190     -17.764   5.736  -5.704  1.00 91.72           C  
ATOM   2946  C   THR A 190     -17.245   4.710  -6.709  1.00 91.72           C  
ATOM   2947  CB  THR A 190     -18.974   6.476  -6.291  1.00 91.72           C  
ATOM   2949  O   THR A 190     -16.201   4.910  -7.328  1.00 91.72           O  
ATOM   2950  CG2 THR A 190     -19.487   7.611  -5.407  1.00 91.72           C  
ATOM   2954  OG1 THR A 190     -18.640   7.017  -7.549  1.00 91.72           O  
ATOM   2956  N   THR A 191     -17.993   3.634  -6.955  1.00 89.40           N  
ATOM   2958  CA  THR A 191     -17.603   2.627  -7.958  1.00 89.40           C  
ATOM   2960  C   THR A 191     -17.532   3.172  -9.389  1.00 89.40           C  
ATOM   2961  CB  THR A 191     -18.561   1.431  -7.934  1.00 89.40           C  
ATOM   2963  O   THR A 191     -16.867   2.565 -10.223  1.00 89.40           O  
ATOM   2964  CG2 THR A 191     -18.452   0.638  -6.633  1.00 89.40           C  
ATOM   2968  OG1 THR A 191     -19.894   1.884  -8.041  1.00 89.40           O  
ATOM   2970  N   ALA A 192     -18.179   4.304  -9.688  1.00 90.74           N  
ATOM   2972  CA  ALA A 192     -18.224   4.891 -11.030  1.00 90.74           C  
ATOM   2974  C   ALA A 192     -17.251   6.062 -11.223  1.00 90.74           C  
ATOM   2975  CB  ALA A 192     -19.669   5.333 -11.294  1.00 90.74           C  
ATOM   2979  O   ALA A 192     -16.721   6.269 -12.321  1.00 90.74           O  
ATOM   2980  N   GLN A 193     -17.040   6.853 -10.174  1.00 92.25           N  
ATOM   2982  CA  GLN A 193     -16.229   8.062 -10.226  1.00 92.25           C  
ATOM   2984  C   GLN A 193     -15.544   8.339  -8.893  1.00 92.25           C  
ATOM   2985  CB  GLN A 193     -17.081   9.264 -10.678  1.00 92.25           C  
ATOM   2988  O   GLN A 193     -16.091   8.029  -7.831  1.00 92.25           O  
ATOM   2989  CG  GLN A 193     -18.184   9.654  -9.678  1.00 92.25           C  
ATOM   2992  CD  GLN A 193     -19.040  10.827 -10.138  1.00 92.25           C  
ATOM   2993  NE2 GLN A 193     -19.748  11.464  -9.233  1.00 92.25           N  
ATOM   2996  OE1 GLN A 193     -19.102  11.199 -11.299  1.00 92.25           O  
ATOM   2997  N   SER A 194     -14.386   8.983  -8.954  1.00 93.00           N  
ATOM   2999  CA  SER A 194     -13.667   9.449  -7.777  1.00 93.00           C  
ATOM   3001  C   SER A 194     -12.981  10.783  -8.028  1.00 93.00           C  
ATOM   3002  CB  SER A 194     -12.673   8.390  -7.287  1.00 93.00           C  
ATOM   3005  O   SER A 194     -12.500  11.063  -9.126  1.00 93.00           O  
ATOM   3006  OG  SER A 194     -11.848   7.929  -8.336  1.00 93.00           O  
ATOM   3008  N   LYS A 195     -12.906  11.625  -6.996  1.00 94.76           N  
ATOM   3010  CA  LYS A 195     -11.926  12.716  -7.002  1.00 94.76           C  
ATOM   3012  C   LYS A 195     -10.551  12.123  -6.758  1.00 94.76           C  
ATOM   3013  CB  LYS A 195     -12.251  13.772  -5.954  1.00 94.76           C  
ATOM   3016  O   LYS A 195     -10.382  11.403  -5.780  1.00 94.76           O  
ATOM   3017  CG  LYS A 195     -13.526  14.540  -6.312  1.00 94.76           C  
ATOM   3020  CD  LYS A 195     -13.738  15.572  -5.214  1.00 94.76           C  
ATOM   3023  CE  LYS A 195     -15.075  16.289  -5.344  1.00 94.76           C  
ATOM   3026  NZ  LYS A 195     -15.362  16.952  -4.056  1.00 94.76           N  
ATOM   3030  N   SER A 196      -9.587  12.416  -7.619  1.00 93.42           N  
ATOM   3032  CA  SER A 196      -8.219  11.920  -7.498  1.00 93.42           C  
ATOM   3034  C   SER A 196      -7.261  13.079  -7.296  1.00 93.42           C  
ATOM   3035  CB  SER A 196      -7.820  11.097  -8.724  1.00 93.42           C  
ATOM   3038  O   SER A 196      -7.300  14.071  -8.027  1.00 93.42           O  
ATOM   3039  OG  SER A 196      -6.537  10.526  -8.535  1.00 93.42           O  
ATOM   3041  N   ALA A 197      -6.339  12.934  -6.351  1.00 94.07           N  
ATOM   3043  CA  ALA A 197      -5.213  13.844  -6.264  1.00 94.07           C  
ATOM   3045  C   ALA A 197      -4.303  13.660  -7.488  1.00 94.07           C  
ATOM   3046  CB  ALA A 197      -4.473  13.621  -4.951  1.00 94.07           C  
ATOM   3050  O   ALA A 197      -4.021  12.544  -7.921  1.00 94.07           O  
ATOM   3051  N   ILE A 198      -3.827  14.780  -8.025  1.00 91.24           N  
ATOM   3053  CA  ILE A 198      -3.023  14.838  -9.259  1.00 91.24           C  
ATOM   3055  C   ILE A 198      -1.504  14.770  -9.013  1.00 91.24           C  
ATOM   3056  CB  ILE A 198      -3.406  16.107 -10.040  1.00 91.24           C  
ATOM   3058  O   ILE A 198      -0.713  14.685  -9.954  1.00 91.24           O  
ATOM   3059  CG1 ILE A 198      -3.261  17.371  -9.165  1.00 91.24           C  
ATOM   3062  CG2 ILE A 198      -4.856  16.002 -10.551  1.00 91.24           C  
ATOM   3066  CD1 ILE A 198      -2.988  18.614 -10.001  1.00 91.24           C  
ATOM   3070  N   GLN A 199      -1.113  14.836  -7.736  1.00 94.37           N  
ATOM   3072  CA  GLN A 199       0.271  14.850  -7.259  1.00 94.37           C  
ATOM   3074  C   GLN A 199       0.496  13.898  -6.083  1.00 94.37           C  
ATOM   3075  CB  GLN A 199       0.690  16.278  -6.863  1.00 94.37           C  
ATOM   3078  O   GLN A 199       1.415  14.099  -5.295  1.00 94.37           O  
ATOM   3079  CG  GLN A 199       0.705  17.301  -8.002  1.00 94.37           C  
ATOM   3082  CD  GLN A 199       1.306  18.622  -7.536  1.00 94.37           C  
ATOM   3083  NE2 GLN A 199       1.962  19.349  -8.407  1.00 94.37           N  
ATOM   3086  OE1 GLN A 199       1.220  19.017  -6.384  1.00 94.37           O  
ATOM   3087  N   LYS A 200      -0.365  12.896  -5.886  1.00 93.75           N  
ATOM   3089  CA  LYS A 200      -0.218  11.953  -4.770  1.00 93.75           C  
ATOM   3091  C   LYS A 200      -0.332  10.513  -5.240  1.00 93.75           C  
ATOM   3092  CB  LYS A 200      -1.207  12.235  -3.631  1.00 93.75           C  
ATOM   3095  O   LYS A 200      -1.080  10.209  -6.168  1.00 93.75           O  
ATOM   3096  CG  LYS A 200      -1.097  13.629  -2.991  1.00 93.75           C  
ATOM   3099  CD  LYS A 200      -2.129  13.743  -1.858  1.00 93.75           C  
ATOM   3102  CE  LYS A 200      -2.192  15.141  -1.233  1.00 93.75           C  
ATOM   3105  NZ  LYS A 200      -3.379  15.256  -0.339  1.00 93.75           N  
ATOM   3109  N   LEU A 201       0.399   9.649  -4.553  1.00 90.43           N  
ATOM   3111  CA  LEU A 201       0.277   8.197  -4.617  1.00 90.43           C  
ATOM   3113  C   LEU A 201       0.071   7.653  -3.207  1.00 90.43           C  
ATOM   3114  CB  LEU A 201       1.490   7.584  -5.337  1.00 90.43           C  
ATOM   3117  O   LEU A 201       0.565   8.230  -2.236  1.00 90.43           O  
ATOM   3118  CG  LEU A 201       2.836   7.877  -4.648  1.00 90.43           C  
ATOM   3120  CD1 LEU A 201       3.264   6.751  -3.702  1.00 90.43           C  
ATOM   3124  CD2 LEU A 201       3.926   8.078  -5.694  1.00 90.43           C  
ATOM   3128  N   ASN A 202      -0.666   6.553  -3.124  1.00 90.10           N  
ATOM   3130  CA  ASN A 202      -1.032   5.894  -1.879  1.00 90.10           C  
ATOM   3132  C   ASN A 202      -0.655   4.407  -1.942  1.00 90.10           C  
ATOM   3133  CB  ASN A 202      -2.535   6.123  -1.651  1.00 90.10           C  
ATOM   3136  O   ASN A 202      -0.591   3.815  -3.020  1.00 90.10           O  
ATOM   3137  CG  ASN A 202      -3.035   5.755  -0.257  1.00 90.10           C  
ATOM   3138  ND2 ASN A 202      -4.245   6.138   0.061  1.00 90.10           N  
ATOM   3141  OD1 ASN A 202      -2.407   5.064   0.528  1.00 90.10           O  
ATOM   3142  N   PHE A 203      -0.448   3.809  -0.772  1.00 93.69           N  
ATOM   3144  CA  PHE A 203      -0.307   2.374  -0.558  1.00 93.69           C  
ATOM   3146  C   PHE A 203      -1.387   1.876   0.408  1.00 93.69           C  
ATOM   3147  CB  PHE A 203       1.095   2.074  -0.041  1.00 93.69           C  
ATOM   3150  O   PHE A 203      -1.222   1.878   1.639  1.00 93.69           O  
ATOM   3151  CG  PHE A 203       2.185   2.400  -1.037  1.00 93.69           C  
ATOM   3152  CD1 PHE A 203       2.545   1.459  -2.018  1.00 93.69           C  
ATOM   3154  CD2 PHE A 203       2.826   3.652  -0.995  1.00 93.69           C  
ATOM   3156  CE1 PHE A 203       3.550   1.770  -2.950  1.00 93.69           C  
ATOM   3158  CE2 PHE A 203       3.839   3.952  -1.919  1.00 93.69           C  
ATOM   3160  CZ  PHE A 203       4.197   3.015  -2.900  1.00 93.69           C  
ATOM   3162  N   GLN A 204      -2.493   1.406  -0.162  1.00 92.35           N  
ATOM   3164  CA  GLN A 204      -3.680   1.013   0.591  1.00 92.35           C  
ATOM   3166  C   GLN A 204      -3.690  -0.460   0.945  1.00 92.35           C  
ATOM   3167  CB  GLN A 204      -4.946   1.319  -0.197  1.00 92.35           C  
ATOM   3170  O   GLN A 204      -3.285  -1.300   0.148  1.00 92.35           O  
ATOM   3171  CG  GLN A 204      -5.129   2.822  -0.360  1.00 92.35           C  
ATOM   3174  CD  GLN A 204      -6.564   3.167  -0.698  1.00 92.35           C  
ATOM   3175  NE2 GLN A 204      -6.934   4.389  -0.431  1.00 92.35           N  
ATOM   3178  OE1 GLN A 204      -7.353   2.354  -1.166  1.00 92.35           O  
ATOM   3179  N   THR A 205      -4.231  -0.785   2.116  1.00 95.33           N  
ATOM   3181  CA  THR A 205      -4.509  -2.177   2.469  1.00 95.33           C  
ATOM   3183  C   THR A 205      -5.705  -2.678   1.666  1.00 95.33           C  
ATOM   3184  CB  THR A 205      -4.771  -2.320   3.969  1.00 95.33           C  
ATOM   3186  O   THR A 205      -6.812  -2.172   1.844  1.00 95.33           O  
ATOM   3187  CG2 THR A 205      -5.087  -3.764   4.360  1.00 95.33           C  
ATOM   3191  OG1 THR A 205      -3.623  -1.921   4.695  1.00 95.33           O  
ATOM   3193  N   PHE A 206      -5.513  -3.682   0.814  1.00 95.43           N  
ATOM   3195  CA  PHE A 206      -6.642  -4.355   0.176  1.00 95.43           C  
ATOM   3197  C   PHE A 206      -7.097  -5.547   1.011  1.00 95.43           C  
ATOM   3198  CB  PHE A 206      -6.349  -4.759  -1.267  1.00 95.43           C  
ATOM   3201  O   PHE A 206      -6.291  -6.272   1.594  1.00 95.43           O  
ATOM   3202  CG  PHE A 206      -6.315  -3.676  -2.318  1.00 95.43           C  
ATOM   3203  CD1 PHE A 206      -6.235  -4.070  -3.666  1.00 95.43           C  
ATOM   3205  CD2 PHE A 206      -6.415  -2.312  -1.990  1.00 95.43           C  
ATOM   3207  CE1 PHE A 206      -6.258  -3.108  -4.685  1.00 95.43           C  
ATOM   3209  CE2 PHE A 206      -6.445  -1.354  -3.007  1.00 95.43           C  
ATOM   3211  CZ  PHE A 206      -6.365  -1.753  -4.353  1.00 95.43           C  
ATOM   3213  N   GLN A 207      -8.409  -5.741   1.054  1.00 92.95           N  
ATOM   3215  CA  GLN A 207      -9.083  -6.808   1.785  1.00 92.95           C  
ATOM   3217  C   GLN A 207      -9.988  -7.572   0.825  1.00 92.95           C  
ATOM   3218  CB  GLN A 207      -9.892  -6.216   2.948  1.00 92.95           C  
ATOM   3221  O   GLN A 207     -10.545  -6.984  -0.104  1.00 92.95           O  
ATOM   3222  CG  GLN A 207      -9.027  -5.326   3.853  1.00 92.95           C  
ATOM   3225  CD  GLN A 207      -9.783  -4.730   5.032  1.00 92.95           C  
ATOM   3226  NE2 GLN A 207      -9.069  -4.094   5.932  1.00 92.95           N  
ATOM   3229  OE1 GLN A 207     -10.988  -4.848   5.185  1.00 92.95           O  
ATOM   3230  N   LYS A 208     -10.172  -8.872   1.051  1.00 90.97           N  
ATOM   3232  CA  LYS A 208     -11.200  -9.630   0.328  1.00 90.97           C  
ATOM   3234  C   LYS A 208     -12.600  -9.085   0.678  1.00 90.97           C  
ATOM   3235  CB  LYS A 208     -11.061 -11.141   0.583  1.00 90.97           C  
ATOM   3238  O   LYS A 208     -12.791  -8.600   1.799  1.00 90.97           O  
ATOM   3239  CG  LYS A 208     -11.211 -11.495   2.064  1.00 90.97           C  
ATOM   3242  CD  LYS A 208     -10.870 -12.960   2.355  1.00 90.97           C  
ATOM   3245  CE  LYS A 208     -10.866 -13.120   3.873  1.00 90.97           C  
ATOM   3248  NZ  LYS A 208     -10.542 -14.486   4.330  1.00 90.97           N  
ATOM   3252  N   PRO A 209     -13.590  -9.189  -0.228  1.00 87.78           N  
ATOM   3253  CA  PRO A 209     -14.957  -8.715   0.017  1.00 87.78           C  
ATOM   3255  C   PRO A 209     -15.573  -9.253   1.319  1.00 87.78           C  
ATOM   3256  CB  PRO A 209     -15.748  -9.176  -1.212  1.00 87.78           C  
ATOM   3259  O   PRO A 209     -16.252  -8.529   2.058  1.00 87.78           O  
ATOM   3260  CG  PRO A 209     -14.703  -9.155  -2.326  1.00 87.78           C  
ATOM   3263  CD  PRO A 209     -13.459  -9.660  -1.602  1.00 87.78           C  
ATOM   3266  N   GLU A 210     -15.255 -10.508   1.645  1.00 83.02           N  
ATOM   3268  CA  GLU A 210     -15.798 -11.231   2.791  1.00 83.02           C  
ATOM   3270  C   GLU A 210     -14.691 -11.805   3.686  1.00 83.02           C  
ATOM   3271  CB  GLU A 210     -16.705 -12.363   2.298  1.00 83.02           C  
ATOM   3274  O   GLU A 210     -13.920 -12.672   3.274  1.00 83.02           O  
ATOM   3275  CG  GLU A 210     -17.933 -11.858   1.524  1.00 83.02           C  
ATOM   3278  CD  GLU A 210     -18.859 -13.002   1.085  1.00 83.02           C  
ATOM   3279  OE1 GLU A 210     -19.947 -12.681   0.562  1.00 83.02           O  
ATOM   3280  OE2 GLU A 210     -18.474 -14.179   1.272  1.00 83.02           O  
ATOM   3281  N   GLY A 211     -14.655 -11.386   4.955  1.00 74.08           N  
ATOM   3283  CA  GLY A 211     -13.945 -12.136   5.998  1.00 74.08           C  
ATOM   3286  C   GLY A 211     -12.635 -11.543   6.520  1.00 74.08           C  
ATOM   3287  O   GLY A 211     -11.629 -12.243   6.574  1.00 74.08           O  
ATOM   3288  N   GLY A 212     -12.661 -10.303   7.008  1.00 80.84           N  
ATOM   3290  CA  GLY A 212     -11.755  -9.915   8.096  1.00 80.84           C  
ATOM   3293  C   GLY A 212     -10.382  -9.388   7.690  1.00 80.84           C  
ATOM   3294  O   GLY A 212      -9.359  -9.962   8.044  1.00 80.84           O  
ATOM   3295  N   GLY A 213     -10.336  -8.239   7.024  1.00 86.78           N  
ATOM   3297  CA  GLY A 213      -9.138  -7.399   7.073  1.00 86.78           C  
ATOM   3300  C   GLY A 213      -7.940  -7.832   6.220  1.00 86.78           C  
ATOM   3301  O   GLY A 213      -6.954  -7.104   6.164  1.00 86.78           O  
ATOM   3302  N   THR A 214      -8.000  -8.989   5.563  1.00 93.00           N  
ATOM   3304  CA  THR A 214      -6.861  -9.623   4.878  1.00 93.00           C  
ATOM   3306  C   THR A 214      -7.193  -9.983   3.431  1.00 93.00           C  
ATOM   3307  CB  THR A 214      -6.404 -10.883   5.634  1.00 93.00           C  
ATOM   3309  O   THR A 214      -8.361 -10.047   3.045  1.00 93.00           O  
ATOM   3310  CG2 THR A 214      -5.812 -10.562   7.005  1.00 93.00           C  
ATOM   3314  OG1 THR A 214      -7.495 -11.750   5.846  1.00 93.00           O  
ATOM   3316  N   LEU A 215      -6.163 -10.233   2.623  1.00 94.28           N  
ATOM   3318  CA  LEU A 215      -6.260 -10.884   1.317  1.00 94.28           C  
ATOM   3320  C   LEU A 215      -5.430 -12.162   1.331  1.00 94.28           C  
ATOM   3321  CB  LEU A 215      -5.741  -9.956   0.208  1.00 94.28           C  
ATOM   3324  O   LEU A 215      -4.378 -12.217   1.972  1.00 94.28           O  
ATOM   3325  CG  LEU A 215      -6.776  -8.989  -0.373  1.00 94.28           C  
ATOM   3327  CD1 LEU A 215      -6.042  -8.058  -1.326  1.00 94.28           C  
ATOM   3331  CD2 LEU A 215      -7.858  -9.690  -1.192  1.00 94.28           C  
ATOM   3335  N   ARG A 216      -5.855 -13.175   0.574  1.00 95.09           N  
ATOM   3337  CA  ARG A 216      -5.028 -14.366   0.375  1.00 95.09           C  
ATOM   3339  C   ARG A 216      -3.846 -14.025  -0.521  1.00 95.09           C  
ATOM   3340  CB  ARG A 216      -5.875 -15.510  -0.179  1.00 95.09           C  
ATOM   3343  O   ARG A 216      -4.045 -13.471  -1.599  1.00 95.09           O  
ATOM   3344  CG  ARG A 216      -5.081 -16.815  -0.335  1.00 95.09           C  
ATOM   3347  CD  ARG A 216      -6.044 -17.999  -0.314  1.00 95.09           C  
ATOM   3350  NE  ARG A 216      -6.517 -18.198   1.062  1.00 95.09           N  
ATOM   3352  NH1 ARG A 216      -7.484 -20.245   0.823  1.00 95.09           N  
ATOM   3355  NH2 ARG A 216      -7.573 -19.148   2.784  1.00 95.09           N  
ATOM   3358  CZ  ARG A 216      -7.182 -19.210   1.548  1.00 95.09           C  
ATOM   3359  N   ALA A 217      -2.630 -14.338  -0.095  1.00 96.37           N  
ATOM   3361  CA  ALA A 217      -1.509 -14.485  -1.010  1.00 96.37           C  
ATOM   3363  C   ALA A 217      -1.677 -15.848  -1.687  1.00 96.37           C  
ATOM   3364  CB  ALA A 217      -0.200 -14.356  -0.226  1.00 96.37           C  
ATOM   3368  O   ALA A 217      -1.614 -16.873  -1.012  1.00 96.37           O  
ATOM   3369  N   GLN A 218      -2.008 -15.842  -2.980  1.00 96.17           N  
ATOM   3371  CA  GLN A 218      -2.294 -17.054  -3.743  1.00 96.17           C  
ATOM   3373  C   GLN A 218      -1.181 -17.344  -4.753  1.00 96.17           C  
ATOM   3374  CB  GLN A 218      -3.678 -16.929  -4.393  1.00 96.17           C  
ATOM   3377  O   GLN A 218      -0.963 -16.560  -5.682  1.00 96.17           O  
ATOM   3378  CG  GLN A 218      -4.052 -18.196  -5.173  1.00 96.17           C  
ATOM   3381  CD  GLN A 218      -5.531 -18.278  -5.521  1.00 96.17           C  
ATOM   3382  NE2 GLN A 218      -5.954 -19.322  -6.193  1.00 96.17           N  
ATOM   3385  OE1 GLN A 218      -6.343 -17.414  -5.232  1.00 96.17           O  
ATOM   3386  N   TYR A 219      -0.514 -18.485  -4.600  1.00 96.06           N  
ATOM   3388  CA  TYR A 219       0.614 -18.919  -5.419  1.00 96.06           C  
ATOM   3390  C   TYR A 219       0.132 -19.924  -6.473  1.00 96.06           C  
ATOM   3391  CB  TYR A 219       1.700 -19.514  -4.509  1.00 96.06           C  
ATOM   3394  O   TYR A 219      -0.183 -21.070  -6.173  1.00 96.06           O  
ATOM   3395  CG  TYR A 219       2.228 -18.568  -3.441  1.00 96.06           C  
ATOM   3396  CD1 TYR A 219       3.264 -17.662  -3.738  1.00 96.06           C  
ATOM   3398  CD2 TYR A 219       1.686 -18.603  -2.141  1.00 96.06           C  
ATOM   3400  CE1 TYR A 219       3.746 -16.781  -2.745  1.00 96.06           C  
ATOM   3402  CE2 TYR A 219       2.170 -17.727  -1.147  1.00 96.06           C  
ATOM   3404  OH  TYR A 219       3.660 -15.944  -0.494  1.00 96.06           O  
ATOM   3406  CZ  TYR A 219       3.198 -16.804  -1.448  1.00 96.06           C  
ATOM   3407  N   SER A 220       0.058 -19.506  -7.740  1.00 92.71           N  
ATOM   3409  CA  SER A 220      -0.364 -20.410  -8.834  1.00 92.71           C  
ATOM   3411  C   SER A 220       0.801 -21.135  -9.511  1.00 92.71           C  
ATOM   3412  CB  SER A 220      -1.224 -19.668  -9.860  1.00 92.71           C  
ATOM   3415  O   SER A 220       0.644 -22.246 -10.010  1.00 92.71           O  
ATOM   3416  OG  SER A 220      -0.520 -18.641 -10.541  1.00 92.71           O  
ATOM   3418  N   THR A 221       1.969 -20.499  -9.527  1.00 93.56           N  
ATOM   3420  CA  THR A 221       3.219 -21.004 -10.099  1.00 93.56           C  
ATOM   3422  C   THR A 221       4.373 -20.369  -9.337  1.00 93.56           C  
ATOM   3423  CB  THR A 221       3.371 -20.639 -11.584  1.00 93.56           C  
ATOM   3425  O   THR A 221       4.334 -19.164  -9.089  1.00 93.56           O  
ATOM   3426  CG2 THR A 221       2.336 -21.289 -12.496  1.00 93.56           C  
ATOM   3430  OG1 THR A 221       3.267 -19.244 -11.770  1.00 93.56           O  
ATOM   3432  N   VAL A 222       5.396 -21.149  -8.994  1.00 93.83           N  
ATOM   3434  CA  VAL A 222       6.516 -20.691  -8.161  1.00 93.83           C  
ATOM   3436  C   VAL A 222       7.861 -21.037  -8.798  1.00 93.83           C  
ATOM   3437  CB  VAL A 222       6.418 -21.250  -6.728  1.00 93.83           C  
ATOM   3439  O   VAL A 222       7.953 -22.061  -9.484  1.00 93.83           O  
ATOM   3440  CG1 VAL A 222       5.139 -20.723  -6.068  1.00 93.83           C  
ATOM   3444  CG2 VAL A 222       6.432 -22.782  -6.661  1.00 93.83           C  
ATOM   3448  N   PRO A 223       8.900 -20.212  -8.577  1.00 95.51           N  
ATOM   3449  CA  PRO A 223      10.222 -20.462  -9.128  1.00 95.51           C  
ATOM   3451  C   PRO A 223      10.895 -21.663  -8.455  1.00 95.51           C  
ATOM   3452  CB  PRO A 223      11.002 -19.169  -8.904  1.00 95.51           C  
ATOM   3455  O   PRO A 223      10.701 -21.938  -7.266  1.00 95.51           O  
ATOM   3456  CG  PRO A 223      10.381 -18.606  -7.629  1.00 95.51           C  
ATOM   3459  CD  PRO A 223       8.912 -18.991  -7.778  1.00 95.51           C  
ATOM   3462  N   ARG A 224      11.726 -22.365  -9.223  1.00 95.46           N  
ATOM   3464  CA  ARG A 224      12.537 -23.505  -8.788  1.00 95.46           C  
ATOM   3466  C   ARG A 224      14.009 -23.118  -8.697  1.00 95.46           C  
ATOM   3467  CB  ARG A 224      12.322 -24.674  -9.761  1.00 95.46           C  
ATOM   3470  O   ARG A 224      14.437 -22.086  -9.203  1.00 95.46           O  
ATOM   3471  CG  ARG A 224      10.865 -25.156  -9.755  1.00 95.46           C  
ATOM   3474  CD  ARG A 224      10.697 -26.340 -10.708  1.00 95.46           C  
ATOM   3477  NE  ARG A 224       9.315 -26.850 -10.675  1.00 95.46           N  
ATOM   3479  NH1 ARG A 224       9.608 -28.598 -12.129  1.00 95.46           N  
ATOM   3482  NH2 ARG A 224       7.607 -28.264 -11.189  1.00 95.46           N  
ATOM   3485  CZ  ARG A 224       8.851 -27.897 -11.331  1.00 95.46           C  
ATOM   3486  N   GLN A 225      14.809 -23.966  -8.058  1.00 96.63           N  
ATOM   3488  CA  GLN A 225      16.263 -23.836  -8.058  1.00 96.63           C  
ATOM   3490  C   GLN A 225      16.798 -23.673  -9.491  1.00 96.63           C  
ATOM   3491  CB  GLN A 225      16.876 -25.063  -7.375  1.00 96.63           C  
ATOM   3494  O   GLN A 225      16.483 -24.466 -10.376  1.00 96.63           O  
ATOM   3495  CG  GLN A 225      18.411 -25.009  -7.365  1.00 96.63           C  
ATOM   3498  CD  GLN A 225      19.040 -26.203  -6.658  1.00 96.63           C  
ATOM   3499  NE2 GLN A 225      20.315 -26.139  -6.348  1.00 96.63           N  
ATOM   3502  OE1 GLN A 225      18.421 -27.225  -6.405  1.00 96.63           O  
ATOM   3503  N   GLY A 226      17.639 -22.658  -9.691  1.00 96.00           N  
ATOM   3505  CA  GLY A 226      18.203 -22.294 -10.991  1.00 96.00           C  
ATOM   3508  C   GLY A 226      17.384 -21.271 -11.783  1.00 96.00           C  
ATOM   3509  O   GLY A 226      17.935 -20.691 -12.723  1.00 96.00           O  
ATOM   3510  N   ASP A 227      16.133 -21.009 -11.397  1.00 96.93           N  
ATOM   3512  CA  ASP A 227      15.348 -19.897 -11.937  1.00 96.93           C  
ATOM   3514  C   ASP A 227      15.859 -18.556 -11.394  1.00 96.93           C  
ATOM   3515  CB  ASP A 227      13.841 -20.073 -11.653  1.00 96.93           C  
ATOM   3518  O   ASP A 227      16.682 -18.490 -10.471  1.00 96.93           O  
ATOM   3519  CG  ASP A 227      13.209 -21.280 -12.356  1.00 96.93           C  
ATOM   3520  OD1 ASP A 227      12.127 -21.716 -11.898  1.00 96.93           O  
ATOM   3521  OD2 ASP A 227      13.762 -21.739 -13.380  1.00 96.93           O  
ATOM   3522  N   PHE A 228      15.355 -17.472 -11.976  1.00 97.28           N  
ATOM   3524  CA  PHE A 228      15.669 -16.113 -11.565  1.00 97.28           C  
ATOM   3526  C   PHE A 228      14.411 -15.386 -11.105  1.00 97.28           C  
ATOM   3527  CB  PHE A 228      16.370 -15.370 -12.704  1.00 97.28           C  
ATOM   3530  O   PHE A 228      13.304 -15.643 -11.582  1.00 97.28           O  
ATOM   3531  CG  PHE A 228      17.787 -15.842 -12.968  1.00 97.28           C  
ATOM   3532  CD1 PHE A 228      18.883 -15.114 -12.470  1.00 97.28           C  
ATOM   3534  CD2 PHE A 228      18.013 -17.026 -13.694  1.00 97.28           C  
ATOM   3536  CE1 PHE A 228      20.195 -15.553 -12.726  1.00 97.28           C  
ATOM   3538  CE2 PHE A 228      19.323 -17.484 -13.910  1.00 97.28           C  
ATOM   3540  CZ  PHE A 228      20.415 -16.739 -13.443  1.00 97.28           C  
ATOM   3542  N   ALA A 229      14.590 -14.449 -10.183  1.00 97.41           N  
ATOM   3544  CA  ALA A 229      13.535 -13.558  -9.737  1.00 97.41           C  
ATOM   3546  C   ALA A 229      14.028 -12.117  -9.635  1.00 97.41           C  
ATOM   3547  CB  ALA A 229      12.927 -14.084  -8.431  1.00 97.41           C  
ATOM   3551  O   ALA A 229      15.219 -11.854  -9.483  1.00 97.41           O  
ATOM   3552  N   VAL A 230      13.087 -11.188  -9.712  1.00 97.70           N  
ATOM   3554  CA  VAL A 230      13.293  -9.775  -9.432  1.00 97.70           C  
ATOM   3556  C   VAL A 230      12.410  -9.409  -8.258  1.00 97.70           C  
ATOM   3557  CB  VAL A 230      13.026  -8.888 -10.654  1.00 97.70           C  
ATOM   3559  O   VAL A 230      11.182  -9.412  -8.370  1.00 97.70           O  
ATOM   3560  CG1 VAL A 230      13.317  -7.420 -10.316  1.00 97.70           C  
ATOM   3564  CG2 VAL A 230      13.926  -9.323 -11.814  1.00 97.70           C  
ATOM   3568  N   ILE A 231      13.054  -9.099  -7.136  1.00 97.42           N  
ATOM   3570  CA  ILE A 231      12.394  -8.570  -5.943  1.00 97.42           C  
ATOM   3572  C   ILE A 231      12.614  -7.061  -5.870  1.00 97.42           C  
ATOM   3573  CB  ILE A 231      12.842  -9.294  -4.656  1.00 97.42           C  
ATOM   3575  O   ILE A 231      13.683  -6.584  -6.249  1.00 97.42           O  
ATOM   3576  CG1 ILE A 231      14.355  -9.147  -4.382  1.00 97.42           C  
ATOM   3579  CG2 ILE A 231      12.428 -10.775  -4.724  1.00 97.42           C  
ATOM   3583  CD1 ILE A 231      14.755  -9.553  -2.962  1.00 97.42           C  
ATOM   3587  N   TRP A 232      11.634  -6.301  -5.379  1.00 97.49           N  
ATOM   3589  CA  TRP A 232      11.763  -4.844  -5.260  1.00 97.49           C  
ATOM   3591  C   TRP A 232      11.143  -4.284  -3.989  1.00 97.49           C  
ATOM   3592  CB  TRP A 232      11.155  -4.152  -6.486  1.00 97.49           C  
ATOM   3595  O   TRP A 232      10.156  -4.820  -3.493  1.00 97.49           O  
ATOM   3596  CG  TRP A 232       9.667  -4.221  -6.605  1.00 97.49           C  
ATOM   3597  CD1 TRP A 232       8.775  -3.306  -6.159  1.00 97.49           C  
ATOM   3599  CD2 TRP A 232       8.885  -5.272  -7.233  1.00 97.49           C  
ATOM   3600  CE2 TRP A 232       7.510  -4.904  -7.181  1.00 97.49           C  
ATOM   3601  CE3 TRP A 232       9.205  -6.488  -7.870  1.00 97.49           C  
ATOM   3603  NE1 TRP A 232       7.495  -3.716  -6.481  1.00 97.49           N  
ATOM   3605  CH2 TRP A 232       6.859  -6.888  -8.409  1.00 97.49           C  
ATOM   3607  CZ2 TRP A 232       6.511  -5.689  -7.768  1.00 97.49           C  
ATOM   3609  CZ3 TRP A 232       8.206  -7.276  -8.465  1.00 97.49           C  
ATOM   3611  N   GLN A 233      11.675  -3.164  -3.504  1.00 96.00           N  
ATOM   3613  CA  GLN A 233      11.014  -2.312  -2.516  1.00 96.00           C  
ATOM   3615  C   GLN A 233      10.779  -0.916  -3.080  1.00 96.00           C  
ATOM   3616  CB  GLN A 233      11.759  -2.264  -1.176  1.00 96.00           C  
ATOM   3619  O   GLN A 233      11.618  -0.361  -3.794  1.00 96.00           O  
ATOM   3620  CG  GLN A 233      13.217  -1.779  -1.253  1.00 96.00           C  
ATOM   3623  CD  GLN A 233      13.894  -1.704   0.115  1.00 96.00           C  
ATOM   3624  NE2 GLN A 233      15.148  -1.321   0.170  1.00 96.00           N  
ATOM   3627  OE1 GLN A 233      13.316  -1.951   1.164  1.00 96.00           O  
ATOM   3628  N   ILE A 234       9.628  -0.349  -2.725  1.00 96.00           N  
ATOM   3630  CA  ILE A 234       9.234   1.005  -3.090  1.00 96.00           C  
ATOM   3632  C   ILE A 234       8.871   1.786  -1.831  1.00 96.00           C  
ATOM   3633  CB  ILE A 234       8.129   0.987  -4.163  1.00 96.00           C  
ATOM   3635  O   ILE A 234       8.073   1.339  -1.016  1.00 96.00           O  
ATOM   3636  CG1 ILE A 234       7.885   2.422  -4.664  1.00 96.00           C  
ATOM   3639  CG2 ILE A 234       6.826   0.324  -3.683  1.00 96.00           C  
ATOM   3643  CD1 ILE A 234       7.049   2.496  -5.943  1.00 96.00           C  
ATOM   3647  N   GLY A 235       9.493   2.943  -1.641  1.00 95.20           N  
ATOM   3649  CA  GLY A 235       9.288   3.761  -0.451  1.00 95.20           C  
ATOM   3652  C   GLY A 235      10.552   4.481  -0.015  1.00 95.20           C  
ATOM   3653  O   GLY A 235      11.580   4.433  -0.689  1.00 95.20           O  
ATOM   3654  N   ARG A 236      10.495   5.141   1.138  1.00 95.40           N  
ATOM   3656  CA  ARG A 236      11.642   5.836   1.719  1.00 95.40           C  
ATOM   3658  C   ARG A 236      12.658   4.833   2.271  1.00 95.40           C  
ATOM   3659  CB  ARG A 236      11.130   6.806   2.789  1.00 95.40           C  
ATOM   3662  O   ARG A 236      12.387   4.162   3.263  1.00 95.40           O  
ATOM   3663  CG  ARG A 236      12.273   7.643   3.369  1.00 95.40           C  
ATOM   3666  CD  ARG A 236      11.729   8.616   4.412  1.00 95.40           C  
ATOM   3669  NE  ARG A 236      12.824   9.381   5.032  1.00 95.40           N  
ATOM   3671  NH1 ARG A 236      11.565  11.124   5.834  1.00 95.40           N  
ATOM   3674  NH2 ARG A 236      13.773  11.107   6.165  1.00 95.40           N  
ATOM   3677  CZ  ARG A 236      12.714  10.529   5.673  1.00 95.40           C  
ATOM   3678  N   HIS A 237      13.830   4.767   1.648  1.00 96.25           N  
ATOM   3680  CA  HIS A 237      14.975   3.978   2.104  1.00 96.25           C  
ATOM   3682  C   HIS A 237      16.287   4.506   1.505  1.00 96.25           C  
ATOM   3683  CB  HIS A 237      14.777   2.504   1.733  1.00 96.25           C  
ATOM   3686  O   HIS A 237      16.270   5.179   0.473  1.00 96.25           O  
ATOM   3687  CG  HIS A 237      14.701   2.228   0.254  1.00 96.25           C  
ATOM   3688  CD2 HIS A 237      15.681   1.647  -0.500  1.00 96.25           C  
ATOM   3690  ND1 HIS A 237      13.623   2.442  -0.577  1.00 96.25           N  
ATOM   3692  CE1 HIS A 237      13.930   1.966  -1.790  1.00 96.25           C  
ATOM   3694  NE2 HIS A 237      15.178   1.473  -1.791  1.00 96.25           N  
ATOM   3695  N   ASN A 238      17.417   4.181   2.138  1.00 95.63           N  
ATOM   3697  CA  ASN A 238      18.748   4.438   1.585  1.00 95.63           C  
ATOM   3699  C   ASN A 238      19.186   3.259   0.708  1.00 95.63           C  
ATOM   3700  CB  ASN A 238      19.743   4.674   2.731  1.00 95.63           C  
ATOM   3703  O   ASN A 238      18.824   2.117   0.997  1.00 95.63           O  
ATOM   3704  CG  ASN A 238      19.426   5.911   3.551  1.00 95.63           C  
ATOM   3705  ND2 ASN A 238      19.688   5.877   4.835  1.00 95.63           N  
ATOM   3708  OD1 ASN A 238      18.946   6.921   3.065  1.00 95.63           O  
ATOM   3709  N   PHE A 239      19.984   3.522  -0.327  1.00 97.07           N  
ATOM   3711  CA  PHE A 239      20.574   2.486  -1.176  1.00 97.07           C  
ATOM   3713  C   PHE A 239      21.901   2.955  -1.777  1.00 97.07           C  
ATOM   3714  CB  PHE A 239      19.589   2.108  -2.286  1.00 97.07           C  
ATOM   3717  O   PHE A 239      21.996   4.080  -2.266  1.00 97.07           O  
ATOM   3718  CG  PHE A 239      20.050   0.920  -3.099  1.00 97.07           C  
ATOM   3719  CD1 PHE A 239      20.606   1.100  -4.379  1.00 97.07           C  
ATOM   3721  CD2 PHE A 239      19.951  -0.371  -2.555  1.00 97.07           C  
ATOM   3723  CE1 PHE A 239      20.995  -0.018  -5.138  1.00 97.07           C  
ATOM   3725  CE2 PHE A 239      20.355  -1.482  -3.311  1.00 97.07           C  
ATOM   3727  CZ  PHE A 239      20.853  -1.309  -4.610  1.00 97.07           C  
ATOM   3729  N   ASP A 240      22.901   2.082  -1.751  1.00 96.79           N  
ATOM   3731  CA  ASP A 240      24.222   2.286  -2.328  1.00 96.79           C  
ATOM   3733  C   ASP A 240      24.380   1.423  -3.585  1.00 96.79           C  
ATOM   3734  CB  ASP A 240      25.280   1.986  -1.262  1.00 96.79           C  
ATOM   3737  O   ASP A 240      24.461   0.193  -3.529  1.00 96.79           O  
ATOM   3738  CG  ASP A 240      26.712   2.009  -1.798  1.00 96.79           C  
ATOM   3739  OD1 ASP A 240      27.579   1.493  -1.069  1.00 96.79           O  
ATOM   3740  OD2 ASP A 240      26.948   2.459  -2.947  1.00 96.79           O  
ATOM   3741  N   MET A 241      24.450   2.098  -4.735  1.00 95.77           N  
ATOM   3743  CA  MET A 241      24.604   1.464  -6.045  1.00 95.77           C  
ATOM   3745  C   MET A 241      25.901   0.661  -6.178  1.00 95.77           C  
ATOM   3746  CB  MET A 241      24.559   2.534  -7.147  1.00 95.77           C  
ATOM   3749  O   MET A 241      25.912  -0.304  -6.934  1.00 95.77           O  
ATOM   3750  CG  MET A 241      23.137   3.031  -7.436  1.00 95.77           C  
ATOM   3753  SD  MET A 241      22.016   1.812  -8.188  1.00 95.77           S  
ATOM   3754  CE  MET A 241      22.793   1.571  -9.812  1.00 95.77           C  
ATOM   3758  N   SER A 242      26.968   1.022  -5.456  1.00 96.31           N  
ATOM   3760  CA  SER A 242      28.270   0.353  -5.574  1.00 96.31           C  
ATOM   3762  C   SER A 242      28.315  -1.003  -4.866  1.00 96.31           C  
ATOM   3763  CB  SER A 242      29.382   1.268  -5.054  1.00 96.31           C  
ATOM   3766  O   SER A 242      29.075  -1.884  -5.262  1.00 96.31           O  
ATOM   3767  OG  SER A 242      29.342   1.432  -3.650  1.00 96.31           O  
ATOM   3769  N   THR A 243      27.482  -1.195  -3.840  1.00 96.20           N  
ATOM   3771  CA  THR A 243      27.486  -2.407  -3.006  1.00 96.20           C  
ATOM   3773  C   THR A 243      26.205  -3.227  -3.106  1.00 96.20           C  
ATOM   3774  CB  THR A 243      27.751  -2.058  -1.536  1.00 96.20           C  
ATOM   3776  O   THR A 243      26.195  -4.383  -2.684  1.00 96.20           O  
ATOM   3777  CG2 THR A 243      29.119  -1.425  -1.305  1.00 96.20           C  
ATOM   3781  OG1 THR A 243      26.780  -1.170  -1.037  1.00 96.20           O  
ATOM   3783  N   GLY A 244      25.118  -2.648  -3.626  1.00 96.39           N  
ATOM   3785  CA  GLY A 244      23.805  -3.295  -3.679  1.00 96.39           C  
ATOM   3788  C   GLY A 244      23.101  -3.350  -2.326  1.00 96.39           C  
ATOM   3789  O   GLY A 244      22.123  -4.087  -2.170  1.00 96.39           O  
ATOM   3790  N   LYS A 245      23.605  -2.589  -1.349  1.00 96.90           N  
ATOM   3792  CA  LYS A 245      23.145  -2.568   0.040  1.00 96.90           C  
ATOM   3794  C   LYS A 245      22.366  -1.294   0.320  1.00 96.90           C  
ATOM   3795  CB  LYS A 245      24.339  -2.677   0.996  1.00 96.90           C  
ATOM   3798  O   LYS A 245      22.674  -0.218  -0.182  1.00 96.90           O  
ATOM   3799  CG  LYS A 245      25.148  -3.965   0.794  1.00 96.90           C  
ATOM   3802  CD  LYS A 245      26.389  -3.941   1.685  1.00 96.90           C  
ATOM   3805  CE  LYS A 245      27.329  -5.074   1.290  1.00 96.90           C  
ATOM   3808  NZ  LYS A 245      28.547  -5.048   2.123  1.00 96.90           N  
ATOM   3812  N   GLY A 246      21.369  -1.401   1.175  1.00 96.15           N  
ATOM   3814  CA  GLY A 246      20.535  -0.292   1.598  1.00 96.15           C  
ATOM   3817  C   GLY A 246      19.897  -0.548   2.952  1.00 96.15           C  
ATOM   3818  O   GLY A 246      20.361  -1.366   3.743  1.00 96.15           O  
ATOM   3819  N   THR A 247      18.805   0.157   3.213  1.00 96.42           N  
ATOM   3821  CA  THR A 247      17.939  -0.102   4.367  1.00 96.42           C  
ATOM   3823  C   THR A 247      16.615  -0.698   3.891  1.00 96.42           C  
ATOM   3824  CB  THR A 247      17.728   1.160   5.216  1.00 96.42           C  
ATOM   3826  O   THR A 247      16.170  -0.395   2.778  1.00 96.42           O  
ATOM   3827  CG2 THR A 247      19.051   1.682   5.781  1.00 96.42           C  
ATOM   3831  OG1 THR A 247      17.125   2.197   4.466  1.00 96.42           O  
ATOM   3833  N   PRO A 248      15.947  -1.541   4.693  1.00 95.88           N  
ATOM   3834  CA  PRO A 248      14.571  -1.919   4.401  1.00 95.88           C  
ATOM   3836  C   PRO A 248      13.662  -0.689   4.545  1.00 95.88           C  
ATOM   3837  CB  PRO A 248      14.244  -3.021   5.412  1.00 95.88           C  
ATOM   3840  O   PRO A 248      13.892   0.160   5.407  1.00 95.88           O  
ATOM   3841  CG  PRO A 248      15.097  -2.645   6.624  1.00 95.88           C  
ATOM   3844  CD  PRO A 248      16.357  -2.050   5.997  1.00 95.88           C  
ATOM   3847  N   VAL A 249      12.620  -0.579   3.722  1.00 95.62           N  
ATOM   3849  CA  VAL A 249      11.553   0.407   3.967  1.00 95.62           C  
ATOM   3851  C   VAL A 249      10.842   0.046   5.272  1.00 95.62           C  
ATOM   3852  CB  VAL A 249      10.551   0.438   2.807  1.00 95.62           C  
ATOM   3854  O   VAL A 249      10.382  -1.079   5.439  1.00 95.62           O  
ATOM   3855  CG1 VAL A 249       9.330   1.322   3.105  1.00 95.62           C  
ATOM   3859  CG2 VAL A 249      11.196   0.950   1.511  1.00 95.62           C  
ATOM   3863  N   GLU A 250      10.722   0.986   6.202  1.00 91.70           N  
ATOM   3865  CA  GLU A 250      10.105   0.711   7.510  1.00 91.70           C  
ATOM   3867  C   GLU A 250       8.578   0.839   7.490  1.00 91.70           C  
ATOM   3868  CB  GLU A 250      10.684   1.667   8.555  1.00 91.70           C  
ATOM   3871  O   GLU A 250       7.876   0.135   8.211  1.00 91.70           O  
ATOM   3872  CG  GLU A 250      12.188   1.446   8.780  1.00 91.70           C  
ATOM   3875  CD  GLU A 250      12.758   2.372   9.862  1.00 91.70           C  
ATOM   3876  OE1 GLU A 250      13.876   2.074  10.336  1.00 91.70           O  
ATOM   3877  OE2 GLU A 250      12.095   3.385  10.186  1.00 91.70           O  
ATOM   3878  N   SER A 251       8.042   1.740   6.663  1.00 88.14           N  
ATOM   3880  CA  SER A 251       6.605   1.982   6.561  1.00 88.14           C  
ATOM   3882  C   SER A 251       6.219   2.544   5.194  1.00 88.14           C  
ATOM   3883  CB  SER A 251       6.137   2.917   7.686  1.00 88.14           C  
ATOM   3886  O   SER A 251       7.024   3.173   4.505  1.00 88.14           O  
ATOM   3887  OG  SER A 251       6.789   4.170   7.630  1.00 88.14           O  
ATOM   3889  N   LEU A 252       4.964   2.309   4.804  1.00 89.17           N  
ATOM   3891  CA  LEU A 252       4.352   2.907   3.621  1.00 89.17           C  
ATOM   3893  C   LEU A 252       3.334   3.961   4.064  1.00 89.17           C  
ATOM   3894  CB  LEU A 252       3.709   1.821   2.738  1.00 89.17           C  
ATOM   3897  O   LEU A 252       2.401   3.647   4.805  1.00 89.17           O  
ATOM   3898  CG  LEU A 252       4.697   0.842   2.077  1.00 89.17           C  
ATOM   3900  CD1 LEU A 252       3.946  -0.254   1.319  1.00 89.17           C  
ATOM   3904  CD2 LEU A 252       5.611   1.542   1.078  1.00 89.17           C  
ATOM   3908  N   SER A 253       3.520   5.190   3.590  1.00 83.14           N  
ATOM   3910  CA  SER A 253       2.591   6.312   3.726  1.00 83.14           C  
ATOM   3912  C   SER A 253       2.172   6.815   2.348  1.00 83.14           C  
ATOM   3913  CB  SER A 253       3.247   7.444   4.532  1.00 83.14           C  
ATOM   3916  O   SER A 253       2.702   6.369   1.329  1.00 83.14           O  
ATOM   3917  OG  SER A 253       4.336   8.031   3.835  1.00 83.14           O  
ATOM   3919  N   ASP A 254       1.276   7.795   2.315  1.00 89.63           N  
ATOM   3921  CA  ASP A 254       1.085   8.601   1.115  1.00 89.63           C  
ATOM   3923  C   ASP A 254       2.378   9.341   0.762  1.00 89.63           C  
ATOM   3924  CB  ASP A 254      -0.050   9.609   1.319  1.00 89.63           C  
ATOM   3927  O   ASP A 254       3.114   9.790   1.650  1.00 89.63           O  
ATOM   3928  CG  ASP A 254      -1.380   8.925   1.600  1.00 89.63           C  
ATOM   3929  OD1 ASP A 254      -2.137   9.465   2.431  1.00 89.63           O  
ATOM   3930  OD2 ASP A 254      -1.635   7.885   0.964  1.00 89.63           O  
ATOM   3931  N   TYR A 255       2.630   9.501  -0.535  1.00 92.90           N  
ATOM   3933  CA  TYR A 255       3.698  10.359  -1.037  1.00 92.90           C  
ATOM   3935  C   TYR A 255       3.089  11.484  -1.861  1.00 92.90           C  
ATOM   3936  CB  TYR A 255       4.756   9.589  -1.835  1.00 92.90           C  
ATOM   3939  O   TYR A 255       2.242  11.259  -2.728  1.00 92.90           O  
ATOM   3940  CG  TYR A 255       5.544   8.559  -1.054  1.00 92.90           C  
ATOM   3941  CD1 TYR A 255       6.891   8.812  -0.724  1.00 92.90           C  
ATOM   3943  CD2 TYR A 255       4.940   7.353  -0.655  1.00 92.90           C  
ATOM   3945  CE1 TYR A 255       7.617   7.875   0.036  1.00 92.90           C  
ATOM   3947  CE2 TYR A 255       5.657   6.418   0.111  1.00 92.90           C  
ATOM   3949  OH  TYR A 255       7.655   5.819   1.279  1.00 92.90           O  
ATOM   3951  CZ  TYR A 255       6.989   6.690   0.478  1.00 92.90           C  
ATOM   3952  N   VAL A 256       3.546  12.705  -1.588  1.00 93.88           N  
ATOM   3954  CA  VAL A 256       3.268  13.875  -2.420  1.00 93.88           C  
ATOM   3956  C   VAL A 256       4.412  14.001  -3.415  1.00 93.88           C  
ATOM   3957  CB  VAL A 256       3.111  15.158  -1.585  1.00 93.88           C  
ATOM   3959  O   VAL A 256       5.562  14.166  -3.024  1.00 93.88           O  
ATOM   3960  CG1 VAL A 256       2.746  16.348  -2.484  1.00 93.88           C  
ATOM   3964  CG2 VAL A 256       2.013  15.017  -0.519  1.00 93.88           C  
ATOM   3968  N   MET A 257       4.081  13.937  -4.695  1.00 93.09           N  
ATOM   3970  CA  MET A 257       5.009  14.006  -5.812  1.00 93.09           C  
ATOM   3972  C   MET A 257       4.778  15.340  -6.522  1.00 93.09           C  
ATOM   3973  CB  MET A 257       4.798  12.798  -6.745  1.00 93.09           C  
ATOM   3976  O   MET A 257       4.033  15.385  -7.494  1.00 93.09           O  
ATOM   3977  CG  MET A 257       4.789  11.448  -6.018  1.00 93.09           C  
ATOM   3980  SD  MET A 257       6.153  11.166  -4.862  1.00 93.09           S  
ATOM   3981  CE  MET A 257       7.487  10.932  -6.035  1.00 93.09           C  
ATOM   3985  N   PRO A 258       5.374  16.459  -6.079  1.00 91.65           N  
ATOM   3986  CA  PRO A 258       5.166  17.758  -6.714  1.00 91.65           C  
ATOM   3988  C   PRO A 258       5.784  17.835  -8.114  1.00 91.65           C  
ATOM   3989  CB  PRO A 258       5.790  18.773  -5.753  1.00 91.65           C  
ATOM   3992  O   PRO A 258       5.655  18.860  -8.776  1.00 91.65           O  
ATOM   3993  CG  PRO A 258       6.916  17.982  -5.096  1.00 91.65           C  
ATOM   3996  CD  PRO A 258       6.335  16.574  -5.000  1.00 91.65           C  
ATOM   3999  N   GLN A 259       6.447  16.767  -8.576  1.00 92.93           N  
ATOM   4001  CA  GLN A 259       7.159  16.732  -9.841  1.00 92.93           C  
ATOM   4003  C   GLN A 259       6.973  15.470 -10.651  1.00 92.93           C  
ATOM   4004  CB  GLN A 259       8.629  16.840  -9.557  1.00 92.93           C  
ATOM   4007  O   GLN A 259       6.870  14.372 -10.111  1.00 92.93           O  
ATOM   4008  CG  GLN A 259       8.895  18.208  -8.948  1.00 92.93           C  
ATOM   4011  CD  GLN A 259      10.158  18.675  -9.554  1.00 92.93           C  
ATOM   4012  NE2 GLN A 259      10.166  19.911  -9.999  1.00 92.93           N  
ATOM   4015  OE1 GLN A 259      11.087  17.900  -9.687  1.00 92.93           O  
ATOM   4016  N   GLN A 260       7.003  15.653 -11.966  1.00 94.07           N  
ATOM   4018  CA  GLN A 260       7.028  14.567 -12.930  1.00 94.07           C  
ATOM   4020  C   GLN A 260       8.351  13.809 -12.843  1.00 94.07           C  
ATOM   4021  CB  GLN A 260       6.834  15.140 -14.337  1.00 94.07           C  
ATOM   4024  O   GLN A 260       9.411  14.395 -12.627  1.00 94.07           O  
ATOM   4025  CG  GLN A 260       5.420  15.710 -14.504  1.00 94.07           C  
ATOM   4028  CD  GLN A 260       5.208  16.446 -15.817  1.00 94.07           C  
ATOM   4029  NE2 GLN A 260       3.978  16.686 -16.191  1.00 94.07           N  
ATOM   4032  OE1 GLN A 260       6.128  16.859 -16.502  1.00 94.07           O  
ATOM   4033  N   LYS A 261       8.276  12.501 -13.069  1.00 94.41           N  
ATOM   4035  CA  LYS A 261       9.440  11.629 -13.194  1.00 94.41           C  
ATOM   4037  C   LYS A 261       9.591  11.172 -14.631  1.00 94.41           C  
ATOM   4038  CB  LYS A 261       9.273  10.461 -12.217  1.00 94.41           C  
ATOM   4041  O   LYS A 261       8.643  10.645 -15.204  1.00 94.41           O  
ATOM   4042  CG  LYS A 261      10.345   9.371 -12.245  1.00 94.41           C  
ATOM   4045  CD  LYS A 261      11.722   9.913 -11.856  1.00 94.41           C  
ATOM   4048  CE  LYS A 261      12.727   8.764 -11.876  1.00 94.41           C  
ATOM   4051  NZ  LYS A 261      14.004   9.196 -12.484  1.00 94.41           N  
ATOM   4055  N   ASP A 262      10.797  11.317 -15.164  1.00 95.72           N  
ATOM   4057  CA  ASP A 262      11.244  10.528 -16.304  1.00 95.72           C  
ATOM   4059  C   ASP A 262      12.113   9.388 -15.777  1.00 95.72           C  
ATOM   4060  CB  ASP A 262      11.990  11.402 -17.316  1.00 95.72           C  
ATOM   4063  O   ASP A 262      13.223   9.617 -15.282  1.00 95.72           O  
ATOM   4064  CG  ASP A 262      11.104  12.486 -17.931  1.00 95.72           C  
ATOM   4065  OD1 ASP A 262      11.627  13.604 -18.101  1.00 95.72           O  
ATOM   4066  OD2 ASP A 262       9.920  12.230 -18.260  1.00 95.72           O  
ATOM   4067  N   ALA A 263      11.560   8.182 -15.803  1.00 95.53           N  
ATOM   4069  CA  ALA A 263      12.202   6.971 -15.327  1.00 95.53           C  
ATOM   4071  C   ALA A 263      13.033   6.296 -16.423  1.00 95.53           C  
ATOM   4072  CB  ALA A 263      11.142   6.039 -14.753  1.00 95.53           C  
ATOM   4076  O   ALA A 263      12.834   6.534 -17.620  1.00 95.53           O  
ATOM   4077  N   ARG A 264      14.013   5.493 -15.997  1.00 93.88           N  
ATOM   4079  CA  ARG A 264      15.006   4.866 -16.890  1.00 93.88           C  
ATOM   4081  C   ARG A 264      15.257   3.385 -16.611  1.00 93.88           C  
ATOM   4082  CB  ARG A 264      16.321   5.659 -16.828  1.00 93.88           C  
ATOM   4085  O   ARG A 264      16.180   2.811 -17.184  1.00 93.88           O  
ATOM   4086  CG  ARG A 264      16.166   7.102 -17.318  1.00 93.88           C  
ATOM   4089  CD  ARG A 264      17.543   7.764 -17.359  1.00 93.88           C  
ATOM   4092  NE  ARG A 264      17.466   9.143 -17.873  1.00 93.88           N  
ATOM   4094  NH1 ARG A 264      19.667   9.680 -17.513  1.00 93.88           N  
ATOM   4097  NH2 ARG A 264      18.299  11.190 -18.421  1.00 93.88           N  
ATOM   4100  CZ  ARG A 264      18.473   9.995 -17.932  1.00 93.88           C  
ATOM   4101  N   ILE A 265      14.467   2.771 -15.734  1.00 94.94           N  
ATOM   4103  CA  ILE A 265      14.741   1.416 -15.228  1.00 94.94           C  
ATOM   4105  C   ILE A 265      13.733   0.361 -15.707  1.00 94.94           C  
ATOM   4106  CB  ILE A 265      14.927   1.440 -13.694  1.00 94.94           C  
ATOM   4108  O   ILE A 265      14.043  -0.826 -15.661  1.00 94.94           O  
ATOM   4109  CG1 ILE A 265      13.639   1.874 -12.955  1.00 94.94           C  
ATOM   4112  CG2 ILE A 265      16.133   2.337 -13.340  1.00 94.94           C  
ATOM   4116  CD1 ILE A 265      13.678   1.782 -11.419  1.00 94.94           C  
ATOM   4120  N   GLY A 266      12.553   0.769 -16.198  1.00 95.39           N  
ATOM   4122  CA  GLY A 266      11.523  -0.120 -16.758  1.00 95.39           C  
ATOM   4125  C   GLY A 266      10.610  -0.794 -15.732  1.00 95.39           C  
ATOM   4126  O   GLY A 266       9.691  -1.527 -16.099  1.00 95.39           O  
ATOM   4127  N   MET A 267      10.842  -0.559 -14.438  1.00 95.85           N  
ATOM   4129  CA  MET A 267      10.137  -1.248 -13.359  1.00 95.85           C  
ATOM   4131  C   MET A 267       8.955  -0.458 -12.784  1.00 95.85           C  
ATOM   4132  CB  MET A 267      11.154  -1.644 -12.272  1.00 95.85           C  
ATOM   4135  O   MET A 267       8.113  -1.041 -12.099  1.00 95.85           O  
ATOM   4136  CG  MET A 267      10.621  -2.708 -11.303  1.00 95.85           C  
ATOM   4139  SD  MET A 267      10.052  -4.233 -12.110  1.00 95.85           S  
ATOM   4140  CE  MET A 267       9.419  -5.124 -10.680  1.00 95.85           C  
ATOM   4144  N   TRP A 268       8.838   0.852 -13.030  1.00 97.17           N  
ATOM   4146  CA  TRP A 268       7.889   1.685 -12.284  1.00 97.17           C  
ATOM   4148  C   TRP A 268       6.439   1.331 -12.572  1.00 97.17           C  
ATOM   4149  CB  TRP A 268       8.101   3.167 -12.563  1.00 97.17           C  
ATOM   4152  O   TRP A 268       5.657   1.191 -11.635  1.00 97.17           O  
ATOM   4153  CG  TRP A 268       9.297   3.761 -11.911  1.00 97.17           C  
ATOM   4154  CD1 TRP A 268      10.528   3.855 -12.449  1.00 97.17           C  
ATOM   4156  CD2 TRP A 268       9.397   4.328 -10.576  1.00 97.17           C  
ATOM   4157  CE2 TRP A 268      10.722   4.822 -10.390  1.00 97.17           C  
ATOM   4158  CE3 TRP A 268       8.493   4.449  -9.499  1.00 97.17           C  
ATOM   4160  NE1 TRP A 268      11.362   4.531 -11.581  1.00 97.17           N  
ATOM   4162  CH2 TRP A 268      10.195   5.546  -8.137  1.00 97.17           C  
ATOM   4164  CZ2 TRP A 268      11.120   5.431  -9.191  1.00 97.17           C  
ATOM   4166  CZ3 TRP A 268       8.887   5.053  -8.292  1.00 97.17           C  
ATOM   4168  N   TYR A 269       6.067   1.142 -13.840  1.00 96.76           N  
ATOM   4170  CA  TYR A 269       4.688   0.775 -14.176  1.00 96.76           C  
ATOM   4172  C   TYR A 269       4.302  -0.586 -13.586  1.00 96.76           C  
ATOM   4173  CB  TYR A 269       4.482   0.811 -15.695  1.00 96.76           C  
ATOM   4176  O   TYR A 269       3.192  -0.743 -13.078  1.00 96.76           O  
ATOM   4177  CG  TYR A 269       4.699   2.171 -16.338  1.00 96.76           C  
ATOM   4178  CD1 TYR A 269       4.125   3.333 -15.778  1.00 96.76           C  
ATOM   4180  CD2 TYR A 269       5.476   2.278 -17.507  1.00 96.76           C  
ATOM   4182  CE1 TYR A 269       4.321   4.587 -16.385  1.00 96.76           C  
ATOM   4184  CE2 TYR A 269       5.649   3.530 -18.133  1.00 96.76           C  
ATOM   4186  OH  TYR A 269       5.252   5.905 -18.148  1.00 96.76           O  
ATOM   4188  CZ  TYR A 269       5.078   4.689 -17.568  1.00 96.76           C  
ATOM   4189  N   ARG A 270       5.234  -1.550 -13.559  1.00 96.13           N  
ATOM   4191  CA  ARG A 270       5.003  -2.841 -12.898  1.00 96.13           C  
ATOM   4193  C   ARG A 270       4.891  -2.700 -11.381  1.00 96.13           C  
ATOM   4194  CB  ARG A 270       6.111  -3.843 -13.278  1.00 96.13           C  
ATOM   4197  O   ARG A 270       4.045  -3.360 -10.781  1.00 96.13           O  
ATOM   4198  CG  ARG A 270       5.953  -5.206 -12.577  1.00 96.13           C  
ATOM   4201  CD  ARG A 270       4.615  -5.866 -12.940  1.00 96.13           C  
ATOM   4204  NE  ARG A 270       4.350  -7.090 -12.173  1.00 96.13           N  
ATOM   4206  NH1 ARG A 270       3.548  -6.112 -10.231  1.00 96.13           N  
ATOM   4209  NH2 ARG A 270       3.563  -8.305 -10.436  1.00 96.13           N  
ATOM   4212  CZ  ARG A 270       3.831  -7.154 -10.961  1.00 96.13           C  
ATOM   4213  N   ALA A 271       5.731  -1.870 -10.770  1.00 96.21           N  
ATOM   4215  CA  ALA A 271       5.771  -1.660  -9.326  1.00 96.21           C  
ATOM   4217  C   ALA A 271       4.619  -0.788  -8.803  1.00 96.21           C  
ATOM   4218  CB  ALA A 271       7.132  -1.056  -8.964  1.00 96.21           C  
ATOM   4222  O   ALA A 271       4.351  -0.830  -7.603  1.00 96.21           O  
ATOM   4223  N   LEU A 272       3.938  -0.028  -9.670  1.00 96.25           N  
ATOM   4225  CA  LEU A 272       2.852   0.892  -9.308  1.00 96.25           C  
ATOM   4227  C   LEU A 272       1.457   0.453  -9.766  1.00 96.25           C  
ATOM   4228  CB  LEU A 272       3.178   2.298  -9.834  1.00 96.25           C  
ATOM   4231  O   LEU A 272       0.471   1.031  -9.309  1.00 96.25           O  
ATOM   4232  CG  LEU A 272       4.335   2.995  -9.099  1.00 96.25           C  
ATOM   4234  CD1 LEU A 272       4.624   4.327  -9.787  1.00 96.25           C  
ATOM   4238  CD2 LEU A 272       3.990   3.292  -7.635  1.00 96.25           C  
ATOM   4242  N   THR A 273       1.337  -0.574 -10.608  1.00 95.03           N  
ATOM   4244  CA  THR A 273       0.018  -1.115 -10.948  1.00 95.03           C  
ATOM   4246  C   THR A 273      -0.513  -2.011  -9.829  1.00 95.03           C  
ATOM   4247  CB  THR A 273       0.007  -1.820 -12.306  1.00 95.03           C  
ATOM   4249  O   THR A 273       0.217  -2.847  -9.298  1.00 95.03           O  
ATOM   4250  CG2 THR A 273       0.676  -3.195 -12.325  1.00 95.03           C  
ATOM   4254  OG1 THR A 273      -1.348  -1.947 -12.657  1.00 95.03           O  
ATOM   4256  N   SER A 274      -1.788  -1.867  -9.468  1.00 93.19           N  
ATOM   4258  CA  SER A 274      -2.490  -2.798  -8.569  1.00 93.19           C  
ATOM   4260  C   SER A 274      -3.116  -3.969  -9.325  1.00 93.19           C  
ATOM   4261  CB  SER A 274      -3.567  -2.061  -7.771  1.00 93.19           C  
ATOM   4264  O   SER A 274      -3.309  -5.044  -8.753  1.00 93.19           O  
ATOM   4265  OG  SER A 274      -4.421  -1.316  -8.621  1.00 93.19           O  
ATOM   4267  N   VAL A 275      -3.390  -3.768 -10.617  1.00 94.26           N  
ATOM   4269  CA  VAL A 275      -4.065  -4.729 -11.484  1.00 94.26           C  
ATOM   4271  C   VAL A 275      -3.270  -5.064 -12.731  1.00 94.26           C  
ATOM   4272  CB  VAL A 275      -5.470  -4.276 -11.889  1.00 94.26           C  
ATOM   4274  O   VAL A 275      -2.577  -4.226 -13.305  1.00 94.26           O  
ATOM   4275  CG1 VAL A 275      -6.432  -4.455 -10.727  1.00 94.26           C  
ATOM   4279  CG2 VAL A 275      -5.551  -2.833 -12.403  1.00 94.26           C  
ATOM   4283  N   GLY A 276      -3.386  -6.304 -13.182  1.00 94.39           N  
ATOM   4285  CA  GLY A 276      -2.729  -6.728 -14.403  1.00 94.39           C  
ATOM   4288  C   GLY A 276      -2.804  -8.226 -14.648  1.00 94.39           C  
ATOM   4289  O   GLY A 276      -3.348  -8.968 -13.829  1.00 94.39           O  
ATOM   4290  N   PRO A 277      -2.246  -8.671 -15.780  1.00 94.93           N  
ATOM   4291  CA  PRO A 277      -2.044 -10.084 -16.047  1.00 94.93           C  
ATOM   4293  C   PRO A 277      -1.032 -10.681 -15.061  1.00 94.93           C  
ATOM   4294  CB  PRO A 277      -1.542 -10.128 -17.491  1.00 94.93           C  
ATOM   4297  O   PRO A 277      -0.125  -9.993 -14.574  1.00 94.93           O  
ATOM   4298  CG  PRO A 277      -0.762  -8.826 -17.626  1.00 94.93           C  
ATOM   4301  CD  PRO A 277      -1.626  -7.862 -16.823  1.00 94.93           C  
ATOM   4304  N   ARG A 278      -1.149 -11.991 -14.816  1.00 95.40           N  
ATOM   4306  CA  ARG A 278      -0.222 -12.757 -13.972  1.00 95.40           C  
ATOM   4308  C   ARG A 278       1.220 -12.585 -14.446  1.00 95.40           C  
ATOM   4309  CB  ARG A 278      -0.635 -14.237 -13.977  1.00 95.40           C  
ATOM   4312  O   ARG A 278       2.106 -12.412 -13.610  1.00 95.40           O  
ATOM   4313  CG  ARG A 278       0.311 -15.082 -13.113  1.00 95.40           C  
ATOM   4316  CD  ARG A 278      -0.087 -16.554 -13.062  1.00 95.40           C  
ATOM   4319  NE  ARG A 278      -0.017 -17.223 -14.376  1.00 95.40           N  
ATOM   4321  NH1 ARG A 278      -0.611 -19.305 -13.621  1.00 95.40           N  
ATOM   4324  NH2 ARG A 278      -0.057 -19.030 -15.751  1.00 95.40           N  
ATOM   4327  CZ  ARG A 278      -0.226 -18.508 -14.576  1.00 95.40           C  
ATOM   4328  N   SER A 279       1.437 -12.575 -15.759  1.00 96.02           N  
ATOM   4330  CA  SER A 279       2.725 -12.256 -16.377  1.00 96.02           C  
ATOM   4332  C   SER A 279       2.560 -11.290 -17.548  1.00 96.02           C  
ATOM   4333  CB  SER A 279       3.415 -13.543 -16.851  1.00 96.02           C  
ATOM   4336  O   SER A 279       1.560 -11.375 -18.256  1.00 96.02           O  
ATOM   4337  OG  SER A 279       2.792 -14.048 -18.018  1.00 96.02           O  
ATOM   4339  N   ASP A 280       3.563 -10.461 -17.820  1.00 96.11           N  
ATOM   4341  CA  ASP A 280       3.713  -9.717 -19.081  1.00 96.11           C  
ATOM   4343  C   ASP A 280       5.201  -9.608 -19.439  1.00 96.11           C  
ATOM   4344  CB  ASP A 280       3.062  -8.317 -18.991  1.00 96.11           C  
ATOM   4347  O   ASP A 280       6.074  -9.984 -18.648  1.00 96.11           O  
ATOM   4348  CG  ASP A 280       2.708  -7.668 -20.343  1.00 96.11           C  
ATOM   4349  OD1 ASP A 280       2.187  -6.530 -20.329  1.00 96.11           O  
ATOM   4350  OD2 ASP A 280       2.927  -8.296 -21.408  1.00 96.11           O  
ATOM   4351  N   MET A 281       5.490  -9.103 -20.636  1.00 96.48           N  
ATOM   4353  CA  MET A 281       6.852  -8.818 -21.072  1.00 96.48           C  
ATOM   4355  C   MET A 281       7.389  -7.577 -20.358  1.00 96.48           C  
ATOM   4356  CB  MET A 281       6.927  -8.638 -22.592  1.00 96.48           C  
ATOM   4359  O   MET A 281       6.753  -6.524 -20.365  1.00 96.48           O  
ATOM   4360  CG  MET A 281       6.298  -9.780 -23.389  1.00 96.48           C  
ATOM   4363  SD  MET A 281       6.992 -11.426 -23.084  1.00 96.48           S  
ATOM   4364  CE  MET A 281       8.646 -11.251 -23.805  1.00 96.48           C  
ATOM   4368  N   LEU A 282       8.579  -7.687 -19.776  1.00 95.76           N  
ATOM   4370  CA  LEU A 282       9.290  -6.583 -19.135  1.00 95.76           C  
ATOM   4372  C   LEU A 282      10.728  -6.550 -19.631  1.00 95.76           C  
ATOM   4373  CB  LEU A 282       9.266  -6.761 -17.607  1.00 95.76           C  
ATOM   4376  O   LEU A 282      11.319  -7.607 -19.834  1.00 95.76           O  
ATOM   4377  CG  LEU A 282       7.878  -6.632 -16.959  1.00 95.76           C  
ATOM   4379  CD1 LEU A 282       7.982  -6.895 -15.455  1.00 95.76           C  
ATOM   4383  CD2 LEU A 282       7.295  -5.229 -17.138  1.00 95.76           C  
ATOM   4387  N   THR A 283      11.285  -5.346 -19.760  1.00 97.05           N  
ATOM   4389  CA  THR A 283      12.731  -5.135 -19.894  1.00 97.05           C  
ATOM   4391  C   THR A 283      13.219  -4.358 -18.694  1.00 97.05           C  
ATOM   4392  CB  THR A 283      13.125  -4.393 -21.171  1.00 97.05           C  
ATOM   4394  O   THR A 283      12.778  -3.230 -18.473  1.00 97.05           O  
ATOM   4395  CG2 THR A 283      14.632  -4.158 -21.267  1.00 97.05           C  
ATOM   4399  OG1 THR A 283      12.797  -5.199 -22.259  1.00 97.05           O  
ATOM   4401  N   LEU A 284      14.145  -4.947 -17.946  1.00 96.40           N  
ATOM   4403  CA  LEU A 284      14.718  -4.347 -16.749  1.00 96.40           C  
ATOM   4405  C   LEU A 284      16.216  -4.139 -16.933  1.00 96.40           C  
ATOM   4406  CB  LEU A 284      14.404  -5.226 -15.532  1.00 96.40           C  
ATOM   4409  O   LEU A 284      16.917  -5.019 -17.433  1.00 96.40           O  
ATOM   4410  CG  LEU A 284      12.903  -5.453 -15.285  1.00 96.40           C  
ATOM   4412  CD1 LEU A 284      12.749  -6.316 -14.040  1.00 96.40           C  
ATOM   4416  CD2 LEU A 284      12.133  -4.156 -15.060  1.00 96.40           C  
ATOM   4420  N   HIS A 285      16.690  -2.967 -16.521  1.00 97.26           N  
ATOM   4422  CA  HIS A 285      18.097  -2.583 -16.586  1.00 97.26           C  
ATOM   4424  C   HIS A 285      18.805  -2.931 -15.270  1.00 97.26           C  
ATOM   4425  CB  HIS A 285      18.146  -1.078 -16.877  1.00 97.26           C  
ATOM   4428  O   HIS A 285      18.313  -2.566 -14.209  1.00 97.26           O  
ATOM   4429  CG  HIS A 285      19.535  -0.505 -16.926  1.00 97.26           C  
ATOM   4430  CD2 HIS A 285      20.666  -1.127 -17.385  1.00 97.26           C  
ATOM   4432  ND1 HIS A 285      19.900   0.757 -16.513  1.00 97.26           N  
ATOM   4434  CE1 HIS A 285      21.228   0.882 -16.686  1.00 97.26           C  
ATOM   4436  NE2 HIS A 285      21.720  -0.236 -17.224  1.00 97.26           N  
ATOM   4437  N   PHE A 286      19.958  -3.582 -15.288  1.00 96.85           N  
ATOM   4439  CA  PHE A 286      20.687  -3.983 -14.086  1.00 96.85           C  
ATOM   4441  C   PHE A 286      22.115  -3.448 -14.100  1.00 96.85           C  
ATOM   4442  CB  PHE A 286      20.688  -5.508 -13.982  1.00 96.85           C  
ATOM   4445  O   PHE A 286      22.838  -3.627 -15.076  1.00 96.85           O  
ATOM   4446  CG  PHE A 286      19.332  -6.113 -13.704  1.00 96.85           C  
ATOM   4447  CD1 PHE A 286      18.836  -6.162 -12.389  1.00 96.85           C  
ATOM   4449  CD2 PHE A 286      18.558  -6.612 -14.765  1.00 96.85           C  
ATOM   4451  CE1 PHE A 286      17.560  -6.696 -12.142  1.00 96.85           C  
ATOM   4453  CE2 PHE A 286      17.289  -7.156 -14.513  1.00 96.85           C  
ATOM   4455  CZ  PHE A 286      16.784  -7.190 -13.204  1.00 96.85           C  
ATOM   4457  N   HIS A 287      22.525  -2.865 -12.976  1.00 94.98           N  
ATOM   4459  CA  HIS A 287      23.918  -2.601 -12.668  1.00 94.98           C  
ATOM   4461  C   HIS A 287      24.585  -3.902 -12.222  1.00 94.98           C  
ATOM   4462  CB  HIS A 287      24.022  -1.515 -11.589  1.00 94.98           C  
ATOM   4465  O   HIS A 287      24.176  -4.504 -11.221  1.00 94.98           O  
ATOM   4466  CG  HIS A 287      25.447  -1.112 -11.320  1.00 94.98           C  
ATOM   4467  CD2 HIS A 287      26.149  -1.264 -10.154  1.00 94.98           C  
ATOM   4469  ND1 HIS A 287      26.308  -0.573 -12.244  1.00 94.98           N  
ATOM   4471  CE1 HIS A 287      27.497  -0.399 -11.652  1.00 94.98           C  
ATOM   4473  NE2 HIS A 287      27.449  -0.790 -10.367  1.00 94.98           N  
ATOM   4474  N   PHE A 288      25.590  -4.349 -12.977  1.00 89.92           N  
ATOM   4476  CA  PHE A 288      26.383  -5.515 -12.600  1.00 89.92           C  
ATOM   4478  C   PHE A 288      27.495  -5.044 -11.660  1.00 89.92           C  
ATOM   4479  CB  PHE A 288      26.921  -6.241 -13.841  1.00 89.92           C  
ATOM   4482  O   PHE A 288      28.325  -4.229 -12.078  1.00 89.92           O  
ATOM   4483  CG  PHE A 288      27.284  -7.697 -13.606  1.00 89.92           C  
ATOM   4484  CD1 PHE A 288      28.501  -8.049 -13.003  1.00 89.92           C  
ATOM   4486  CD2 PHE A 288      26.399  -8.718 -13.994  1.00 89.92           C  
ATOM   4488  CE1 PHE A 288      28.789  -9.397 -12.715  1.00 89.92           C  
ATOM   4490  CE2 PHE A 288      26.677 -10.061 -13.707  1.00 89.92           C  
ATOM   4492  CZ  PHE A 288      27.869 -10.404 -13.052  1.00 89.92           C  
ATOM   4494  N   PRO A 289      27.545  -5.522 -10.402  1.00 85.03           N  
ATOM   4495  CA  PRO A 289      28.640  -5.160  -9.520  1.00 85.03           C  
ATOM   4497  C   PRO A 289      29.940  -5.586 -10.176  1.00 85.03           C  
ATOM   4498  CB  PRO A 289      28.405  -5.910  -8.211  1.00 85.03           C  
ATOM   4501  O   PRO A 289      30.056  -6.718 -10.644  1.00 85.03           O  
ATOM   4502  CG  PRO A 289      27.529  -7.095  -8.623  1.00 85.03           C  
ATOM   4505  CD  PRO A 289      26.721  -6.561  -9.803  1.00 85.03           C  
ATOM   4508  N   THR A 290      30.928  -4.696 -10.210  1.00 71.62           N  
ATOM   4510  CA  THR A 290      32.266  -5.098 -10.630  1.00 71.62           C  
ATOM   4512  C   THR A 290      32.752  -6.102  -9.600  1.00 71.62           C  
ATOM   4513  CB  THR A 290      33.215  -3.905 -10.756  1.00 71.62           C  
ATOM   4515  O   THR A 290      33.200  -5.738  -8.515  1.00 71.62           O  
ATOM   4516  CG2 THR A 290      34.560  -4.304 -11.361  1.00 71.62           C  
ATOM   4520  OG1 THR A 290      32.637  -2.962 -11.630  1.00 71.62           O  
ATOM   4522  N   VAL A 291      32.586  -7.386  -9.902  1.00 61.76           N  
ATOM   4524  CA  VAL A 291      33.277  -8.418  -9.160  1.00 61.76           C  
ATOM   4526  C   VAL A 291      34.723  -8.165  -9.520  1.00 61.76           C  
ATOM   4527  CB  VAL A 291      32.805  -9.842  -9.508  1.00 61.76           C  
ATOM   4529  O   VAL A 291      35.117  -8.296 -10.683  1.00 61.76           O  
ATOM   4530  CG1 VAL A 291      33.436 -10.869  -8.561  1.00 61.76           C  
ATOM   4534  CG2 VAL A 291      31.280  -9.974  -9.367  1.00 61.76           C  
ATOM   4538  N   GLU A 292      35.510  -7.757  -8.535  1.00 58.64           N  
ATOM   4540  CA  GLU A 292      36.928  -8.054  -8.567  1.00 58.64           C  
ATOM   4542  C   GLU A 292      37.006  -9.575  -8.614  1.00 58.64           C  
ATOM   4543  CB  GLU A 292      37.650  -7.475  -7.344  1.00 58.64           C  
ATOM   4546  O   GLU A 292      37.054 -10.248  -7.586  1.00 58.64           O  
ATOM   4547  CG  GLU A 292      37.790  -5.950  -7.426  1.00 58.64           C  
ATOM   4550  CD  GLU A 292      38.631  -5.368  -6.276  1.00 58.64           C  
ATOM   4551  OE1 GLU A 292      39.088  -4.213  -6.431  1.00 58.64           O  
ATOM   4552  OE2 GLU A 292      38.817  -6.063  -5.250  1.00 58.64           O  
ATOM   4553  N   LYS A 293      36.891 -10.130  -9.826  1.00 56.68           N  
ATOM   4555  CA  LYS A 293      37.238 -11.513 -10.083  1.00 56.68           C  
ATOM   4557  C   LYS A 293      38.607 -11.643  -9.472  1.00 56.68           C  
ATOM   4558  CB  LYS A 293      37.262 -11.797 -11.587  1.00 56.68           C  
ATOM   4561  O   LYS A 293      39.497 -10.848  -9.811  1.00 56.68           O  
ATOM   4562  CG  LYS A 293      35.865 -12.053 -12.142  1.00 56.68           C  
ATOM   4565  CD  LYS A 293      35.924 -12.345 -13.643  1.00 56.68           C  
ATOM   4568  CE  LYS A 293      34.483 -12.555 -14.117  1.00 56.68           C  
ATOM   4571  NZ  LYS A 293      34.382 -12.630 -15.589  1.00 56.68           N  
ATOM   4575  N   ASP A 294      38.744 -12.588  -8.551  1.00 63.16           N  
ATOM   4577  CA  ASP A 294      40.066 -12.936  -8.076  1.00 63.16           C  
ATOM   4579  C   ASP A 294      40.929 -13.154  -9.320  1.00 63.16           C  
ATOM   4580  CB  ASP A 294      40.012 -14.164  -7.157  1.00 63.16           C  
ATOM   4583  O   ASP A 294      40.442 -13.578 -10.376  1.00 63.16           O  
ATOM   4584  CG  ASP A 294      41.388 -14.575  -6.610  1.00 63.16           C  
ATOM   4585  OD1 ASP A 294      41.501 -15.729  -6.151  1.00 63.16           O  
ATOM   4586  OD2 ASP A 294      42.346 -13.772  -6.701  1.00 63.16           O  
ATOM   4587  N   LEU A 295      42.205 -12.815  -9.217  1.00 62.93           N  
ATOM   4589  CA  LEU A 295      43.163 -12.959 -10.298  1.00 62.93           C  
ATOM   4591  C   LEU A 295      43.017 -14.338 -10.965  1.00 62.93           C  
ATOM   4592  CB  LEU A 295      44.559 -12.783  -9.685  1.00 62.93           C  
ATOM   4595  O   LEU A 295      43.123 -14.451 -12.180  1.00 62.93           O  
ATOM   4596  CG  LEU A 295      45.559 -12.202 -10.694  1.00 62.93           C  
ATOM   4598  CD1 LEU A 295      45.564 -10.673 -10.626  1.00 62.93           C  
ATOM   4602  CD2 LEU A 295      46.967 -12.707 -10.387  1.00 62.93           C  
ATOM   4606  N   VAL A 296      42.684 -15.365 -10.175  1.00 68.11           N  
ATOM   4608  CA  VAL A 296      42.362 -16.721 -10.630  1.00 68.11           C  
ATOM   4610  C   VAL A 296      41.154 -16.776 -11.569  1.00 68.11           C  
ATOM   4611  CB  VAL A 296      42.136 -17.647  -9.420  1.00 68.11           C  
ATOM   4613  O   VAL A 296      41.282 -17.339 -12.650  1.00 68.11           O  
ATOM   4614  CG1 VAL A 296      41.884 -19.092  -9.868  1.00 68.11           C  
ATOM   4618  CG2 VAL A 296      43.359 -17.651  -8.492  1.00 68.11           C  
ATOM   4622  N   GLU A 297      40.004 -16.201 -11.213  1.00 62.28           N  
ATOM   4624  CA  GLU A 297      38.826 -16.169 -12.093  1.00 62.28           C  
ATOM   4626  C   GLU A 297      39.089 -15.337 -13.351  1.00 62.28           C  
ATOM   4627  CB  GLU A 297      37.600 -15.613 -11.358  1.00 62.28           C  
ATOM   4630  O   GLU A 297      38.741 -15.772 -14.446  1.00 62.28           O  
ATOM   4631  CG  GLU A 297      36.956 -16.636 -10.412  1.00 62.28           C  
ATOM   4634  CD  GLU A 297      35.650 -16.115  -9.786  1.00 62.28           C  
ATOM   4635  OE1 GLU A 297      34.914 -16.956  -9.221  1.00 62.28           O  
ATOM   4636  OE2 GLU A 297      35.396 -14.889  -9.858  1.00 62.28           O  
ATOM   4637  N   GLN A 298      39.782 -14.196 -13.233  1.00 64.59           N  
ATOM   4639  CA  GLN A 298      40.183 -13.409 -14.409  1.00 64.59           C  
ATOM   4641  C   GLN A 298      41.055 -14.230 -15.356  1.00 64.59           C  
ATOM   4642  CB  GLN A 298      40.971 -12.152 -14.017  1.00 64.59           C  
ATOM   4645  O   GLN A 298      40.861 -14.194 -16.570  1.00 64.59           O  
ATOM   4646  CG  GLN A 298      40.130 -11.175 -13.204  1.00 64.59           C  
ATOM   4649  CD  GLN A 298      40.821  -9.850 -12.916  1.00 64.59           C  
ATOM   4650  NE2 GLN A 298      40.328  -9.101 -11.958  1.00 64.59           N  
ATOM   4653  OE1 GLN A 298      41.795  -9.459 -13.539  1.00 64.59           O  
ATOM   4654  N   ILE A 299      42.009 -14.980 -14.803  1.00 66.27           N  
ATOM   4656  CA  ILE A 299      42.875 -15.872 -15.568  1.00 66.27           C  
ATOM   4658  C   ILE A 299      42.053 -17.009 -16.182  1.00 66.27           C  
ATOM   4659  CB  ILE A 299      44.035 -16.371 -14.678  1.00 66.27           C  
ATOM   4661  O   ILE A 299      42.249 -17.311 -17.354  1.00 66.27           O  
ATOM   4662  CG1 ILE A 299      45.045 -15.228 -14.425  1.00 66.27           C  
ATOM   4665  CG2 ILE A 299      44.768 -17.561 -15.321  1.00 66.27           C  
ATOM   4669  CD1 ILE A 299      46.002 -15.504 -13.254  1.00 66.27           C  
ATOM   4673  N   ILE A 300      41.124 -17.620 -15.442  1.00 65.82           N  
ATOM   4675  CA  ILE A 300      40.267 -18.697 -15.957  1.00 65.82           C  
ATOM   4677  C   ILE A 300      39.412 -18.196 -17.119  1.00 65.82           C  
ATOM   4678  CB  ILE A 300      39.404 -19.321 -14.836  1.00 65.82           C  
ATOM   4680  O   ILE A 300      39.397 -18.848 -18.156  1.00 65.82           O  
ATOM   4681  CG1 ILE A 300      40.300 -20.171 -13.907  1.00 65.82           C  
ATOM   4684  CG2 ILE A 300      38.275 -20.203 -15.410  1.00 65.82           C  
ATOM   4688  CD1 ILE A 300      39.615 -20.579 -12.597  1.00 65.82           C  
ATOM   4692  N   ASP A 301      38.761 -17.044 -16.999  1.00 60.46           N  
ATOM   4694  CA  ASP A 301      37.938 -16.499 -18.082  1.00 60.46           C  
ATOM   4696  C   ASP A 301      38.776 -16.104 -19.293  1.00 60.46           C  
ATOM   4697  CB  ASP A 301      37.173 -15.279 -17.588  1.00 60.46           C  
ATOM   4700  O   ASP A 301      38.394 -16.370 -20.429  1.00 60.46           O  
ATOM   4701  CG  ASP A 301      36.089 -15.649 -16.589  1.00 60.46           C  
ATOM   4702  OD1 ASP A 301      35.817 -14.775 -15.745  1.00 60.46           O  
ATOM   4703  OD2 ASP A 301      35.454 -16.710 -16.718  1.00 60.46           O  
ATOM   4704  N   GLN A 302      39.958 -15.522 -19.071  1.00 65.70           N  
ATOM   4706  CA  GLN A 302      40.905 -15.250 -20.153  1.00 65.70           C  
ATOM   4708  C   GLN A 302      41.405 -16.531 -20.828  1.00 65.70           C  
ATOM   4709  CB  GLN A 302      42.103 -14.458 -19.620  1.00 65.70           C  
ATOM   4712  O   GLN A 302      41.672 -16.509 -22.027  1.00 65.70           O  
ATOM   4713  CG  GLN A 302      41.770 -12.982 -19.373  1.00 65.70           C  
ATOM   4716  CD  GLN A 302      42.949 -12.218 -18.780  1.00 65.70           C  
ATOM   4717  NE2 GLN A 302      42.741 -10.993 -18.354  1.00 65.70           N  
ATOM   4720  OE1 GLN A 302      44.084 -12.670 -18.729  1.00 65.70           O  
ATOM   4721  N   ILE A 303      41.548 -17.632 -20.085  1.00 68.13           N  
ATOM   4723  CA  ILE A 303      41.886 -18.951 -20.634  1.00 68.13           C  
ATOM   4725  C   ILE A 303      40.694 -19.540 -21.387  1.00 68.13           C  
ATOM   4726  CB  ILE A 303      42.397 -19.904 -19.526  1.00 68.13           C  
ATOM   4728  O   ILE A 303      40.900 -20.080 -22.459  1.00 68.13           O  
ATOM   4729  CG1 ILE A 303      43.802 -19.474 -19.046  1.00 68.13           C  
ATOM   4732  CG2 ILE A 303      42.459 -21.367 -20.012  1.00 68.13           C  
ATOM   4736  CD1 ILE A 303      44.218 -20.137 -17.726  1.00 68.13           C  
ATOM   4740  N   GLN A 304      39.467 -19.433 -20.870  1.00 61.71           N  
ATOM   4742  CA  GLN A 304      38.260 -19.950 -21.526  1.00 61.71           C  
ATOM   4744  C   GLN A 304      37.891 -19.168 -22.789  1.00 61.71           C  
ATOM   4745  CB  GLN A 304      37.074 -19.895 -20.555  1.00 61.71           C  
ATOM   4748  O   GLN A 304      37.263 -19.712 -23.692  1.00 61.71           O  
ATOM   4749  CG  GLN A 304      37.136 -20.978 -19.471  1.00 61.71           C  
ATOM   4752  CD  GLN A 304      35.916 -20.945 -18.555  1.00 61.71           C  
ATOM   4753  NE2 GLN A 304      35.821 -21.846 -17.605  1.00 61.71           N  
ATOM   4756  OE1 GLN A 304      35.004 -20.150 -18.680  1.00 61.71           O  
ATOM   4757  N   HIS A 305      38.249 -17.887 -22.848  1.00 61.24           N  
ATOM   4759  CA  HIS A 305      38.134 -17.077 -24.057  1.00 61.24           C  
ATOM   4761  C   HIS A 305      39.233 -17.357 -25.095  1.00 61.24           C  
ATOM   4762  CB  HIS A 305      38.108 -15.591 -23.660  1.00 61.24           C  
ATOM   4765  O   HIS A 305      39.113 -16.863 -26.216  1.00 61.24           O  
ATOM   4766  CG  HIS A 305      36.756 -15.085 -23.223  1.00 61.24           C  
ATOM   4767  CD2 HIS A 305      36.395 -13.771 -23.111  1.00 61.24           C  
ATOM   4769  ND1 HIS A 305      35.626 -15.832 -22.978  1.00 61.24           N  
ATOM   4771  CE1 HIS A 305      34.609 -14.987 -22.738  1.00 61.24           C  
ATOM   4773  NE2 HIS A 305      35.029 -13.713 -22.824  1.00 61.24           N  
ATOM   4774  N   ARG A 306      40.292 -18.102 -24.751  1.00 65.41           N  
ATOM   4776  CA  ARG A 306      41.361 -18.516 -25.674  1.00 65.41           C  
ATOM   4778  C   ARG A 306      41.145 -19.939 -26.181  1.00 65.41           C  
ATOM   4779  CB  ARG A 306      42.730 -18.406 -24.994  1.00 65.41           C  
ATOM   4782  O   ARG A 306      41.561 -20.165 -27.337  1.00 65.41           O  
ATOM   4783  CG  ARG A 306      43.249 -16.969 -24.936  1.00 65.41           C  
ATOM   4786  CD  ARG A 306      44.605 -16.982 -24.227  1.00 65.41           C  
ATOM   4789  NE  ARG A 306      45.199 -15.637 -24.144  1.00 65.41           N  
ATOM   4791  NH1 ARG A 306      47.325 -16.299 -23.611  1.00 65.41           N  
ATOM   4794  NH2 ARG A 306      46.849 -14.124 -23.753  1.00 65.41           N  
ATOM   4797  CZ  ARG A 306      46.451 -15.361 -23.841  1.00 65.41           C  
ATOM   4798  OXT ARG A 306      40.668 -20.776 -25.388  1.00 65.41           O  
TER
ATOM   4799  N   GLY B   1      64.505 -17.206 -29.416  1.00 46.83           N  
ATOM   4803  CA  GLY B   1      63.242 -17.955 -29.526  1.00 46.83           C  
ATOM   4806  C   GLY B   1      62.414 -17.295 -30.596  1.00 46.83           C  
ATOM   4807  O   GLY B   1      62.539 -16.088 -30.756  1.00 46.83           O  
ATOM   4808  N   SER B   2      61.626 -18.044 -31.360  1.00 53.63           N  
ATOM   4810  CA  SER B   2      60.545 -17.447 -32.139  1.00 53.63           C  
ATOM   4812  C   SER B   2      59.699 -16.620 -31.173  1.00 53.63           C  
ATOM   4813  CB  SER B   2      59.705 -18.563 -32.778  1.00 53.63           C  
ATOM   4816  O   SER B   2      59.127 -17.174 -30.236  1.00 53.63           O  
ATOM   4817  OG  SER B   2      59.365 -19.540 -31.809  1.00 53.63           O  
ATOM   4819  N   ASN B   3      59.660 -15.299 -31.349  1.00 52.56           N  
ATOM   4821  CA  ASN B   3      58.556 -14.511 -30.818  1.00 52.56           C  
ATOM   4823  C   ASN B   3      57.345 -14.950 -31.629  1.00 52.56           C  
ATOM   4824  CB  ASN B   3      58.838 -12.999 -30.933  1.00 52.56           C  
ATOM   4827  O   ASN B   3      57.000 -14.353 -32.642  1.00 52.56           O  
ATOM   4828  CG  ASN B   3      59.294 -12.348 -29.641  1.00 52.56           C  
ATOM   4829  ND2 ASN B   3      59.554 -11.064 -29.674  1.00 52.56           N  
ATOM   4832  OD1 ASN B   3      59.420 -12.957 -28.593  1.00 52.56           O  
ATOM   4833  N   THR B   4      56.771 -16.080 -31.238  1.00 53.37           N  
ATOM   4835  CA  THR B   4      55.412 -16.426 -31.583  1.00 53.37           C  
ATOM   4837  C   THR B   4      54.615 -15.329 -30.914  1.00 53.37           C  
ATOM   4838  CB  THR B   4      55.033 -17.823 -31.056  1.00 53.37           C  
ATOM   4840  O   THR B   4      54.403 -15.355 -29.702  1.00 53.37           O  
ATOM   4841  CG2 THR B   4      53.988 -18.480 -31.953  1.00 53.37           C  
ATOM   4845  OG1 THR B   4      56.154 -18.689 -31.032  1.00 53.37           O  
ATOM   4847  N   THR B   5      54.321 -14.277 -31.671  1.00 50.06           N  
ATOM   4849  CA  THR B   5      53.305 -13.313 -31.302  1.00 50.06           C  
ATOM   4851  C   THR B   5      52.091 -14.183 -31.058  1.00 50.06           C  
ATOM   4852  CB  THR B   5      53.038 -12.290 -32.423  1.00 50.06           C  
ATOM   4854  O   THR B   5      51.525 -14.757 -31.984  1.00 50.06           O  
ATOM   4855  CG2 THR B   5      52.685 -10.921 -31.846  1.00 50.06           C  
ATOM   4859  OG1 THR B   5      54.184 -12.105 -33.225  1.00 50.06           O  
ATOM   4861  N   ILE B   6      51.787 -14.408 -29.787  1.00 48.31           N  
ATOM   4863  CA  ILE B   6      50.477 -14.865 -29.394  1.00 48.31           C  
ATOM   4865  C   ILE B   6      49.637 -13.675 -29.827  1.00 48.31           C  
ATOM   4866  CB  ILE B   6      50.432 -15.157 -27.875  1.00 48.31           C  
ATOM   4868  O   ILE B   6      49.569 -12.681 -29.105  1.00 48.31           O  
ATOM   4869  CG1 ILE B   6      51.489 -16.215 -27.474  1.00 48.31           C  
ATOM   4872  CG2 ILE B   6      49.019 -15.617 -27.470  1.00 48.31           C  
ATOM   4876  CD1 ILE B   6      51.687 -16.344 -25.960  1.00 48.31           C  
ATOM   4880  N   GLU B   7      49.133 -13.702 -31.063  1.00 45.37           N  
ATOM   4882  CA  GLU B   7      47.960 -12.922 -31.398  1.00 45.37           C  
ATOM   4884  C   GLU B   7      47.026 -13.277 -30.264  1.00 45.37           C  
ATOM   4885  CB  GLU B   7      47.368 -13.305 -32.764  1.00 45.37           C  
ATOM   4888  O   GLU B   7      46.655 -14.442 -30.083  1.00 45.37           O  
ATOM   4889  CG  GLU B   7      48.220 -12.750 -33.916  1.00 45.37           C  
ATOM   4892  CD  GLU B   7      47.602 -12.972 -35.308  1.00 45.37           C  
ATOM   4893  OE1 GLU B   7      48.105 -12.320 -36.252  1.00 45.37           O  
ATOM   4894  OE2 GLU B   7      46.665 -13.793 -35.431  1.00 45.37           O  
ATOM   4895  N   SER B   8      46.763 -12.309 -29.387  1.00 44.69           N  
ATOM   4897  CA  SER B   8      45.587 -12.473 -28.588  1.00 44.69           C  
ATOM   4899  C   SER B   8      44.531 -12.706 -29.651  1.00 44.69           C  
ATOM   4900  CB  SER B   8      45.306 -11.278 -27.668  1.00 44.69           C  
ATOM   4903  O   SER B   8      44.275 -11.862 -30.512  1.00 44.69           O  
ATOM   4904  OG  SER B   8      45.193 -10.056 -28.364  1.00 44.69           O  
ATOM   4906  N   ILE B   9      43.899 -13.865 -29.581  1.00 43.83           N  
ATOM   4908  CA  ILE B   9      42.513 -14.002 -29.978  1.00 43.83           C  
ATOM   4910  C   ILE B   9      41.769 -13.129 -28.953  1.00 43.83           C  
ATOM   4911  CB  ILE B   9      42.111 -15.496 -30.001  1.00 43.83           C  
ATOM   4913  O   ILE B   9      41.032 -13.597 -28.099  1.00 43.83           O  
ATOM   4914  CG1 ILE B   9      43.141 -16.372 -30.767  1.00 43.83           C  
ATOM   4917  CG2 ILE B   9      40.718 -15.628 -30.637  1.00 43.83           C  
ATOM   4921  CD1 ILE B   9      42.919 -17.877 -30.579  1.00 43.83           C  
ATOM   4925  N   GLY B  10      42.133 -11.840 -28.898  1.00 44.29           N  
ATOM   4927  CA  GLY B  10      41.476 -10.802 -28.161  1.00 44.29           C  
ATOM   4930  C   GLY B  10      40.149 -10.847 -28.821  1.00 44.29           C  
ATOM   4931  O   GLY B  10      40.109 -10.636 -30.030  1.00 44.29           O  
ATOM   4932  N   ASN B  11      39.190 -11.341 -28.038  1.00 44.68           N  
ATOM   4934  CA  ASN B  11      37.924 -11.859 -28.490  1.00 44.68           C  
ATOM   4936  C   ASN B  11      37.514 -10.982 -29.660  1.00 44.68           C  
ATOM   4937  CB  ASN B  11      36.966 -11.828 -27.277  1.00 44.68           C  
ATOM   4940  O   ASN B  11      37.132  -9.829 -29.470  1.00 44.68           O  
ATOM   4941  CG  ASN B  11      35.979 -12.977 -27.261  1.00 44.68           C  
ATOM   4942  ND2 ASN B  11      35.225 -13.131 -26.199  1.00 44.68           N  
ATOM   4945  OD1 ASN B  11      35.890 -13.757 -28.189  1.00 44.68           O  
ATOM   4946  N   ASN B  12      37.750 -11.468 -30.883  1.00 45.17           N  
ATOM   4948  CA  ASN B  12      37.549 -10.661 -32.082  1.00 45.17           C  
ATOM   4950  C   ASN B  12      36.047 -10.698 -32.392  1.00 45.17           C  
ATOM   4951  CB  ASN B  12      38.503 -11.061 -33.232  1.00 45.17           C  
ATOM   4954  O   ASN B  12      35.613 -10.599 -33.532  1.00 45.17           O  
ATOM   4955  CG  ASN B  12      39.743 -10.183 -33.421  1.00 45.17           C  
ATOM   4956  ND2 ASN B  12      40.643 -10.613 -34.274  1.00 45.17           N  
ATOM   4959  OD1 ASN B  12      39.915  -9.094 -32.894  1.00 45.17           O  
ATOM   4960  N   ASN B  13      35.246 -10.669 -31.332  1.00 47.26           N  
ATOM   4962  CA  ASN B  13      34.192  -9.710 -31.049  1.00 47.26           C  
ATOM   4964  C   ASN B  13      34.483  -8.258 -31.534  1.00 47.26           C  
ATOM   4965  CB  ASN B  13      33.920  -9.816 -29.521  1.00 47.26           C  
ATOM   4968  O   ASN B  13      33.836  -7.328 -31.078  1.00 47.26           O  
ATOM   4969  CG  ASN B  13      33.164 -11.070 -29.117  1.00 47.26           C  
ATOM   4970  ND2 ASN B  13      32.786 -11.182 -27.867  1.00 47.26           N  
ATOM   4973  OD1 ASN B  13      32.900 -11.961 -29.904  1.00 47.26           O  
ATOM   4974  N   GLN B  14      35.328  -8.048 -32.554  1.00 53.26           N  
ATOM   4976  CA  GLN B  14      35.250  -6.959 -33.535  1.00 53.26           C  
ATOM   4978  C   GLN B  14      33.864  -6.849 -34.178  1.00 53.26           C  
ATOM   4979  CB  GLN B  14      36.237  -7.236 -34.681  1.00 53.26           C  
ATOM   4982  O   GLN B  14      33.575  -5.888 -34.879  1.00 53.26           O  
ATOM   4983  CG  GLN B  14      37.697  -7.065 -34.269  1.00 53.26           C  
ATOM   4986  CD  GLN B  14      38.665  -7.233 -35.438  1.00 53.26           C  
ATOM   4987  NE2 GLN B  14      39.950  -7.167 -35.181  1.00 53.26           N  
ATOM   4990  OE1 GLN B  14      38.311  -7.422 -36.590  1.00 53.26           O  
ATOM   4991  N   GLN B  15      33.010  -7.842 -33.960  1.00 65.52           N  
ATOM   4993  CA  GLN B  15      31.605  -7.799 -34.322  1.00 65.52           C  
ATOM   4995  C   GLN B  15      30.801  -6.806 -33.471  1.00 65.52           C  
ATOM   4996  CB  GLN B  15      31.040  -9.218 -34.211  1.00 65.52           C  
ATOM   4999  O   GLN B  15      29.677  -6.482 -33.844  1.00 65.52           O  
ATOM   5000  CG  GLN B  15      31.773 -10.175 -35.168  1.00 65.52           C  
ATOM   5003  CD  GLN B  15      31.171 -11.572 -35.192  1.00 65.52           C  
ATOM   5004  NE2 GLN B  15      31.688 -12.450 -36.022  1.00 65.52           N  
ATOM   5007  OE1 GLN B  15      30.248 -11.916 -34.478  1.00 65.52           O  
ATOM   5008  N   TRP B  16      31.361  -6.308 -32.361  1.00 78.04           N  
ATOM   5010  CA  TRP B  16      30.686  -5.362 -31.484  1.00 78.04           C  
ATOM   5012  C   TRP B  16      31.293  -3.955 -31.611  1.00 78.04           C  
ATOM   5013  CB  TRP B  16      30.659  -5.880 -30.047  1.00 78.04           C  
ATOM   5016  O   TRP B  16      32.516  -3.805 -31.590  1.00 78.04           O  
ATOM   5017  CG  TRP B  16      30.088  -7.260 -29.942  1.00 78.04           C  
ATOM   5018  CD1 TRP B  16      30.814  -8.385 -30.038  1.00 78.04           C  
ATOM   5020  CD2 TRP B  16      28.706  -7.709 -29.893  1.00 78.04           C  
ATOM   5021  CE2 TRP B  16      28.689  -9.136 -29.963  1.00 78.04           C  
ATOM   5022  CE3 TRP B  16      27.460  -7.066 -29.830  1.00 78.04           C  
ATOM   5024  NE1 TRP B  16      30.011  -9.499 -30.009  1.00 78.04           N  
ATOM   5026  CH2 TRP B  16      26.297  -9.219 -29.842  1.00 78.04           C  
ATOM   5028  CZ2 TRP B  16      27.511  -9.885 -29.997  1.00 78.04           C  
ATOM   5030  CZ3 TRP B  16      26.284  -7.826 -29.727  1.00 78.04           C  
ATOM   5032  N   PRO B  17      30.459  -2.905 -31.713  1.00 79.67           N  
ATOM   5033  CA  PRO B  17      29.003  -2.975 -31.749  1.00 79.67           C  
ATOM   5035  C   PRO B  17      28.460  -3.477 -33.092  1.00 79.67           C  
ATOM   5036  CB  PRO B  17      28.530  -1.557 -31.476  1.00 79.67           C  
ATOM   5039  O   PRO B  17      29.004  -3.153 -34.148  1.00 79.67           O  
ATOM   5040  CG  PRO B  17      29.662  -0.690 -32.024  1.00 79.67           C  
ATOM   5043  CD  PRO B  17      30.913  -1.529 -31.782  1.00 79.67           C  
ATOM   5046  N   ILE B  18      27.342  -4.204 -33.053  1.00 84.96           N  
ATOM   5048  CA  ILE B  18      26.698  -4.699 -34.274  1.00 84.96           C  
ATOM   5050  C   ILE B  18      26.101  -3.523 -35.058  1.00 84.96           C  
ATOM   5051  CB  ILE B  18      25.597  -5.716 -33.960  1.00 84.96           C  
ATOM   5053  O   ILE B  18      25.383  -2.702 -34.472  1.00 84.96           O  
ATOM   5054  CG1 ILE B  18      26.153  -6.948 -33.238  1.00 84.96           C  
ATOM   5057  CG2 ILE B  18      24.881  -6.195 -35.235  1.00 84.96           C  
ATOM   5061  CD1 ILE B  18      25.005  -7.514 -32.413  1.00 84.96           C  
ATOM   5065  N   PRO B  19      26.357  -3.422 -36.376  1.00 83.00           N  
ATOM   5066  CA  PRO B  19      25.738  -2.401 -37.207  1.00 83.00           C  
ATOM   5068  C   PRO B  19      24.234  -2.642 -37.373  1.00 83.00           C  
ATOM   5069  CB  PRO B  19      26.482  -2.454 -38.543  1.00 83.00           C  
ATOM   5072  O   PRO B  19      23.752  -3.773 -37.366  1.00 83.00           O  
ATOM   5073  CG  PRO B  19      26.932  -3.912 -38.633  1.00 83.00           C  
ATOM   5076  CD  PRO B  19      27.235  -4.266 -37.179  1.00 83.00           C  
ATOM   5079  N   LEU B  20      23.488  -1.559 -37.577  1.00 85.34           N  
ATOM   5081  CA  LEU B  20      22.063  -1.645 -37.879  1.00 85.34           C  
ATOM   5083  C   LEU B  20      21.840  -2.375 -39.217  1.00 85.34           C  
ATOM   5084  CB  LEU B  20      21.445  -0.234 -37.906  1.00 85.34           C  
ATOM   5087  O   LEU B  20      22.468  -2.042 -40.218  1.00 85.34           O  
ATOM   5088  CG  LEU B  20      21.447   0.487 -36.545  1.00 85.34           C  
ATOM   5090  CD1 LEU B  20      21.198   1.982 -36.749  1.00 85.34           C  
ATOM   5094  CD2 LEU B  20      20.351  -0.032 -35.625  1.00 85.34           C  
ATOM   5098  N   THR B  21      20.898  -3.315 -39.253  1.00 87.42           N  
ATOM   5100  CA  THR B  21      20.489  -4.097 -40.431  1.00 87.42           C  
ATOM   5102  C   THR B  21      19.475  -3.385 -41.327  1.00 87.42           C  
ATOM   5103  CB  THR B  21      19.934  -5.470 -40.013  1.00 87.42           C  
ATOM   5105  O   THR B  21      19.012  -3.965 -42.303  1.00 87.42           O  
ATOM   5106  CG2 THR B  21      21.039  -6.339 -39.443  1.00 87.42           C  
ATOM   5110  OG1 THR B  21      18.964  -5.381 -38.990  1.00 87.42           O  
ATOM   5112  N   GLY B  22      19.109  -2.142 -41.005  1.00 90.89           N  
ATOM   5114  CA  GLY B  22      18.052  -1.389 -41.685  1.00 90.89           C  
ATOM   5117  C   GLY B  22      16.684  -1.562 -41.021  1.00 90.89           C  
ATOM   5118  O   GLY B  22      16.592  -1.914 -39.845  1.00 90.89           O  
ATOM   5119  N   VAL B  23      15.608  -1.284 -41.755  1.00 92.27           N  
ATOM   5121  CA  VAL B  23      14.229  -1.402 -41.245  1.00 92.27           C  
ATOM   5123  C   VAL B  23      13.850  -2.861 -40.947  1.00 92.27           C  
ATOM   5124  CB  VAL B  23      13.212  -0.741 -42.195  1.00 92.27           C  
ATOM   5126  O   VAL B  23      14.385  -3.764 -41.591  1.00 92.27           O  
ATOM   5127  CG1 VAL B  23      13.461   0.767 -42.276  1.00 92.27           C  
ATOM   5131  CG2 VAL B  23      13.235  -1.326 -43.611  1.00 92.27           C  
ATOM   5135  N   PRO B  24      12.968  -3.129 -39.965  1.00 92.78           N  
ATOM   5136  CA  PRO B  24      12.534  -4.492 -39.670  1.00 92.78           C  
ATOM   5138  C   PRO B  24      11.738  -5.101 -40.831  1.00 92.78           C  
ATOM   5139  CB  PRO B  24      11.703  -4.397 -38.390  1.00 92.78           C  
ATOM   5142  O   PRO B  24      10.993  -4.408 -41.526  1.00 92.78           O  
ATOM   5143  CG  PRO B  24      11.165  -2.967 -38.416  1.00 92.78           C  
ATOM   5146  CD  PRO B  24      12.282  -2.178 -39.097  1.00 92.78           C  
ATOM   5149  N   VAL B  25      11.886  -6.415 -41.015  1.00 90.24           N  
ATOM   5151  CA  VAL B  25      11.094  -7.219 -41.952  1.00 90.24           C  
ATOM   5153  C   VAL B  25      10.400  -8.310 -41.143  1.00 90.24           C  
ATOM   5154  CB  VAL B  25      11.965  -7.815 -43.079  1.00 90.24           C  
ATOM   5156  O   VAL B  25      11.060  -9.210 -40.629  1.00 90.24           O  
ATOM   5157  CG1 VAL B  25      11.111  -8.622 -44.068  1.00 90.24           C  
ATOM   5161  CG2 VAL B  25      12.686  -6.719 -43.878  1.00 90.24           C  
ATOM   5165  N   GLY B  26       9.078  -8.218 -41.023  1.00 91.15           N  
ATOM   5167  CA  GLY B  26       8.291  -9.067 -40.127  1.00 91.15           C  
ATOM   5170  C   GLY B  26       8.240  -8.531 -38.696  1.00 91.15           C  
ATOM   5171  O   GLY B  26       8.574  -7.373 -38.441  1.00 91.15           O  
ATOM   5172  N   ASP B  27       7.776  -9.373 -37.776  1.00 93.91           N  
ATOM   5174  CA  ASP B  27       7.555  -9.008 -36.378  1.00 93.91           C  
ATOM   5176  C   ASP B  27       8.831  -8.476 -35.712  1.00 93.91           C  
ATOM   5177  CB  ASP B  27       6.988 -10.203 -35.593  1.00 93.91           C  
ATOM   5180  O   ASP B  27       9.919  -9.043 -35.839  1.00 93.91           O  
ATOM   5181  CG  ASP B  27       5.533 -10.548 -35.942  1.00 93.91           C  
ATOM   5182  OD1 ASP B  27       4.920 -11.369 -35.226  1.00 93.91           O  
ATOM   5183  OD2 ASP B  27       5.012 -10.013 -36.949  1.00 93.91           O  
ATOM   5184  N   PHE B  28       8.686  -7.368 -34.991  1.00 96.53           N  
ATOM   5186  CA  PHE B  28       9.804  -6.634 -34.410  1.00 96.53           C  
ATOM   5188  C   PHE B  28       9.448  -6.053 -33.048  1.00 96.53           C  
ATOM   5189  CB  PHE B  28      10.271  -5.532 -35.371  1.00 96.53           C  
ATOM   5192  O   PHE B  28       8.286  -5.914 -32.672  1.00 96.53           O  
ATOM   5193  CG  PHE B  28       9.303  -4.375 -35.529  1.00 96.53           C  
ATOM   5194  CD1 PHE B  28       8.168  -4.522 -36.342  1.00 96.53           C  
ATOM   5196  CD2 PHE B  28       9.507  -3.168 -34.839  1.00 96.53           C  
ATOM   5198  CE1 PHE B  28       7.241  -3.474 -36.453  1.00 96.53           C  
ATOM   5200  CE2 PHE B  28       8.615  -2.092 -35.008  1.00 96.53           C  
ATOM   5202  CZ  PHE B  28       7.482  -2.245 -35.821  1.00 96.53           C  
ATOM   5204  N   TYR B  29      10.473  -5.678 -32.304  1.00 96.80           N  
ATOM   5206  CA  TYR B  29      10.357  -5.134 -30.964  1.00 96.80           C  
ATOM   5208  C   TYR B  29      10.926  -3.728 -30.939  1.00 96.80           C  
ATOM   5209  CB  TYR B  29      11.103  -6.041 -29.993  1.00 96.80           C  
ATOM   5212  O   TYR B  29      11.944  -3.466 -31.572  1.00 96.80           O  
ATOM   5213  CG  TYR B  29      10.569  -7.458 -29.944  1.00 96.80           C  
ATOM   5214  CD1 TYR B  29       9.638  -7.825 -28.955  1.00 96.80           C  
ATOM   5216  CD2 TYR B  29      10.977  -8.397 -30.911  1.00 96.80           C  
ATOM   5218  CE1 TYR B  29       9.113  -9.132 -28.938  1.00 96.80           C  
ATOM   5220  CE2 TYR B  29      10.440  -9.696 -30.905  1.00 96.80           C  
ATOM   5222  OH  TYR B  29       9.006 -11.325 -29.894  1.00 96.80           O  
ATOM   5224  CZ  TYR B  29       9.512 -10.066 -29.915  1.00 96.80           C  
ATOM   5225  N   VAL B  30      10.283  -2.835 -30.192  1.00 97.22           N  
ATOM   5227  CA  VAL B  30      10.786  -1.483 -29.929  1.00 97.22           C  
ATOM   5229  C   VAL B  30      10.979  -1.328 -28.433  1.00 97.22           C  
ATOM   5230  CB  VAL B  30       9.840  -0.397 -30.468  1.00 97.22           C  
ATOM   5232  O   VAL B  30      10.011  -1.418 -27.675  1.00 97.22           O  
ATOM   5233  CG1 VAL B  30      10.420   1.003 -30.246  1.00 97.22           C  
ATOM   5237  CG2 VAL B  30       9.585  -0.559 -31.970  1.00 97.22           C  
ATOM   5241  N   TYR B  31      12.215  -1.067 -28.018  1.00 96.41           N  
ATOM   5243  CA  TYR B  31      12.568  -0.717 -26.650  1.00 96.41           C  
ATOM   5245  C   TYR B  31      12.993   0.733 -26.554  1.00 96.41           C  
ATOM   5246  CB  TYR B  31      13.712  -1.581 -26.144  1.00 96.41           C  
ATOM   5249  O   TYR B  31      13.848   1.185 -27.305  1.00 96.41           O  
ATOM   5250  CG  TYR B  31      14.280  -1.215 -24.787  1.00 96.41           C  
ATOM   5251  CD1 TYR B  31      15.621  -0.811 -24.658  1.00 96.41           C  
ATOM   5253  CD2 TYR B  31      13.468  -1.289 -23.645  1.00 96.41           C  
ATOM   5255  CE1 TYR B  31      16.153  -0.528 -23.384  1.00 96.41           C  
ATOM   5257  CE2 TYR B  31      13.998  -1.058 -22.369  1.00 96.41           C  
ATOM   5259  OH  TYR B  31      15.837  -0.406 -21.002  1.00 96.41           O  
ATOM   5261  CZ  TYR B  31      15.346  -0.675 -22.237  1.00 96.41           C  
ATOM   5262  N   GLY B  32      12.482   1.440 -25.561  1.00 95.20           N  
ATOM   5264  CA  GLY B  32      13.037   2.728 -25.187  1.00 95.20           C  
ATOM   5267  C   GLY B  32      12.175   3.435 -24.167  1.00 95.20           C  
ATOM   5268  O   GLY B  32      11.170   2.899 -23.692  1.00 95.20           O  
ATOM   5269  N   ARG B  33      12.584   4.653 -23.823  1.00 95.74           N  
ATOM   5271  CA  ARG B  33      11.829   5.492 -22.900  1.00 95.74           C  
ATOM   5273  C   ARG B  33      10.643   6.098 -23.633  1.00 95.74           C  
ATOM   5274  CB  ARG B  33      12.747   6.557 -22.309  1.00 95.74           C  
ATOM   5277  O   ARG B  33      10.825   6.914 -24.531  1.00 95.74           O  
ATOM   5278  CG  ARG B  33      12.029   7.317 -21.186  1.00 95.74           C  
ATOM   5281  CD  ARG B  33      12.998   8.244 -20.458  1.00 95.74           C  
ATOM   5284  NE  ARG B  33      13.615   9.197 -21.401  1.00 95.74           N  
ATOM   5286  NH1 ARG B  33      14.533  10.606 -19.867  1.00 95.74           N  
ATOM   5289  NH2 ARG B  33      14.777  11.028 -22.066  1.00 95.74           N  
ATOM   5292  CZ  ARG B  33      14.316  10.268 -21.111  1.00 95.74           C  
ATOM   5293  N   MET B  34       9.434   5.724 -23.232  1.00 96.91           N  
ATOM   5295  CA  MET B  34       8.212   6.225 -23.855  1.00 96.91           C  
ATOM   5297  C   MET B  34       7.527   7.226 -22.930  1.00 96.91           C  
ATOM   5298  CB  MET B  34       7.290   5.070 -24.251  1.00 96.91           C  
ATOM   5301  O   MET B  34       7.309   6.954 -21.749  1.00 96.91           O  
ATOM   5302  CG  MET B  34       7.975   4.048 -25.163  1.00 96.91           C  
ATOM   5305  SD  MET B  34       6.840   2.811 -25.842  1.00 96.91           S  
ATOM   5306  CE  MET B  34       8.048   1.778 -26.718  1.00 96.91           C  
ATOM   5310  N   THR B  35       7.195   8.396 -23.469  1.00 96.99           N  
ATOM   5312  CA  THR B  35       6.654   9.533 -22.718  1.00 96.99           C  
ATOM   5314  C   THR B  35       5.148   9.616 -22.883  1.00 96.99           C  
ATOM   5315  CB  THR B  35       7.331  10.840 -23.160  1.00 96.99           C  
ATOM   5317  O   THR B  35       4.643   9.615 -23.998  1.00 96.99           O  
ATOM   5318  CG2 THR B  35       6.905  12.043 -22.323  1.00 96.99           C  
ATOM   5322  OG1 THR B  35       8.723  10.719 -22.978  1.00 96.99           O  
ATOM   5324  N   THR B  36       4.413   9.705 -21.779  1.00 96.46           N  
ATOM   5326  CA  THR B  36       2.956   9.896 -21.802  1.00 96.46           C  
ATOM   5328  C   THR B  36       2.605  11.231 -22.456  1.00 96.46           C  
ATOM   5329  CB  THR B  36       2.379   9.851 -20.385  1.00 96.46           C  
ATOM   5331  O   THR B  36       3.207  12.250 -22.121  1.00 96.46           O  
ATOM   5332  CG2 THR B  36       0.857   9.823 -20.411  1.00 96.46           C  
ATOM   5336  OG1 THR B  36       2.818   8.676 -19.727  1.00 96.46           O  
ATOM   5338  N   LEU B  37       1.624  11.234 -23.364  1.00 96.17           N  
ATOM   5340  CA  LEU B  37       1.223  12.443 -24.084  1.00 96.17           C  
ATOM   5342  C   LEU B  37       0.636  13.528 -23.164  1.00 96.17           C  
ATOM   5343  CB  LEU B  37       0.236  12.045 -25.184  1.00 96.17           C  
ATOM   5346  O   LEU B  37       1.087  14.673 -23.204  1.00 96.17           O  
ATOM   5347  CG  LEU B  37      -0.196  13.238 -26.050  1.00 96.17           C  
ATOM   5349  CD1 LEU B  37       0.947  13.804 -26.892  1.00 96.17           C  
ATOM   5353  CD2 LEU B  37      -1.277  12.760 -26.988  1.00 96.17           C  
ATOM   5357  N   HIS B  38      -0.326  13.166 -22.310  1.00 95.69           N  
ATOM   5359  CA  HIS B  38      -0.875  14.047 -21.275  1.00 95.69           C  
ATOM   5361  C   HIS B  38      -0.954  13.361 -19.918  1.00 95.69           C  
ATOM   5362  CB  HIS B  38      -2.258  14.584 -21.662  1.00 95.69           C  
ATOM   5365  O   HIS B  38      -1.048  12.141 -19.803  1.00 95.69           O  
ATOM   5366  CG  HIS B  38      -3.351  13.549 -21.636  1.00 95.69           C  
ATOM   5367  CD2 HIS B  38      -4.184  13.250 -20.593  1.00 95.69           C  
ATOM   5369  ND1 HIS B  38      -3.651  12.724 -22.706  1.00 95.69           N  
ATOM   5370  CE1 HIS B  38      -4.682  11.964 -22.320  1.00 95.69           C  
ATOM   5372  NE2 HIS B  38      -5.014  12.245 -21.047  1.00 95.69           N  
ATOM   5374  N   MET B  39      -0.966  14.171 -18.868  1.00 95.29           N  
ATOM   5376  CA  MET B  39      -1.206  13.716 -17.505  1.00 95.29           C  
ATOM   5378  C   MET B  39      -2.523  14.287 -16.980  1.00 95.29           C  
ATOM   5379  CB  MET B  39      -0.010  14.077 -16.623  1.00 95.29           C  
ATOM   5382  O   MET B  39      -2.945  15.370 -17.389  1.00 95.29           O  
ATOM   5383  CG  MET B  39       1.277  13.416 -17.134  1.00 95.29           C  
ATOM   5386  SD  MET B  39       2.670  13.469 -15.982  1.00 95.29           S  
ATOM   5387  CE  MET B  39       1.978  12.368 -14.727  1.00 95.29           C  
ATOM   5391  N   GLY B  40      -3.175  13.566 -16.065  1.00 95.68           N  
ATOM   5393  CA  GLY B  40      -4.360  14.061 -15.363  1.00 95.68           C  
ATOM   5396  C   GLY B  40      -3.979  15.175 -14.386  1.00 95.68           C  
ATOM   5397  O   GLY B  40      -3.223  14.934 -13.445  1.00 95.68           O  
ATOM   5398  N   GLY B  41      -4.489  16.385 -14.611  1.00 94.60           N  
ATOM   5400  CA  GLY B  41      -4.091  17.597 -13.895  1.00 94.60           C  
ATOM   5403  C   GLY B  41      -5.239  18.467 -13.392  1.00 94.60           C  
ATOM   5404  O   GLY B  41      -6.420  18.118 -13.471  1.00 94.60           O  
ATOM   5405  N   GLN B  42      -4.866  19.651 -12.911  1.00 94.48           N  
ATOM   5407  CA  GLN B  42      -5.754  20.711 -12.436  1.00 94.48           C  
ATOM   5409  C   GLN B  42      -5.127  22.065 -12.778  1.00 94.48           C  
ATOM   5410  CB  GLN B  42      -5.977  20.562 -10.920  1.00 94.48           C  
ATOM   5413  O   GLN B  42      -3.914  22.233 -12.701  1.00 94.48           O  
ATOM   5414  CG  GLN B  42      -6.826  21.685 -10.294  1.00 94.48           C  
ATOM   5417  CD  GLN B  42      -7.158  21.440  -8.823  1.00 94.48           C  
ATOM   5418  NE2 GLN B  42      -7.704  22.416  -8.131  1.00 94.48           N  
ATOM   5421  OE1 GLN B  42      -6.953  20.369  -8.280  1.00 94.48           O  
ATOM   5422  N   SER B  43      -5.953  23.047 -13.144  1.00 93.86           N  
ATOM   5424  CA  SER B  43      -5.472  24.392 -13.475  1.00 93.86           C  
ATOM   5426  C   SER B  43      -4.576  24.982 -12.386  1.00 93.86           C  
ATOM   5427  CB  SER B  43      -6.649  25.346 -13.691  1.00 93.86           C  
ATOM   5430  O   SER B  43      -4.960  25.002 -11.221  1.00 93.86           O  
ATOM   5431  OG  SER B  43      -6.220  26.491 -14.407  1.00 93.86           O  
ATOM   5433  N   GLY B  44      -3.413  25.503 -12.783  1.00 92.42           N  
ATOM   5435  CA  GLY B  44      -2.456  26.145 -11.875  1.00 92.42           C  
ATOM   5438  C   GLY B  44      -1.584  25.182 -11.064  1.00 92.42           C  
ATOM   5439  O   GLY B  44      -0.734  25.646 -10.309  1.00 92.42           O  
ATOM   5440  N   ILE B  45      -1.752  23.866 -11.222  1.00 93.10           N  
ATOM   5442  CA  ILE B  45      -0.971  22.850 -10.512  1.00 93.10           C  
ATOM   5444  C   ILE B  45      -0.370  21.886 -11.537  1.00 93.10           C  
ATOM   5445  CB  ILE B  45      -1.840  22.118  -9.465  1.00 93.10           C  
ATOM   5447  O   ILE B  45      -1.062  21.399 -12.425  1.00 93.10           O  
ATOM   5448  CG1 ILE B  45      -2.538  23.103  -8.496  1.00 93.10           C  
ATOM   5451  CG2 ILE B  45      -0.962  21.121  -8.682  1.00 93.10           C  
ATOM   5455  CD1 ILE B  45      -3.487  22.438  -7.491  1.00 93.10           C  
ATOM   5459  N   GLN B  46       0.927  21.595 -11.426  1.00 91.53           N  
ATOM   5461  CA  GLN B  46       1.584  20.632 -12.311  1.00 91.53           C  
ATOM   5463  C   GLN B  46       1.025  19.217 -12.078  1.00 91.53           C  
ATOM   5464  CB  GLN B  46       3.107  20.705 -12.095  1.00 91.53           C  
ATOM   5467  O   GLN B  46       1.091  18.714 -10.959  1.00 91.53           O  
ATOM   5468  CG  GLN B  46       3.887  19.844 -13.102  1.00 91.53           C  
ATOM   5471  CD  GLN B  46       5.404  19.972 -12.967  1.00 91.53           C  
ATOM   5472  NE2 GLN B  46       6.163  19.434 -13.898  1.00 91.53           N  
ATOM   5475  OE1 GLN B  46       5.948  20.544 -12.038  1.00 91.53           O  
ATOM   5476  N   ALA B  47       0.515  18.557 -13.118  1.00 93.86           N  
ATOM   5478  CA  ALA B  47       0.180  17.132 -13.085  1.00 93.86           C  
ATOM   5480  C   ALA B  47       1.441  16.264 -13.039  1.00 93.86           C  
ATOM   5481  CB  ALA B  47      -0.619  16.789 -14.339  1.00 93.86           C  
ATOM   5485  O   ALA B  47       2.363  16.477 -13.833  1.00 93.86           O  
ATOM   5486  N   THR B  48       1.494  15.279 -12.136  1.00 93.99           N  
ATOM   5488  CA  THR B  48       2.746  14.539 -11.898  1.00 93.99           C  
ATOM   5490  C   THR B  48       2.602  13.040 -11.709  1.00 93.99           C  
ATOM   5491  CB  THR B  48       3.476  15.080 -10.675  1.00 93.99           C  
ATOM   5493  O   THR B  48       3.577  12.345 -11.976  1.00 93.99           O  
ATOM   5494  CG2 THR B  48       3.792  16.570 -10.745  1.00 93.99           C  
ATOM   5498  OG1 THR B  48       2.648  14.884  -9.574  1.00 93.99           O  
ATOM   5500  N   THR B  49       1.433  12.522 -11.312  1.00 94.28           N  
ATOM   5502  CA  THR B  49       1.273  11.081 -11.032  1.00 94.28           C  
ATOM   5504  C   THR B  49       0.273  10.356 -11.927  1.00 94.28           C  
ATOM   5505  CB  THR B  49       0.913  10.831  -9.560  1.00 94.28           C  
ATOM   5507  O   THR B  49       0.457   9.168 -12.165  1.00 94.28           O  
ATOM   5508  CG2 THR B  49       1.994  11.334  -8.607  1.00 94.28           C  
ATOM   5512  OG1 THR B  49      -0.287  11.484  -9.207  1.00 94.28           O  
ATOM   5514  N   LEU B  50      -0.767  11.023 -12.440  1.00 96.17           N  
ATOM   5516  CA  LEU B  50      -1.837  10.379 -13.215  1.00 96.17           C  
ATOM   5518  C   LEU B  50      -1.464  10.266 -14.702  1.00 96.17           C  
ATOM   5519  CB  LEU B  50      -3.151  11.158 -13.015  1.00 96.17           C  
ATOM   5522  O   LEU B  50      -1.507  11.262 -15.421  1.00 96.17           O  
ATOM   5523  CG  LEU B  50      -3.678  11.231 -11.569  1.00 96.17           C  
ATOM   5525  CD1 LEU B  50      -5.011  11.980 -11.570  1.00 96.17           C  
ATOM   5529  CD2 LEU B  50      -3.893   9.848 -10.953  1.00 96.17           C  
ATOM   5533  N   VAL B  51      -1.113   9.065 -15.171  1.00 93.34           N  
ATOM   5535  CA  VAL B  51      -0.473   8.839 -16.494  1.00 93.34           C  
ATOM   5537  C   VAL B  51      -1.345   8.123 -17.530  1.00 93.34           C  
ATOM   5538  CB  VAL B  51       0.867   8.086 -16.349  1.00 93.34           C  
ATOM   5540  O   VAL B  51      -0.874   7.801 -18.619  1.00 93.34           O  
ATOM   5541  CG1 VAL B  51       1.886   8.945 -15.611  1.00 93.34           C  
ATOM   5545  CG2 VAL B  51       0.709   6.737 -15.634  1.00 93.34           C  
ATOM   5549  N   ASN B  52      -2.593   7.794 -17.217  1.00 93.41           N  
ATOM   5551  CA  ASN B  52      -3.395   6.910 -18.071  1.00 93.41           C  
ATOM   5553  C   ASN B  52      -4.866   7.331 -18.156  1.00 93.41           C  
ATOM   5554  CB  ASN B  52      -3.187   5.480 -17.569  1.00 93.41           C  
ATOM   5557  O   ASN B  52      -5.775   6.519 -17.989  1.00 93.41           O  
ATOM   5558  CG  ASN B  52      -3.561   4.427 -18.583  1.00 93.41           C  
ATOM   5559  ND2 ASN B  52      -3.565   3.202 -18.141  1.00 93.41           N  
ATOM   5562  OD1 ASN B  52      -3.769   4.674 -19.755  1.00 93.41           O  
ATOM   5563  N   GLY B  53      -5.080   8.634 -18.345  1.00 95.30           N  
ATOM   5565  CA  GLY B  53      -6.412   9.211 -18.454  1.00 95.30           C  
ATOM   5568  C   GLY B  53      -6.974   9.051 -19.854  1.00 95.30           C  
ATOM   5569  O   GLY B  53      -6.503   9.689 -20.788  1.00 95.30           O  
ATOM   5570  N   MET B  54      -8.010   8.230 -19.981  1.00 96.02           N  
ATOM   5572  CA  MET B  54      -8.706   7.954 -21.230  1.00 96.02           C  
ATOM   5574  C   MET B  54      -9.796   8.995 -21.457  1.00 96.02           C  
ATOM   5575  CB  MET B  54      -9.282   6.531 -21.209  1.00 96.02           C  
ATOM   5578  O   MET B  54     -10.809   9.003 -20.753  1.00 96.02           O  
ATOM   5579  CG  MET B  54      -8.208   5.470 -20.946  1.00 96.02           C  
ATOM   5582  SD  MET B  54      -8.860   3.798 -20.709  1.00 96.02           S  
ATOM   5583  CE  MET B  54      -7.288   3.007 -20.289  1.00 96.02           C  
ATOM   5587  N   ILE B  55      -9.590   9.887 -22.422  1.00 96.27           N  
ATOM   5589  CA  ILE B  55     -10.537  10.961 -22.735  1.00 96.27           C  
ATOM   5591  C   ILE B  55     -11.730  10.384 -23.505  1.00 96.27           C  
ATOM   5592  CB  ILE B  55      -9.830  12.095 -23.511  1.00 96.27           C  
ATOM   5594  O   ILE B  55     -11.549   9.830 -24.587  1.00 96.27           O  
ATOM   5595  CG1 ILE B  55      -8.708  12.726 -22.650  1.00 96.27           C  
ATOM   5598  CG2 ILE B  55     -10.856  13.156 -23.949  1.00 96.27           C  
ATOM   5602  CD1 ILE B  55      -7.849  13.759 -23.387  1.00 96.27           C  
ATOM   5606  N   TYR B  56     -12.944  10.552 -22.967  1.00 93.06           N  
ATOM   5608  CA  TYR B  56     -14.193  10.143 -23.621  1.00 93.06           C  
ATOM   5610  C   TYR B  56     -15.106  11.348 -23.860  1.00 93.06           C  
ATOM   5611  CB  TYR B  56     -14.906   9.059 -22.806  1.00 93.06           C  
ATOM   5614  O   TYR B  56     -15.464  12.066 -22.924  1.00 93.06           O  
ATOM   5615  CG  TYR B  56     -16.120   8.473 -23.508  1.00 93.06           C  
ATOM   5616  CD1 TYR B  56     -17.419   8.895 -23.165  1.00 93.06           C  
ATOM   5618  CD2 TYR B  56     -15.945   7.505 -24.517  1.00 93.06           C  
ATOM   5620  CE1 TYR B  56     -18.538   8.340 -23.817  1.00 93.06           C  
ATOM   5622  CE2 TYR B  56     -17.060   6.942 -25.165  1.00 93.06           C  
ATOM   5624  OH  TYR B  56     -19.429   6.868 -25.496  1.00 93.06           O  
ATOM   5626  CZ  TYR B  56     -18.359   7.372 -24.829  1.00 93.06           C  
ATOM   5627  N   ARG B  57     -15.491  11.565 -25.117  1.00 91.85           N  
ATOM   5629  CA  ARG B  57     -16.256  12.723 -25.588  1.00 91.85           C  
ATOM   5631  C   ARG B  57     -17.338  12.288 -26.568  1.00 91.85           C  
ATOM   5632  CB  ARG B  57     -15.287  13.702 -26.264  1.00 91.85           C  
ATOM   5635  O   ARG B  57     -17.030  11.823 -27.659  1.00 91.85           O  
ATOM   5636  CG  ARG B  57     -14.435  14.492 -25.265  1.00 91.85           C  
ATOM   5639  CD  ARG B  57     -13.580  15.540 -25.988  1.00 91.85           C  
ATOM   5642  NE  ARG B  57     -14.383  16.668 -26.507  1.00 91.85           N  
ATOM   5644  NH1 ARG B  57     -12.630  17.930 -27.312  1.00 91.85           N  
ATOM   5647  NH2 ARG B  57     -14.678  18.727 -27.443  1.00 91.85           N  
ATOM   5650  CZ  ARG B  57     -13.899  17.763 -27.068  1.00 91.85           C  
ATOM   5651  N   THR B  58     -18.600  12.464 -26.187  1.00 90.11           N  
ATOM   5653  CA  THR B  58     -19.765  12.158 -27.040  1.00 90.11           C  
ATOM   5655  C   THR B  58     -20.193  13.330 -27.911  1.00 90.11           C  
ATOM   5656  CB  THR B  58     -20.977  11.754 -26.195  1.00 90.11           C  
ATOM   5658  O   THR B  58     -21.008  13.158 -28.810  1.00 90.11           O  
ATOM   5659  CG2 THR B  58     -20.711  10.480 -25.402  1.00 90.11           C  
ATOM   5663  OG1 THR B  58     -21.282  12.772 -25.263  1.00 90.11           O  
ATOM   5665  N   ASP B  59     -19.705  14.536 -27.622  1.00 89.94           N  
ATOM   5667  CA  ASP B  59     -19.869  15.656 -28.533  1.00 89.94           C  
ATOM   5669  C   ASP B  59     -19.133  15.334 -29.838  1.00 89.94           C  
ATOM   5670  CB  ASP B  59     -19.420  16.970 -27.860  1.00 89.94           C  
ATOM   5673  O   ASP B  59     -18.082  14.695 -29.815  1.00 89.94           O  
ATOM   5674  CG  ASP B  59     -17.966  16.992 -27.367  1.00 89.94           C  
ATOM   5675  OD1 ASP B  59     -17.201  17.895 -27.767  1.00 89.94           O  
ATOM   5676  OD2 ASP B  59     -17.551  16.088 -26.609  1.00 89.94           O  
ATOM   5677  N   HIS B  60     -19.670  15.761 -30.974  1.00 78.76           N  
ATOM   5679  CA  HIS B  60     -18.923  15.763 -32.225  1.00 78.76           C  
ATOM   5681  C   HIS B  60     -18.314  17.155 -32.410  1.00 78.76           C  
ATOM   5682  CB  HIS B  60     -19.814  15.328 -33.392  1.00 78.76           C  
ATOM   5685  O   HIS B  60     -18.958  18.143 -32.045  1.00 78.76           O  
ATOM   5686  CG  HIS B  60     -20.188  13.868 -33.304  1.00 78.76           C  
ATOM   5687  CD2 HIS B  60     -21.412  13.355 -32.967  1.00 78.76           C  
ATOM   5689  ND1 HIS B  60     -19.342  12.797 -33.488  1.00 78.76           N  
ATOM   5691  CE1 HIS B  60     -20.038  11.670 -33.267  1.00 78.76           C  
ATOM   5693  NE2 HIS B  60     -21.312  11.961 -32.964  1.00 78.76           N  
ATOM   5694  N   PRO B  61     -17.079  17.262 -32.926  1.00 77.84           N  
ATOM   5695  CA  PRO B  61     -16.546  18.559 -33.316  1.00 77.84           C  
ATOM   5697  C   PRO B  61     -17.452  19.221 -34.370  1.00 77.84           C  
ATOM   5698  CB  PRO B  61     -15.131  18.273 -33.836  1.00 77.84           C  
ATOM   5701  O   PRO B  61     -18.260  18.554 -35.020  1.00 77.84           O  
ATOM   5702  CG  PRO B  61     -15.215  16.829 -34.333  1.00 77.84           C  
ATOM   5705  CD  PRO B  61     -16.214  16.183 -33.377  1.00 77.84           C  
ATOM   5708  N   GLU B  62     -17.284  20.534 -34.540  1.00 75.00           N  
ATOM   5710  CA  GLU B  62     -17.842  21.314 -35.656  1.00 75.00           C  
ATOM   5712  C   GLU B  62     -17.677  20.578 -36.999  1.00 75.00           C  
ATOM   5713  CB  GLU B  62     -17.101  22.661 -35.726  1.00 75.00           C  
ATOM   5716  O   GLU B  62     -16.726  19.800 -37.127  1.00 75.00           O  
ATOM   5717  CG  GLU B  62     -17.564  23.676 -34.669  1.00 75.00           C  
ATOM   5720  CD  GLU B  62     -18.929  24.322 -34.966  1.00 75.00           C  
ATOM   5721  OE1 GLU B  62     -19.618  24.677 -33.987  1.00 75.00           O  
ATOM   5722  OE2 GLU B  62     -19.270  24.469 -36.161  1.00 75.00           O  
ATOM   5723  N   PRO B  63     -18.564  20.828 -37.987  1.00 67.45           N  
ATOM   5724  CA  PRO B  63     -18.703  20.075 -39.232  1.00 67.45           C  
ATOM   5726  C   PRO B  63     -17.383  19.528 -39.757  1.00 67.45           C  
ATOM   5727  CB  PRO B  63     -19.364  21.041 -40.219  1.00 67.45           C  
ATOM   5730  O   PRO B  63     -16.608  20.215 -40.423  1.00 67.45           O  
ATOM   5731  CG  PRO B  63     -20.263  21.866 -39.309  1.00 67.45           C  
ATOM   5734  CD  PRO B  63     -19.454  21.979 -38.023  1.00 67.45           C  
ATOM   5737  N   SER B  64     -17.120  18.270 -39.414  1.00 69.54           N  
ATOM   5739  CA  SER B  64     -15.862  17.650 -39.753  1.00 69.54           C  
ATOM   5741  C   SER B  64     -16.013  16.845 -41.021  1.00 69.54           C  
ATOM   5742  CB  SER B  64     -15.324  16.814 -38.612  1.00 69.54           C  
ATOM   5745  O   SER B  64     -16.929  16.034 -41.155  1.00 69.54           O  
ATOM   5746  OG  SER B  64     -16.074  15.633 -38.392  1.00 69.54           O  
ATOM   5748  N   THR B  65     -15.073  17.018 -41.936  1.00 78.37           N  
ATOM   5750  CA  THR B  65     -15.050  16.291 -43.207  1.00 78.37           C  
ATOM   5752  C   THR B  65     -14.823  14.789 -43.042  1.00 78.37           C  
ATOM   5753  CB  THR B  65     -13.962  16.882 -44.110  1.00 78.37           C  
ATOM   5755  O   THR B  65     -15.134  14.032 -43.958  1.00 78.37           O  
ATOM   5756  CG2 THR B  65     -14.360  18.279 -44.587  1.00 78.37           C  
ATOM   5760  OG1 THR B  65     -12.747  17.003 -43.399  1.00 78.37           O  
ATOM   5762  N   SER B  66     -14.312  14.349 -41.891  1.00 87.69           N  
ATOM   5764  CA  SER B  66     -14.016  12.944 -41.611  1.00 87.69           C  
ATOM   5766  C   SER B  66     -14.497  12.551 -40.211  1.00 87.69           C  
ATOM   5767  CB  SER B  66     -12.516  12.688 -41.767  1.00 87.69           C  
ATOM   5770  O   SER B  66     -14.437  13.372 -39.290  1.00 87.69           O  
ATOM   5771  OG  SER B  66     -12.095  12.952 -43.091  1.00 87.69           O  
ATOM   5773  N   PRO B  67     -14.976  11.310 -40.019  1.00 92.34           N  
ATOM   5774  CA  PRO B  67     -15.548  10.890 -38.746  1.00 92.34           C  
ATOM   5776  C   PRO B  67     -14.479  10.764 -37.651  1.00 92.34           C  
ATOM   5777  CB  PRO B  67     -16.259   9.573 -39.057  1.00 92.34           C  
ATOM   5780  O   PRO B  67     -13.317  10.464 -37.923  1.00 92.34           O  
ATOM   5781  CG  PRO B  67     -15.418   8.980 -40.181  1.00 92.34           C  
ATOM   5784  CD  PRO B  67     -15.005  10.215 -40.983  1.00 92.34           C  
ATOM   5787  N   VAL B  68     -14.888  10.978 -36.399  1.00 92.49           N  
ATOM   5789  CA  VAL B  68     -14.068  10.748 -35.200  1.00 92.49           C  
ATOM   5791  C   VAL B  68     -14.784   9.796 -34.257  1.00 92.49           C  
ATOM   5792  CB  VAL B  68     -13.680  12.042 -34.459  1.00 92.49           C  
ATOM   5794  O   VAL B  68     -16.011   9.813 -34.158  1.00 92.49           O  
ATOM   5795  CG1 VAL B  68     -12.743  12.889 -35.317  1.00 92.49           C  
ATOM   5799  CG2 VAL B  68     -14.878  12.907 -34.041  1.00 92.49           C  
ATOM   5803  N   SER B  69     -14.016   8.965 -33.562  1.00 94.47           N  
ATOM   5805  CA  SER B  69     -14.518   8.180 -32.442  1.00 94.47           C  
ATOM   5807  C   SER B  69     -14.785   9.077 -31.225  1.00 94.47           C  
ATOM   5808  CB  SER B  69     -13.543   7.042 -32.113  1.00 94.47           C  
ATOM   5811  O   SER B  69     -14.393  10.247 -31.185  1.00 94.47           O  
ATOM   5812  OG  SER B  69     -12.424   7.501 -31.385  1.00 94.47           O  
ATOM   5814  N   ASN B  70     -15.413   8.505 -30.198  1.00 93.61           N  
ATOM   5816  CA  ASN B  70     -15.606   9.185 -28.917  1.00 93.61           C  
ATOM   5818  C   ASN B  70     -14.313   9.282 -28.084  1.00 93.61           C  
ATOM   5819  CB  ASN B  70     -16.733   8.491 -28.136  1.00 93.61           C  
ATOM   5822  O   ASN B  70     -14.346   9.822 -26.982  1.00 93.61           O  
ATOM   5823  CG  ASN B  70     -18.099   8.620 -28.784  1.00 93.61           C  
ATOM   5824  ND2 ASN B  70     -19.064   7.856 -28.334  1.00 93.61           N  
ATOM   5827  OD1 ASN B  70     -18.331   9.386 -29.700  1.00 93.61           O  
ATOM   5828  N   TRP B  71     -13.190   8.755 -28.577  1.00 96.04           N  
ATOM   5830  CA  TRP B  71     -11.899   8.764 -27.890  1.00 96.04           C  
ATOM   5832  C   TRP B  71     -10.955   9.818 -28.470  1.00 96.04           C  
ATOM   5833  CB  TRP B  71     -11.290   7.361 -27.932  1.00 96.04           C  
ATOM   5836  O   TRP B  71     -11.228  10.429 -29.504  1.00 96.04           O  
ATOM   5837  CG  TRP B  71     -12.186   6.303 -27.373  1.00 96.04           C  
ATOM   5838  CD1 TRP B  71     -12.939   5.447 -28.094  1.00 96.04           C  
ATOM   5840  CD2 TRP B  71     -12.507   6.044 -25.974  1.00 96.04           C  
ATOM   5841  CE2 TRP B  71     -13.485   5.010 -25.922  1.00 96.04           C  
ATOM   5842  CE3 TRP B  71     -12.077   6.583 -24.744  1.00 96.04           C  
ATOM   5844  NE1 TRP B  71     -13.693   4.677 -27.238  1.00 96.04           N  
ATOM   5846  CH2 TRP B  71     -13.592   5.118 -23.515  1.00 96.04           C  
ATOM   5848  CZ2 TRP B  71     -14.027   4.540 -24.719  1.00 96.04           C  
ATOM   5850  CZ3 TRP B  71     -12.609   6.123 -23.526  1.00 96.04           C  
ATOM   5852  N   GLU B  72      -9.832  10.035 -27.788  1.00 96.56           N  
ATOM   5854  CA  GLU B  72      -8.835  11.040 -28.164  1.00 96.56           C  
ATOM   5856  C   GLU B  72      -8.246  10.809 -29.565  1.00 96.56           C  
ATOM   5857  CB  GLU B  72      -7.727  11.026 -27.105  1.00 96.56           C  
ATOM   5860  O   GLU B  72      -8.055  11.763 -30.324  1.00 96.56           O  
ATOM   5861  CG  GLU B  72      -6.828  12.257 -27.247  1.00 96.56           C  
ATOM   5864  CD  GLU B  72      -5.676  12.291 -26.244  1.00 96.56           C  
ATOM   5865  OE1 GLU B  72      -4.816  13.180 -26.444  1.00 96.56           O  
ATOM   5866  OE2 GLU B  72      -5.655  11.432 -25.331  1.00 96.56           O  
ATOM   5867  N   PHE B  73      -8.012   9.546 -29.935  1.00 97.49           N  
ATOM   5869  CA  PHE B  73      -7.492   9.169 -31.250  1.00 97.49           C  
ATOM   5871  C   PHE B  73      -8.488   8.316 -32.022  1.00 97.49           C  
ATOM   5872  CB  PHE B  73      -6.145   8.452 -31.131  1.00 97.49           C  
ATOM   5875  O   PHE B  73      -9.168   7.459 -31.461  1.00 97.49           O  
ATOM   5876  CG  PHE B  73      -5.126   9.245 -30.357  1.00 97.49           C  
ATOM   5877  CD1 PHE B  73      -4.363  10.224 -31.018  1.00 97.49           C  
ATOM   5879  CD2 PHE B  73      -5.027   9.083 -28.963  1.00 97.49           C  
ATOM   5881  CE1 PHE B  73      -3.535  11.074 -30.275  1.00 97.49           C  
ATOM   5883  CE2 PHE B  73      -4.226   9.954 -28.217  1.00 97.49           C  
ATOM   5885  CZ  PHE B  73      -3.511  10.960 -28.879  1.00 97.49           C  
ATOM   5887  N   THR B  74      -8.532   8.509 -33.337  1.00 97.66           N  
ATOM   5889  CA  THR B  74      -9.350   7.703 -34.254  1.00 97.66           C  
ATOM   5891  C   THR B  74      -8.469   7.146 -35.357  1.00 97.66           C  
ATOM   5892  CB  THR B  74     -10.476   8.549 -34.854  1.00 97.66           C  
ATOM   5894  O   THR B  74      -7.807   7.923 -36.041  1.00 97.66           O  
ATOM   5895  CG2 THR B  74     -11.464   7.714 -35.660  1.00 97.66           C  
ATOM   5899  OG1 THR B  74     -11.194   9.155 -33.799  1.00 97.66           O  
ATOM   5901  N   VAL B  75      -8.471   5.824 -35.539  1.00 97.67           N  
ATOM   5903  CA  VAL B  75      -7.790   5.157 -36.658  1.00 97.67           C  
ATOM   5905  C   VAL B  75      -8.772   5.058 -37.822  1.00 97.67           C  
ATOM   5906  CB  VAL B  75      -7.238   3.770 -36.273  1.00 97.67           C  
ATOM   5908  O   VAL B  75      -9.897   4.582 -37.651  1.00 97.67           O  
ATOM   5909  CG1 VAL B  75      -6.350   3.210 -37.392  1.00 97.67           C  
ATOM   5913  CG2 VAL B  75      -6.396   3.819 -34.991  1.00 97.67           C  
ATOM   5917  N   LEU B  76      -8.358   5.529 -38.993  1.00 97.07           N  
ATOM   5919  CA  LEU B  76      -9.195   5.693 -40.176  1.00 97.07           C  
ATOM   5921  C   LEU B  76      -8.584   4.974 -41.381  1.00 97.07           C  
ATOM   5922  CB  LEU B  76      -9.355   7.197 -40.478  1.00 97.07           C  
ATOM   5925  O   LEU B  76      -7.411   5.167 -41.700  1.00 97.07           O  
ATOM   5926  CG  LEU B  76     -10.173   8.000 -39.449  1.00 97.07           C  
ATOM   5928  CD1 LEU B  76      -9.976   9.500 -39.661  1.00 97.07           C  
ATOM   5932  CD2 LEU B  76     -11.667   7.710 -39.576  1.00 97.07           C  
ATOM   5936  N   GLU B  77      -9.410   4.216 -42.099  1.00 96.88           N  
ATOM   5938  CA  GLU B  77      -9.170   3.882 -43.504  1.00 96.88           C  
ATOM   5940  C   GLU B  77     -10.033   4.811 -44.357  1.00 96.88           C  
ATOM   5941  CB  GLU B  77      -9.485   2.407 -43.782  1.00 96.88           C  
ATOM   5944  O   GLU B  77     -11.259   4.694 -44.365  1.00 96.88           O  
ATOM   5945  CG  GLU B  77      -9.251   2.092 -45.268  1.00 96.88           C  
ATOM   5948  CD  GLU B  77      -9.320   0.596 -45.550  1.00 96.88           C  
ATOM   5949  OE1 GLU B  77      -8.366   0.063 -46.162  1.00 96.88           O  
ATOM   5950  OE2 GLU B  77     -10.270  -0.087 -45.102  1.00 96.88           O  
ATOM   5951  N   ASN B  78      -9.414   5.761 -45.062  1.00 93.35           N  
ATOM   5953  CA  ASN B  78     -10.129   6.856 -45.722  1.00 93.35           C  
ATOM   5955  C   ASN B  78     -11.081   7.569 -44.737  1.00 93.35           C  
ATOM   5956  CB  ASN B  78     -10.805   6.335 -47.014  1.00 93.35           C  
ATOM   5959  O   ASN B  78     -10.635   8.183 -43.773  1.00 93.35           O  
ATOM   5960  CG  ASN B  78      -9.812   5.731 -47.984  1.00 93.35           C  
ATOM   5961  ND2 ASN B  78     -10.042   4.526 -48.448  1.00 93.35           N  
ATOM   5964  OD1 ASN B  78      -8.825   6.344 -48.341  1.00 93.35           O  
ATOM   5965  N   ASN B  79     -12.392   7.451 -44.955  1.00 94.72           N  
ATOM   5967  CA  ASN B  79     -13.437   8.016 -44.100  1.00 94.72           C  
ATOM   5969  C   ASN B  79     -14.166   6.951 -43.259  1.00 94.72           C  
ATOM   5970  CB  ASN B  79     -14.384   8.867 -44.970  1.00 94.72           C  
ATOM   5973  O   ASN B  79     -15.277   7.194 -42.794  1.00 94.72           O  
ATOM   5974  CG  ASN B  79     -13.786  10.200 -45.385  1.00 94.72           C  
ATOM   5975  ND2 ASN B  79     -14.301  10.793 -46.435  1.00 94.72           N  
ATOM   5978  OD1 ASN B  79     -12.902  10.758 -44.756  1.00 94.72           O  
ATOM   5979  N   THR B  80     -13.578   5.771 -43.059  1.00 96.52           N  
ATOM   5981  CA  THR B  80     -14.141   4.697 -42.231  1.00 96.52           C  
ATOM   5983  C   THR B  80     -13.338   4.551 -40.943  1.00 96.52           C  
ATOM   5984  CB  THR B  80     -14.187   3.376 -43.014  1.00 96.52           C  
ATOM   5986  O   THR B  80     -12.127   4.339 -40.988  1.00 96.52           O  
ATOM   5987  CG2 THR B  80     -14.830   2.244 -42.212  1.00 96.52           C  
ATOM   5991  OG1 THR B  80     -14.980   3.548 -44.170  1.00 96.52           O  
ATOM   5993  N   ILE B  81     -14.005   4.641 -39.786  1.00 96.86           N  
ATOM   5995  CA  ILE B  81     -13.380   4.367 -38.485  1.00 96.86           C  
ATOM   5997  C   ILE B  81     -13.103   2.870 -38.376  1.00 96.86           C  
ATOM   5998  CB  ILE B  81     -14.231   4.868 -37.293  1.00 96.86           C  
ATOM   6000  O   ILE B  81     -14.030   2.064 -38.413  1.00 96.86           O  
ATOM   6001  CG1 ILE B  81     -14.495   6.387 -37.398  1.00 96.86           C  
ATOM   6004  CG2 ILE B  81     -13.506   4.519 -35.975  1.00 96.86           C  
ATOM   6008  CD1 ILE B  81     -15.361   6.955 -36.264  1.00 96.86           C  
ATOM   6012  N   VAL B  82     -11.831   2.522 -38.191  1.00 97.03           N  
ATOM   6014  CA  VAL B  82     -11.350   1.140 -38.037  1.00 97.03           C  
ATOM   6016  C   VAL B  82     -10.622   0.917 -36.705  1.00 97.03           C  
ATOM   6017  CB  VAL B  82     -10.500   0.695 -39.241  1.00 97.03           C  
ATOM   6019  O   VAL B  82      -9.955  -0.093 -36.508  1.00 97.03           O  
ATOM   6020  CG1 VAL B  82     -11.298   0.743 -40.549  1.00 97.03           C  
ATOM   6024  CG2 VAL B  82      -9.228   1.531 -39.401  1.00 97.03           C  
ATOM   6028  N   GLY B  83     -10.716   1.861 -35.771  1.00 96.49           N  
ATOM   6030  CA  GLY B  83     -10.113   1.754 -34.445  1.00 96.49           C  
ATOM   6033  C   GLY B  83     -10.134   3.079 -33.692  1.00 96.49           C  
ATOM   6034  O   GLY B  83     -10.463   4.128 -34.250  1.00 96.49           O  
ATOM   6035  N   ALA B  84      -9.768   3.034 -32.416  1.00 95.67           N  
ATOM   6037  CA  ALA B  84      -9.623   4.208 -31.565  1.00 95.67           C  
ATOM   6039  C   ALA B  84      -8.384   4.088 -30.672  1.00 95.67           C  
ATOM   6040  CB  ALA B  84     -10.900   4.384 -30.740  1.00 95.67           C  
ATOM   6044  O   ALA B  84      -7.900   2.987 -30.421  1.00 95.67           O  
ATOM   6045  N   GLY B  85      -7.888   5.221 -30.177  1.00 96.42           N  
ATOM   6047  CA  GLY B  85      -6.866   5.276 -29.135  1.00 96.42           C  
ATOM   6050  C   GLY B  85      -7.390   6.028 -27.917  1.00 96.42           C  
ATOM   6051  O   GLY B  85      -7.855   7.161 -28.023  1.00 96.42           O  
ATOM   6052  N   MET B  86      -7.322   5.365 -26.771  1.00 96.46           N  
ATOM   6054  CA  MET B  86      -7.710   5.854 -25.450  1.00 96.46           C  
ATOM   6056  C   MET B  86      -6.525   6.377 -24.643  1.00 96.46           C  
ATOM   6057  CB  MET B  86      -8.306   4.701 -24.649  1.00 96.46           C  
ATOM   6060  O   MET B  86      -6.715   7.176 -23.738  1.00 96.46           O  
ATOM   6061  CG  MET B  86      -9.490   4.022 -25.311  1.00 96.46           C  
ATOM   6064  SD  MET B  86     -10.146   2.768 -24.199  1.00 96.46           S  
ATOM   6065  CE  MET B  86     -11.506   2.227 -25.220  1.00 96.46           C  
ATOM   6069  N   GLY B  87      -5.320   5.894 -24.932  1.00 96.03           N  
ATOM   6071  CA  GLY B  87      -4.082   6.369 -24.330  1.00 96.03           C  
ATOM   6074  C   GLY B  87      -2.989   6.493 -25.382  1.00 96.03           C  
ATOM   6075  O   GLY B  87      -3.097   5.911 -26.467  1.00 96.03           O  
ATOM   6076  N   CYS B  88      -1.957   7.272 -25.059  1.00 96.98           N  
ATOM   6078  CA  CYS B  88      -0.836   7.540 -25.949  1.00 96.98           C  
ATOM   6080  C   CYS B  88       0.477   7.692 -25.173  1.00 96.98           C  
ATOM   6081  CB  CYS B  88      -1.169   8.787 -26.775  1.00 96.98           C  
ATOM   6084  O   CYS B  88       0.561   8.429 -24.182  1.00 96.98           O  
ATOM   6085  SG  CYS B  88       0.149   9.138 -27.973  1.00 96.98           S  
ATOM   6087  N   VAL B  89       1.515   7.013 -25.659  1.00 97.47           N  
ATOM   6089  CA  VAL B  89       2.911   7.292 -25.319  1.00 97.47           C  
ATOM   6091  C   VAL B  89       3.684   7.587 -26.598  1.00 97.47           C  
ATOM   6092  CB  VAL B  89       3.586   6.170 -24.509  1.00 97.47           C  
ATOM   6094  O   VAL B  89       3.357   7.052 -27.650  1.00 97.47           O  
ATOM   6095  CG1 VAL B  89       2.941   5.970 -23.134  1.00 97.47           C  
ATOM   6099  CG2 VAL B  89       3.615   4.820 -25.240  1.00 97.47           C  
ATOM   6103  N   TRP B  90       4.708   8.427 -26.533  1.00 97.12           N  
ATOM   6105  CA  TRP B  90       5.490   8.835 -27.697  1.00 97.12           C  
ATOM   6107  C   TRP B  90       6.992   8.834 -27.408  1.00 97.12           C  
ATOM   6108  CB  TRP B  90       4.973  10.188 -28.196  1.00 97.12           C  
ATOM   6111  O   TRP B  90       7.414   8.880 -26.249  1.00 97.12           O  
ATOM   6112  CG  TRP B  90       5.320  11.346 -27.319  1.00 97.12           C  
ATOM   6113  CD1 TRP B  90       4.606  11.799 -26.263  1.00 97.12           C  
ATOM   6115  CD2 TRP B  90       6.520  12.170 -27.380  1.00 97.12           C  
ATOM   6116  CE2 TRP B  90       6.484  13.090 -26.292  1.00 97.12           C  
ATOM   6117  CE3 TRP B  90       7.640  12.215 -28.238  1.00 97.12           C  
ATOM   6119  NE1 TRP B  90       5.278  12.848 -25.666  1.00 97.12           N  
ATOM   6121  CH2 TRP B  90       8.640  14.003 -26.914  1.00 97.12           C  
ATOM   6123  CZ2 TRP B  90       7.535  13.980 -26.046  1.00 97.12           C  
ATOM   6125  CZ3 TRP B  90       8.685  13.129 -28.014  1.00 97.12           C  
ATOM   6127  N   PHE B  91       7.797   8.734 -28.463  1.00 96.93           N  
ATOM   6129  CA  PHE B  91       9.256   8.685 -28.391  1.00 96.93           C  
ATOM   6131  C   PHE B  91       9.894   9.177 -29.696  1.00 96.93           C  
ATOM   6132  CB  PHE B  91       9.712   7.251 -28.073  1.00 96.93           C  
ATOM   6135  O   PHE B  91       9.275   9.172 -30.765  1.00 96.93           O  
ATOM   6136  CG  PHE B  91       9.282   6.206 -29.087  1.00 96.93           C  
ATOM   6137  CD1 PHE B  91       8.117   5.446 -28.877  1.00 96.93           C  
ATOM   6139  CD2 PHE B  91      10.054   5.985 -30.241  1.00 96.93           C  
ATOM   6141  CE1 PHE B  91       7.744   4.456 -29.804  1.00 96.93           C  
ATOM   6143  CE2 PHE B  91       9.688   4.992 -31.162  1.00 96.93           C  
ATOM   6145  CZ  PHE B  91       8.533   4.225 -30.943  1.00 96.93           C  
ATOM   6147  N   GLN B  92      11.166   9.561 -29.620  1.00 95.86           N  
ATOM   6149  CA  GLN B  92      11.970   9.857 -30.800  1.00 95.86           C  
ATOM   6151  C   GLN B  92      12.628   8.579 -31.316  1.00 95.86           C  
ATOM   6152  CB  GLN B  92      13.026  10.915 -30.469  1.00 95.86           C  
ATOM   6155  O   GLN B  92      13.129   7.767 -30.540  1.00 95.86           O  
ATOM   6156  CG  GLN B  92      12.374  12.218 -29.997  1.00 95.86           C  
ATOM   6159  CD  GLN B  92      13.369  13.354 -29.830  1.00 95.86           C  
ATOM   6160  NE2 GLN B  92      12.924  14.578 -30.002  1.00 95.86           N  
ATOM   6163  OE1 GLN B  92      14.545  13.187 -29.551  1.00 95.86           O  
ATOM   6164  N   LYS B  93      12.688   8.408 -32.638  1.00 92.39           N  
ATOM   6166  CA  LYS B  93      13.325   7.235 -33.267  1.00 92.39           C  
ATOM   6168  C   LYS B  93      14.798   7.047 -32.884  1.00 92.39           C  
ATOM   6169  CB  LYS B  93      13.164   7.326 -34.785  1.00 92.39           C  
ATOM   6172  O   LYS B  93      15.283   5.927 -32.866  1.00 92.39           O  
ATOM   6173  CG  LYS B  93      13.939   8.508 -35.386  1.00 92.39           C  
ATOM   6176  CD  LYS B  93      13.580   8.710 -36.853  1.00 92.39           C  
ATOM   6179  CE  LYS B  93      14.470   9.836 -37.387  1.00 92.39           C  
ATOM   6182  NZ  LYS B  93      14.471   9.862 -38.861  1.00 92.39           N  
ATOM   6186  N   SER B  94      15.487   8.138 -32.552  1.00 92.33           N  
ATOM   6188  CA  SER B  94      16.872   8.134 -32.076  1.00 92.33           C  
ATOM   6190  C   SER B  94      17.008   7.777 -30.595  1.00 92.33           C  
ATOM   6191  CB  SER B  94      17.498   9.508 -32.331  1.00 92.33           C  
ATOM   6194  O   SER B  94      18.110   7.842 -30.077  1.00 92.33           O  
ATOM   6195  OG  SER B  94      16.720  10.526 -31.721  1.00 92.33           O  
ATOM   6197  N   GLU B  95      15.923   7.483 -29.878  1.00 92.00           N  
ATOM   6199  CA  GLU B  95      15.934   7.112 -28.452  1.00 92.00           C  
ATOM   6201  C   GLU B  95      15.462   5.671 -28.215  1.00 92.00           C  
ATOM   6202  CB  GLU B  95      15.098   8.103 -27.626  1.00 92.00           C  
ATOM   6205  O   GLU B  95      15.271   5.260 -27.066  1.00 92.00           O  
ATOM   6206  CG  GLU B  95      15.666   9.530 -27.592  1.00 92.00           C  
ATOM   6209  CD  GLU B  95      14.931  10.391 -26.546  1.00 92.00           C  
ATOM   6210  OE1 GLU B  95      15.605  11.180 -25.841  1.00 92.00           O  
ATOM   6211  OE2 GLU B  95      13.706  10.209 -26.364  1.00 92.00           O  
ATOM   6212  N   VAL B  96      15.269   4.900 -29.289  1.00 95.04           N  
ATOM   6214  CA  VAL B  96      14.804   3.517 -29.218  1.00 95.04           C  
ATOM   6216  C   VAL B  96      15.779   2.549 -29.857  1.00 95.04           C  
ATOM   6217  CB  VAL B  96      13.395   3.316 -29.798  1.00 95.04           C  
ATOM   6219  O   VAL B  96      16.507   2.868 -30.793  1.00 95.04           O  
ATOM   6220  CG1 VAL B  96      12.366   4.129 -29.012  1.00 95.04           C  
ATOM   6224  CG2 VAL B  96      13.274   3.666 -31.284  1.00 95.04           C  
ATOM   6228  N   LEU B  97      15.735   1.334 -29.345  1.00 95.26           N  
ATOM   6230  CA  LEU B  97      16.366   0.162 -29.906  1.00 95.26           C  
ATOM   6232  C   LEU B  97      15.293  -0.669 -30.585  1.00 95.26           C  
ATOM   6233  CB  LEU B  97      17.037  -0.622 -28.784  1.00 95.26           C  
ATOM   6236  O   LEU B  97      14.194  -0.825 -30.046  1.00 95.26           O  
ATOM   6237  CG  LEU B  97      18.015   0.211 -27.940  1.00 95.26           C  
ATOM   6239  CD1 LEU B  97      18.708  -0.665 -26.905  1.00 95.26           C  
ATOM   6243  CD2 LEU B  97      19.060   0.963 -28.765  1.00 95.26           C  
ATOM   6247  N   VAL B  98      15.613  -1.210 -31.753  1.00 95.83           N  
ATOM   6249  CA  VAL B  98      14.683  -2.034 -32.517  1.00 95.83           C  
ATOM   6251  C   VAL B  98      15.366  -3.331 -32.884  1.00 95.83           C  
ATOM   6252  CB  VAL B  98      14.153  -1.310 -33.763  1.00 95.83           C  
ATOM   6254  O   VAL B  98      16.525  -3.324 -33.289  1.00 95.83           O  
ATOM   6255  CG1 VAL B  98      12.972  -2.045 -34.400  1.00 95.83           C  
ATOM   6259  CG2 VAL B  98      13.670   0.105 -33.441  1.00 95.83           C  
ATOM   6263  N   TRP B  99      14.664  -4.448 -32.758  1.00 96.16           N  
ATOM   6265  CA  TRP B  99      15.205  -5.739 -33.164  1.00 96.16           C  
ATOM   6267  C   TRP B  99      14.130  -6.685 -33.669  1.00 96.16           C  
ATOM   6268  CB  TRP B  99      15.969  -6.379 -32.003  1.00 96.16           C  
ATOM   6271  O   TRP B  99      12.952  -6.551 -33.336  1.00 96.16           O  
ATOM   6272  CG  TRP B  99      15.155  -6.814 -30.830  1.00 96.16           C  
ATOM   6273  CD1 TRP B  99      14.609  -8.037 -30.659  1.00 96.16           C  
ATOM   6275  CD2 TRP B  99      14.790  -6.049 -29.652  1.00 96.16           C  
ATOM   6276  CE2 TRP B  99      14.031  -6.887 -28.780  1.00 96.16           C  
ATOM   6277  CE3 TRP B  99      15.045  -4.732 -29.236  1.00 96.16           C  
ATOM   6279  NE1 TRP B  99      13.932  -8.083 -29.455  1.00 96.16           N  
ATOM   6281  CH2 TRP B  99      13.842  -5.128 -27.141  1.00 96.16           C  
ATOM   6283  CZ2 TRP B  99      13.538  -6.437 -27.548  1.00 96.16           C  
ATOM   6285  CZ3 TRP B  99      14.596  -4.291 -27.986  1.00 96.16           C  
ATOM   6287  N   THR B 100      14.564  -7.685 -34.426  1.00 94.64           N  
ATOM   6289  CA  THR B 100      13.760  -8.846 -34.813  1.00 94.64           C  
ATOM   6291  C   THR B 100      14.331 -10.105 -34.171  1.00 94.64           C  
ATOM   6292  CB  THR B 100      13.671  -9.001 -36.338  1.00 94.64           C  
ATOM   6294  O   THR B 100      15.533 -10.194 -33.887  1.00 94.64           O  
ATOM   6295  CG2 THR B 100      12.962  -7.818 -36.997  1.00 94.64           C  
ATOM   6299  OG1 THR B 100      14.954  -9.109 -36.907  1.00 94.64           O  
ATOM   6301  N   LEU B 101      13.469 -11.091 -33.930  1.00 91.95           N  
ATOM   6303  CA  LEU B 101      13.856 -12.391 -33.386  1.00 91.95           C  
ATOM   6305  C   LEU B 101      13.445 -13.514 -34.336  1.00 91.95           C  
ATOM   6306  CB  LEU B 101      13.229 -12.616 -32.000  1.00 91.95           C  
ATOM   6309  O   LEU B 101      12.379 -13.463 -34.940  1.00 91.95           O  
ATOM   6310  CG  LEU B 101      13.577 -11.565 -30.938  1.00 91.95           C  
ATOM   6312  CD1 LEU B 101      12.815 -11.868 -29.654  1.00 91.95           C  
ATOM   6316  CD2 LEU B 101      15.072 -11.522 -30.624  1.00 91.95           C  
ATOM   6320  N   ASP B 102      14.274 -14.550 -34.414  1.00 90.43           N  
ATOM   6322  CA  ASP B 102      13.881 -15.875 -34.889  1.00 90.43           C  
ATOM   6324  C   ASP B 102      13.847 -16.825 -33.683  1.00 90.43           C  
ATOM   6325  CB  ASP B 102      14.814 -16.352 -36.008  1.00 90.43           C  
ATOM   6328  O   ASP B 102      14.877 -17.219 -33.119  1.00 90.43           O  
ATOM   6329  CG  ASP B 102      14.418 -17.738 -36.537  1.00 90.43           C  
ATOM   6330  OD1 ASP B 102      15.270 -18.352 -37.215  1.00 90.43           O  
ATOM   6331  OD2 ASP B 102      13.290 -18.192 -36.233  1.00 90.43           O  
ATOM   6332  N   GLY B 103      12.637 -17.105 -33.198  1.00 85.29           N  
ATOM   6334  CA  GLY B 103      12.428 -17.735 -31.897  1.00 85.29           C  
ATOM   6337  C   GLY B 103      12.985 -16.861 -30.769  1.00 85.29           C  
ATOM   6338  O   GLY B 103      12.478 -15.778 -30.502  1.00 85.29           O  
ATOM   6339  N   GLN B 104      14.031 -17.338 -30.094  1.00 87.18           N  
ATOM   6341  CA  GLN B 104      14.745 -16.581 -29.053  1.00 87.18           C  
ATOM   6343  C   GLN B 104      16.084 -16.017 -29.529  1.00 87.18           C  
ATOM   6344  CB  GLN B 104      14.963 -17.470 -27.832  1.00 87.18           C  
ATOM   6347  O   GLN B 104      16.855 -15.468 -28.743  1.00 87.18           O  
ATOM   6348  CG  GLN B 104      13.646 -17.826 -27.142  1.00 87.18           C  
ATOM   6351  CD  GLN B 104      13.900 -18.592 -25.859  1.00 87.18           C  
ATOM   6352  NE2 GLN B 104      12.877 -18.842 -25.078  1.00 87.18           N  
ATOM   6355  OE1 GLN B 104      15.008 -18.999 -25.552  1.00 87.18           O  
ATOM   6356  N   LYS B 105      16.410 -16.195 -30.807  1.00 89.41           N  
ATOM   6358  CA  LYS B 105      17.683 -15.754 -31.352  1.00 89.41           C  
ATOM   6360  C   LYS B 105      17.511 -14.390 -32.000  1.00 89.41           C  
ATOM   6361  CB  LYS B 105      18.215 -16.791 -32.332  1.00 89.41           C  
ATOM   6364  O   LYS B 105      16.577 -14.190 -32.770  1.00 89.41           O  
ATOM   6365  CG  LYS B 105      18.424 -18.175 -31.703  1.00 89.41           C  
ATOM   6368  CD  LYS B 105      19.084 -19.088 -32.736  1.00 89.41           C  
ATOM   6371  CE  LYS B 105      19.301 -20.490 -32.171  1.00 89.41           C  
ATOM   6374  NZ  LYS B 105      19.875 -21.377 -33.211  1.00 89.41           N  
ATOM   6378  N   LEU B 106      18.423 -13.468 -31.706  1.00 90.78           N  
ATOM   6380  CA  LEU B 106      18.453 -12.164 -32.355  1.00 90.78           C  
ATOM   6382  C   LEU B 106      18.707 -12.354 -33.854  1.00 90.78           C  
ATOM   6383  CB  LEU B 106      19.535 -11.312 -31.676  1.00 90.78           C  
ATOM   6386  O   LEU B 106      19.731 -12.929 -34.219  1.00 90.78           O  
ATOM   6387  CG  LEU B 106      19.488  -9.835 -32.088  1.00 90.78           C  
ATOM   6389  CD1 LEU B 106      18.278  -9.113 -31.513  1.00 90.78           C  
ATOM   6393  CD2 LEU B 106      20.745  -9.130 -31.578  1.00 90.78           C  
ATOM   6397  N   SER B 107      17.777 -11.905 -34.699  1.00 92.07           N  
ATOM   6399  CA  SER B 107      17.841 -12.052 -36.162  1.00 92.07           C  
ATOM   6401  C   SER B 107      18.043 -10.728 -36.903  1.00 92.07           C  
ATOM   6402  CB  SER B 107      16.597 -12.780 -36.681  1.00 92.07           C  
ATOM   6405  O   SER B 107      18.325 -10.741 -38.098  1.00 92.07           O  
ATOM   6406  OG  SER B 107      15.424 -12.015 -36.464  1.00 92.07           O  
ATOM   6408  N   GLY B 108      17.938  -9.598 -36.202  1.00 91.84           N  
ATOM   6410  CA  GLY B 108      18.195  -8.274 -36.757  1.00 91.84           C  
ATOM   6413  C   GLY B 108      18.318  -7.212 -35.671  1.00 91.84           C  
ATOM   6414  O   GLY B 108      17.702  -7.318 -34.610  1.00 91.84           O  
ATOM   6415  N   TRP B 109      19.122  -6.187 -35.950  1.00 91.58           N  
ATOM   6417  CA  TRP B 109      19.249  -4.979 -35.138  1.00 91.58           C  
ATOM   6419  C   TRP B 109      18.843  -3.794 -35.996  1.00 91.58           C  
ATOM   6420  CB  TRP B 109      20.679  -4.830 -34.615  1.00 91.58           C  
ATOM   6423  O   TRP B 109      19.580  -3.364 -36.873  1.00 91.58           O  
ATOM   6424  CG  TRP B 109      20.849  -3.667 -33.696  1.00 91.58           C  
ATOM   6425  CD1 TRP B 109      21.675  -2.610 -33.866  1.00 91.58           C  
ATOM   6427  CD2 TRP B 109      20.207  -3.475 -32.406  1.00 91.58           C  
ATOM   6428  CE2 TRP B 109      20.724  -2.284 -31.824  1.00 91.58           C  
ATOM   6429  CE3 TRP B 109      19.305  -4.243 -31.643  1.00 91.58           C  
ATOM   6431  NE1 TRP B 109      21.555  -1.755 -32.787  1.00 91.58           N  
ATOM   6433  CH2 TRP B 109      19.587  -2.749 -29.749  1.00 91.58           C  
ATOM   6435  CZ2 TRP B 109      20.436  -1.922 -30.505  1.00 91.58           C  
ATOM   6437  CZ3 TRP B 109      18.983  -3.875 -30.327  1.00 91.58           C  
ATOM   6439  N   ASN B 110      17.625  -3.313 -35.823  1.00 94.12           N  
ATOM   6441  CA  ASN B 110      16.948  -2.509 -36.825  1.00 94.12           C  
ATOM   6443  C   ASN B 110      16.878  -1.028 -36.449  1.00 94.12           C  
ATOM   6444  CB  ASN B 110      15.572  -3.136 -37.090  1.00 94.12           C  
ATOM   6447  O   ASN B 110      17.164  -0.620 -35.326  1.00 94.12           O  
ATOM   6448  CG  ASN B 110      15.696  -4.562 -37.581  1.00 94.12           C  
ATOM   6449  ND2 ASN B 110      15.976  -4.769 -38.848  1.00 94.12           N  
ATOM   6452  OD1 ASN B 110      15.556  -5.499 -36.820  1.00 94.12           O  
ATOM   6453  N   THR B 111      16.449  -0.213 -37.410  1.00 92.54           N  
ATOM   6455  CA  THR B 111      16.085   1.193 -37.204  1.00 92.54           C  
ATOM   6457  C   THR B 111      14.661   1.454 -37.692  1.00 92.54           C  
ATOM   6458  CB  THR B 111      17.103   2.143 -37.858  1.00 92.54           C  
ATOM   6460  O   THR B 111      14.165   0.767 -38.583  1.00 92.54           O  
ATOM   6461  CG2 THR B 111      17.270   1.928 -39.365  1.00 92.54           C  
ATOM   6465  OG1 THR B 111      16.692   3.477 -37.640  1.00 92.54           O  
ATOM   6467  N   LEU B 112      13.998   2.463 -37.124  1.00 94.18           N  
ATOM   6469  CA  LEU B 112      12.746   3.000 -37.678  1.00 94.18           C  
ATOM   6471  C   LEU B 112      12.996   4.067 -38.758  1.00 94.18           C  
ATOM   6472  CB  LEU B 112      11.842   3.544 -36.559  1.00 94.18           C  
ATOM   6475  O   LEU B 112      12.052   4.590 -39.355  1.00 94.18           O  
ATOM   6476  CG  LEU B 112      11.480   2.540 -35.457  1.00 94.18           C  
ATOM   6478  CD1 LEU B 112      10.541   3.191 -34.448  1.00 94.18           C  
ATOM   6482  CD2 LEU B 112      10.813   1.268 -35.993  1.00 94.18           C  
ATOM   6486  N   ASP B 113      14.254   4.420 -39.020  1.00 93.82           N  
ATOM   6488  CA  ASP B 113      14.612   5.316 -40.113  1.00 93.82           C  
ATOM   6490  C   ASP B 113      14.211   4.718 -41.459  1.00 93.82           C  
ATOM   6491  CB  ASP B 113      16.113   5.630 -40.107  1.00 93.82           C  
ATOM   6494  O   ASP B 113      14.635   3.629 -41.821  1.00 93.82           O  
ATOM   6495  CG  ASP B 113      16.488   6.574 -38.978  1.00 93.82           C  
ATOM   6496  OD1 ASP B 113      17.532   6.364 -38.333  1.00 93.82           O  
ATOM   6497  OD2 ASP B 113      15.732   7.558 -38.807  1.00 93.82           O  
ATOM   6498  N   GLY B 114      13.380   5.447 -42.207  1.00 92.22           N  
ATOM   6500  CA  GLY B 114      12.869   4.978 -43.497  1.00 92.22           C  
ATOM   6503  C   GLY B 114      11.753   3.938 -43.393  1.00 92.22           C  
ATOM   6504  O   GLY B 114      11.309   3.456 -44.428  1.00 92.22           O  
ATOM   6505  N   VAL B 115      11.260   3.620 -42.186  1.00 94.71           N  
ATOM   6507  CA  VAL B 115      10.159   2.660 -42.041  1.00 94.71           C  
ATOM   6509  C   VAL B 115       8.930   3.130 -42.821  1.00 94.71           C  
ATOM   6510  CB  VAL B 115       9.851   2.336 -40.566  1.00 94.71           C  
ATOM   6512  O   VAL B 115       8.515   4.297 -42.723  1.00 94.71           O  
ATOM   6513  CG1 VAL B 115       9.072   3.432 -39.830  1.00 94.71           C  
ATOM   6517  CG2 VAL B 115       9.075   1.024 -40.449  1.00 94.71           C  
ATOM   6521  N   GLY B 116       8.386   2.209 -43.618  1.00 94.46           N  
ATOM   6523  CA  GLY B 116       7.160   2.413 -44.376  1.00 94.46           C  
ATOM   6526  C   GLY B 116       5.949   2.546 -43.457  1.00 94.46           C  
ATOM   6527  O   GLY B 116       5.952   2.100 -42.310  1.00 94.46           O  
ATOM   6528  N   THR B 117       4.901   3.176 -43.972  1.00 95.98           N  
ATOM   6530  CA  THR B 117       3.619   3.313 -43.283  1.00 95.98           C  
ATOM   6532  C   THR B 117       2.513   2.684 -44.112  1.00 95.98           C  
ATOM   6533  CB  THR B 117       3.264   4.775 -42.997  1.00 95.98           C  
ATOM   6535  O   THR B 117       2.563   2.694 -45.339  1.00 95.98           O  
ATOM   6536  CG2 THR B 117       4.260   5.479 -42.076  1.00 95.98           C  
ATOM   6540  OG1 THR B 117       3.185   5.532 -44.183  1.00 95.98           O  
ATOM   6542  N   THR B 118       1.471   2.208 -43.447  1.00 96.67           N  
ATOM   6544  CA  THR B 118       0.234   1.787 -44.106  1.00 96.67           C  
ATOM   6546  C   THR B 118      -0.608   2.989 -44.551  1.00 96.67           C  
ATOM   6547  CB  THR B 118      -0.595   0.869 -43.199  1.00 96.67           C  
ATOM   6549  O   THR B 118      -0.343   4.143 -44.193  1.00 96.67           O  
ATOM   6550  CG2 THR B 118       0.216  -0.279 -42.607  1.00 96.67           C  
ATOM   6554  OG1 THR B 118      -1.160   1.618 -42.154  1.00 96.67           O  
ATOM   6556  N   GLN B 119      -1.679   2.704 -45.294  1.00 95.68           N  
ATOM   6558  CA  GLN B 119      -2.694   3.693 -45.673  1.00 95.68           C  
ATOM   6560  C   GLN B 119      -3.638   4.074 -44.517  1.00 95.68           C  
ATOM   6561  CB  GLN B 119      -3.493   3.166 -46.879  1.00 95.68           C  
ATOM   6564  O   GLN B 119      -4.465   4.972 -44.673  1.00 95.68           O  
ATOM   6565  CG  GLN B 119      -2.623   2.878 -48.117  1.00 95.68           C  
ATOM   6568  CD  GLN B 119      -1.868   4.101 -48.632  1.00 95.68           C  
ATOM   6569  NE2 GLN B 119      -0.719   3.920 -49.244  1.00 95.68           N  
ATOM   6572  OE1 GLN B 119      -2.287   5.238 -48.496  1.00 95.68           O  
ATOM   6573  N   LEU B 120      -3.537   3.417 -43.353  1.00 97.68           N  
ATOM   6575  CA  LEU B 120      -4.325   3.788 -42.182  1.00 97.68           C  
ATOM   6577  C   LEU B 120      -3.773   5.086 -41.583  1.00 97.68           C  
ATOM   6578  CB  LEU B 120      -4.344   2.664 -41.136  1.00 97.68           C  
ATOM   6581  O   LEU B 120      -2.581   5.195 -41.279  1.00 97.68           O  
ATOM   6582  CG  LEU B 120      -4.835   1.289 -41.614  1.00 97.68           C  
ATOM   6584  CD1 LEU B 120      -4.817   0.310 -40.439  1.00 97.68           C  
ATOM   6588  CD2 LEU B 120      -6.252   1.372 -42.175  1.00 97.68           C  
ATOM   6592  N   THR B 121      -4.655   6.057 -41.380  1.00 97.37           N  
ATOM   6594  CA  THR B 121      -4.324   7.361 -40.794  1.00 97.37           C  
ATOM   6596  C   THR B 121      -4.900   7.483 -39.391  1.00 97.37           C  
ATOM   6597  CB  THR B 121      -4.785   8.532 -41.673  1.00 97.37           C  
ATOM   6599  O   THR B 121      -5.851   6.791 -39.031  1.00 97.37           O  
ATOM   6600  CG2 THR B 121      -4.167   8.504 -43.068  1.00 97.37           C  
ATOM   6604  OG1 THR B 121      -6.185   8.541 -41.820  1.00 97.37           O  
ATOM   6606  N   VAL B 122      -4.331   8.370 -38.580  1.00 97.68           N  
ATOM   6608  CA  VAL B 122      -4.827   8.685 -37.240  1.00 97.68           C  
ATOM   6610  C   VAL B 122      -5.236  10.146 -37.173  1.00 97.68           C  
ATOM   6611  CB  VAL B 122      -3.813   8.313 -36.150  1.00 97.68           C  
ATOM   6613  O   VAL B 122      -4.458  11.035 -37.521  1.00 97.68           O  
ATOM   6614  CG1 VAL B 122      -4.336   8.639 -34.745  1.00 97.68           C  
ATOM   6618  CG2 VAL B 122      -3.520   6.809 -36.215  1.00 97.68           C  
ATOM   6622  N   ALA B 123      -6.455  10.390 -36.700  1.00 97.27           N  
ATOM   6624  CA  ALA B 123      -6.918  11.713 -36.310  1.00 97.27           C  
ATOM   6626  C   ALA B 123      -6.745  11.906 -34.799  1.00 97.27           C  
ATOM   6627  CB  ALA B 123      -8.367  11.900 -36.768  1.00 97.27           C  
ATOM   6631  O   ALA B 123      -7.099  11.014 -34.025  1.00 97.27           O  
ATOM   6632  N   TRP B 124      -6.240  13.071 -34.386  1.00 97.28           N  
ATOM   6634  CA  TRP B 124      -6.097  13.449 -32.976  1.00 97.28           C  
ATOM   6636  C   TRP B 124      -7.082  14.558 -32.617  1.00 97.28           C  
ATOM   6637  CB  TRP B 124      -4.658  13.872 -32.681  1.00 97.28           C  
ATOM   6640  O   TRP B 124      -7.023  15.667 -33.157  1.00 97.28           O  
ATOM   6641  CG  TRP B 124      -4.373  14.317 -31.273  1.00 97.28           C  
ATOM   6642  CD1 TRP B 124      -5.060  13.991 -30.150  1.00 97.28           C  
ATOM   6644  CD2 TRP B 124      -3.234  15.099 -30.811  1.00 97.28           C  
ATOM   6645  CE2 TRP B 124      -3.310  15.228 -29.393  1.00 97.28           C  
ATOM   6646  CE3 TRP B 124      -2.115  15.669 -31.456  1.00 97.28           C  
ATOM   6648  NE1 TRP B 124      -4.436  14.521 -29.035  1.00 97.28           N  
ATOM   6650  CH2 TRP B 124      -1.203  16.418 -29.324  1.00 97.28           C  
ATOM   6652  CZ2 TRP B 124      -2.330  15.906 -28.658  1.00 97.28           C  
ATOM   6654  CZ3 TRP B 124      -1.098  16.302 -30.719  1.00 97.28           C  
ATOM   6656  N   ARG B 125      -8.000  14.254 -31.702  1.00 96.21           N  
ATOM   6658  CA  ARG B 125      -9.007  15.181 -31.202  1.00 96.21           C  
ATOM   6660  C   ARG B 125      -8.473  15.942 -29.986  1.00 96.21           C  
ATOM   6661  CB  ARG B 125     -10.268  14.374 -30.899  1.00 96.21           C  
ATOM   6664  O   ARG B 125      -8.387  15.399 -28.890  1.00 96.21           O  
ATOM   6665  CG  ARG B 125     -11.414  15.311 -30.534  1.00 96.21           C  
ATOM   6668  CD  ARG B 125     -12.657  14.483 -30.253  1.00 96.21           C  
ATOM   6671  NE  ARG B 125     -13.740  15.376 -29.845  1.00 96.21           N  
ATOM   6673  NH1 ARG B 125     -15.366  13.770 -29.571  1.00 96.21           N  
ATOM   6676  NH2 ARG B 125     -15.817  15.914 -29.223  1.00 96.21           N  
ATOM   6679  CZ  ARG B 125     -14.961  15.008 -29.549  1.00 96.21           C  
ATOM   6680  N   GLN B 126      -8.167  17.219 -30.184  1.00 95.13           N  
ATOM   6682  CA  GLN B 126      -7.709  18.141 -29.142  1.00 95.13           C  
ATOM   6684  C   GLN B 126      -8.905  18.901 -28.527  1.00 95.13           C  
ATOM   6685  CB  GLN B 126      -6.644  19.072 -29.754  1.00 95.13           C  
ATOM   6688  O   GLN B 126     -10.063  18.538 -28.747  1.00 95.13           O  
ATOM   6689  CG  GLN B 126      -5.426  18.290 -30.276  1.00 95.13           C  
ATOM   6692  CD  GLN B 126      -4.327  19.194 -30.818  1.00 95.13           C  
ATOM   6693  NE2 GLN B 126      -3.109  18.713 -30.873  1.00 95.13           N  
ATOM   6696  OE1 GLN B 126      -4.532  20.334 -31.221  1.00 95.13           O  
ATOM   6697  N   HIS B 127      -8.653  19.959 -27.747  1.00 94.82           N  
ATOM   6699  CA  HIS B 127      -9.701  20.720 -27.053  1.00 94.82           C  
ATOM   6701  C   HIS B 127     -10.814  21.216 -27.998  1.00 94.82           C  
ATOM   6702  CB  HIS B 127      -9.073  21.906 -26.299  1.00 94.82           C  
ATOM   6705  O   HIS B 127     -11.970  20.792 -27.880  1.00 94.82           O  
ATOM   6706  CG  HIS B 127     -10.095  22.692 -25.516  1.00 94.82           C  
ATOM   6707  CD2 HIS B 127     -10.147  24.052 -25.359  1.00 94.82           C  
ATOM   6709  ND1 HIS B 127     -11.168  22.164 -24.831  1.00 94.82           N  
ATOM   6711  CE1 HIS B 127     -11.849  23.178 -24.275  1.00 94.82           C  
ATOM   6713  NE2 HIS B 127     -11.275  24.347 -24.581  1.00 94.82           N  
ATOM   6714  N   ASN B 128     -10.442  22.072 -28.953  1.00 91.73           N  
ATOM   6716  CA  ASN B 128     -11.332  22.829 -29.839  1.00 91.73           C  
ATOM   6718  C   ASN B 128     -11.147  22.494 -31.333  1.00 91.73           C  
ATOM   6719  CB  ASN B 128     -11.119  24.331 -29.556  1.00 91.73           C  
ATOM   6722  O   ASN B 128     -11.728  23.156 -32.188  1.00 91.73           O  
ATOM   6723  CG  ASN B 128      -9.699  24.814 -29.835  1.00 91.73           C  
ATOM   6724  ND2 ASN B 128      -9.416  26.064 -29.564  1.00 91.73           N  
ATOM   6727  OD1 ASN B 128      -8.826  24.065 -30.251  1.00 91.73           O  
ATOM   6728  N   ARG B 129     -10.335  21.481 -31.658  1.00 94.35           N  
ATOM   6730  CA  ARG B 129     -10.044  21.070 -33.037  1.00 94.35           C  
ATOM   6732  C   ARG B 129      -9.689  19.590 -33.132  1.00 94.35           C  
ATOM   6733  CB  ARG B 129      -8.921  21.953 -33.620  1.00 94.35           C  
ATOM   6736  O   ARG B 129      -9.261  18.982 -32.153  1.00 94.35           O  
ATOM   6737  CG  ARG B 129      -7.556  21.758 -32.938  1.00 94.35           C  
ATOM   6740  CD  ARG B 129      -6.511  22.688 -33.559  1.00 94.35           C  
ATOM   6743  NE  ARG B 129      -5.190  22.477 -32.944  1.00 94.35           N  
ATOM   6745  NH1 ARG B 129      -4.034  24.147 -34.014  1.00 94.35           N  
ATOM   6748  NH2 ARG B 129      -3.039  22.937 -32.420  1.00 94.35           N  
ATOM   6751  CZ  ARG B 129      -4.095  23.184 -33.135  1.00 94.35           C  
ATOM   6752  N   THR B 130      -9.781  19.054 -34.343  1.00 96.37           N  
ATOM   6754  CA  THR B 130      -9.264  17.728 -34.696  1.00 96.37           C  
ATOM   6756  C   THR B 130      -8.171  17.879 -35.748  1.00 96.37           C  
ATOM   6757  CB  THR B 130     -10.381  16.814 -35.211  1.00 96.37           C  
ATOM   6759  O   THR B 130      -8.381  18.537 -36.766  1.00 96.37           O  
ATOM   6760  CG2 THR B 130      -9.878  15.404 -35.508  1.00 96.37           C  
ATOM   6764  OG1 THR B 130     -11.400  16.687 -34.244  1.00 96.37           O  
ATOM   6766  N   ILE B 131      -7.012  17.261 -35.521  1.00 96.96           N  
ATOM   6768  CA  ILE B 131      -5.938  17.161 -36.513  1.00 96.96           C  
ATOM   6770  C   ILE B 131      -6.137  15.859 -37.292  1.00 96.96           C  
ATOM   6771  CB  ILE B 131      -4.544  17.246 -35.848  1.00 96.96           C  
ATOM   6773  O   ILE B 131      -5.799  14.780 -36.803  1.00 96.96           O  
ATOM   6774  CG1 ILE B 131      -4.381  18.454 -34.897  1.00 96.96           C  
ATOM   6777  CG2 ILE B 131      -3.445  17.270 -36.929  1.00 96.96           C  
ATOM   6781  CD1 ILE B 131      -4.604  19.833 -35.534  1.00 96.96           C  
ATOM   6785  N   TYR B 132      -6.724  15.950 -38.484  1.00 96.65           N  
ATOM   6787  CA  TYR B 132      -6.863  14.815 -39.402  1.00 96.65           C  
ATOM   6789  C   TYR B 132      -5.532  14.511 -40.090  1.00 96.65           C  
ATOM   6790  CB  TYR B 132      -7.967  15.088 -40.427  1.00 96.65           C  
ATOM   6793  O   TYR B 132      -4.792  15.429 -40.437  1.00 96.65           O  
ATOM   6794  CG  TYR B 132      -9.338  15.141 -39.792  1.00 96.65           C  
ATOM   6795  CD1 TYR B 132     -10.000  13.938 -39.483  1.00 96.65           C  
ATOM   6797  CD2 TYR B 132      -9.914  16.379 -39.446  1.00 96.65           C  
ATOM   6799  CE1 TYR B 132     -11.234  13.966 -38.810  1.00 96.65           C  
ATOM   6801  CE2 TYR B 132     -11.148  16.411 -38.772  1.00 96.65           C  
ATOM   6803  OH  TYR B 132     -12.949  15.223 -37.741  1.00 96.65           O  
ATOM   6805  CZ  TYR B 132     -11.799  15.203 -38.449  1.00 96.65           C  
ATOM   6806  N   GLY B 133      -5.220  13.225 -40.279  1.00 96.04           N  
ATOM   6808  CA  GLY B 133      -3.934  12.806 -40.846  1.00 96.04           C  
ATOM   6811  C   GLY B 133      -2.731  13.139 -39.955  1.00 96.04           C  
ATOM   6812  O   GLY B 133      -1.615  13.255 -40.460  1.00 96.04           O  
ATOM   6813  N   TRP B 134      -2.950  13.296 -38.642  1.00 97.17           N  
ATOM   6815  CA  TRP B 134      -1.904  13.600 -37.662  1.00 97.17           C  
ATOM   6817  C   TRP B 134      -0.739  12.608 -37.737  1.00 97.17           C  
ATOM   6818  CB  TRP B 134      -2.516  13.587 -36.254  1.00 97.17           C  
ATOM   6821  O   TRP B 134       0.421  13.014 -37.650  1.00 97.17           O  
ATOM   6822  CG  TRP B 134      -1.528  13.666 -35.134  1.00 97.17           C  
ATOM   6823  CD1 TRP B 134      -0.695  14.701 -34.886  1.00 97.17           C  
ATOM   6825  CD2 TRP B 134      -1.203  12.645 -34.141  1.00 97.17           C  
ATOM   6826  CE2 TRP B 134      -0.206  13.170 -33.268  1.00 97.17           C  
ATOM   6827  CE3 TRP B 134      -1.643  11.324 -33.896  1.00 97.17           C  
ATOM   6829  NE1 TRP B 134       0.094  14.410 -33.791  1.00 97.17           N  
ATOM   6831  CH2 TRP B 134      -0.178  11.140 -31.950  1.00 97.17           C  
ATOM   6833  CZ2 TRP B 134       0.286  12.446 -32.174  1.00 97.17           C  
ATOM   6835  CZ3 TRP B 134      -1.130  10.577 -32.818  1.00 97.17           C  
ATOM   6837  N   ALA B 135      -1.045  11.328 -37.954  1.00 97.49           N  
ATOM   6839  CA  ALA B 135      -0.065  10.262 -38.114  1.00 97.49           C  
ATOM   6841  C   ALA B 135      -0.546   9.190 -39.107  1.00 97.49           C  
ATOM   6842  CB  ALA B 135       0.206   9.672 -36.725  1.00 97.49           C  
ATOM   6846  O   ALA B 135      -1.746   9.081 -39.369  1.00 97.49           O  
ATOM   6847  N   ASN B 136       0.377   8.364 -39.603  1.00 97.46           N  
ATOM   6849  CA  ASN B 136       0.061   7.108 -40.291  1.00 97.46           C  
ATOM   6851  C   ASN B 136       0.489   5.907 -39.440  1.00 97.46           C  
ATOM   6852  CB  ASN B 136       0.712   7.053 -41.680  1.00 97.46           C  
ATOM   6855  O   ASN B 136       1.521   5.946 -38.768  1.00 97.46           O  
ATOM   6856  CG  ASN B 136      -0.060   7.807 -42.740  1.00 97.46           C  
ATOM   6857  ND2 ASN B 136      -0.693   7.118 -43.659  1.00 97.46           N  
ATOM   6860  OD1 ASN B 136      -0.115   9.021 -42.751  1.00 97.46           O  
ATOM   6861  N   VAL B 137      -0.291   4.828 -39.488  1.00 97.63           N  
ATOM   6863  CA  VAL B 137       0.028   3.571 -38.798  1.00 97.63           C  
ATOM   6865  C   VAL B 137       1.185   2.869 -39.507  1.00 97.63           C  
ATOM   6866  CB  VAL B 137      -1.201   2.651 -38.745  1.00 97.63           C  
ATOM   6868  O   VAL B 137       1.159   2.700 -40.724  1.00 97.63           O  
ATOM   6869  CG1 VAL B 137      -0.897   1.269 -38.165  1.00 97.63           C  
ATOM   6873  CG2 VAL B 137      -2.356   3.268 -37.942  1.00 97.63           C  
ATOM   6877  N   VAL B 138       2.171   2.428 -38.732  1.00 97.16           N  
ATOM   6879  CA  VAL B 138       3.339   1.649 -39.171  1.00 97.16           C  
ATOM   6881  C   VAL B 138       3.109   0.157 -38.941  1.00 97.16           C  
ATOM   6882  CB  VAL B 138       4.589   2.121 -38.401  1.00 97.16           C  
ATOM   6884  O   VAL B 138       3.294  -0.643 -39.848  1.00 97.16           O  
ATOM   6885  CG1 VAL B 138       5.840   1.298 -38.725  1.00 97.16           C  
ATOM   6889  CG2 VAL B 138       4.906   3.592 -38.693  1.00 97.16           C  
ATOM   6893  N   ALA B 139       2.696  -0.207 -37.726  1.00 97.01           N  
ATOM   6895  CA  ALA B 139       2.554  -1.586 -37.266  1.00 97.01           C  
ATOM   6897  C   ALA B 139       1.585  -1.653 -36.072  1.00 97.01           C  
ATOM   6898  CB  ALA B 139       3.950  -2.088 -36.879  1.00 97.01           C  
ATOM   6902  O   ALA B 139       1.176  -0.611 -35.549  1.00 97.01           O  
ATOM   6903  N   TRP B 140       1.218  -2.848 -35.609  1.00 97.21           N  
ATOM   6905  CA  TRP B 140       0.258  -3.019 -34.507  1.00 97.21           C  
ATOM   6907  C   TRP B 140       0.464  -4.311 -33.733  1.00 97.21           C  
ATOM   6908  CB  TRP B 140      -1.172  -2.993 -35.059  1.00 97.21           C  
ATOM   6911  O   TRP B 140       1.169  -5.210 -34.172  1.00 97.21           O  
ATOM   6912  CG  TRP B 140      -1.410  -3.901 -36.223  1.00 97.21           C  
ATOM   6913  CD1 TRP B 140      -1.666  -5.231 -36.194  1.00 97.21           C  
ATOM   6915  CD2 TRP B 140      -1.354  -3.537 -37.628  1.00 97.21           C  
ATOM   6916  CE2 TRP B 140      -1.603  -4.698 -38.413  1.00 97.21           C  
ATOM   6917  CE3 TRP B 140      -1.118  -2.327 -38.307  1.00 97.21           C  
ATOM   6919  NE1 TRP B 140      -1.796  -5.698 -37.489  1.00 97.21           N  
ATOM   6921  CH2 TRP B 140      -1.474  -3.419 -40.459  1.00 97.21           C  
ATOM   6923  CZ2 TRP B 140      -1.649  -4.655 -39.811  1.00 97.21           C  
ATOM   6925  CZ3 TRP B 140      -1.195  -2.263 -39.707  1.00 97.21           C  
ATOM   6927  N   ASN B 141      -0.197  -4.429 -32.588  1.00 97.11           N  
ATOM   6929  CA  ASN B 141      -0.413  -5.714 -31.940  1.00 97.11           C  
ATOM   6931  C   ASN B 141      -1.738  -5.714 -31.179  1.00 97.11           C  
ATOM   6932  CB  ASN B 141       0.785  -6.039 -31.038  1.00 97.11           C  
ATOM   6935  O   ASN B 141      -2.264  -4.660 -30.808  1.00 97.11           O  
ATOM   6936  CG  ASN B 141       1.020  -7.528 -30.878  1.00 97.11           C  
ATOM   6937  ND2 ASN B 141       2.215  -7.920 -30.527  1.00 97.11           N  
ATOM   6940  OD1 ASN B 141       0.149  -8.356 -31.078  1.00 97.11           O  
ATOM   6941  N   SER B 142      -2.287  -6.902 -30.946  1.00 97.01           N  
ATOM   6943  CA  SER B 142      -3.528  -7.081 -30.208  1.00 97.01           C  
ATOM   6945  C   SER B 142      -3.496  -8.368 -29.408  1.00 97.01           C  
ATOM   6946  CB  SER B 142      -4.713  -7.088 -31.168  1.00 97.01           C  
ATOM   6949  O   SER B 142      -3.115  -9.423 -29.911  1.00 97.01           O  
ATOM   6950  OG  SER B 142      -5.943  -7.057 -30.465  1.00 97.01           O  
ATOM   6952  N   GLU B 143      -3.936  -8.291 -28.158  1.00 96.11           N  
ATOM   6954  CA  GLU B 143      -4.030  -9.448 -27.286  1.00 96.11           C  
ATOM   6956  C   GLU B 143      -5.351  -9.455 -26.521  1.00 96.11           C  
ATOM   6957  CB  GLU B 143      -2.806  -9.502 -26.362  1.00 96.11           C  
ATOM   6960  O   GLU B 143      -5.813  -8.441 -25.990  1.00 96.11           O  
ATOM   6961  CG  GLU B 143      -2.740 -10.843 -25.634  1.00 96.11           C  
ATOM   6964  CD  GLU B 143      -1.440 -11.061 -24.855  1.00 96.11           C  
ATOM   6965  OE1 GLU B 143      -1.095 -12.251 -24.678  1.00 96.11           O  
ATOM   6966  OE2 GLU B 143      -0.886 -10.107 -24.273  1.00 96.11           O  
ATOM   6967  N   GLU B 144      -5.956 -10.635 -26.444  1.00 94.06           N  
ATOM   6969  CA  GLU B 144      -7.160 -10.868 -25.663  1.00 94.06           C  
ATOM   6971  C   GLU B 144      -6.820 -11.419 -24.280  1.00 94.06           C  
ATOM   6972  CB  GLU B 144      -8.116 -11.795 -26.418  1.00 94.06           C  
ATOM   6975  O   GLU B 144      -5.953 -12.285 -24.102  1.00 94.06           O  
ATOM   6976  CG  GLU B 144      -8.693 -11.068 -27.635  1.00 94.06           C  
ATOM   6979  CD  GLU B 144      -9.744 -11.883 -28.388  1.00 94.06           C  
ATOM   6980  OE1 GLU B 144     -10.833 -11.319 -28.652  1.00 94.06           O  
ATOM   6981  OE2 GLU B 144      -9.434 -12.982 -28.874  1.00 94.06           O  
ATOM   6982  N   TRP B 145      -7.560 -10.932 -23.291  1.00 93.09           N  
ATOM   6984  CA  TRP B 145      -7.687 -11.532 -21.982  1.00 93.09           C  
ATOM   6986  C   TRP B 145      -9.077 -12.152 -21.894  1.00 93.09           C  
ATOM   6987  CB  TRP B 145      -7.377 -10.492 -20.910  1.00 93.09           C  
ATOM   6990  O   TRP B 145     -10.081 -11.491 -21.615  1.00 93.09           O  
ATOM   6991  CG  TRP B 145      -7.255 -11.005 -19.511  1.00 93.09           C  
ATOM   6992  CD1 TRP B 145      -7.622 -12.226 -19.042  1.00 93.09           C  
ATOM   6994  CD2 TRP B 145      -6.772 -10.262 -18.353  1.00 93.09           C  
ATOM   6995  CE2 TRP B 145      -6.877 -11.101 -17.208  1.00 93.09           C  
ATOM   6996  CE3 TRP B 145      -6.298  -8.947 -18.149  1.00 93.09           C  
ATOM   6998  NE1 TRP B 145      -7.392 -12.282 -17.684  1.00 93.09           N  
ATOM   7000  CH2 TRP B 145      -6.036  -9.364 -15.757  1.00 93.09           C  
ATOM   7002  CZ2 TRP B 145      -6.514 -10.672 -15.930  1.00 93.09           C  
ATOM   7004  CZ3 TRP B 145      -5.933  -8.502 -16.863  1.00 93.09           C  
ATOM   7006  N   HIS B 146      -9.124 -13.444 -22.209  1.00 80.63           N  
ATOM   7008  CA  HIS B 146     -10.361 -14.203 -22.216  1.00 80.63           C  
ATOM   7010  C   HIS B 146     -10.794 -14.608 -20.821  1.00 80.63           C  
ATOM   7011  CB  HIS B 146     -10.236 -15.454 -23.083  1.00 80.63           C  
ATOM   7014  O   HIS B 146     -10.002 -14.852 -19.911  1.00 80.63           O  
ATOM   7015  CG  HIS B 146     -10.010 -15.126 -24.523  1.00 80.63           C  
ATOM   7016  CD2 HIS B 146      -8.833 -15.271 -25.197  1.00 80.63           C  
ATOM   7018  ND1 HIS B 146     -10.956 -14.679 -25.418  1.00 80.63           N  
ATOM   7020  CE1 HIS B 146     -10.361 -14.587 -26.617  1.00 80.63           C  
ATOM   7022  NE2 HIS B 146      -9.069 -14.936 -26.521  1.00 80.63           N  
ATOM   7023  N   THR B 147     -12.097 -14.778 -20.715  1.00 65.16           N  
ATOM   7025  CA  THR B 147     -12.725 -15.556 -19.672  1.00 65.16           C  
ATOM   7027  C   THR B 147     -12.797 -17.006 -20.177  1.00 65.16           C  
ATOM   7028  CB  THR B 147     -14.124 -14.943 -19.422  1.00 65.16           C  
ATOM   7030  O   THR B 147     -13.467 -17.224 -21.183  1.00 65.16           O  
ATOM   7031  CG2 THR B 147     -14.076 -13.421 -19.186  1.00 65.16           C  
ATOM   7035  OG1 THR B 147     -14.952 -15.120 -20.551  1.00 65.16           O  
ATOM   7037  N   ASN B 148     -12.258 -18.032 -19.505  1.00 61.23           N  
ATOM   7039  CA  ASN B 148     -12.747 -19.416 -19.749  1.00 61.23           C  
ATOM   7041  C   ASN B 148     -14.141 -19.629 -19.153  1.00 61.23           C  
ATOM   7042  CB  ASN B 148     -11.840 -20.560 -19.270  1.00 61.23           C  
ATOM   7045  O   ASN B 148     -14.498 -20.730 -18.734  1.00 61.23           O  
ATOM   7046  CG  ASN B 148     -10.524 -20.716 -19.999  1.00 61.23           C  
ATOM   7047  ND2 ASN B 148      -9.701 -21.657 -19.588  1.00 61.23           N  
ATOM   7050  OD1 ASN B 148     -10.218 -20.047 -20.965  1.00 61.23           O  
ATOM   7051  N   ALA B 149     -14.952 -18.584 -19.071  1.00 59.05           N  
ATOM   7053  CA  ALA B 149     -16.350 -18.817 -18.863  1.00 59.05           C  
ATOM   7055  C   ALA B 149     -16.862 -19.560 -20.097  1.00 59.05           C  
ATOM   7056  CB  ALA B 149     -17.045 -17.487 -18.616  1.00 59.05           C  
ATOM   7060  O   ALA B 149     -16.843 -19.043 -21.208  1.00 59.05           O  
ATOM   7061  N   GLU B 150     -17.385 -20.760 -19.869  1.00 60.02           N  
ATOM   7063  CA  GLU B 150     -18.135 -21.562 -20.844  1.00 60.02           C  
ATOM   7065  C   GLU B 150     -19.332 -20.796 -21.439  1.00 60.02           C  
ATOM   7066  CB  GLU B 150     -18.664 -22.801 -20.113  1.00 60.02           C  
ATOM   7069  O   GLU B 150     -19.955 -21.206 -22.417  1.00 60.02           O  
ATOM   7070  CG  GLU B 150     -17.556 -23.673 -19.498  1.00 60.02           C  
ATOM   7073  CD  GLU B 150     -18.125 -24.898 -18.765  1.00 60.02           C  
ATOM   7074  OE1 GLU B 150     -17.337 -25.838 -18.530  1.00 60.02           O  
ATOM   7075  OE2 GLU B 150     -19.329 -24.864 -18.414  1.00 60.02           O  
ATOM   7076  N   ARG B 151     -19.675 -19.650 -20.841  1.00 62.32           N  
ATOM   7078  CA  ARG B 151     -20.689 -18.738 -21.341  1.00 62.32           C  
ATOM   7080  C   ARG B 151     -20.131 -17.980 -22.538  1.00 62.32           C  
ATOM   7081  CB  ARG B 151     -21.166 -17.810 -20.220  1.00 62.32           C  
ATOM   7084  O   ARG B 151     -19.438 -16.980 -22.376  1.00 62.32           O  
ATOM   7085  CG  ARG B 151     -21.816 -18.609 -19.085  1.00 62.32           C  
ATOM   7088  CD  ARG B 151     -22.403 -17.656 -18.045  1.00 62.32           C  
ATOM   7091  NE  ARG B 151     -22.882 -18.397 -16.867  1.00 62.32           N  
ATOM   7093  NH1 ARG B 151     -23.747 -16.608 -15.717  1.00 62.32           N  
ATOM   7096  NH2 ARG B 151     -23.785 -18.643 -14.796  1.00 62.32           N  
ATOM   7099  CZ  ARG B 151     -23.468 -17.880 -15.803  1.00 62.32           C  
ATOM   7100  N   LEU B 152     -20.571 -18.422 -23.713  1.00 56.47           N  
ATOM   7102  CA  LEU B 152     -20.355 -17.899 -25.073  1.00 56.47           C  
ATOM   7104  C   LEU B 152     -20.457 -16.372 -25.285  1.00 56.47           C  
ATOM   7105  CB  LEU B 152     -21.387 -18.627 -25.965  1.00 56.47           C  
ATOM   7108  O   LEU B 152     -20.248 -15.897 -26.396  1.00 56.47           O  
ATOM   7109  CG  LEU B 152     -20.857 -19.975 -26.490  1.00 56.47           C  
ATOM   7111  CD1 LEU B 152     -21.958 -21.033 -26.524  1.00 56.47           C  
ATOM   7115  CD2 LEU B 152     -20.302 -19.804 -27.905  1.00 56.47           C  
ATOM   7119  N   HIS B 153     -20.777 -15.582 -24.264  1.00 62.15           N  
ATOM   7121  CA  HIS B 153     -21.067 -14.154 -24.389  1.00 62.15           C  
ATOM   7123  C   HIS B 153     -20.443 -13.289 -23.294  1.00 62.15           C  
ATOM   7124  CB  HIS B 153     -22.588 -13.970 -24.452  1.00 62.15           C  
ATOM   7127  O   HIS B 153     -20.840 -12.132 -23.143  1.00 62.15           O  
ATOM   7128  CG  HIS B 153     -23.226 -14.752 -25.569  1.00 62.15           C  
ATOM   7129  CD2 HIS B 153     -24.148 -15.752 -25.440  1.00 62.15           C  
ATOM   7131  ND1 HIS B 153     -22.909 -14.659 -26.904  1.00 62.15           N  
ATOM   7133  CE1 HIS B 153     -23.628 -15.579 -27.563  1.00 62.15           C  
ATOM   7135  NE2 HIS B 153     -24.403 -16.267 -26.711  1.00 62.15           N  
ATOM   7136  N   GLN B 154     -19.495 -13.811 -22.511  1.00 68.90           N  
ATOM   7138  CA  GLN B 154     -18.756 -12.931 -21.612  1.00 68.90           C  
ATOM   7140  C   GLN B 154     -17.901 -11.949 -22.423  1.00 68.90           C  
ATOM   7141  CB  GLN B 154     -17.939 -13.701 -20.575  1.00 68.90           C  
ATOM   7144  O   GLN B 154     -17.296 -12.336 -23.425  1.00 68.90           O  
ATOM   7145  CG  GLN B 154     -18.870 -14.283 -19.502  1.00 68.90           C  
ATOM   7148  CD  GLN B 154     -18.180 -14.603 -18.179  1.00 68.90           C  
ATOM   7149  NE2 GLN B 154     -18.925 -15.012 -17.176  1.00 68.90           N  
ATOM   7152  OE1 GLN B 154     -16.988 -14.487 -17.977  1.00 68.90           O  
ATOM   7153  N   PRO B 155     -17.893 -10.660 -22.048  1.00 73.98           N  
ATOM   7154  CA  PRO B 155     -17.132  -9.658 -22.768  1.00 73.98           C  
ATOM   7156  C   PRO B 155     -15.639  -9.962 -22.633  1.00 73.98           C  
ATOM   7157  CB  PRO B 155     -17.536  -8.315 -22.150  1.00 73.98           C  
ATOM   7160  O   PRO B 155     -15.081  -9.917 -21.541  1.00 73.98           O  
ATOM   7161  CG  PRO B 155     -17.980  -8.678 -20.734  1.00 73.98           C  
ATOM   7164  CD  PRO B 155     -18.564 -10.078 -20.897  1.00 73.98           C  
ATOM   7167  N   THR B 156     -14.994 -10.253 -23.758  1.00 84.87           N  
ATOM   7169  CA  THR B 156     -13.538 -10.350 -23.827  1.00 84.87           C  
ATOM   7171  C   THR B 156     -12.934  -8.961 -23.634  1.00 84.87           C  
ATOM   7172  CB  THR B 156     -13.090 -10.943 -25.170  1.00 84.87           C  
ATOM   7174  O   THR B 156     -13.292  -8.018 -24.346  1.00 84.87           O  
ATOM   7175  CG2 THR B 156     -11.587 -11.190 -25.208  1.00 84.87           C  
ATOM   7179  OG1 THR B 156     -13.707 -12.191 -25.389  1.00 84.87           O  
ATOM   7181  N   LEU B 157     -12.003  -8.835 -22.686  1.00 94.36           N  
ATOM   7183  CA  LEU B 157     -11.153  -7.655 -22.584  1.00 94.36           C  
ATOM   7185  C   LEU B 157     -10.036  -7.793 -23.620  1.00 94.36           C  
ATOM   7186  CB  LEU B 157     -10.605  -7.544 -21.152  1.00 94.36           C  
ATOM   7189  O   LEU B 157      -9.218  -8.705 -23.526  1.00 94.36           O  
ATOM   7190  CG  LEU B 157      -9.748  -6.287 -20.910  1.00 94.36           C  
ATOM   7192  CD1 LEU B 157     -10.599  -5.022 -20.992  1.00 94.36           C  
ATOM   7196  CD2 LEU B 157      -9.125  -6.349 -19.521  1.00 94.36           C  
ATOM   7200  N   ARG B 158      -9.987  -6.902 -24.606  1.00 96.17           N  
ATOM   7202  CA  ARG B 158      -8.917  -6.866 -25.608  1.00 96.17           C  
ATOM   7204  C   ARG B 158      -8.087  -5.605 -25.418  1.00 96.17           C  
ATOM   7205  CB  ARG B 158      -9.546  -6.994 -27.003  1.00 96.17           C  
ATOM   7208  O   ARG B 158      -8.656  -4.536 -25.203  1.00 96.17           O  
ATOM   7209  CG  ARG B 158      -8.513  -6.991 -28.141  1.00 96.17           C  
ATOM   7212  CD  ARG B 158      -9.210  -7.089 -29.502  1.00 96.17           C  
ATOM   7215  NE  ARG B 158      -9.673  -8.455 -29.807  1.00 96.17           N  
ATOM   7217  NH1 ARG B 158      -7.811  -9.192 -30.957  1.00 96.17           N  
ATOM   7220  NH2 ARG B 158      -9.629 -10.453 -30.878  1.00 96.17           N  
ATOM   7223  CZ  ARG B 158      -9.036  -9.351 -30.541  1.00 96.17           C  
ATOM   7224  N   LEU B 159      -6.767  -5.729 -25.516  1.00 97.18           N  
ATOM   7226  CA  LEU B 159      -5.835  -4.611 -25.622  1.00 97.18           C  
ATOM   7228  C   LEU B 159      -5.251  -4.611 -27.034  1.00 97.18           C  
ATOM   7229  CB  LEU B 159      -4.756  -4.737 -24.533  1.00 97.18           C  
ATOM   7232  O   LEU B 159      -4.599  -5.573 -27.428  1.00 97.18           O  
ATOM   7233  CG  LEU B 159      -3.647  -3.667 -24.586  1.00 97.18           C  
ATOM   7235  CD1 LEU B 159      -4.189  -2.242 -24.461  1.00 97.18           C  
ATOM   7239  CD2 LEU B 159      -2.676  -3.888 -23.427  1.00 97.18           C  
ATOM   7243  N   THR B 160      -5.485  -3.536 -27.780  1.00 97.50           N  
ATOM   7245  CA  THR B 160      -4.934  -3.333 -29.127  1.00 97.50           C  
ATOM   7247  C   THR B 160      -4.160  -2.034 -29.151  1.00 97.50           C  
ATOM   7248  CB  THR B 160      -6.043  -3.282 -30.179  1.00 97.50           C  
ATOM   7250  O   THR B 160      -4.652  -1.030 -28.635  1.00 97.50           O  
ATOM   7251  CG2 THR B 160      -5.538  -3.044 -31.597  1.00 97.50           C  
ATOM   7255  OG1 THR B 160      -6.731  -4.509 -30.185  1.00 97.50           O  
ATOM   7257  N   TYR B 161      -2.978  -2.038 -29.762  1.00 97.59           N  
ATOM   7259  CA  TYR B 161      -2.164  -0.844 -29.937  1.00 97.59           C  
ATOM   7261  C   TYR B 161      -1.552  -0.748 -31.333  1.00 97.59           C  
ATOM   7262  CB  TYR B 161      -1.104  -0.770 -28.836  1.00 97.59           C  
ATOM   7265  O   TYR B 161      -1.276  -1.758 -31.978  1.00 97.59           O  
ATOM   7266  CG  TYR B 161      -0.092  -1.897 -28.810  1.00 97.59           C  
ATOM   7267  CD1 TYR B 161      -0.250  -2.948 -27.890  1.00 97.59           C  
ATOM   7269  CD2 TYR B 161       1.040  -1.858 -29.645  1.00 97.59           C  
ATOM   7271  CE1 TYR B 161       0.768  -3.903 -27.746  1.00 97.59           C  
ATOM   7273  CE2 TYR B 161       2.040  -2.844 -29.526  1.00 97.59           C  
ATOM   7275  OH  TYR B 161       2.953  -4.683 -28.293  1.00 97.59           O  
ATOM   7277  CZ  TYR B 161       1.925  -3.838 -28.540  1.00 97.59           C  
ATOM   7278  N   TRP B 162      -1.306   0.484 -31.776  1.00 97.88           N  
ATOM   7280  CA  TRP B 162      -0.703   0.804 -33.068  1.00 97.88           C  
ATOM   7282  C   TRP B 162       0.540   1.665 -32.865  1.00 97.88           C  
ATOM   7283  CB  TRP B 162      -1.713   1.531 -33.963  1.00 97.88           C  
ATOM   7286  O   TRP B 162       0.477   2.670 -32.155  1.00 97.88           O  
ATOM   7287  CG  TRP B 162      -2.947   0.762 -34.331  1.00 97.88           C  
ATOM   7288  CD1 TRP B 162      -3.136   0.059 -35.470  1.00 97.88           C  
ATOM   7290  CD2 TRP B 162      -4.190   0.629 -33.582  1.00 97.88           C  
ATOM   7291  CE2 TRP B 162      -5.111  -0.135 -34.360  1.00 97.88           C  
ATOM   7292  CE3 TRP B 162      -4.637   1.095 -32.327  1.00 97.88           C  
ATOM   7294  NE1 TRP B 162      -4.412  -0.467 -35.499  1.00 97.88           N  
ATOM   7296  CH2 TRP B 162      -6.838   0.107 -32.690  1.00 97.88           C  
ATOM   7298  CZ2 TRP B 162      -6.424  -0.381 -33.938  1.00 97.88           C  
ATOM   7300  CZ3 TRP B 162      -5.942   0.830 -31.882  1.00 97.88           C  
ATOM   7302  N   LEU B 163       1.645   1.299 -33.520  1.00 97.61           N  
ATOM   7304  CA  LEU B 163       2.777   2.194 -33.744  1.00 97.61           C  
ATOM   7306  C   LEU B 163       2.408   3.145 -34.875  1.00 97.61           C  
ATOM   7307  CB  LEU B 163       4.040   1.399 -34.125  1.00 97.61           C  
ATOM   7310  O   LEU B 163       2.019   2.702 -35.956  1.00 97.61           O  
ATOM   7311  CG  LEU B 163       5.296   2.251 -34.381  1.00 97.61           C  
ATOM   7313  CD1 LEU B 163       5.738   3.017 -33.136  1.00 97.61           C  
ATOM   7317  CD2 LEU B 163       6.447   1.339 -34.805  1.00 97.61           C  
ATOM   7321  N   VAL B 164       2.563   4.442 -34.645  1.00 97.83           N  
ATOM   7323  CA  VAL B 164       2.244   5.479 -35.624  1.00 97.83           C  
ATOM   7325  C   VAL B 164       3.429   6.417 -35.807  1.00 97.83           C  
ATOM   7326  CB  VAL B 164       0.941   6.224 -35.272  1.00 97.83           C  
ATOM   7328  O   VAL B 164       4.141   6.720 -34.851  1.00 97.83           O  
ATOM   7329  CG1 VAL B 164      -0.210   5.250 -34.992  1.00 97.83           C  
ATOM   7333  CG2 VAL B 164       1.046   7.153 -34.059  1.00 97.83           C  
ATOM   7337  N   LYS B 165       3.635   6.883 -37.038  1.00 97.27           N  
ATOM   7339  CA  LYS B 165       4.638   7.893 -37.394  1.00 97.27           C  
ATOM   7341  C   LYS B 165       3.946   9.240 -37.559  1.00 97.27           C  
ATOM   7342  CB  LYS B 165       5.353   7.443 -38.668  1.00 97.27           C  
ATOM   7345  O   LYS B 165       3.001   9.349 -38.340  1.00 97.27           O  
ATOM   7346  CG  LYS B 165       6.504   8.375 -39.074  1.00 97.27           C  
ATOM   7349  CD  LYS B 165       7.139   7.801 -40.341  1.00 97.27           C  
ATOM   7352  CE  LYS B 165       8.334   8.621 -40.824  1.00 97.27           C  
ATOM   7355  NZ  LYS B 165       8.888   7.993 -42.051  1.00 97.27           N  
ATOM   7359  N   ILE B 166       4.394  10.249 -36.817  1.00 97.63           N  
ATOM   7361  CA  ILE B 166       3.748  11.564 -36.773  1.00 97.63           C  
ATOM   7363  C   ILE B 166       4.052  12.351 -38.050  1.00 97.63           C  
ATOM   7364  CB  ILE B 166       4.175  12.330 -35.503  1.00 97.63           C  
ATOM   7366  O   ILE B 166       5.214  12.580 -38.392  1.00 97.63           O  
ATOM   7367  CG1 ILE B 166       3.916  11.532 -34.205  1.00 97.63           C  
ATOM   7370  CG2 ILE B 166       3.477  13.701 -35.419  1.00 97.63           C  
ATOM   7374  CD1 ILE B 166       2.511  10.950 -34.058  1.00 97.63           C  
ATOM   7378  N   ASN B 167       3.006  12.810 -38.733  1.00 96.48           N  
ATOM   7380  CA  ASN B 167       3.100  13.597 -39.965  1.00 96.48           C  
ATOM   7382  C   ASN B 167       3.031  15.099 -39.704  1.00 96.48           C  
ATOM   7383  CB  ASN B 167       1.933  13.226 -40.879  1.00 96.48           C  
ATOM   7386  O   ASN B 167       3.604  15.883 -40.454  1.00 96.48           O  
ATOM   7387  CG  ASN B 167       1.928  11.781 -41.306  1.00 96.48           C  
ATOM   7388  ND2 ASN B 167       0.739  11.261 -41.465  1.00 96.48           N  
ATOM   7391  OD1 ASN B 167       2.953  11.151 -41.512  1.00 96.48           O  
ATOM   7392  N   VAL B 168       2.300  15.495 -38.661  1.00 95.46           N  
ATOM   7394  CA  VAL B 168       1.979  16.894 -38.382  1.00 95.46           C  
ATOM   7396  C   VAL B 168       2.304  17.203 -36.927  1.00 95.46           C  
ATOM   7397  CB  VAL B 168       0.501  17.196 -38.716  1.00 95.46           C  
ATOM   7399  O   VAL B 168       1.689  16.653 -36.014  1.00 95.46           O  
ATOM   7400  CG1 VAL B 168       0.172  18.677 -38.499  1.00 95.46           C  
ATOM   7404  CG2 VAL B 168       0.163  16.860 -40.176  1.00 95.46           C  
ATOM   7408  N   SER B 169       3.257  18.109 -36.707  1.00 95.88           N  
ATOM   7410  CA  SER B 169       3.479  18.700 -35.383  1.00 95.88           C  
ATOM   7412  C   SER B 169       2.236  19.477 -34.955  1.00 95.88           C  
ATOM   7413  CB  SER B 169       4.665  19.666 -35.395  1.00 95.88           C  
ATOM   7416  O   SER B 169       1.678  20.240 -35.744  1.00 95.88           O  
ATOM   7417  OG  SER B 169       5.865  19.005 -35.747  1.00 95.88           O  
ATOM   7419  N   SER B 170       1.818  19.320 -33.703  1.00 94.07           N  
ATOM   7421  CA  SER B 170       0.703  20.082 -33.144  1.00 94.07           C  
ATOM   7423  C   SER B 170       0.979  20.446 -31.694  1.00 94.07           C  
ATOM   7424  CB  SER B 170      -0.598  19.290 -33.275  1.00 94.07           C  
ATOM   7427  O   SER B 170       1.541  19.655 -30.942  1.00 94.07           O  
ATOM   7428  OG  SER B 170      -1.689  20.092 -32.870  1.00 94.07           O  
ATOM   7430  N   GLU B 171       0.554  21.644 -31.314  1.00 93.83           N  
ATOM   7432  CA  GLU B 171       0.637  22.172 -29.955  1.00 93.83           C  
ATOM   7434  C   GLU B 171      -0.786  22.164 -29.370  1.00 93.83           C  
ATOM   7435  CB  GLU B 171       1.278  23.571 -29.987  1.00 93.83           C  
ATOM   7438  O   GLU B 171      -1.583  23.047 -29.704  1.00 93.83           O  
ATOM   7439  CG  GLU B 171       2.743  23.501 -30.464  1.00 93.83           C  
ATOM   7442  CD  GLU B 171       3.459  24.859 -30.515  1.00 93.83           C  
ATOM   7443  OE1 GLU B 171       4.657  24.846 -30.886  1.00 93.83           O  
ATOM   7444  OE2 GLU B 171       2.821  25.892 -30.214  1.00 93.83           O  
ATOM   7445  N   PRO B 172      -1.182  21.116 -28.620  1.00 95.41           N  
ATOM   7446  CA  PRO B 172      -2.472  21.082 -27.941  1.00 95.41           C  
ATOM   7448  C   PRO B 172      -2.492  22.065 -26.769  1.00 95.41           C  
ATOM   7449  CB  PRO B 172      -2.641  19.645 -27.438  1.00 95.41           C  
ATOM   7452  O   PRO B 172      -1.504  22.229 -26.056  1.00 95.41           O  
ATOM   7453  CG  PRO B 172      -1.198  19.240 -27.157  1.00 95.41           C  
ATOM   7456  CD  PRO B 172      -0.423  19.920 -28.286  1.00 95.41           C  
ATOM   7459  N   GLU B 173      -3.651  22.667 -26.535  1.00 95.24           N  
ATOM   7461  CA  GLU B 173      -3.921  23.395 -25.297  1.00 95.24           C  
ATOM   7463  C   GLU B 173      -4.383  22.424 -24.210  1.00 95.24           C  
ATOM   7464  CB  GLU B 173      -4.984  24.476 -25.529  1.00 95.24           C  
ATOM   7467  O   GLU B 173      -5.112  21.467 -24.488  1.00 95.24           O  
ATOM   7468  CG  GLU B 173      -4.482  25.590 -26.462  1.00 95.24           C  
ATOM   7471  CD  GLU B 173      -5.544  26.664 -26.753  1.00 95.24           C  
ATOM   7472  OE1 GLU B 173      -5.177  27.670 -27.398  1.00 95.24           O  
ATOM   7473  OE2 GLU B 173      -6.727  26.466 -26.385  1.00 95.24           O  
ATOM   7474  N   ASP B 174      -4.001  22.699 -22.964  1.00 96.67           N  
ATOM   7476  CA  ASP B 174      -4.564  22.013 -21.806  1.00 96.67           C  
ATOM   7478  C   ASP B 174      -6.064  22.303 -21.686  1.00 96.67           C  
ATOM   7479  CB  ASP B 174      -3.903  22.487 -20.510  1.00 96.67           C  
ATOM   7482  O   ASP B 174      -6.497  23.452 -21.796  1.00 96.67           O  
ATOM   7483  CG  ASP B 174      -2.460  22.049 -20.280  1.00 96.67           C  
ATOM   7484  OD1 ASP B 174      -1.933  22.472 -19.225  1.00 96.67           O  
ATOM   7485  OD2 ASP B 174      -1.928  21.233 -21.063  1.00 96.67           O  
ATOM   7486  N   PHE B 175      -6.869  21.287 -21.371  1.00 96.23           N  
ATOM   7488  CA  PHE B 175      -8.310  21.472 -21.204  1.00 96.23           C  
ATOM   7490  C   PHE B 175      -8.939  20.497 -20.220  1.00 96.23           C  
ATOM   7491  CB  PHE B 175      -9.020  21.398 -22.557  1.00 96.23           C  
ATOM   7494  O   PHE B 175      -8.472  19.376 -20.029  1.00 96.23           O  
ATOM   7495  CG  PHE B 175      -9.029  20.034 -23.225  1.00 96.23           C  
ATOM   7496  CD1 PHE B 175      -7.883  19.568 -23.890  1.00 96.23           C  
ATOM   7498  CD2 PHE B 175     -10.195  19.246 -23.228  1.00 96.23           C  
ATOM   7500  CE1 PHE B 175      -7.896  18.340 -24.569  1.00 96.23           C  
ATOM   7502  CE2 PHE B 175     -10.208  18.013 -23.906  1.00 96.23           C  
ATOM   7504  CZ  PHE B 175      -9.058  17.554 -24.570  1.00 96.23           C  
ATOM   7506  N   ASP B 176     -10.032  20.929 -19.598  1.00 95.82           N  
ATOM   7508  CA  ASP B 176     -10.790  20.118 -18.653  1.00 95.82           C  
ATOM   7510  C   ASP B 176     -11.765  19.206 -19.414  1.00 95.82           C  
ATOM   7511  CB  ASP B 176     -11.511  21.029 -17.649  1.00 95.82           C  
ATOM   7514  O   ASP B 176     -12.582  19.673 -20.206  1.00 95.82           O  
ATOM   7515  CG  ASP B 176     -10.591  21.731 -16.635  1.00 95.82           C  
ATOM   7516  OD1 ASP B 176     -11.124  22.239 -15.625  1.00 95.82           O  
ATOM   7517  OD2 ASP B 176      -9.357  21.820 -16.826  1.00 95.82           O  
ATOM   7518  N   VAL B 177     -11.688  17.897 -19.165  1.00 95.09           N  
ATOM   7520  CA  VAL B 177     -12.508  16.882 -19.840  1.00 95.09           C  
ATOM   7522  C   VAL B 177     -12.762  15.675 -18.939  1.00 95.09           C  
ATOM   7523  CB  VAL B 177     -11.853  16.490 -21.177  1.00 95.09           C  
ATOM   7525  O   VAL B 177     -12.058  15.444 -17.955  1.00 95.09           O  
ATOM   7526  CG1 VAL B 177     -10.527  15.736 -21.016  1.00 95.09           C  
ATOM   7530  CG2 VAL B 177     -12.794  15.696 -22.090  1.00 95.09           C  
ATOM   7534  N   VAL B 178     -13.797  14.900 -19.248  1.00 95.51           N  
ATOM   7536  CA  VAL B 178     -14.049  13.619 -18.582  1.00 95.51           C  
ATOM   7538  C   VAL B 178     -12.951  12.627 -18.975  1.00 95.51           C  
ATOM   7539  CB  VAL B 178     -15.449  13.084 -18.933  1.00 95.51           C  
ATOM   7541  O   VAL B 178     -12.736  12.372 -20.160  1.00 95.51           O  
ATOM   7542  CG1 VAL B 178     -15.712  11.722 -18.279  1.00 95.51           C  
ATOM   7546  CG2 VAL B 178     -16.530  14.060 -18.445  1.00 95.51           C  
ATOM   7550  N   GLN B 179     -12.270  12.065 -17.974  1.00 95.76           N  
ATOM   7552  CA  GLN B 179     -11.206  11.078 -18.158  1.00 95.76           C  
ATOM   7554  C   GLN B 179     -11.505   9.817 -17.351  1.00 95.76           C  
ATOM   7555  CB  GLN B 179      -9.848  11.657 -17.742  1.00 95.76           C  
ATOM   7558  O   GLN B 179     -11.829   9.899 -16.164  1.00 95.76           O  
ATOM   7559  CG  GLN B 179      -9.393  12.811 -18.641  1.00 95.76           C  
ATOM   7562  CD  GLN B 179      -8.021  13.342 -18.243  1.00 95.76           C  
ATOM   7563  NE2 GLN B 179      -7.874  14.633 -18.052  1.00 95.76           N  
ATOM   7566  OE1 GLN B 179      -7.061  12.609 -18.075  1.00 95.76           O  
ATOM   7567  N   LYS B 180     -11.370   8.651 -17.987  1.00 95.81           N  
ATOM   7569  CA  LYS B 180     -11.471   7.343 -17.335  1.00 95.81           C  
ATOM   7571  C   LYS B 180     -10.089   6.759 -17.061  1.00 95.81           C  
ATOM   7572  CB  LYS B 180     -12.335   6.385 -18.163  1.00 95.81           C  
ATOM   7575  O   LYS B 180      -9.208   6.861 -17.902  1.00 95.81           O  
ATOM   7576  CG  LYS B 180     -13.820   6.757 -18.062  1.00 95.81           C  
ATOM   7579  CD  LYS B 180     -14.670   5.738 -18.832  1.00 95.81           C  
ATOM   7582  CE  LYS B 180     -16.162   5.838 -18.505  1.00 95.81           C  
ATOM   7585  NZ  LYS B 180     -16.427   5.440 -17.097  1.00 95.81           N  
ATOM   7589  N   PHE B 181      -9.912   6.126 -15.910  1.00 95.63           N  
ATOM   7591  CA  PHE B 181      -8.661   5.497 -15.503  1.00 95.63           C  
ATOM   7593  C   PHE B 181      -8.906   4.031 -15.130  1.00 95.63           C  
ATOM   7594  CB  PHE B 181      -8.037   6.261 -14.329  1.00 95.63           C  
ATOM   7597  O   PHE B 181      -9.902   3.736 -14.459  1.00 95.63           O  
ATOM   7598  CG  PHE B 181      -7.448   7.604 -14.714  1.00 95.63           C  
ATOM   7599  CD1 PHE B 181      -6.053   7.759 -14.828  1.00 95.63           C  
ATOM   7601  CD2 PHE B 181      -8.290   8.702 -14.956  1.00 95.63           C  
ATOM   7603  CE1 PHE B 181      -5.506   9.010 -15.164  1.00 95.63           C  
ATOM   7605  CE2 PHE B 181      -7.742   9.947 -15.307  1.00 95.63           C  
ATOM   7607  CZ  PHE B 181      -6.351  10.107 -15.402  1.00 95.63           C  
ATOM   7609  N   PRO B 182      -8.018   3.110 -15.537  1.00 93.56           N  
ATOM   7610  CA  PRO B 182      -8.081   1.724 -15.101  1.00 93.56           C  
ATOM   7612  C   PRO B 182      -7.752   1.617 -13.611  1.00 93.56           C  
ATOM   7613  CB  PRO B 182      -7.065   0.970 -15.953  1.00 93.56           C  
ATOM   7616  O   PRO B 182      -6.855   2.293 -13.103  1.00 93.56           O  
ATOM   7617  CG  PRO B 182      -6.024   2.042 -16.252  1.00 93.56           C  
ATOM   7620  CD  PRO B 182      -6.834   3.329 -16.355  1.00 93.56           C  
ATOM   7623  N   LEU B 183      -8.478   0.751 -12.912  1.00 92.32           N  
ATOM   7625  CA  LEU B 183      -8.301   0.505 -11.488  1.00 92.32           C  
ATOM   7627  C   LEU B 183      -8.669  -0.930 -11.102  1.00 92.32           C  
ATOM   7628  CB  LEU B 183      -9.180   1.488 -10.693  1.00 92.32           C  
ATOM   7631  O   LEU B 183      -9.494  -1.587 -11.743  1.00 92.32           O  
ATOM   7632  CG  LEU B 183      -8.620   2.902 -10.461  1.00 92.32           C  
ATOM   7634  CD1 LEU B 183      -9.655   3.622  -9.601  1.00 92.32           C  
ATOM   7638  CD2 LEU B 183      -7.289   2.878  -9.699  1.00 92.32           C  
ATOM   7642  N   ALA B 184      -8.115  -1.377  -9.972  1.00 93.43           N  
ATOM   7644  CA  ALA B 184      -8.725  -2.440  -9.183  1.00 93.43           C  
ATOM   7646  C   ALA B 184     -10.173  -2.075  -8.842  1.00 93.43           C  
ATOM   7647  CB  ALA B 184      -7.907  -2.659  -7.906  1.00 93.43           C  
ATOM   7651  O   ALA B 184     -10.466  -0.934  -8.489  1.00 93.43           O  
ATOM   7652  N   TYR B 185     -11.080  -3.045  -8.919  1.00 94.86           N  
ATOM   7654  CA  TYR B 185     -12.448  -2.820  -8.471  1.00 94.86           C  
ATOM   7656  C   TYR B 185     -12.482  -2.785  -6.937  1.00 94.86           C  
ATOM   7657  CB  TYR B 185     -13.351  -3.902  -9.057  1.00 94.86           C  
ATOM   7660  O   TYR B 185     -12.098  -3.769  -6.294  1.00 94.86           O  
ATOM   7661  CG  TYR B 185     -14.824  -3.657  -8.814  1.00 94.86           C  
ATOM   7662  CD1 TYR B 185     -15.451  -4.114  -7.638  1.00 94.86           C  
ATOM   7664  CD2 TYR B 185     -15.569  -2.942  -9.768  1.00 94.86           C  
ATOM   7666  CE1 TYR B 185     -16.823  -3.867  -7.438  1.00 94.86           C  
ATOM   7668  CE2 TYR B 185     -16.917  -2.637  -9.531  1.00 94.86           C  
ATOM   7670  OH  TYR B 185     -18.878  -2.870  -8.197  1.00 94.86           O  
ATOM   7672  CZ  TYR B 185     -17.554  -3.110  -8.374  1.00 94.86           C  
ATOM   7673  N   LEU B 186     -12.924  -1.663  -6.358  1.00 94.28           N  
ATOM   7675  CA  LEU B 186     -13.042  -1.466  -4.909  1.00 94.28           C  
ATOM   7677  C   LEU B 186     -14.525  -1.340  -4.530  1.00 94.28           C  
ATOM   7678  CB  LEU B 186     -12.184  -0.269  -4.419  1.00 94.28           C  
ATOM   7681  O   LEU B 186     -15.261  -0.556  -5.126  1.00 94.28           O  
ATOM   7682  CG  LEU B 186     -10.759  -0.191  -5.004  1.00 94.28           C  
ATOM   7684  CD1 LEU B 186     -10.064   1.126  -4.669  1.00 94.28           C  
ATOM   7688  CD2 LEU B 186      -9.874  -1.339  -4.511  1.00 94.28           C  
ATOM   7692  N   GLU B 187     -14.976  -2.132  -3.564  1.00 90.92           N  
ATOM   7694  CA  GLU B 187     -16.381  -2.183  -3.128  1.00 90.92           C  
ATOM   7696  C   GLU B 187     -16.664  -1.232  -1.967  1.00 90.92           C  
ATOM   7697  CB  GLU B 187     -16.736  -3.622  -2.719  1.00 90.92           C  
ATOM   7700  O   GLU B 187     -17.707  -0.586  -1.925  1.00 90.92           O  
ATOM   7701  CG  GLU B 187     -16.938  -4.487  -3.967  1.00 90.92           C  
ATOM   7704  CD  GLU B 187     -17.236  -5.965  -3.695  1.00 90.92           C  
ATOM   7705  OE1 GLU B 187     -17.313  -6.715  -4.703  1.00 90.92           O  
ATOM   7706  OE2 GLU B 187     -17.371  -6.340  -2.509  1.00 90.92           O  
ATOM   7707  N   ASP B 188     -15.715  -1.136  -1.044  1.00 91.50           N  
ATOM   7709  CA  ASP B 188     -15.787  -0.299   0.147  1.00 91.50           C  
ATOM   7711  C   ASP B 188     -14.424   0.367   0.294  1.00 91.50           C  
ATOM   7712  CB  ASP B 188     -16.145  -1.191   1.344  1.00 91.50           C  
ATOM   7715  O   ASP B 188     -13.430  -0.335   0.481  1.00 91.50           O  
ATOM   7716  CG  ASP B 188     -16.373  -0.423   2.644  1.00 91.50           C  
ATOM   7717  OD1 ASP B 188     -16.528  -1.123   3.673  1.00 91.50           O  
ATOM   7718  OD2 ASP B 188     -16.404   0.826   2.600  1.00 91.50           O  
ATOM   7719  N   TYR B 189     -14.368   1.684   0.095  1.00 91.11           N  
ATOM   7721  CA  TYR B 189     -13.130   2.456   0.019  1.00 91.11           C  
ATOM   7723  C   TYR B 189     -13.017   3.405   1.203  1.00 91.11           C  
ATOM   7724  CB  TYR B 189     -13.059   3.247  -1.295  1.00 91.11           C  
ATOM   7727  O   TYR B 189     -13.901   4.218   1.469  1.00 91.11           O  
ATOM   7728  CG  TYR B 189     -11.857   4.175  -1.414  1.00 91.11           C  
ATOM   7729  CD1 TYR B 189     -11.917   5.498  -0.930  1.00 91.11           C  
ATOM   7731  CD2 TYR B 189     -10.670   3.713  -2.004  1.00 91.11           C  
ATOM   7733  CE1 TYR B 189     -10.792   6.342  -1.019  1.00 91.11           C  
ATOM   7735  CE2 TYR B 189      -9.539   4.543  -2.088  1.00 91.11           C  
ATOM   7737  OH  TYR B 189      -8.490   6.648  -1.636  1.00 91.11           O  
ATOM   7739  CZ  TYR B 189      -9.591   5.853  -1.575  1.00 91.11           C  
ATOM   7740  N   THR B 190     -11.851   3.380   1.831  1.00 91.50           N  
ATOM   7742  CA  THR B 190     -11.344   4.474   2.655  1.00 91.50           C  
ATOM   7744  C   THR B 190      -9.938   4.819   2.175  1.00 91.50           C  
ATOM   7745  CB  THR B 190     -11.330   4.109   4.146  1.00 91.50           C  
ATOM   7747  O   THR B 190      -9.303   4.038   1.469  1.00 91.50           O  
ATOM   7748  CG2 THR B 190     -12.684   3.631   4.669  1.00 91.50           C  
ATOM   7752  OG1 THR B 190     -10.383   3.093   4.377  1.00 91.50           O  
ATOM   7754  N   THR B 191      -9.394   5.957   2.598  1.00 88.75           N  
ATOM   7756  CA  THR B 191      -8.019   6.340   2.234  1.00 88.75           C  
ATOM   7758  C   THR B 191      -6.953   5.370   2.756  1.00 88.75           C  
ATOM   7759  CB  THR B 191      -7.698   7.754   2.727  1.00 88.75           C  
ATOM   7761  O   THR B 191      -5.853   5.342   2.212  1.00 88.75           O  
ATOM   7762  CG2 THR B 191      -8.541   8.808   2.010  1.00 88.75           C  
ATOM   7766  OG1 THR B 191      -7.976   7.854   4.106  1.00 88.75           O  
ATOM   7768  N   ALA B 192      -7.256   4.554   3.773  1.00 90.43           N  
ATOM   7770  CA  ALA B 192      -6.306   3.617   4.379  1.00 90.43           C  
ATOM   7772  C   ALA B 192      -6.475   2.167   3.898  1.00 90.43           C  
ATOM   7773  CB  ALA B 192      -6.474   3.712   5.900  1.00 90.43           C  
ATOM   7777  O   ALA B 192      -5.496   1.422   3.778  1.00 90.43           O  
ATOM   7778  N   GLN B 193      -7.716   1.751   3.654  1.00 92.22           N  
ATOM   7780  CA  GLN B 193      -8.050   0.375   3.313  1.00 92.22           C  
ATOM   7782  C   GLN B 193      -9.249   0.304   2.375  1.00 92.22           C  
ATOM   7783  CB  GLN B 193      -8.293  -0.454   4.589  1.00 92.22           C  
ATOM   7786  O   GLN B 193     -10.167   1.120   2.478  1.00 92.22           O  
ATOM   7787  CG  GLN B 193      -9.522   0.003   5.399  1.00 92.22           C  
ATOM   7790  CD  GLN B 193      -9.766  -0.818   6.658  1.00 92.22           C  
ATOM   7791  NE2 GLN B 193     -10.973  -0.807   7.177  1.00 92.22           N  
ATOM   7794  OE1 GLN B 193      -8.898  -1.483   7.202  1.00 92.22           O  
ATOM   7795  N   SER B 194      -9.258  -0.718   1.525  1.00 92.83           N  
ATOM   7797  CA  SER B 194     -10.346  -0.980   0.595  1.00 92.83           C  
ATOM   7799  C   SER B 194     -10.675  -2.465   0.512  1.00 92.83           C  
ATOM   7800  CB  SER B 194     -10.000  -0.440  -0.795  1.00 92.83           C  
ATOM   7803  O   SER B 194      -9.774  -3.304   0.467  1.00 92.83           O  
ATOM   7804  OG  SER B 194      -9.913   0.968  -0.763  1.00 92.83           O  
ATOM   7806  N   LYS B 195     -11.959  -2.814   0.422  1.00 94.48           N  
ATOM   7808  CA  LYS B 195     -12.354  -4.147  -0.054  1.00 94.48           C  
ATOM   7810  C   LYS B 195     -12.193  -4.185  -1.563  1.00 94.48           C  
ATOM   7811  CB  LYS B 195     -13.791  -4.479   0.335  1.00 94.48           C  
ATOM   7814  O   LYS B 195     -12.790  -3.361  -2.249  1.00 94.48           O  
ATOM   7815  CG  LYS B 195     -13.928  -4.682   1.845  1.00 94.48           C  
ATOM   7818  CD  LYS B 195     -15.375  -5.065   2.131  1.00 94.48           C  
ATOM   7821  CE  LYS B 195     -15.598  -5.262   3.624  1.00 94.48           C  
ATOM   7824  NZ  LYS B 195     -16.968  -5.775   3.832  1.00 94.48           N  
ATOM   7828  N   SER B 196     -11.395  -5.114  -2.079  1.00 93.16           N  
ATOM   7830  CA  SER B 196     -11.123  -5.225  -3.509  1.00 93.16           C  
ATOM   7832  C   SER B 196     -11.598  -6.558  -4.065  1.00 93.16           C  
ATOM   7833  CB  SER B 196      -9.641  -4.998  -3.811  1.00 93.16           C  
ATOM   7836  O   SER B 196     -11.370  -7.613  -3.474  1.00 93.16           O  
ATOM   7837  OG  SER B 196      -9.467  -4.896  -5.211  1.00 93.16           O  
ATOM   7839  N   ALA B 197     -12.247  -6.514  -5.227  1.00 93.84           N  
ATOM   7841  CA  ALA B 197     -12.611  -7.728  -5.936  1.00 93.84           C  
ATOM   7843  C   ALA B 197     -11.376  -8.340  -6.613  1.00 93.84           C  
ATOM   7844  CB  ALA B 197     -13.745  -7.438  -6.915  1.00 93.84           C  
ATOM   7848  O   ALA B 197     -10.669  -7.700  -7.386  1.00 93.84           O  
ATOM   7849  N   ILE B 198     -11.174  -9.629  -6.366  1.00 91.31           N  
ATOM   7851  CA  ILE B 198      -9.988 -10.395  -6.787  1.00 91.31           C  
ATOM   7853  C   ILE B 198     -10.009 -10.850  -8.259  1.00 91.31           C  
ATOM   7854  CB  ILE B 198      -9.832 -11.596  -5.838  1.00 91.31           C  
ATOM   7856  O   ILE B 198      -9.031 -11.409  -8.759  1.00 91.31           O  
ATOM   7857  CG1 ILE B 198     -11.122 -12.446  -5.789  1.00 91.31           C  
ATOM   7860  CG2 ILE B 198      -9.487 -11.107  -4.418  1.00 91.31           C  
ATOM   7864  CD1 ILE B 198     -10.831 -13.902  -5.448  1.00 91.31           C  
ATOM   7868  N   GLN B 199     -11.144 -10.638  -8.931  1.00 94.16           N  
ATOM   7870  CA  GLN B 199     -11.406 -11.051 -10.312  1.00 94.16           C  
ATOM   7872  C   GLN B 199     -12.047  -9.941 -11.150  1.00 94.16           C  
ATOM   7873  CB  GLN B 199     -12.288 -12.315 -10.339  1.00 94.16           C  
ATOM   7876  O   GLN B 199     -12.727 -10.231 -12.131  1.00 94.16           O  
ATOM   7877  CG  GLN B 199     -11.668 -13.573  -9.722  1.00 94.16           C  
ATOM   7880  CD  GLN B 199     -12.547 -14.792  -9.973  1.00 94.16           C  
ATOM   7881  NE2 GLN B 199     -11.968 -15.958 -10.126  1.00 94.16           N  
ATOM   7884  OE1 GLN B 199     -13.763 -14.722 -10.056  1.00 94.16           O  
ATOM   7885  N   LYS B 200     -11.918  -8.669 -10.758  1.00 93.79           N  
ATOM   7887  CA  LYS B 200     -12.554  -7.565 -11.491  1.00 93.79           C  
ATOM   7889  C   LYS B 200     -11.587  -6.427 -11.786  1.00 93.79           C  
ATOM   7890  CB  LYS B 200     -13.813  -7.057 -10.776  1.00 93.79           C  
ATOM   7893  O   LYS B 200     -10.715  -6.112 -10.978  1.00 93.79           O  
ATOM   7894  CG  LYS B 200     -14.933  -8.101 -10.630  1.00 93.79           C  
ATOM   7897  CD  LYS B 200     -16.145  -7.456  -9.942  1.00 93.79           C  
ATOM   7900  CE  LYS B 200     -17.266  -8.460  -9.652  1.00 93.79           C  
ATOM   7903  NZ  LYS B 200     -18.280  -7.857  -8.747  1.00 93.79           N  
ATOM   7907  N   LEU B 201     -11.791  -5.812 -12.945  1.00 90.57           N  
ATOM   7909  CA  LEU B 201     -11.146  -4.582 -13.400  1.00 90.57           C  
ATOM   7911  C   LEU B 201     -12.230  -3.519 -13.581  1.00 90.57           C  
ATOM   7912  CB  LEU B 201     -10.433  -4.840 -14.739  1.00 90.57           C  
ATOM   7915  O   LEU B 201     -13.319  -3.839 -14.063  1.00 90.57           O  
ATOM   7916  CG  LEU B 201      -9.280  -5.853 -14.664  1.00 90.57           C  
ATOM   7918  CD1 LEU B 201      -9.012  -6.454 -16.036  1.00 90.57           C  
ATOM   7922  CD2 LEU B 201      -7.989  -5.198 -14.192  1.00 90.57           C  
ATOM   7926  N   ASN B 202     -11.924  -2.277 -13.220  1.00 90.10           N  
ATOM   7928  CA  ASN B 202     -12.821  -1.133 -13.378  1.00 90.10           C  
ATOM   7930  C   ASN B 202     -12.156  -0.042 -14.233  1.00 90.10           C  
ATOM   7931  CB  ASN B 202     -13.216  -0.630 -11.979  1.00 90.10           C  
ATOM   7934  O   ASN B 202     -10.932   0.083 -14.252  1.00 90.10           O  
ATOM   7935  CG  ASN B 202     -14.410   0.320 -11.968  1.00 90.10           C  
ATOM   7936  ND2 ASN B 202     -14.966   0.576 -10.811  1.00 90.10           N  
ATOM   7939  OD1 ASN B 202     -14.814   0.911 -12.954  1.00 90.10           O  
ATOM   7940  N   PHE B 203     -12.979   0.770 -14.894  1.00 93.94           N  
ATOM   7942  CA  PHE B 203     -12.602   2.005 -15.576  1.00 93.94           C  
ATOM   7944  C   PHE B 203     -13.403   3.187 -15.013  1.00 93.94           C  
ATOM   7945  CB  PHE B 203     -12.811   1.842 -17.079  1.00 93.94           C  
ATOM   7948  O   PHE B 203     -14.495   3.531 -15.493  1.00 93.94           O  
ATOM   7949  CG  PHE B 203     -11.894   0.816 -17.706  1.00 93.94           C  
ATOM   7950  CD1 PHE B 203     -10.603   1.187 -18.122  1.00 93.94           C  
ATOM   7952  CD2 PHE B 203     -12.322  -0.517 -17.852  1.00 93.94           C  
ATOM   7954  CE1 PHE B 203      -9.749   0.229 -18.692  1.00 93.94           C  
ATOM   7956  CE2 PHE B 203     -11.464  -1.472 -18.423  1.00 93.94           C  
ATOM   7958  CZ  PHE B 203     -10.179  -1.100 -18.845  1.00 93.94           C  
ATOM   7960  N   GLN B 204     -12.831   3.836 -14.001  1.00 92.38           N  
ATOM   7962  CA  GLN B 204     -13.494   4.897 -13.246  1.00 92.38           C  
ATOM   7964  C   GLN B 204     -13.241   6.275 -13.823  1.00 92.38           C  
ATOM   7965  CB  GLN B 204     -13.033   4.901 -11.794  1.00 92.38           C  
ATOM   7968  O   GLN B 204     -12.143   6.571 -14.280  1.00 92.38           O  
ATOM   7969  CG  GLN B 204     -13.499   3.637 -11.083  1.00 92.38           C  
ATOM   7972  CD  GLN B 204     -13.460   3.792  -9.577  1.00 92.38           C  
ATOM   7973  NE2 GLN B 204     -14.208   2.959  -8.905  1.00 92.38           N  
ATOM   7976  OE1 GLN B 204     -12.788   4.645  -9.010  1.00 92.38           O  
ATOM   7977  N   THR B 205     -14.239   7.151 -13.737  1.00 95.54           N  
ATOM   7979  CA  THR B 205     -14.040   8.569 -14.036  1.00 95.54           C  
ATOM   7981  C   THR B 205     -13.265   9.226 -12.900  1.00 95.54           C  
ATOM   7982  CB  THR B 205     -15.376   9.279 -14.255  1.00 95.54           C  
ATOM   7984  O   THR B 205     -13.780   9.320 -11.786  1.00 95.54           O  
ATOM   7985  CG2 THR B 205     -15.192  10.766 -14.560  1.00 95.54           C  
ATOM   7989  OG1 THR B 205     -16.062   8.695 -15.349  1.00 95.54           O  
ATOM   7991  N   PHE B 206     -12.056   9.714 -13.168  1.00 95.66           N  
ATOM   7993  CA  PHE B 206     -11.350  10.549 -12.199  1.00 95.66           C  
ATOM   7995  C   PHE B 206     -11.693  12.019 -12.416  1.00 95.66           C  
ATOM   7996  CB  PHE B 206      -9.841  10.315 -12.209  1.00 95.66           C  
ATOM   7999  O   PHE B 206     -11.835  12.491 -13.546  1.00 95.66           O  
ATOM   8000  CG  PHE B 206      -9.310   9.025 -11.633  1.00 95.66           C  
ATOM   8001  CD1 PHE B 206      -7.917   8.871 -11.527  1.00 95.66           C  
ATOM   8003  CD2 PHE B 206     -10.165   8.015 -11.157  1.00 95.66           C  
ATOM   8005  CE1 PHE B 206      -7.375   7.713 -10.953  1.00 95.66           C  
ATOM   8007  CE2 PHE B 206      -9.624   6.861 -10.585  1.00 95.66           C  
ATOM   8009  CZ  PHE B 206      -8.230   6.706 -10.489  1.00 95.66           C  
ATOM   8011  N   GLN B 207     -11.823  12.737 -11.310  1.00 93.39           N  
ATOM   8013  CA  GLN B 207     -12.151  14.157 -11.251  1.00 93.39           C  
ATOM   8015  C   GLN B 207     -11.070  14.875 -10.447  1.00 93.39           C  
ATOM   8016  CB  GLN B 207     -13.541  14.347 -10.626  1.00 93.39           C  
ATOM   8019  O   GLN B 207     -10.477  14.292  -9.538  1.00 93.39           O  
ATOM   8020  CG  GLN B 207     -14.611  13.537 -11.376  1.00 93.39           C  
ATOM   8023  CD  GLN B 207     -16.014  13.681 -10.803  1.00 93.39           C  
ATOM   8024  NE2 GLN B 207     -17.011  13.278 -11.559  1.00 93.39           N  
ATOM   8027  OE1 GLN B 207     -16.249  14.162  -9.707  1.00 93.39           O  
ATOM   8028  N   LYS B 208     -10.805  16.141 -10.758  1.00 92.00           N  
ATOM   8030  CA  LYS B 208      -9.929  16.961  -9.911  1.00 92.00           C  
ATOM   8032  C   LYS B 208     -10.577  17.173  -8.528  1.00 92.00           C  
ATOM   8033  CB  LYS B 208      -9.564  18.280 -10.612  1.00 92.00           C  
ATOM   8036  O   LYS B 208     -11.808  17.178  -8.435  1.00 92.00           O  
ATOM   8037  CG  LYS B 208     -10.806  19.108 -10.940  1.00 92.00           C  
ATOM   8040  CD  LYS B 208     -10.480  20.314 -11.824  1.00 92.00           C  
ATOM   8043  CE  LYS B 208     -11.825  20.914 -12.222  1.00 92.00           C  
ATOM   8046  NZ  LYS B 208     -11.708  22.147 -13.024  1.00 92.00           N  
ATOM   8050  N   PRO B 209      -9.786  17.390  -7.461  1.00 88.90           N  
ATOM   8051  CA  PRO B 209     -10.316  17.628  -6.115  1.00 88.90           C  
ATOM   8053  C   PRO B 209     -11.317  18.792  -6.042  1.00 88.90           C  
ATOM   8054  CB  PRO B 209      -9.081  17.885  -5.244  1.00 88.90           C  
ATOM   8057  O   PRO B 209     -12.308  18.732  -5.312  1.00 88.90           O  
ATOM   8058  CG  PRO B 209      -7.983  17.092  -5.951  1.00 88.90           C  
ATOM   8061  CD  PRO B 209      -8.335  17.279  -7.422  1.00 88.90           C  
ATOM   8064  N   GLU B 210     -11.104  19.829  -6.858  1.00 83.96           N  
ATOM   8066  CA  GLU B 210     -11.916  21.044  -6.858  1.00 83.96           C  
ATOM   8068  C   GLU B 210     -12.404  21.423  -8.261  1.00 83.96           C  
ATOM   8069  CB  GLU B 210     -11.107  22.209  -6.280  1.00 83.96           C  
ATOM   8072  O   GLU B 210     -11.612  21.638  -9.179  1.00 83.96           O  
ATOM   8073  CG  GLU B 210     -10.686  22.005  -4.817  1.00 83.96           C  
ATOM   8076  CD  GLU B 210      -9.908  23.209  -4.266  1.00 83.96           C  
ATOM   8077  OE1 GLU B 210      -9.648  23.210  -3.045  1.00 83.96           O  
ATOM   8078  OE2 GLU B 210      -9.569  24.110  -5.068  1.00 83.96           O  
ATOM   8079  N   GLY B 211     -13.717  21.617  -8.411  1.00 76.11           N  
ATOM   8081  CA  GLY B 211     -14.264  22.353  -9.557  1.00 76.11           C  
ATOM   8084  C   GLY B 211     -14.900  21.515 -10.663  1.00 76.11           C  
ATOM   8085  O   GLY B 211     -14.673  21.785 -11.841  1.00 76.11           O  
ATOM   8086  N   GLY B 212     -15.747  20.557 -10.299  1.00 79.68           N  
ATOM   8088  CA  GLY B 212     -16.606  19.858 -11.254  1.00 79.68           C  
ATOM   8091  C   GLY B 212     -15.998  18.571 -11.799  1.00 79.68           C  
ATOM   8092  O   GLY B 212     -14.812  18.302 -11.640  1.00 79.68           O  
ATOM   8093  N   GLY B 213     -16.858  17.753 -12.405  1.00 86.56           N  
ATOM   8095  CA  GLY B 213     -16.613  16.336 -12.677  1.00 86.56           C  
ATOM   8098  C   GLY B 213     -15.636  15.999 -13.807  1.00 86.56           C  
ATOM   8099  O   GLY B 213     -15.847  15.018 -14.516  1.00 86.56           O  
ATOM   8100  N   THR B 214     -14.589  16.798 -13.992  1.00 93.23           N  
ATOM   8102  CA  THR B 214     -13.579  16.659 -15.046  1.00 93.23           C  
ATOM   8104  C   THR B 214     -12.168  16.633 -14.462  1.00 93.23           C  
ATOM   8105  CB  THR B 214     -13.699  17.796 -16.074  1.00 93.23           C  
ATOM   8107  O   THR B 214     -11.934  17.046 -13.327  1.00 93.23           O  
ATOM   8108  CG2 THR B 214     -15.031  17.764 -16.825  1.00 93.23           C  
ATOM   8112  OG1 THR B 214     -13.605  19.054 -15.447  1.00 93.23           O  
ATOM   8114  N   LEU B 215     -11.204  16.161 -15.250  1.00 94.60           N  
ATOM   8116  CA  LEU B 215      -9.773  16.347 -15.015  1.00 94.60           C  
ATOM   8118  C   LEU B 215      -9.175  17.135 -16.175  1.00 94.60           C  
ATOM   8119  CB  LEU B 215      -9.064  14.990 -14.896  1.00 94.60           C  
ATOM   8122  O   LEU B 215      -9.604  16.983 -17.322  1.00 94.60           O  
ATOM   8123  CG  LEU B 215      -9.050  14.387 -13.489  1.00 94.60           C  
ATOM   8125  CD1 LEU B 215      -8.477  12.986 -13.604  1.00 94.60           C  
ATOM   8129  CD2 LEU B 215      -8.151  15.148 -12.518  1.00 94.60           C  
ATOM   8133  N   ARG B 216      -8.144  17.935 -15.901  1.00 95.34           N  
ATOM   8135  CA  ARG B 216      -7.384  18.572 -16.975  1.00 95.34           C  
ATOM   8137  C   ARG B 216      -6.557  17.523 -17.703  1.00 95.34           C  
ATOM   8138  CB  ARG B 216      -6.531  19.709 -16.416  1.00 95.34           C  
ATOM   8141  O   ARG B 216      -5.824  16.776 -17.060  1.00 95.34           O  
ATOM   8142  CG  ARG B 216      -5.784  20.482 -17.514  1.00 95.34           C  
ATOM   8145  CD  ARG B 216      -5.471  21.892 -17.020  1.00 95.34           C  
ATOM   8148  NE  ARG B 216      -6.715  22.672 -16.998  1.00 95.34           N  
ATOM   8150  NH1 ARG B 216      -5.834  24.745 -16.680  1.00 95.34           N  
ATOM   8153  NH2 ARG B 216      -8.060  24.434 -16.739  1.00 95.34           N  
ATOM   8156  CZ  ARG B 216      -6.857  23.957 -16.817  1.00 95.34           C  
ATOM   8157  N   ALA B 217      -6.668  17.449 -19.021  1.00 96.37           N  
ATOM   8159  CA  ALA B 217      -5.641  16.833 -19.844  1.00 96.37           C  
ATOM   8161  C   ALA B 217      -4.502  17.851 -19.947  1.00 96.37           C  
ATOM   8162  CB  ALA B 217      -6.242  16.459 -21.203  1.00 96.37           C  
ATOM   8166  O   ALA B 217      -4.695  18.918 -20.529  1.00 96.37           O  
ATOM   8167  N   GLN B 218      -3.379  17.567 -19.287  1.00 96.29           N  
ATOM   8169  CA  GLN B 218      -2.238  18.475 -19.205  1.00 96.29           C  
ATOM   8171  C   GLN B 218      -1.063  17.960 -20.038  1.00 96.29           C  
ATOM   8172  CB  GLN B 218      -1.875  18.701 -17.732  1.00 96.29           C  
ATOM   8175  O   GLN B 218      -0.510  16.895 -19.743  1.00 96.29           O  
ATOM   8176  CG  GLN B 218      -0.701  19.677 -17.581  1.00 96.29           C  
ATOM   8179  CD  GLN B 218      -0.544  20.214 -16.166  1.00 96.29           C  
ATOM   8180  NE2 GLN B 218       0.432  21.058 -15.928  1.00 96.29           N  
ATOM   8183  OE1 GLN B 218      -1.260  19.886 -15.234  1.00 96.29           O  
ATOM   8184  N   TYR B 219      -0.653  18.731 -21.042  1.00 96.02           N  
ATOM   8186  CA  TYR B 219       0.422  18.398 -21.972  1.00 96.02           C  
ATOM   8188  C   TYR B 219       1.710  19.109 -21.548  1.00 96.02           C  
ATOM   8189  CB  TYR B 219       0.010  18.778 -23.400  1.00 96.02           C  
ATOM   8192  O   TYR B 219       1.826  20.326 -21.624  1.00 96.02           O  
ATOM   8193  CG  TYR B 219      -1.286  18.144 -23.864  1.00 96.02           C  
ATOM   8194  CD1 TYR B 219      -1.288  16.872 -24.469  1.00 96.02           C  
ATOM   8196  CD2 TYR B 219      -2.498  18.838 -23.676  1.00 96.02           C  
ATOM   8198  CE1 TYR B 219      -2.505  16.296 -24.885  1.00 96.02           C  
ATOM   8200  CE2 TYR B 219      -3.714  18.257 -24.072  1.00 96.02           C  
ATOM   8202  OH  TYR B 219      -4.886  16.414 -25.054  1.00 96.02           O  
ATOM   8204  CZ  TYR B 219      -3.716  16.983 -24.679  1.00 96.02           C  
ATOM   8205  N   SER B 220       2.706  18.351 -21.082  1.00 92.56           N  
ATOM   8207  CA  SER B 220       4.012  18.931 -20.699  1.00 92.56           C  
ATOM   8209  C   SER B 220       5.050  18.866 -21.819  1.00 92.56           C  
ATOM   8210  CB  SER B 220       4.540  18.293 -19.413  1.00 92.56           C  
ATOM   8213  O   SER B 220       5.921  19.725 -21.915  1.00 92.56           O  
ATOM   8214  OG  SER B 220       4.790  16.904 -19.546  1.00 92.56           O  
ATOM   8216  N   THR B 221       4.951  17.846 -22.668  1.00 93.38           N  
ATOM   8218  CA  THR B 221       5.813  17.607 -23.825  1.00 93.38           C  
ATOM   8220  C   THR B 221       5.002  16.850 -24.866  1.00 93.38           C  
ATOM   8221  CB  THR B 221       7.041  16.756 -23.465  1.00 93.38           C  
ATOM   8223  O   THR B 221       4.293  15.910 -24.503  1.00 93.38           O  
ATOM   8224  CG2 THR B 221       8.004  17.427 -22.489  1.00 93.38           C  
ATOM   8228  OG1 THR B 221       6.639  15.539 -22.871  1.00 93.38           O  
ATOM   8230  N   VAL B 222       5.122  17.223 -26.137  1.00 93.83           N  
ATOM   8232  CA  VAL B 222       4.311  16.661 -27.225  1.00 93.83           C  
ATOM   8234  C   VAL B 222       5.188  16.216 -28.395  1.00 93.83           C  
ATOM   8235  CB  VAL B 222       3.220  17.647 -27.690  1.00 93.83           C  
ATOM   8237  O   VAL B 222       6.235  16.831 -28.625  1.00 93.83           O  
ATOM   8238  CG1 VAL B 222       2.264  17.926 -26.525  1.00 93.83           C  
ATOM   8242  CG2 VAL B 222       3.775  18.974 -28.222  1.00 93.83           C  
ATOM   8246  N   PRO B 223       4.779  15.171 -29.134  1.00 95.51           N  
ATOM   8247  CA  PRO B 223       5.539  14.681 -30.272  1.00 95.51           C  
ATOM   8249  C   PRO B 223       5.494  15.662 -31.449  1.00 95.51           C  
ATOM   8250  CB  PRO B 223       4.909  13.337 -30.625  1.00 95.51           C  
ATOM   8253  O   PRO B 223       4.509  16.374 -31.669  1.00 95.51           O  
ATOM   8254  CG  PRO B 223       3.450  13.516 -30.211  1.00 95.51           C  
ATOM   8257  CD  PRO B 223       3.566  14.381 -28.960  1.00 95.51           C  
ATOM   8260  N   ARG B 224       6.569  15.668 -32.236  1.00 95.46           N  
ATOM   8262  CA  ARG B 224       6.735  16.468 -33.454  1.00 95.46           C  
ATOM   8264  C   ARG B 224       6.675  15.584 -34.697  1.00 95.46           C  
ATOM   8265  CB  ARG B 224       8.064  17.233 -33.376  1.00 95.46           C  
ATOM   8268  O   ARG B 224       6.777  14.364 -34.625  1.00 95.46           O  
ATOM   8269  CG  ARG B 224       8.081  18.226 -32.205  1.00 95.46           C  
ATOM   8272  CD  ARG B 224       9.405  18.991 -32.182  1.00 95.46           C  
ATOM   8275  NE  ARG B 224       9.417  19.990 -31.100  1.00 95.46           N  
ATOM   8277  NH1 ARG B 224      11.489  20.872 -31.532  1.00 95.46           N  
ATOM   8280  NH2 ARG B 224      10.256  21.706 -29.864  1.00 95.46           N  
ATOM   8283  CZ  ARG B 224      10.384  20.849 -30.836  1.00 95.46           C  
ATOM   8284  N   GLN B 225       6.530  16.206 -35.863  1.00 96.59           N  
ATOM   8286  CA  GLN B 225       6.654  15.523 -37.146  1.00 96.59           C  
ATOM   8288  C   GLN B 225       7.955  14.707 -37.208  1.00 96.59           C  
ATOM   8289  CB  GLN B 225       6.594  16.558 -38.275  1.00 96.59           C  
ATOM   8292  O   GLN B 225       9.040  15.228 -36.950  1.00 96.59           O  
ATOM   8293  CG  GLN B 225       6.751  15.907 -39.658  1.00 96.59           C  
ATOM   8296  CD  GLN B 225       6.662  16.913 -40.799  1.00 96.59           C  
ATOM   8297  NE2 GLN B 225       6.528  16.453 -42.022  1.00 96.59           N  
ATOM   8300  OE1 GLN B 225       6.748  18.118 -40.629  1.00 96.59           O  
ATOM   8301  N   GLY B 226       7.833  13.437 -37.592  1.00 95.98           N  
ATOM   8303  CA  GLY B 226       8.937  12.480 -37.650  1.00 95.98           C  
ATOM   8306  C   GLY B 226       9.156  11.668 -36.371  1.00 95.98           C  
ATOM   8307  O   GLY B 226       9.851  10.652 -36.444  1.00 95.98           O  
ATOM   8308  N   ASP B 227       8.548  12.060 -35.247  1.00 96.98           N  
ATOM   8310  CA  ASP B 227       8.502  11.238 -34.037  1.00 96.98           C  
ATOM   8312  C   ASP B 227       7.539  10.057 -34.216  1.00 96.98           C  
ATOM   8313  CB  ASP B 227       8.129  12.077 -32.795  1.00 96.98           C  
ATOM   8316  O   ASP B 227       6.783   9.966 -35.193  1.00 96.98           O  
ATOM   8317  CG  ASP B 227       9.166  13.145 -32.427  1.00 96.98           C  
ATOM   8318  OD1 ASP B 227       8.790  14.087 -31.690  1.00 96.98           O  
ATOM   8319  OD2 ASP B 227      10.343  13.008 -32.827  1.00 96.98           O  
ATOM   8320  N   PHE B 228       7.562   9.144 -33.249  1.00 97.29           N  
ATOM   8322  CA  PHE B 228       6.681   7.987 -33.205  1.00 97.29           C  
ATOM   8324  C   PHE B 228       5.821   8.015 -31.946  1.00 97.29           C  
ATOM   8325  CB  PHE B 228       7.502   6.700 -33.300  1.00 97.29           C  
ATOM   8328  O   PHE B 228       6.220   8.529 -30.899  1.00 97.29           O  
ATOM   8329  CG  PHE B 228       8.102   6.452 -34.670  1.00 97.29           C  
ATOM   8330  CD1 PHE B 228       7.482   5.563 -35.568  1.00 97.29           C  
ATOM   8332  CD2 PHE B 228       9.271   7.130 -35.061  1.00 97.29           C  
ATOM   8334  CE1 PHE B 228       8.050   5.332 -36.834  1.00 97.29           C  
ATOM   8336  CE2 PHE B 228       9.812   6.927 -36.342  1.00 97.29           C  
ATOM   8338  CZ  PHE B 228       9.212   6.017 -37.223  1.00 97.29           C  
ATOM   8340  N   ALA B 229       4.632   7.433 -32.047  1.00 97.45           N  
ATOM   8342  CA  ALA B 229       3.746   7.232 -30.914  1.00 97.45           C  
ATOM   8344  C   ALA B 229       3.132   5.836 -30.926  1.00 97.45           C  
ATOM   8345  CB  ALA B 229       2.700   8.354 -30.870  1.00 97.45           C  
ATOM   8349  O   ALA B 229       3.030   5.187 -31.965  1.00 97.45           O  
ATOM   8350  N   VAL B 230       2.714   5.386 -29.752  1.00 97.69           N  
ATOM   8352  CA  VAL B 230       1.921   4.183 -29.555  1.00 97.69           C  
ATOM   8354  C   VAL B 230       0.601   4.601 -28.942  1.00 97.69           C  
ATOM   8355  CB  VAL B 230       2.643   3.134 -28.700  1.00 97.69           C  
ATOM   8357  O   VAL B 230       0.554   5.052 -27.797  1.00 97.69           O  
ATOM   8358  CG1 VAL B 230       1.786   1.869 -28.577  1.00 97.69           C  
ATOM   8362  CG2 VAL B 230       3.982   2.774 -29.351  1.00 97.69           C  
ATOM   8366  N   ILE B 231      -0.464   4.441 -29.722  1.00 97.44           N  
ATOM   8368  CA  ILE B 231      -1.839   4.631 -29.261  1.00 97.44           C  
ATOM   8370  C   ILE B 231      -2.473   3.269 -28.993  1.00 97.44           C  
ATOM   8371  CB  ILE B 231      -2.669   5.491 -30.236  1.00 97.44           C  
ATOM   8373  O   ILE B 231      -2.186   2.311 -29.712  1.00 97.44           O  
ATOM   8374  CG1 ILE B 231      -2.814   4.835 -31.629  1.00 97.44           C  
ATOM   8377  CG2 ILE B 231      -2.057   6.900 -30.335  1.00 97.44           C  
ATOM   8381  CD1 ILE B 231      -3.836   5.530 -32.528  1.00 97.44           C  
ATOM   8385  N   TRP B 232      -3.339   3.162 -27.985  1.00 97.50           N  
ATOM   8387  CA  TRP B 232      -4.013   1.898 -27.666  1.00 97.50           C  
ATOM   8389  C   TRP B 232      -5.467   2.077 -27.261  1.00 97.50           C  
ATOM   8390  CB  TRP B 232      -3.252   1.145 -26.567  1.00 97.50           C  
ATOM   8393  O   TRP B 232      -5.826   3.090 -26.663  1.00 97.50           O  
ATOM   8394  CG  TRP B 232      -3.295   1.759 -25.205  1.00 97.50           C  
ATOM   8395  CD1 TRP B 232      -4.176   1.475 -24.217  1.00 97.50           C  
ATOM   8397  CD2 TRP B 232      -2.403   2.775 -24.670  1.00 97.50           C  
ATOM   8398  CE2 TRP B 232      -2.772   3.031 -23.319  1.00 97.50           C  
ATOM   8399  CE3 TRP B 232      -1.301   3.486 -25.185  1.00 97.50           C  
ATOM   8401  NE1 TRP B 232      -3.880   2.239 -23.103  1.00 97.50           N  
ATOM   8403  CH2 TRP B 232      -0.955   4.610 -23.046  1.00 97.50           C  
ATOM   8405  CZ2 TRP B 232      -2.056   3.925 -22.512  1.00 97.50           C  
ATOM   8407  CZ3 TRP B 232      -0.578   4.381 -24.379  1.00 97.50           C  
ATOM   8409  N   GLN B 233      -6.291   1.065 -27.519  1.00 96.13           N  
ATOM   8411  CA  GLN B 233      -7.611   0.916 -26.909  1.00 96.13           C  
ATOM   8413  C   GLN B 233      -7.681  -0.365 -26.088  1.00 96.13           C  
ATOM   8414  CB  GLN B 233      -8.751   1.004 -27.933  1.00 96.13           C  
ATOM   8417  O   GLN B 233      -7.150  -1.409 -26.478  1.00 96.13           O  
ATOM   8418  CG  GLN B 233      -8.690  -0.027 -29.073  1.00 96.13           C  
ATOM   8421  CD  GLN B 233      -9.877   0.076 -30.032  1.00 96.13           C  
ATOM   8422  NE2 GLN B 233      -9.924  -0.741 -31.057  1.00 96.13           N  
ATOM   8425  OE1 GLN B 233     -10.800   0.861 -29.873  1.00 96.13           O  
ATOM   8426  N   ILE B 234      -8.367  -0.275 -24.950  1.00 96.01           N  
ATOM   8428  CA  ILE B 234      -8.630  -1.400 -24.064  1.00 96.01           C  
ATOM   8430  C   ILE B 234     -10.131  -1.522 -23.829  1.00 96.01           C  
ATOM   8431  CB  ILE B 234      -7.794  -1.296 -22.775  1.00 96.01           C  
ATOM   8433  O   ILE B 234     -10.808  -0.539 -23.546  1.00 96.01           O  
ATOM   8434  CG1 ILE B 234      -7.938  -2.598 -21.966  1.00 96.01           C  
ATOM   8437  CG2 ILE B 234      -8.147  -0.058 -21.931  1.00 96.01           C  
ATOM   8441  CD1 ILE B 234      -6.922  -2.741 -20.829  1.00 96.01           C  
ATOM   8445  N   GLY B 235     -10.671  -2.725 -23.989  1.00 95.28           N  
ATOM   8447  CA  GLY B 235     -12.101  -2.981 -23.847  1.00 95.28           C  
ATOM   8450  C   GLY B 235     -12.629  -3.929 -24.912  1.00 95.28           C  
ATOM   8451  O   GLY B 235     -11.870  -4.495 -25.699  1.00 95.28           O  
ATOM   8452  N   ARG B 236     -13.947  -4.098 -24.958  1.00 95.31           N  
ATOM   8454  CA  ARG B 236     -14.613  -4.963 -25.929  1.00 95.31           C  
ATOM   8456  C   ARG B 236     -14.596  -4.328 -27.322  1.00 95.31           C  
ATOM   8457  CB  ARG B 236     -16.034  -5.246 -25.429  1.00 95.31           C  
ATOM   8460  O   ARG B 236     -15.258  -3.320 -27.550  1.00 95.31           O  
ATOM   8461  CG  ARG B 236     -16.753  -6.237 -26.348  1.00 95.31           C  
ATOM   8464  CD  ARG B 236     -18.161  -6.506 -25.819  1.00 95.31           C  
ATOM   8467  NE  ARG B 236     -18.895  -7.407 -26.723  1.00 95.31           N  
ATOM   8469  NH1 ARG B 236     -20.624  -7.908 -25.300  1.00 95.31           N  
ATOM   8472  NH2 ARG B 236     -20.575  -8.804 -27.346  1.00 95.31           N  
ATOM   8475  CZ  ARG B 236     -20.025  -8.033 -26.453  1.00 95.31           C  
ATOM   8476  N   HIS B 237     -13.870  -4.947 -28.247  1.00 96.18           N  
ATOM   8478  CA  HIS B 237     -13.839  -4.582 -29.664  1.00 96.18           C  
ATOM   8480  C   HIS B 237     -13.346  -5.752 -30.529  1.00 96.18           C  
ATOM   8481  CB  HIS B 237     -12.940  -3.356 -29.869  1.00 96.18           C  
ATOM   8484  O   HIS B 237     -12.678  -6.658 -30.026  1.00 96.18           O  
ATOM   8485  CG  HIS B 237     -11.494  -3.562 -29.497  1.00 96.18           C  
ATOM   8486  CD2 HIS B 237     -10.457  -3.701 -30.374  1.00 96.18           C  
ATOM   8488  ND1 HIS B 237     -10.957  -3.578 -28.229  1.00 96.18           N  
ATOM   8490  CE1 HIS B 237      -9.627  -3.683 -28.338  1.00 96.18           C  
ATOM   8492  NE2 HIS B 237      -9.275  -3.764 -29.631  1.00 96.18           N  
ATOM   8493  N   ASN B 238     -13.656  -5.716 -31.828  1.00 95.56           N  
ATOM   8495  CA  ASN B 238     -13.095  -6.641 -32.814  1.00 95.56           C  
ATOM   8497  C   ASN B 238     -11.776  -6.085 -33.363  1.00 95.56           C  
ATOM   8498  CB  ASN B 238     -14.114  -6.868 -33.941  1.00 95.56           C  
ATOM   8501  O   ASN B 238     -11.630  -4.868 -33.479  1.00 95.56           O  
ATOM   8502  CG  ASN B 238     -15.386  -7.545 -33.467  1.00 95.56           C  
ATOM   8503  ND2 ASN B 238     -16.513  -7.200 -34.042  1.00 95.56           N  
ATOM   8506  OD1 ASN B 238     -15.397  -8.385 -32.584  1.00 95.56           O  
ATOM   8507  N   PHE B 239     -10.839  -6.960 -33.731  1.00 97.08           N  
ATOM   8509  CA  PHE B 239      -9.586  -6.578 -34.381  1.00 97.08           C  
ATOM   8511  C   PHE B 239      -9.064  -7.704 -35.276  1.00 97.08           C  
ATOM   8512  CB  PHE B 239      -8.545  -6.215 -33.318  1.00 97.08           C  
ATOM   8515  O   PHE B 239      -9.053  -8.865 -34.867  1.00 97.08           O  
ATOM   8516  CG  PHE B 239      -7.276  -5.646 -33.909  1.00 97.08           C  
ATOM   8517  CD1 PHE B 239      -6.118  -6.439 -34.023  1.00 97.08           C  
ATOM   8519  CD2 PHE B 239      -7.263  -4.321 -34.376  1.00 97.08           C  
ATOM   8521  CE1 PHE B 239      -4.936  -5.883 -34.540  1.00 97.08           C  
ATOM   8523  CE2 PHE B 239      -6.083  -3.776 -34.904  1.00 97.08           C  
ATOM   8525  CZ  PHE B 239      -4.914  -4.546 -34.963  1.00 97.08           C  
ATOM   8527  N   ASP B 240      -8.619  -7.347 -36.474  1.00 96.83           N  
ATOM   8529  CA  ASP B 240      -8.015  -8.232 -37.458  1.00 96.83           C  
ATOM   8531  C   ASP B 240      -6.508  -7.958 -37.552  1.00 96.83           C  
ATOM   8532  CB  ASP B 240      -8.738  -8.049 -38.796  1.00 96.83           C  
ATOM   8535  O   ASP B 240      -6.065  -6.913 -38.036  1.00 96.83           O  
ATOM   8536  CG  ASP B 240      -8.089  -8.814 -39.950  1.00 96.83           C  
ATOM   8537  OD1 ASP B 240      -8.440  -8.479 -41.098  1.00 96.83           O  
ATOM   8538  OD2 ASP B 240      -7.200  -9.670 -39.717  1.00 96.83           O  
ATOM   8539  N   MET B 241      -5.720  -8.935 -37.100  1.00 95.86           N  
ATOM   8541  CA  MET B 241      -4.258  -8.872 -37.109  1.00 95.86           C  
ATOM   8543  C   MET B 241      -3.671  -8.741 -38.518  1.00 95.86           C  
ATOM   8544  CB  MET B 241      -3.680 -10.129 -36.439  1.00 95.86           C  
ATOM   8547  O   MET B 241      -2.603  -8.152 -38.648  1.00 95.86           O  
ATOM   8548  CG  MET B 241      -3.781 -10.087 -34.909  1.00 95.86           C  
ATOM   8551  SD  MET B 241      -2.750  -8.838 -34.083  1.00 95.86           S  
ATOM   8552  CE  MET B 241      -1.082  -9.452 -34.456  1.00 95.86           C  
ATOM   8556  N   SER B 242      -4.344  -9.251 -39.555  1.00 96.32           N  
ATOM   8558  CA  SER B 242      -3.817  -9.235 -40.927  1.00 96.32           C  
ATOM   8560  C   SER B 242      -3.919  -7.864 -41.598  1.00 96.32           C  
ATOM   8561  CB  SER B 242      -4.521 -10.301 -41.773  1.00 96.32           C  
ATOM   8564  O   SER B 242      -3.127  -7.546 -42.481  1.00 96.32           O  
ATOM   8565  OG  SER B 242      -5.870  -9.979 -42.048  1.00 96.32           O  
ATOM   8567  N   THR B 243      -4.870  -7.033 -41.164  1.00 96.23           N  
ATOM   8569  CA  THR B 243      -5.148  -5.726 -41.778  1.00 96.23           C  
ATOM   8571  C   THR B 243      -4.885  -4.543 -40.851  1.00 96.23           C  
ATOM   8572  CB  THR B 243      -6.591  -5.661 -42.293  1.00 96.23           C  
ATOM   8574  O   THR B 243      -4.817  -3.409 -41.325  1.00 96.23           O  
ATOM   8575  CG2 THR B 243      -6.880  -6.677 -43.393  1.00 96.23           C  
ATOM   8579  OG1 THR B 243      -7.519  -5.874 -41.256  1.00 96.23           O  
ATOM   8581  N   GLY B 244      -4.768  -4.776 -39.540  1.00 96.46           N  
ATOM   8583  CA  GLY B 244      -4.619  -3.717 -38.541  1.00 96.46           C  
ATOM   8586  C   GLY B 244      -5.911  -2.955 -38.266  1.00 96.46           C  
ATOM   8587  O   GLY B 244      -5.878  -1.884 -37.653  1.00 96.46           O  
ATOM   8588  N   LYS B 245      -7.044  -3.494 -38.732  1.00 96.90           N  
ATOM   8590  CA  LYS B 245      -8.370  -2.879 -38.670  1.00 96.90           C  
ATOM   8592  C   LYS B 245      -9.227  -3.573 -37.627  1.00 96.90           C  
ATOM   8593  CB  LYS B 245      -9.051  -2.946 -40.043  1.00 96.90           C  
ATOM   8596  O   LYS B 245      -9.172  -4.783 -37.437  1.00 96.90           O  
ATOM   8597  CG  LYS B 245      -8.257  -2.221 -41.136  1.00 96.90           C  
ATOM   8600  CD  LYS B 245      -8.923  -2.444 -42.493  1.00 96.90           C  
ATOM   8603  CE  LYS B 245      -7.995  -1.971 -43.607  1.00 96.90           C  
ATOM   8606  NZ  LYS B 245      -8.607  -2.217 -44.926  1.00 96.90           N  
ATOM   8610  N   GLY B 246     -10.073  -2.806 -36.966  1.00 96.12           N  
ATOM   8612  CA  GLY B 246     -11.001  -3.291 -35.965  1.00 96.12           C  
ATOM   8615  C   GLY B 246     -12.207  -2.381 -35.826  1.00 96.12           C  
ATOM   8616  O   GLY B 246     -12.537  -1.600 -36.716  1.00 96.12           O  
ATOM   8617  N   THR B 247     -12.870  -2.475 -34.682  1.00 96.41           N  
ATOM   8619  CA  THR B 247     -13.913  -1.529 -34.280  1.00 96.41           C  
ATOM   8621  C   THR B 247     -13.393  -0.641 -33.150  1.00 96.41           C  
ATOM   8622  CB  THR B 247     -15.215  -2.249 -33.891  1.00 96.41           C  
ATOM   8624  O   THR B 247     -12.561  -1.088 -32.353  1.00 96.41           O  
ATOM   8625  CG2 THR B 247     -15.791  -3.039 -35.067  1.00 96.41           C  
ATOM   8629  OG1 THR B 247     -15.011  -3.140 -32.812  1.00 96.41           O  
ATOM   8631  N   PRO B 248     -13.852   0.615 -33.036  1.00 95.88           N  
ATOM   8632  CA  PRO B 248     -13.595   1.399 -31.836  1.00 95.88           C  
ATOM   8634  C   PRO B 248     -14.330   0.764 -30.645  1.00 95.88           C  
ATOM   8635  CB  PRO B 248     -14.103   2.804 -32.167  1.00 95.88           C  
ATOM   8638  O   PRO B 248     -15.433   0.237 -30.800  1.00 95.88           O  
ATOM   8639  CG  PRO B 248     -15.257   2.535 -33.134  1.00 95.88           C  
ATOM   8642  CD  PRO B 248     -14.781   1.312 -33.919  1.00 95.88           C  
ATOM   8645  N   VAL B 249     -13.746   0.810 -29.448  1.00 95.70           N  
ATOM   8647  CA  VAL B 249     -14.485   0.467 -28.221  1.00 95.70           C  
ATOM   8649  C   VAL B 249     -15.612   1.483 -28.026  1.00 95.70           C  
ATOM   8650  CB  VAL B 249     -13.554   0.455 -27.003  1.00 95.70           C  
ATOM   8652  O   VAL B 249     -15.372   2.685 -28.025  1.00 95.70           O  
ATOM   8653  CG1 VAL B 249     -14.314   0.292 -25.677  1.00 95.70           C  
ATOM   8657  CG2 VAL B 249     -12.526  -0.680 -27.084  1.00 95.70           C  
ATOM   8661  N   GLU B 250     -16.847   1.028 -27.847  1.00 91.75           N  
ATOM   8663  CA  GLU B 250     -18.000   1.936 -27.728  1.00 91.75           C  
ATOM   8665  C   GLU B 250     -18.207   2.451 -26.300  1.00 91.75           C  
ATOM   8666  CB  GLU B 250     -19.266   1.218 -28.202  1.00 91.75           C  
ATOM   8669  O   GLU B 250     -18.636   3.584 -26.093  1.00 91.75           O  
ATOM   8670  CG  GLU B 250     -19.207   0.864 -29.694  1.00 91.75           C  
ATOM   8673  CD  GLU B 250     -20.498   0.193 -30.185  1.00 91.75           C  
ATOM   8674  OE1 GLU B 250     -20.688   0.158 -31.420  1.00 91.75           O  
ATOM   8675  OE2 GLU B 250     -21.269  -0.305 -29.332  1.00 91.75           O  
ATOM   8676  N   SER B 251     -17.903   1.628 -25.295  1.00 88.00           N  
ATOM   8678  CA  SER B 251     -18.055   1.982 -23.885  1.00 88.00           C  
ATOM   8680  C   SER B 251     -17.095   1.193 -22.996  1.00 88.00           C  
ATOM   8681  CB  SER B 251     -19.510   1.781 -23.434  1.00 88.00           C  
ATOM   8684  O   SER B 251     -16.642   0.101 -23.347  1.00 88.00           O  
ATOM   8685  OG  SER B 251     -19.919   0.437 -23.581  1.00 88.00           O  
ATOM   8687  N   LEU B 252     -16.787   1.760 -21.829  1.00 89.04           N  
ATOM   8689  CA  LEU B 252     -16.031   1.095 -20.770  1.00 89.04           C  
ATOM   8691  C   LEU B 252     -16.978   0.741 -19.619  1.00 89.04           C  
ATOM   8692  CB  LEU B 252     -14.871   1.992 -20.299  1.00 89.04           C  
ATOM   8695  O   LEU B 252     -17.627   1.624 -19.058  1.00 89.04           O  
ATOM   8696  CG  LEU B 252     -13.742   2.191 -21.325  1.00 89.04           C  
ATOM   8698  CD1 LEU B 252     -12.703   3.182 -20.795  1.00 89.04           C  
ATOM   8702  CD2 LEU B 252     -13.013   0.887 -21.631  1.00 89.04           C  
ATOM   8706  N   SER B 253     -17.027  -0.543 -19.274  1.00 83.08           N  
ATOM   8708  CA  SER B 253     -17.710  -1.092 -18.100  1.00 83.08           C  
ATOM   8710  C   SER B 253     -16.708  -1.802 -17.193  1.00 83.08           C  
ATOM   8711  CB  SER B 253     -18.815  -2.065 -18.537  1.00 83.08           C  
ATOM   8714  O   SER B 253     -15.544  -1.972 -17.558  1.00 83.08           O  
ATOM   8715  OG  SER B 253     -18.284  -3.229 -19.153  1.00 83.08           O  
ATOM   8717  N   ASP B 254     -17.174  -2.285 -16.045  1.00 89.97           N  
ATOM   8719  CA  ASP B 254     -16.423  -3.282 -15.288  1.00 89.97           C  
ATOM   8721  C   ASP B 254     -16.233  -4.553 -16.124  1.00 89.97           C  
ATOM   8722  CB  ASP B 254     -17.145  -3.624 -13.979  1.00 89.97           C  
ATOM   8725  O   ASP B 254     -17.122  -4.953 -16.887  1.00 89.97           O  
ATOM   8726  CG  ASP B 254     -17.310  -2.417 -13.064  1.00 89.97           C  
ATOM   8727  OD1 ASP B 254     -18.369  -2.341 -12.405  1.00 89.97           O  
ATOM   8728  OD2 ASP B 254     -16.366  -1.606 -12.998  1.00 89.97           O  
ATOM   8729  N   TYR B 255     -15.088  -5.208 -15.945  1.00 92.97           N  
ATOM   8731  CA  TYR B 255     -14.799  -6.517 -16.522  1.00 92.97           C  
ATOM   8733  C   TYR B 255     -14.607  -7.529 -15.402  1.00 92.97           C  
ATOM   8734  CB  TYR B 255     -13.578  -6.469 -17.449  1.00 92.97           C  
ATOM   8737  O   TYR B 255     -13.849  -7.293 -14.461  1.00 92.97           O  
ATOM   8738  CG  TYR B 255     -13.820  -5.722 -18.742  1.00 92.97           C  
ATOM   8739  CD1 TYR B 255     -14.086  -6.424 -19.937  1.00 92.97           C  
ATOM   8741  CD2 TYR B 255     -13.806  -4.317 -18.742  1.00 92.97           C  
ATOM   8743  CE1 TYR B 255     -14.359  -5.713 -21.123  1.00 92.97           C  
ATOM   8745  CE2 TYR B 255     -14.093  -3.604 -19.918  1.00 92.97           C  
ATOM   8747  OH  TYR B 255     -14.734  -3.604 -22.218  1.00 92.97           O  
ATOM   8749  CZ  TYR B 255     -14.390  -4.302 -21.105  1.00 92.97           C  
ATOM   8750  N   VAL B 256     -15.289  -8.669 -15.516  1.00 93.90           N  
ATOM   8752  CA  VAL B 256     -15.050  -9.837 -14.665  1.00 93.90           C  
ATOM   8754  C   VAL B 256     -14.062 -10.735 -15.393  1.00 93.90           C  
ATOM   8755  CB  VAL B 256     -16.347 -10.593 -14.331  1.00 93.90           C  
ATOM   8757  O   VAL B 256     -14.340 -11.203 -16.492  1.00 93.90           O  
ATOM   8758  CG1 VAL B 256     -16.062 -11.765 -13.380  1.00 93.90           C  
ATOM   8762  CG2 VAL B 256     -17.385  -9.683 -13.659  1.00 93.90           C  
ATOM   8766  N   MET B 257     -12.923 -10.986 -14.764  1.00 92.99           N  
ATOM   8768  CA  MET B 257     -11.827 -11.786 -15.289  1.00 92.99           C  
ATOM   8770  C   MET B 257     -11.750 -13.075 -14.473  1.00 92.99           C  
ATOM   8771  CB  MET B 257     -10.514 -10.982 -15.227  1.00 92.99           C  
ATOM   8774  O   MET B 257     -10.981 -13.145 -13.520  1.00 92.99           O  
ATOM   8775  CG  MET B 257     -10.613  -9.582 -15.838  1.00 92.99           C  
ATOM   8778  SD  MET B 257     -11.380  -9.481 -17.475  1.00 92.99           S  
ATOM   8779  CE  MET B 257     -10.088 -10.238 -18.463  1.00 92.99           C  
ATOM   8783  N   PRO B 258     -12.529 -14.124 -14.785  1.00 91.69           N  
ATOM   8784  CA  PRO B 258     -12.505 -15.367 -14.018  1.00 91.69           C  
ATOM   8786  C   PRO B 258     -11.196 -16.146 -14.192  1.00 91.69           C  
ATOM   8787  CB  PRO B 258     -13.717 -16.159 -14.513  1.00 91.69           C  
ATOM   8790  O   PRO B 258     -11.026 -17.188 -13.569  1.00 91.69           O  
ATOM   8791  CG  PRO B 258     -13.864 -15.700 -15.961  1.00 91.69           C  
ATOM   8794  CD  PRO B 258     -13.443 -14.234 -15.904  1.00 91.69           C  
ATOM   8797  N   GLN B 259     -10.265 -15.657 -15.023  1.00 92.95           N  
ATOM   8799  CA  GLN B 259      -9.007 -16.321 -15.312  1.00 92.95           C  
ATOM   8801  C   GLN B 259      -7.796 -15.416 -15.342  1.00 92.95           C  
ATOM   8802  CB  GLN B 259      -9.094 -16.938 -16.677  1.00 92.95           C  
ATOM   8805  O   GLN B 259      -7.870 -14.258 -15.748  1.00 92.95           O  
ATOM   8806  CG  GLN B 259     -10.181 -17.996 -16.691  1.00 92.95           C  
ATOM   8809  CD  GLN B 259      -9.692 -18.961 -17.696  1.00 92.95           C  
ATOM   8810  NE2 GLN B 259      -9.487 -20.185 -17.280  1.00 92.95           N  
ATOM   8813  OE1 GLN B 259      -9.406 -18.580 -18.812  1.00 92.95           O  
ATOM   8814  N   GLN B 260      -6.665 -16.003 -14.971  1.00 94.01           N  
ATOM   8816  CA  GLN B 260      -5.354 -15.389 -15.097  1.00 94.01           C  
ATOM   8818  C   GLN B 260      -4.969 -15.240 -16.569  1.00 94.01           C  
ATOM   8819  CB  GLN B 260      -4.324 -16.253 -14.364  1.00 94.01           C  
ATOM   8822  O   GLN B 260      -5.319 -16.067 -17.411  1.00 94.01           O  
ATOM   8823  CG  GLN B 260      -4.566 -16.230 -12.850  1.00 94.01           C  
ATOM   8826  CD  GLN B 260      -3.690 -17.201 -12.076  1.00 94.01           C  
ATOM   8827  NE2 GLN B 260      -3.567 -17.020 -10.786  1.00 94.01           N  
ATOM   8830  OE1 GLN B 260      -3.145 -18.160 -12.594  1.00 94.01           O  
ATOM   8831  N   LYS B 261      -4.198 -14.193 -16.853  1.00 94.27           N  
ATOM   8833  CA  LYS B 261      -3.607 -13.946 -18.163  1.00 94.27           C  
ATOM   8835  C   LYS B 261      -2.097 -14.037 -18.078  1.00 94.27           C  
ATOM   8836  CB  LYS B 261      -4.087 -12.575 -18.650  1.00 94.27           C  
ATOM   8839  O   LYS B 261      -1.498 -13.365 -17.244  1.00 94.27           O  
ATOM   8840  CG  LYS B 261      -3.499 -12.063 -19.966  1.00 94.27           C  
ATOM   8843  CD  LYS B 261      -3.884 -12.953 -21.149  1.00 94.27           C  
ATOM   8846  CE  LYS B 261      -3.267 -12.352 -22.404  1.00 94.27           C  
ATOM   8849  NZ  LYS B 261      -3.342 -13.278 -23.551  1.00 94.27           N  
ATOM   8853  N   ASP B 262      -1.507 -14.799 -18.989  1.00 95.71           N  
ATOM   8855  CA  ASP B 262      -0.086 -14.697 -19.300  1.00 95.71           C  
ATOM   8857  C   ASP B 262       0.063 -13.896 -20.594  1.00 95.71           C  
ATOM   8858  CB  ASP B 262       0.557 -16.083 -19.416  1.00 95.71           C  
ATOM   8861  O   ASP B 262      -0.139 -14.426 -21.689  1.00 95.71           O  
ATOM   8862  CG  ASP B 262       0.465 -16.913 -18.138  1.00 95.71           C  
ATOM   8863  OD1 ASP B 262       0.339 -18.146 -18.284  1.00 95.71           O  
ATOM   8864  OD2 ASP B 262       0.495 -16.376 -17.009  1.00 95.71           O  
ATOM   8865  N   ALA B 263       0.342 -12.603 -20.458  1.00 95.40           N  
ATOM   8867  CA  ALA B 263       0.487 -11.680 -21.572  1.00 95.40           C  
ATOM   8869  C   ALA B 263       1.854 -11.785 -22.258  1.00 95.40           C  
ATOM   8870  CB  ALA B 263       0.206 -10.266 -21.080  1.00 95.40           C  
ATOM   8874  O   ALA B 263       2.828 -12.277 -21.677  1.00 95.40           O  
ATOM   8875  N   ARG B 264       1.897 -11.349 -23.523  1.00 93.73           N  
ATOM   8877  CA  ARG B 264       3.071 -11.487 -24.409  1.00 93.73           C  
ATOM   8879  C   ARG B 264       3.429 -10.221 -25.188  1.00 93.73           C  
ATOM   8880  CB  ARG B 264       2.845 -12.662 -25.374  1.00 93.73           C  
ATOM   8883  O   ARG B 264       4.307 -10.270 -26.044  1.00 93.73           O  
ATOM   8884  CG  ARG B 264       2.741 -14.008 -24.648  1.00 93.73           C  
ATOM   8887  CD  ARG B 264       2.626 -15.124 -25.686  1.00 93.73           C  
ATOM   8890  NE  ARG B 264       2.593 -16.452 -25.049  1.00 93.73           N  
ATOM   8892  NH1 ARG B 264       2.159 -17.650 -26.957  1.00 93.73           N  
ATOM   8895  NH2 ARG B 264       2.399 -18.719 -25.012  1.00 93.73           N  
ATOM   8898  CZ  ARG B 264       2.383 -17.596 -25.672  1.00 93.73           C  
ATOM   8899  N   ILE B 265       2.757  -9.103 -24.922  1.00 94.72           N  
ATOM   8901  CA  ILE B 265       2.868  -7.890 -25.748  1.00 94.72           C  
ATOM   8903  C   ILE B 265       3.569  -6.716 -25.054  1.00 94.72           C  
ATOM   8904  CB  ILE B 265       1.493  -7.502 -26.339  1.00 94.72           C  
ATOM   8906  O   ILE B 265       3.883  -5.743 -25.734  1.00 94.72           O  
ATOM   8907  CG1 ILE B 265       0.499  -7.076 -25.231  1.00 94.72           C  
ATOM   8910  CG2 ILE B 265       0.958  -8.659 -27.201  1.00 94.72           C  
ATOM   8914  CD1 ILE B 265      -0.857  -6.532 -25.711  1.00 94.72           C  
ATOM   8918  N   GLY B 266       3.798  -6.784 -23.734  1.00 95.42           N  
ATOM   8920  CA  GLY B 266       4.541  -5.783 -22.949  1.00 95.42           C  
ATOM   8923  C   GLY B 266       3.770  -4.513 -22.586  1.00 95.42           C  
ATOM   8924  O   GLY B 266       4.307  -3.625 -21.926  1.00 95.42           O  
ATOM   8925  N   MET B 267       2.509  -4.402 -23.014  1.00 95.80           N  
ATOM   8927  CA  MET B 267       1.723  -3.175 -22.882  1.00 95.80           C  
ATOM   8929  C   MET B 267       0.735  -3.197 -21.710  1.00 95.80           C  
ATOM   8930  CB  MET B 267       1.025  -2.884 -24.223  1.00 95.80           C  
ATOM   8933  O   MET B 267       0.234  -2.141 -21.321  1.00 95.80           O  
ATOM   8934  CG  MET B 267       0.506  -1.443 -24.341  1.00 95.80           C  
ATOM   8937  SD  MET B 267       1.774  -0.168 -24.087  1.00 95.80           S  
ATOM   8938  CE  MET B 267       0.754   1.315 -24.169  1.00 95.80           C  
ATOM   8942  N   TRP B 268       0.424  -4.354 -21.115  1.00 97.13           N  
ATOM   8944  CA  TRP B 268      -0.700  -4.452 -20.179  1.00 97.13           C  
ATOM   8946  C   TRP B 268      -0.470  -3.666 -18.900  1.00 97.13           C  
ATOM   8947  CB  TRP B 268      -1.011  -5.900 -19.827  1.00 97.13           C  
ATOM   8950  O   TRP B 268      -1.360  -2.929 -18.481  1.00 97.13           O  
ATOM   8951  CG  TRP B 268      -1.688  -6.672 -20.902  1.00 97.13           C  
ATOM   8952  CD1 TRP B 268      -1.082  -7.411 -21.850  1.00 97.13           C  
ATOM   8954  CD2 TRP B 268      -3.115  -6.766 -21.168  1.00 97.13           C  
ATOM   8955  CE2 TRP B 268      -3.313  -7.653 -22.267  1.00 97.13           C  
ATOM   8956  CE3 TRP B 268      -4.254  -6.163 -20.594  1.00 97.13           C  
ATOM   8958  NE1 TRP B 268      -2.035  -8.041 -22.629  1.00 97.13           N  
ATOM   8960  CH2 TRP B 268      -5.715  -7.338 -22.155  1.00 97.13           C  
ATOM   8962  CZ2 TRP B 268      -4.597  -7.947 -22.753  1.00 97.13           C  
ATOM   8964  CZ3 TRP B 268      -5.543  -6.446 -21.081  1.00 97.13           C  
ATOM   8966  N   TYR B 269       0.713  -3.765 -18.291  1.00 96.68           N  
ATOM   8968  CA  TYR B 269       0.998  -3.006 -17.069  1.00 96.68           C  
ATOM   8970  C   TYR B 269       0.963  -1.495 -17.316  1.00 96.68           C  
ATOM   8971  CB  TYR B 269       2.337  -3.449 -16.466  1.00 96.68           C  
ATOM   8974  O   TYR B 269       0.420  -0.751 -16.499  1.00 96.68           O  
ATOM   8975  CG  TYR B 269       2.400  -4.909 -16.047  1.00 96.68           C  
ATOM   8976  CD1 TYR B 269       1.351  -5.490 -15.303  1.00 96.68           C  
ATOM   8978  CD2 TYR B 269       3.514  -5.693 -16.399  1.00 96.68           C  
ATOM   8980  CE1 TYR B 269       1.420  -6.840 -14.910  1.00 96.68           C  
ATOM   8982  CE2 TYR B 269       3.599  -7.038 -15.980  1.00 96.68           C  
ATOM   8984  OH  TYR B 269       2.605  -8.917 -14.852  1.00 96.68           O  
ATOM   8986  CZ  TYR B 269       2.547  -7.616 -15.242  1.00 96.68           C  
ATOM   8987  N   ARG B 270       1.445  -1.033 -18.479  1.00 96.10           N  
ATOM   8989  CA  ARG B 270       1.336   0.380 -18.864  1.00 96.10           C  
ATOM   8991  C   ARG B 270      -0.112   0.801 -19.111  1.00 96.10           C  
ATOM   8992  CB  ARG B 270       2.211   0.672 -20.097  1.00 96.10           C  
ATOM   8995  O   ARG B 270      -0.491   1.899 -18.712  1.00 96.10           O  
ATOM   8996  CG  ARG B 270       2.102   2.132 -20.581  1.00 96.10           C  
ATOM   8999  CD  ARG B 270       2.546   3.116 -19.490  1.00 96.10           C  
ATOM   9002  NE  ARG B 270       2.305   4.522 -19.844  1.00 96.10           N  
ATOM   9004  NH1 ARG B 270       0.061   4.640 -19.280  1.00 96.10           N  
ATOM   9007  NH2 ARG B 270       1.119   6.449 -19.954  1.00 96.10           N  
ATOM   9010  CZ  ARG B 270       1.172   5.183 -19.694  1.00 96.10           C  
ATOM   9011  N   ALA B 271      -0.902  -0.046 -19.766  1.00 96.18           N  
ATOM   9013  CA  ALA B 271      -2.292   0.230 -20.114  1.00 96.18           C  
ATOM   9015  C   ALA B 271      -3.258   0.111 -18.924  1.00 96.18           C  
ATOM   9016  CB  ALA B 271      -2.702  -0.708 -21.253  1.00 96.18           C  
ATOM   9020  O   ALA B 271      -4.361   0.647 -19.011  1.00 96.18           O  
ATOM   9021  N   LEU B 272      -2.859  -0.552 -17.831  1.00 96.20           N  
ATOM   9023  CA  LEU B 272      -3.689  -0.790 -16.642  1.00 96.20           C  
ATOM   9025  C   LEU B 272      -3.267  -0.005 -15.393  1.00 96.20           C  
ATOM   9026  CB  LEU B 272      -3.736  -2.297 -16.344  1.00 96.20           C  
ATOM   9029  O   LEU B 272      -4.028   0.033 -14.429  1.00 96.20           O  
ATOM   9030  CG  LEU B 272      -4.534  -3.122 -17.368  1.00 96.20           C  
ATOM   9032  CD1 LEU B 272      -4.415  -4.602 -17.012  1.00 96.20           C  
ATOM   9036  CD2 LEU B 272      -6.023  -2.758 -17.358  1.00 96.20           C  
ATOM   9040  N   THR B 273      -2.108   0.656 -15.398  1.00 95.01           N  
ATOM   9042  CA  THR B 273      -1.733   1.527 -14.278  1.00 95.01           C  
ATOM   9044  C   THR B 273      -2.444   2.877 -14.368  1.00 95.01           C  
ATOM   9045  CB  THR B 273      -0.214   1.682 -14.150  1.00 95.01           C  
ATOM   9047  O   THR B 273      -2.503   3.478 -15.441  1.00 95.01           O  
ATOM   9048  CG2 THR B 273       0.433   2.601 -15.187  1.00 95.01           C  
ATOM   9052  OG1 THR B 273       0.019   2.185 -12.858  1.00 95.01           O  
ATOM   9054  N   SER B 274      -2.974   3.380 -13.252  1.00 93.16           N  
ATOM   9056  CA  SER B 274      -3.510   4.748 -13.150  1.00 93.16           C  
ATOM   9058  C   SER B 274      -2.441   5.762 -12.749  1.00 93.16           C  
ATOM   9059  CB  SER B 274      -4.667   4.789 -12.149  1.00 93.16           C  
ATOM   9062  O   SER B 274      -2.533   6.937 -13.115  1.00 93.16           O  
ATOM   9063  OG  SER B 274      -4.290   4.234 -10.901  1.00 93.16           O  
ATOM   9065  N   VAL B 275      -1.411   5.297 -12.037  1.00 94.24           N  
ATOM   9067  CA  VAL B 275      -0.310   6.108 -11.520  1.00 94.24           C  
ATOM   9069  C   VAL B 275       1.037   5.665 -12.062  1.00 94.24           C  
ATOM   9070  CB  VAL B 275      -0.264   6.155  -9.984  1.00 94.24           C  
ATOM   9072  O   VAL B 275       1.282   4.483 -12.299  1.00 94.24           O  
ATOM   9073  CG1 VAL B 275      -1.387   7.035  -9.453  1.00 94.24           C  
ATOM   9077  CG2 VAL B 275      -0.355   4.778  -9.317  1.00 94.24           C  
ATOM   9081  N   GLY B 276       1.940   6.617 -12.250  1.00 94.41           N  
ATOM   9083  CA  GLY B 276       3.286   6.311 -12.698  1.00 94.41           C  
ATOM   9086  C   GLY B 276       4.109   7.543 -13.033  1.00 94.41           C  
ATOM   9087  O   GLY B 276       3.607   8.666 -12.977  1.00 94.41           O  
ATOM   9088  N   PRO B 277       5.380   7.331 -13.395  1.00 95.08           N  
ATOM   9089  CA  PRO B 277       6.211   8.378 -13.961  1.00 95.08           C  
ATOM   9091  C   PRO B 277       5.674   8.805 -15.334  1.00 95.08           C  
ATOM   9092  CB  PRO B 277       7.602   7.750 -14.049  1.00 95.08           C  
ATOM   9095  O   PRO B 277       5.074   8.008 -16.068  1.00 95.08           O  
ATOM   9096  CG  PRO B 277       7.299   6.282 -14.323  1.00 95.08           C  
ATOM   9099  CD  PRO B 277       6.076   6.050 -13.440  1.00 95.08           C  
ATOM   9102  N   ARG B 278       5.941  10.062 -15.709  1.00 95.44           N  
ATOM   9104  CA  ARG B 278       5.588  10.620 -17.021  1.00 95.44           C  
ATOM   9106  C   ARG B 278       6.142   9.753 -18.151  1.00 95.44           C  
ATOM   9107  CB  ARG B 278       6.126  12.057 -17.121  1.00 95.44           C  
ATOM   9110  O   ARG B 278       5.439   9.535 -19.137  1.00 95.44           O  
ATOM   9111  CG  ARG B 278       5.800  12.679 -18.487  1.00 95.44           C  
ATOM   9114  CD  ARG B 278       6.307  14.111 -18.621  1.00 95.44           C  
ATOM   9117  NE  ARG B 278       7.780  14.223 -18.584  1.00 95.44           N  
ATOM   9119  NH1 ARG B 278       7.826  16.497 -18.888  1.00 95.44           N  
ATOM   9122  NH2 ARG B 278       9.731  15.375 -18.802  1.00 95.44           N  
ATOM   9125  CZ  ARG B 278       8.436  15.354 -18.758  1.00 95.44           C  
ATOM   9126  N   SER B 279       7.362   9.249 -17.986  1.00 96.08           N  
ATOM   9128  CA  SER B 279       7.989   8.297 -18.899  1.00 96.08           C  
ATOM   9130  C   SER B 279       8.681   7.165 -18.140  1.00 96.08           C  
ATOM   9131  CB  SER B 279       8.962   9.027 -19.836  1.00 96.08           C  
ATOM   9134  O   SER B 279       9.157   7.378 -17.028  1.00 96.08           O  
ATOM   9135  OG  SER B 279      10.036   9.637 -19.147  1.00 96.08           O  
ATOM   9137  N   ASP B 280       8.739   5.973 -18.733  1.00 96.25           N  
ATOM   9139  CA  ASP B 280       9.583   4.851 -18.293  1.00 96.25           C  
ATOM   9141  C   ASP B 280      10.010   4.024 -19.516  1.00 96.25           C  
ATOM   9142  CB  ASP B 280       8.860   3.958 -17.255  1.00 96.25           C  
ATOM   9145  O   ASP B 280       9.528   4.241 -20.634  1.00 96.25           O  
ATOM   9146  CG  ASP B 280       9.786   3.095 -16.376  1.00 96.25           C  
ATOM   9147  OD1 ASP B 280       9.259   2.328 -15.536  1.00 96.25           O  
ATOM   9148  OD2 ASP B 280      11.031   3.191 -16.508  1.00 96.25           O  
ATOM   9149  N   MET B 281      10.920   3.078 -19.302  1.00 96.57           N  
ATOM   9151  CA  MET B 281      11.362   2.147 -20.334  1.00 96.57           C  
ATOM   9153  C   MET B 281      10.283   1.100 -20.611  1.00 96.57           C  
ATOM   9154  CB  MET B 281      12.680   1.470 -19.942  1.00 96.57           C  
ATOM   9157  O   MET B 281       9.802   0.434 -19.696  1.00 96.57           O  
ATOM   9158  CG  MET B 281      13.788   2.445 -19.539  1.00 96.57           C  
ATOM   9161  SD  MET B 281      14.250   3.673 -20.788  1.00 96.57           S  
ATOM   9162  CE  MET B 281      15.031   2.629 -22.046  1.00 96.57           C  
ATOM   9166  N   LEU B 282       9.935   0.917 -21.881  1.00 95.74           N  
ATOM   9168  CA  LEU B 282       8.993  -0.106 -22.338  1.00 95.74           C  
ATOM   9170  C   LEU B 282       9.605  -0.887 -23.490  1.00 95.74           C  
ATOM   9171  CB  LEU B 282       7.677   0.553 -22.781  1.00 95.74           C  
ATOM   9174  O   LEU B 282      10.340  -0.320 -24.291  1.00 95.74           O  
ATOM   9175  CG  LEU B 282       6.871   1.206 -21.646  1.00 95.74           C  
ATOM   9177  CD1 LEU B 282       5.620   1.871 -22.220  1.00 95.74           C  
ATOM   9181  CD2 LEU B 282       6.406   0.179 -20.612  1.00 95.74           C  
ATOM   9185  N   THR B 283       9.285  -2.179 -23.583  1.00 97.05           N  
ATOM   9187  CA  THR B 283       9.498  -2.978 -24.799  1.00 97.05           C  
ATOM   9189  C   THR B 283       8.158  -3.445 -25.319  1.00 97.05           C  
ATOM   9190  CB  THR B 283      10.393  -4.192 -24.575  1.00 97.05           C  
ATOM   9192  O   THR B 283       7.441  -4.151 -24.613  1.00 97.05           O  
ATOM   9193  CG2 THR B 283      10.668  -4.966 -25.860  1.00 97.05           C  
ATOM   9197  OG1 THR B 283      11.617  -3.714 -24.108  1.00 97.05           O  
ATOM   9199  N   LEU B 284       7.841  -3.066 -26.550  1.00 96.41           N  
ATOM   9201  CA  LEU B 284       6.588  -3.415 -27.204  1.00 96.41           C  
ATOM   9203  C   LEU B 284       6.867  -4.252 -28.446  1.00 96.41           C  
ATOM   9204  CB  LEU B 284       5.807  -2.136 -27.527  1.00 96.41           C  
ATOM   9207  O   LEU B 284       7.815  -3.983 -29.181  1.00 96.41           O  
ATOM   9208  CG  LEU B 284       5.484  -1.268 -26.296  1.00 96.41           C  
ATOM   9210  CD1 LEU B 284       4.692  -0.056 -26.763  1.00 96.41           C  
ATOM   9214  CD2 LEU B 284       4.653  -2.002 -25.247  1.00 96.41           C  
ATOM   9218  N   HIS B 285       6.042  -5.272 -28.649  1.00 97.28           N  
ATOM   9220  CA  HIS B 285       6.140  -6.213 -29.757  1.00 97.28           C  
ATOM   9222  C   HIS B 285       5.144  -5.829 -30.852  1.00 97.28           C  
ATOM   9223  CB  HIS B 285       5.856  -7.617 -29.206  1.00 97.28           C  
ATOM   9226  O   HIS B 285       3.951  -5.753 -30.586  1.00 97.28           O  
ATOM   9227  CG  HIS B 285       5.825  -8.688 -30.263  1.00 97.28           C  
ATOM   9228  CD2 HIS B 285       6.614  -8.761 -31.381  1.00 97.28           C  
ATOM   9230  ND1 HIS B 285       4.976  -9.774 -30.290  1.00 97.28           N  
ATOM   9232  CE1 HIS B 285       5.228 -10.469 -31.413  1.00 97.28           C  
ATOM   9234  NE2 HIS B 285       6.225  -9.893 -32.088  1.00 97.28           N  
ATOM   9235  N   PHE B 286       5.583  -5.635 -32.087  1.00 96.88           N  
ATOM   9237  CA  PHE B 286       4.733  -5.216 -33.195  1.00 96.88           C  
ATOM   9239  C   PHE B 286       4.708  -6.263 -34.304  1.00 96.88           C  
ATOM   9240  CB  PHE B 286       5.239  -3.877 -33.726  1.00 96.88           C  
ATOM   9243  O   PHE B 286       5.754  -6.707 -34.769  1.00 96.88           O  
ATOM   9244  CG  PHE B 286       5.077  -2.727 -32.760  1.00 96.88           C  
ATOM   9245  CD1 PHE B 286       3.843  -2.060 -32.657  1.00 96.88           C  
ATOM   9247  CD2 PHE B 286       6.156  -2.337 -31.950  1.00 96.88           C  
ATOM   9249  CE1 PHE B 286       3.689  -1.014 -31.732  1.00 96.88           C  
ATOM   9251  CE2 PHE B 286       6.002  -1.284 -31.035  1.00 96.88           C  
ATOM   9253  CZ  PHE B 286       4.768  -0.628 -30.918  1.00 96.88           C  
ATOM   9255  N   HIS B 287       3.502  -6.579 -34.773  1.00 94.99           N  
ATOM   9257  CA  HIS B 287       3.288  -7.265 -36.034  1.00 94.99           C  
ATOM   9259  C   HIS B 287       3.492  -6.271 -37.177  1.00 94.99           C  
ATOM   9260  CB  HIS B 287       1.887  -7.887 -36.065  1.00 94.99           C  
ATOM   9263  O   HIS B 287       2.773  -5.267 -37.269  1.00 94.99           O  
ATOM   9264  CG  HIS B 287       1.650  -8.715 -37.301  1.00 94.99           C  
ATOM   9265  CD2 HIS B 287       0.719  -8.499 -38.281  1.00 94.99           C  
ATOM   9267  ND1 HIS B 287       2.386  -9.812 -37.677  1.00 94.99           N  
ATOM   9269  CE1 HIS B 287       1.911 -10.247 -38.852  1.00 94.99           C  
ATOM   9271  NE2 HIS B 287       0.875  -9.493 -39.253  1.00 94.99           N  
ATOM   9272  N   PHE B 288       4.487  -6.531 -38.027  1.00 89.65           N  
ATOM   9274  CA  PHE B 288       4.706  -5.730 -39.226  1.00 89.65           C  
ATOM   9276  C   PHE B 288       3.797  -6.280 -40.324  1.00 89.65           C  
ATOM   9277  CB  PHE B 288       6.186  -5.729 -39.632  1.00 89.65           C  
ATOM   9280  O   PHE B 288       3.951  -7.451 -40.688  1.00 89.65           O  
ATOM   9281  CG  PHE B 288       6.594  -4.555 -40.504  1.00 89.65           C  
ATOM   9282  CD1 PHE B 288       6.406  -4.582 -41.895  1.00 89.65           C  
ATOM   9284  CD2 PHE B 288       7.170  -3.415 -39.920  1.00 89.65           C  
ATOM   9286  CE1 PHE B 288       6.735  -3.458 -42.677  1.00 89.65           C  
ATOM   9288  CE2 PHE B 288       7.491  -2.289 -40.688  1.00 89.65           C  
ATOM   9290  CZ  PHE B 288       7.266  -2.304 -42.072  1.00 89.65           C  
ATOM   9292  N   PRO B 289       2.852  -5.488 -40.861  1.00 85.13           N  
ATOM   9293  CA  PRO B 289       2.053  -5.959 -41.977  1.00 85.13           C  
ATOM   9295  C   PRO B 289       2.998  -6.306 -43.115  1.00 85.13           C  
ATOM   9296  CB  PRO B 289       1.122  -4.807 -42.350  1.00 85.13           C  
ATOM   9299  O   PRO B 289       3.857  -5.496 -43.469  1.00 85.13           O  
ATOM   9300  CG  PRO B 289       1.851  -3.565 -41.831  1.00 85.13           C  
ATOM   9303  CD  PRO B 289       2.616  -4.074 -40.613  1.00 85.13           C  
ATOM   9306  N   THR B 290       2.844  -7.490 -43.700  1.00 71.17           N  
ATOM   9308  CA  THR B 290       3.519  -7.806 -44.953  1.00 71.17           C  
ATOM   9310  C   THR B 290       3.013  -6.809 -45.978  1.00 71.17           C  
ATOM   9311  CB  THR B 290       3.258  -9.243 -45.416  1.00 71.17           C  
ATOM   9313  O   THR B 290       1.948  -6.977 -46.567  1.00 71.17           O  
ATOM   9314  CG2 THR B 290       4.163  -9.635 -46.584  1.00 71.17           C  
ATOM   9318  OG1 THR B 290       3.541 -10.134 -44.365  1.00 71.17           O  
ATOM   9320  N   VAL B 291       3.755  -5.721 -46.155  1.00 61.26           N  
ATOM   9322  CA  VAL B 291       3.581  -4.893 -47.326  1.00 61.26           C  
ATOM   9324  C   VAL B 291       3.999  -5.826 -48.439  1.00 61.26           C  
ATOM   9325  CB  VAL B 291       4.401  -3.589 -47.277  1.00 61.26           C  
ATOM   9327  O   VAL B 291       5.158  -6.248 -48.511  1.00 61.26           O  
ATOM   9328  CG1 VAL B 291       4.010  -2.664 -48.435  1.00 61.26           C  
ATOM   9332  CG2 VAL B 291       4.147  -2.817 -45.974  1.00 61.26           C  
ATOM   9336  N   GLU B 292       3.046  -6.196 -49.281  1.00 57.81           N  
ATOM   9338  CA  GLU B 292       3.380  -6.524 -50.650  1.00 57.81           C  
ATOM   9340  C   GLU B 292       4.032  -5.261 -51.197  1.00 57.81           C  
ATOM   9341  CB  GLU B 292       2.136  -6.929 -51.451  1.00 57.81           C  
ATOM   9344  O   GLU B 292       3.368  -4.379 -51.736  1.00 57.81           O  
ATOM   9345  CG  GLU B 292       1.629  -8.323 -51.056  1.00 57.81           C  
ATOM   9348  CD  GLU B 292       0.464  -8.804 -51.938  1.00 57.81           C  
ATOM   9349  OE1 GLU B 292       0.213 -10.031 -51.926  1.00 57.81           O  
ATOM   9350  OE2 GLU B 292      -0.171  -7.965 -52.615  1.00 57.81           O  
ATOM   9351  N   LYS B 293       5.337  -5.116 -50.935  1.00 55.70           N  
ATOM   9353  CA  LYS B 293       6.171  -4.157 -51.629  1.00 55.70           C  
ATOM   9355  C   LYS B 293       5.835  -4.414 -53.072  1.00 55.70           C  
ATOM   9356  CB  LYS B 293       7.652  -4.415 -51.347  1.00 55.70           C  
ATOM   9359  O   LYS B 293       5.948  -5.567 -53.522  1.00 55.70           O  
ATOM   9360  CG  LYS B 293       8.106  -3.807 -50.025  1.00 55.70           C  
ATOM   9363  CD  LYS B 293       9.594  -4.082 -49.791  1.00 55.70           C  
ATOM   9366  CE  LYS B 293       9.946  -3.518 -48.413  1.00 55.70           C  
ATOM   9369  NZ  LYS B 293      11.301  -3.916 -47.978  1.00 55.70           N  
ATOM   9373  N   ASP B 294       5.372  -3.375 -53.752  1.00 62.66           N  
ATOM   9375  CA  ASP B 294       5.240  -3.465 -55.190  1.00 62.66           C  
ATOM   9377  C   ASP B 294       6.567  -4.020 -55.708  1.00 62.66           C  
ATOM   9378  CB  ASP B 294       4.878  -2.100 -55.791  1.00 62.66           C  
ATOM   9381  O   ASP B 294       7.634  -3.785 -55.125  1.00 62.66           O  
ATOM   9382  CG  ASP B 294       4.706  -2.132 -57.317  1.00 62.66           C  
ATOM   9383  OD1 ASP B 294       4.722  -1.040 -57.918  1.00 62.66           O  
ATOM   9384  OD2 ASP B 294       4.620  -3.240 -57.898  1.00 62.66           O  
ATOM   9385  N   LEU B 295       6.500  -4.806 -56.770  1.00 62.11           N  
ATOM   9387  CA  LEU B 295       7.663  -5.411 -57.391  1.00 62.11           C  
ATOM   9389  C   LEU B 295       8.792  -4.375 -57.539  1.00 62.11           C  
ATOM   9390  CB  LEU B 295       7.212  -5.947 -58.757  1.00 62.11           C  
ATOM   9393  O   LEU B 295       9.957  -4.696 -57.340  1.00 62.11           O  
ATOM   9394  CG  LEU B 295       8.047  -7.151 -59.207  1.00 62.11           C  
ATOM   9396  CD1 LEU B 295       7.441  -8.454 -58.681  1.00 62.11           C  
ATOM   9400  CD2 LEU B 295       8.087  -7.216 -60.733  1.00 62.11           C  
ATOM   9404  N   VAL B 296       8.429  -3.112 -57.792  1.00 67.86           N  
ATOM   9406  CA  VAL B 296       9.325  -1.952 -57.819  1.00 67.86           C  
ATOM   9408  C   VAL B 296      10.052  -1.707 -56.492  1.00 67.86           C  
ATOM   9409  CB  VAL B 296       8.550  -0.691 -58.241  1.00 67.86           C  
ATOM   9411  O   VAL B 296      11.272  -1.608 -56.508  1.00 67.86           O  
ATOM   9412  CG1 VAL B 296       9.488   0.516 -58.374  1.00 67.86           C  
ATOM   9416  CG2 VAL B 296       7.853  -0.894 -59.594  1.00 67.86           C  
ATOM   9420  N   GLU B 297       9.362  -1.623 -55.353  1.00 61.92           N  
ATOM   9422  CA  GLU B 297      10.008  -1.445 -54.042  1.00 61.92           C  
ATOM   9424  C   GLU B 297      10.865  -2.657 -53.668  1.00 61.92           C  
ATOM   9425  CB  GLU B 297       8.968  -1.199 -52.940  1.00 61.92           C  
ATOM   9428  O   GLU B 297      11.986  -2.484 -53.195  1.00 61.92           O  
ATOM   9429  CG  GLU B 297       8.421   0.235 -52.941  1.00 61.92           C  
ATOM   9432  CD  GLU B 297       7.489   0.508 -51.746  1.00 61.92           C  
ATOM   9433  OE1 GLU B 297       7.216   1.705 -51.496  1.00 61.92           O  
ATOM   9434  OE2 GLU B 297       7.041  -0.468 -51.098  1.00 61.92           O  
ATOM   9435  N   GLN B 298      10.404  -3.882 -53.956  1.00 63.90           N  
ATOM   9437  CA  GLN B 298      11.224  -5.084 -53.748  1.00 63.90           C  
ATOM   9439  C   GLN B 298      12.513  -5.024 -54.563  1.00 63.90           C  
ATOM   9440  CB  GLN B 298      10.476  -6.367 -54.146  1.00 63.90           C  
ATOM   9443  O   GLN B 298      13.585  -5.350 -54.056  1.00 63.90           O  
ATOM   9444  CG  GLN B 298       9.248  -6.606 -53.276  1.00 63.90           C  
ATOM   9447  CD  GLN B 298       8.553  -7.937 -53.526  1.00 63.90           C  
ATOM   9448  NE2 GLN B 298       7.331  -8.080 -53.071  1.00 63.90           N  
ATOM   9451  OE1 GLN B 298       9.084  -8.864 -54.117  1.00 63.90           O  
ATOM   9452  N   ILE B 299      12.415  -4.593 -55.821  1.00 66.12           N  
ATOM   9454  CA  ILE B 299      13.565  -4.410 -56.700  1.00 66.12           C  
ATOM   9456  C   ILE B 299      14.465  -3.287 -56.174  1.00 66.12           C  
ATOM   9457  CB  ILE B 299      13.085  -4.175 -58.151  1.00 66.12           C  
ATOM   9459  O   ILE B 299      15.678  -3.468 -56.149  1.00 66.12           O  
ATOM   9460  CG1 ILE B 299      12.536  -5.490 -58.755  1.00 66.12           C  
ATOM   9463  CG2 ILE B 299      14.220  -3.645 -59.043  1.00 66.12           C  
ATOM   9467  CD1 ILE B 299      11.685  -5.276 -60.016  1.00 66.12           C  
ATOM   9471  N   ILE B 300      13.911  -2.158 -55.724  1.00 65.62           N  
ATOM   9473  CA  ILE B 300      14.692  -1.043 -55.170  1.00 65.62           C  
ATOM   9475  C   ILE B 300      15.462  -1.488 -53.928  1.00 65.62           C  
ATOM   9476  CB  ILE B 300      13.802   0.189 -54.888  1.00 65.62           C  
ATOM   9478  O   ILE B 300      16.660  -1.240 -53.862  1.00 65.62           O  
ATOM   9479  CG1 ILE B 300      13.387   0.848 -56.224  1.00 65.62           C  
ATOM   9482  CG2 ILE B 300      14.533   1.228 -54.011  1.00 65.62           C  
ATOM   9486  CD1 ILE B 300      12.264   1.883 -56.078  1.00 65.62           C  
ATOM   9490  N   ASP B 301      14.832  -2.184 -52.987  1.00 60.12           N  
ATOM   9492  CA  ASP B 301      15.515  -2.651 -51.778  1.00 60.12           C  
ATOM   9494  C   ASP B 301      16.567  -3.715 -52.086  1.00 60.12           C  
ATOM   9495  CB  ASP B 301      14.496  -3.220 -50.798  1.00 60.12           C  
ATOM   9498  O   ASP B 301      17.657  -3.701 -51.520  1.00 60.12           O  
ATOM   9499  CG  ASP B 301      13.598  -2.143 -50.206  1.00 60.12           C  
ATOM   9500  OD1 ASP B 301      12.485  -2.534 -49.809  1.00 60.12           O  
ATOM   9501  OD2 ASP B 301      14.025  -0.985 -50.050  1.00 60.12           O  
ATOM   9502  N   GLN B 302      16.286  -4.613 -53.034  1.00 65.73           N  
ATOM   9504  CA  GLN B 302      17.286  -5.563 -53.523  1.00 65.73           C  
ATOM   9506  C   GLN B 302      18.460  -4.870 -54.224  1.00 65.73           C  
ATOM   9507  CB  GLN B 302      16.637  -6.559 -54.489  1.00 65.73           C  
ATOM   9510  O   GLN B 302      19.577  -5.376 -54.157  1.00 65.73           O  
ATOM   9511  CG  GLN B 302      15.801  -7.621 -53.766  1.00 65.73           C  
ATOM   9514  CD  GLN B 302      15.101  -8.564 -54.739  1.00 65.73           C  
ATOM   9515  NE2 GLN B 302      14.214  -9.405 -54.256  1.00 65.73           N  
ATOM   9518  OE1 GLN B 302      15.356  -8.608 -55.935  1.00 65.73           O  
ATOM   9519  N   ILE B 303      18.227  -3.739 -54.898  1.00 68.50           N  
ATOM   9521  CA  ILE B 303      19.285  -2.913 -55.493  1.00 68.50           C  
ATOM   9523  C   ILE B 303      20.053  -2.164 -54.405  1.00 68.50           C  
ATOM   9524  CB  ILE B 303      18.709  -1.951 -56.559  1.00 68.50           C  
ATOM   9526  O   ILE B 303      21.268  -2.118 -54.486  1.00 68.50           O  
ATOM   9527  CG1 ILE B 303      18.271  -2.736 -57.816  1.00 68.50           C  
ATOM   9530  CG2 ILE B 303      19.735  -0.875 -56.971  1.00 68.50           C  
ATOM   9534  CD1 ILE B 303      17.370  -1.920 -58.753  1.00 68.50           C  
ATOM   9538  N   GLN B 304      19.386  -1.599 -53.395  1.00 61.90           N  
ATOM   9540  CA  GLN B 304      20.039  -0.870 -52.301  1.00 61.90           C  
ATOM   9542  C   GLN B 304      20.856  -1.781 -51.383  1.00 61.90           C  
ATOM   9543  CB  GLN B 304      18.989  -0.137 -51.458  1.00 61.90           C  
ATOM   9546  O   GLN B 304      21.833  -1.336 -50.786  1.00 61.90           O  
ATOM   9547  CG  GLN B 304      18.423   1.103 -52.157  1.00 61.90           C  
ATOM   9550  CD  GLN B 304      17.440   1.867 -51.276  1.00 61.90           C  
ATOM   9551  NE2 GLN B 304      16.902   2.968 -51.748  1.00 61.90           N  
ATOM   9554  OE1 GLN B 304      17.152   1.537 -50.142  1.00 61.90           O  
ATOM   9555  N   HIS B 305      20.460  -3.045 -51.251  1.00 61.65           N  
ATOM   9557  CA  HIS B 305      21.253  -4.056 -50.560  1.00 61.65           C  
ATOM   9559  C   HIS B 305      22.449  -4.576 -51.377  1.00 61.65           C  
ATOM   9560  CB  HIS B 305      20.334  -5.204 -50.112  1.00 61.65           C  
ATOM   9563  O   HIS B 305      23.296  -5.258 -50.802  1.00 61.65           O  
ATOM   9564  CG  HIS B 305      19.576  -4.931 -48.835  1.00 61.65           C  
ATOM   9565  CD2 HIS B 305      18.439  -5.563 -48.415  1.00 61.65           C  
ATOM   9567  ND1 HIS B 305      19.975  -4.101 -47.810  1.00 61.65           N  
ATOM   9569  CE1 HIS B 305      19.095  -4.221 -46.803  1.00 61.65           C  
ATOM   9571  NE2 HIS B 305      18.159  -5.131 -47.113  1.00 61.65           N  
ATOM   9572  N   ARG B 306      22.532  -4.284 -52.682  1.00 66.23           N  
ATOM   9574  CA  ARG B 306      23.674  -4.638 -53.542  1.00 66.23           C  
ATOM   9576  C   ARG B 306      24.658  -3.481 -53.680  1.00 66.23           C  
ATOM   9577  CB  ARG B 306      23.186  -5.081 -54.926  1.00 66.23           C  
ATOM   9580  O   ARG B 306      25.857  -3.811 -53.816  1.00 66.23           O  
ATOM   9581  CG  ARG B 306      22.644  -6.510 -54.930  1.00 66.23           C  
ATOM   9584  CD  ARG B 306      22.176  -6.835 -56.351  1.00 66.23           C  
ATOM   9587  NE  ARG B 306      21.671  -8.213 -56.464  1.00 66.23           N  
ATOM   9589  NH1 ARG B 306      21.634  -8.307 -58.750  1.00 66.23           N  
ATOM   9592  NH2 ARG B 306      20.933 -10.061 -57.562  1.00 66.23           N  
ATOM   9595  CZ  ARG B 306      21.421  -8.854 -57.586  1.00 66.23           C  
ATOM   9596  OXT ARG B 306      24.197  -2.324 -53.748  1.00 66.23           O  
TER
END
