# Supplementary material for: Improving deep learning protein monomer and complex structure prediction using DeepMSA2 with huge metagenomics data
Source: Nat Methods. 2024 Jan 2;21(2):279–89. doi: 10.1038/s41592-023-02130-4 (PMC10864179; doi:10.1038/s41592-023-02130-4)
Supplement: Supplementary file 17 — Statistical source data and structure coordinate files. [file 41592_2023_2130_MOESM17_ESM.zip › Figure6/Fig6B.T1179o.DMFold-Multimer_model.pdb]

PFRMAT TS
TARGET T1179
MODEL   1
PARENT N/A
ATOM      1  N   MET A   1      15.620  16.441  -2.514  1.00 45.71           N  
ATOM      5  CA  MET A   1      14.198  16.372  -2.924  1.00 45.71           C  
ATOM      7  C   MET A   1      13.781  14.993  -3.416  1.00 45.71           C  
ATOM      8  CB  MET A   1      13.744  17.489  -3.889  1.00 45.71           C  
ATOM     11  O   MET A   1      12.595  14.739  -3.379  1.00 45.71           O  
ATOM     12  CG  MET A   1      13.129  18.650  -3.092  1.00 45.71           C  
ATOM     15  SD  MET A   1      12.251  19.872  -4.104  1.00 45.71           S  
ATOM     16  CE  MET A   1      11.655  21.002  -2.818  1.00 45.71           C  
ATOM     20  N   GLY A   2      14.693  14.086  -3.795  1.00 65.47           N  
ATOM     22  CA  GLY A   2      14.387  12.652  -3.967  1.00 65.47           C  
ATOM     25  C   GLY A   2      14.502  11.855  -2.658  1.00 65.47           C  
ATOM     26  O   GLY A   2      14.825  10.672  -2.676  1.00 65.47           O  
ATOM     27  N   ASP A   3      14.335  12.530  -1.523  1.00 85.96           N  
ATOM     29  CA  ASP A   3      14.638  11.986  -0.203  1.00 85.96           C  
ATOM     31  C   ASP A   3      13.424  11.238   0.355  1.00 85.96           C  
ATOM     32  CB  ASP A   3      15.053  13.126   0.727  1.00 85.96           C  
ATOM     35  O   ASP A   3      12.277  11.617   0.110  1.00 85.96           O  
ATOM     36  CG  ASP A   3      16.281  13.892   0.231  1.00 85.96           C  
ATOM     37  OD1 ASP A   3      17.325  13.255  -0.004  1.00 85.96           O  
ATOM     38  OD2 ASP A   3      16.139  15.116  -0.035  1.00 85.96           O  
ATOM     39  N   ALA A   4      13.687  10.183   1.121  1.00 93.04           N  
ATOM     41  CA  ALA A   4      12.638   9.388   1.741  1.00 93.04           C  
ATOM     43  C   ALA A   4      11.872  10.183   2.807  1.00 93.04           C  
ATOM     44  CB  ALA A   4      13.258   8.134   2.360  1.00 93.04           C  
ATOM     48  O   ALA A   4      12.435  11.035   3.500  1.00 93.04           O  
ATOM     49  N   TYR A   5      10.607   9.831   2.996  1.00 94.90           N  
ATOM     51  CA  TYR A   5       9.778  10.278   4.106  1.00 94.90           C  
ATOM     53  C   TYR A   5       9.040   9.094   4.731  1.00 94.90           C  
ATOM     54  CB  TYR A   5       8.832  11.386   3.645  1.00 94.90           C  
ATOM     57  O   TYR A   5       8.742   8.098   4.073  1.00 94.90           O  
ATOM     58  CG  TYR A   5       7.932  11.019   2.482  1.00 94.90           C  
ATOM     59  CD1 TYR A   5       8.364  11.242   1.160  1.00 94.90           C  
ATOM     61  CD2 TYR A   5       6.649  10.499   2.727  1.00 94.90           C  
ATOM     63  CE1 TYR A   5       7.512  10.956   0.078  1.00 94.90           C  
ATOM     65  CE2 TYR A   5       5.790  10.225   1.649  1.00 94.90           C  
ATOM     67  OH  TYR A   5       5.384  10.211  -0.718  1.00 94.90           O  
ATOM     69  CZ  TYR A   5       6.221  10.449   0.324  1.00 94.90           C  
ATOM     70  N   VAL A   6       8.763   9.199   6.025  1.00 93.05           N  
ATOM     72  CA  VAL A   6       8.250   8.109   6.857  1.00 93.05           C  
ATOM     74  C   VAL A   6       6.861   8.463   7.363  1.00 93.05           C  
ATOM     75  CB  VAL A   6       9.213   7.799   8.019  1.00 93.05           C  
ATOM     77  O   VAL A   6       6.636   9.555   7.880  1.00 93.05           O  
ATOM     78  CG1 VAL A   6       8.728   6.605   8.850  1.00 93.05           C  
ATOM     82  CG2 VAL A   6      10.620   7.471   7.502  1.00 93.05           C  
ATOM     86  N   TYR A   7       5.927   7.532   7.231  1.00 95.59           N  
ATOM     88  CA  TYR A   7       4.613   7.623   7.847  1.00 95.59           C  
ATOM     90  C   TYR A   7       4.673   7.193   9.313  1.00 95.59           C  
ATOM     91  CB  TYR A   7       3.631   6.756   7.066  1.00 95.59           C  
ATOM     94  O   TYR A   7       5.243   6.153   9.647  1.00 95.59           O  
ATOM     95  CG  TYR A   7       2.277   6.662   7.730  1.00 95.59           C  
ATOM     96  CD1 TYR A   7       1.922   5.504   8.451  1.00 95.59           C  
ATOM     98  CD2 TYR A   7       1.403   7.763   7.679  1.00 95.59           C  
ATOM    100  CE1 TYR A   7       0.673   5.434   9.093  1.00 95.59           C  
ATOM    102  CE2 TYR A   7       0.156   7.691   8.317  1.00 95.59           C  
ATOM    104  OH  TYR A   7      -1.445   6.453   9.574  1.00 95.59           O  
ATOM    106  CZ  TYR A   7      -0.216   6.523   9.011  1.00 95.59           C  
ATOM    107  N   ARG A   8       4.037   7.978  10.184  1.00 89.38           N  
ATOM    109  CA  ARG A   8       3.854   7.662  11.601  1.00 89.38           C  
ATOM    111  C   ARG A   8       2.380   7.759  11.967  1.00 89.38           C  
ATOM    112  CB  ARG A   8       4.702   8.585  12.482  1.00 89.38           C  
ATOM    115  O   ARG A   8       1.750   8.802  11.795  1.00 89.38           O  
ATOM    116  CG  ARG A   8       6.207   8.425  12.230  1.00 89.38           C  
ATOM    119  CD  ARG A   8       6.979   9.236  13.274  1.00 89.38           C  
ATOM    122  NE  ARG A   8       8.434   9.113  13.091  1.00 89.38           N  
ATOM    124  NH1 ARG A   8       9.065  10.166  15.033  1.00 89.38           N  
ATOM    127  NH2 ARG A   8      10.623   9.439  13.610  1.00 89.38           N  
ATOM    130  CZ  ARG A   8       9.364   9.571  13.909  1.00 89.38           C  
ATOM    131  N   GLY A   9       1.855   6.668  12.510  1.00 89.30           N  
ATOM    133  CA  GLY A   9       0.468   6.543  12.936  1.00 89.30           C  
ATOM    136  C   GLY A   9      -0.053   5.122  12.737  1.00 89.30           C  
ATOM    137  O   GLY A   9       0.665   4.263  12.218  1.00 89.30           O  
ATOM    138  N   PRO A  10      -1.305   4.854  13.130  1.00 90.18           N  
ATOM    139  CA  PRO A  10      -1.915   3.552  12.912  1.00 90.18           C  
ATOM    141  C   PRO A  10      -2.164   3.322  11.419  1.00 90.18           C  
ATOM    142  CB  PRO A  10      -3.210   3.580  13.729  1.00 90.18           C  
ATOM    145  O   PRO A  10      -2.347   4.266  10.655  1.00 90.18           O  
ATOM    146  CG  PRO A  10      -3.605   5.057  13.709  1.00 90.18           C  
ATOM    149  CD  PRO A  10      -2.261   5.786  13.716  1.00 90.18           C  
ATOM    152  N   CYS A  11      -2.219   2.062  11.002  1.00 93.47           N  
ATOM    154  CA  CYS A  11      -2.798   1.692   9.715  1.00 93.47           C  
ATOM    156  C   CYS A  11      -4.208   1.167   9.959  1.00 93.47           C  
ATOM    157  CB  CYS A  11      -1.920   0.654   9.017  1.00 93.47           C  
ATOM    160  O   CYS A  11      -4.415   0.342  10.852  1.00 93.47           O  
ATOM    161  SG  CYS A  11      -0.347   1.410   8.521  1.00 93.47           S  
ATOM    163  N   GLN A  12      -5.170   1.636   9.175  1.00 92.40           N  
ATOM    165  CA  GLN A  12      -6.561   1.217   9.296  1.00 92.40           C  
ATOM    167  C   GLN A  12      -7.004   0.485   8.045  1.00 92.40           C  
ATOM    168  CB  GLN A  12      -7.462   2.410   9.621  1.00 92.40           C  
ATOM    171  O   GLN A  12      -6.604   0.789   6.925  1.00 92.40           O  
ATOM    172  CG  GLN A  12      -7.249   2.863  11.072  1.00 92.40           C  
ATOM    175  CD  GLN A  12      -8.062   4.098  11.431  1.00 92.40           C  
ATOM    176  NE2 GLN A  12      -8.264   4.368  12.700  1.00 92.40           N  
ATOM    179  OE1 GLN A  12      -8.478   4.882  10.603  1.00 92.40           O  
ATOM    180  N   GLU A  13      -7.838  -0.518   8.228  1.00 87.35           N  
ATOM    182  CA  GLU A  13      -8.447  -1.226   7.124  1.00 87.35           C  
ATOM    184  C   GLU A  13      -9.342  -0.289   6.317  1.00 87.35           C  
ATOM    185  CB  GLU A  13      -9.249  -2.368   7.720  1.00 87.35           C  
ATOM    188  O   GLU A  13     -10.178   0.415   6.877  1.00 87.35           O  
ATOM    189  CG  GLU A  13      -9.557  -3.430   6.679  1.00 87.35           C  
ATOM    192  CD  GLU A  13     -10.324  -4.579   7.323  1.00 87.35           C  
ATOM    193  OE1 GLU A  13     -10.900  -5.420   6.618  1.00 87.35           O  
ATOM    194  OE2 GLU A  13     -10.227  -4.731   8.557  1.00 87.35           O  
ATOM    195  N   ALA A  14      -9.243  -0.318   4.989  1.00 86.00           N  
ATOM    197  CA  ALA A  14     -10.176   0.437   4.158  1.00 86.00           C  
ATOM    199  C   ALA A  14     -11.594  -0.174   4.151  1.00 86.00           C  
ATOM    200  CB  ALA A  14      -9.579   0.575   2.752  1.00 86.00           C  
ATOM    204  O   ALA A  14     -12.456   0.323   3.441  1.00 86.00           O  
ATOM    205  N   ALA A  15     -11.862  -1.277   4.857  1.00 75.48           N  
ATOM    207  CA  ALA A  15     -13.137  -1.973   4.764  1.00 75.48           C  
ATOM    209  C   ALA A  15     -14.245  -1.341   5.611  1.00 75.48           C  
ATOM    210  CB  ALA A  15     -12.969  -3.461   5.077  1.00 75.48           C  
ATOM    214  O   ALA A  15     -14.032  -1.023   6.775  1.00 75.48           O  
ATOM    215  N   ASP A  16     -15.448  -1.245   5.050  1.00 69.74           N  
ATOM    217  CA  ASP A  16     -16.651  -0.786   5.754  1.00 69.74           C  
ATOM    219  C   ASP A  16     -17.547  -1.995   6.095  1.00 69.74           C  
ATOM    220  CB  ASP A  16     -17.371   0.251   4.876  1.00 69.74           C  
ATOM    223  O   ASP A  16     -17.764  -2.844   5.223  1.00 69.74           O  
ATOM    224  CG  ASP A  16     -18.613   0.873   5.523  1.00 69.74           C  
ATOM    225  OD1 ASP A  16     -18.495   1.368   6.662  1.00 69.74           O  
ATOM    226  OD2 ASP A  16     -19.666   0.893   4.849  1.00 69.74           O  
ATOM    227  N   PRO A  17     -18.067  -2.131   7.331  1.00 67.06           N  
ATOM    228  CA  PRO A  17     -17.950  -1.212   8.468  1.00 67.06           C  
ATOM    230  C   PRO A  17     -16.764  -1.484   9.398  1.00 67.06           C  
ATOM    231  CB  PRO A  17     -19.291  -1.355   9.190  1.00 67.06           C  
ATOM    234  O   PRO A  17     -16.688  -0.868  10.457  1.00 67.06           O  
ATOM    235  CG  PRO A  17     -19.575  -2.847   9.044  1.00 67.06           C  
ATOM    238  CD  PRO A  17     -19.038  -3.170   7.649  1.00 67.06           C  
ATOM    241  N   LEU A  18     -15.874  -2.427   9.061  1.00 71.51           N  
ATOM    243  CA  LEU A  18     -14.848  -2.890   9.997  1.00 71.51           C  
ATOM    245  C   LEU A  18     -13.901  -1.771  10.432  1.00 71.51           C  
ATOM    246  CB  LEU A  18     -14.046  -4.065   9.400  1.00 71.51           C  
ATOM    249  O   LEU A  18     -13.710  -1.568  11.626  1.00 71.51           O  
ATOM    250  CG  LEU A  18     -14.001  -5.256  10.370  1.00 71.51           C  
ATOM    252  CD1 LEU A  18     -15.367  -5.954  10.399  1.00 71.51           C  
ATOM    256  CD2 LEU A  18     -12.854  -6.184   9.978  1.00 71.51           C  
ATOM    260  N   HIS A  19     -13.298  -1.091   9.454  1.00 81.69           N  
ATOM    262  CA  HIS A  19     -12.330  -0.003   9.601  1.00 81.69           C  
ATOM    264  C   HIS A  19     -11.336  -0.199  10.760  1.00 81.69           C  
ATOM    265  CB  HIS A  19     -13.073   1.336   9.614  1.00 81.69           C  
ATOM    268  O   HIS A  19     -10.987   0.729  11.490  1.00 81.69           O  
ATOM    269  CG  HIS A  19     -12.204   2.490   9.194  1.00 81.69           C  
ATOM    270  CD2 HIS A  19     -12.003   3.657   9.878  1.00 81.69           C  
ATOM    272  ND1 HIS A  19     -11.484   2.578   8.027  1.00 81.69           N  
ATOM    274  CE1 HIS A  19     -10.869   3.767   8.006  1.00 81.69           C  
ATOM    276  NE2 HIS A  19     -11.189   4.479   9.096  1.00 81.69           N  
ATOM    277  N   ALA A  20     -10.918  -1.450  10.970  1.00 81.50           N  
ATOM    279  CA  ALA A  20     -10.170  -1.852  12.147  1.00 81.50           C  
ATOM    281  C   ALA A  20      -8.693  -1.466  12.019  1.00 81.50           C  
ATOM    282  CB  ALA A  20     -10.371  -3.358  12.358  1.00 81.50           C  
ATOM    286  O   ALA A  20      -8.170  -1.333  10.912  1.00 81.50           O  
ATOM    287  N   ALA A  21      -8.001  -1.327  13.150  1.00 86.56           N  
ATOM    289  CA  ALA A  21      -6.550  -1.168  13.162  1.00 86.56           C  
ATOM    291  C   ALA A  21      -5.860  -2.438  12.647  1.00 86.56           C  
ATOM    292  CB  ALA A  21      -6.077  -0.812  14.574  1.00 86.56           C  
ATOM    296  O   ALA A  21      -6.294  -3.559  12.926  1.00 86.56           O  
ATOM    297  N   ARG A  22      -4.783  -2.262  11.882  1.00 89.57           N  
ATOM    299  CA  ARG A  22      -4.064  -3.340  11.202  1.00 89.57           C  
ATOM    301  C   ARG A  22      -2.575  -3.219  11.468  1.00 89.57           C  
ATOM    302  CB  ARG A  22      -4.408  -3.304   9.702  1.00 89.57           C  
ATOM    305  O   ARG A  22      -2.009  -2.133  11.398  1.00 89.57           O  
ATOM    306  CG  ARG A  22      -5.912  -3.553   9.468  1.00 89.57           C  
ATOM    309  CD  ARG A  22      -6.351  -4.970   9.908  1.00 89.57           C  
ATOM    312  NE  ARG A  22      -7.551  -5.485   9.206  1.00 89.57           N  
ATOM    314  NH1 ARG A  22      -7.013  -7.733   9.185  1.00 89.57           N  
ATOM    317  NH2 ARG A  22      -8.916  -7.062   8.302  1.00 89.57           N  
ATOM    320  CZ  ARG A  22      -7.819  -6.746   8.905  1.00 89.57           C  
ATOM    321  N   TYR A  23      -1.954  -4.359  11.756  1.00 88.82           N  
ATOM    323  CA  TYR A  23      -0.557  -4.420  12.210  1.00 88.82           C  
ATOM    325  C   TYR A  23       0.379  -5.172  11.251  1.00 88.82           C  
ATOM    326  CB  TYR A  23      -0.540  -5.004  13.626  1.00 88.82           C  
ATOM    329  O   TYR A  23       1.591  -5.167  11.428  1.00 88.82           O  
ATOM    330  CG  TYR A  23      -1.465  -4.285  14.589  1.00 88.82           C  
ATOM    331  CD1 TYR A  23      -1.144  -2.988  15.026  1.00 88.82           C  
ATOM    333  CD2 TYR A  23      -2.655  -4.896  15.029  1.00 88.82           C  
ATOM    335  CE1 TYR A  23      -1.997  -2.316  15.926  1.00 88.82           C  
ATOM    337  CE2 TYR A  23      -3.509  -4.223  15.925  1.00 88.82           C  
ATOM    339  OH  TYR A  23      -3.959  -2.300  17.291  1.00 88.82           O  
ATOM    341  CZ  TYR A  23      -3.168  -2.941  16.393  1.00 88.82           C  
ATOM    342  N   ALA A  24      -0.179  -5.786  10.211  1.00 88.28           N  
ATOM    344  CA  ALA A  24       0.543  -6.362   9.085  1.00 88.28           C  
ATOM    346  C   ALA A  24      -0.289  -6.144   7.819  1.00 88.28           C  
ATOM    347  CB  ALA A  24       0.792  -7.853   9.339  1.00 88.28           C  
ATOM    351  O   ALA A  24      -1.518  -6.208   7.881  1.00 88.28           O  
ATOM    352  N   ALA A  25       0.354  -5.905   6.677  1.00 84.20           N  
ATOM    354  CA  ALA A  25      -0.336  -5.997   5.398  1.00 84.20           C  
ATOM    356  C   ALA A  25      -0.537  -7.474   5.042  1.00 84.20           C  
ATOM    357  CB  ALA A  25       0.437  -5.237   4.317  1.00 84.20           C  
ATOM    361  O   ALA A  25       0.341  -8.303   5.270  1.00 84.20           O  
ATOM    362  N   TRP A  26      -1.682  -7.800   4.454  1.00 80.25           N  
ATOM    364  CA  TRP A  26      -1.922  -9.104   3.840  1.00 80.25           C  
ATOM    366  C   TRP A  26      -2.240  -8.906   2.375  1.00 80.25           C  
ATOM    367  CB  TRP A  26      -3.065  -9.859   4.529  1.00 80.25           C  
ATOM    370  O   TRP A  26      -2.896  -7.943   2.031  1.00 80.25           O  
ATOM    371  CG  TRP A  26      -4.347  -9.093   4.626  1.00 80.25           C  
ATOM    372  CD1 TRP A  26      -5.271  -8.920   3.651  1.00 80.25           C  
ATOM    374  CD2 TRP A  26      -4.757  -8.237   5.715  1.00 80.25           C  
ATOM    375  CE2 TRP A  26      -5.917  -7.522   5.298  1.00 80.25           C  
ATOM    376  CE3 TRP A  26      -4.153  -7.891   6.939  1.00 80.25           C  
ATOM    378  NE1 TRP A  26      -6.252  -8.049   4.079  1.00 80.25           N  
ATOM    380  CH2 TRP A  26      -5.618  -5.979   7.058  1.00 80.25           C  
ATOM    382  CZ2 TRP A  26      -6.392  -6.423   5.991  1.00 80.25           C  
ATOM    384  CZ3 TRP A  26      -4.568  -6.735   7.600  1.00 80.25           C  
ATOM    386  N   SER A  27      -1.854  -9.811   1.497  1.00 66.32           N  
ATOM    388  CA  SER A  27      -2.350  -9.760   0.125  1.00 66.32           C  
ATOM    390  C   SER A  27      -3.613 -10.581   0.006  1.00 66.32           C  
ATOM    391  CB  SER A  27      -1.282 -10.223  -0.832  1.00 66.32           C  
ATOM    394  O   SER A  27      -3.666 -11.724   0.453  1.00 66.32           O  
ATOM    395  OG  SER A  27      -0.336  -9.190  -0.931  1.00 66.32           O  
ATOM    397  N   VAL A  28      -4.623  -9.978  -0.615  1.00 60.81           N  
ATOM    399  CA  VAL A  28      -5.844 -10.669  -1.000  1.00 60.81           C  
ATOM    401  C   VAL A  28      -5.643 -11.260  -2.390  1.00 60.81           C  
ATOM    402  CB  VAL A  28      -7.070  -9.755  -0.899  1.00 60.81           C  
ATOM    404  O   VAL A  28      -5.548 -10.535  -3.381  1.00 60.81           O  
ATOM    405  CG1 VAL A  28      -8.292 -10.540  -1.352  1.00 60.81           C  
ATOM    409  CG2 VAL A  28      -7.281  -9.318   0.559  1.00 60.81           C  
ATOM    413  N   VAL A  29      -5.539 -12.585  -2.447  1.00 52.41           N  
ATOM    415  CA  VAL A  29      -5.305 -13.337  -3.680  1.00 52.41           C  
ATOM    417  C   VAL A  29      -6.545 -14.162  -4.019  1.00 52.41           C  
ATOM    418  CB  VAL A  29      -4.060 -14.234  -3.519  1.00 52.41           C  
ATOM    420  O   VAL A  29      -6.719 -15.254  -3.491  1.00 52.41           O  
ATOM    421  CG1 VAL A  29      -3.819 -15.042  -4.780  1.00 52.41           C  
ATOM    425  CG2 VAL A  29      -2.767 -13.466  -3.255  1.00 52.41           C  
ATOM    429  N   ASP A  30      -7.396 -13.711  -4.935  1.00 50.46           N  
ATOM    431  CA  ASP A  30      -8.128 -14.678  -5.756  1.00 50.46           C  
ATOM    433  C   ASP A  30      -7.318 -14.829  -7.036  1.00 50.46           C  
ATOM    434  CB  ASP A  30      -9.601 -14.293  -5.983  1.00 50.46           C  
ATOM    437  O   ASP A  30      -7.421 -14.020  -7.939  1.00 50.46           O  
ATOM    438  CG  ASP A  30     -10.444 -15.479  -6.506  1.00 50.46           C  
ATOM    439  OD1 ASP A  30      -9.888 -16.571  -6.798  1.00 50.46           O  
ATOM    440  OD2 ASP A  30     -11.682 -15.350  -6.590  1.00 50.46           O  
ATOM    441  N   VAL A  31      -6.414 -15.802  -7.106  1.00 44.04           N  
ATOM    443  CA  VAL A  31      -6.170 -16.433  -8.403  1.00 44.04           C  
ATOM    445  C   VAL A  31      -6.789 -17.792  -8.333  1.00 44.04           C  
ATOM    446  CB  VAL A  31      -4.721 -16.575  -8.884  1.00 44.04           C  
ATOM    448  O   VAL A  31      -6.268 -18.729  -7.727  1.00 44.04           O  
ATOM    449  CG1 VAL A  31      -4.389 -15.429  -9.848  1.00 44.04           C  
ATOM    453  CG2 VAL A  31      -3.777 -16.851  -7.716  1.00 44.04           C  
ATOM    457  N   HIS A  32      -7.881 -17.937  -9.053  1.00 39.63           N  
ATOM    459  CA  HIS A  32      -8.032 -19.195  -9.741  1.00 39.63           C  
ATOM    461  C   HIS A  32      -6.885 -19.347 -10.740  1.00 39.63           C  
ATOM    462  CB  HIS A  32      -9.409 -19.320 -10.369  1.00 39.63           C  
ATOM    465  O   HIS A  32      -6.637 -18.476 -11.571  1.00 39.63           O  
ATOM    466  CG  HIS A  32     -10.423 -19.677  -9.321  1.00 39.63           C  
ATOM    467  CD2 HIS A  32     -11.000 -20.912  -9.195  1.00 39.63           C  
ATOM    469  ND1 HIS A  32     -10.835 -18.915  -8.241  1.00 39.63           N  
ATOM    471  CE1 HIS A  32     -11.658 -19.679  -7.506  1.00 39.63           C  
ATOM    473  NE2 HIS A  32     -11.808 -20.894  -8.062  1.00 39.63           N  
ATOM    474  N   THR A  33      -6.230 -20.495 -10.643  1.00 39.50           N  
ATOM    476  CA  THR A  33      -5.013 -20.926 -11.342  1.00 39.50           C  
ATOM    478  C   THR A  33      -5.096 -20.992 -12.860  1.00 39.50           C  
ATOM    479  CB  THR A  33      -4.695 -22.360 -10.892  1.00 39.50           C  
ATOM    481  O   THR A  33      -4.135 -21.426 -13.489  1.00 39.50           O  
ATOM    482  CG2 THR A  33      -4.376 -22.454  -9.406  1.00 39.50           C  
ATOM    486  OG1 THR A  33      -5.831 -23.177 -11.111  1.00 39.50           O  
ATOM    488  N   ASN A  34      -6.228 -20.676 -13.489  1.00 38.92           N  
ATOM    490  CA  ASN A  34      -6.345 -20.868 -14.930  1.00 38.92           C  
ATOM    492  C   ASN A  34      -5.668 -19.694 -15.659  1.00 38.92           C  
ATOM    493  CB  ASN A  34      -7.796 -21.219 -15.320  1.00 38.92           C  
ATOM    496  O   ASN A  34      -6.334 -18.788 -16.161  1.00 38.92           O  
ATOM    497  CG  ASN A  34      -7.880 -22.412 -16.263  1.00 38.92           C  
ATOM    498  ND2 ASN A  34      -9.048 -22.995 -16.415  1.00 38.92           N  
ATOM    501  OD1 ASN A  34      -6.929 -22.849 -16.883  1.00 38.92           O  
ATOM    502  N   HIS A  35      -4.331 -19.750 -15.665  1.00 39.46           N  
ATOM    504  CA  HIS A  35      -3.347 -18.826 -16.250  1.00 39.46           C  
ATOM    506  C   HIS A  35      -3.553 -18.558 -17.739  1.00 39.46           C  
ATOM    507  CB  HIS A  35      -1.959 -19.476 -16.105  1.00 39.46           C  
ATOM    510  O   HIS A  35      -3.059 -17.587 -18.288  1.00 39.46           O  
ATOM    511  CG  HIS A  35      -1.508 -19.684 -14.685  1.00 39.46           C  
ATOM    512  CD2 HIS A  35      -1.169 -20.869 -14.097  1.00 39.46           C  
ATOM    514  ND1 HIS A  35      -1.266 -18.651 -13.789  1.00 39.46           N  
ATOM    515  CE1 HIS A  35      -0.758 -19.216 -12.690  1.00 39.46           C  
ATOM    517  NE2 HIS A  35      -0.698 -20.549 -12.840  1.00 39.46           N  
ATOM    519  N   THR A  36      -4.270 -19.438 -18.429  1.00 42.44           N  
ATOM    521  CA  THR A  36      -4.397 -19.427 -19.891  1.00 42.44           C  
ATOM    523  C   THR A  36      -5.277 -18.301 -20.437  1.00 42.44           C  
ATOM    524  CB  THR A  36      -4.933 -20.782 -20.371  1.00 42.44           C  
ATOM    526  O   THR A  36      -5.596 -18.288 -21.623  1.00 42.44           O  
ATOM    527  CG2 THR A  36      -3.892 -21.886 -20.199  1.00 42.44           C  
ATOM    531  OG1 THR A  36      -6.074 -21.152 -19.618  1.00 42.44           O  
ATOM    533  N   SER A  37      -5.744 -17.372 -19.609  1.00 44.26           N  
ATOM    535  CA  SER A  37      -6.652 -16.310 -20.034  1.00 44.26           C  
ATOM    537  C   SER A  37      -6.265 -14.965 -19.447  1.00 44.26           C  
ATOM    538  CB  SER A  37      -8.050 -16.650 -19.576  1.00 44.26           C  
ATOM    541  O   SER A  37      -5.697 -14.932 -18.358  1.00 44.26           O  
ATOM    542  OG  SER A  37      -8.600 -17.675 -20.379  1.00 44.26           O  
ATOM    544  N   PRO A  38      -6.631 -13.871 -20.143  1.00 47.00           N  
ATOM    545  CA  PRO A  38      -6.296 -12.518 -19.737  1.00 47.00           C  
ATOM    547  C   PRO A  38      -6.725 -12.246 -18.296  1.00 47.00           C  
ATOM    548  CB  PRO A  38      -7.007 -11.579 -20.719  1.00 47.00           C  
ATOM    551  O   PRO A  38      -7.673 -12.867 -17.802  1.00 47.00           O  
ATOM    552  CG  PRO A  38      -8.141 -12.437 -21.266  1.00 47.00           C  
ATOM    555  CD  PRO A  38      -7.504 -13.819 -21.305  1.00 47.00           C  
ATOM    558  N   PRO A  39      -6.042 -11.307 -17.641  1.00 51.00           N  
ATOM    559  CA  PRO A  39      -6.128 -11.102 -16.209  1.00 51.00           C  
ATOM    561  C   PRO A  39      -7.573 -10.920 -15.743  1.00 51.00           C  
ATOM    562  CB  PRO A  39      -5.234  -9.914 -15.916  1.00 51.00           C  
ATOM    565  O   PRO A  39      -8.313 -10.061 -16.221  1.00 51.00           O  
ATOM    566  CG  PRO A  39      -4.907  -9.295 -17.282  1.00 51.00           C  
ATOM    569  CD  PRO A  39      -5.084 -10.419 -18.259  1.00 51.00           C  
ATOM    572  N   ARG A  40      -7.978 -11.818 -14.840  1.00 56.61           N  
ATOM    574  CA  ARG A  40      -9.386 -12.119 -14.543  1.00 56.61           C  
ATOM    576  C   ARG A  40      -9.943 -11.403 -13.319  1.00 56.61           C  
ATOM    577  CB  ARG A  40      -9.569 -13.637 -14.392  1.00 56.61           C  
ATOM    580  O   ARG A  40     -11.133 -11.544 -13.051  1.00 56.61           O  
ATOM    581  CG  ARG A  40      -9.274 -14.404 -15.686  1.00 56.61           C  
ATOM    584  CD  ARG A  40      -9.665 -15.869 -15.506  1.00 56.61           C  
ATOM    587  NE  ARG A  40      -9.650 -16.612 -16.779  1.00 56.61           N  
ATOM    589  NH1 ARG A  40     -10.207 -18.625 -15.873  1.00 56.61           N  
ATOM    592  NH2 ARG A  40      -9.908 -18.520 -18.058  1.00 56.61           N  
ATOM    595  CZ  ARG A  40      -9.909 -17.901 -16.912  1.00 56.61           C  
ATOM    596  N   TRP A  41      -9.113 -10.647 -12.609  1.00 65.02           N  
ATOM    598  CA  TRP A  41      -9.465 -10.093 -11.308  1.00 65.02           C  
ATOM    600  C   TRP A  41      -9.629  -8.581 -11.347  1.00 65.02           C  
ATOM    601  CB  TRP A  41      -8.466 -10.600 -10.268  1.00 65.02           C  
ATOM    604  O   TRP A  41      -8.970  -7.900 -12.132  1.00 65.02           O  
ATOM    605  CG  TRP A  41      -8.439 -12.095 -10.285  1.00 65.02           C  
ATOM    606  CD1 TRP A  41      -7.476 -12.877 -10.821  1.00 65.02           C  
ATOM    608  CD2 TRP A  41      -9.506 -12.995  -9.881  1.00 65.02           C  
ATOM    609  CE2 TRP A  41      -9.145 -14.323 -10.238  1.00 65.02           C  
ATOM    610  CE3 TRP A  41     -10.754 -12.803  -9.271  1.00 65.02           C  
ATOM    612  NE1 TRP A  41      -7.894 -14.196 -10.809  1.00 65.02           N  
ATOM    614  CH2 TRP A  41     -11.241 -15.187  -9.399  1.00 65.02           C  
ATOM    616  CZ2 TRP A  41      -9.992 -15.411  -9.997  1.00 65.02           C  
ATOM    618  CZ3 TRP A  41     -11.620 -13.883  -9.032  1.00 65.02           C  
ATOM    620  N   SER A  42     -10.539  -8.087 -10.518  1.00 68.99           N  
ATOM    622  CA  SER A  42     -10.744  -6.689 -10.173  1.00 68.99           C  
ATOM    624  C   SER A  42      -9.795  -6.276  -9.052  1.00 68.99           C  
ATOM    625  CB  SER A  42     -12.176  -6.435  -9.689  1.00 68.99           C  
ATOM    628  O   SER A  42      -9.416  -7.090  -8.208  1.00 68.99           O  
ATOM    629  OG  SER A  42     -13.151  -6.816 -10.640  1.00 68.99           O  
ATOM    631  N   GLY A  43      -9.419  -5.003  -9.014  1.00 75.13           N  
ATOM    633  CA  GLY A  43      -8.538  -4.488  -7.975  1.00 75.13           C  
ATOM    636  C   GLY A  43      -7.883  -3.167  -8.328  1.00 75.13           C  
ATOM    637  O   GLY A  43      -8.151  -2.561  -9.369  1.00 75.13           O  
ATOM    638  N   VAL A  44      -7.045  -2.701  -7.405  1.00 75.92           N  
ATOM    640  CA  VAL A  44      -6.332  -1.433  -7.544  1.00 75.92           C  
ATOM    642  C   VAL A  44      -5.158  -1.624  -8.496  1.00 75.92           C  
ATOM    643  CB  VAL A  44      -5.882  -0.870  -6.188  1.00 75.92           C  
ATOM    645  O   VAL A  44      -4.371  -2.559  -8.335  1.00 75.92           O  
ATOM    646  CG1 VAL A  44      -5.293   0.534  -6.339  1.00 75.92           C  
ATOM    650  CG2 VAL A  44      -7.064  -0.748  -5.216  1.00 75.92           C  
ATOM    654  N   VAL A  45      -5.057  -0.738  -9.482  1.00 73.45           N  
ATOM    656  CA  VAL A  45      -4.067  -0.781 -10.558  1.00 73.45           C  
ATOM    658  C   VAL A  45      -3.525   0.621 -10.842  1.00 73.45           C  
ATOM    659  CB  VAL A  45      -4.646  -1.391 -11.852  1.00 73.45           C  
ATOM    661  O   VAL A  45      -4.264   1.604 -10.718  1.00 73.45           O  
ATOM    662  CG1 VAL A  45      -5.136  -2.816 -11.617  1.00 73.45           C  
ATOM    666  CG2 VAL A  45      -5.805  -0.592 -12.462  1.00 73.45           C  
ATOM    670  N   PRO A  46      -2.254   0.746 -11.240  1.00 74.57           N  
ATOM    671  CA  PRO A  46      -1.732   1.983 -11.797  1.00 74.57           C  
ATOM    673  C   PRO A  46      -2.271   2.220 -13.214  1.00 74.57           C  
ATOM    674  CB  PRO A  46      -0.214   1.838 -11.758  1.00 74.57           C  
ATOM    677  O   PRO A  46      -2.913   1.360 -13.825  1.00 74.57           O  
ATOM    678  CG  PRO A  46      -0.014   0.337 -11.895  1.00 74.57           C  
ATOM    681  CD  PRO A  46      -1.236  -0.284 -11.230  1.00 74.57           C  
ATOM    684  N   ASP A  47      -2.020   3.412 -13.742  1.00 68.10           N  
ATOM    686  CA  ASP A  47      -2.484   3.792 -15.072  1.00 68.10           C  
ATOM    688  C   ASP A  47      -1.925   2.899 -16.185  1.00 68.10           C  
ATOM    689  CB  ASP A  47      -2.172   5.269 -15.354  1.00 68.10           C  
ATOM    692  O   ASP A  47      -0.779   2.451 -16.143  1.00 68.10           O  
ATOM    693  CG  ASP A  47      -3.338   6.000 -16.035  1.00 68.10           C  
ATOM    694  OD1 ASP A  47      -4.504   5.594 -15.806  1.00 68.10           O  
ATOM    695  OD2 ASP A  47      -3.059   6.992 -16.738  1.00 68.10           O  
ATOM    696  N   GLY A  48      -2.758   2.640 -17.192  1.00 62.50           N  
ATOM    698  CA  GLY A  48      -2.408   1.790 -18.332  1.00 62.50           C  
ATOM    701  C   GLY A  48      -2.419   0.281 -18.057  1.00 62.50           C  
ATOM    702  O   GLY A  48      -2.274  -0.494 -19.000  1.00 62.50           O  
ATOM    703  N   GLN A  49      -2.633  -0.159 -16.815  1.00 64.05           N  
ATOM    705  CA  GLN A  49      -2.782  -1.579 -16.486  1.00 64.05           C  
ATOM    707  C   GLN A  49      -4.257  -1.999 -16.520  1.00 64.05           C  
ATOM    708  CB  GLN A  49      -2.116  -1.874 -15.134  1.00 64.05           C  
ATOM    711  O   GLN A  49      -5.109  -1.408 -15.860  1.00 64.05           O  
ATOM    712  CG  GLN A  49      -0.587  -1.740 -15.213  1.00 64.05           C  
ATOM    715  CD  GLN A  49       0.050  -2.778 -16.128  1.00 64.05           C  
ATOM    716  NE2 GLN A  49       1.116  -2.434 -16.810  1.00 64.05           N  
ATOM    719  OE1 GLN A  49      -0.394  -3.906 -16.265  1.00 64.05           O  
ATOM    720  N   THR A  50      -4.562  -3.043 -17.296  1.00 52.14           N  
ATOM    722  CA  THR A  50      -5.910  -3.643 -17.434  1.00 52.14           C  
ATOM    724  C   THR A  50      -6.021  -4.997 -16.729  1.00 52.14           C  
ATOM    725  CB  THR A  50      -6.323  -3.756 -18.908  1.00 52.14           C  
ATOM    727  O   THR A  50      -6.905  -5.802 -17.023  1.00 52.14           O  
ATOM    728  CG2 THR A  50      -6.487  -2.385 -19.562  1.00 52.14           C  
ATOM    732  OG1 THR A  50      -5.338  -4.455 -19.634  1.00 52.14           O  
ATOM    734  N   SER A  51      -5.109  -5.256 -15.794  1.00 54.43           N  
ATOM    736  CA  SER A  51      -5.032  -6.466 -14.992  1.00 54.43           C  
ATOM    738  C   SER A  51      -5.033  -6.097 -13.525  1.00 54.43           C  
ATOM    739  CB  SER A  51      -3.753  -7.226 -15.358  1.00 54.43           C  
ATOM    742  O   SER A  51      -4.194  -5.301 -13.112  1.00 54.43           O  
ATOM    743  OG  SER A  51      -2.542  -6.647 -14.955  1.00 54.43           O  
ATOM    745  N   ALA A  52      -5.964  -6.625 -12.728  1.00 56.35           N  
ATOM    747  CA  ALA A  52      -5.823  -6.409 -11.301  1.00 56.35           C  
ATOM    749  C   ALA A  52      -4.759  -7.309 -10.718  1.00 56.35           C  
ATOM    750  CB  ALA A  52      -7.101  -6.558 -10.517  1.00 56.35           C  
ATOM    754  O   ALA A  52      -4.592  -8.472 -11.091  1.00 56.35           O  
ATOM    755  N   TRP A  53      -4.087  -6.734  -9.744  1.00 61.37           N  
ATOM    757  CA  TRP A  53      -3.073  -7.389  -8.960  1.00 61.37           C  
ATOM    759  C   TRP A  53      -3.644  -7.692  -7.582  1.00 61.37           C  
ATOM    760  CB  TRP A  53      -1.882  -6.451  -8.906  1.00 61.37           C  
ATOM    763  O   TRP A  53      -4.539  -6.998  -7.090  1.00 61.37           O  
ATOM    764  CG  TRP A  53      -1.309  -6.012 -10.207  1.00 61.37           C  
ATOM    765  CD1 TRP A  53      -1.541  -6.561 -11.419  1.00 61.37           C  
ATOM    767  CD2 TRP A  53      -0.476  -4.854 -10.459  1.00 61.37           C  
ATOM    768  CE2 TRP A  53      -0.183  -4.808 -11.851  1.00 61.37           C  
ATOM    769  CE3 TRP A  53      -0.025  -3.781  -9.677  1.00 61.37           C  
ATOM    771  NE1 TRP A  53      -0.904  -5.835 -12.394  1.00 61.37           N  
ATOM    773  CH2 TRP A  53       0.996  -2.738 -11.636  1.00 61.37           C  
ATOM    775  CZ2 TRP A  53       0.594  -3.810 -12.428  1.00 61.37           C  
ATOM    777  CZ3 TRP A  53       0.612  -2.694 -10.286  1.00 61.37           C  
ATOM    779  N   SER A  54      -3.103  -8.721  -6.939  1.00 61.38           N  
ATOM    781  CA  SER A  54      -3.398  -8.988  -5.537  1.00 61.38           C  
ATOM    783  C   SER A  54      -2.890  -7.829  -4.695  1.00 61.38           C  
ATOM    784  CB  SER A  54      -2.753 -10.296  -5.103  1.00 61.38           C  
ATOM    787  O   SER A  54      -1.703  -7.507  -4.729  1.00 61.38           O  
ATOM    788  OG  SER A  54      -3.281 -11.326  -5.920  1.00 61.38           O  
ATOM    790  N   ALA A  55      -3.812  -7.178  -3.991  1.00 70.10           N  
ATOM    792  CA  ALA A  55      -3.546  -5.907  -3.348  1.00 70.10           C  
ATOM    794  C   ALA A  55      -4.224  -5.817  -1.985  1.00 70.10           C  
ATOM    795  CB  ALA A  55      -4.011  -4.778  -4.272  1.00 70.10           C  
ATOM    799  O   ALA A  55      -5.357  -6.283  -1.820  1.00 70.10           O  
ATOM    800  N   CYS A  56      -3.569  -5.151  -1.040  1.00 81.38           N  
ATOM    802  CA  CYS A  56      -4.209  -4.663   0.176  1.00 81.38           C  
ATOM    804  C   CYS A  56      -4.079  -3.163   0.280  1.00 81.38           C  
ATOM    805  CB  CYS A  56      -3.665  -5.394   1.384  1.00 81.38           C  
ATOM    808  O   CYS A  56      -2.993  -2.614   0.122  1.00 81.38           O  
ATOM    809  SG  CYS A  56      -4.041  -4.618   2.978  1.00 81.38           S  
ATOM    811  N   THR A  57      -5.220  -2.531   0.529  1.00 89.44           N  
ATOM    813  CA  THR A  57      -5.339  -1.090   0.673  1.00 89.44           C  
ATOM    815  C   THR A  57      -5.677  -0.769   2.119  1.00 89.44           C  
ATOM    816  CB  THR A  57      -6.386  -0.528  -0.287  1.00 89.44           C  
ATOM    818  O   THR A  57      -6.689  -1.244   2.639  1.00 89.44           O  
ATOM    819  CG2 THR A  57      -6.534   0.986  -0.167  1.00 89.44           C  
ATOM    823  OG1 THR A  57      -5.991  -0.782  -1.622  1.00 89.44           O  
ATOM    825  N   LEU A  58      -4.843   0.056   2.744  1.00 93.33           N  
ATOM    827  CA  LEU A  58      -5.022   0.537   4.111  1.00 93.33           C  
ATOM    829  C   LEU A  58      -5.109   2.063   4.110  1.00 93.33           C  
ATOM    830  CB  LEU A  58      -3.876   0.031   5.008  1.00 93.33           C  
ATOM    833  O   LEU A  58      -4.417   2.727   3.339  1.00 93.33           O  
ATOM    834  CG  LEU A  58      -3.727  -1.501   5.061  1.00 93.33           C  
ATOM    836  CD1 LEU A  58      -2.576  -1.884   5.986  1.00 93.33           C  
ATOM    840  CD2 LEU A  58      -4.975  -2.209   5.595  1.00 93.33           C  
ATOM    844  N   GLU A  59      -5.969   2.608   4.962  1.00 95.94           N  
ATOM    846  CA  GLU A  59      -6.032   4.034   5.267  1.00 95.94           C  
ATOM    848  C   GLU A  59      -4.883   4.426   6.202  1.00 95.94           C  
ATOM    849  CB  GLU A  59      -7.403   4.383   5.872  1.00 95.94           C  
ATOM    852  O   GLU A  59      -4.536   3.689   7.131  1.00 95.94           O  
ATOM    853  CG  GLU A  59      -7.598   5.901   5.983  1.00 95.94           C  
ATOM    856  CD  GLU A  59      -9.013   6.306   6.408  1.00 95.94           C  
ATOM    857  OE1 GLU A  59      -9.148   7.156   7.315  1.00 95.94           O  
ATOM    858  OE2 GLU A  59     -10.000   5.926   5.727  1.00 95.94           O  
ATOM    859  N   LEU A  60      -4.314   5.605   5.950  1.00 97.68           N  
ATOM    861  CA  LEU A  60      -3.211   6.194   6.703  1.00 97.68           C  
ATOM    863  C   LEU A  60      -3.661   7.513   7.363  1.00 97.68           C  
ATOM    864  CB  LEU A  60      -2.017   6.383   5.752  1.00 97.68           C  
ATOM    867  O   LEU A  60      -3.430   8.586   6.801  1.00 97.68           O  
ATOM    868  CG  LEU A  60      -1.425   5.094   5.159  1.00 97.68           C  
ATOM    870  CD1 LEU A  60      -0.161   5.476   4.393  1.00 97.68           C  
ATOM    874  CD2 LEU A  60      -1.044   4.039   6.195  1.00 97.68           C  
ATOM    878  N   PRO A  61      -4.334   7.460   8.528  1.00 96.66           N  
ATOM    879  CA  PRO A  61      -4.873   8.641   9.214  1.00 96.66           C  
ATOM    881  C   PRO A  61      -3.830   9.469   9.989  1.00 96.66           C  
ATOM    882  CB  PRO A  61      -5.930   8.071  10.165  1.00 96.66           C  
ATOM    885  O   PRO A  61      -4.177  10.507  10.550  1.00 96.66           O  
ATOM    886  CG  PRO A  61      -5.327   6.725  10.552  1.00 96.66           C  
ATOM    889  CD  PRO A  61      -4.765   6.249   9.218  1.00 96.66           C  
ATOM    892  N   GLY A  62      -2.590   8.991  10.089  1.00 95.72           N  
ATOM    894  CA  GLY A  62      -1.485   9.650  10.782  1.00 95.72           C  
ATOM    897  C   GLY A  62      -0.829  10.762   9.963  1.00 95.72           C  
ATOM    898  O   GLY A  62      -1.464  11.416   9.137  1.00 95.72           O  
ATOM    899  N   ALA A  63       0.468  10.963  10.185  1.00 95.04           N  
ATOM    901  CA  ALA A  63       1.237  12.042   9.573  1.00 95.04           C  
ATOM    903  C   ALA A  63       2.530  11.532   8.924  1.00 95.04           C  
ATOM    904  CB  ALA A  63       1.483  13.124  10.630  1.00 95.04           C  
ATOM    908  O   ALA A  63       3.021  10.443   9.233  1.00 95.04           O  
ATOM    909  N   PHE A  64       3.087  12.330   8.017  1.00 95.86           N  
ATOM    911  CA  PHE A  64       4.299  12.005   7.267  1.00 95.86           C  
ATOM    913  C   PHE A  64       5.435  12.915   7.702  1.00 95.86           C  
ATOM    914  CB  PHE A  64       4.045  12.125   5.762  1.00 95.86           C  
ATOM    917  O   PHE A  64       5.231  14.106   7.914  1.00 95.86           O  
ATOM    918  CG  PHE A  64       2.929  11.230   5.272  1.00 95.86           C  
ATOM    919  CD1 PHE A  64       3.204   9.917   4.847  1.00 95.86           C  
ATOM    921  CD2 PHE A  64       1.604  11.705   5.271  1.00 95.86           C  
ATOM    923  CE1 PHE A  64       2.154   9.081   4.430  1.00 95.86           C  
ATOM    925  CE2 PHE A  64       0.554  10.864   4.867  1.00 95.86           C  
ATOM    927  CZ  PHE A  64       0.828   9.550   4.456  1.00 95.86           C  
ATOM    929  N   TYR A  65       6.637  12.361   7.809  1.00 91.29           N  
ATOM    931  CA  TYR A  65       7.794  13.066   8.338  1.00 91.29           C  
ATOM    933  C   TYR A  65       9.021  12.862   7.464  1.00 91.29           C  
ATOM    934  CB  TYR A  65       8.085  12.608   9.771  1.00 91.29           C  
ATOM    937  O   TYR A  65       9.308  11.752   7.018  1.00 91.29           O  
ATOM    938  CG  TYR A  65       6.990  12.952  10.758  1.00 91.29           C  
ATOM    939  CD1 TYR A  65       7.066  14.145  11.500  1.00 91.29           C  
ATOM    941  CD2 TYR A  65       5.883  12.095  10.909  1.00 91.29           C  
ATOM    943  CE1 TYR A  65       6.037  14.481  12.398  1.00 91.29           C  
ATOM    945  CE2 TYR A  65       4.844  12.439  11.792  1.00 91.29           C  
ATOM    947  OH  TYR A  65       3.933  13.967  13.409  1.00 91.29           O  
ATOM    949  CZ  TYR A  65       4.920  13.634  12.538  1.00 91.29           C  
ATOM    950  N   GLN A  66       9.795  13.924   7.295  1.00 89.32           N  
ATOM    952  CA  GLN A  66      11.146  13.869   6.764  1.00 89.32           C  
ATOM    954  C   GLN A  66      12.109  14.302   7.871  1.00 89.32           C  
ATOM    955  CB  GLN A  66      11.221  14.729   5.503  1.00 89.32           C  
ATOM    958  O   GLN A  66      12.179  15.472   8.251  1.00 89.32           O  
ATOM    959  CG  GLN A  66      12.549  14.485   4.788  1.00 89.32           C  
ATOM    962  CD  GLN A  66      12.693  15.299   3.514  1.00 89.32           C  
ATOM    963  NE2 GLN A  66      13.747  15.062   2.780  1.00 89.32           N  
ATOM    966  OE1 GLN A  66      11.915  16.171   3.168  1.00 89.32           O  
ATOM    967  N   GLY A  67      12.813  13.328   8.453  1.00 78.72           N  
ATOM    969  CA  GLY A  67      13.522  13.540   9.713  1.00 78.72           C  
ATOM    972  C   GLY A  67      12.549  13.944  10.828  1.00 78.72           C  
ATOM    973  O   GLY A  67      11.603  13.218  11.124  1.00 78.72           O  
ATOM    974  N   ALA A  68      12.785  15.106  11.432  1.00 79.56           N  
ATOM    976  CA  ALA A  68      11.955  15.672  12.497  1.00 79.56           C  
ATOM    978  C   ALA A  68      10.798  16.550  11.984  1.00 79.56           C  
ATOM    979  CB  ALA A  68      12.899  16.459  13.412  1.00 79.56           C  
ATOM    983  O   ALA A  68       9.952  16.983  12.765  1.00 79.56           O  
ATOM    984  N   GLN A  69      10.762  16.855  10.686  1.00 86.62           N  
ATOM    986  CA  GLN A  69       9.790  17.778  10.118  1.00 86.62           C  
ATOM    988  C   GLN A  69       8.577  17.020   9.582  1.00 86.62           C  
ATOM    989  CB  GLN A  69      10.488  18.618   9.041  1.00 86.62           C  
ATOM    992  O   GLN A  69       8.730  16.132   8.748  1.00 86.62           O  
ATOM    993  CG  GLN A  69       9.523  19.631   8.417  1.00 86.62           C  
ATOM    996  CD  GLN A  69      10.174  20.561   7.404  1.00 86.62           C  
ATOM    997  NE2 GLN A  69       9.384  21.369   6.736  1.00 86.62           N  
ATOM   1000  OE1 GLN A  69      11.375  20.602   7.195  1.00 86.62           O  
ATOM   1001  N   GLU A  70       7.378  17.402  10.020  1.00 91.61           N  
ATOM   1003  CA  GLU A  70       6.133  16.952   9.394  1.00 91.61           C  
ATOM   1005  C   GLU A  70       5.993  17.562   7.990  1.00 91.61           C  
ATOM   1006  CB  GLU A  70       4.939  17.310  10.287  1.00 91.61           C  
ATOM   1009  O   GLU A  70       6.276  18.749   7.786  1.00 91.61           O  
ATOM   1010  CG  GLU A  70       3.651  16.608   9.829  1.00 91.61           C  
ATOM   1013  CD  GLU A  70       2.440  16.931  10.717  1.00 91.61           C  
ATOM   1014  OE1 GLU A  70       1.305  16.740  10.226  1.00 91.61           O  
ATOM   1015  OE2 GLU A  70       2.643  17.366  11.875  1.00 91.61           O  
ATOM   1016  N   ILE A  71       5.571  16.754   7.018  1.00 94.51           N  
ATOM   1018  CA  ILE A  71       5.448  17.143   5.613  1.00 94.51           C  
ATOM   1020  C   ILE A  71       4.089  16.746   5.025  1.00 94.51           C  
ATOM   1021  CB  ILE A  71       6.607  16.575   4.758  1.00 94.51           C  
ATOM   1023  O   ILE A  71       3.450  15.791   5.463  1.00 94.51           O  
ATOM   1024  CG1 ILE A  71       6.588  15.033   4.651  1.00 94.51           C  
ATOM   1027  CG2 ILE A  71       7.978  17.067   5.259  1.00 94.51           C  
ATOM   1031  CD1 ILE A  71       7.316  14.534   3.403  1.00 94.51           C  
ATOM   1035  N   ASP A  72       3.691  17.439   3.959  1.00 95.52           N  
ATOM   1037  CA  ASP A  72       2.643  16.972   3.048  1.00 95.52           C  
ATOM   1039  C   ASP A  72       3.302  16.196   1.892  1.00 95.52           C  
ATOM   1040  CB  ASP A  72       1.805  18.161   2.543  1.00 95.52           C  
ATOM   1043  O   ASP A  72       4.093  16.791   1.147  1.00 95.52           O  
ATOM   1044  CG  ASP A  72       0.620  17.756   1.647  1.00 95.52           C  
ATOM   1045  OD1 ASP A  72       0.530  16.574   1.235  1.00 95.52           O  
ATOM   1046  OD2 ASP A  72      -0.200  18.641   1.321  1.00 95.52           O  
ATOM   1047  N   PRO A  73       2.982  14.903   1.682  1.00 96.18           N  
ATOM   1048  CA  PRO A  73       3.517  14.136   0.559  1.00 96.18           C  
ATOM   1050  C   PRO A  73       3.249  14.769  -0.813  1.00 96.18           C  
ATOM   1051  CB  PRO A  73       2.865  12.756   0.656  1.00 96.18           C  
ATOM   1054  O   PRO A  73       4.022  14.550  -1.742  1.00 96.18           O  
ATOM   1055  CG  PRO A  73       2.488  12.626   2.126  1.00 96.18           C  
ATOM   1058  CD  PRO A  73       2.161  14.057   2.537  1.00 96.18           C  
ATOM   1061  N   VAL A  74       2.198  15.590  -0.957  1.00 95.87           N  
ATOM   1063  CA  VAL A  74       1.944  16.337  -2.200  1.00 95.87           C  
ATOM   1065  C   VAL A  74       3.057  17.340  -2.492  1.00 95.87           C  
ATOM   1066  CB  VAL A  74       0.589  17.067  -2.151  1.00 95.87           C  
ATOM   1068  O   VAL A  74       3.441  17.505  -3.646  1.00 95.87           O  
ATOM   1069  CG1 VAL A  74       0.296  17.860  -3.434  1.00 95.87           C  
ATOM   1073  CG2 VAL A  74      -0.552  16.065  -1.970  1.00 95.87           C  
ATOM   1077  N   ALA A  75       3.592  17.998  -1.462  1.00 92.24           N  
ATOM   1079  CA  ALA A  75       4.663  18.979  -1.613  1.00 92.24           C  
ATOM   1081  C   ALA A  75       6.034  18.326  -1.862  1.00 92.24           C  
ATOM   1082  CB  ALA A  75       4.678  19.865  -0.364  1.00 92.24           C  
ATOM   1086  O   ALA A  75       6.905  18.949  -2.463  1.00 92.24           O  
ATOM   1087  N   ALA A  76       6.220  17.082  -1.412  1.00 89.61           N  
ATOM   1089  CA  ALA A  76       7.440  16.306  -1.631  1.00 89.61           C  
ATOM   1091  C   ALA A  76       7.464  15.560  -2.979  1.00 89.61           C  
ATOM   1092  CB  ALA A  76       7.608  15.351  -0.443  1.00 89.61           C  
ATOM   1096  O   ALA A  76       8.467  14.934  -3.317  1.00 89.61           O  
ATOM   1097  N   ALA A  77       6.375  15.588  -3.748  1.00 89.47           N  
ATOM   1099  CA  ALA A  77       6.268  14.818  -4.979  1.00 89.47           C  
ATOM   1101  C   ALA A  77       7.106  15.417  -6.124  1.00 89.47           C  
ATOM   1102  CB  ALA A  77       4.787  14.687  -5.345  1.00 89.47           C  
ATOM   1106  O   ALA A  77       6.963  16.587  -6.468  1.00 89.47           O  
ATOM   1107  N   ASP A  78       7.912  14.572  -6.770  1.00 87.07           N  
ATOM   1109  CA  ASP A  78       8.616  14.863  -8.037  1.00 87.07           C  
ATOM   1111  C   ASP A  78       8.030  14.063  -9.222  1.00 87.07           C  
ATOM   1112  CB  ASP A  78      10.110  14.581  -7.835  1.00 87.07           C  
ATOM   1115  O   ASP A  78       8.437  14.164 -10.375  1.00 87.07           O  
ATOM   1116  CG  ASP A  78      11.005  15.186  -8.925  1.00 87.07           C  
ATOM   1117  OD1 ASP A  78      10.632  16.225  -9.512  1.00 87.07           O  
ATOM   1118  OD2 ASP A  78      12.117  14.640  -9.109  1.00 87.07           O  
ATOM   1119  N   GLY A  79       7.027  13.241  -8.931  1.00 86.65           N  
ATOM   1121  CA  GLY A  79       6.335  12.406  -9.889  1.00 86.65           C  
ATOM   1124  C   GLY A  79       5.043  11.912  -9.270  1.00 86.65           C  
ATOM   1125  O   GLY A  79       4.984  11.593  -8.082  1.00 86.65           O  
ATOM   1126  N   THR A  80       4.000  11.853 -10.085  1.00 92.57           N  
ATOM   1128  CA  THR A  80       2.708  11.317  -9.674  1.00 92.57           C  
ATOM   1130  C   THR A  80       2.168  10.411 -10.754  1.00 92.57           C  
ATOM   1131  CB  THR A  80       1.676  12.411  -9.371  1.00 92.57           C  
ATOM   1133  O   THR A  80       2.427  10.633 -11.938  1.00 92.57           O  
ATOM   1134  CG2 THR A  80       2.120  13.383  -8.282  1.00 92.57           C  
ATOM   1138  OG1 THR A  80       1.379  13.159 -10.532  1.00 92.57           O  
ATOM   1140  N   PHE A  81       1.360   9.435 -10.368  1.00 90.97           N  
ATOM   1142  CA  PHE A  81       0.627   8.634 -11.335  1.00 90.97           C  
ATOM   1144  C   PHE A  81      -0.767   8.300 -10.852  1.00 90.97           C  
ATOM   1145  CB  PHE A  81       1.408   7.375 -11.708  1.00 90.97           C  
ATOM   1148  O   PHE A  81      -1.128   8.442  -9.680  1.00 90.97           O  
ATOM   1149  CG  PHE A  81       1.629   6.405 -10.574  1.00 90.97           C  
ATOM   1150  CD1 PHE A  81       2.810   6.504  -9.824  1.00 90.97           C  
ATOM   1152  CD2 PHE A  81       0.683   5.410 -10.270  1.00 90.97           C  
ATOM   1154  CE1 PHE A  81       3.077   5.590  -8.797  1.00 90.97           C  
ATOM   1156  CE2 PHE A  81       0.936   4.504  -9.228  1.00 90.97           C  
ATOM   1158  CZ  PHE A  81       2.144   4.581  -8.514  1.00 90.97           C  
ATOM   1160  N   ALA A  82      -1.563   7.860 -11.811  1.00 91.13           N  
ATOM   1162  CA  ALA A  82      -2.939   7.538 -11.579  1.00 91.13           C  
ATOM   1164  C   ALA A  82      -3.107   6.178 -10.885  1.00 91.13           C  
ATOM   1165  CB  ALA A  82      -3.680   7.692 -12.918  1.00 91.13           C  
ATOM   1169  O   ALA A  82      -2.693   5.156 -11.418  1.00 91.13           O  
ATOM   1170  N   VAL A  83      -3.743   6.172  -9.706  1.00 90.92           N  
ATOM   1172  CA  VAL A  83      -4.288   4.971  -9.059  1.00 90.92           C  
ATOM   1174  C   VAL A  83      -5.760   4.797  -9.424  1.00 90.92           C  
ATOM   1175  CB  VAL A  83      -4.100   5.010  -7.534  1.00 90.92           C  
ATOM   1177  O   VAL A  83      -6.589   5.697  -9.240  1.00 90.92           O  
ATOM   1178  CG1 VAL A  83      -4.596   3.713  -6.891  1.00 90.92           C  
ATOM   1182  CG2 VAL A  83      -2.618   5.172  -7.189  1.00 90.92           C  
ATOM   1186  N   ASN A  84      -6.089   3.623  -9.941  1.00 87.87           N  
ATOM   1188  CA  ASN A  84      -7.397   3.283 -10.474  1.00 87.87           C  
ATOM   1190  C   ASN A  84      -7.898   1.967  -9.866  1.00 87.87           C  
ATOM   1191  CB  ASN A  84      -7.274   3.184 -12.001  1.00 87.87           C  
ATOM   1194  O   ASN A  84      -7.118   1.172  -9.358  1.00 87.87           O  
ATOM   1195  CG  ASN A  84      -6.707   4.430 -12.668  1.00 87.87           C  
ATOM   1196  ND2 ASN A  84      -5.646   4.287 -13.426  1.00 87.87           N  
ATOM   1199  OD1 ASN A  84      -7.222   5.529 -12.508  1.00 87.87           O  
ATOM   1200  N   HIS A  85      -9.198   1.711  -9.955  1.00 86.44           N  
ATOM   1202  CA  HIS A  85      -9.786   0.395  -9.745  1.00 86.44           C  
ATOM   1204  C   HIS A  85     -10.230  -0.162 -11.090  1.00 86.44           C  
ATOM   1205  CB  HIS A  85     -10.958   0.475  -8.764  1.00 86.44           C  
ATOM   1208  O   HIS A  85     -11.102   0.417 -11.749  1.00 86.44           O  
ATOM   1209  CG  HIS A  85     -11.608  -0.860  -8.537  1.00 86.44           C  
ATOM   1210  CD2 HIS A  85     -11.223  -1.809  -7.631  1.00 86.44           C  
ATOM   1212  ND1 HIS A  85     -12.648  -1.388  -9.265  1.00 86.44           N  
ATOM   1214  CE1 HIS A  85     -12.881  -2.629  -8.807  1.00 86.44           C  
ATOM   1216  NE2 HIS A  85     -12.041  -2.927  -7.810  1.00 86.44           N  
ATOM   1217  N   TRP A  86      -9.663  -1.295 -11.487  1.00 80.59           N  
ATOM   1219  CA  TRP A  86     -10.164  -2.069 -12.611  1.00 80.59           C  
ATOM   1221  C   TRP A  86     -11.241  -3.027 -12.115  1.00 80.59           C  
ATOM   1222  CB  TRP A  86      -9.012  -2.815 -13.277  1.00 80.59           C  
ATOM   1225  O   TRP A  86     -11.002  -3.786 -11.182  1.00 80.59           O  
ATOM   1226  CG  TRP A  86      -9.432  -3.642 -14.446  1.00 80.59           C  
ATOM   1227  CD1 TRP A  86      -9.367  -4.989 -14.519  1.00 80.59           C  
ATOM   1229  CD2 TRP A  86      -9.968  -3.195 -15.729  1.00 80.59           C  
ATOM   1230  CE2 TRP A  86     -10.197  -4.341 -16.545  1.00 80.59           C  
ATOM   1231  CE3 TRP A  86     -10.267  -1.936 -16.290  1.00 80.59           C  
ATOM   1233  NE1 TRP A  86      -9.790  -5.401 -15.766  1.00 80.59           N  
ATOM   1235  CH2 TRP A  86     -10.988  -2.976 -18.380  1.00 80.59           C  
ATOM   1237  CZ2 TRP A  86     -10.695  -4.244 -17.852  1.00 80.59           C  
ATOM   1239  CZ3 TRP A  86     -10.770  -1.825 -17.601  1.00 80.59           C  
ATOM   1241  N   ASN A  87     -12.427  -2.985 -12.717  1.00 78.77           N  
ATOM   1243  CA  ASN A  87     -13.474  -3.967 -12.465  1.00 78.77           C  
ATOM   1245  C   ASN A  87     -13.623  -4.869 -13.692  1.00 78.77           C  
ATOM   1246  CB  ASN A  87     -14.758  -3.230 -12.068  1.00 78.77           C  
ATOM   1249  O   ASN A  87     -14.028  -4.408 -14.760  1.00 78.77           O  
ATOM   1250  CG  ASN A  87     -15.899  -4.179 -11.731  1.00 78.77           C  
ATOM   1251  ND2 ASN A  87     -16.570  -3.965 -10.624  1.00 78.77           N  
ATOM   1254  OD1 ASN A  87     -16.223  -5.119 -12.435  1.00 78.77           O  
ATOM   1255  N   THR A  88     -13.312  -6.155 -13.545  1.00 73.51           N  
ATOM   1257  CA  THR A  88     -13.337  -7.121 -14.656  1.00 73.51           C  
ATOM   1259  C   THR A  88     -14.742  -7.496 -15.085  1.00 73.51           C  
ATOM   1260  CB  THR A  88     -12.604  -8.409 -14.279  1.00 73.51           C  
ATOM   1262  O   THR A  88     -14.973  -7.736 -16.268  1.00 73.51           O  
ATOM   1263  CG2 THR A  88     -11.120  -8.107 -14.248  1.00 73.51           C  
ATOM   1267  OG1 THR A  88     -13.070  -8.870 -13.030  1.00 73.51           O  
ATOM   1269  N   THR A  89     -15.695  -7.497 -14.152  1.00 73.86           N  
ATOM   1271  CA  THR A  89     -17.088  -7.882 -14.414  1.00 73.86           C  
ATOM   1273  C   THR A  89     -17.754  -6.934 -15.410  1.00 73.86           C  
ATOM   1274  CB  THR A  89     -17.894  -7.924 -13.105  1.00 73.86           C  
ATOM   1276  O   THR A  89     -18.509  -7.377 -16.272  1.00 73.86           O  
ATOM   1277  CG2 THR A  89     -19.346  -8.351 -13.320  1.00 73.86           C  
ATOM   1281  OG1 THR A  89     -17.347  -8.869 -12.212  1.00 73.86           O  
ATOM   1283  N   ASN A  90     -17.474  -5.631 -15.315  1.00 76.17           N  
ATOM   1285  CA  ASN A  90     -18.030  -4.613 -16.215  1.00 76.17           C  
ATOM   1287  C   ASN A  90     -16.981  -3.938 -17.119  1.00 76.17           C  
ATOM   1288  CB  ASN A  90     -18.877  -3.627 -15.388  1.00 76.17           C  
ATOM   1291  O   ASN A  90     -17.320  -2.978 -17.809  1.00 76.17           O  
ATOM   1292  CG  ASN A  90     -18.071  -2.814 -14.394  1.00 76.17           C  
ATOM   1293  ND2 ASN A  90     -18.712  -2.217 -13.418  1.00 76.17           N  
ATOM   1296  OD1 ASN A  90     -16.866  -2.687 -14.462  1.00 76.17           O  
ATOM   1297  N   GLN A  91     -15.738  -4.435 -17.107  1.00 74.50           N  
ATOM   1299  CA  GLN A  91     -14.586  -3.913 -17.855  1.00 74.50           C  
ATOM   1301  C   GLN A  91     -14.409  -2.395 -17.737  1.00 74.50           C  
ATOM   1302  CB  GLN A  91     -14.610  -4.399 -19.309  1.00 74.50           C  
ATOM   1305  O   GLN A  91     -14.143  -1.696 -18.718  1.00 74.50           O  
ATOM   1306  CG  GLN A  91     -14.587  -5.927 -19.401  1.00 74.50           C  
ATOM   1309  CD  GLN A  91     -14.089  -6.382 -20.765  1.00 74.50           C  
ATOM   1310  NE2 GLN A  91     -13.145  -7.296 -20.811  1.00 74.50           N  
ATOM   1313  OE1 GLN A  91     -14.512  -5.921 -21.811  1.00 74.50           O  
ATOM   1314  N   LYS A  92     -14.600  -1.865 -16.527  1.00 80.03           N  
ATOM   1316  CA  LYS A  92     -14.583  -0.427 -16.275  1.00 80.03           C  
ATOM   1318  C   LYS A  92     -13.396  -0.055 -15.398  1.00 80.03           C  
ATOM   1319  CB  LYS A  92     -15.946  -0.003 -15.708  1.00 80.03           C  
ATOM   1322  O   LYS A  92     -13.232  -0.584 -14.299  1.00 80.03           O  
ATOM   1323  CG  LYS A  92     -16.352   1.396 -16.174  1.00 80.03           C  
ATOM   1326  CD  LYS A  92     -17.717   1.769 -15.584  1.00 80.03           C  
ATOM   1329  CE  LYS A  92     -18.179   3.103 -16.174  1.00 80.03           C  
ATOM   1332  NZ  LYS A  92     -19.427   3.578 -15.526  1.00 80.03           N  
ATOM   1336  N   LEU A  93     -12.602   0.902 -15.873  1.00 81.93           N  
ATOM   1338  CA  LEU A  93     -11.551   1.546 -15.093  1.00 81.93           C  
ATOM   1340  C   LEU A  93     -12.144   2.756 -14.364  1.00 81.93           C  
ATOM   1341  CB  LEU A  93     -10.388   1.936 -16.023  1.00 81.93           C  
ATOM   1344  O   LEU A  93     -12.736   3.635 -14.991  1.00 81.93           O  
ATOM   1345  CG  LEU A  93      -9.097   2.307 -15.270  1.00 81.93           C  
ATOM   1347  CD1 LEU A  93      -8.424   1.073 -14.661  1.00 81.93           C  
ATOM   1351  CD2 LEU A  93      -8.108   2.963 -16.229  1.00 81.93           C  
ATOM   1355  N   THR A  94     -12.007   2.796 -13.042  1.00 87.93           N  
ATOM   1357  CA  THR A  94     -12.476   3.913 -12.210  1.00 87.93           C  
ATOM   1359  C   THR A  94     -11.285   4.602 -11.569  1.00 87.93           C  
ATOM   1360  CB  THR A  94     -13.461   3.434 -11.136  1.00 87.93           C  
ATOM   1362  O   THR A  94     -10.552   3.979 -10.809  1.00 87.93           O  
ATOM   1363  CG2 THR A  94     -14.064   4.590 -10.340  1.00 87.93           C  
ATOM   1367  OG1 THR A  94     -14.525   2.752 -11.765  1.00 87.93           O  
ATOM   1369  N   ARG A  95     -11.106   5.893 -11.847  1.00 91.35           N  
ATOM   1371  CA  ARG A  95     -10.091   6.722 -11.191  1.00 91.35           C  
ATOM   1373  C   ARG A  95     -10.382   6.808  -9.693  1.00 91.35           C  
ATOM   1374  CB  ARG A  95     -10.114   8.111 -11.846  1.00 91.35           C  
ATOM   1377  O   ARG A  95     -11.471   7.240  -9.330  1.00 91.35           O  
ATOM   1378  CG  ARG A  95      -8.946   9.003 -11.412  1.00 91.35           C  
ATOM   1381  CD  ARG A  95      -7.818   8.960 -12.447  1.00 91.35           C  
ATOM   1384  NE  ARG A  95      -6.651   9.704 -11.960  1.00 91.35           N  
ATOM   1386  NH1 ARG A  95      -5.797   7.942 -10.861  1.00 91.35           N  
ATOM   1389  NH2 ARG A  95      -4.937   9.996 -10.517  1.00 91.35           N  
ATOM   1392  CZ  ARG A  95      -5.778   9.214 -11.125  1.00 91.35           C  
ATOM   1393  N   LEU A  96      -9.438   6.403  -8.841  1.00 93.89           N  
ATOM   1395  CA  LEU A  96      -9.589   6.488  -7.382  1.00 93.89           C  
ATOM   1397  C   LEU A  96      -8.889   7.718  -6.804  1.00 93.89           C  
ATOM   1398  CB  LEU A  96      -9.022   5.230  -6.711  1.00 93.89           C  
ATOM   1401  O   LEU A  96      -9.414   8.370  -5.903  1.00 93.89           O  
ATOM   1402  CG  LEU A  96      -9.681   3.897  -7.088  1.00 93.89           C  
ATOM   1404  CD1 LEU A  96      -9.003   2.815  -6.245  1.00 93.89           C  
ATOM   1408  CD2 LEU A  96     -11.193   3.884  -6.852  1.00 93.89           C  
ATOM   1412  N   GLY A  97      -7.697   8.019  -7.313  1.00 96.29           N  
ATOM   1414  CA  GLY A  97      -6.880   9.113  -6.809  1.00 96.29           C  
ATOM   1417  C   GLY A  97      -5.449   9.072  -7.321  1.00 96.29           C  
ATOM   1418  O   GLY A  97      -5.123   8.345  -8.263  1.00 96.29           O  
ATOM   1419  N   THR A  98      -4.576   9.861  -6.712  1.00 96.46           N  
ATOM   1421  CA  THR A  98      -3.230  10.123  -7.238  1.00 96.46           C  
ATOM   1423  C   THR A  98      -2.155   9.606  -6.295  1.00 96.46           C  
ATOM   1424  CB  THR A  98      -3.083  11.616  -7.560  1.00 96.46           C  
ATOM   1426  O   THR A  98      -2.217   9.855  -5.094  1.00 96.46           O  
ATOM   1427  CG2 THR A  98      -1.699  11.959  -8.100  1.00 96.46           C  
ATOM   1431  OG1 THR A  98      -3.988  11.919  -8.599  1.00 96.46           O  
ATOM   1433  N   ALA A  99      -1.185   8.874  -6.847  1.00 94.77           N  
ATOM   1435  CA  ALA A  99       0.012   8.434  -6.144  1.00 94.77           C  
ATOM   1437  C   ALA A  99       1.033   9.567  -6.052  1.00 94.77           C  
ATOM   1438  CB  ALA A  99       0.607   7.222  -6.860  1.00 94.77           C  
ATOM   1442  O   ALA A  99       1.319  10.210  -7.060  1.00 94.77           O  
ATOM   1443  N   TYR A 100       1.593   9.770  -4.861  1.00 96.42           N  
ATOM   1445  CA  TYR A 100       2.594  10.806  -4.568  1.00 96.42           C  
ATOM   1447  C   TYR A 100       3.920  10.222  -4.074  1.00 96.42           C  
ATOM   1448  CB  TYR A 100       2.016  11.784  -3.543  1.00 96.42           C  
ATOM   1451  O   TYR A 100       4.946  10.899  -4.073  1.00 96.42           O  
ATOM   1452  CG  TYR A 100       0.853  12.595  -4.079  1.00 96.42           C  
ATOM   1453  CD1 TYR A 100       1.103  13.759  -4.825  1.00 96.42           C  
ATOM   1455  CD2 TYR A 100      -0.473  12.178  -3.863  1.00 96.42           C  
ATOM   1457  CE1 TYR A 100       0.039  14.525  -5.330  1.00 96.42           C  
ATOM   1459  CE2 TYR A 100      -1.545  12.952  -4.342  1.00 96.42           C  
ATOM   1461  OH  TYR A 100      -2.326  14.890  -5.514  1.00 96.42           O  
ATOM   1463  CZ  TYR A 100      -1.291  14.132  -5.068  1.00 96.42           C  
ATOM   1464  N   GLY A 101       3.919   8.947  -3.698  1.00 94.84           N  
ATOM   1466  CA  GLY A 101       5.139   8.237  -3.379  1.00 94.84           C  
ATOM   1469  C   GLY A 101       4.976   6.740  -3.454  1.00 94.84           C  
ATOM   1470  O   GLY A 101       3.879   6.202  -3.620  1.00 94.84           O  
ATOM   1471  N   CYS A 102       6.103   6.064  -3.351  1.00 93.06           N  
ATOM   1473  CA  CYS A 102       6.157   4.622  -3.415  1.00 93.06           C  
ATOM   1475  C   CYS A 102       7.412   4.084  -2.736  1.00 93.06           C  
ATOM   1476  CB  CYS A 102       6.058   4.176  -4.884  1.00 93.06           C  
ATOM   1479  O   CYS A 102       8.344   4.813  -2.402  1.00 93.06           O  
ATOM   1480  SG  CYS A 102       7.354   4.980  -5.866  1.00 93.06           S  
ATOM   1482  N   ASN A 103       7.413   2.778  -2.538  1.00 92.80           N  
ATOM   1484  CA  ASN A 103       8.575   1.996  -2.173  1.00 92.80           C  
ATOM   1486  C   ASN A 103       8.401   0.599  -2.772  1.00 92.80           C  
ATOM   1487  CB  ASN A 103       8.724   2.013  -0.645  1.00 92.80           C  
ATOM   1490  O   ASN A 103       7.286   0.196  -3.118  1.00 92.80           O  
ATOM   1491  CG  ASN A 103      10.102   1.620  -0.160  1.00 92.80           C  
ATOM   1492  ND2 ASN A 103      10.336   1.728   1.123  1.00 92.80           N  
ATOM   1495  OD1 ASN A 103      10.963   1.223  -0.927  1.00 92.80           O  
ATOM   1496  N   GLN A 104       9.492  -0.126  -2.947  1.00 89.57           N  
ATOM   1498  CA  GLN A 104       9.456  -1.485  -3.460  1.00 89.57           C  
ATOM   1500  C   GLN A 104      10.668  -2.260  -2.967  1.00 89.57           C  
ATOM   1501  CB  GLN A 104       9.369  -1.510  -4.996  1.00 89.57           C  
ATOM   1504  O   GLN A 104      11.758  -1.712  -2.820  1.00 89.57           O  
ATOM   1505  CG  GLN A 104      10.561  -0.794  -5.647  1.00 89.57           C  
ATOM   1508  CD  GLN A 104      10.567  -0.836  -7.163  1.00 89.57           C  
ATOM   1509  NE2 GLN A 104      11.533  -0.160  -7.741  1.00 89.57           N  
ATOM   1512  OE1 GLN A 104       9.738  -1.433  -7.839  1.00 89.57           O  
ATOM   1513  N   HIS A 105      10.487  -3.555  -2.759  1.00 88.85           N  
ATOM   1515  CA  HIS A 105      11.566  -4.427  -2.337  1.00 88.85           C  
ATOM   1517  C   HIS A 105      11.384  -5.837  -2.883  1.00 88.85           C  
ATOM   1518  CB  HIS A 105      11.670  -4.405  -0.811  1.00 88.85           C  
ATOM   1521  O   HIS A 105      10.265  -6.311  -3.095  1.00 88.85           O  
ATOM   1522  CG  HIS A 105      12.926  -5.066  -0.325  1.00 88.85           C  
ATOM   1523  CD2 HIS A 105      13.076  -6.365   0.073  1.00 88.85           C  
ATOM   1525  ND1 HIS A 105      14.163  -4.472  -0.272  1.00 88.85           N  
ATOM   1527  CE1 HIS A 105      15.046  -5.397   0.130  1.00 88.85           C  
ATOM   1529  NE2 HIS A 105      14.430  -6.574   0.337  1.00 88.85           N  
ATOM   1530  N   ARG A 106      12.509  -6.521  -3.085  1.00 84.54           N  
ATOM   1532  CA  ARG A 106      12.580  -7.923  -3.486  1.00 84.54           C  
ATOM   1534  C   ARG A 106      13.551  -8.661  -2.579  1.00 84.54           C  
ATOM   1535  CB  ARG A 106      13.029  -8.024  -4.951  1.00 84.54           C  
ATOM   1538  O   ARG A 106      14.745  -8.382  -2.609  1.00 84.54           O  
ATOM   1539  CG  ARG A 106      11.841  -7.948  -5.905  1.00 84.54           C  
ATOM   1542  CD  ARG A 106      12.279  -8.151  -7.358  1.00 84.54           C  
ATOM   1545  NE  ARG A 106      11.188  -8.746  -8.151  1.00 84.54           N  
ATOM   1547  NH1 ARG A 106      12.362  -9.086 -10.099  1.00 84.54           N  
ATOM   1550  NH2 ARG A 106      10.189  -9.612 -10.001  1.00 84.54           N  
ATOM   1553  CZ  ARG A 106      11.256  -9.152  -9.406  1.00 84.54           C  
ATOM   1554  N   ALA A 107      13.047  -9.644  -1.844  1.00 81.62           N  
ATOM   1556  CA  ALA A 107      13.863 -10.529  -1.025  1.00 81.62           C  
ATOM   1558  C   ALA A 107      13.982 -11.909  -1.687  1.00 81.62           C  
ATOM   1559  CB  ALA A 107      13.293 -10.566   0.397  1.00 81.62           C  
ATOM   1563  O   ALA A 107      13.011 -12.437  -2.235  1.00 81.62           O  
ATOM   1564  N   ARG A 108      15.172 -12.519  -1.618  1.00 76.62           N  
ATOM   1566  CA  ARG A 108      15.410 -13.924  -2.010  1.00 76.62           C  
ATOM   1568  C   ARG A 108      15.623 -14.802  -0.793  1.00 76.62           C  
ATOM   1569  CB  ARG A 108      16.608 -14.078  -2.964  1.00 76.62           C  
ATOM   1572  O   ARG A 108      16.154 -14.350   0.220  1.00 76.62           O  
ATOM   1573  CG  ARG A 108      16.164 -13.846  -4.407  1.00 76.62           C  
ATOM   1576  CD  ARG A 108      17.314 -13.946  -5.435  1.00 76.62           C  
ATOM   1579  NE  ARG A 108      16.902 -13.569  -6.809  1.00 76.62           N  
ATOM   1581  NH1 ARG A 108      18.992 -13.476  -7.760  1.00 76.62           N  
ATOM   1584  NH2 ARG A 108      17.228 -12.805  -8.943  1.00 76.62           N  
ATOM   1587  CZ  ARG A 108      17.702 -13.309  -7.837  1.00 76.62           C  
ATOM   1588  N   THR A 109      15.198 -16.050  -0.909  1.00 76.12           N  
ATOM   1590  CA  THR A 109      15.537 -17.086   0.059  1.00 76.12           C  
ATOM   1592  C   THR A 109      17.037 -17.343   0.082  1.00 76.12           C  
ATOM   1593  CB  THR A 109      14.812 -18.403  -0.253  1.00 76.12           C  
ATOM   1595  O   THR A 109      17.706 -17.315  -0.953  1.00 76.12           O  
ATOM   1596  CG2 THR A 109      13.326 -18.305   0.063  1.00 76.12           C  
ATOM   1600  OG1 THR A 109      14.899 -18.695  -1.632  1.00 76.12           O  
ATOM   1602  N   THR A 110      17.562 -17.653   1.266  1.00 62.61           N  
ATOM   1604  CA  THR A 110      18.889 -18.257   1.408  1.00 62.61           C  
ATOM   1606  C   THR A 110      18.768 -19.768   1.279  1.00 62.61           C  
ATOM   1607  CB  THR A 110      19.538 -17.915   2.754  1.00 62.61           C  
ATOM   1609  O   THR A 110      18.131 -20.407   2.115  1.00 62.61           O  
ATOM   1610  CG2 THR A 110      20.071 -16.491   2.735  1.00 62.61           C  
ATOM   1614  OG1 THR A 110      18.627 -18.100   3.819  1.00 62.61           O  
ATOM   1616  N   GLY A 111      19.371 -20.359   0.252  1.00 61.36           N  
ATOM   1618  CA  GLY A 111      19.394 -21.810   0.082  1.00 61.36           C  
ATOM   1621  C   GLY A 111      19.509 -22.240  -1.371  1.00 61.36           C  
ATOM   1622  O   GLY A 111      19.720 -21.424  -2.264  1.00 61.36           O  
ATOM   1623  N   ALA A 112      19.380 -23.548  -1.596  1.00 58.90           N  
ATOM   1625  CA  ALA A 112      19.431 -24.125  -2.936  1.00 58.90           C  
ATOM   1627  C   ALA A 112      18.188 -23.782  -3.773  1.00 58.90           C  
ATOM   1628  CB  ALA A 112      19.613 -25.641  -2.794  1.00 58.90           C  
ATOM   1632  O   ALA A 112      18.289 -23.626  -4.989  1.00 58.90           O  
ATOM   1633  N   GLU A 113      17.021 -23.646  -3.135  1.00 62.37           N  
ATOM   1635  CA  GLU A 113      15.803 -23.207  -3.811  1.00 62.37           C  
ATOM   1637  C   GLU A 113      15.722 -21.682  -3.838  1.00 62.37           C  
ATOM   1638  CB  GLU A 113      14.552 -23.808  -3.167  1.00 62.37           C  
ATOM   1641  O   GLU A 113      15.625 -21.022  -2.800  1.00 62.37           O  
ATOM   1642  CG  GLU A 113      14.440 -25.310  -3.461  1.00 62.37           C  
ATOM   1645  CD  GLU A 113      13.097 -25.903  -3.015  1.00 62.37           C  
ATOM   1646  OE1 GLU A 113      12.903 -27.107  -3.293  1.00 62.37           O  
ATOM   1647  OE2 GLU A 113      12.295 -25.151  -2.414  1.00 62.37           O  
ATOM   1648  N   PHE A 114      15.735 -21.129  -5.050  1.00 68.38           N  
ATOM   1650  CA  PHE A 114      15.529 -19.711  -5.302  1.00 68.38           C  
ATOM   1652  C   PHE A 114      14.035 -19.397  -5.299  1.00 68.38           C  
ATOM   1653  CB  PHE A 114      16.172 -19.335  -6.646  1.00 68.38           C  
ATOM   1656  O   PHE A 114      13.341 -19.702  -6.265  1.00 68.38           O  
ATOM   1657  CG  PHE A 114      17.647 -19.024  -6.542  1.00 68.38           C  
ATOM   1658  CD1 PHE A 114      18.052 -17.702  -6.286  1.00 68.38           C  
ATOM   1660  CD2 PHE A 114      18.611 -20.041  -6.667  1.00 68.38           C  
ATOM   1662  CE1 PHE A 114      19.416 -17.390  -6.159  1.00 68.38           C  
ATOM   1664  CE2 PHE A 114      19.976 -19.727  -6.548  1.00 68.38           C  
ATOM   1666  CZ  PHE A 114      20.380 -18.405  -6.294  1.00 68.38           C  
ATOM   1668  N   ARG A 115      13.552 -18.758  -4.231  1.00 76.31           N  
ATOM   1670  CA  ARG A 115      12.207 -18.178  -4.163  1.00 76.31           C  
ATOM   1672  C   ARG A 115      12.322 -16.687  -3.918  1.00 76.31           C  
ATOM   1673  CB  ARG A 115      11.362 -18.841  -3.064  1.00 76.31           C  
ATOM   1676  O   ARG A 115      13.055 -16.240  -3.031  1.00 76.31           O  
ATOM   1677  CG  ARG A 115      11.238 -20.366  -3.175  1.00 76.31           C  
ATOM   1680  CD  ARG A 115      10.459 -20.756  -4.428  1.00 76.31           C  
ATOM   1683  NE  ARG A 115      10.127 -22.192  -4.433  1.00 76.31           N  
ATOM   1685  NH1 ARG A 115       9.674 -22.288  -6.677  1.00 76.31           N  
ATOM   1688  NH2 ARG A 115       9.511 -24.143  -5.399  1.00 76.31           N  
ATOM   1691  CZ  ARG A 115       9.779 -22.868  -5.506  1.00 76.31           C  
ATOM   1692  N   VAL A 116      11.585 -15.905  -4.692  1.00 79.25           N  
ATOM   1694  CA  VAL A 116      11.524 -14.450  -4.523  1.00 79.25           C  
ATOM   1696  C   VAL A 116      10.227 -14.091  -3.817  1.00 79.25           C  
ATOM   1697  CB  VAL A 116      11.676 -13.728  -5.873  1.00 79.25           C  
ATOM   1699  O   VAL A 116       9.180 -14.634  -4.138  1.00 79.25           O  
ATOM   1700  CG1 VAL A 116      11.640 -12.200  -5.720  1.00 79.25           C  
ATOM   1704  CG2 VAL A 116      13.018 -14.075  -6.537  1.00 79.25           C  
ATOM   1708  N   ILE A 117      10.274 -13.164  -2.871  1.00 81.56           N  
ATOM   1710  CA  ILE A 117       9.086 -12.428  -2.441  1.00 81.56           C  
ATOM   1712  C   ILE A 117       9.309 -10.960  -2.763  1.00 81.56           C  
ATOM   1713  CB  ILE A 117       8.721 -12.722  -0.974  1.00 81.56           C  
ATOM   1715  O   ILE A 117      10.416 -10.438  -2.613  1.00 81.56           O  
ATOM   1716  CG1 ILE A 117       7.291 -12.244  -0.652  1.00 81.56           C  
ATOM   1719  CG2 ILE A 117       9.755 -12.129  -0.008  1.00 81.56           C  
ATOM   1723  CD1 ILE A 117       6.799 -12.739   0.713  1.00 81.56           C  
ATOM   1727  N   SER A 118       8.279 -10.303  -3.270  1.00 82.72           N  
ATOM   1729  CA  SER A 118       8.344  -8.903  -3.658  1.00 82.72           C  
ATOM   1731  C   SER A 118       7.178  -8.129  -3.083  1.00 82.72           C  
ATOM   1732  CB  SER A 118       8.489  -8.769  -5.176  1.00 82.72           C  
ATOM   1735  O   SER A 118       6.092  -8.682  -2.911  1.00 82.72           O  
ATOM   1736  OG  SER A 118       7.349  -9.112  -5.933  1.00 82.72           O  
ATOM   1738  N   VAL A 119       7.418  -6.860  -2.775  1.00 86.89           N  
ATOM   1740  CA  VAL A 119       6.381  -5.896  -2.427  1.00 86.89           C  
ATOM   1742  C   VAL A 119       6.608  -4.618  -3.209  1.00 86.89           C  
ATOM   1743  CB  VAL A 119       6.302  -5.626  -0.911  1.00 86.89           C  
ATOM   1745  O   VAL A 119       7.741  -4.159  -3.339  1.00 86.89           O  
ATOM   1746  CG1 VAL A 119       7.579  -5.001  -0.340  1.00 86.89           C  
ATOM   1750  CG2 VAL A 119       5.124  -4.707  -0.555  1.00 86.89           C  
ATOM   1754  N   THR A 120       5.516  -4.028  -3.666  1.00 88.10           N  
ATOM   1756  CA  THR A 120       5.469  -2.631  -4.078  1.00 88.10           C  
ATOM   1758  C   THR A 120       4.385  -1.949  -3.266  1.00 88.10           C  
ATOM   1759  CB  THR A 120       5.244  -2.512  -5.587  1.00 88.10           C  
ATOM   1761  O   THR A 120       3.238  -2.390  -3.269  1.00 88.10           O  
ATOM   1762  CG2 THR A 120       5.206  -1.052  -6.028  1.00 88.10           C  
ATOM   1766  OG1 THR A 120       6.339  -3.116  -6.226  1.00 88.10           O  
ATOM   1768  N   SER A 121       4.745  -0.892  -2.549  1.00 92.40           N  
ATOM   1770  CA  SER A 121       3.830  -0.070  -1.760  1.00 92.40           C  
ATOM   1772  C   SER A 121       3.694   1.294  -2.418  1.00 92.40           C  
ATOM   1773  CB  SER A 121       4.330   0.068  -0.321  1.00 92.40           C  
ATOM   1776  O   SER A 121       4.694   1.974  -2.635  1.00 92.40           O  
ATOM   1777  OG  SER A 121       5.597   0.684  -0.286  1.00 92.40           O  
ATOM   1779  N   VAL A 122       2.473   1.721  -2.717  1.00 92.89           N  
ATOM   1781  CA  VAL A 122       2.206   3.040  -3.308  1.00 92.89           C  
ATOM   1783  C   VAL A 122       1.375   3.850  -2.337  1.00 92.89           C  
ATOM   1784  CB  VAL A 122       1.502   2.917  -4.664  1.00 92.89           C  
ATOM   1786  O   VAL A 122       0.302   3.403  -1.939  1.00 92.89           O  
ATOM   1787  CG1 VAL A 122       1.142   4.276  -5.262  1.00 92.89           C  
ATOM   1791  CG2 VAL A 122       2.398   2.166  -5.666  1.00 92.89           C  
ATOM   1795  N   LEU A 123       1.859   5.042  -1.999  1.00 96.68           N  
ATOM   1797  CA  LEU A 123       1.136   6.047  -1.236  1.00 96.68           C  
ATOM   1799  C   LEU A 123       0.331   6.927  -2.185  1.00 96.68           C  
ATOM   1800  CB  LEU A 123       2.135   6.892  -0.433  1.00 96.68           C  
ATOM   1803  O   LEU A 123       0.885   7.550  -3.098  1.00 96.68           O  
ATOM   1804  CG  LEU A 123       1.470   8.055   0.324  1.00 96.68           C  
ATOM   1806  CD1 LEU A 123       0.551   7.563   1.434  1.00 96.68           C  
ATOM   1810  CD2 LEU A 123       2.539   8.924   0.956  1.00 96.68           C  
ATOM   1814  N   TRP A 124      -0.969   7.027  -1.939  1.00 96.63           N  
ATOM   1816  CA  TRP A 124      -1.874   7.802  -2.770  1.00 96.63           C  
ATOM   1818  C   TRP A 124      -2.971   8.476  -1.954  1.00 96.63           C  
ATOM   1819  CB  TRP A 124      -2.440   6.897  -3.868  1.00 96.63           C  
ATOM   1822  O   TRP A 124      -3.362   8.013  -0.885  1.00 96.63           O  
ATOM   1823  CG  TRP A 124      -3.203   5.699  -3.406  1.00 96.63           C  
ATOM   1824  CD1 TRP A 124      -2.669   4.517  -3.028  1.00 96.63           C  
ATOM   1826  CD2 TRP A 124      -4.644   5.539  -3.307  1.00 96.63           C  
ATOM   1827  CE2 TRP A 124      -4.912   4.205  -2.877  1.00 96.63           C  
ATOM   1828  CE3 TRP A 124      -5.750   6.376  -3.572  1.00 96.63           C  
ATOM   1830  NE1 TRP A 124      -3.674   3.630  -2.709  1.00 96.63           N  
ATOM   1832  CH2 TRP A 124      -7.289   4.572  -3.008  1.00 96.63           C  
ATOM   1834  CZ2 TRP A 124      -6.213   3.718  -2.731  1.00 96.63           C  
ATOM   1836  CZ3 TRP A 124      -7.064   5.896  -3.422  1.00 96.63           C  
ATOM   1838  N   ARG A 125      -3.483   9.591  -2.473  1.00 98.20           N  
ATOM   1840  CA  ARG A 125      -4.615  10.308  -1.883  1.00 98.20           C  
ATOM   1842  C   ARG A 125      -5.854  10.070  -2.725  1.00 98.20           C  
ATOM   1843  CB  ARG A 125      -4.274  11.792  -1.726  1.00 98.20           C  
ATOM   1846  O   ARG A 125      -5.815  10.267  -3.942  1.00 98.20           O  
ATOM   1847  CG  ARG A 125      -5.274  12.502  -0.802  1.00 98.20           C  
ATOM   1850  CD  ARG A 125      -4.843  13.940  -0.506  1.00 98.20           C  
ATOM   1853  NE  ARG A 125      -4.798  14.770  -1.725  1.00 98.20           N  
ATOM   1855  NH1 ARG A 125      -3.774  16.583  -0.766  1.00 98.20           N  
ATOM   1858  NH2 ARG A 125      -4.215  16.587  -2.961  1.00 98.20           N  
ATOM   1861  CZ  ARG A 125      -4.269  15.976  -1.811  1.00 98.20           C  
ATOM   1862  N   ALA A 126      -6.942   9.653  -2.088  1.00 97.67           N  
ATOM   1864  CA  ALA A 126      -8.213   9.457  -2.768  1.00 97.67           C  
ATOM   1866  C   ALA A 126      -8.789  10.802  -3.229  1.00 97.67           C  
ATOM   1867  CB  ALA A 126      -9.164   8.706  -1.838  1.00 97.67           C  
ATOM   1871  O   ALA A 126      -8.809  11.778  -2.482  1.00 97.67           O  
ATOM   1872  N   GLU A 127      -9.290  10.852  -4.457  1.00 97.86           N  
ATOM   1874  CA  GLU A 127      -9.963  12.028  -5.032  1.00 97.86           C  
ATOM   1876  C   GLU A 127     -11.486  11.857  -5.034  1.00 97.86           C  
ATOM   1877  CB  GLU A 127      -9.432  12.264  -6.451  1.00 97.86           C  
ATOM   1880  O   GLU A 127     -12.227  12.826  -5.183  1.00 97.86           O  
ATOM   1881  CG  GLU A 127      -7.977  12.764  -6.426  1.00 97.86           C  
ATOM   1884  CD  GLU A 127      -7.297  12.774  -7.803  1.00 97.86           C  
ATOM   1885  OE1 GLU A 127      -6.122  13.198  -7.849  1.00 97.86           O  
ATOM   1886  OE2 GLU A 127      -7.886  12.271  -8.790  1.00 97.86           O  
ATOM   1887  N   ILE A 128     -11.958  10.625  -4.830  1.00 97.61           N  
ATOM   1889  CA  ILE A 128     -13.372  10.273  -4.760  1.00 97.61           C  
ATOM   1891  C   ILE A 128     -13.662   9.408  -3.535  1.00 97.61           C  
ATOM   1892  CB  ILE A 128     -13.844   9.585  -6.059  1.00 97.61           C  
ATOM   1894  O   ILE A 128     -12.796   8.684  -3.045  1.00 97.61           O  
ATOM   1895  CG1 ILE A 128     -13.122   8.245  -6.328  1.00 97.61           C  
ATOM   1898  CG2 ILE A 128     -13.695  10.544  -7.255  1.00 97.61           C  
ATOM   1902  CD1 ILE A 128     -13.838   7.393  -7.381  1.00 97.61           C  
ATOM   1906  N   SER A 129     -14.911   9.453  -3.073  1.00 96.91           N  
ATOM   1908  CA  SER A 129     -15.430   8.507  -2.085  1.00 96.91           C  
ATOM   1910  C   SER A 129     -16.173   7.393  -2.809  1.00 96.91           C  
ATOM   1911  CB  SER A 129     -16.345   9.197  -1.072  1.00 96.91           C  
ATOM   1914  O   SER A 129     -17.162   7.647  -3.497  1.00 96.91           O  
ATOM   1915  OG  SER A 129     -15.651  10.238  -0.412  1.00 96.91           O  
ATOM   1917  N   THR A 130     -15.692   6.161  -2.696  1.00 94.19           N  
ATOM   1919  CA  THR A 130     -16.270   5.002  -3.392  1.00 94.19           C  
ATOM   1921  C   THR A 130     -15.881   3.705  -2.693  1.00 94.19           C  
ATOM   1922  CB  THR A 130     -15.843   4.983  -4.871  1.00 94.19           C  
ATOM   1924  O   THR A 130     -15.019   3.701  -1.822  1.00 94.19           O  
ATOM   1925  CG2 THR A 130     -14.377   4.618  -5.103  1.00 94.19           C  
ATOM   1929  OG1 THR A 130     -16.627   4.053  -5.585  1.00 94.19           O  
ATOM   1931  N   GLY A 131     -16.489   2.594  -3.093  1.00 88.23           N  
ATOM   1933  CA  GLY A 131     -16.132   1.281  -2.577  1.00 88.23           C  
ATOM   1936  C   GLY A 131     -16.348   0.165  -3.585  1.00 88.23           C  
ATOM   1937  O   GLY A 131     -17.185   0.265  -4.488  1.00 88.23           O  
ATOM   1938  N   TRP A 132     -15.597  -0.916  -3.414  1.00 82.72           N  
ATOM   1940  CA  TRP A 132     -15.632  -2.104  -4.260  1.00 82.72           C  
ATOM   1942  C   TRP A 132     -15.450  -3.364  -3.418  1.00 82.72           C  
ATOM   1943  CB  TRP A 132     -14.560  -2.024  -5.355  1.00 82.72           C  
ATOM   1946  O   TRP A 132     -14.772  -3.365  -2.392  1.00 82.72           O  
ATOM   1947  CG  TRP A 132     -13.153  -1.942  -4.854  1.00 82.72           C  
ATOM   1948  CD1 TRP A 132     -12.320  -2.990  -4.651  1.00 82.72           C  
ATOM   1950  CD2 TRP A 132     -12.397  -0.751  -4.488  1.00 82.72           C  
ATOM   1951  CE2 TRP A 132     -11.100  -1.158  -4.054  1.00 82.72           C  
ATOM   1952  CE3 TRP A 132     -12.683   0.630  -4.472  1.00 82.72           C  
ATOM   1954  NE1 TRP A 132     -11.105  -2.531  -4.180  1.00 82.72           N  
ATOM   1956  CH2 TRP A 132     -10.463   1.125  -3.581  1.00 82.72           C  
ATOM   1958  CZ2 TRP A 132     -10.142  -0.241  -3.602  1.00 82.72           C  
ATOM   1960  CZ3 TRP A 132     -11.726   1.558  -4.022  1.00 82.72           C  
ATOM   1962  N   ASN A 133     -16.059  -4.451  -3.875  1.00 75.62           N  
ATOM   1964  CA  ASN A 133     -15.846  -5.771  -3.297  1.00 75.62           C  
ATOM   1966  C   ASN A 133     -14.728  -6.464  -4.076  1.00 75.62           C  
ATOM   1967  CB  ASN A 133     -17.156  -6.572  -3.349  1.00 75.62           C  
ATOM   1970  O   ASN A 133     -14.567  -6.200  -5.270  1.00 75.62           O  
ATOM   1971  CG  ASN A 133     -18.345  -5.861  -2.725  1.00 75.62           C  
ATOM   1972  ND2 ASN A 133     -19.533  -6.124  -3.211  1.00 75.62           N  
ATOM   1975  OD1 ASN A 133     -18.266  -5.030  -1.840  1.00 75.62           O  
ATOM   1976  N   TYR A 134     -14.008  -7.382  -3.436  1.00 71.45           N  
ATOM   1978  CA  TYR A 134     -13.233  -8.360  -4.202  1.00 71.45           C  
ATOM   1980  C   TYR A 134     -14.170  -9.252  -5.026  1.00 71.45           C  
ATOM   1981  CB  TYR A 134     -12.318  -9.179  -3.290  1.00 71.45           C  
ATOM   1984  O   TYR A 134     -15.325  -9.494  -4.649  1.00 71.45           O  
ATOM   1985  CG  TYR A 134     -11.180  -8.365  -2.709  1.00 71.45           C  
ATOM   1986  CD1 TYR A 134     -10.070  -8.014  -3.505  1.00 71.45           C  
ATOM   1988  CD2 TYR A 134     -11.223  -7.968  -1.366  1.00 71.45           C  
ATOM   1990  CE1 TYR A 134      -8.998  -7.287  -2.948  1.00 71.45           C  
ATOM   1992  CE2 TYR A 134     -10.145  -7.263  -0.800  1.00 71.45           C  
ATOM   1994  OH  TYR A 134      -8.012  -6.231  -1.008  1.00 71.45           O  
ATOM   1996  CZ  TYR A 134      -9.034  -6.916  -1.588  1.00 71.45           C  
ATOM   1997  N   ASP A 135     -13.681  -9.728  -6.167  1.00 67.35           N  
ATOM   1999  CA  ASP A 135     -14.475 -10.561  -7.061  1.00 67.35           C  
ATOM   2001  C   ASP A 135     -14.947 -11.830  -6.361  1.00 67.35           C  
ATOM   2002  CB  ASP A 135     -13.678 -10.966  -8.288  1.00 67.35           C  
ATOM   2005  O   ASP A 135     -14.218 -12.460  -5.597  1.00 67.35           O  
ATOM   2006  CG  ASP A 135     -13.437  -9.823  -9.263  1.00 67.35           C  
ATOM   2007  OD1 ASP A 135     -14.255  -8.881  -9.345  1.00 67.35           O  
ATOM   2008  OD2 ASP A 135     -12.427  -9.904  -9.980  1.00 67.35           O  
ATOM   2009  N   ARG A 136     -16.210 -12.193  -6.619  1.00 62.24           N  
ATOM   2011  CA  ARG A 136     -16.885 -13.349  -6.005  1.00 62.24           C  
ATOM   2013  C   ARG A 136     -16.833 -13.361  -4.472  1.00 62.24           C  
ATOM   2014  CB  ARG A 136     -16.306 -14.651  -6.581  1.00 62.24           C  
ATOM   2017  O   ARG A 136     -17.155 -14.385  -3.881  1.00 62.24           O  
ATOM   2018  CG  ARG A 136     -16.412 -14.741  -8.103  1.00 62.24           C  
ATOM   2021  CD  ARG A 136     -15.720 -16.018  -8.567  1.00 62.24           C  
ATOM   2024  NE  ARG A 136     -15.770 -16.138 -10.031  1.00 62.24           N  
ATOM   2026  NH1 ARG A 136     -14.749 -18.182 -10.150  1.00 62.24           N  
ATOM   2029  NH2 ARG A 136     -15.388 -17.141 -12.029  1.00 62.24           N  
ATOM   2032  CZ  ARG A 136     -15.304 -17.153 -10.728  1.00 62.24           C  
ATOM   2033  N   PHE A 137     -16.470 -12.238  -3.840  1.00 58.54           N  
ATOM   2035  CA  PHE A 137     -16.217 -12.144  -2.403  1.00 58.54           C  
ATOM   2037  C   PHE A 137     -15.139 -13.122  -1.916  1.00 58.54           C  
ATOM   2038  CB  PHE A 137     -17.548 -12.258  -1.648  1.00 58.54           C  
ATOM   2041  O   PHE A 137     -15.126 -13.504  -0.751  1.00 58.54           O  
ATOM   2042  CG  PHE A 137     -18.569 -11.228  -2.077  1.00 58.54           C  
ATOM   2043  CD1 PHE A 137     -18.580  -9.961  -1.470  1.00 58.54           C  
ATOM   2045  CD2 PHE A 137     -19.507 -11.532  -3.082  1.00 58.54           C  
ATOM   2047  CE1 PHE A 137     -19.550  -9.016  -1.835  1.00 58.54           C  
ATOM   2049  CE2 PHE A 137     -20.459 -10.573  -3.471  1.00 58.54           C  
ATOM   2051  CZ  PHE A 137     -20.488  -9.318  -2.840  1.00 58.54           C  
ATOM   2053  N   LEU A 138     -14.247 -13.546  -2.815  1.00 60.12           N  
ATOM   2055  CA  LEU A 138     -13.164 -14.474  -2.534  1.00 60.12           C  
ATOM   2057  C   LEU A 138     -11.912 -13.675  -2.200  1.00 60.12           C  
ATOM   2058  CB  LEU A 138     -12.977 -15.419  -3.733  1.00 60.12           C  
ATOM   2061  O   LEU A 138     -11.374 -12.942  -3.024  1.00 60.12           O  
ATOM   2062  CG  LEU A 138     -14.145 -16.383  -4.024  1.00 60.12           C  
ATOM   2064  CD1 LEU A 138     -13.964 -17.162  -5.324  1.00 60.12           C  
ATOM   2068  CD2 LEU A 138     -14.292 -17.461  -2.970  1.00 60.12           C  
ATOM   2072  N   ALA A 139     -11.452 -13.832  -0.965  1.00 61.59           N  
ATOM   2074  CA  ALA A 139     -10.210 -13.258  -0.499  1.00 61.59           C  
ATOM   2076  C   ALA A 139      -9.363 -14.358   0.140  1.00 61.59           C  
ATOM   2077  CB  ALA A 139     -10.541 -12.114   0.474  1.00 61.59           C  
ATOM   2081  O   ALA A 139      -9.766 -14.913   1.158  1.00 61.59           O  
ATOM   2082  N   LYS A 140      -8.194 -14.678  -0.429  1.00 65.35           N  
ATOM   2084  CA  LYS A 140      -7.198 -15.518   0.256  1.00 65.35           C  
ATOM   2086  C   LYS A 140      -6.164 -14.636   0.908  1.00 65.35           C  
ATOM   2087  CB  LYS A 140      -6.502 -16.521  -0.662  1.00 65.35           C  
ATOM   2090  O   LYS A 140      -5.694 -13.697   0.279  1.00 65.35           O  
ATOM   2091  CG  LYS A 140      -7.501 -17.432  -1.379  1.00 65.35           C  
ATOM   2094  CD  LYS A 140      -6.754 -18.419  -2.278  1.00 65.35           C  
ATOM   2097  CE  LYS A 140      -7.779 -19.316  -2.973  1.00 65.35           C  
ATOM   2100  NZ  LYS A 140      -7.124 -20.323  -3.843  1.00 65.35           N  
ATOM   2104  N   LEU A 141      -5.822 -14.966   2.143  1.00 70.85           N  
ATOM   2106  CA  LEU A 141      -4.956 -14.160   2.984  1.00 70.85           C  
ATOM   2108  C   LEU A 141      -3.572 -14.771   3.063  1.00 70.85           C  
ATOM   2109  CB  LEU A 141      -5.555 -14.085   4.389  1.00 70.85           C  
ATOM   2112  O   LEU A 141      -3.414 -15.945   3.411  1.00 70.85           O  
ATOM   2113  CG  LEU A 141      -6.848 -13.264   4.438  1.00 70.85           C  
ATOM   2115  CD1 LEU A 141      -7.687 -13.811   5.584  1.00 70.85           C  
ATOM   2119  CD2 LEU A 141      -6.496 -11.789   4.617  1.00 70.85           C  
ATOM   2123  N   TRP A 142      -2.584 -13.923   2.832  1.00 76.33           N  
ATOM   2125  CA  TRP A 142      -1.230 -14.190   3.267  1.00 76.33           C  
ATOM   2127  C   TRP A 142      -0.527 -12.911   3.687  1.00 76.33           C  
ATOM   2128  CB  TRP A 142      -0.469 -14.894   2.152  1.00 76.33           C  
ATOM   2131  O   TRP A 142      -0.787 -11.856   3.114  1.00 76.33           O  
ATOM   2132  CG  TRP A 142      -0.249 -14.097   0.905  1.00 76.33           C  
ATOM   2133  CD1 TRP A 142      -1.046 -14.095  -0.187  1.00 76.33           C  
ATOM   2135  CD2 TRP A 142       0.865 -13.215   0.581  1.00 76.33           C  
ATOM   2136  CE2 TRP A 142       0.794 -12.899  -0.801  1.00 76.33           C  
ATOM   2137  CE3 TRP A 142       1.945 -12.668   1.302  1.00 76.33           C  
ATOM   2139  NE1 TRP A 142      -0.425 -13.392  -1.198  1.00 76.33           N  
ATOM   2141  CH2 TRP A 142       2.952 -11.832  -0.748  1.00 76.33           C  
ATOM   2143  CZ2 TRP A 142       1.816 -12.225  -1.472  1.00 76.33           C  
ATOM   2145  CZ3 TRP A 142       2.981 -11.985   0.646  1.00 76.33           C  
ATOM   2147  N   ASN A 143       0.380 -13.008   4.653  1.00 81.52           N  
ATOM   2149  CA  ASN A 143       1.205 -11.893   5.106  1.00 81.52           C  
ATOM   2151  C   ASN A 143       2.648 -12.329   5.366  1.00 81.52           C  
ATOM   2152  CB  ASN A 143       0.568 -11.231   6.339  1.00 81.52           C  
ATOM   2155  O   ASN A 143       2.916 -13.482   5.716  1.00 81.52           O  
ATOM   2156  CG  ASN A 143       0.600 -12.069   7.602  1.00 81.52           C  
ATOM   2157  ND2 ASN A 143       1.488 -11.770   8.520  1.00 81.52           N  
ATOM   2160  OD1 ASN A 143      -0.185 -12.978   7.798  1.00 81.52           O  
ATOM   2161  N   GLY A 144       3.579 -11.387   5.217  1.00 85.19           N  
ATOM   2163  CA  GLY A 144       4.936 -11.558   5.717  1.00 85.19           C  
ATOM   2166  C   GLY A 144       4.959 -11.519   7.244  1.00 85.19           C  
ATOM   2167  O   GLY A 144       4.138 -10.862   7.887  1.00 85.19           O  
ATOM   2168  N   THR A 145       5.888 -12.266   7.825  1.00 87.60           N  
ATOM   2170  CA  THR A 145       6.077 -12.403   9.272  1.00 87.60           C  
ATOM   2172  C   THR A 145       7.559 -12.385   9.600  1.00 87.60           C  
ATOM   2173  CB  THR A 145       5.466 -13.706   9.812  1.00 87.60           C  
ATOM   2175  O   THR A 145       8.376 -12.818   8.788  1.00 87.60           O  
ATOM   2176  CG2 THR A 145       3.967 -13.802   9.569  1.00 87.60           C  
ATOM   2180  OG1 THR A 145       6.038 -14.834   9.191  1.00 87.60           O  
ATOM   2182  N   ILE A 146       7.908 -11.922  10.796  1.00 89.00           N  
ATOM   2184  CA  ILE A 146       9.276 -11.979  11.310  1.00 89.00           C  
ATOM   2186  C   ILE A 146       9.361 -13.124  12.313  1.00 89.00           C  
ATOM   2187  CB  ILE A 146       9.700 -10.627  11.912  1.00 89.00           C  
ATOM   2189  O   ILE A 146       8.563 -13.217  13.245  1.00 89.00           O  
ATOM   2190  CG1 ILE A 146       9.636  -9.521  10.828  1.00 89.00           C  
ATOM   2193  CG2 ILE A 146      11.116 -10.734  12.508  1.00 89.00           C  
ATOM   2197  CD1 ILE A 146       9.778  -8.101  11.388  1.00 89.00           C  
ATOM   2201  N   LEU A 147      10.335 -14.005  12.117  1.00 83.50           N  
ATOM   2203  CA  LEU A 147      10.531 -15.210  12.912  1.00 83.50           C  
ATOM   2205  C   LEU A 147      11.952 -15.213  13.475  1.00 83.50           C  
ATOM   2206  CB  LEU A 147      10.261 -16.439  12.020  1.00 83.50           C  
ATOM   2209  O   LEU A 147      12.907 -14.985  12.733  1.00 83.50           O  
ATOM   2210  CG  LEU A 147       8.875 -16.471  11.339  1.00 83.50           C  
ATOM   2212  CD1 LEU A 147       8.774 -17.689  10.423  1.00 83.50           C  
ATOM   2216  CD2 LEU A 147       7.691 -16.525  12.308  1.00 83.50           C  
ATOM   2220  N   ALA A 148      12.098 -15.489  14.771  1.00 79.62           N  
ATOM   2222  CA  ALA A 148      13.384 -15.873  15.329  1.00 79.62           C  
ATOM   2224  C   ALA A 148      13.556 -17.380  15.129  1.00 79.62           C  
ATOM   2225  CB  ALA A 148      13.478 -15.452  16.799  1.00 79.62           C  
ATOM   2229  O   ALA A 148      12.734 -18.180  15.578  1.00 79.62           O  
ATOM   2230  N   GLU A 149      14.611 -17.778  14.435  1.00 75.02           N  
ATOM   2232  CA  GLU A 149      14.878 -19.178  14.136  1.00 75.02           C  
ATOM   2234  C   GLU A 149      16.378 -19.441  14.076  1.00 75.02           C  
ATOM   2235  CB  GLU A 149      14.175 -19.595  12.837  1.00 75.02           C  
ATOM   2238  O   GLU A 149      17.159 -18.532  13.815  1.00 75.02           O  
ATOM   2239  CG  GLU A 149      14.753 -18.950  11.572  1.00 75.02           C  
ATOM   2242  CD  GLU A 149      13.991 -19.387  10.318  1.00 75.02           C  
ATOM   2243  OE1 GLU A 149      14.304 -18.836   9.245  1.00 75.02           O  
ATOM   2244  OE2 GLU A 149      13.056 -20.226  10.404  1.00 75.02           O  
ATOM   2245  N   PRO A 150      16.819 -20.670  14.332  1.00 68.11           N  
ATOM   2246  CA  PRO A 150      18.225 -21.000  14.212  1.00 68.11           C  
ATOM   2248  C   PRO A 150      18.718 -21.018  12.773  1.00 68.11           C  
ATOM   2249  CB  PRO A 150      18.334 -22.349  14.865  1.00 68.11           C  
ATOM   2252  O   PRO A 150      17.982 -21.371  11.849  1.00 68.11           O  
ATOM   2253  CG  PRO A 150      16.973 -22.999  14.616  1.00 68.11           C  
ATOM   2256  CD  PRO A 150      16.034 -21.815  14.757  1.00 68.11           C  
ATOM   2259  N   THR A 151      19.999 -20.715  12.592  1.00 62.45           N  
ATOM   2261  CA  THR A 151      20.662 -20.898  11.304  1.00 62.45           C  
ATOM   2263  C   THR A 151      20.652 -22.361  10.892  1.00 62.45           C  
ATOM   2264  CB  THR A 151      22.118 -20.433  11.349  1.00 62.45           C  
ATOM   2266  O   THR A 151      21.160 -23.228  11.603  1.00 62.45           O  
ATOM   2267  CG2 THR A 151      22.204 -18.926  11.436  1.00 62.45           C  
ATOM   2271  OG1 THR A 151      22.789 -21.016  12.442  1.00 62.45           O  
ATOM   2273  N   THR A 152      20.127 -22.633   9.703  1.00 54.25           N  
ATOM   2275  CA  THR A 152      20.249 -23.936   9.035  1.00 54.25           C  
ATOM   2277  C   THR A 152      21.546 -24.070   8.243  1.00 54.25           C  
ATOM   2278  CB  THR A 152      19.071 -24.150   8.081  1.00 54.25           C  
ATOM   2280  O   THR A 152      21.913 -25.177   7.853  1.00 54.25           O  
ATOM   2281  CG2 THR A 152      17.761 -24.350   8.839  1.00 54.25           C  
ATOM   2285  OG1 THR A 152      18.920 -23.016   7.255  1.00 54.25           O  
ATOM   2287  N   SER A 153      22.242 -22.958   7.983  1.00 49.91           N  
ATOM   2289  CA  SER A 153      23.535 -22.981   7.308  1.00 49.91           C  
ATOM   2291  C   SER A 153      24.542 -23.722   8.192  1.00 49.91           C  
ATOM   2292  CB  SER A 153      23.975 -21.555   6.911  1.00 49.91           C  
ATOM   2295  O   SER A 153      24.676 -23.435   9.376  1.00 49.91           O  
ATOM   2296  OG  SER A 153      25.089 -21.092   7.642  1.00 49.91           O  
ATOM   2298  N   HIS A 154      25.253 -24.694   7.618  1.00 45.17           N  
ATOM   2300  CA  HIS A 154      26.313 -25.418   8.326  1.00 45.17           C  
ATOM   2302  C   HIS A 154      27.492 -24.524   8.730  1.00 45.17           C  
ATOM   2303  CB  HIS A 154      26.843 -26.546   7.427  1.00 45.17           C  
ATOM   2306  O   HIS A 154      28.309 -24.941   9.549  1.00 45.17           O  
ATOM   2307  CG  HIS A 154      25.946 -27.748   7.350  1.00 45.17           C  
ATOM   2308  CD2 HIS A 154      25.332 -28.252   6.236  1.00 45.17           C  
ATOM   2310  ND1 HIS A 154      25.660 -28.597   8.392  1.00 45.17           N  
ATOM   2312  CE1 HIS A 154      24.887 -29.587   7.920  1.00 45.17           C  
ATOM   2314  NE2 HIS A 154      24.668 -29.426   6.606  1.00 45.17           N  
ATOM   2315  N   GLN A 155      27.634 -23.348   8.107  1.00 43.70           N  
ATOM   2317  CA  GLN A 155      28.696 -22.404   8.451  1.00 43.70           C  
ATOM   2319  C   GLN A 155      28.395 -21.669   9.750  1.00 43.70           C  
ATOM   2320  CB  GLN A 155      28.892 -21.379   7.330  1.00 43.70           C  
ATOM   2323  O   GLN A 155      29.311 -21.399  10.528  1.00 43.70           O  
ATOM   2324  CG  GLN A 155      29.523 -22.006   6.085  1.00 43.70           C  
ATOM   2327  CD  GLN A 155      30.176 -20.948   5.205  1.00 43.70           C  
ATOM   2328  NE2 GLN A 155      31.388 -21.167   4.747  1.00 43.70           N  
ATOM   2331  OE1 GLN A 155      29.629 -19.906   4.902  1.00 43.70           O  
ATOM   2332  N   ASP A 156      27.125 -21.368   9.986  1.00 49.58           N  
ATOM   2334  CA  ASP A 156      26.712 -20.700  11.201  1.00 49.58           C  
ATOM   2336  C   ASP A 156      26.589 -21.726  12.324  1.00 49.58           C  
ATOM   2337  CB  ASP A 156      25.424 -19.929  10.959  1.00 49.58           C  
ATOM   2340  O   ASP A 156      26.091 -22.840  12.159  1.00 49.58           O  
ATOM   2341  CG  ASP A 156      25.586 -18.834   9.908  1.00 49.58           C  
ATOM   2342  OD1 ASP A 156      26.601 -18.110   9.972  1.00 49.58           O  
ATOM   2343  OD2 ASP A 156      24.709 -18.786   9.009  1.00 49.58           O  
ATOM   2344  N   SER A 157      27.076 -21.352  13.502  1.00 50.78           N  
ATOM   2346  CA  SER A 157      27.273 -22.227  14.665  1.00 50.78           C  
ATOM   2348  C   SER A 157      25.953 -22.550  15.396  1.00 50.78           C  
ATOM   2349  CB  SER A 157      28.386 -21.663  15.576  1.00 50.78           C  
ATOM   2352  O   SER A 157      25.889 -22.596  16.622  1.00 50.78           O  
ATOM   2353  OG  SER A 157      28.832 -20.373  15.176  1.00 50.78           O  
ATOM   2355  N   GLY A 158      24.873 -22.736  14.632  1.00 60.60           N  
ATOM   2357  CA  GLY A 158      23.497 -22.854  15.110  1.00 60.60           C  
ATOM   2360  C   GLY A 158      22.899 -21.531  15.587  1.00 60.60           C  
ATOM   2361  O   GLY A 158      21.796 -21.520  16.114  1.00 60.60           O  
ATOM   2362  N   ILE A 159      23.598 -20.409  15.445  1.00 62.34           N  
ATOM   2364  CA  ILE A 159      23.220 -19.196  16.162  1.00 62.34           C  
ATOM   2366  C   ILE A 159      21.849 -18.689  15.669  1.00 62.34           C  
ATOM   2367  CB  ILE A 159      24.365 -18.159  16.173  1.00 62.34           C  
ATOM   2369  O   ILE A 159      21.561 -18.748  14.471  1.00 62.34           O  
ATOM   2370  CG1 ILE A 159      25.649 -18.872  16.679  1.00 62.34           C  
ATOM   2373  CG2 ILE A 159      23.969 -17.031  17.131  1.00 62.34           C  
ATOM   2377  CD1 ILE A 159      26.871 -18.039  17.072  1.00 62.34           C  
ATOM   2381  N   PRO A 160      20.951 -18.247  16.571  1.00 68.09           N  
ATOM   2382  CA  PRO A 160      19.650 -17.740  16.166  1.00 68.09           C  
ATOM   2384  C   PRO A 160      19.801 -16.582  15.180  1.00 68.09           C  
ATOM   2385  CB  PRO A 160      18.950 -17.298  17.451  1.00 68.09           C  
ATOM   2388  O   PRO A 160      20.674 -15.743  15.351  1.00 68.09           O  
ATOM   2389  CG  PRO A 160      19.750 -17.926  18.598  1.00 68.09           C  
ATOM   2392  CD  PRO A 160      21.119 -18.166  18.014  1.00 68.09           C  
ATOM   2395  N   LEU A 161      18.897 -16.459  14.221  1.00 75.55           N  
ATOM   2397  CA  LEU A 161      18.733 -15.305  13.346  1.00 75.55           C  
ATOM   2399  C   LEU A 161      17.277 -14.857  13.359  1.00 75.55           C  
ATOM   2400  CB  LEU A 161      19.181 -15.649  11.918  1.00 75.55           C  
ATOM   2403  O   LEU A 161      16.375 -15.592  13.758  1.00 75.55           O  
ATOM   2404  CG  LEU A 161      20.696 -15.843  11.761  1.00 75.55           C  
ATOM   2406  CD1 LEU A 161      20.962 -16.206  10.298  1.00 75.55           C  
ATOM   2410  CD2 LEU A 161      21.520 -14.601  12.090  1.00 75.55           C  
ATOM   2414  N   THR A 162      17.044 -13.626  12.923  1.00 83.04           N  
ATOM   2416  CA  THR A 162      15.705 -13.170  12.546  1.00 83.04           C  
ATOM   2418  C   THR A 162      15.564 -13.259  11.037  1.00 83.04           C  
ATOM   2419  CB  THR A 162      15.404 -11.760  13.057  1.00 83.04           C  
ATOM   2421  O   THR A 162      16.354 -12.660  10.306  1.00 83.04           O  
ATOM   2422  CG2 THR A 162      15.128 -11.781  14.559  1.00 83.04           C  
ATOM   2426  OG1 THR A 162      16.498 -10.896  12.868  1.00 83.04           O  
ATOM   2428  N   ARG A 163      14.566 -14.009  10.578  1.00 85.28           N  
ATOM   2430  CA  ARG A 163      14.271 -14.237   9.163  1.00 85.28           C  
ATOM   2432  C   ARG A 163      12.822 -13.889   8.865  1.00 85.28           C  
ATOM   2433  CB  ARG A 163      14.555 -15.701   8.795  1.00 85.28           C  
ATOM   2436  O   ARG A 163      11.959 -13.897   9.744  1.00 85.28           O  
ATOM   2437  CG  ARG A 163      16.031 -16.130   8.868  1.00 85.28           C  
ATOM   2440  CD  ARG A 163      16.921 -15.450   7.820  1.00 85.28           C  
ATOM   2443  NE  ARG A 163      18.161 -16.222   7.600  1.00 85.28           N  
ATOM   2445  NH1 ARG A 163      19.562 -14.499   6.999  1.00 85.28           N  
ATOM   2448  NH2 ARG A 163      20.237 -16.574   6.722  1.00 85.28           N  
ATOM   2451  CZ  ARG A 163      19.301 -15.763   7.110  1.00 85.28           C  
ATOM   2452  N   GLY A 164      12.569 -13.587   7.603  1.00 86.61           N  
ATOM   2454  CA  GLY A 164      11.238 -13.388   7.070  1.00 86.61           C  
ATOM   2457  C   GLY A 164      10.597 -14.730   6.739  1.00 86.61           C  
ATOM   2458  O   GLY A 164      11.231 -15.592   6.131  1.00 86.61           O  
ATOM   2459  N   GLY A 165       9.339 -14.908   7.121  1.00 83.46           N  
ATOM   2461  CA  GLY A 165       8.515 -16.057   6.757  1.00 83.46           C  
ATOM   2464  C   GLY A 165       7.178 -15.620   6.168  1.00 83.46           C  
ATOM   2465  O   GLY A 165       6.771 -14.467   6.306  1.00 83.46           O  
ATOM   2466  N   LEU A 166       6.469 -16.556   5.543  1.00 81.68           N  
ATOM   2468  CA  LEU A 166       5.137 -16.331   4.989  1.00 81.68           C  
ATOM   2470  C   LEU A 166       4.086 -17.023   5.861  1.00 81.68           C  
ATOM   2471  CB  LEU A 166       5.129 -16.856   3.542  1.00 81.68           C  
ATOM   2474  O   LEU A 166       4.154 -18.237   6.061  1.00 81.68           O  
ATOM   2475  CG  LEU A 166       3.862 -16.491   2.754  1.00 81.68           C  
ATOM   2477  CD1 LEU A 166       3.833 -15.005   2.436  1.00 81.68           C  
ATOM   2481  CD2 LEU A 166       3.836 -17.246   1.425  1.00 81.68           C  
ATOM   2485  N   ASN A 167       3.093 -16.278   6.343  1.00 79.20           N  
ATOM   2487  CA  ASN A 167       1.873 -16.863   6.883  1.00 79.20           C  
ATOM   2489  C   ASN A 167       0.839 -16.933   5.759  1.00 79.20           C  
ATOM   2490  CB  ASN A 167       1.382 -16.055   8.087  1.00 79.20           C  
ATOM   2493  O   ASN A 167       0.435 -15.904   5.229  1.00 79.20           O  
ATOM   2494  CG  ASN A 167       0.140 -16.691   8.682  1.00 79.20           C  
ATOM   2495  ND2 ASN A 167       0.287 -17.503   9.702  1.00 79.20           N  
ATOM   2498  OD1 ASN A 167      -0.964 -16.571   8.196  1.00 79.20           O  
ATOM   2499  N   TRP A 168       0.446 -18.146   5.378  1.00 71.92           N  
ATOM   2501  CA  TRP A 168      -0.588 -18.383   4.376  1.00 71.92           C  
ATOM   2503  C   TRP A 168      -1.749 -19.142   5.011  1.00 71.92           C  
ATOM   2504  CB  TRP A 168       0.002 -19.145   3.186  1.00 71.92           C  
ATOM   2507  O   TRP A 168      -1.587 -20.273   5.484  1.00 71.92           O  
ATOM   2508  CG  TRP A 168      -0.973 -19.409   2.080  1.00 71.92           C  
ATOM   2509  CD1 TRP A 168      -1.980 -20.304   2.124  1.00 71.92           C  
ATOM   2511  CD2 TRP A 168      -1.115 -18.727   0.799  1.00 71.92           C  
ATOM   2512  CE2 TRP A 168      -2.262 -19.251   0.131  1.00 71.92           C  
ATOM   2513  CE3 TRP A 168      -0.403 -17.704   0.142  1.00 71.92           C  
ATOM   2515  NE1 TRP A 168      -2.746 -20.221   0.980  1.00 71.92           N  
ATOM   2517  CH2 TRP A 168      -1.975 -17.735  -1.730  1.00 71.92           C  
ATOM   2519  CZ2 TRP A 168      -2.697 -18.769  -1.112  1.00 71.92           C  
ATOM   2521  CZ3 TRP A 168      -0.828 -17.213  -1.107  1.00 71.92           C  
ATOM   2523  N   VAL A 169      -2.949 -18.569   4.952  1.00 63.35           N  
ATOM   2525  CA  VAL A 169      -4.162 -19.233   5.437  1.00 63.35           C  
ATOM   2527  C   VAL A 169      -4.645 -20.208   4.351  1.00 63.35           C  
ATOM   2528  CB  VAL A 169      -5.223 -18.200   5.862  1.00 63.35           C  
ATOM   2530  O   VAL A 169      -5.309 -19.826   3.393  1.00 63.35           O  
ATOM   2531  CG1 VAL A 169      -6.419 -18.913   6.507  1.00 63.35           C  
ATOM   2535  CG2 VAL A 169      -4.669 -17.194   6.883  1.00 63.35           C  
ATOM   2539  N   ARG A 170      -4.261 -21.491   4.461  1.00 58.31           N  
ATOM   2541  CA  ARG A 170      -4.413 -22.515   3.395  1.00 58.31           C  
ATOM   2543  C   ARG A 170      -5.836 -23.013   3.117  1.00 58.31           C  
ATOM   2544  CB  ARG A 170      -3.466 -23.715   3.649  1.00 58.31           C  
ATOM   2547  O   ARG A 170      -5.999 -23.838   2.225  1.00 58.31           O  
ATOM   2548  CG  ARG A 170      -2.299 -23.770   2.652  1.00 58.31           C  
ATOM   2551  CD  ARG A 170      -1.522 -25.086   2.749  1.00 58.31           C  
ATOM   2554  NE  ARG A 170      -0.208 -24.957   2.095  1.00 58.31           N  
ATOM   2556  NH1 ARG A 170       0.685 -26.993   2.672  1.00 58.31           N  
ATOM   2559  NH2 ARG A 170       1.934 -25.470   1.597  1.00 58.31           N  
ATOM   2562  CZ  ARG A 170       0.795 -25.813   2.125  1.00 58.31           C  
ATOM   2563  N   SER A 171      -6.855 -22.585   3.853  1.00 52.64           N  
ATOM   2565  CA  SER A 171      -8.195 -23.152   3.676  1.00 52.64           C  
ATOM   2567  C   SER A 171      -8.835 -22.646   2.369  1.00 52.64           C  
ATOM   2568  CB  SER A 171      -9.019 -22.949   4.955  1.00 52.64           C  
ATOM   2571  O   SER A 171      -9.096 -21.457   2.200  1.00 52.64           O  
ATOM   2572  OG  SER A 171     -10.375 -22.689   4.688  1.00 52.64           O  
ATOM   2574  N   GLU A 172      -9.100 -23.554   1.423  1.00 50.12           N  
ATOM   2576  CA  GLU A 172      -9.802 -23.240   0.164  1.00 50.12           C  
ATOM   2578  C   GLU A 172     -11.225 -22.711   0.403  1.00 50.12           C  
ATOM   2579  CB  GLU A 172      -9.886 -24.493  -0.726  1.00 50.12           C  
ATOM   2582  O   GLU A 172     -11.756 -21.964  -0.415  1.00 50.12           O  
ATOM   2583  CG  GLU A 172      -8.512 -24.995  -1.195  1.00 50.12           C  
ATOM   2586  CD  GLU A 172      -8.601 -26.174  -2.182  1.00 50.12           C  
ATOM   2587  OE1 GLU A 172      -7.540 -26.501  -2.757  1.00 50.12           O  
ATOM   2588  OE2 GLU A 172      -9.707 -26.729  -2.365  1.00 50.12           O  
ATOM   2589  N   ASN A 173     -11.814 -23.063   1.548  1.00 49.22           N  
ATOM   2591  CA  ASN A 173     -13.169 -22.688   1.950  1.00 49.22           C  
ATOM   2593  C   ASN A 173     -13.238 -21.349   2.691  1.00 49.22           C  
ATOM   2594  CB  ASN A 173     -13.741 -23.819   2.818  1.00 49.22           C  
ATOM   2597  O   ASN A 173     -14.327 -20.900   3.045  1.00 49.22           O  
ATOM   2598  CG  ASN A 173     -13.927 -25.109   2.047  1.00 49.22           C  
ATOM   2599  ND2 ASN A 173     -13.790 -26.239   2.698  1.00 49.22           N  
ATOM   2602  OD1 ASN A 173     -14.208 -25.135   0.864  1.00 49.22           O  
ATOM   2603  N   THR A 174     -12.100 -20.710   2.960  1.00 53.75           N  
ATOM   2605  CA  THR A 174     -12.081 -19.413   3.644  1.00 53.75           C  
ATOM   2607  C   THR A 174     -12.172 -18.293   2.630  1.00 53.75           C  
ATOM   2608  CB  THR A 174     -10.919 -19.240   4.617  1.00 53.75           C  
ATOM   2610  O   THR A 174     -11.185 -17.790   2.104  1.00 53.75           O  
ATOM   2611  CG2 THR A 174     -11.397 -19.542   6.037  1.00 53.75           C  
ATOM   2615  OG1 THR A 174      -9.852 -20.115   4.392  1.00 53.75           O  
ATOM   2617  N   VAL A 175     -13.423 -17.978   2.337  1.00 58.81           N  
ATOM   2619  CA  VAL A 175     -13.894 -16.934   1.442  1.00 58.81           C  
ATOM   2621  C   VAL A 175     -14.450 -15.831   2.323  1.00 58.81           C  
ATOM   2622  CB  VAL A 175     -15.011 -17.536   0.581  1.00 58.81           C  
ATOM   2624  O   VAL A 175     -15.319 -16.109   3.151  1.00 58.81           O  
ATOM   2625  CG1 VAL A 175     -15.721 -16.488  -0.278  1.00 58.81           C  
ATOM   2629  CG2 VAL A 175     -14.487 -18.762  -0.187  1.00 58.81           C  
ATOM   2633  N   TYR A 176     -13.984 -14.598   2.158  1.00 65.33           N  
ATOM   2635  CA  TYR A 176     -14.402 -13.501   3.024  1.00 65.33           C  
ATOM   2637  C   TYR A 176     -14.984 -12.364   2.216  1.00 65.33           C  
ATOM   2638  CB  TYR A 176     -13.249 -13.023   3.898  1.00 65.33           C  
ATOM   2641  O   TYR A 176     -14.317 -11.773   1.363  1.00 65.33           O  
ATOM   2642  CG  TYR A 176     -12.482 -14.157   4.525  1.00 65.33           C  
ATOM   2643  CD1 TYR A 176     -13.068 -14.960   5.516  1.00 65.33           C  
ATOM   2645  CD2 TYR A 176     -11.188 -14.438   4.068  1.00 65.33           C  
ATOM   2647  CE1 TYR A 176     -12.285 -15.903   6.207  1.00 65.33           C  
ATOM   2649  CE2 TYR A 176     -10.435 -15.438   4.689  1.00 65.33           C  
ATOM   2651  OH  TYR A 176     -10.117 -16.935   6.478  1.00 65.33           O  
ATOM   2653  CZ  TYR A 176     -10.946 -16.095   5.819  1.00 65.33           C  
ATOM   2654  N   ALA A 177     -16.226 -12.020   2.549  1.00 64.68           N  
ATOM   2656  CA  ALA A 177     -16.876 -10.843   2.018  1.00 64.68           C  
ATOM   2658  C   ALA A 177     -16.159  -9.594   2.525  1.00 64.68           C  
ATOM   2659  CB  ALA A 177     -18.365 -10.881   2.371  1.00 64.68           C  
ATOM   2663  O   ALA A 177     -16.421  -9.095   3.614  1.00 64.68           O  
ATOM   2664  N   TYR A 178     -15.234  -9.107   1.707  1.00 70.29           N  
ATOM   2666  CA  TYR A 178     -14.419  -7.950   2.011  1.00 70.29           C  
ATOM   2668  C   TYR A 178     -14.714  -6.858   0.986  1.00 70.29           C  
ATOM   2669  CB  TYR A 178     -12.966  -8.408   2.084  1.00 70.29           C  
ATOM   2672  O   TYR A 178     -14.546  -7.040  -0.228  1.00 70.29           O  
ATOM   2673  CG  TYR A 178     -12.000  -7.383   2.631  1.00 70.29           C  
ATOM   2674  CD1 TYR A 178     -11.731  -6.183   1.944  1.00 70.29           C  
ATOM   2676  CD2 TYR A 178     -11.334  -7.668   3.834  1.00 70.29           C  
ATOM   2678  CE1 TYR A 178     -10.776  -5.283   2.449  1.00 70.29           C  
ATOM   2680  CE2 TYR A 178     -10.342  -6.797   4.304  1.00 70.29           C  
ATOM   2682  OH  TYR A 178      -9.094  -4.756   4.044  1.00 70.29           O  
ATOM   2684  CZ  TYR A 178     -10.075  -5.592   3.628  1.00 70.29           C  
ATOM   2685  N   ARG A 179     -15.188  -5.720   1.494  1.00 75.67           N  
ATOM   2687  CA  ARG A 179     -15.521  -4.528   0.719  1.00 75.67           C  
ATOM   2689  C   ARG A 179     -14.597  -3.402   1.132  1.00 75.67           C  
ATOM   2690  CB  ARG A 179     -16.987  -4.148   0.969  1.00 75.67           C  
ATOM   2693  O   ARG A 179     -14.703  -2.930   2.251  1.00 75.67           O  
ATOM   2694  CG  ARG A 179     -17.347  -2.855   0.221  1.00 75.67           C  
ATOM   2697  CD  ARG A 179     -18.830  -2.533   0.384  1.00 75.67           C  
ATOM   2700  NE  ARG A 179     -19.181  -1.326  -0.382  1.00 75.67           N  
ATOM   2702  NH1 ARG A 179     -19.551  -2.357  -2.397  1.00 75.67           N  
ATOM   2705  NH2 ARG A 179     -19.680  -0.121  -2.229  1.00 75.67           N  
ATOM   2708  CZ  ARG A 179     -19.482  -1.278  -1.662  1.00 75.67           C  
ATOM   2709  N   ASN A 180     -13.760  -2.936   0.216  1.00 84.69           N  
ATOM   2711  CA  ASN A 180     -13.008  -1.703   0.408  1.00 84.69           C  
ATOM   2713  C   ASN A 180     -13.941  -0.500   0.245  1.00 84.69           C  
ATOM   2714  CB  ASN A 180     -11.850  -1.639  -0.597  1.00 84.69           C  
ATOM   2717  O   ASN A 180     -14.811  -0.493  -0.629  1.00 84.69           O  
ATOM   2718  CG  ASN A 180     -10.774  -2.665  -0.311  1.00 84.69           C  
ATOM   2719  ND2 ASN A 180     -10.790  -3.800  -0.974  1.00 84.69           N  
ATOM   2722  OD1 ASN A 180      -9.906  -2.463   0.516  1.00 84.69           O  
ATOM   2723  N   GLN A 181     -13.713   0.526   1.047  1.00 91.61           N  
ATOM   2725  CA  GLN A 181     -14.405   1.800   1.049  1.00 91.61           C  
ATOM   2727  C   GLN A 181     -13.367   2.898   1.297  1.00 91.61           C  
ATOM   2728  CB  GLN A 181     -15.490   1.763   2.134  1.00 91.61           C  
ATOM   2731  O   GLN A 181     -12.756   2.991   2.356  1.00 91.61           O  
ATOM   2732  CG  GLN A 181     -16.370   3.019   2.152  1.00 91.61           C  
ATOM   2735  CD  GLN A 181     -17.188   3.210   0.876  1.00 91.61           C  
ATOM   2736  NE2 GLN A 181     -17.232   4.419   0.358  1.00 91.61           N  
ATOM   2739  OE1 GLN A 181     -17.791   2.305   0.307  1.00 91.61           O  
ATOM   2740  N   ILE A 182     -13.161   3.743   0.296  1.00 94.99           N  
ATOM   2742  CA  ILE A 182     -12.249   4.882   0.379  1.00 94.99           C  
ATOM   2744  C   ILE A 182     -13.040   6.184   0.453  1.00 94.99           C  
ATOM   2745  CB  ILE A 182     -11.209   4.865  -0.757  1.00 94.99           C  
ATOM   2747  O   ILE A 182     -14.170   6.273  -0.039  1.00 94.99           O  
ATOM   2748  CG1 ILE A 182     -11.871   5.080  -2.135  1.00 94.99           C  
ATOM   2751  CG2 ILE A 182     -10.396   3.557  -0.675  1.00 94.99           C  
ATOM   2755  CD1 ILE A 182     -10.871   5.304  -3.267  1.00 94.99           C  
ATOM   2759  N   THR A 183     -12.436   7.203   1.054  1.00 97.05           N  
ATOM   2761  CA  THR A 183     -13.029   8.532   1.221  1.00 97.05           C  
ATOM   2763  C   THR A 183     -12.137   9.590   0.585  1.00 97.05           C  
ATOM   2764  CB  THR A 183     -13.252   8.839   2.705  1.00 97.05           C  
ATOM   2766  O   THR A 183     -10.940   9.636   0.864  1.00 97.05           O  
ATOM   2767  CG2 THR A 183     -13.956  10.176   2.936  1.00 97.05           C  
ATOM   2771  OG1 THR A 183     -14.075   7.849   3.277  1.00 97.05           O  
ATOM   2773  N   ALA A 184     -12.722  10.461  -0.239  1.00 98.10           N  
ATOM   2775  CA  ALA A 184     -12.013  11.564  -0.876  1.00 98.10           C  
ATOM   2777  C   ALA A 184     -11.250  12.417   0.152  1.00 98.10           C  
ATOM   2778  CB  ALA A 184     -13.015  12.436  -1.644  1.00 98.10           C  
ATOM   2782  O   ALA A 184     -11.758  12.720   1.231  1.00 98.10           O  
ATOM   2783  N   GLY A 185     -10.032  12.822  -0.202  1.00 98.12           N  
ATOM   2785  CA  GLY A 185      -9.141  13.629   0.628  1.00 98.12           C  
ATOM   2788  C   GLY A 185      -8.277  12.831   1.604  1.00 98.12           C  
ATOM   2789  O   GLY A 185      -7.287  13.376   2.087  1.00 98.12           O  
ATOM   2790  N   LYS A 186      -8.588  11.557   1.864  1.00 98.16           N  
ATOM   2792  CA  LYS A 186      -7.796  10.717   2.769  1.00 98.16           C  
ATOM   2794  C   LYS A 186      -6.615  10.045   2.069  1.00 98.16           C  
ATOM   2795  CB  LYS A 186      -8.684   9.682   3.455  1.00 98.16           C  
ATOM   2798  O   LYS A 186      -6.639   9.813   0.855  1.00 98.16           O  
ATOM   2799  CG  LYS A 186      -9.836  10.284   4.283  1.00 98.16           C  
ATOM   2802  CD  LYS A 186     -10.277   9.165   5.220  1.00 98.16           C  
ATOM   2805  CE  LYS A 186     -11.467   9.385   6.151  1.00 98.16           C  
ATOM   2808  NZ  LYS A 186     -11.593   8.169   7.000  1.00 98.16           N  
ATOM   2812  N   TRP A 187      -5.592   9.726   2.858  1.00 98.55           N  
ATOM   2814  CA  TRP A 187      -4.407   9.001   2.417  1.00 98.55           C  
ATOM   2816  C   TRP A 187      -4.595   7.498   2.554  1.00 98.55           C  
ATOM   2817  CB  TRP A 187      -3.181   9.474   3.198  1.00 98.55           C  
ATOM   2820  O   TRP A 187      -5.115   7.004   3.554  1.00 98.55           O  
ATOM   2821  CG  TRP A 187      -2.727  10.838   2.806  1.00 98.55           C  
ATOM   2822  CD1 TRP A 187      -2.905  11.975   3.514  1.00 98.55           C  
ATOM   2824  CD2 TRP A 187      -1.990  11.219   1.609  1.00 98.55           C  
ATOM   2825  CE2 TRP A 187      -1.765  12.625   1.650  1.00 98.55           C  
ATOM   2826  CE3 TRP A 187      -1.460  10.508   0.512  1.00 98.55           C  
ATOM   2828  NE1 TRP A 187      -2.331  13.034   2.837  1.00 98.55           N  
ATOM   2830  CH2 TRP A 187      -0.571  12.569  -0.451  1.00 98.55           C  
ATOM   2832  CZ2 TRP A 187      -1.069  13.300   0.641  1.00 98.55           C  
ATOM   2834  CZ3 TRP A 187      -0.747  11.174  -0.500  1.00 98.55           C  
ATOM   2836  N   TYR A 188      -4.128   6.782   1.544  1.00 96.93           N  
ATOM   2838  CA  TYR A 188      -4.140   5.334   1.483  1.00 96.93           C  
ATOM   2840  C   TYR A 188      -2.782   4.834   1.008  1.00 96.93           C  
ATOM   2841  CB  TYR A 188      -5.260   4.860   0.547  1.00 96.93           C  
ATOM   2844  O   TYR A 188      -2.094   5.485   0.219  1.00 96.93           O  
ATOM   2845  CG  TYR A 188      -6.657   5.175   1.045  1.00 96.93           C  
ATOM   2846  CD1 TYR A 188      -7.304   4.290   1.928  1.00 96.93           C  
ATOM   2848  CD2 TYR A 188      -7.288   6.376   0.668  1.00 96.93           C  
ATOM   2850  CE1 TYR A 188      -8.544   4.640   2.495  1.00 96.93           C  
ATOM   2852  CE2 TYR A 188      -8.537   6.719   1.217  1.00 96.93           C  
ATOM   2854  OH  TYR A 188     -10.277   6.263   2.812  1.00 96.93           O  
ATOM   2856  CZ  TYR A 188      -9.142   5.874   2.172  1.00 96.93           C  
ATOM   2857  N   VAL A 189      -2.420   3.640   1.452  1.00 96.01           N  
ATOM   2859  CA  VAL A 189      -1.342   2.858   0.854  1.00 96.01           C  
ATOM   2861  C   VAL A 189      -1.936   1.602   0.253  1.00 96.01           C  
ATOM   2862  CB  VAL A 189      -0.207   2.578   1.847  1.00 96.01           C  
ATOM   2864  O   VAL A 189      -2.786   0.957   0.866  1.00 96.01           O  
ATOM   2865  CG1 VAL A 189      -0.694   1.853   3.106  1.00 96.01           C  
ATOM   2869  CG2 VAL A 189       0.938   1.784   1.202  1.00 96.01           C  
ATOM   2873  N   THR A 190      -1.487   1.251  -0.945  1.00 90.63           N  
ATOM   2875  CA  THR A 190      -1.776  -0.055  -1.530  1.00 90.63           C  
ATOM   2877  C   THR A 190      -0.488  -0.850  -1.653  1.00 90.63           C  
ATOM   2878  CB  THR A 190      -2.526   0.054  -2.856  1.00 90.63           C  
ATOM   2880  O   THR A 190       0.497  -0.360  -2.206  1.00 90.63           O  
ATOM   2881  CG2 THR A 190      -2.891  -1.319  -3.403  1.00 90.63           C  
ATOM   2885  OG1 THR A 190      -3.752   0.727  -2.665  1.00 90.63           O  
ATOM   2887  N   PHE A 191      -0.509  -2.071  -1.130  1.00 88.99           N  
ATOM   2889  CA  PHE A 191       0.577  -3.036  -1.218  1.00 88.99           C  
ATOM   2891  C   PHE A 191       0.232  -4.089  -2.254  1.00 88.99           C  
ATOM   2892  CB  PHE A 191       0.807  -3.712   0.137  1.00 88.99           C  
ATOM   2895  O   PHE A 191      -0.791  -4.760  -2.125  1.00 88.99           O  
ATOM   2896  CG  PHE A 191       1.045  -2.742   1.265  1.00 88.99           C  
ATOM   2897  CD1 PHE A 191       2.334  -2.227   1.487  1.00 88.99           C  
ATOM   2899  CD2 PHE A 191      -0.027  -2.337   2.080  1.00 88.99           C  
ATOM   2901  CE1 PHE A 191       2.547  -1.293   2.514  1.00 88.99           C  
ATOM   2903  CE2 PHE A 191       0.198  -1.435   3.128  1.00 88.99           C  
ATOM   2905  CZ  PHE A 191       1.482  -0.911   3.345  1.00 88.99           C  
ATOM   2907  N   TRP A 192       1.113  -4.278  -3.225  1.00 84.42           N  
ATOM   2909  CA  TRP A 192       1.097  -5.427  -4.118  1.00 84.42           C  
ATOM   2911  C   TRP A 192       2.243  -6.324  -3.731  1.00 84.42           C  
ATOM   2912  CB  TRP A 192       1.207  -4.978  -5.564  1.00 84.42           C  
ATOM   2915  O   TRP A 192       3.403  -5.995  -3.976  1.00 84.42           O  
ATOM   2916  CG  TRP A 192       0.035  -4.176  -5.992  1.00 84.42           C  
ATOM   2917  CD1 TRP A 192      -1.147  -4.669  -6.400  1.00 84.42           C  
ATOM   2919  CD2 TRP A 192      -0.156  -2.744  -5.912  1.00 84.42           C  
ATOM   2920  CE2 TRP A 192      -1.417  -2.418  -6.486  1.00 84.42           C  
ATOM   2921  CE3 TRP A 192       0.585  -1.693  -5.356  1.00 84.42           C  
ATOM   2923  NE1 TRP A 192      -1.977  -3.631  -6.788  1.00 84.42           N  
ATOM   2925  CH2 TRP A 192      -1.110  -0.070  -6.038  1.00 84.42           C  
ATOM   2927  CZ2 TRP A 192      -1.870  -1.102  -6.609  1.00 84.42           C  
ATOM   2929  CZ3 TRP A 192       0.090  -0.385  -5.382  1.00 84.42           C  
ATOM   2931  N   MET A 193       1.911  -7.433  -3.084  1.00 80.34           N  
ATOM   2933  CA  MET A 193       2.907  -8.414  -2.705  1.00 80.34           C  
ATOM   2935  C   MET A 193       2.765  -9.656  -3.564  1.00 80.34           C  
ATOM   2936  CB  MET A 193       2.881  -8.747  -1.220  1.00 80.34           C  
ATOM   2939  O   MET A 193       1.679 -10.034  -4.008  1.00 80.34           O  
ATOM   2940  CG  MET A 193       2.769  -7.566  -0.271  1.00 80.34           C  
ATOM   2943  SD  MET A 193       2.494  -8.131   1.419  1.00 80.34           S  
ATOM   2944  CE  MET A 193       2.789  -6.569   2.266  1.00 80.34           C  
ATOM   2948  N   THR A 194       3.894 -10.295  -3.816  1.00 75.17           N  
ATOM   2950  CA  THR A 194       3.981 -11.405  -4.749  1.00 75.17           C  
ATOM   2952  C   THR A 194       5.006 -12.383  -4.211  1.00 75.17           C  
ATOM   2953  CB  THR A 194       4.281 -10.939  -6.192  1.00 75.17           C  
ATOM   2955  O   THR A 194       6.092 -11.995  -3.784  1.00 75.17           O  
ATOM   2956  CG2 THR A 194       4.196  -9.420  -6.429  1.00 75.17           C  
ATOM   2960  OG1 THR A 194       5.562 -11.321  -6.606  1.00 75.17           O  
ATOM   2962  N   TYR A 195       4.645 -13.654  -4.215  1.00 75.69           N  
ATOM   2964  CA  TYR A 195       5.586 -14.748  -4.066  1.00 75.69           C  
ATOM   2966  C   TYR A 195       5.927 -15.239  -5.471  1.00 75.69           C  
ATOM   2967  CB  TYR A 195       4.924 -15.817  -3.198  1.00 75.69           C  
ATOM   2970  O   TYR A 195       5.026 -15.272  -6.294  1.00 75.69           O  
ATOM   2971  CG  TYR A 195       5.794 -17.027  -2.974  1.00 75.69           C  
ATOM   2972  CD1 TYR A 195       5.693 -18.133  -3.836  1.00 75.69           C  
ATOM   2974  CD2 TYR A 195       6.729 -17.035  -1.927  1.00 75.69           C  
ATOM   2976  CE1 TYR A 195       6.492 -19.273  -3.632  1.00 75.69           C  
ATOM   2978  CE2 TYR A 195       7.504 -18.188  -1.712  1.00 75.69           C  
ATOM   2980  OH  TYR A 195       8.062 -20.442  -2.246  1.00 75.69           O  
ATOM   2982  CZ  TYR A 195       7.371 -19.313  -2.538  1.00 75.69           C  
ATOM   2983  N   ASP A 196       7.193 -15.542  -5.740  1.00 69.26           N  
ATOM   2985  CA  ASP A 196       7.779 -16.165  -6.938  1.00 69.26           C  
ATOM   2987  C   ASP A 196       7.010 -15.918  -8.256  1.00 69.26           C  
ATOM   2988  CB  ASP A 196       8.044 -17.655  -6.621  1.00 69.26           C  
ATOM   2991  O   ASP A 196       6.502 -16.861  -8.864  1.00 69.26           O  
ATOM   2992  CG  ASP A 196       9.283 -18.249  -7.301  1.00 69.26           C  
ATOM   2993  OD1 ASP A 196      10.132 -17.451  -7.765  1.00 69.26           O  
ATOM   2994  OD2 ASP A 196       9.471 -19.486  -7.161  1.00 69.26           O  
ATOM   2995  N   PRO A 197       6.829 -14.649  -8.679  1.00 62.75           N  
ATOM   2996  CA  PRO A 197       5.973 -14.350  -9.813  1.00 62.75           C  
ATOM   2998  C   PRO A 197       6.640 -14.817 -11.108  1.00 62.75           C  
ATOM   2999  CB  PRO A 197       5.771 -12.833  -9.778  1.00 62.75           C  
ATOM   3002  O   PRO A 197       7.708 -14.321 -11.472  1.00 62.75           O  
ATOM   3003  CG  PRO A 197       7.085 -12.333  -9.171  1.00 62.75           C  
ATOM   3006  CD  PRO A 197       7.454 -13.437  -8.171  1.00 62.75           C  
ATOM   3009  N   ASP A 198       5.968 -15.702 -11.841  1.00 62.74           N  
ATOM   3011  CA  ASP A 198       6.402 -16.088 -13.188  1.00 62.74           C  
ATOM   3013  C   ASP A 198       6.303 -14.907 -14.169  1.00 62.74           C  
ATOM   3014  CB  ASP A 198       5.552 -17.265 -13.690  1.00 62.74           C  
ATOM   3017  O   ASP A 198       7.092 -14.799 -15.107  1.00 62.74           O  
ATOM   3018  CG  ASP A 198       5.798 -18.573 -12.930  1.00 62.74           C  
ATOM   3019  OD1 ASP A 198       6.976 -18.870 -12.635  1.00 62.74           O  
ATOM   3020  OD2 ASP A 198       4.801 -19.298 -12.701  1.00 62.74           O  
ATOM   3021  N   GLU A 199       5.361 -13.985 -13.927  1.00 63.36           N  
ATOM   3023  CA  GLU A 199       5.132 -12.811 -14.766  1.00 63.36           C  
ATOM   3025  C   GLU A 199       4.958 -11.527 -13.954  1.00 63.36           C  
ATOM   3026  CB  GLU A 199       3.922 -13.005 -15.680  1.00 63.36           C  
ATOM   3029  O   GLU A 199       4.278 -11.463 -12.923  1.00 63.36           O  
ATOM   3030  CG  GLU A 199       4.138 -14.095 -16.742  1.00 63.36           C  
ATOM   3033  CD  GLU A 199       3.008 -14.144 -17.780  1.00 63.36           C  
ATOM   3034  OE1 GLU A 199       2.787 -15.233 -18.353  1.00 63.36           O  
ATOM   3035  OE2 GLU A 199       2.334 -13.108 -17.973  1.00 63.36           O  
ATOM   3036  N   TRP A 200       5.558 -10.462 -14.471  1.00 68.72           N  
ATOM   3038  CA  TRP A 200       5.548  -9.128 -13.896  1.00 68.72           C  
ATOM   3040  C   TRP A 200       5.530  -8.090 -15.004  1.00 68.72           C  
ATOM   3041  CB  TRP A 200       6.770  -8.928 -12.987  1.00 68.72           C  
ATOM   3044  O   TRP A 200       5.942  -8.343 -16.135  1.00 68.72           O  
ATOM   3045  CG  TRP A 200       8.096  -9.261 -13.606  1.00 68.72           C  
ATOM   3046  CD1 TRP A 200       8.585 -10.518 -13.703  1.00 68.72           C  
ATOM   3048  CD2 TRP A 200       9.104  -8.388 -14.222  1.00 68.72           C  
ATOM   3049  CE2 TRP A 200      10.201  -9.212 -14.623  1.00 68.72           C  
ATOM   3050  CE3 TRP A 200       9.252  -6.995 -14.443  1.00 68.72           C  
ATOM   3052  NE1 TRP A 200       9.808 -10.495 -14.333  1.00 68.72           N  
ATOM   3054  CH2 TRP A 200      11.535  -7.321 -15.290  1.00 68.72           C  
ATOM   3056  CZ2 TRP A 200      11.384  -8.703 -15.165  1.00 68.72           C  
ATOM   3058  CZ3 TRP A 200      10.480  -6.478 -14.929  1.00 68.72           C  
ATOM   3060  N   VAL A 201       5.079  -6.898 -14.647  1.00 69.31           N  
ATOM   3062  CA  VAL A 201       5.193  -5.713 -15.475  1.00 69.31           C  
ATOM   3064  C   VAL A 201       6.017  -4.671 -14.750  1.00 69.31           C  
ATOM   3065  CB  VAL A 201       3.815  -5.213 -15.909  1.00 69.31           C  
ATOM   3067  O   VAL A 201       5.912  -4.486 -13.536  1.00 69.31           O  
ATOM   3068  CG1 VAL A 201       2.972  -4.684 -14.750  1.00 69.31           C  
ATOM   3072  CG2 VAL A 201       3.952  -4.148 -17.001  1.00 69.31           C  
ATOM   3076  N   TRP A 202       6.868  -4.009 -15.516  1.00 75.92           N  
ATOM   3078  CA  TRP A 202       7.673  -2.907 -15.038  1.00 75.92           C  
ATOM   3080  C   TRP A 202       7.207  -1.630 -15.696  1.00 75.92           C  
ATOM   3081  CB  TRP A 202       9.128  -3.221 -15.291  1.00 75.92           C  
ATOM   3084  O   TRP A 202       7.127  -1.524 -16.917  1.00 75.92           O  
ATOM   3085  CG  TRP A 202      10.103  -2.218 -14.792  1.00 75.92           C  
ATOM   3086  CD1 TRP A 202      10.629  -1.225 -15.525  1.00 75.92           C  
ATOM   3088  CD2 TRP A 202      10.743  -2.126 -13.488  1.00 75.92           C  
ATOM   3089  CE2 TRP A 202      11.598  -0.986 -13.475  1.00 75.92           C  
ATOM   3090  CE3 TRP A 202      10.732  -2.933 -12.339  1.00 75.92           C  
ATOM   3092  NE1 TRP A 202      11.521  -0.500 -14.764  1.00 75.92           N  
ATOM   3094  CH2 TRP A 202      12.255  -1.414 -11.187  1.00 75.92           C  
ATOM   3096  CZ2 TRP A 202      12.335  -0.617 -12.340  1.00 75.92           C  
ATOM   3098  CZ3 TRP A 202      11.482  -2.584 -11.198  1.00 75.92           C  
ATOM   3100  N   LEU A 203       6.857  -0.668 -14.859  1.00 78.30           N  
ATOM   3102  CA  LEU A 203       6.495   0.664 -15.288  1.00 78.30           C  
ATOM   3104  C   LEU A 203       7.769   1.500 -15.273  1.00 78.30           C  
ATOM   3105  CB  LEU A 203       5.377   1.213 -14.385  1.00 78.30           C  
ATOM   3108  O   LEU A 203       8.041   2.176 -14.283  1.00 78.30           O  
ATOM   3109  CG  LEU A 203       4.131   0.320 -14.278  1.00 78.30           C  
ATOM   3111  CD1 LEU A 203       3.035   1.057 -13.515  1.00 78.30           C  
ATOM   3115  CD2 LEU A 203       3.536  -0.070 -15.632  1.00 78.30           C  
ATOM   3119  N   ASP A 204       8.549   1.438 -16.358  1.00 79.10           N  
ATOM   3121  CA  ASP A 204       9.854   2.112 -16.494  1.00 79.10           C  
ATOM   3123  C   ASP A 204       9.818   3.579 -16.072  1.00 79.10           C  
ATOM   3124  CB  ASP A 204      10.328   2.054 -17.956  1.00 79.10           C  
ATOM   3127  O   ASP A 204      10.674   4.039 -15.318  1.00 79.10           O  
ATOM   3128  CG  ASP A 204      11.019   0.737 -18.280  1.00 79.10           C  
ATOM   3129  OD1 ASP A 204      12.006   0.438 -17.574  1.00 79.10           O  
ATOM   3130  OD2 ASP A 204      10.535   0.045 -19.198  1.00 79.10           O  
ATOM   3131  N   GLN A 205       8.777   4.294 -16.502  1.00 79.65           N  
ATOM   3133  CA  GLN A 205       8.566   5.700 -16.167  1.00 79.65           C  
ATOM   3135  C   GLN A 205       8.525   5.949 -14.653  1.00 79.65           C  
ATOM   3136  CB  GLN A 205       7.252   6.145 -16.820  1.00 79.65           C  
ATOM   3139  O   GLN A 205       8.994   6.984 -14.188  1.00 79.65           O  
ATOM   3140  CG  GLN A 205       6.963   7.632 -16.564  1.00 79.65           C  
ATOM   3143  CD  GLN A 205       5.683   8.116 -17.225  1.00 79.65           C  
ATOM   3144  NE2 GLN A 205       5.321   9.364 -17.025  1.00 79.65           N  
ATOM   3147  OE1 GLN A 205       4.986   7.409 -17.933  1.00 79.65           O  
ATOM   3148  N   PHE A 206       7.973   5.008 -13.889  1.00 82.22           N  
ATOM   3150  CA  PHE A 206       7.874   5.097 -12.435  1.00 82.22           C  
ATOM   3152  C   PHE A 206       8.953   4.283 -11.733  1.00 82.22           C  
ATOM   3153  CB  PHE A 206       6.462   4.687 -11.991  1.00 82.22           C  
ATOM   3156  O   PHE A 206       9.057   4.380 -10.519  1.00 82.22           O  
ATOM   3157  CG  PHE A 206       5.360   5.411 -12.743  1.00 82.22           C  
ATOM   3158  CD1 PHE A 206       5.395   6.812 -12.880  1.00 82.22           C  
ATOM   3160  CD2 PHE A 206       4.334   4.680 -13.367  1.00 82.22           C  
ATOM   3162  CE1 PHE A 206       4.439   7.468 -13.674  1.00 82.22           C  
ATOM   3164  CE2 PHE A 206       3.378   5.332 -14.162  1.00 82.22           C  
ATOM   3166  CZ  PHE A 206       3.440   6.726 -14.328  1.00 82.22           C  
ATOM   3168  N   LYS A 207       9.749   3.497 -12.473  1.00 81.71           N  
ATOM   3170  CA  LYS A 207      10.689   2.489 -11.963  1.00 81.71           C  
ATOM   3172  C   LYS A 207      10.034   1.537 -10.960  1.00 81.71           C  
ATOM   3173  CB  LYS A 207      11.940   3.159 -11.381  1.00 81.71           C  
ATOM   3176  O   LYS A 207      10.618   1.243  -9.919  1.00 81.71           O  
ATOM   3177  CG  LYS A 207      12.645   4.125 -12.335  1.00 81.71           C  
ATOM   3180  CD  LYS A 207      13.810   4.739 -11.558  1.00 81.71           C  
ATOM   3183  CE  LYS A 207      14.471   5.866 -12.347  1.00 81.71           C  
ATOM   3186  NZ  LYS A 207      15.289   6.690 -11.426  1.00 81.71           N  
ATOM   3190  N   LEU A 208       8.800   1.121 -11.232  1.00 82.31           N  
ATOM   3192  CA  LEU A 208       8.028   0.260 -10.339  1.00 82.31           C  
ATOM   3194  C   LEU A 208       7.732  -1.080 -10.990  1.00 82.31           C  
ATOM   3195  CB  LEU A 208       6.728   0.948  -9.900  1.00 82.31           C  
ATOM   3198  O   LEU A 208       7.274  -1.131 -12.131  1.00 82.31           O  
ATOM   3199  CG  LEU A 208       6.903   2.096  -8.896  1.00 82.31           C  
ATOM   3201  CD1 LEU A 208       5.541   2.722  -8.594  1.00 82.31           C  
ATOM   3205  CD2 LEU A 208       7.523   1.606  -7.587  1.00 82.31           C  
ATOM   3209  N   GLN A 209       7.935  -2.151 -10.233  1.00 77.55           N  
ATOM   3211  CA  GLN A 209       7.555  -3.496 -10.638  1.00 77.55           C  
ATOM   3213  C   GLN A 209       6.281  -3.949  -9.972  1.00 77.55           C  
ATOM   3214  CB  GLN A 209       8.611  -4.495 -10.214  1.00 77.55           C  
ATOM   3217  O   GLN A 209       6.060  -3.692  -8.790  1.00 77.55           O  
ATOM   3218  CG  GLN A 209       8.588  -5.755 -11.084  1.00 77.55           C  
ATOM   3221  CD  GLN A 209       9.855  -6.521 -10.802  1.00 77.55           C  
ATOM   3222  NE2 GLN A 209      10.530  -7.083 -11.776  1.00 77.55           N  
ATOM   3225  OE1 GLN A 209      10.297  -6.590  -9.674  1.00 77.55           O  
ATOM   3226  N   PHE A 210       5.511  -4.749 -10.692  1.00 74.31           N  
ATOM   3228  CA  PHE A 210       4.332  -5.372 -10.135  1.00 74.31           C  
ATOM   3230  C   PHE A 210       4.080  -6.734 -10.766  1.00 74.31           C  
ATOM   3231  CB  PHE A 210       3.182  -4.436 -10.395  1.00 74.31           C  
ATOM   3234  O   PHE A 210       4.348  -6.930 -11.951  1.00 74.31           O  
ATOM   3235  CG  PHE A 210       3.370  -3.008  -9.888  1.00 74.31           C  
ATOM   3236  CD1 PHE A 210       2.917  -2.652  -8.601  1.00 74.31           C  
ATOM   3238  CD2 PHE A 210       3.839  -2.006 -10.762  1.00 74.31           C  
ATOM   3240  CE1 PHE A 210       2.815  -1.296  -8.242  1.00 74.31           C  
ATOM   3242  CE2 PHE A 210       3.772  -0.657 -10.383  1.00 74.31           C  
ATOM   3244  CZ  PHE A 210       3.229  -0.297  -9.138  1.00 74.31           C  
ATOM   3246  N   ALA A 211       3.582  -7.695  -9.991  1.00 66.32           N  
ATOM   3248  CA  ALA A 211       3.224  -8.996 -10.545  1.00 66.32           C  
ATOM   3250  C   ALA A 211       1.916  -8.914 -11.325  1.00 66.32           C  
ATOM   3251  CB  ALA A 211       3.141 -10.061  -9.459  1.00 66.32           C  
ATOM   3255  O   ALA A 211       0.939  -8.342 -10.848  1.00 66.32           O  
ATOM   3256  N   LEU A 212       1.895  -9.558 -12.490  1.00 60.84           N  
ATOM   3258  CA  LEU A 212       0.668  -9.749 -13.260  1.00 60.84           C  
ATOM   3260  C   LEU A 212      -0.180 -10.868 -12.658  1.00 60.84           C  
ATOM   3261  CB  LEU A 212       1.042 -10.062 -14.718  1.00 60.84           C  
ATOM   3264  O   LEU A 212      -1.409 -10.799 -12.693  1.00 60.84           O  
ATOM   3265  CG  LEU A 212       1.653  -8.865 -15.467  1.00 60.84           C  
ATOM   3267  CD1 LEU A 212       2.156  -9.309 -16.837  1.00 60.84           C  
ATOM   3271  CD2 LEU A 212       0.626  -7.747 -15.674  1.00 60.84           C  
ATOM   3275  N   HIS A 213       0.481 -11.877 -12.083  1.00 57.09           N  
ATOM   3277  CA  HIS A 213      -0.166 -13.020 -11.459  1.00 57.09           C  
ATOM   3279  C   HIS A 213       0.432 -13.281 -10.077  1.00 57.09           C  
ATOM   3280  CB  HIS A 213      -0.028 -14.286 -12.313  1.00 57.09           C  
ATOM   3283  O   HIS A 213       1.654 -13.317  -9.923  1.00 57.09           O  
ATOM   3284  CG  HIS A 213      -0.091 -14.038 -13.789  1.00 57.09           C  
ATOM   3285  CD2 HIS A 213      -1.038 -13.319 -14.465  1.00 57.09           C  
ATOM   3287  ND1 HIS A 213       0.818 -14.485 -14.712  1.00 57.09           N  
ATOM   3289  CE1 HIS A 213       0.410 -14.057 -15.916  1.00 57.09           C  
ATOM   3291  NE2 HIS A 213      -0.707 -13.324 -15.813  1.00 57.09           N  
ATOM   3292  N   PRO A 214      -0.394 -13.524  -9.060  1.00 54.55           N  
ATOM   3293  CA  PRO A 214       0.061 -14.208  -7.853  1.00 54.55           C  
ATOM   3295  C   PRO A 214       0.580 -15.615  -8.194  1.00 54.55           C  
ATOM   3296  CB  PRO A 214      -1.146 -14.229  -6.915  1.00 54.55           C  
ATOM   3299  O   PRO A 214      -0.008 -16.326  -9.014  1.00 54.55           O  
ATOM   3300  CG  PRO A 214      -2.280 -14.112  -7.919  1.00 54.55           C  
ATOM   3303  CD  PRO A 214      -1.804 -13.219  -9.011  1.00 54.55           C  
ATOM   3306  N   ALA A 215       1.676 -16.028  -7.559  1.00 55.45           N  
ATOM   3308  CA  ALA A 215       2.221 -17.359  -7.791  1.00 55.45           C  
ATOM   3310  C   ALA A 215       1.303 -18.475  -7.311  1.00 55.45           C  
ATOM   3311  CB  ALA A 215       3.577 -17.527  -7.131  1.00 55.45           C  
ATOM   3315  O   ALA A 215       0.563 -18.363  -6.329  1.00 55.45           O  
ATOM   3316  N   ASN A 216       1.463 -19.616  -7.972  1.00 52.55           N  
ATOM   3318  CA  ASN A 216       1.003 -20.885  -7.448  1.00 52.55           C  
ATOM   3320  C   ASN A 216       1.851 -21.268  -6.230  1.00 52.55           C  
ATOM   3321  CB  ASN A 216       1.080 -21.937  -8.564  1.00 52.55           C  
ATOM   3324  O   ASN A 216       2.965 -21.769  -6.365  1.00 52.55           O  
ATOM   3325  CG  ASN A 216      -0.105 -21.897  -9.508  1.00 52.55           C  
ATOM   3326  ND2 ASN A 216       0.013 -22.515 -10.659  1.00 52.55           N  
ATOM   3329  OD1 ASN A 216      -1.174 -21.394  -9.218  1.00 52.55           O  
ATOM   3330  N   TRP A 217       1.302 -21.076  -5.032  1.00 52.81           N  
ATOM   3332  CA  TRP A 217       1.897 -21.608  -3.810  1.00 52.81           C  
ATOM   3334  C   TRP A 217       1.434 -23.051  -3.585  1.00 52.81           C  
ATOM   3335  CB  TRP A 217       1.647 -20.666  -2.622  1.00 52.81           C  
ATOM   3338  O   TRP A 217       0.501 -23.317  -2.832  1.00 52.81           O  
ATOM   3339  CG  TRP A 217       2.757 -20.689  -1.621  1.00 52.81           C  
ATOM   3340  CD1 TRP A 217       4.029 -20.362  -1.914  1.00 52.81           C  
ATOM   3342  CD2 TRP A 217       2.763 -21.042  -0.205  1.00 52.81           C  
ATOM   3343  CE2 TRP A 217       4.094 -20.882   0.290  1.00 52.81           C  
ATOM   3344  CE3 TRP A 217       1.779 -21.473   0.710  1.00 52.81           C  
ATOM   3346  NE1 TRP A 217       4.829 -20.474  -0.799  1.00 52.81           N  
ATOM   3348  CH2 TRP A 217       3.427 -21.547   2.517  1.00 52.81           C  
ATOM   3350  CZ2 TRP A 217       4.426 -21.121   1.629  1.00 52.81           C  
ATOM   3352  CZ3 TRP A 217       2.111 -21.732   2.056  1.00 52.81           C  
ATOM   3354  N   SER A 218       2.047 -23.996  -4.298  1.00 47.58           N  
ATOM   3356  CA  SER A 218       1.832 -25.433  -4.067  1.00 47.58           C  
ATOM   3358  C   SER A 218       2.863 -26.049  -3.123  1.00 47.58           C  
ATOM   3359  CB  SER A 218       1.819 -26.195  -5.393  1.00 47.58           C  
ATOM   3362  O   SER A 218       2.702 -27.198  -2.715  1.00 47.58           O  
ATOM   3363  OG  SER A 218       3.016 -25.955  -6.107  1.00 47.58           O  
ATOM   3365  N   ASP A 219       3.921 -25.313  -2.782  1.00 52.11           N  
ATOM   3367  CA  ASP A 219       5.074 -25.892  -2.107  1.00 52.11           C  
ATOM   3369  C   ASP A 219       4.791 -26.121  -0.606  1.00 52.11           C  
ATOM   3370  CB  ASP A 219       6.322 -25.036  -2.363  1.00 52.11           C  
ATOM   3373  O   ASP A 219       4.399 -25.189   0.104  1.00 52.11           O  
ATOM   3374  CG  ASP A 219       7.595 -25.882  -2.329  1.00 52.11           C  
ATOM   3375  OD1 ASP A 219       7.624 -26.832  -1.510  1.00 52.11           O  
ATOM   3376  OD2 ASP A 219       8.482 -25.571  -3.158  1.00 52.11           O  
ATOM   3377  N   PRO A 220       4.915 -27.358  -0.087  1.00 50.71           N  
ATOM   3378  CA  PRO A 220       4.839 -27.640   1.347  1.00 50.71           C  
ATOM   3380  C   PRO A 220       5.998 -27.045   2.151  1.00 50.71           C  
ATOM   3381  CB  PRO A 220       4.806 -29.167   1.455  1.00 50.71           C  
ATOM   3384  O   PRO A 220       5.885 -26.959   3.376  1.00 50.71           O  
ATOM   3385  CG  PRO A 220       5.536 -29.632   0.198  1.00 50.71           C  
ATOM   3388  CD  PRO A 220       5.127 -28.590  -0.832  1.00 50.71           C  
ATOM   3391  N   ILE A 221       7.095 -26.648   1.502  1.00 55.90           N  
ATOM   3393  CA  ILE A 221       8.234 -26.033   2.177  1.00 55.90           C  
ATOM   3395  C   ILE A 221       7.838 -24.618   2.609  1.00 55.90           C  
ATOM   3396  CB  ILE A 221       9.484 -26.080   1.267  1.00 55.90           C  
ATOM   3398  O   ILE A 221       7.254 -23.861   1.841  1.00 55.90           O  
ATOM   3399  CG1 ILE A 221       9.818 -27.548   0.898  1.00 55.90           C  
ATOM   3402  CG2 ILE A 221      10.686 -25.423   1.974  1.00 55.90           C  
ATOM   3406  CD1 ILE A 221      10.888 -27.689  -0.191  1.00 55.90           C  
ATOM   3410  N   ALA A 222       8.141 -24.257   3.857  1.00 69.16           N  
ATOM   3412  CA  ALA A 222       7.965 -22.902   4.368  1.00 69.16           C  
ATOM   3414  C   ALA A 222       9.276 -22.118   4.151  1.00 69.16           C  
ATOM   3415  CB  ALA A 222       7.523 -22.981   5.838  1.00 69.16           C  
ATOM   3419  O   ALA A 222      10.149 -22.190   5.021  1.00 69.16           O  
ATOM   3420  N   PRO A 223       9.456 -21.407   3.021  1.00 75.86           N  
ATOM   3421  CA  PRO A 223      10.672 -20.658   2.721  1.00 75.86           C  
ATOM   3423  C   PRO A 223      10.977 -19.587   3.771  1.00 75.86           C  
ATOM   3424  CB  PRO A 223      10.460 -20.034   1.338  1.00 75.86           C  
ATOM   3427  O   PRO A 223      10.106 -19.152   4.537  1.00 75.86           O  
ATOM   3428  CG  PRO A 223       8.945 -19.980   1.221  1.00 75.86           C  
ATOM   3431  CD  PRO A 223       8.518 -21.239   1.930  1.00 75.86           C  
ATOM   3434  N   ARG A 224      12.248 -19.182   3.793  1.00 83.08           N  
ATOM   3436  CA  ARG A 224      12.788 -18.157   4.685  1.00 83.08           C  
ATOM   3438  C   ARG A 224      13.625 -17.169   3.909  1.00 83.08           C  
ATOM   3439  CB  ARG A 224      13.629 -18.795   5.796  1.00 83.08           C  
ATOM   3442  O   ARG A 224      14.481 -17.569   3.121  1.00 83.08           O  
ATOM   3443  CG  ARG A 224      12.780 -19.658   6.724  1.00 83.08           C  
ATOM   3446  CD  ARG A 224      11.787 -18.797   7.516  1.00 83.08           C  
ATOM   3449  NE  ARG A 224      11.154 -19.624   8.537  1.00 83.08           N  
ATOM   3451  NH1 ARG A 224       9.489 -20.485   7.233  1.00 83.08           N  
ATOM   3454  NH2 ARG A 224       9.856 -21.289   9.299  1.00 83.08           N  
ATOM   3457  CZ  ARG A 224      10.158 -20.453   8.352  1.00 83.08           C  
ATOM   3458  N   TRP A 225      13.366 -15.895   4.151  1.00 85.16           N  
ATOM   3460  CA  TRP A 225      14.040 -14.786   3.495  1.00 85.16           C  
ATOM   3462  C   TRP A 225      14.899 -14.018   4.473  1.00 85.16           C  
ATOM   3463  CB  TRP A 225      13.015 -13.860   2.850  1.00 85.16           C  
ATOM   3466  O   TRP A 225      14.583 -13.900   5.660  1.00 85.16           O  
ATOM   3467  CG  TRP A 225      12.291 -14.484   1.710  1.00 85.16           C  
ATOM   3468  CD1 TRP A 225      12.650 -14.387   0.417  1.00 85.16           C  
ATOM   3470  CD2 TRP A 225      11.081 -15.283   1.731  1.00 85.16           C  
ATOM   3471  CE2 TRP A 225      10.747 -15.610   0.385  1.00 85.16           C  
ATOM   3472  CE3 TRP A 225      10.211 -15.720   2.749  1.00 85.16           C  
ATOM   3474  NE1 TRP A 225      11.773 -15.094  -0.374  1.00 85.16           N  
ATOM   3476  CH2 TRP A 225       8.683 -16.640   1.096  1.00 85.16           C  
ATOM   3478  CZ2 TRP A 225       9.566 -16.272   0.061  1.00 85.16           C  
ATOM   3480  CZ3 TRP A 225       9.024 -16.401   2.436  1.00 85.16           C  
ATOM   3482  N   ASP A 226      15.957 -13.437   3.938  1.00 80.11           N  
ATOM   3484  CA  ASP A 226      16.789 -12.520   4.690  1.00 80.11           C  
ATOM   3486  C   ASP A 226      16.046 -11.200   4.845  1.00 80.11           C  
ATOM   3487  CB  ASP A 226      18.158 -12.375   4.015  1.00 80.11           C  
ATOM   3490  O   ASP A 226      15.526 -10.643   3.878  1.00 80.11           O  
ATOM   3491  CG  ASP A 226      18.997 -13.637   4.218  1.00 80.11           C  
ATOM   3492  OD1 ASP A 226      18.417 -14.684   4.571  1.00 80.11           O  
ATOM   3493  OD2 ASP A 226      20.239 -13.557   4.196  1.00 80.11           O  
ATOM   3494  N   ILE A 227      15.983 -10.717   6.083  1.00 84.90           N  
ATOM   3496  CA  ILE A 227      15.481  -9.380   6.366  1.00 84.90           C  
ATOM   3498  C   ILE A 227      16.682  -8.445   6.305  1.00 84.90           C  
ATOM   3499  CB  ILE A 227      14.744  -9.309   7.713  1.00 84.90           C  
ATOM   3501  O   ILE A 227      17.644  -8.585   7.064  1.00 84.90           O  
ATOM   3502  CG1 ILE A 227      13.581 -10.320   7.777  1.00 84.90           C  
ATOM   3505  CG2 ILE A 227      14.214  -7.876   7.923  1.00 84.90           C  
ATOM   3509  CD1 ILE A 227      12.979 -10.449   9.180  1.00 84.90           C  
ATOM   3513  N   THR A 228      16.616  -7.494   5.388  1.00 79.93           N  
ATOM   3515  CA  THR A 228      17.600  -6.424   5.231  1.00 79.93           C  
ATOM   3517  C   THR A 228      16.995  -5.100   5.674  1.00 79.93           C  
ATOM   3518  CB  THR A 228      18.088  -6.339   3.780  1.00 79.93           C  
ATOM   3520  O   THR A 228      15.771  -4.963   5.738  1.00 79.93           O  
ATOM   3521  CG2 THR A 228      18.728  -7.648   3.312  1.00 79.93           C  
ATOM   3525  OG1 THR A 228      17.006  -6.069   2.923  1.00 79.93           O  
ATOM   3527  N   GLU A 229      17.841  -4.111   5.949  1.00 78.89           N  
ATOM   3529  CA  GLU A 229      17.395  -2.759   6.295  1.00 78.89           C  
ATOM   3531  C   GLU A 229      16.489  -2.170   5.199  1.00 78.89           C  
ATOM   3532  CB  GLU A 229      18.643  -1.913   6.567  1.00 78.89           C  
ATOM   3535  O   GLU A 229      15.392  -1.712   5.501  1.00 78.89           O  
ATOM   3536  CG  GLU A 229      18.324  -0.568   7.230  1.00 78.89           C  
ATOM   3539  CD  GLU A 229      19.587   0.157   7.732  1.00 78.89           C  
ATOM   3540  OE1 GLU A 229      19.418   1.137   8.492  1.00 78.89           O  
ATOM   3541  OE2 GLU A 229      20.712  -0.298   7.413  1.00 78.89           O  
ATOM   3542  N   ASP A 230      16.855  -2.348   3.925  1.00 80.44           N  
ATOM   3544  CA  ASP A 230      16.061  -1.915   2.761  1.00 80.44           C  
ATOM   3546  C   ASP A 230      14.711  -2.639   2.608  1.00 80.44           C  
ATOM   3547  CB  ASP A 230      16.862  -2.164   1.474  1.00 80.44           C  
ATOM   3550  O   ASP A 230      13.867  -2.229   1.810  1.00 80.44           O  
ATOM   3551  CG  ASP A 230      18.173  -1.386   1.368  1.00 80.44           C  
ATOM   3552  OD1 ASP A 230      18.309  -0.342   2.037  1.00 80.44           O  
ATOM   3553  OD2 ASP A 230      19.032  -1.869   0.597  1.00 80.44           O  
ATOM   3554  N   SER A 231      14.511  -3.758   3.312  1.00 86.28           N  
ATOM   3556  CA  SER A 231      13.228  -4.470   3.322  1.00 86.28           C  
ATOM   3558  C   SER A 231      12.260  -3.909   4.365  1.00 86.28           C  
ATOM   3559  CB  SER A 231      13.447  -5.975   3.501  1.00 86.28           C  
ATOM   3562  O   SER A 231      11.046  -4.116   4.257  1.00 86.28           O  
ATOM   3563  OG  SER A 231      13.699  -6.345   4.842  1.00 86.28           O  
ATOM   3565  N   LEU A 232      12.771  -3.190   5.367  1.00 86.81           N  
ATOM   3567  CA  LEU A 232      11.954  -2.548   6.389  1.00 86.81           C  
ATOM   3569  C   LEU A 232      11.225  -1.326   5.820  1.00 86.81           C  
ATOM   3570  CB  LEU A 232      12.813  -2.163   7.600  1.00 86.81           C  
ATOM   3573  O   LEU A 232      11.646  -0.720   4.841  1.00 86.81           O  
ATOM   3574  CG  LEU A 232      13.567  -3.315   8.287  1.00 86.81           C  
ATOM   3576  CD1 LEU A 232      14.257  -2.719   9.512  1.00 86.81           C  
ATOM   3580  CD2 LEU A 232      12.642  -4.450   8.737  1.00 86.81           C  
ATOM   3584  N   GLY A 233      10.072  -0.990   6.402  1.00 90.04           N  
ATOM   3586  CA  GLY A 233       9.261   0.155   5.968  1.00 90.04           C  
ATOM   3589  C   GLY A 233       8.576  -0.005   4.604  1.00 90.04           C  
ATOM   3590  O   GLY A 233       7.845   0.879   4.171  1.00 90.04           O  
ATOM   3591  N   THR A 234       8.750  -1.135   3.924  1.00 91.36           N  
ATOM   3593  CA  THR A 234       8.107  -1.425   2.627  1.00 91.36           C  
ATOM   3595  C   THR A 234       6.698  -2.015   2.774  1.00 91.36           C  
ATOM   3596  CB  THR A 234       8.971  -2.402   1.822  1.00 91.36           C  
ATOM   3598  O   THR A 234       5.988  -2.214   1.790  1.00 91.36           O  
ATOM   3599  CG2 THR A 234      10.392  -1.896   1.569  1.00 91.36           C  
ATOM   3603  OG1 THR A 234       9.030  -3.643   2.502  1.00 91.36           O  
ATOM   3605  N   GLY A 235       6.298  -2.355   4.003  1.00 91.75           N  
ATOM   3607  CA  GLY A 235       5.078  -3.106   4.296  1.00 91.75           C  
ATOM   3610  C   GLY A 235       5.231  -4.627   4.240  1.00 91.75           C  
ATOM   3611  O   GLY A 235       4.310  -5.326   4.652  1.00 91.75           O  
ATOM   3612  N   LEU A 236       6.366  -5.161   3.759  1.00 88.38           N  
ATOM   3614  CA  LEU A 236       6.556  -6.610   3.594  1.00 88.38           C  
ATOM   3616  C   LEU A 236       6.496  -7.374   4.922  1.00 88.38           C  
ATOM   3617  CB  LEU A 236       7.904  -6.870   2.896  1.00 88.38           C  
ATOM   3620  O   LEU A 236       5.852  -8.415   5.007  1.00 88.38           O  
ATOM   3621  CG  LEU A 236       8.186  -8.344   2.553  1.00 88.38           C  
ATOM   3623  CD1 LEU A 236       7.094  -8.975   1.687  1.00 88.38           C  
ATOM   3627  CD2 LEU A 236       9.506  -8.430   1.783  1.00 88.38           C  
ATOM   3631  N   TRP A 237       7.182  -6.858   5.942  1.00 88.72           N  
ATOM   3633  CA  TRP A 237       7.357  -7.541   7.229  1.00 88.72           C  
ATOM   3635  C   TRP A 237       6.567  -6.909   8.379  1.00 88.72           C  
ATOM   3636  CB  TRP A 237       8.853  -7.576   7.560  1.00 88.72           C  
ATOM   3639  O   TRP A 237       6.312  -7.575   9.379  1.00 88.72           O  
ATOM   3640  CG  TRP A 237       9.739  -8.187   6.518  1.00 88.72           C  
ATOM   3641  CD1 TRP A 237      10.795  -7.583   5.928  1.00 88.72           C  
ATOM   3643  CD2 TRP A 237       9.654  -9.517   5.917  1.00 88.72           C  
ATOM   3644  CE2 TRP A 237      10.696  -9.640   4.947  1.00 88.72           C  
ATOM   3645  CE3 TRP A 237       8.792 -10.623   6.080  1.00 88.72           C  
ATOM   3647  NE1 TRP A 237      11.381  -8.446   5.025  1.00 88.72           N  
ATOM   3649  CH2 TRP A 237       9.935 -11.845   4.300  1.00 88.72           C  
ATOM   3651  CZ2 TRP A 237      10.850 -10.788   4.156  1.00 88.72           C  
ATOM   3653  CZ3 TRP A 237       8.920 -11.769   5.271  1.00 88.72           C  
ATOM   3655  N   SER A 238       6.211  -5.630   8.255  1.00 87.18           N  
ATOM   3657  CA  SER A 238       5.560  -4.820   9.288  1.00 87.18           C  
ATOM   3659  C   SER A 238       4.921  -3.581   8.657  1.00 87.18           C  
ATOM   3660  CB  SER A 238       6.609  -4.387  10.319  1.00 87.18           C  
ATOM   3663  O   SER A 238       5.319  -3.164   7.568  1.00 87.18           O  
ATOM   3664  OG  SER A 238       6.083  -3.484  11.269  1.00 87.18           O  
ATOM   3666  N   LEU A 239       3.948  -2.991   9.354  1.00 91.30           N  
ATOM   3668  CA  LEU A 239       3.325  -1.709   9.003  1.00 91.30           C  
ATOM   3670  C   LEU A 239       3.855  -0.518   9.815  1.00 91.30           C  
ATOM   3671  CB  LEU A 239       1.803  -1.829   9.152  1.00 91.30           C  
ATOM   3674  O   LEU A 239       3.368   0.597   9.650  1.00 91.30           O  
ATOM   3675  CG  LEU A 239       1.148  -2.787   8.154  1.00 91.30           C  
ATOM   3677  CD1 LEU A 239      -0.359  -2.766   8.383  1.00 91.30           C  
ATOM   3681  CD2 LEU A 239       1.424  -2.404   6.702  1.00 91.30           C  
ATOM   3685  N   GLN A 240       4.828  -0.738  10.695  1.00 86.76           N  
ATOM   3687  CA  GLN A 240       5.516   0.351  11.382  1.00 86.76           C  
ATOM   3689  C   GLN A 240       6.611   0.922  10.471  1.00 86.76           C  
ATOM   3690  CB  GLN A 240       6.069  -0.122  12.730  1.00 86.76           C  
ATOM   3693  O   GLN A 240       7.251   0.190   9.710  1.00 86.76           O  
ATOM   3694  CG  GLN A 240       4.985  -0.649  13.686  1.00 86.76           C  
ATOM   3697  CD  GLN A 240       5.613  -1.256  14.934  1.00 86.76           C  
ATOM   3698  NE2 GLN A 240       5.350  -0.737  16.109  1.00 86.76           N  
ATOM   3701  OE1 GLN A 240       6.379  -2.204  14.879  1.00 86.76           O  
ATOM   3702  N   ASP A 241       6.819   2.235  10.556  1.00 86.48           N  
ATOM   3704  CA  ASP A 241       7.831   2.975   9.794  1.00 86.48           C  
ATOM   3706  C   ASP A 241       7.738   2.808   8.283  1.00 86.48           C  
ATOM   3707  CB  ASP A 241       9.229   2.722  10.382  1.00 86.48           C  
ATOM   3710  O   ASP A 241       8.751   2.718   7.581  1.00 86.48           O  
ATOM   3711  CG  ASP A 241       9.334   3.309  11.782  1.00 86.48           C  
ATOM   3712  OD1 ASP A 241       8.393   4.043  12.163  1.00 86.48           O  
ATOM   3713  OD2 ASP A 241      10.388   3.126  12.433  1.00 86.48           O  
ATOM   3714  N   LEU A 242       6.505   2.794   7.766  1.00 95.15           N  
ATOM   3716  CA  LEU A 242       6.287   2.807   6.326  1.00 95.15           C  
ATOM   3718  C   LEU A 242       7.034   3.988   5.707  1.00 95.15           C  
ATOM   3719  CB  LEU A 242       4.800   2.849   5.967  1.00 95.15           C  
ATOM   3722  O   LEU A 242       6.788   5.145   6.042  1.00 95.15           O  
ATOM   3723  CG  LEU A 242       4.016   1.575   6.308  1.00 95.15           C  
ATOM   3725  CD1 LEU A 242       2.550   1.806   5.945  1.00 95.15           C  
ATOM   3729  CD2 LEU A 242       4.525   0.343   5.554  1.00 95.15           C  
ATOM   3733  N   THR A 243       7.962   3.674   4.815  1.00 94.33           N  
ATOM   3735  CA  THR A 243       8.882   4.628   4.207  1.00 94.33           C  
ATOM   3737  C   THR A 243       8.555   4.737   2.734  1.00 94.33           C  
ATOM   3738  CB  THR A 243      10.334   4.195   4.428  1.00 94.33           C  
ATOM   3740  O   THR A 243       8.448   3.723   2.043  1.00 94.33           O  
ATOM   3741  CG2 THR A 243      11.330   5.171   3.800  1.00 94.33           C  
ATOM   3745  OG1 THR A 243      10.609   4.165   5.809  1.00 94.33           O  
ATOM   3747  N   PHE A 244       8.413   5.963   2.252  1.00 96.17           N  
ATOM   3749  CA  PHE A 244       8.073   6.276   0.875  1.00 96.17           C  
ATOM   3751  C   PHE A 244       9.099   7.232   0.286  1.00 96.17           C  
ATOM   3752  CB  PHE A 244       6.671   6.886   0.815  1.00 96.17           C  
ATOM   3755  O   PHE A 244       9.672   8.075   0.974  1.00 96.17           O  
ATOM   3756  CG  PHE A 244       5.581   6.007   1.387  1.00 96.17           C  
ATOM   3757  CD1 PHE A 244       5.093   4.916   0.645  1.00 96.17           C  
ATOM   3759  CD2 PHE A 244       5.075   6.261   2.677  1.00 96.17           C  
ATOM   3761  CE1 PHE A 244       4.093   4.087   1.185  1.00 96.17           C  
ATOM   3763  CE2 PHE A 244       4.073   5.435   3.214  1.00 96.17           C  
ATOM   3765  CZ  PHE A 244       3.579   4.352   2.467  1.00 96.17           C  
ATOM   3767  N   TYR A 245       9.288   7.116  -1.015  1.00 94.66           N  
ATOM   3769  CA  TYR A 245      10.085   8.025  -1.815  1.00 94.66           C  
ATOM   3771  C   TYR A 245       9.164   8.722  -2.810  1.00 94.66           C  
ATOM   3772  CB  TYR A 245      11.182   7.248  -2.543  1.00 94.66           C  
ATOM   3775  O   TYR A 245       8.158   8.134  -3.227  1.00 94.66           O  
ATOM   3776  CG  TYR A 245      12.132   6.522  -1.614  1.00 94.66           C  
ATOM   3777  CD1 TYR A 245      13.387   7.084  -1.319  1.00 94.66           C  
ATOM   3779  CD2 TYR A 245      11.760   5.285  -1.048  1.00 94.66           C  
ATOM   3781  CE1 TYR A 245      14.267   6.416  -0.447  1.00 94.66           C  
ATOM   3783  CE2 TYR A 245      12.621   4.639  -0.143  1.00 94.66           C  
ATOM   3785  OH  TYR A 245      14.688   4.575   1.044  1.00 94.66           O  
ATOM   3787  CZ  TYR A 245      13.870   5.209   0.168  1.00 94.66           C  
ATOM   3788  N   PRO A 246       9.498   9.945  -3.239  1.00 94.97           N  
ATOM   3789  CA  PRO A 246       8.873  10.535  -4.412  1.00 94.97           C  
ATOM   3791  C   PRO A 246       8.981   9.570  -5.600  1.00 94.97           C  
ATOM   3792  CB  PRO A 246       9.616  11.852  -4.649  1.00 94.97           C  
ATOM   3795  O   PRO A 246      10.009   8.911  -5.787  1.00 94.97           O  
ATOM   3796  CG  PRO A 246      10.209  12.179  -3.280  1.00 94.97           C  
ATOM   3799  CD  PRO A 246      10.534  10.811  -2.705  1.00 94.97           C  
ATOM   3802  N   VAL A 247       7.915   9.457  -6.395  1.00 91.39           N  
ATOM   3804  CA  VAL A 247       7.862   8.465  -7.480  1.00 91.39           C  
ATOM   3806  C   VAL A 247       9.027   8.661  -8.452  1.00 91.39           C  
ATOM   3807  CB  VAL A 247       6.529   8.525  -8.242  1.00 91.39           C  
ATOM   3809  O   VAL A 247       9.239   9.757  -8.964  1.00 91.39           O  
ATOM   3810  CG1 VAL A 247       6.489   7.481  -9.366  1.00 91.39           C  
ATOM   3814  CG2 VAL A 247       5.329   8.282  -7.312  1.00 91.39           C  
ATOM   3818  N   GLY A 248       9.758   7.579  -8.734  1.00 87.79           N  
ATOM   3820  CA  GLY A 248      10.931   7.573  -9.612  1.00 87.79           C  
ATOM   3823  C   GLY A 248      12.270   7.698  -8.872  1.00 87.79           C  
ATOM   3824  O   GLY A 248      13.322   7.521  -9.503  1.00 87.79           O  
ATOM   3825  N   HIS A 249      12.236   7.943  -7.556  1.00 90.00           N  
ATOM   3827  CA  HIS A 249      13.409   8.060  -6.676  1.00 90.00           C  
ATOM   3829  C   HIS A 249      13.556   6.915  -5.675  1.00 90.00           C  
ATOM   3830  CB  HIS A 249      13.371   9.400  -5.937  1.00 90.00           C  
ATOM   3833  O   HIS A 249      14.583   6.832  -5.004  1.00 90.00           O  
ATOM   3834  CG  HIS A 249      13.491  10.573  -6.865  1.00 90.00           C  
ATOM   3835  CD2 HIS A 249      12.455  11.290  -7.385  1.00 90.00           C  
ATOM   3837  ND1 HIS A 249      14.697  11.094  -7.340  1.00 90.00           N  
ATOM   3838  CE1 HIS A 249      14.356  12.134  -8.114  1.00 90.00           C  
ATOM   3840  NE2 HIS A 249      13.025  12.275  -8.156  1.00 90.00           N  
ATOM   3842  N   GLN A 250      12.575   6.015  -5.578  1.00 87.97           N  
ATOM   3844  CA  GLN A 250      12.696   4.824  -4.744  1.00 87.97           C  
ATOM   3846  C   GLN A 250      13.886   3.961  -5.188  1.00 87.97           C  
ATOM   3847  CB  GLN A 250      11.382   4.020  -4.680  1.00 87.97           C  
ATOM   3850  O   GLN A 250      14.200   3.918  -6.388  1.00 87.97           O  
ATOM   3851  CG  GLN A 250      10.977   3.272  -5.958  1.00 87.97           C  
ATOM   3854  CD  GLN A 250      10.497   4.154  -7.102  1.00 87.97           C  
ATOM   3855  NE2 GLN A 250      10.300   3.569  -8.252  1.00 87.97           N  
ATOM   3858  OE1 GLN A 250      10.261   5.349  -7.010  1.00 87.97           O  
ATOM   3859  N   PRO A 251      14.523   3.232  -4.254  1.00 80.98           N  
ATOM   3860  CA  PRO A 251      15.514   2.233  -4.600  1.00 80.98           C  
ATOM   3862  C   PRO A 251      14.970   1.317  -5.697  1.00 80.98           C  
ATOM   3863  CB  PRO A 251      15.823   1.479  -3.301  1.00 80.98           C  
ATOM   3866  O   PRO A 251      13.795   0.922  -5.690  1.00 80.98           O  
ATOM   3867  CG  PRO A 251      15.498   2.506  -2.216  1.00 80.98           C  
ATOM   3870  CD  PRO A 251      14.321   3.270  -2.813  1.00 80.98           C  
ATOM   3873  N   ALA A 252      15.817   0.990  -6.674  1.00 71.59           N  
ATOM   3875  CA  ALA A 252      15.478  -0.093  -7.582  1.00 71.59           C  
ATOM   3877  C   ALA A 252      15.192  -1.308  -6.700  1.00 71.59           C  
ATOM   3878  CB  ALA A 252      16.635  -0.337  -8.560  1.00 71.59           C  
ATOM   3882  O   ALA A 252      16.031  -1.631  -5.857  1.00 71.59           O  
ATOM   3883  N   ALA A 253      14.020  -1.939  -6.853  1.00 60.94           N  
ATOM   3885  CA  ALA A 253      13.776  -3.230  -6.225  1.00 60.94           C  
ATOM   3887  C   ALA A 253      14.940  -4.093  -6.667  1.00 60.94           C  
ATOM   3888  CB  ALA A 253      12.445  -3.828  -6.707  1.00 60.94           C  
ATOM   3892  O   ALA A 253      14.998  -4.385  -7.862  1.00 60.94           O  
ATOM   3893  N   ALA A 254      15.895  -4.348  -5.756  1.00 50.85           N  
ATOM   3895  CA  ALA A 254      17.211  -4.841  -6.123  1.00 50.85           C  
ATOM   3897  C   ALA A 254      16.969  -5.988  -7.083  1.00 50.85           C  
ATOM   3898  CB  ALA A 254      17.989  -5.264  -4.870  1.00 50.85           C  
ATOM   3902  O   ALA A 254      16.343  -6.988  -6.707  1.00 50.85           O  
ATOM   3903  N   GLU A 255      17.305  -5.772  -8.358  1.00 45.79           N  
ATOM   3905  CA  GLU A 255      17.148  -6.814  -9.345  1.00 45.79           C  
ATOM   3907  C   GLU A 255      18.245  -7.772  -8.956  1.00 45.79           C  
ATOM   3908  CB  GLU A 255      17.222  -6.316 -10.791  1.00 45.79           C  
ATOM   3911  O   GLU A 255      19.419  -7.587  -9.268  1.00 45.79           O  
ATOM   3912  CG  GLU A 255      16.770  -7.455 -11.719  1.00 45.79           C  
ATOM   3915  CD  GLU A 255      16.764  -7.076 -13.205  1.00 45.79           C  
ATOM   3916  OE1 GLU A 255      16.016  -7.755 -13.944  1.00 45.79           O  
ATOM   3917  OE2 GLU A 255      17.514  -6.151 -13.587  1.00 45.79           O  
ATOM   3918  N   LEU A 256      17.872  -8.683  -8.065  1.00 37.46           N  
ATOM   3920  CA  LEU A 256      18.796  -9.597  -7.458  1.00 37.46           C  
ATOM   3922  C   LEU A 256      19.528 -10.223  -8.627  1.00 37.46           C  
ATOM   3923  CB  LEU A 256      17.982 -10.628  -6.713  1.00 37.46           C  
ATOM   3926  O   LEU A 256      18.848 -10.698  -9.541  1.00 37.46           O  
ATOM   3927  CG  LEU A 256      17.238 -10.189  -5.464  1.00 37.46           C  
ATOM   3929  CD1 LEU A 256      15.768 -10.623  -5.555  1.00 37.46           C  
ATOM   3933  CD2 LEU A 256      17.952 -10.683  -4.209  1.00 37.46           C  
ATOM   3937  N   ALA A 257      20.860 -10.169  -8.605  1.00 32.46           N  
ATOM   3939  CA  ALA A 257      21.698 -10.634  -9.698  1.00 32.46           C  
ATOM   3941  C   ALA A 257      21.103 -11.937 -10.236  1.00 32.46           C  
ATOM   3942  CB  ALA A 257      23.126 -10.823  -9.168  1.00 32.46           C  
ATOM   3946  O   ALA A 257      21.092 -12.956  -9.536  1.00 32.46           O  
ATOM   3947  N   LEU A 258      20.429 -11.873 -11.388  1.00 32.20           N  
ATOM   3949  CA  LEU A 258      19.905 -13.068 -12.018  1.00 32.20           C  
ATOM   3951  C   LEU A 258      21.166 -13.847 -12.350  1.00 32.20           C  
ATOM   3952  CB  LEU A 258      19.059 -12.706 -13.256  1.00 32.20           C  
ATOM   3955  O   LEU A 258      21.977 -13.385 -13.152  1.00 32.20           O  
ATOM   3956  CG  LEU A 258      17.583 -12.399 -12.931  1.00 32.20           C  
ATOM   3958  CD1 LEU A 258      16.939 -11.581 -14.048  1.00 32.20           C  
ATOM   3962  CD2 LEU A 258      16.772 -13.690 -12.764  1.00 32.20           C  
ATOM   3966  N   VAL A 259      21.379 -14.979 -11.675  1.00 28.30           N  
ATOM   3968  CA  VAL A 259      22.351 -15.946 -12.175  1.00 28.30           C  
ATOM   3970  C   VAL A 259      21.915 -16.190 -13.617  1.00 28.30           C  
ATOM   3971  CB  VAL A 259      22.359 -17.257 -11.368  1.00 28.30           C  
ATOM   3973  O   VAL A 259      20.726 -16.468 -13.824  1.00 28.30           O  
ATOM   3974  CG1 VAL A 259      23.467 -18.196 -11.859  1.00 28.30           C  
ATOM   3978  CG2 VAL A 259      22.609 -16.993  -9.877  1.00 28.30           C  
ATOM   3982  N   PRO A 260      22.792 -16.000 -14.617  1.00 26.19           N  
ATOM   3983  CA  PRO A 260      22.449 -16.373 -15.976  1.00 26.19           C  
ATOM   3985  C   PRO A 260      21.884 -17.796 -15.952  1.00 26.19           C  
ATOM   3986  CB  PRO A 260      23.756 -16.281 -16.770  1.00 26.19           C  
ATOM   3989  O   PRO A 260      22.431 -18.651 -15.251  1.00 26.19           O  
ATOM   3990  CG  PRO A 260      24.576 -15.267 -15.972  1.00 26.19           C  
ATOM   3993  CD  PRO A 260      24.175 -15.565 -14.531  1.00 26.19           C  
ATOM   3996  N   ARG A 261      20.783 -18.039 -16.667  1.00 24.22           N  
ATOM   3998  CA  ARG A 261      20.454 -19.421 -17.026  1.00 24.22           C  
ATOM   4000  C   ARG A 261      21.539 -19.975 -17.943  1.00 24.22           C  
ATOM   4001  CB  ARG A 261      19.078 -19.532 -17.690  1.00 24.22           C  
ATOM   4004  O   ARG A 261      22.003 -19.192 -18.805  1.00 24.22           O  
ATOM   4005  CG  ARG A 261      17.931 -19.493 -16.676  1.00 24.22           C  
ATOM   4008  CD  ARG A 261      16.619 -19.796 -17.409  1.00 24.22           C  
ATOM   4011  NE  ARG A 261      15.464 -19.861 -16.495  1.00 24.22           N  
ATOM   4013  NH1 ARG A 261      13.881 -20.378 -18.069  1.00 24.22           N  
ATOM   4016  NH2 ARG A 261      13.272 -20.143 -15.940  1.00 24.22           N  
ATOM   4019  CZ  ARG A 261      14.218 -20.128 -16.836  1.00 24.22           C  
ATOM   4020  OXT ARG A 261      21.818 -21.181 -17.783  1.00 24.22           O  
TER
ATOM   4021  N   MET B   1       6.876  15.794  32.272  1.00 45.73           N  
ATOM   4025  CA  MET B   1       8.144  15.028  32.315  1.00 45.73           C  
ATOM   4027  C   MET B   1       7.932  13.528  32.513  1.00 45.73           C  
ATOM   4028  CB  MET B   1       9.165  15.591  33.330  1.00 45.73           C  
ATOM   4031  O   MET B   1       8.915  12.817  32.475  1.00 45.73           O  
ATOM   4032  CG  MET B   1      10.045  16.668  32.680  1.00 45.73           C  
ATOM   4035  SD  MET B   1      11.409  17.227  33.733  1.00 45.73           S  
ATOM   4036  CE  MET B   1      12.297  18.312  32.585  1.00 45.73           C  
ATOM   4040  N   GLY B   2       6.697  13.020  32.659  1.00 65.62           N  
ATOM   4042  CA  GLY B   2       6.404  11.574  32.633  1.00 65.62           C  
ATOM   4045  C   GLY B   2       6.030  11.061  31.237  1.00 65.62           C  
ATOM   4046  O   GLY B   2       5.332  10.061  31.115  1.00 65.62           O  
ATOM   4047  N   ASP B   3       6.419  11.793  30.194  1.00 85.81           N  
ATOM   4049  CA  ASP B   3       5.970  11.540  28.829  1.00 85.81           C  
ATOM   4051  C   ASP B   3       6.817  10.446  28.176  1.00 85.81           C  
ATOM   4052  CB  ASP B   3       6.029  12.834  28.015  1.00 85.81           C  
ATOM   4055  O   ASP B   3       8.010  10.304  28.459  1.00 85.81           O  
ATOM   4056  CG  ASP B   3       5.222  13.973  28.644  1.00 85.81           C  
ATOM   4057  OD1 ASP B   3       4.050  13.750  29.003  1.00 85.81           O  
ATOM   4058  OD2 ASP B   3       5.824  15.053  28.873  1.00 85.81           O  
ATOM   4059  N   ALA B   4       6.195   9.686  27.280  1.00 92.93           N  
ATOM   4061  CA  ALA B   4       6.878   8.647  26.531  1.00 92.93           C  
ATOM   4063  C   ALA B   4       7.922   9.233  25.569  1.00 92.93           C  
ATOM   4064  CB  ALA B   4       5.848   7.825  25.753  1.00 92.93           C  
ATOM   4068  O   ALA B   4       7.745  10.319  25.010  1.00 92.93           O  
ATOM   4069  N   TYR B   5       8.964   8.458  25.303  1.00 94.88           N  
ATOM   4071  CA  TYR B   5       9.930   8.707  24.243  1.00 94.88           C  
ATOM   4073  C   TYR B   5      10.173   7.433  23.434  1.00 94.88           C  
ATOM   4074  CB  TYR B   5      11.216   9.289  24.829  1.00 94.88           C  
ATOM   4077  O   TYR B   5      10.036   6.315  23.931  1.00 94.88           O  
ATOM   4078  CG  TYR B   5      11.868   8.445  25.906  1.00 94.88           C  
ATOM   4079  CD1 TYR B   5      11.515   8.633  27.258  1.00 94.88           C  
ATOM   4081  CD2 TYR B   5      12.853   7.504  25.559  1.00 94.88           C  
ATOM   4083  CE1 TYR B   5      12.151   7.887  28.267  1.00 94.88           C  
ATOM   4085  CE2 TYR B   5      13.499   6.767  26.566  1.00 94.88           C  
ATOM   4087  OH  TYR B   5      13.789   6.261  28.895  1.00 94.88           O  
ATOM   4089  CZ  TYR B   5      13.147   6.954  27.921  1.00 94.88           C  
ATOM   4090  N   VAL B   6      10.514   7.606  22.163  1.00 93.00           N  
ATOM   4092  CA  VAL B   6      10.586   6.534  21.169  1.00 93.00           C  
ATOM   4094  C   VAL B   6      12.016   6.385  20.678  1.00 93.00           C  
ATOM   4095  CB  VAL B   6       9.613   6.792  20.003  1.00 93.00           C  
ATOM   4097  O   VAL B   6      12.659   7.363  20.299  1.00 93.00           O  
ATOM   4098  CG1 VAL B   6       9.611   5.631  19.002  1.00 93.00           C  
ATOM   4102  CG2 VAL B   6       8.174   6.977  20.507  1.00 93.00           C  
ATOM   4106  N   TYR B   7      12.512   5.156  20.659  1.00 95.56           N  
ATOM   4108  CA  TYR B   7      13.777   4.807  20.034  1.00 95.56           C  
ATOM   4110  C   TYR B   7      13.610   4.646  18.522  1.00 95.56           C  
ATOM   4111  CB  TYR B   7      14.317   3.528  20.664  1.00 95.56           C  
ATOM   4114  O   TYR B   7      12.671   4.006  18.047  1.00 95.56           O  
ATOM   4115  CG  TYR B   7      15.549   3.009  19.962  1.00 95.56           C  
ATOM   4116  CD1 TYR B   7      15.451   1.918  19.075  1.00 95.56           C  
ATOM   4118  CD2 TYR B   7      16.779   3.665  20.146  1.00 95.56           C  
ATOM   4120  CE1 TYR B   7      16.596   1.459  18.398  1.00 95.56           C  
ATOM   4122  CE2 TYR B   7      17.921   3.207  19.473  1.00 95.56           C  
ATOM   4124  OH  TYR B   7      18.955   1.633  18.011  1.00 95.56           O  
ATOM   4126  CZ  TYR B   7      17.834   2.095  18.611  1.00 95.56           C  
ATOM   4127  N   ARG B   8      14.555   5.208  17.766  1.00 89.32           N  
ATOM   4129  CA  ARG B   8      14.632   5.115  16.310  1.00 89.32           C  
ATOM   4131  C   ARG B   8      16.030   4.668  15.905  1.00 89.32           C  
ATOM   4132  CB  ARG B   8      14.281   6.474  15.680  1.00 89.32           C  
ATOM   4135  O   ARG B   8      17.020   5.335  16.205  1.00 89.32           O  
ATOM   4136  CG  ARG B   8      12.864   6.983  15.990  1.00 89.32           C  
ATOM   4139  CD  ARG B   8      11.810   6.078  15.356  1.00 89.32           C  
ATOM   4142  NE  ARG B   8      10.438   6.586  15.553  1.00 89.32           N  
ATOM   4144  NH1 ARG B   8       9.674   5.766  13.585  1.00 89.32           N  
ATOM   4147  NH2 ARG B   8       8.193   6.461  15.054  1.00 89.32           N  
ATOM   4150  CZ  ARG B   8       9.443   6.287  14.737  1.00 89.32           C  
ATOM   4151  N   GLY B   9      16.093   3.547  15.199  1.00 89.20           N  
ATOM   4153  CA  GLY B   9      17.331   2.946  14.716  1.00 89.20           C  
ATOM   4156  C   GLY B   9      17.263   1.420  14.716  1.00 89.20           C  
ATOM   4157  O   GLY B   9      16.256   0.843  15.138  1.00 89.20           O  
ATOM   4158  N   PRO B  10      18.327   0.746  14.257  1.00 90.08           N  
ATOM   4159  CA  PRO B  10      18.378  -0.707  14.271  1.00 90.08           C  
ATOM   4161  C   PRO B  10      18.471  -1.226  15.709  1.00 90.08           C  
ATOM   4162  CB  PRO B  10      19.608  -1.069  13.435  1.00 90.08           C  
ATOM   4165  O   PRO B  10      18.986  -0.545  16.593  1.00 90.08           O  
ATOM   4166  CG  PRO B  10      20.540   0.122  13.647  1.00 90.08           C  
ATOM   4169  CD  PRO B  10      19.583   1.308  13.776  1.00 90.08           C  
ATOM   4172  N   CYS B  11      18.022  -2.452  15.946  1.00 93.46           N  
ATOM   4174  CA  CYS B  11      18.370  -3.189  17.156  1.00 93.46           C  
ATOM   4176  C   CYS B  11      19.467  -4.188  16.806  1.00 93.46           C  
ATOM   4177  CB  CYS B  11      17.131  -3.883  17.722  1.00 93.46           C  
ATOM   4180  O   CYS B  11      19.355  -4.903  15.809  1.00 93.46           O  
ATOM   4181  SG  CYS B  11      15.957  -2.647  18.342  1.00 93.46           S  
ATOM   4183  N   GLN B  12      20.517  -4.245  17.615  1.00 92.50           N  
ATOM   4185  CA  GLN B  12      21.623  -5.173  17.405  1.00 92.50           C  
ATOM   4187  C   GLN B  12      21.680  -6.179  18.537  1.00 92.50           C  
ATOM   4188  CB  GLN B  12      22.940  -4.414  17.234  1.00 92.50           C  
ATOM   4191  O   GLN B  12      21.407  -5.881  19.695  1.00 92.50           O  
ATOM   4192  CG  GLN B  12      22.977  -3.703  15.874  1.00 92.50           C  
ATOM   4195  CD  GLN B  12      24.239  -2.874  15.677  1.00 92.50           C  
ATOM   4196  NE2 GLN B  12      24.559  -2.505  14.458  1.00 92.50           N  
ATOM   4199  OE1 GLN B  12      24.931  -2.489  16.597  1.00 92.50           O  
ATOM   4200  N   GLU B  13      22.021  -7.408  18.210  1.00 87.99           N  
ATOM   4202  CA  GLU B  13      22.213  -8.436  19.210  1.00 87.99           C  
ATOM   4204  C   GLU B  13      23.400  -8.095  20.111  1.00 87.99           C  
ATOM   4205  CB  GLU B  13      22.434  -9.736  18.463  1.00 87.99           C  
ATOM   4208  O   GLU B  13      24.478  -7.762  19.628  1.00 87.99           O  
ATOM   4209  CG  GLU B  13      22.229 -10.947  19.361  1.00 87.99           C  
ATOM   4212  CD  GLU B  13      22.401 -12.221  18.545  1.00 87.99           C  
ATOM   4213  OE1 GLU B  13      22.318 -13.324  19.100  1.00 87.99           O  
ATOM   4214  OE2 GLU B  13      22.437 -12.139  17.300  1.00 87.99           O  
ATOM   4215  N   ALA B  14      23.252  -8.240  21.426  1.00 86.80           N  
ATOM   4217  CA  ALA B  14      24.397  -8.097  22.324  1.00 86.80           C  
ATOM   4219  C   ALA B  14      25.373  -9.291  22.236  1.00 86.80           C  
ATOM   4220  CB  ALA B  14      23.877  -7.860  23.746  1.00 86.80           C  
ATOM   4224  O   ALA B  14      26.345  -9.332  22.976  1.00 86.80           O  
ATOM   4225  N   ALA B  15      25.112 -10.304  21.403  1.00 76.94           N  
ATOM   4227  CA  ALA B  15      25.906 -11.522  21.365  1.00 76.94           C  
ATOM   4229  C   ALA B  15      27.236 -11.343  20.627  1.00 76.94           C  
ATOM   4230  CB  ALA B  15      25.113 -12.683  20.768  1.00 76.94           C  
ATOM   4234  O   ALA B  15      27.265 -10.813  19.521  1.00 76.94           O  
ATOM   4235  N   ASP B  16      28.311 -11.878  21.197  1.00 71.98           N  
ATOM   4237  CA  ASP B  16      29.625 -11.970  20.556  1.00 71.98           C  
ATOM   4239  C   ASP B  16      29.826 -13.387  19.975  1.00 71.98           C  
ATOM   4240  CB  ASP B  16      30.692 -11.602  21.599  1.00 71.98           C  
ATOM   4243  O   ASP B  16      29.528 -14.365  20.670  1.00 71.98           O  
ATOM   4244  CG  ASP B  16      32.124 -11.569  21.055  1.00 71.98           C  
ATOM   4245  OD1 ASP B  16      32.342 -10.927  20.008  1.00 71.98           O  
ATOM   4246  OD2 ASP B  16      33.005 -12.146  21.730  1.00 71.98           O  
ATOM   4247  N   PRO B  17      30.310 -13.552  18.730  1.00 69.48           N  
ATOM   4248  CA  PRO B  17      30.719 -12.517  17.776  1.00 69.48           C  
ATOM   4250  C   PRO B  17      29.614 -12.046  16.823  1.00 69.48           C  
ATOM   4251  CB  PRO B  17      31.892 -13.153  17.027  1.00 69.48           C  
ATOM   4254  O   PRO B  17      29.917 -11.299  15.898  1.00 69.48           O  
ATOM   4255  CG  PRO B  17      31.442 -14.607  16.903  1.00 69.48           C  
ATOM   4258  CD  PRO B  17      30.702 -14.859  18.218  1.00 69.48           C  
ATOM   4261  N   LEU B  18      28.363 -12.496  16.990  1.00 71.32           N  
ATOM   4263  CA  LEU B  18      27.312 -12.226  16.002  1.00 71.32           C  
ATOM   4265  C   LEU B  18      27.070 -10.739  15.781  1.00 71.32           C  
ATOM   4266  CB  LEU B  18      25.975 -12.896  16.381  1.00 71.32           C  
ATOM   4269  O   LEU B  18      27.095 -10.286  14.641  1.00 71.32           O  
ATOM   4270  CG  LEU B  18      25.615 -13.978  15.361  1.00 71.32           C  
ATOM   4272  CD1 LEU B  18      26.501 -15.186  15.622  1.00 71.32           C  
ATOM   4276  CD2 LEU B  18      24.123 -14.287  15.412  1.00 71.32           C  
ATOM   4280  N   HIS B  19      26.765 -10.025  16.865  1.00 81.32           N  
ATOM   4282  CA  HIS B  19      26.372  -8.620  16.885  1.00 81.32           C  
ATOM   4284  C   HIS B  19      25.454  -8.205  15.717  1.00 81.32           C  
ATOM   4285  CB  HIS B  19      27.620  -7.752  17.057  1.00 81.32           C  
ATOM   4288  O   HIS B  19      25.576  -7.126  15.140  1.00 81.32           O  
ATOM   4289  CG  HIS B  19      27.314  -6.406  17.655  1.00 81.32           C  
ATOM   4290  CD2 HIS B  19      27.679  -5.188  17.159  1.00 81.32           C  
ATOM   4292  ND1 HIS B  19      26.627  -6.179  18.823  1.00 81.32           N  
ATOM   4294  CE1 HIS B  19      26.584  -4.857  19.028  1.00 81.32           C  
ATOM   4296  NE2 HIS B  19      27.249  -4.210  18.059  1.00 81.32           N  
ATOM   4297  N   ALA B  20      24.556  -9.112  15.320  1.00 81.57           N  
ATOM   4299  CA  ALA B  20      23.782  -8.985  14.098  1.00 81.57           C  
ATOM   4301  C   ALA B  20      22.563  -8.082  14.311  1.00 81.57           C  
ATOM   4302  CB  ALA B  20      23.401 -10.389  13.614  1.00 81.57           C  
ATOM   4306  O   ALA B  20      22.064  -7.950  15.429  1.00 81.57           O  
ATOM   4307  N   ALA B  21      22.051  -7.490  13.231  1.00 86.58           N  
ATOM   4309  CA  ALA B  21      20.784  -6.768  13.265  1.00 86.58           C  
ATOM   4311  C   ALA B  21      19.623  -7.717  13.591  1.00 86.58           C  
ATOM   4312  CB  ALA B  21      20.560  -6.050  11.932  1.00 86.58           C  
ATOM   4316  O   ALA B  21      19.586  -8.864  13.136  1.00 86.58           O  
ATOM   4317  N   ARG B  22      18.669  -7.229  14.383  1.00 89.76           N  
ATOM   4319  CA  ARG B  22      17.532  -7.997  14.884  1.00 89.76           C  
ATOM   4321  C   ARG B  22      16.240  -7.237  14.664  1.00 89.76           C  
ATOM   4322  CB  ARG B  22      17.749  -8.308  16.368  1.00 89.76           C  
ATOM   4325  O   ARG B  22      16.163  -6.036  14.902  1.00 89.76           O  
ATOM   4326  CG  ARG B  22      18.974  -9.207  16.588  1.00 89.76           C  
ATOM   4329  CD  ARG B  22      18.819 -10.597  15.925  1.00 89.76           C  
ATOM   4332  NE  ARG B  22      19.716 -11.648  16.461  1.00 89.76           N  
ATOM   4334  NH1 ARG B  22      18.334 -13.461  16.124  1.00 89.76           N  
ATOM   4337  NH2 ARG B  22      20.281 -13.759  17.099  1.00 89.76           N  
ATOM   4340  CZ  ARG B  22      19.445 -12.938  16.558  1.00 89.76           C  
ATOM   4341  N   TYR B  23      15.216  -7.977  14.254  1.00 88.81           N  
ATOM   4343  CA  TYR B  23      13.920  -7.412  13.857  1.00 88.81           C  
ATOM   4345  C   TYR B  23      12.746  -7.886  14.724  1.00 88.81           C  
ATOM   4346  CB  TYR B  23      13.704  -7.711  12.372  1.00 88.81           C  
ATOM   4349  O   TYR B  23      11.637  -7.379  14.608  1.00 88.81           O  
ATOM   4350  CG  TYR B  23      14.885  -7.331  11.501  1.00 88.81           C  
ATOM   4351  CD1 TYR B  23      15.170  -5.978  11.248  1.00 88.81           C  
ATOM   4353  CD2 TYR B  23      15.717  -8.332  10.965  1.00 88.81           C  
ATOM   4355  CE1 TYR B  23      16.257  -5.631  10.419  1.00 88.81           C  
ATOM   4357  CE2 TYR B  23      16.807  -7.986  10.146  1.00 88.81           C  
ATOM   4359  OH  TYR B  23      18.026  -6.308   8.954  1.00 88.81           O  
ATOM   4361  CZ  TYR B  23      17.052  -6.634   9.840  1.00 88.81           C  
ATOM   4362  N   ALA B  24      12.995  -8.837  15.622  1.00 88.31           N  
ATOM   4364  CA  ALA B  24      12.082  -9.254  16.676  1.00 88.31           C  
ATOM   4366  C   ALA B  24      12.907  -9.553  17.930  1.00 88.31           C  
ATOM   4367  CB  ALA B  24      11.285 -10.480  16.223  1.00 88.31           C  
ATOM   4371  O   ALA B  24      14.014 -10.088  17.821  1.00 88.31           O  
ATOM   4372  N   ALA B  25      12.378  -9.231  19.110  1.00 84.81           N  
ATOM   4374  CA  ALA B  25      12.927  -9.775  20.341  1.00 84.81           C  
ATOM   4376  C   ALA B  25      12.569 -11.261  20.426  1.00 84.81           C  
ATOM   4377  CB  ALA B  25      12.418  -8.989  21.552  1.00 84.81           C  
ATOM   4381  O   ALA B  25      11.514 -11.694  19.970  1.00 84.81           O  
ATOM   4382  N   TRP B  26      13.448 -12.041  21.035  1.00 80.79           N  
ATOM   4384  CA  TRP B  26      13.142 -13.399  21.466  1.00 80.79           C  
ATOM   4386  C   TRP B  26      13.302 -13.477  22.973  1.00 80.79           C  
ATOM   4387  CB  TRP B  26      14.006 -14.421  20.715  1.00 80.79           C  
ATOM   4390  O   TRP B  26      13.707 -12.518  23.613  1.00 80.79           O  
ATOM   4391  CG  TRP B  26      15.478 -14.194  20.801  1.00 80.79           C  
ATOM   4392  CD1 TRP B  26      16.323 -14.692  21.733  1.00 80.79           C  
ATOM   4394  CD2 TRP B  26      16.273 -13.327  19.955  1.00 80.79           C  
ATOM   4395  CE2 TRP B  26      17.613 -13.356  20.435  1.00 80.79           C  
ATOM   4396  CE3 TRP B  26      15.966 -12.457  18.891  1.00 80.79           C  
ATOM   4398  NE1 TRP B  26      17.602 -14.236  21.486  1.00 80.79           N  
ATOM   4400  CH2 TRP B  26      18.231 -11.590  18.974  1.00 80.79           C  
ATOM   4402  CZ2 TRP B  26      18.603 -12.545  19.910  1.00 80.79           C  
ATOM   4404  CZ3 TRP B  26      16.932 -11.554  18.434  1.00 80.79           C  
ATOM   4406  N   SER B  27      12.983 -14.607  23.572  1.00 67.69           N  
ATOM   4408  CA  SER B  27      13.267 -14.845  24.977  1.00 67.69           C  
ATOM   4410  C   SER B  27      14.037 -16.129  25.123  1.00 67.69           C  
ATOM   4411  CB  SER B  27      11.974 -14.859  25.762  1.00 67.69           C  
ATOM   4414  O   SER B  27      13.671 -17.155  24.550  1.00 67.69           O  
ATOM   4415  OG  SER B  27      11.631 -13.528  26.050  1.00 67.69           O  
ATOM   4417  N   VAL B  28      15.118 -16.045  25.893  1.00 62.98           N  
ATOM   4419  CA  VAL B  28      15.948 -17.193  26.205  1.00 62.98           C  
ATOM   4421  C   VAL B  28      15.425 -17.865  27.455  1.00 62.98           C  
ATOM   4422  CB  VAL B  28      17.435 -16.833  26.267  1.00 62.98           C  
ATOM   4424  O   VAL B  28      15.470 -17.287  28.535  1.00 62.98           O  
ATOM   4425  CG1 VAL B  28      18.218 -18.090  26.640  1.00 62.98           C  
ATOM   4429  CG2 VAL B  28      17.871 -16.342  24.878  1.00 62.98           C  
ATOM   4433  N   VAL B  29      14.904 -19.079  27.290  1.00 53.32           N  
ATOM   4435  CA  VAL B  29      14.269 -19.824  28.375  1.00 53.32           C  
ATOM   4437  C   VAL B  29      14.916 -21.192  28.540  1.00 53.32           C  
ATOM   4438  CB  VAL B  29      12.766 -19.999  28.106  1.00 53.32           C  
ATOM   4440  O   VAL B  29      14.495 -22.150  27.898  1.00 53.32           O  
ATOM   4441  CG1 VAL B  29      12.107 -20.435  29.387  1.00 53.32           C  
ATOM   4445  CG2 VAL B  29      12.027 -18.742  27.695  1.00 53.32           C  
ATOM   4449  N   ASP B  30      15.878 -21.358  29.441  1.00 50.99           N  
ATOM   4451  CA  ASP B  30      16.115 -22.708  29.963  1.00 50.99           C  
ATOM   4453  C   ASP B  30      15.083 -22.964  31.072  1.00 50.99           C  
ATOM   4454  CB  ASP B  30      17.587 -22.944  30.348  1.00 50.99           C  
ATOM   4457  O   ASP B  30      15.355 -22.799  32.248  1.00 50.99           O  
ATOM   4458  CG  ASP B  30      17.937 -24.449  30.469  1.00 50.99           C  
ATOM   4459  OD1 ASP B  30      17.014 -25.309  30.487  1.00 50.99           O  
ATOM   4460  OD2 ASP B  30      19.140 -24.798  30.512  1.00 50.99           O  
ATOM   4461  N   VAL B  31      13.836 -23.318  30.735  1.00 43.88           N  
ATOM   4463  CA  VAL B  31      13.008 -24.026  31.728  1.00 43.88           C  
ATOM   4465  C   VAL B  31      13.546 -25.441  31.735  1.00 43.88           C  
ATOM   4466  CB  VAL B  31      11.469 -24.058  31.519  1.00 43.88           C  
ATOM   4468  O   VAL B  31      13.193 -26.250  30.872  1.00 43.88           O  
ATOM   4469  CG1 VAL B  31      10.749 -23.504  32.752  1.00 43.88           C  
ATOM   4473  CG2 VAL B  31      10.932 -23.409  30.249  1.00 43.88           C  
ATOM   4477  N   HIS B  32      14.395 -25.769  32.701  1.00 39.82           N  
ATOM   4479  CA  HIS B  32      14.267 -27.108  33.253  1.00 39.82           C  
ATOM   4481  C   HIS B  32      13.036 -27.151  34.148  1.00 39.82           C  
ATOM   4482  CB  HIS B  32      15.520 -27.614  33.962  1.00 39.82           C  
ATOM   4485  O   HIS B  32      12.758 -26.230  34.910  1.00 39.82           O  
ATOM   4486  CG  HIS B  32      16.386 -28.424  33.039  1.00 39.82           C  
ATOM   4487  CD2 HIS B  32      16.551 -29.780  33.111  1.00 39.82           C  
ATOM   4489  ND1 HIS B  32      17.056 -27.980  31.917  1.00 39.82           N  
ATOM   4491  CE1 HIS B  32      17.615 -29.057  31.336  1.00 39.82           C  
ATOM   4493  NE2 HIS B  32      17.374 -30.168  32.055  1.00 39.82           N  
ATOM   4494  N   THR B  33      12.334 -28.271  34.052  1.00 38.62           N  
ATOM   4496  CA  THR B  33      11.003 -28.531  34.608  1.00 38.62           C  
ATOM   4498  C   THR B  33      10.878 -28.467  36.120  1.00 38.62           C  
ATOM   4499  CB  THR B  33      10.601 -29.969  34.250  1.00 38.62           C  
ATOM   4501  O   THR B  33       9.761 -28.372  36.617  1.00 38.62           O  
ATOM   4502  CG2 THR B  33      10.337 -30.142  32.759  1.00 38.62           C  
ATOM   4506  OG1 THR B  33      11.649 -30.862  34.589  1.00 38.62           O  
ATOM   4508  N   ASN B  34      11.959 -28.667  36.877  1.00 38.95           N  
ATOM   4510  CA  ASN B  34      11.808 -28.973  38.295  1.00 38.95           C  
ATOM   4512  C   ASN B  34      11.603 -27.680  39.105  1.00 38.95           C  
ATOM   4513  CB  ASN B  34      12.923 -29.935  38.765  1.00 38.95           C  
ATOM   4516  O   ASN B  34      12.545 -27.152  39.695  1.00 38.95           O  
ATOM   4517  CG  ASN B  34      12.396 -31.061  39.648  1.00 38.95           C  
ATOM   4518  ND2 ASN B  34      13.196 -32.070  39.900  1.00 38.95           N  
ATOM   4521  OD1 ASN B  34      11.275 -31.072  40.122  1.00 38.95           O  
ATOM   4522  N   HIS B  35      10.350 -27.210  39.093  1.00 39.58           N  
ATOM   4524  CA  HIS B  35       9.784 -26.021  39.753  1.00 39.58           C  
ATOM   4526  C   HIS B  35      10.038 -25.932  41.256  1.00 39.58           C  
ATOM   4527  CB  HIS B  35       8.257 -26.079  39.579  1.00 39.58           C  
ATOM   4530  O   HIS B  35       9.905 -24.883  41.863  1.00 39.58           O  
ATOM   4531  CG  HIS B  35       7.803 -26.022  38.151  1.00 39.58           C  
ATOM   4532  CD2 HIS B  35       7.056 -26.955  37.495  1.00 39.58           C  
ATOM   4534  ND1 HIS B  35       8.020 -24.938  37.311  1.00 39.58           N  
ATOM   4535  CE1 HIS B  35       7.378 -25.212  36.174  1.00 39.58           C  
ATOM   4537  NE2 HIS B  35       6.795 -26.418  36.255  1.00 39.58           N  
ATOM   4539  N   THR B  36      10.364 -27.048  41.895  1.00 42.29           N  
ATOM   4541  CA  THR B  36      10.368 -27.176  43.357  1.00 42.29           C  
ATOM   4543  C   THR B  36      11.529 -26.467  44.059  1.00 42.29           C  
ATOM   4544  CB  THR B  36      10.359 -28.663  43.746  1.00 42.29           C  
ATOM   4546  O   THR B  36      11.686 -26.608  45.269  1.00 42.29           O  
ATOM   4547  CG2 THR B  36       8.995 -29.298  43.487  1.00 42.29           C  
ATOM   4551  OG1 THR B  36      11.311 -29.386  42.986  1.00 42.29           O  
ATOM   4553  N   SER B  37      12.398 -25.755  43.345  1.00 44.67           N  
ATOM   4555  CA  SER B  37      13.589 -25.131  43.925  1.00 44.67           C  
ATOM   4557  C   SER B  37      13.732 -23.669  43.526  1.00 44.67           C  
ATOM   4558  CB  SER B  37      14.817 -25.885  43.462  1.00 44.67           C  
ATOM   4561  O   SER B  37      13.282 -23.302  42.443  1.00 44.67           O  
ATOM   4562  OG  SER B  37      14.977 -27.082  44.198  1.00 44.67           O  
ATOM   4564  N   PRO B  38      14.415 -22.865  44.369  1.00 47.12           N  
ATOM   4565  CA  PRO B  38      14.615 -21.438  44.153  1.00 47.12           C  
ATOM   4567  C   PRO B  38      15.235 -21.142  42.786  1.00 47.12           C  
ATOM   4568  CB  PRO B  38      15.526 -20.961  45.295  1.00 47.12           C  
ATOM   4571  O   PRO B  38      15.890 -22.015  42.209  1.00 47.12           O  
ATOM   4572  CG  PRO B  38      16.241 -22.230  45.740  1.00 47.12           C  
ATOM   4575  CD  PRO B  38      15.159 -23.282  45.550  1.00 47.12           C  
ATOM   4578  N   PRO B  39      15.062 -19.912  42.290  1.00 51.32           N  
ATOM   4579  CA  PRO B  39      15.354 -19.542  40.914  1.00 51.32           C  
ATOM   4581  C   PRO B  39      16.779 -19.924  40.498  1.00 51.32           C  
ATOM   4582  CB  PRO B  39      15.061 -18.051  40.822  1.00 51.32           C  
ATOM   4585  O   PRO B  39      17.768 -19.529  41.114  1.00 51.32           O  
ATOM   4586  CG  PRO B  39      14.995 -17.566  42.274  1.00 51.32           C  
ATOM   4589  CD  PRO B  39      14.523 -18.786  43.026  1.00 51.32           C  
ATOM   4592  N   ARG B  40      16.855 -20.773  39.465  1.00 56.70           N  
ATOM   4594  CA  ARG B  40      18.052 -21.557  39.114  1.00 56.70           C  
ATOM   4596  C   ARG B  40      18.893 -20.967  37.989  1.00 56.70           C  
ATOM   4597  CB  ARG B  40      17.653 -23.000  38.769  1.00 56.70           C  
ATOM   4600  O   ARG B  40      19.961 -21.510  37.714  1.00 56.70           O  
ATOM   4601  CG  ARG B  40      17.071 -23.758  39.970  1.00 56.70           C  
ATOM   4604  CD  ARG B  40      16.923 -25.240  39.629  1.00 56.70           C  
ATOM   4607  NE  ARG B  40      16.689 -26.069  40.828  1.00 56.70           N  
ATOM   4609  NH1 ARG B  40      16.237 -28.003  39.701  1.00 56.70           N  
ATOM   4612  NH2 ARG B  40      16.270 -28.054  41.914  1.00 56.70           N  
ATOM   4615  CZ  ARG B  40      16.401 -27.359  40.820  1.00 56.70           C  
ATOM   4616  N   TRP B  41      18.445 -19.878  37.371  1.00 65.37           N  
ATOM   4618  CA  TRP B  41      19.068 -19.345  36.162  1.00 65.37           C  
ATOM   4620  C   TRP B  41      19.824 -18.048  36.404  1.00 65.37           C  
ATOM   4621  CB  TRP B  41      18.027 -19.259  35.048  1.00 65.37           C  
ATOM   4624  O   TRP B  41      19.443 -17.244  37.257  1.00 65.37           O  
ATOM   4625  CG  TRP B  41      17.408 -20.599  34.821  1.00 65.37           C  
ATOM   4626  CD1 TRP B  41      16.176 -20.984  35.216  1.00 65.37           C  
ATOM   4628  CD2 TRP B  41      18.042 -21.785  34.260  1.00 65.37           C  
ATOM   4629  CE2 TRP B  41      17.151 -22.879  34.400  1.00 65.37           C  
ATOM   4630  CE3 TRP B  41      19.277 -22.038  33.642  1.00 65.37           C  
ATOM   4632  NE1 TRP B  41      16.018 -22.332  34.968  1.00 65.37           N  
ATOM   4634  CH2 TRP B  41      18.725 -24.394  33.359  1.00 65.37           C  
ATOM   4636  CZ2 TRP B  41      17.470 -24.159  33.937  1.00 65.37           C  
ATOM   4638  CZ3 TRP B  41      19.625 -23.327  33.195  1.00 65.37           C  
ATOM   4640  N   SER B  42      20.912 -17.880  35.663  1.00 69.87           N  
ATOM   4642  CA  SER B  42      21.674 -16.651  35.504  1.00 69.87           C  
ATOM   4644  C   SER B  42      21.012 -15.748  34.469  1.00 69.87           C  
ATOM   4645  CB  SER B  42      23.101 -16.931  35.022  1.00 69.87           C  
ATOM   4648  O   SER B  42      20.363 -16.219  33.533  1.00 69.87           O  
ATOM   4649  OG  SER B  42      23.812 -17.799  35.884  1.00 69.87           O  
ATOM   4651  N   GLY B  43      21.200 -14.440  34.604  1.00 75.62           N  
ATOM   4653  CA  GLY B  43      20.650 -13.479  33.659  1.00 75.62           C  
ATOM   4656  C   GLY B  43      20.535 -12.075  34.223  1.00 75.62           C  
ATOM   4657  O   GLY B  43      20.970 -11.779  35.339  1.00 75.62           O  
ATOM   4658  N   VAL B  44      19.979 -11.193  33.397  1.00 76.70           N  
ATOM   4660  CA  VAL B  44      19.819  -9.781  33.734  1.00 76.70           C  
ATOM   4662  C   VAL B  44      18.639  -9.626  34.686  1.00 76.70           C  
ATOM   4663  CB  VAL B  44      19.665  -8.910  32.478  1.00 76.70           C  
ATOM   4665  O   VAL B  44      17.559 -10.160  34.429  1.00 76.70           O  
ATOM   4666  CG1 VAL B  44      19.671  -7.420  32.830  1.00 76.70           C  
ATOM   4670  CG2 VAL B  44      20.824  -9.131  31.496  1.00 76.70           C  
ATOM   4674  N   VAL B  45      18.860  -8.905  35.781  1.00 74.12           N  
ATOM   4676  CA  VAL B  45      17.896  -8.693  36.861  1.00 74.12           C  
ATOM   4678  C   VAL B  45      17.949  -7.249  37.364  1.00 74.12           C  
ATOM   4679  CB  VAL B  45      18.128  -9.653  38.046  1.00 74.12           C  
ATOM   4681  O   VAL B  45      19.021  -6.634  37.358  1.00 74.12           O  
ATOM   4682  CG1 VAL B  45      17.943 -11.106  37.622  1.00 74.12           C  
ATOM   4686  CG2 VAL B  45      19.508  -9.518  38.702  1.00 74.12           C  
ATOM   4690  N   PRO B  46      16.822  -6.694  37.827  1.00 74.80           N  
ATOM   4691  CA  PRO B  46      16.819  -5.452  38.584  1.00 74.80           C  
ATOM   4693  C   PRO B  46      17.395  -5.651  39.994  1.00 74.80           C  
ATOM   4694  CB  PRO B  46      15.365  -4.988  38.595  1.00 74.80           C  
ATOM   4697  O   PRO B  46      17.638  -6.772  40.447  1.00 74.80           O  
ATOM   4698  CG  PRO B  46      14.585  -6.291  38.492  1.00 74.80           C  
ATOM   4701  CD  PRO B  46      15.479  -7.227  37.693  1.00 74.80           C  
ATOM   4704  N   ASP B  47      17.631  -4.548  40.696  1.00 68.16           N  
ATOM   4706  CA  ASP B  47      18.192  -4.578  42.045  1.00 68.16           C  
ATOM   4708  C   ASP B  47      17.312  -5.332  43.046  1.00 68.16           C  
ATOM   4709  CB  ASP B  47      18.485  -3.158  42.550  1.00 68.16           C  
ATOM   4712  O   ASP B  47      16.083  -5.297  42.985  1.00 68.16           O  
ATOM   4713  CG  ASP B  47      19.830  -3.052  43.284  1.00 68.16           C  
ATOM   4714  OD1 ASP B  47      20.736  -3.865  42.975  1.00 68.16           O  
ATOM   4715  OD2 ASP B  47      19.961  -2.130  44.114  1.00 68.16           O  
ATOM   4716  N   GLY B  48      17.960  -6.033  43.976  1.00 63.04           N  
ATOM   4718  CA  GLY B  48      17.285  -6.837  44.999  1.00 63.04           C  
ATOM   4721  C   GLY B  48      16.697  -8.168  44.511  1.00 63.04           C  
ATOM   4722  O   GLY B  48      16.246  -8.956  45.338  1.00 63.04           O  
ATOM   4723  N   GLN B  49      16.734  -8.468  43.210  1.00 64.93           N  
ATOM   4725  CA  GLN B  49      16.310  -9.766  42.677  1.00 64.93           C  
ATOM   4727  C   GLN B  49      17.498 -10.737  42.589  1.00 64.93           C  
ATOM   4728  CB  GLN B  49      15.616  -9.569  41.319  1.00 64.93           C  
ATOM   4731  O   GLN B  49      18.490 -10.472  41.914  1.00 64.93           O  
ATOM   4732  CG  GLN B  49      14.260  -8.857  41.442  1.00 64.93           C  
ATOM   4735  CD  GLN B  49      13.242  -9.664  42.235  1.00 64.93           C  
ATOM   4736  NE2 GLN B  49      12.382  -9.021  42.988  1.00 64.93           N  
ATOM   4739  OE1 GLN B  49      13.206 -10.883  42.206  1.00 64.93           O  
ATOM   4740  N   THR B  50      17.395 -11.897  43.247  1.00 53.56           N  
ATOM   4742  CA  THR B  50      18.410 -12.979  43.226  1.00 53.56           C  
ATOM   4744  C   THR B  50      17.998 -14.136  42.312  1.00 53.56           C  
ATOM   4745  CB  THR B  50      18.717 -13.495  44.637  1.00 53.56           C  
ATOM   4747  O   THR B  50      18.264 -15.305  42.586  1.00 53.56           O  
ATOM   4748  CG2 THR B  50      19.281 -12.402  45.540  1.00 53.56           C  
ATOM   4752  OG1 THR B  50      17.542 -14.003  45.228  1.00 53.56           O  
ATOM   4754  N   SER B  51      17.246 -13.806  41.271  1.00 54.95           N  
ATOM   4756  CA  SER B  51      16.456 -14.728  40.475  1.00 54.95           C  
ATOM   4758  C   SER B  51      16.507 -14.267  39.039  1.00 54.95           C  
ATOM   4759  CB  SER B  51      15.015 -14.603  40.976  1.00 54.95           C  
ATOM   4762  O   SER B  51      15.882 -13.251  38.739  1.00 54.95           O  
ATOM   4763  OG  SER B  51      14.092 -15.301  40.177  1.00 54.95           O  
ATOM   4765  N   ALA B  52      17.241 -14.946  38.156  1.00 56.36           N  
ATOM   4767  CA  ALA B  52      17.215 -14.502  36.774  1.00 56.36           C  
ATOM   4769  C   ALA B  52      15.944 -14.924  36.066  1.00 56.36           C  
ATOM   4770  CB  ALA B  52      18.435 -14.899  35.980  1.00 56.36           C  
ATOM   4774  O   ALA B  52      15.358 -15.978  36.315  1.00 56.36           O  
ATOM   4775  N   TRP B  53      15.561 -14.059  35.150  1.00 61.23           N  
ATOM   4777  CA  TRP B  53      14.409 -14.221  34.301  1.00 61.23           C  
ATOM   4779  C   TRP B  53      14.873 -14.505  32.883  1.00 61.23           C  
ATOM   4780  CB  TRP B  53      13.613 -12.932  34.377  1.00 61.23           C  
ATOM   4783  O   TRP B  53      15.978 -14.131  32.480  1.00 61.23           O  
ATOM   4784  CG  TRP B  53      13.167 -12.483  35.721  1.00 61.23           C  
ATOM   4785  CD1 TRP B  53      13.072 -13.230  36.843  1.00 61.23           C  
ATOM   4787  CD2 TRP B  53      12.846 -11.131  36.123  1.00 61.23           C  
ATOM   4788  CE2 TRP B  53      12.529 -11.135  37.509  1.00 61.23           C  
ATOM   4789  CE3 TRP B  53      12.916  -9.888  35.485  1.00 61.23           C  
ATOM   4791  NE1 TRP B  53      12.660 -12.439  37.895  1.00 61.23           N  
ATOM   4793  CH2 TRP B  53      12.431  -8.751  37.587  1.00 61.23           C  
ATOM   4795  CZ2 TRP B  53      12.262  -9.976  38.229  1.00 61.23           C  
ATOM   4797  CZ3 TRP B  53      12.817  -8.716  36.238  1.00 61.23           C  
ATOM   4799  N   SER B  54      13.991 -15.125  32.110  1.00 61.27           N  
ATOM   4801  CA  SER B  54      14.172 -15.260  30.672  1.00 61.27           C  
ATOM   4803  C   SER B  54      14.259 -13.885  30.037  1.00 61.27           C  
ATOM   4804  CB  SER B  54      12.982 -15.983  30.068  1.00 61.27           C  
ATOM   4807  O   SER B  54      13.320 -13.098  30.149  1.00 61.27           O  
ATOM   4808  OG  SER B  54      12.818 -17.227  30.713  1.00 61.27           O  
ATOM   4810  N   ALA B  55      15.383 -13.603  29.388  1.00 69.34           N  
ATOM   4812  CA  ALA B  55      15.680 -12.274  28.893  1.00 69.34           C  
ATOM   4814  C   ALA B  55      16.229 -12.314  27.468  1.00 69.34           C  
ATOM   4815  CB  ALA B  55      16.648 -11.597  29.868  1.00 69.34           C  
ATOM   4819  O   ALA B  55      16.895 -13.272  27.072  1.00 69.34           O  
ATOM   4820  N   CYS B  56      15.997 -11.245  26.715  1.00 81.74           N  
ATOM   4822  CA  CYS B  56      16.808 -10.899  25.555  1.00 81.74           C  
ATOM   4824  C   CYS B  56      17.317  -9.479  25.710  1.00 81.74           C  
ATOM   4825  CB  CYS B  56      16.015 -11.104  24.275  1.00 81.74           C  
ATOM   4828  O   CYS B  56      16.540  -8.566  25.981  1.00 81.74           O  
ATOM   4829  SG  CYS B  56      16.890 -10.489  22.811  1.00 81.74           S  
ATOM   4831  N   THR B  57      18.626  -9.322  25.552  1.00 90.00           N  
ATOM   4833  CA  THR B  57      19.303  -8.035  25.624  1.00 90.00           C  
ATOM   4835  C   THR B  57      19.793  -7.655  24.237  1.00 90.00           C  
ATOM   4836  CB  THR B  57      20.450  -8.066  26.636  1.00 90.00           C  
ATOM   4838  O   THR B  57      20.560  -8.400  23.625  1.00 90.00           O  
ATOM   4839  CG2 THR B  57      21.185  -6.732  26.735  1.00 90.00           C  
ATOM   4843  OG1 THR B  57      19.935  -8.329  27.927  1.00 90.00           O  
ATOM   4845  N   LEU B  58      19.367  -6.486  23.767  1.00 93.69           N  
ATOM   4847  CA  LEU B  58      19.758  -5.916  22.481  1.00 93.69           C  
ATOM   4849  C   LEU B  58      20.434  -4.562  22.702  1.00 93.69           C  
ATOM   4850  CB  LEU B  58      18.530  -5.795  21.557  1.00 93.69           C  
ATOM   4853  O   LEU B  58      20.030  -3.797  23.575  1.00 93.69           O  
ATOM   4854  CG  LEU B  58      17.785  -7.116  21.288  1.00 93.69           C  
ATOM   4856  CD1 LEU B  58      16.612  -6.871  20.345  1.00 93.69           C  
ATOM   4860  CD2 LEU B  58      18.665  -8.176  20.623  1.00 93.69           C  
ATOM   4864  N   GLU B  59      21.467  -4.280  21.918  1.00 96.20           N  
ATOM   4866  CA  GLU B  59      22.093  -2.966  21.812  1.00 96.20           C  
ATOM   4868  C   GLU B  59      21.221  -2.031  20.966  1.00 96.20           C  
ATOM   4869  CB  GLU B  59      23.508  -3.103  21.224  1.00 96.20           C  
ATOM   4872  O   GLU B  59      20.648  -2.436  19.949  1.00 96.20           O  
ATOM   4873  CG  GLU B  59      24.286  -1.784  21.319  1.00 96.20           C  
ATOM   4876  CD  GLU B  59      25.757  -1.914  20.909  1.00 96.20           C  
ATOM   4877  OE1 GLU B  59      26.238  -1.070  20.122  1.00 96.20           O  
ATOM   4878  OE2 GLU B  59      26.499  -2.736  21.507  1.00 96.20           O  
ATOM   4879  N   LEU B  60      21.148  -0.770  21.392  1.00 97.76           N  
ATOM   4881  CA  LEU B  60      20.386   0.300  20.757  1.00 97.76           C  
ATOM   4883  C   LEU B  60      21.335   1.419  20.280  1.00 97.76           C  
ATOM   4884  CB  LEU B  60      19.330   0.803  21.755  1.00 97.76           C  
ATOM   4887  O   LEU B  60      21.517   2.407  20.992  1.00 97.76           O  
ATOM   4888  CG  LEU B  60      18.266  -0.222  22.179  1.00 97.76           C  
ATOM   4890  CD1 LEU B  60      17.226   0.510  23.025  1.00 97.76           C  
ATOM   4894  CD2 LEU B  60      17.537  -0.892  21.015  1.00 97.76           C  
ATOM   4898  N   PRO B  61      21.975   1.270  19.104  1.00 96.74           N  
ATOM   4899  CA  PRO B  61      22.950   2.234  18.579  1.00 96.74           C  
ATOM   4901  C   PRO B  61      22.337   3.500  17.950  1.00 96.74           C  
ATOM   4902  CB  PRO B  61      23.744   1.435  17.539  1.00 96.74           C  
ATOM   4905  O   PRO B  61      23.078   4.384  17.527  1.00 96.74           O  
ATOM   4906  CG  PRO B  61      22.687   0.485  16.982  1.00 96.74           C  
ATOM   4909  CD  PRO B  61      21.931   0.092  18.245  1.00 96.74           C  
ATOM   4912  N   GLY B  62      21.012   3.566  17.819  1.00 95.75           N  
ATOM   4914  CA  GLY B  62      20.275   4.697  17.259  1.00 95.75           C  
ATOM   4917  C   GLY B  62      20.076   5.848  18.247  1.00 95.75           C  
ATOM   4918  O   GLY B  62      20.886   6.073  19.145  1.00 95.75           O  
ATOM   4919  N   ALA B  63      18.970   6.571  18.085  1.00 95.07           N  
ATOM   4921  CA  ALA B  63      18.659   7.761  18.873  1.00 95.07           C  
ATOM   4923  C   ALA B  63      17.247   7.707  19.471  1.00 95.07           C  
ATOM   4924  CB  ALA B  63      18.894   8.997  17.998  1.00 95.07           C  
ATOM   4928  O   ALA B  63      16.386   6.941  19.031  1.00 95.07           O  
ATOM   4929  N   PHE B  64      17.011   8.531  20.488  1.00 95.91           N  
ATOM   4931  CA  PHE B  64      15.746   8.602  21.214  1.00 95.91           C  
ATOM   4933  C   PHE B  64      15.068   9.934  20.940  1.00 95.91           C  
ATOM   4934  CB  PHE B  64      15.976   8.403  22.715  1.00 95.91           C  
ATOM   4937  O   PHE B  64      15.727  10.967  20.885  1.00 95.91           O  
ATOM   4938  CG  PHE B  64      16.642   7.086  23.046  1.00 95.91           C  
ATOM   4939  CD1 PHE B  64      15.865   5.939  23.292  1.00 95.91           C  
ATOM   4941  CD2 PHE B  64      18.046   7.004  23.078  1.00 95.91           C  
ATOM   4943  CE1 PHE B  64      16.496   4.711  23.558  1.00 95.91           C  
ATOM   4945  CE2 PHE B  64      18.674   5.775  23.332  1.00 95.91           C  
ATOM   4947  CZ  PHE B  64      17.899   4.627  23.564  1.00 95.91           C  
ATOM   4949  N   TYR B  65      13.749   9.912  20.792  1.00 91.36           N  
ATOM   4951  CA  TYR B  65      12.976  11.079  20.400  1.00 91.36           C  
ATOM   4953  C   TYR B  65      11.735  11.244  21.264  1.00 91.36           C  
ATOM   4954  CB  TYR B  65      12.583  10.984  18.921  1.00 91.36           C  
ATOM   4957  O   TYR B  65      11.014  10.283  21.527  1.00 91.36           O  
ATOM   4958  CG  TYR B  65      13.758  11.014  17.967  1.00 91.36           C  
ATOM   4959  CD1 TYR B  65      14.156  12.234  17.385  1.00 91.36           C  
ATOM   4961  CD2 TYR B  65      14.468   9.832  17.681  1.00 91.36           C  
ATOM   4963  CE1 TYR B  65      15.261  12.271  16.515  1.00 91.36           C  
ATOM   4965  CE2 TYR B  65      15.585   9.872  16.826  1.00 91.36           C  
ATOM   4967  OH  TYR B  65      17.045  11.140  15.398  1.00 91.36           O  
ATOM   4969  CZ  TYR B  65      15.981  11.093  16.239  1.00 91.36           C  
ATOM   4970  N   GLN B  66      11.437  12.486  21.626  1.00 89.38           N  
ATOM   4972  CA  GLN B  66      10.149  12.885  22.170  1.00 89.38           C  
ATOM   4974  C   GLN B  66       9.470  13.800  21.147  1.00 89.38           C  
ATOM   4975  CB  GLN B  66      10.358  13.528  23.543  1.00 89.38           C  
ATOM   4978  O   GLN B  66       9.879  14.940  20.922  1.00 89.38           O  
ATOM   4979  CG  GLN B  66       9.013  13.716  24.250  1.00 89.38           C  
ATOM   4982  CD  GLN B  66       9.143  14.355  25.626  1.00 89.38           C  
ATOM   4983  NE2 GLN B  66       8.030  14.604  26.271  1.00 89.38           N  
ATOM   4986  OE1 GLN B  66      10.207  14.677  26.127  1.00 89.38           O  
ATOM   4987  N   GLY B  67       8.462  13.266  20.453  1.00 78.77           N  
ATOM   4989  CA  GLY B  67       7.925  13.903  19.251  1.00 78.77           C  
ATOM   4992  C   GLY B  67       9.000  14.035  18.166  1.00 78.77           C  
ATOM   4993  O   GLY B  67       9.561  13.037  17.713  1.00 78.77           O  
ATOM   4994  N   ALA B  68       9.278  15.272  17.755  1.00 79.69           N  
ATOM   4996  CA  ALA B  68      10.287  15.613  16.750  1.00 79.69           C  
ATOM   4998  C   ALA B  68      11.679  15.904  17.344  1.00 79.69           C  
ATOM   4999  CB  ALA B  68       9.739  16.819  15.982  1.00 79.69           C  
ATOM   5003  O   ALA B  68      12.648  16.065  16.605  1.00 79.69           O  
ATOM   5004  N   GLN B  69      11.791  16.003  18.668  1.00 86.63           N  
ATOM   5006  CA  GLN B  69      13.030  16.387  19.331  1.00 86.63           C  
ATOM   5008  C   GLN B  69      13.834  15.150  19.726  1.00 86.63           C  
ATOM   5009  CB  GLN B  69      12.684  17.275  20.532  1.00 86.63           C  
ATOM   5012  O   GLN B  69      13.318  14.283  20.428  1.00 86.63           O  
ATOM   5013  CG  GLN B  69      13.948  17.731  21.267  1.00 86.63           C  
ATOM   5016  CD  GLN B  69      13.680  18.686  22.419  1.00 86.63           C  
ATOM   5017  NE2 GLN B  69      14.701  19.023  23.172  1.00 86.63           N  
ATOM   5020  OE1 GLN B  69      12.583  19.158  22.667  1.00 86.63           O  
ATOM   5021  N   GLU B  70      15.099  15.093  19.318  1.00 91.59           N  
ATOM   5023  CA  GLU B  70      16.053  14.112  19.842  1.00 91.59           C  
ATOM   5025  C   GLU B  70      16.376  14.418  21.313  1.00 91.59           C  
ATOM   5026  CB  GLU B  70      17.320  14.097  18.977  1.00 91.59           C  
ATOM   5029  O   GLU B  70      16.568  15.580  21.690  1.00 91.59           O  
ATOM   5030  CG  GLU B  70      18.215  12.890  19.297  1.00 91.59           C  
ATOM   5033  CD  GLU B  70      19.485  12.835  18.434  1.00 91.59           C  
ATOM   5034  OE1 GLU B  70      20.435  12.142  18.863  1.00 91.59           O  
ATOM   5035  OE2 GLU B  70      19.508  13.475  17.357  1.00 91.59           O  
ATOM   5036  N   ILE B  71      16.422  13.384  22.152  1.00 94.62           N  
ATOM   5038  CA  ILE B  71      16.641  13.494  23.595  1.00 94.62           C  
ATOM   5040  C   ILE B  71      17.718  12.521  24.088  1.00 94.62           C  
ATOM   5041  CB  ILE B  71      15.324  13.311  24.389  1.00 94.62           C  
ATOM   5043  O   ILE B  71      17.950  11.466  23.502  1.00 94.62           O  
ATOM   5044  CG1 ILE B  71      14.740  11.885  24.277  1.00 94.62           C  
ATOM   5047  CG2 ILE B  71      14.270  14.361  23.990  1.00 94.62           C  
ATOM   5051  CD1 ILE B  71      13.822  11.545  25.451  1.00 94.62           C  
ATOM   5055  N   ASP B  72      18.321  12.846  25.232  1.00 95.52           N  
ATOM   5057  CA  ASP B  72      19.073  11.884  26.038  1.00 95.52           C  
ATOM   5059  C   ASP B  72      18.129  11.275  27.091  1.00 95.52           C  
ATOM   5060  CB  ASP B  72      20.293  12.567  26.686  1.00 95.52           C  
ATOM   5063  O   ASP B  72      17.612  12.022  27.933  1.00 95.52           O  
ATOM   5064  CG  ASP B  72      21.200  11.608  27.481  1.00 95.52           C  
ATOM   5065  OD1 ASP B  72      20.810  10.440  27.716  1.00 95.52           O  
ATOM   5066  OD2 ASP B  72      22.293  12.045  27.903  1.00 95.52           O  
ATOM   5067  N   PRO B  73      17.910   9.944  27.108  1.00 96.13           N  
ATOM   5068  CA  PRO B  73      17.083   9.299  28.127  1.00 96.13           C  
ATOM   5070  C   PRO B  73      17.536   9.579  29.566  1.00 96.13           C  
ATOM   5071  CB  PRO B  73      17.144   7.802  27.822  1.00 96.13           C  
ATOM   5074  O   PRO B  73      16.711   9.553  30.476  1.00 96.13           O  
ATOM   5075  CG  PRO B  73      17.485   7.742  26.337  1.00 96.13           C  
ATOM   5078  CD  PRO B  73      18.356   8.972  26.119  1.00 96.13           C  
ATOM   5081  N   VAL B  74      18.819   9.893  29.794  1.00 95.88           N  
ATOM   5083  CA  VAL B  74      19.307  10.301  31.122  1.00 95.88           C  
ATOM   5085  C   VAL B  74      18.661  11.605  31.584  1.00 95.88           C  
ATOM   5086  CB  VAL B  74      20.841  10.444  31.140  1.00 95.88           C  
ATOM   5088  O   VAL B  74      18.331  11.739  32.759  1.00 95.88           O  
ATOM   5089  CG1 VAL B  74      21.379  10.887  32.508  1.00 95.88           C  
ATOM   5093  CG2 VAL B  74      21.505   9.108  30.799  1.00 95.88           C  
ATOM   5097  N   ALA B  75      18.458  12.556  30.673  1.00 92.31           N  
ATOM   5099  CA  ALA B  75      17.846  13.845  30.990  1.00 92.31           C  
ATOM   5101  C   ALA B  75      16.324  13.748  31.180  1.00 92.31           C  
ATOM   5102  CB  ALA B  75      18.212  14.833  29.878  1.00 92.31           C  
ATOM   5106  O   ALA B  75      15.744  14.577  31.878  1.00 92.31           O  
ATOM   5107  N   ALA B  76      15.681  12.747  30.573  1.00 89.67           N  
ATOM   5109  CA  ALA B  76      14.246  12.494  30.708  1.00 89.67           C  
ATOM   5111  C   ALA B  76      13.884  11.636  31.935  1.00 89.67           C  
ATOM   5112  CB  ALA B  76      13.754  11.860  29.401  1.00 89.67           C  
ATOM   5116  O   ALA B  76      12.704  11.419  32.205  1.00 89.67           O  
ATOM   5117  N   ALA B  77      14.869  11.119  32.671  1.00 89.45           N  
ATOM   5119  CA  ALA B  77      14.623  10.205  33.776  1.00 89.45           C  
ATOM   5121  C   ALA B  77      14.047  10.919  35.012  1.00 89.45           C  
ATOM   5122  CB  ALA B  77      15.918   9.454  34.087  1.00 89.45           C  
ATOM   5126  O   ALA B  77      14.619  11.885  35.510  1.00 89.45           O  
ATOM   5127  N   ASP B  78      12.958  10.373  35.558  1.00 86.89           N  
ATOM   5129  CA  ASP B  78      12.380  10.742  36.869  1.00 86.89           C  
ATOM   5131  C   ASP B  78      12.552   9.620  37.916  1.00 86.89           C  
ATOM   5132  CB  ASP B  78      10.907  11.120  36.662  1.00 86.89           C  
ATOM   5135  O   ASP B  78      12.132   9.695  39.067  1.00 86.89           O  
ATOM   5136  CG  ASP B  78      10.293  11.877  37.848  1.00 86.89           C  
ATOM   5137  OD1 ASP B  78      11.030  12.577  38.575  1.00 86.89           O  
ATOM   5138  OD2 ASP B  78       9.048  11.818  37.970  1.00 86.89           O  
ATOM   5139  N   GLY B  79      13.203   8.536  37.505  1.00 86.48           N  
ATOM   5141  CA  GLY B  79      13.482   7.373  38.319  1.00 86.48           C  
ATOM   5144  C   GLY B  79      14.503   6.514  37.601  1.00 86.48           C  
ATOM   5145  O   GLY B  79      14.471   6.376  36.377  1.00 86.48           O  
ATOM   5146  N   THR B  80      15.423   5.948  38.366  1.00 92.67           N  
ATOM   5148  CA  THR B  80      16.400   5.001  37.849  1.00 92.67           C  
ATOM   5150  C   THR B  80      16.496   3.813  38.780  1.00 92.67           C  
ATOM   5151  CB  THR B  80      17.782   5.631  37.624  1.00 92.67           C  
ATOM   5153  O   THR B  80      16.164   3.891  39.966  1.00 92.67           O  
ATOM   5154  CG2 THR B  80      17.760   6.845  36.699  1.00 92.67           C  
ATOM   5158  OG1 THR B  80      18.369   6.044  38.834  1.00 92.67           O  
ATOM   5160  N   PHE B  81      16.945   2.688  38.242  1.00 91.00           N  
ATOM   5162  CA  PHE B  81      17.266   1.534  39.064  1.00 91.00           C  
ATOM   5164  C   PHE B  81      18.433   0.757  38.501  1.00 91.00           C  
ATOM   5165  CB  PHE B  81      16.044   0.637  39.265  1.00 91.00           C  
ATOM   5168  O   PHE B  81      18.849   0.900  37.347  1.00 91.00           O  
ATOM   5169  CG  PHE B  81      15.494   0.001  38.012  1.00 91.00           C  
ATOM   5170  CD1 PHE B  81      14.456   0.649  37.328  1.00 91.00           C  
ATOM   5172  CD2 PHE B  81      15.987  -1.231  37.542  1.00 91.00           C  
ATOM   5174  CE1 PHE B  81      13.875   0.059  36.196  1.00 91.00           C  
ATOM   5176  CE2 PHE B  81      15.422  -1.816  36.396  1.00 91.00           C  
ATOM   5178  CZ  PHE B  81      14.351  -1.179  35.742  1.00 91.00           C  
ATOM   5180  N   ALA B  82      18.975  -0.081  39.369  1.00 91.29           N  
ATOM   5182  CA  ALA B  82      20.121  -0.877  39.052  1.00 91.29           C  
ATOM   5184  C   ALA B  82      19.762  -2.088  38.179  1.00 91.29           C  
ATOM   5185  CB  ALA B  82      20.838  -1.203  40.373  1.00 91.29           C  
ATOM   5189  O   ALA B  82      18.981  -2.939  38.588  1.00 91.29           O  
ATOM   5190  N   VAL B  83      20.361  -2.174  36.984  1.00 91.03           N  
ATOM   5192  CA  VAL B  83      20.411  -3.391  36.164  1.00 91.03           C  
ATOM   5194  C   VAL B  83      21.688  -4.174  36.460  1.00 91.03           C  
ATOM   5195  CB  VAL B  83      20.298  -3.071  34.663  1.00 91.03           C  
ATOM   5197  O   VAL B  83      22.807  -3.656  36.365  1.00 91.03           O  
ATOM   5198  CG1 VAL B  83      20.269  -4.354  33.834  1.00 91.03           C  
ATOM   5202  CG2 VAL B  83      19.004  -2.303  34.386  1.00 91.03           C  
ATOM   5206  N   ASN B  84      21.516  -5.437  36.815  1.00 88.25           N  
ATOM   5208  CA  ASN B  84      22.571  -6.332  37.256  1.00 88.25           C  
ATOM   5210  C   ASN B  84      22.529  -7.641  36.459  1.00 88.25           C  
ATOM   5211  CB  ASN B  84      22.377  -6.584  38.757  1.00 88.25           C  
ATOM   5214  O   ASN B  84      21.514  -7.984  35.866  1.00 88.25           O  
ATOM   5215  CG  ASN B  84      22.332  -5.318  39.603  1.00 88.25           C  
ATOM   5216  ND2 ASN B  84      21.286  -5.138  40.373  1.00 88.25           N  
ATOM   5219  OD1 ASN B  84      23.236  -4.496  39.569  1.00 88.25           O  
ATOM   5220  N   HIS B  85      23.618  -8.399  36.479  1.00 86.90           N  
ATOM   5222  CA  HIS B  85      23.645  -9.796  36.073  1.00 86.90           C  
ATOM   5224  C   HIS B  85      23.784 -10.662  37.317  1.00 86.90           C  
ATOM   5225  CB  HIS B  85      24.789 -10.050  35.089  1.00 86.90           C  
ATOM   5228  O   HIS B  85      24.796 -10.583  38.020  1.00 86.90           O  
ATOM   5229  CG  HIS B  85      24.872 -11.490  34.670  1.00 86.90           C  
ATOM   5230  CD2 HIS B  85      24.190 -12.077  33.640  1.00 86.90           C  
ATOM   5232  ND1 HIS B  85      25.570 -12.482  35.317  1.00 86.90           N  
ATOM   5234  CE1 HIS B  85      25.314 -13.641  34.688  1.00 86.90           C  
ATOM   5236  NE2 HIS B  85      24.483 -13.443  33.658  1.00 86.90           N  
ATOM   5237  N   TRP B  86      22.795 -11.509  37.572  1.00 81.33           N  
ATOM   5239  CA  TRP B  86      22.908 -12.563  38.568  1.00 81.33           C  
ATOM   5241  C   TRP B  86      23.524 -13.795  37.918  1.00 81.33           C  
ATOM   5242  CB  TRP B  86      21.533 -12.864  39.158  1.00 81.33           C  
ATOM   5245  O   TRP B  86      23.032 -14.262  36.897  1.00 81.33           O  
ATOM   5246  CG  TRP B  86      21.545 -13.932  40.202  1.00 81.33           C  
ATOM   5247  CD1 TRP B  86      20.945 -15.138  40.098  1.00 81.33           C  
ATOM   5249  CD2 TRP B  86      22.173 -13.907  41.519  1.00 81.33           C  
ATOM   5250  CE2 TRP B  86      21.895 -15.142  42.175  1.00 81.33           C  
ATOM   5251  CE3 TRP B  86      22.940 -12.961  42.231  1.00 81.33           C  
ATOM   5253  NE1 TRP B  86      21.126 -15.842  41.272  1.00 81.33           N  
ATOM   5255  CH2 TRP B  86      23.109 -14.458  44.153  1.00 81.33           C  
ATOM   5257  CZ2 TRP B  86      22.348 -15.422  43.471  1.00 81.33           C  
ATOM   5259  CZ3 TRP B  86      23.402 -13.230  43.534  1.00 81.33           C  
ATOM   5261  N   ASN B  87      24.609 -14.312  38.488  1.00 79.23           N  
ATOM   5263  CA  ASN B  87      25.185 -15.587  38.079  1.00 79.23           C  
ATOM   5265  C   ASN B  87      24.908 -16.634  39.162  1.00 79.23           C  
ATOM   5266  CB  ASN B  87      26.671 -15.382  37.762  1.00 79.23           C  
ATOM   5269  O   ASN B  87      25.422 -16.531  40.276  1.00 79.23           O  
ATOM   5270  CG  ASN B  87      27.345 -16.652  37.265  1.00 79.23           C  
ATOM   5271  ND2 ASN B  87      28.088 -16.574  36.186  1.00 79.23           N  
ATOM   5274  OD1 ASN B  87      27.231 -17.733  37.817  1.00 79.23           O  
ATOM   5275  N   THR B  88      24.109 -17.649  38.839  1.00 73.87           N  
ATOM   5277  CA  THR B  88      23.702 -18.690  39.799  1.00 73.87           C  
ATOM   5279  C   THR B  88      24.821 -19.655  40.138  1.00 73.87           C  
ATOM   5280  CB  THR B  88      22.517 -19.500  39.269  1.00 73.87           C  
ATOM   5282  O   THR B  88      24.892 -20.129  41.269  1.00 73.87           O  
ATOM   5283  CG2 THR B  88      21.293 -18.605  39.284  1.00 73.87           C  
ATOM   5287  OG1 THR B  88      22.782 -19.955  37.964  1.00 73.87           O  
ATOM   5289  N   THR B  89      25.735 -19.901  39.198  1.00 74.34           N  
ATOM   5291  CA  THR B  89      26.847 -20.843  39.379  1.00 74.34           C  
ATOM   5293  C   THR B  89      27.798 -20.386  40.484  1.00 74.34           C  
ATOM   5294  CB  THR B  89      27.617 -21.023  38.062  1.00 74.34           C  
ATOM   5296  O   THR B  89      28.285 -21.209  41.254  1.00 74.34           O  
ATOM   5297  CG2 THR B  89      28.763 -22.029  38.178  1.00 74.34           C  
ATOM   5301  OG1 THR B  89      26.769 -21.523  37.052  1.00 74.34           O  
ATOM   5303  N   ASN B  90      28.064 -19.080  40.583  1.00 76.57           N  
ATOM   5305  CA  ASN B  90      28.950 -18.508  41.604  1.00 76.57           C  
ATOM   5307  C   ASN B  90      28.232 -17.594  42.615  1.00 76.57           C  
ATOM   5308  CB  ASN B  90      30.156 -17.849  40.911  1.00 76.57           C  
ATOM   5311  O   ASN B  90      28.905 -16.953  43.421  1.00 76.57           O  
ATOM   5312  CG  ASN B  90      29.791 -16.653  40.055  1.00 76.57           C  
ATOM   5313  ND2 ASN B  90      30.664 -16.237  39.168  1.00 76.57           N  
ATOM   5316  OD1 ASN B  90      28.735 -16.063  40.153  1.00 76.57           O  
ATOM   5317  N   GLN B  91      26.896 -17.539  42.562  1.00 75.29           N  
ATOM   5319  CA  GLN B  91      26.025 -16.699  43.396  1.00 75.29           C  
ATOM   5321  C   GLN B  91      26.482 -15.239  43.490  1.00 75.29           C  
ATOM   5322  CB  GLN B  91      25.793 -17.339  44.769  1.00 75.29           C  
ATOM   5325  O   GLN B  91      26.487 -14.630  44.563  1.00 75.29           O  
ATOM   5326  CG  GLN B  91      25.173 -18.736  44.658  1.00 75.29           C  
ATOM   5329  CD  GLN B  91      24.461 -19.108  45.949  1.00 75.29           C  
ATOM   5330  NE2 GLN B  91      23.173 -19.371  45.903  1.00 75.29           N  
ATOM   5333  OE1 GLN B  91      25.029 -19.144  47.027  1.00 75.29           O  
ATOM   5334  N   LYS B  92      26.912 -14.677  42.359  1.00 80.61           N  
ATOM   5336  CA  LYS B  92      27.477 -13.330  42.301  1.00 80.61           C  
ATOM   5338  C   LYS B  92      26.556 -12.403  41.520  1.00 80.61           C  
ATOM   5339  CB  LYS B  92      28.908 -13.412  41.752  1.00 80.61           C  
ATOM   5342  O   LYS B  92      26.172 -12.703  40.389  1.00 80.61           O  
ATOM   5343  CG  LYS B  92      29.821 -12.353  42.373  1.00 80.61           C  
ATOM   5346  CD  LYS B  92      31.240 -12.491  41.812  1.00 80.61           C  
ATOM   5349  CE  LYS B  92      32.169 -11.519  42.543  1.00 80.61           C  
ATOM   5352  NZ  LYS B  92      33.530 -11.522  41.954  1.00 80.61           N  
ATOM   5356  N   LEU B  93      26.243 -11.260  42.125  1.00 82.46           N  
ATOM   5358  CA  LEU B  93      25.553 -10.155  41.471  1.00 82.46           C  
ATOM   5360  C   LEU B  93      26.594  -9.183  40.906  1.00 82.46           C  
ATOM   5361  CB  LEU B  93      24.606  -9.478  42.481  1.00 82.46           C  
ATOM   5364  O   LEU B  93      27.425  -8.659  41.647  1.00 82.46           O  
ATOM   5365  CG  LEU B  93      23.586  -8.527  41.827  1.00 82.46           C  
ATOM   5367  CD1 LEU B  93      22.496  -9.297  41.074  1.00 82.46           C  
ATOM   5371  CD2 LEU B  93      22.911  -7.676  42.899  1.00 82.46           C  
ATOM   5375  N   THR B  94      26.553  -8.946  39.598  1.00 88.38           N  
ATOM   5377  CA  THR B  94      27.441  -7.998  38.916  1.00 88.38           C  
ATOM   5379  C   THR B  94      26.627  -6.817  38.416  1.00 88.38           C  
ATOM   5380  CB  THR B  94      28.181  -8.663  37.750  1.00 88.38           C  
ATOM   5382  O   THR B  94      25.737  -6.989  37.589  1.00 88.38           O  
ATOM   5383  CG2 THR B  94      29.160  -7.714  37.056  1.00 88.38           C  
ATOM   5387  OG1 THR B  94      28.949  -9.753  38.214  1.00 88.38           O  
ATOM   5389  N   ARG B  95      26.957  -5.611  38.876  1.00 91.65           N  
ATOM   5391  CA  ARG B  95      26.370  -4.368  38.366  1.00 91.65           C  
ATOM   5393  C   ARG B  95      26.715  -4.199  36.884  1.00 91.65           C  
ATOM   5394  CB  ARG B  95      26.918  -3.203  39.204  1.00 91.65           C  
ATOM   5397  O   ARG B  95      27.895  -4.176  36.554  1.00 91.65           O  
ATOM   5398  CG  ARG B  95      26.213  -1.872  38.924  1.00 91.65           C  
ATOM   5401  CD  ARG B  95      25.122  -1.605  39.965  1.00 91.65           C  
ATOM   5404  NE  ARG B  95      24.358  -0.404  39.604  1.00 91.65           N  
ATOM   5406  NH1 ARG B  95      22.927  -1.526  38.286  1.00 91.65           N  
ATOM   5409  NH2 ARG B  95      22.947   0.726  38.250  1.00 91.65           N  
ATOM   5412  CZ  ARG B  95      23.396  -0.396  38.724  1.00 91.65           C  
ATOM   5413  N   LEU B  96      25.712  -4.086  36.011  1.00 94.23           N  
ATOM   5415  CA  LEU B  96      25.925  -3.866  34.573  1.00 94.23           C  
ATOM   5417  C   LEU B  96      25.777  -2.395  34.189  1.00 94.23           C  
ATOM   5418  CB  LEU B  96      24.930  -4.698  33.752  1.00 94.23           C  
ATOM   5421  O   LEU B  96      26.546  -1.881  33.376  1.00 94.23           O  
ATOM   5422  CG  LEU B  96      25.007  -6.222  33.920  1.00 94.23           C  
ATOM   5424  CD1 LEU B  96      23.981  -6.823  32.959  1.00 94.23           C  
ATOM   5428  CD2 LEU B  96      26.399  -6.788  33.638  1.00 94.23           C  
ATOM   5432  N   GLY B  97      24.779  -1.725  34.760  1.00 96.49           N  
ATOM   5434  CA  GLY B  97      24.465  -0.344  34.427  1.00 96.49           C  
ATOM   5437  C   GLY B  97      23.117   0.107  34.967  1.00 96.49           C  
ATOM   5438  O   GLY B  97      22.499  -0.563  35.797  1.00 96.49           O  
ATOM   5439  N   THR B  98      22.643   1.257  34.511  1.00 96.63           N  
ATOM   5441  CA  THR B  98      21.485   1.938  35.106  1.00 96.63           C  
ATOM   5443  C   THR B  98      20.323   2.009  34.128  1.00 96.63           C  
ATOM   5444  CB  THR B  98      21.911   3.314  35.632  1.00 96.63           C  
ATOM   5446  O   THR B  98      20.520   2.375  32.971  1.00 96.63           O  
ATOM   5447  CG2 THR B  98      20.755   4.092  36.249  1.00 96.63           C  
ATOM   5451  OG1 THR B  98      22.838   3.112  36.673  1.00 96.63           O  
ATOM   5453  N   ALA B  99      19.126   1.649  34.595  1.00 94.81           N  
ATOM   5455  CA  ALA B  99      17.875   1.815  33.870  1.00 94.81           C  
ATOM   5457  C   ALA B  99      17.383   3.260  33.965  1.00 94.81           C  
ATOM   5458  CB  ALA B  99      16.832   0.848  34.427  1.00 94.81           C  
ATOM   5462  O   ALA B  99      17.355   3.822  35.058  1.00 94.81           O  
ATOM   5463  N   TYR B 100      16.976   3.826  32.830  1.00 96.42           N  
ATOM   5465  CA  TYR B 100      16.462   5.200  32.717  1.00 96.42           C  
ATOM   5467  C   TYR B 100      15.028   5.249  32.183  1.00 96.42           C  
ATOM   5468  CB  TYR B 100      17.402   6.019  31.827  1.00 96.42           C  
ATOM   5471  O   TYR B 100      14.345   6.266  32.293  1.00 96.42           O  
ATOM   5472  CG  TYR B 100      18.777   6.220  32.431  1.00 96.42           C  
ATOM   5473  CD1 TYR B 100      19.009   7.298  33.304  1.00 96.42           C  
ATOM   5475  CD2 TYR B 100      19.817   5.314  32.154  1.00 96.42           C  
ATOM   5477  CE1 TYR B 100      20.279   7.488  33.877  1.00 96.42           C  
ATOM   5479  CE2 TYR B 100      21.089   5.496  32.724  1.00 96.42           C  
ATOM   5481  OH  TYR B 100      22.549   6.762  34.144  1.00 96.42           O  
ATOM   5483  CZ  TYR B 100      21.323   6.590  33.583  1.00 96.42           C  
ATOM   5484  N   GLY B 101      14.544   4.135  31.639  1.00 94.75           N  
ATOM   5486  CA  GLY B 101      13.153   4.002  31.262  1.00 94.75           C  
ATOM   5489  C   GLY B 101      12.734   2.562  31.094  1.00 94.75           C  
ATOM   5490  O   GLY B 101      13.538   1.629  31.154  1.00 94.75           O  
ATOM   5491  N   CYS B 102      11.441   2.393  30.902  1.00 92.85           N  
ATOM   5493  CA  CYS B 102      10.831   1.088  30.769  1.00 92.85           C  
ATOM   5495  C   CYS B 102       9.481   1.174  30.072  1.00 92.85           C  
ATOM   5496  CB  CYS B 102      10.697   0.447  32.162  1.00 92.85           C  
ATOM   5499  O   CYS B 102       8.880   2.243  29.952  1.00 92.85           O  
ATOM   5500  SG  CYS B 102       9.882   1.579  33.326  1.00 92.85           S  
ATOM   5502  N   ASN B 103       8.994   0.022  29.648  1.00 92.61           N  
ATOM   5504  CA  ASN B 103       7.626  -0.187  29.224  1.00 92.61           C  
ATOM   5506  C   ASN B 103       7.213  -1.608  29.620  1.00 92.61           C  
ATOM   5507  CB  ASN B 103       7.545   0.106  27.721  1.00 92.61           C  
ATOM   5510  O   ASN B 103       8.057  -2.470  29.873  1.00 92.61           O  
ATOM   5511  CG  ASN B 103       6.141   0.345  27.212  1.00 92.61           C  
ATOM   5512  ND2 ASN B 103       6.014   0.708  25.960  1.00 92.61           N  
ATOM   5515  OD1 ASN B 103       5.163   0.211  27.927  1.00 92.61           O  
ATOM   5516  N   GLN B 104       5.920  -1.860  29.727  1.00 89.32           N  
ATOM   5518  CA  GLN B 104       5.411  -3.187  30.037  1.00 89.32           C  
ATOM   5520  C   GLN B 104       4.009  -3.352  29.476  1.00 89.32           C  
ATOM   5521  CB  GLN B 104       5.443  -3.469  31.549  1.00 89.32           C  
ATOM   5524  O   GLN B 104       3.220  -2.411  29.443  1.00 89.32           O  
ATOM   5525  CG  GLN B 104       4.629  -2.444  32.349  1.00 89.32           C  
ATOM   5528  CD  GLN B 104       4.559  -2.727  33.840  1.00 89.32           C  
ATOM   5529  NE2 GLN B 104       3.881  -1.857  34.552  1.00 89.32           N  
ATOM   5532  OE1 GLN B 104       5.103  -3.679  34.383  1.00 89.32           O  
ATOM   5533  N   HIS B 105       3.684  -4.570  29.070  1.00 88.66           N  
ATOM   5535  CA  HIS B 105       2.362  -4.889  28.567  1.00 88.66           C  
ATOM   5537  C   HIS B 105       1.987  -6.329  28.890  1.00 88.66           C  
ATOM   5538  CB  HIS B 105       2.306  -4.596  27.066  1.00 88.66           C  
ATOM   5541  O   HIS B 105       2.840  -7.215  28.977  1.00 88.66           O  
ATOM   5542  CG  HIS B 105       0.907  -4.651  26.523  1.00 88.66           C  
ATOM   5543  CD2 HIS B 105       0.288  -5.724  25.943  1.00 88.66           C  
ATOM   5545  ND1 HIS B 105      -0.005  -3.624  26.565  1.00 88.66           N  
ATOM   5547  CE1 HIS B 105      -1.155  -4.070  26.034  1.00 88.66           C  
ATOM   5549  NE2 HIS B 105      -1.025  -5.353  25.652  1.00 88.66           N  
ATOM   5550  N   ARG B 106       0.684  -6.561  29.046  1.00 84.37           N  
ATOM   5552  CA  ARG B 106       0.079  -7.877  29.225  1.00 84.37           C  
ATOM   5554  C   ARG B 106      -1.063  -8.037  28.232  1.00 84.37           C  
ATOM   5555  CB  ARG B 106      -0.426  -8.032  30.668  1.00 84.37           C  
ATOM   5558  O   ARG B 106      -2.055  -7.325  28.327  1.00 84.37           O  
ATOM   5559  CG  ARG B 106       0.673  -8.539  31.597  1.00 84.37           C  
ATOM   5562  CD  ARG B 106       0.163  -8.749  33.027  1.00 84.37           C  
ATOM   5565  NE  ARG B 106       0.921  -9.819  33.706  1.00 84.37           N  
ATOM   5567  NH1 ARG B 106      -0.373  -9.957  35.599  1.00 84.37           N  
ATOM   5570  NH2 ARG B 106       1.414 -11.281  35.386  1.00 84.37           N  
ATOM   5573  CZ  ARG B 106       0.648 -10.350  34.887  1.00 84.37           C  
ATOM   5574  N   ALA B 107      -0.940  -9.006  27.333  1.00 81.73           N  
ATOM   5576  CA  ALA B 107      -2.001  -9.376  26.409  1.00 81.73           C  
ATOM   5578  C   ALA B 107      -2.675 -10.677  26.871  1.00 81.73           C  
ATOM   5579  CB  ALA B 107      -1.432  -9.445  24.988  1.00 81.73           C  
ATOM   5583  O   ALA B 107      -2.015 -11.600  27.356  1.00 81.73           O  
ATOM   5584  N   ARG B 108      -3.999 -10.768  26.699  1.00 76.82           N  
ATOM   5586  CA  ARG B 108      -4.780 -11.999  26.923  1.00 76.82           C  
ATOM   5588  C   ARG B 108      -5.269 -12.586  25.614  1.00 76.82           C  
ATOM   5589  CB  ARG B 108      -5.976 -11.768  27.858  1.00 76.82           C  
ATOM   5592  O   ARG B 108      -5.531 -11.856  24.661  1.00 76.82           O  
ATOM   5593  CG  ARG B 108      -5.516 -11.896  29.307  1.00 76.82           C  
ATOM   5596  CD  ARG B 108      -6.660 -11.700  30.319  1.00 76.82           C  
ATOM   5599  NE  ARG B 108      -6.182 -11.653  31.717  1.00 76.82           N  
ATOM   5601  NH1 ARG B 108      -8.129 -10.929  32.688  1.00 76.82           N  
ATOM   5604  NH2 ARG B 108      -6.295 -11.145  33.938  1.00 76.82           N  
ATOM   5607  CZ  ARG B 108      -6.874 -11.266  32.778  1.00 76.82           C  
ATOM   5608  N   THR B 109      -5.370 -13.907  25.589  1.00 76.12           N  
ATOM   5610  CA  THR B 109      -6.034 -14.611  24.501  1.00 76.12           C  
ATOM   5612  C   THR B 109      -7.514 -14.269  24.451  1.00 76.12           C  
ATOM   5613  CB  THR B 109      -5.879 -16.131  24.625  1.00 76.12           C  
ATOM   5615  O   THR B 109      -8.172 -14.107  25.481  1.00 76.12           O  
ATOM   5616  CG2 THR B 109      -4.461 -16.571  24.291  1.00 76.12           C  
ATOM   5620  OG1 THR B 109      -6.123 -16.540  25.954  1.00 76.12           O  
ATOM   5622  N   THR B 110      -8.053 -14.217  23.237  1.00 63.06           N  
ATOM   5624  CA  THR B 110      -9.499 -14.236  23.006  1.00 63.06           C  
ATOM   5626  C   THR B 110      -9.978 -15.678  22.952  1.00 63.06           C  
ATOM   5627  CB  THR B 110      -9.871 -13.529  21.698  1.00 63.06           C  
ATOM   5629  O   THR B 110      -9.592 -16.422  22.051  1.00 63.06           O  
ATOM   5630  CG2 THR B 110      -9.812 -12.024  21.886  1.00 63.06           C  
ATOM   5634  OG1 THR B 110      -9.016 -13.931  20.647  1.00 63.06           O  
ATOM   5636  N   GLY B 111     -10.821 -16.095  23.895  1.00 61.46           N  
ATOM   5638  CA  GLY B 111     -11.421 -17.427  23.877  1.00 61.46           C  
ATOM   5641  C   GLY B 111     -11.734 -17.969  25.265  1.00 61.46           C  
ATOM   5642  O   GLY B 111     -11.654 -17.259  26.262  1.00 61.46           O  
ATOM   5643  N   ALA B 112     -12.110 -19.247  25.308  1.00 58.93           N  
ATOM   5645  CA  ALA B 112     -12.435 -19.935  26.555  1.00 58.93           C  
ATOM   5647  C   ALA B 112     -11.192 -20.211  27.420  1.00 58.93           C  
ATOM   5648  CB  ALA B 112     -13.177 -21.231  26.207  1.00 58.93           C  
ATOM   5652  O   ALA B 112     -11.282 -20.198  28.645  1.00 58.93           O  
ATOM   5653  N   GLU B 113     -10.035 -20.445  26.795  1.00 62.28           N  
ATOM   5655  CA  GLU B 113      -8.772 -20.603  27.512  1.00 62.28           C  
ATOM   5657  C   GLU B 113      -8.110 -19.246  27.742  1.00 62.28           C  
ATOM   5658  CB  GLU B 113      -7.824 -21.557  26.783  1.00 62.28           C  
ATOM   5661  O   GLU B 113      -7.706 -18.558  26.800  1.00 62.28           O  
ATOM   5662  CG  GLU B 113      -8.319 -23.009  26.866  1.00 62.28           C  
ATOM   5665  CD  GLU B 113      -7.296 -24.017  26.329  1.00 62.28           C  
ATOM   5666  OE1 GLU B 113      -7.604 -25.225  26.425  1.00 62.28           O  
ATOM   5667  OE2 GLU B 113      -6.230 -23.571  25.841  1.00 62.28           O  
ATOM   5668  N   PHE B 114      -7.985 -18.877  29.015  1.00 67.98           N  
ATOM   5670  CA  PHE B 114      -7.253 -17.699  29.453  1.00 67.98           C  
ATOM   5672  C   PHE B 114      -5.757 -18.002  29.465  1.00 67.98           C  
ATOM   5673  CB  PHE B 114      -7.742 -17.279  30.847  1.00 67.98           C  
ATOM   5676  O   PHE B 114      -5.278 -18.691  30.361  1.00 67.98           O  
ATOM   5677  CG  PHE B 114      -8.961 -16.383  30.811  1.00 67.98           C  
ATOM   5678  CD1 PHE B 114      -8.785 -14.989  30.762  1.00 67.98           C  
ATOM   5680  CD2 PHE B 114     -10.257 -16.928  30.796  1.00 67.98           C  
ATOM   5682  CE1 PHE B 114      -9.902 -14.137  30.701  1.00 67.98           C  
ATOM   5684  CE2 PHE B 114     -11.374 -16.075  30.742  1.00 67.98           C  
ATOM   5686  CZ  PHE B 114     -11.197 -14.681  30.695  1.00 67.98           C  
ATOM   5688  N   ARG B 115      -5.023 -17.460  28.491  1.00 76.03           N  
ATOM   5690  CA  ARG B 115      -3.559 -17.447  28.476  1.00 76.03           C  
ATOM   5692  C   ARG B 115      -3.081 -16.009  28.433  1.00 76.03           C  
ATOM   5693  CB  ARG B 115      -3.002 -18.239  27.283  1.00 76.03           C  
ATOM   5696  O   ARG B 115      -3.537 -15.207  27.611  1.00 76.03           O  
ATOM   5697  CG  ARG B 115      -3.484 -19.691  27.181  1.00 76.03           C  
ATOM   5700  CD  ARG B 115      -2.963 -20.516  28.355  1.00 76.03           C  
ATOM   5703  NE  ARG B 115      -3.205 -21.955  28.159  1.00 76.03           N  
ATOM   5705  NH1 ARG B 115      -2.860 -22.524  30.355  1.00 76.03           N  
ATOM   5708  NH2 ARG B 115      -3.404 -24.103  28.835  1.00 76.03           N  
ATOM   5711  CZ  ARG B 115      -3.161 -22.852  29.122  1.00 76.03           C  
ATOM   5712  N   VAL B 116      -2.147 -15.673  29.308  1.00 79.29           N  
ATOM   5714  CA  VAL B 116      -1.524 -14.346  29.330  1.00 79.29           C  
ATOM   5716  C   VAL B 116      -0.167 -14.427  28.648  1.00 79.29           C  
ATOM   5717  CB  VAL B 116      -1.430 -13.800  30.766  1.00 79.29           C  
ATOM   5719  O   VAL B 116       0.571 -15.381  28.850  1.00 79.29           O  
ATOM   5720  CG1 VAL B 116      -0.857 -12.375  30.799  1.00 79.29           C  
ATOM   5724  CG2 VAL B 116      -2.813 -13.738  31.433  1.00 79.29           C  
ATOM   5728  N   ILE B 117       0.191 -13.426  27.855  1.00 81.55           N  
ATOM   5730  CA  ILE B 117       1.587 -13.167  27.506  1.00 81.55           C  
ATOM   5732  C   ILE B 117       1.941 -11.776  28.008  1.00 81.55           C  
ATOM   5733  CB  ILE B 117       1.858 -13.401  26.009  1.00 81.55           C  
ATOM   5735  O   ILE B 117       1.144 -10.843  27.901  1.00 81.55           O  
ATOM   5736  CG1 ILE B 117       3.371 -13.494  25.728  1.00 81.55           C  
ATOM   5739  CG2 ILE B 117       1.181 -12.337  25.134  1.00 81.55           C  
ATOM   5743  CD1 ILE B 117       3.676 -13.943  24.295  1.00 81.55           C  
ATOM   5747  N   SER B 118       3.109 -11.636  28.612  1.00 82.72           N  
ATOM   5749  CA  SER B 118       3.573 -10.368  29.154  1.00 82.72           C  
ATOM   5751  C   SER B 118       4.963 -10.050  28.650  1.00 82.72           C  
ATOM   5752  CB  SER B 118       3.505 -10.376  30.682  1.00 82.72           C  
ATOM   5755  O   SER B 118       5.780 -10.953  28.494  1.00 82.72           O  
ATOM   5756  OG  SER B 118       4.481 -11.206  31.271  1.00 82.72           O  
ATOM   5758  N   VAL B 119       5.243  -8.767  28.466  1.00 86.73           N  
ATOM   5760  CA  VAL B 119       6.594  -8.253  28.264  1.00 86.73           C  
ATOM   5762  C   VAL B 119       6.843  -7.113  29.233  1.00 86.73           C  
ATOM   5763  CB  VAL B 119       6.849  -7.828  26.806  1.00 86.73           C  
ATOM   5765  O   VAL B 119       5.970  -6.274  29.443  1.00 86.73           O  
ATOM   5766  CG1 VAL B 119       5.965  -6.663  26.353  1.00 86.73           C  
ATOM   5770  CG2 VAL B 119       8.312  -7.430  26.572  1.00 86.73           C  
ATOM   5774  N   THR B 120       8.052  -7.070  29.768  1.00 88.00           N  
ATOM   5776  CA  THR B 120       8.613  -5.876  30.390  1.00 88.00           C  
ATOM   5778  C   THR B 120       9.902  -5.551  29.660  1.00 88.00           C  
ATOM   5779  CB  THR B 120       8.820  -6.080  31.894  1.00 88.00           C  
ATOM   5781  O   THR B 120      10.785  -6.402  29.562  1.00 88.00           O  
ATOM   5782  CG2 THR B 120       9.354  -4.811  32.550  1.00 88.00           C  
ATOM   5786  OG1 THR B 120       7.566  -6.368  32.461  1.00 88.00           O  
ATOM   5788  N   SER B 121      10.004  -4.345  29.112  1.00 92.36           N  
ATOM   5790  CA  SER B 121      11.202  -3.831  28.461  1.00 92.36           C  
ATOM   5792  C   SER B 121      11.822  -2.748  29.332  1.00 92.36           C  
ATOM   5793  CB  SER B 121      10.898  -3.345  27.043  1.00 92.36           C  
ATOM   5796  O   SER B 121      11.144  -1.840  29.806  1.00 92.36           O  
ATOM   5797  OG  SER B 121       9.986  -2.270  27.032  1.00 92.36           O  
ATOM   5799  N   VAL B 122      13.123  -2.845  29.580  1.00 92.76           N  
ATOM   5801  CA  VAL B 122      13.862  -1.847  30.362  1.00 92.76           C  
ATOM   5803  C   VAL B 122      14.973  -1.301  29.497  1.00 92.76           C  
ATOM   5804  CB  VAL B 122      14.408  -2.435  31.669  1.00 92.76           C  
ATOM   5806  O   VAL B 122      15.800  -2.070  29.013  1.00 92.76           O  
ATOM   5807  CG1 VAL B 122      15.252  -1.428  32.450  1.00 92.76           C  
ATOM   5811  CG2 VAL B 122      13.259  -2.908  32.576  1.00 92.76           C  
ATOM   5815  N   LEU B 123      14.994   0.018  29.339  1.00 96.68           N  
ATOM   5817  CA  LEU B 123      16.068   0.760  28.704  1.00 96.68           C  
ATOM   5819  C   LEU B 123      17.123   1.116  29.745  1.00 96.68           C  
ATOM   5820  CB  LEU B 123      15.498   2.028  28.054  1.00 96.68           C  
ATOM   5823  O   LEU B 123      16.831   1.778  30.747  1.00 96.68           O  
ATOM   5824  CG  LEU B 123      16.587   2.931  27.450  1.00 96.68           C  
ATOM   5826  CD1 LEU B 123      17.277   2.278  26.261  1.00 96.68           C  
ATOM   5830  CD2 LEU B 123      15.960   4.223  26.970  1.00 96.68           C  
ATOM   5834  N   TRP B 124      18.364   0.725  29.484  1.00 96.75           N  
ATOM   5836  CA  TRP B 124      19.473   0.961  30.392  1.00 96.75           C  
ATOM   5838  C   TRP B 124      20.771   1.263  29.654  1.00 96.75           C  
ATOM   5839  CB  TRP B 124      19.604  -0.237  31.338  1.00 96.75           C  
ATOM   5842  O   TRP B 124      20.989   0.836  28.522  1.00 96.75           O  
ATOM   5843  CG  TRP B 124      19.853  -1.561  30.695  1.00 96.75           C  
ATOM   5844  CD1 TRP B 124      18.911  -2.378  30.174  1.00 96.75           C  
ATOM   5846  CD2 TRP B 124      21.118  -2.259  30.538  1.00 96.75           C  
ATOM   5847  CE2 TRP B 124      20.858  -3.518  29.920  1.00 96.75           C  
ATOM   5848  CE3 TRP B 124      22.454  -1.966  30.888  1.00 96.75           C  
ATOM   5850  NE1 TRP B 124      19.499  -3.535  29.709  1.00 96.75           N  
ATOM   5852  CH2 TRP B 124      23.184  -4.132  30.040  1.00 96.75           C  
ATOM   5854  CZ2 TRP B 124      21.868  -4.449  29.674  1.00 96.75           C  
ATOM   5856  CZ3 TRP B 124      23.480  -2.895  30.639  1.00 96.75           C  
ATOM   5858  N   ARG B 125      21.655   2.013  30.311  1.00 98.25           N  
ATOM   5860  CA  ARG B 125      22.995   2.313  29.799  1.00 98.25           C  
ATOM   5862  C   ARG B 125      24.019   1.501  30.566  1.00 98.25           C  
ATOM   5863  CB  ARG B 125      23.262   3.821  29.858  1.00 98.25           C  
ATOM   5866  O   ARG B 125      24.032   1.541  31.799  1.00 98.25           O  
ATOM   5867  CG  ARG B 125      24.484   4.201  29.009  1.00 98.25           C  
ATOM   5870  CD  ARG B 125      24.651   5.719  28.910  1.00 98.25           C  
ATOM   5873  NE  ARG B 125      24.956   6.340  30.215  1.00 98.25           N  
ATOM   5875  NH1 ARG B 125      24.638   8.510  29.542  1.00 98.25           N  
ATOM   5878  NH2 ARG B 125      25.149   8.078  31.676  1.00 98.25           N  
ATOM   5881  CZ  ARG B 125      24.915   7.636  30.471  1.00 98.25           C  
ATOM   5882  N   ALA B 126      24.871   0.778  29.850  1.00 97.84           N  
ATOM   5884  CA  ALA B 126      25.945   0.010  30.460  1.00 97.84           C  
ATOM   5886  C   ALA B 126      26.989   0.947  31.084  1.00 97.84           C  
ATOM   5887  CB  ALA B 126      26.555  -0.918  29.409  1.00 97.84           C  
ATOM   5891  O   ALA B 126      27.399   1.938  30.482  1.00 97.84           O  
ATOM   5892  N   GLU B 127      27.442   0.623  32.288  1.00 97.96           N  
ATOM   5894  CA  GLU B 127      28.502   1.354  33.003  1.00 97.96           C  
ATOM   5896  C   GLU B 127      29.835   0.602  32.952  1.00 97.96           C  
ATOM   5897  CB  GLU B 127      28.053   1.595  34.450  1.00 97.96           C  
ATOM   5900  O   GLU B 127      30.890   1.175  33.219  1.00 97.96           O  
ATOM   5901  CG  GLU B 127      26.920   2.632  34.508  1.00 97.96           C  
ATOM   5904  CD  GLU B 127      26.222   2.726  35.873  1.00 97.96           C  
ATOM   5905  OE1 GLU B 127      25.288   3.554  35.965  1.00 97.96           O  
ATOM   5906  OE2 GLU B 127      26.527   1.922  36.784  1.00 97.96           O  
ATOM   5907  N   ILE B 128      29.795  -0.674  32.566  1.00 97.78           N  
ATOM   5909  CA  ILE B 128      30.961  -1.537  32.408  1.00 97.78           C  
ATOM   5911  C   ILE B 128      30.926  -2.262  31.063  1.00 97.78           C  
ATOM   5912  CB  ILE B 128      31.089  -2.530  33.583  1.00 97.78           C  
ATOM   5914  O   ILE B 128      29.861  -2.513  30.500  1.00 97.78           O  
ATOM   5915  CG1 ILE B 128      29.895  -3.509  33.677  1.00 97.78           C  
ATOM   5918  CG2 ILE B 128      31.283  -1.767  34.907  1.00 97.78           C  
ATOM   5922  CD1 ILE B 128      30.187  -4.709  34.584  1.00 97.78           C  
ATOM   5926  N   SER B 129      32.105  -2.641  30.575  1.00 97.31           N  
ATOM   5928  CA  SER B 129      32.242  -3.566  29.451  1.00 97.31           C  
ATOM   5930  C   SER B 129      32.469  -4.971  29.996  1.00 97.31           C  
ATOM   5931  CB  SER B 129      33.383  -3.159  28.520  1.00 97.31           C  
ATOM   5934  O   SER B 129      33.461  -5.222  30.683  1.00 97.31           O  
ATOM   5935  OG  SER B 129      33.173  -1.847  28.033  1.00 97.31           O  
ATOM   5937  N   THR B 130      31.545  -5.888  29.733  1.00 94.69           N  
ATOM   5939  CA  THR B 130      31.613  -7.262  30.244  1.00 94.69           C  
ATOM   5941  C   THR B 130      30.763  -8.199  29.401  1.00 94.69           C  
ATOM   5942  CB  THR B 130      31.199  -7.314  31.724  1.00 94.69           C  
ATOM   5944  O   THR B 130      30.000  -7.753  28.552  1.00 94.69           O  
ATOM   5945  CG2 THR B 130      29.697  -7.181  31.978  1.00 94.69           C  
ATOM   5949  OG1 THR B 130      31.645  -8.529  32.287  1.00 94.69           O  
ATOM   5951  N   GLY B 131      30.874  -9.500  29.647  1.00 89.00           N  
ATOM   5953  CA  GLY B 131      30.055 -10.492  28.971  1.00 89.00           C  
ATOM   5956  C   GLY B 131      29.773 -11.709  29.834  1.00 89.00           C  
ATOM   5957  O   GLY B 131      30.538 -12.050  30.740  1.00 89.00           O  
ATOM   5958  N   TRP B 132      28.666 -12.376  29.533  1.00 83.64           N  
ATOM   5960  CA  TRP B 132      28.204 -13.581  30.212  1.00 83.64           C  
ATOM   5962  C   TRP B 132      27.575 -14.538  29.207  1.00 83.64           C  
ATOM   5963  CB  TRP B 132      27.208 -13.235  31.325  1.00 83.64           C  
ATOM   5966  O   TRP B 132      26.993 -14.135  28.200  1.00 83.64           O  
ATOM   5967  CG  TRP B 132      25.965 -12.546  30.862  1.00 83.64           C  
ATOM   5968  CD1 TRP B 132      24.797 -13.145  30.534  1.00 83.64           C  
ATOM   5970  CD2 TRP B 132      25.750 -11.117  30.672  1.00 83.64           C  
ATOM   5971  CE2 TRP B 132      24.414 -10.921  30.212  1.00 83.64           C  
ATOM   5972  CE3 TRP B 132      26.555  -9.971  30.836  1.00 83.64           C  
ATOM   5974  NE1 TRP B 132      23.876 -12.189  30.152  1.00 83.64           N  
ATOM   5976  CH2 TRP B 132      24.742  -8.532  30.059  1.00 83.64           C  
ATOM   5978  CZ2 TRP B 132      23.911  -9.652  29.903  1.00 83.64           C  
ATOM   5980  CZ3 TRP B 132      26.057  -8.692  30.531  1.00 83.64           C  
ATOM   5982  N   ASN B 133      27.689 -15.826  29.499  1.00 76.59           N  
ATOM   5984  CA  ASN B 133      27.000 -16.860  28.741  1.00 76.59           C  
ATOM   5986  C   ASN B 133      25.669 -17.158  29.430  1.00 76.59           C  
ATOM   5987  CB  ASN B 133      27.895 -18.102  28.640  1.00 76.59           C  
ATOM   5990  O   ASN B 133      25.579 -17.022  30.652  1.00 76.59           O  
ATOM   5991  CG  ASN B 133      29.319 -17.775  28.222  1.00 76.59           C  
ATOM   5992  ND2 ASN B 133      30.298 -18.259  28.949  1.00 76.59           N  
ATOM   5995  OD1 ASN B 133      29.609 -17.054  27.286  1.00 76.59           O  
ATOM   5996  N   TYR B 134      24.671 -17.614  28.677  1.00 72.51           N  
ATOM   5998  CA  TYR B 134      23.550 -18.301  29.318  1.00 72.51           C  
ATOM   6000  C   TYR B 134      24.035 -19.580  30.005  1.00 72.51           C  
ATOM   6001  CB  TYR B 134      22.423 -18.583  28.325  1.00 72.51           C  
ATOM   6004  O   TYR B 134      25.053 -20.169  29.620  1.00 72.51           O  
ATOM   6005  CG  TYR B 134      21.732 -17.320  27.859  1.00 72.51           C  
ATOM   6006  CD1 TYR B 134      20.972 -16.540  28.754  1.00 72.51           C  
ATOM   6008  CD2 TYR B 134      21.847 -16.926  26.522  1.00 72.51           C  
ATOM   6010  CE1 TYR B 134      20.352 -15.357  28.304  1.00 72.51           C  
ATOM   6012  CE2 TYR B 134      21.200 -15.769  26.058  1.00 72.51           C  
ATOM   6014  OH  TYR B 134      19.902 -13.819  26.517  1.00 72.51           O  
ATOM   6016  CZ  TYR B 134      20.469 -14.970  26.954  1.00 72.51           C  
ATOM   6017  N   ASP B 135      23.319 -20.001  31.043  1.00 68.42           N  
ATOM   6019  CA  ASP B 135      23.693 -21.188  31.801  1.00 68.42           C  
ATOM   6021  C   ASP B 135      23.743 -22.420  30.912  1.00 68.42           C  
ATOM   6022  CB  ASP B 135      22.715 -21.451  32.930  1.00 68.42           C  
ATOM   6025  O   ASP B 135      22.950 -22.592  29.986  1.00 68.42           O  
ATOM   6026  CG  ASP B 135      22.844 -20.454  34.071  1.00 68.42           C  
ATOM   6027  OD1 ASP B 135      23.950 -19.920  34.312  1.00 68.42           O  
ATOM   6028  OD2 ASP B 135      21.827 -20.236  34.744  1.00 68.42           O  
ATOM   6029  N   ARG B 136      24.738 -23.272  31.188  1.00 63.99           N  
ATOM   6031  CA  ARG B 136      25.061 -24.453  30.375  1.00 63.99           C  
ATOM   6033  C   ARG B 136      25.295 -24.129  28.889  1.00 63.99           C  
ATOM   6034  CB  ARG B 136      23.972 -25.521  30.580  1.00 63.99           C  
ATOM   6037  O   ARG B 136      25.391 -25.055  28.096  1.00 63.99           O  
ATOM   6038  CG  ARG B 136      23.815 -25.978  32.029  1.00 63.99           C  
ATOM   6041  CD  ARG B 136      22.618 -26.924  32.103  1.00 63.99           C  
ATOM   6044  NE  ARG B 136      22.373 -27.362  33.485  1.00 63.99           N  
ATOM   6046  NH1 ARG B 136      20.581 -28.698  33.000  1.00 63.99           N  
ATOM   6049  NH2 ARG B 136      21.278 -28.497  35.119  1.00 63.99           N  
ATOM   6052  CZ  ARG B 136      21.414 -28.184  33.862  1.00 63.99           C  
ATOM   6053  N   PHE B 137      25.456 -22.848  28.536  1.00 59.58           N  
ATOM   6055  CA  PHE B 137      25.520 -22.349  27.162  1.00 59.58           C  
ATOM   6057  C   PHE B 137      24.271 -22.690  26.357  1.00 59.58           C  
ATOM   6058  CB  PHE B 137      26.818 -22.803  26.484  1.00 59.58           C  
ATOM   6061  O   PHE B 137      24.361 -22.930  25.154  1.00 59.58           O  
ATOM   6062  CG  PHE B 137      28.058 -22.364  27.217  1.00 59.58           C  
ATOM   6063  CD1 PHE B 137      28.720 -21.199  26.804  1.00 59.58           C  
ATOM   6065  CD2 PHE B 137      28.571 -23.131  28.279  1.00 59.58           C  
ATOM   6067  CE1 PHE B 137      29.918 -20.826  27.427  1.00 59.58           C  
ATOM   6069  CE2 PHE B 137      29.736 -22.718  28.947  1.00 59.58           C  
ATOM   6071  CZ  PHE B 137      30.413 -21.566  28.516  1.00 59.58           C  
ATOM   6073  N   LEU B 138      23.123 -22.755  27.032  1.00 61.29           N  
ATOM   6075  CA  LEU B 138      21.890 -23.213  26.434  1.00 61.29           C  
ATOM   6077  C   LEU B 138      20.886 -22.071  26.291  1.00 61.29           C  
ATOM   6078  CB  LEU B 138      21.336 -24.416  27.231  1.00 61.29           C  
ATOM   6081  O   LEU B 138      20.306 -21.615  27.272  1.00 61.29           O  
ATOM   6082  CG  LEU B 138      22.243 -25.668  27.388  1.00 61.29           C  
ATOM   6084  CD1 LEU B 138      21.427 -26.841  27.936  1.00 61.29           C  
ATOM   6088  CD2 LEU B 138      23.131 -26.224  26.257  1.00 61.29           C  
ATOM   6092  N   ALA B 139      20.657 -21.630  25.053  1.00 63.36           N  
ATOM   6094  CA  ALA B 139      19.553 -20.737  24.728  1.00 63.36           C  
ATOM   6096  C   ALA B 139      18.414 -21.483  24.018  1.00 63.36           C  
ATOM   6097  CB  ALA B 139      20.078 -19.548  23.917  1.00 63.36           C  
ATOM   6101  O   ALA B 139      18.659 -22.153  23.018  1.00 63.36           O  
ATOM   6102  N   LYS B 140      17.173 -21.330  24.503  1.00 67.66           N  
ATOM   6104  CA  LYS B 140      15.947 -21.701  23.769  1.00 67.66           C  
ATOM   6106  C   LYS B 140      15.296 -20.453  23.201  1.00 67.66           C  
ATOM   6107  CB  LYS B 140      14.935 -22.452  24.645  1.00 67.66           C  
ATOM   6110  O   LYS B 140      15.364 -19.411  23.835  1.00 67.66           O  
ATOM   6111  CG  LYS B 140      15.525 -23.717  25.280  1.00 67.66           C  
ATOM   6114  CD  LYS B 140      14.427 -24.603  25.889  1.00 67.66           C  
ATOM   6117  CE  LYS B 140      15.082 -25.694  26.742  1.00 67.66           C  
ATOM   6120  NZ  LYS B 140      14.089 -26.483  27.513  1.00 67.66           N  
ATOM   6124  N   LEU B 141      14.660 -20.559  22.042  1.00 72.06           N  
ATOM   6126  CA  LEU B 141      14.117 -19.408  21.328  1.00 72.06           C  
ATOM   6128  C   LEU B 141      12.600 -19.457  21.271  1.00 72.06           C  
ATOM   6129  CB  LEU B 141      14.654 -19.395  19.897  1.00 72.06           C  
ATOM   6132  O   LEU B 141      12.011 -20.434  20.796  1.00 72.06           O  
ATOM   6133  CG  LEU B 141      16.163 -19.143  19.791  1.00 72.06           C  
ATOM   6135  CD1 LEU B 141      16.604 -19.799  18.481  1.00 72.06           C  
ATOM   6139  CD2 LEU B 141      16.429 -17.636  19.833  1.00 72.06           C  
ATOM   6143  N   TRP B 142      11.993 -18.345  21.651  1.00 77.15           N  
ATOM   6145  CA  TRP B 142      10.644 -18.016  21.232  1.00 77.15           C  
ATOM   6147  C   TRP B 142      10.495 -16.519  21.015  1.00 77.15           C  
ATOM   6148  CB  TRP B 142       9.645 -18.516  22.266  1.00 77.15           C  
ATOM   6151  O   TRP B 142      11.198 -15.739  21.656  1.00 77.15           O  
ATOM   6152  CG  TRP B 142       9.727 -17.863  23.608  1.00 77.15           C  
ATOM   6153  CD1 TRP B 142      10.484 -18.285  24.641  1.00 77.15           C  
ATOM   6155  CD2 TRP B 142       9.003 -16.696  24.102  1.00 77.15           C  
ATOM   6156  CE2 TRP B 142       9.197 -16.613  25.506  1.00 77.15           C  
ATOM   6157  CE3 TRP B 142       8.189 -15.706  23.524  1.00 77.15           C  
ATOM   6159  NE1 TRP B 142      10.179 -17.529  25.752  1.00 77.15           N  
ATOM   6161  CH2 TRP B 142       7.565 -14.864  25.724  1.00 77.15           C  
ATOM   6163  CZ2 TRP B 142       8.497 -15.723  26.323  1.00 77.15           C  
ATOM   6165  CZ3 TRP B 142       7.476 -14.800  24.325  1.00 77.15           C  
ATOM   6167  N   ASN B 143       9.582 -16.123  20.135  1.00 82.18           N  
ATOM   6169  CA  ASN B 143       9.259 -14.724  19.875  1.00 82.18           C  
ATOM   6171  C   ASN B 143       7.765 -14.527  19.602  1.00 82.18           C  
ATOM   6172  CB  ASN B 143      10.127 -14.191  18.723  1.00 82.18           C  
ATOM   6175  O   ASN B 143       7.091 -15.427  19.093  1.00 82.18           O  
ATOM   6176  CG  ASN B 143       9.786 -14.733  17.348  1.00 82.18           C  
ATOM   6177  ND2 ASN B 143       9.105 -13.957  16.537  1.00 82.18           N  
ATOM   6180  OD1 ASN B 143      10.154 -15.829  16.959  1.00 82.18           O  
ATOM   6181  N   GLY B 144       7.261 -13.332  19.913  1.00 85.47           N  
ATOM   6183  CA  GLY B 144       5.953 -12.895  19.441  1.00 85.47           C  
ATOM   6186  C   GLY B 144       5.983 -12.617  17.939  1.00 85.47           C  
ATOM   6187  O   GLY B 144       7.005 -12.200  17.388  1.00 85.47           O  
ATOM   6188  N   THR B 145       4.869 -12.885  17.267  1.00 87.75           N  
ATOM   6190  CA  THR B 145       4.690 -12.670  15.827  1.00 87.75           C  
ATOM   6192  C   THR B 145       3.348 -12.009  15.552  1.00 87.75           C  
ATOM   6193  CB  THR B 145       4.785 -13.982  15.030  1.00 87.75           C  
ATOM   6195  O   THR B 145       2.411 -12.141  16.336  1.00 87.75           O  
ATOM   6196  CG2 THR B 145       6.106 -14.711  15.240  1.00 87.75           C  
ATOM   6200  OG1 THR B 145       3.779 -14.902  15.383  1.00 87.75           O  
ATOM   6202  N   ILE B 146       3.239 -11.314  14.422  1.00 89.06           N  
ATOM   6204  CA  ILE B 146       1.978 -10.745  13.941  1.00 89.06           C  
ATOM   6206  C   ILE B 146       1.484 -11.603  12.783  1.00 89.06           C  
ATOM   6207  CB  ILE B 146       2.150  -9.266  13.540  1.00 89.06           C  
ATOM   6209  O   ILE B 146       2.206 -11.819  11.810  1.00 89.06           O  
ATOM   6210  CG1 ILE B 146       2.683  -8.452  14.742  1.00 89.06           C  
ATOM   6213  CG2 ILE B 146       0.809  -8.711  13.019  1.00 89.06           C  
ATOM   6217  CD1 ILE B 146       2.963  -6.980  14.428  1.00 89.06           C  
ATOM   6221  N   LEU B 147       0.255 -12.097  12.888  1.00 83.34           N  
ATOM   6223  CA  LEU B 147      -0.358 -12.998  11.916  1.00 83.34           C  
ATOM   6225  C   LEU B 147      -1.662 -12.387  11.404  1.00 83.34           C  
ATOM   6226  CB  LEU B 147      -0.601 -14.370  12.574  1.00 83.34           C  
ATOM   6229  O   LEU B 147      -2.453 -11.876  12.199  1.00 83.34           O  
ATOM   6230  CG  LEU B 147       0.638 -15.018  13.228  1.00 83.34           C  
ATOM   6232  CD1 LEU B 147       0.239 -16.335  13.895  1.00 83.34           C  
ATOM   6236  CD2 LEU B 147       1.750 -15.314  12.221  1.00 83.34           C  
ATOM   6240  N   ALA B 148      -1.903 -12.456  10.096  1.00 79.64           N  
ATOM   6242  CA  ALA B 148      -3.225 -12.214   9.538  1.00 79.64           C  
ATOM   6244  C   ALA B 148      -4.000 -13.536   9.516  1.00 79.64           C  
ATOM   6245  CB  ALA B 148      -3.106 -11.578   8.148  1.00 79.64           C  
ATOM   6249  O   ALA B 148      -3.555 -14.519   8.929  1.00 79.64           O  
ATOM   6250  N   GLU B 149      -5.165 -13.574  10.151  1.00 75.31           N  
ATOM   6252  CA  GLU B 149      -5.971 -14.789  10.242  1.00 75.31           C  
ATOM   6254  C   GLU B 149      -7.471 -14.488  10.221  1.00 75.31           C  
ATOM   6255  CB  GLU B 149      -5.569 -15.607  11.478  1.00 75.31           C  
ATOM   6258  O   GLU B 149      -7.879 -13.389  10.590  1.00 75.31           O  
ATOM   6259  CG  GLU B 149      -5.823 -14.918  12.827  1.00 75.31           C  
ATOM   6262  CD  GLU B 149      -5.351 -15.780  14.007  1.00 75.31           C  
ATOM   6263  OE1 GLU B 149      -5.462 -15.295  15.150  1.00 75.31           O  
ATOM   6264  OE2 GLU B 149      -4.822 -16.905  13.800  1.00 75.31           O  
ATOM   6265  N   PRO B 150      -8.317 -15.432   9.780  1.00 68.10           N  
ATOM   6266  CA  PRO B 150      -9.759 -15.323   9.953  1.00 68.10           C  
ATOM   6268  C   PRO B 150     -10.155 -15.076  11.399  1.00 68.10           C  
ATOM   6269  CB  PRO B 150     -10.366 -16.665   9.548  1.00 68.10           C  
ATOM   6272  O   PRO B 150      -9.592 -15.655  12.329  1.00 68.10           O  
ATOM   6273  CG  PRO B 150      -9.169 -17.607   9.390  1.00 68.10           C  
ATOM   6276  CD  PRO B 150      -7.975 -16.693   9.152  1.00 68.10           C  
ATOM   6279  N   THR B 151     -11.245 -14.342  11.569  1.00 62.58           N  
ATOM   6281  CA  THR B 151     -12.016 -14.419  12.804  1.00 62.58           C  
ATOM   6283  C   THR B 151     -12.611 -15.808  12.986  1.00 62.58           C  
ATOM   6284  CB  THR B 151     -13.133 -13.381  12.829  1.00 62.58           C  
ATOM   6286  O   THR B 151     -13.272 -16.353  12.106  1.00 62.58           O  
ATOM   6287  CG2 THR B 151     -12.546 -12.050  13.229  1.00 62.58           C  
ATOM   6291  OG1 THR B 151     -13.725 -13.191  11.569  1.00 62.58           O  
ATOM   6293  N   THR B 152     -12.369 -16.396  14.153  1.00 53.82           N  
ATOM   6295  CA  THR B 152     -13.019 -17.640  14.593  1.00 53.82           C  
ATOM   6297  C   THR B 152     -14.304 -17.379  15.372  1.00 53.82           C  
ATOM   6298  CB  THR B 152     -12.072 -18.452  15.481  1.00 53.82           C  
ATOM   6300  O   THR B 152     -15.087 -18.304  15.590  1.00 53.82           O  
ATOM   6301  CG2 THR B 152     -10.916 -19.047  14.681  1.00 53.82           C  
ATOM   6305  OG1 THR B 152     -11.521 -17.616  16.477  1.00 53.82           O  
ATOM   6307  N   SER B 153     -14.525 -16.141  15.825  1.00 49.48           N  
ATOM   6309  CA  SER B 153     -15.743 -15.781  16.537  1.00 49.48           C  
ATOM   6311  C   SER B 153     -16.926 -15.869  15.569  1.00 49.48           C  
ATOM   6312  CB  SER B 153     -15.603 -14.412  17.232  1.00 49.48           C  
ATOM   6315  O   SER B 153     -16.875 -15.352  14.459  1.00 49.48           O  
ATOM   6316  OG  SER B 153     -16.294 -13.377  16.564  1.00 49.48           O  
ATOM   6318  N   HIS B 154     -18.007 -16.529  15.986  1.00 45.11           N  
ATOM   6320  CA  HIS B 154     -19.237 -16.600  15.191  1.00 45.11           C  
ATOM   6322  C   HIS B 154     -19.905 -15.232  14.980  1.00 45.11           C  
ATOM   6323  CB  HIS B 154     -20.237 -17.528  15.895  1.00 45.11           C  
ATOM   6326  O   HIS B 154     -20.787 -15.121  14.131  1.00 45.11           O  
ATOM   6327  CG  HIS B 154     -19.912 -18.990  15.773  1.00 45.11           C  
ATOM   6328  CD2 HIS B 154     -19.669 -19.870  16.792  1.00 45.11           C  
ATOM   6330  ND1 HIS B 154     -19.887 -19.706  14.600  1.00 45.11           N  
ATOM   6332  CE1 HIS B 154     -19.628 -20.988  14.904  1.00 45.11           C  
ATOM   6334  NE2 HIS B 154     -19.499 -21.140  16.230  1.00 45.11           N  
ATOM   6335  N   GLN B 155     -19.561 -14.230  15.798  1.00 43.12           N  
ATOM   6337  CA  GLN B 155     -20.098 -12.878  15.649  1.00 43.12           C  
ATOM   6339  C   GLN B 155     -19.445 -12.139  14.493  1.00 43.12           C  
ATOM   6340  CB  GLN B 155     -19.881 -12.065  16.929  1.00 43.12           C  
ATOM   6343  O   GLN B 155     -20.117 -11.380  13.796  1.00 43.12           O  
ATOM   6344  CG  GLN B 155     -20.795 -12.523  18.067  1.00 43.12           C  
ATOM   6347  CD  GLN B 155     -20.905 -11.446  19.138  1.00 43.12           C  
ATOM   6348  NE2 GLN B 155     -22.101 -11.062  19.530  1.00 43.12           N  
ATOM   6351  OE1 GLN B 155     -19.938 -10.924  19.655  1.00 43.12           O  
ATOM   6352  N   ASP B 156     -18.153 -12.366  14.291  1.00 49.39           N  
ATOM   6354  CA  ASP B 156     -17.440 -11.760  13.190  1.00 49.39           C  
ATOM   6356  C   ASP B 156     -17.764 -12.534  11.911  1.00 49.39           C  
ATOM   6357  CB  ASP B 156     -15.951 -11.717  13.497  1.00 49.39           C  
ATOM   6360  O   ASP B 156     -17.770 -13.764  11.862  1.00 49.39           O  
ATOM   6361  CG  ASP B 156     -15.608 -10.871  14.725  1.00 49.39           C  
ATOM   6362  OD1 ASP B 156     -16.179  -9.769  14.854  1.00 49.39           O  
ATOM   6363  OD2 ASP B 156     -14.799 -11.368  15.549  1.00 49.39           O  
ATOM   6364  N   SER B 157     -18.067 -11.795  10.850  1.00 51.03           N  
ATOM   6366  CA  SER B 157     -18.548 -12.280   9.551  1.00 51.03           C  
ATOM   6368  C   SER B 157     -17.460 -12.982   8.717  1.00 51.03           C  
ATOM   6369  CB  SER B 157     -19.235 -11.113   8.823  1.00 51.03           C  
ATOM   6372  O   SER B 157     -17.390 -12.830   7.497  1.00 51.03           O  
ATOM   6373  OG  SER B 157     -18.585  -9.878   9.089  1.00 51.03           O  
ATOM   6375  N   GLY B 158     -16.583 -13.741   9.378  1.00 60.79           N  
ATOM   6377  CA  GLY B 158     -15.395 -14.368   8.815  1.00 60.79           C  
ATOM   6380  C   GLY B 158     -14.284 -13.375   8.493  1.00 60.79           C  
ATOM   6381  O   GLY B 158     -13.275 -13.771   7.933  1.00 60.79           O  
ATOM   6382  N   ILE B 159     -14.415 -12.086   8.807  1.00 62.89           N  
ATOM   6384  CA  ILE B 159     -13.460 -11.104   8.290  1.00 62.89           C  
ATOM   6386  C   ILE B 159     -12.060 -11.343   8.881  1.00 62.89           C  
ATOM   6387  CB  ILE B 159     -13.959  -9.653   8.428  1.00 62.89           C  
ATOM   6389  O   ILE B 159     -11.946 -11.589  10.086  1.00 62.89           O  
ATOM   6390  CG1 ILE B 159     -15.387  -9.584   7.836  1.00 62.89           C  
ATOM   6393  CG2 ILE B 159     -12.991  -8.715   7.686  1.00 62.89           C  
ATOM   6397  CD1 ILE B 159     -15.902  -8.199   7.447  1.00 62.89           C  
ATOM   6401  N   PRO B 160     -10.994 -11.313   8.056  1.00 69.65           N  
ATOM   6402  CA  PRO B 160      -9.618 -11.347   8.530  1.00 69.65           C  
ATOM   6404  C   PRO B 160      -9.362 -10.353   9.654  1.00 69.65           C  
ATOM   6405  CB  PRO B 160      -8.740 -10.982   7.327  1.00 69.65           C  
ATOM   6408  O   PRO B 160      -9.824  -9.224   9.587  1.00 69.65           O  
ATOM   6409  CG  PRO B 160      -9.702 -10.754   6.157  1.00 69.65           C  
ATOM   6412  CD  PRO B 160     -11.014 -11.358   6.604  1.00 69.65           C  
ATOM   6415  N   LEU B 161      -8.513 -10.712  10.603  1.00 76.38           N  
ATOM   6417  CA  LEU B 161      -7.942  -9.828  11.610  1.00 76.38           C  
ATOM   6419  C   LEU B 161      -6.430  -9.999  11.653  1.00 76.38           C  
ATOM   6420  CB  LEU B 161      -8.557 -10.128  12.982  1.00 76.38           C  
ATOM   6423  O   LEU B 161      -5.880 -10.977  11.151  1.00 76.38           O  
ATOM   6424  CG  LEU B 161     -10.032  -9.720  13.102  1.00 76.38           C  
ATOM   6426  CD1 LEU B 161     -10.487 -10.105  14.508  1.00 76.38           C  
ATOM   6430  CD2 LEU B 161     -10.290  -8.226  12.931  1.00 76.38           C  
ATOM   6434  N   THR B 162      -5.754  -9.035  12.264  1.00 83.36           N  
ATOM   6436  CA  THR B 162      -4.360  -9.192  12.680  1.00 83.36           C  
ATOM   6438  C   THR B 162      -4.319  -9.529  14.160  1.00 83.36           C  
ATOM   6439  CB  THR B 162      -3.522  -7.948  12.373  1.00 83.36           C  
ATOM   6441  O   THR B 162      -4.842  -8.770  14.975  1.00 83.36           O  
ATOM   6442  CG2 THR B 162      -3.261  -7.844  10.874  1.00 83.36           C  
ATOM   6446  OG1 THR B 162      -4.193  -6.764  12.739  1.00 83.36           O  
ATOM   6448  N   ARG B 163      -3.701 -10.657  14.500  1.00 85.54           N  
ATOM   6450  CA  ARG B 163      -3.568 -11.159  15.870  1.00 85.54           C  
ATOM   6452  C   ARG B 163      -2.108 -11.457  16.182  1.00 85.54           C  
ATOM   6453  CB  ARG B 163      -4.426 -12.421  16.052  1.00 85.54           C  
ATOM   6456  O   ARG B 163      -1.286 -11.676  15.290  1.00 85.54           O  
ATOM   6457  CG  ARG B 163      -5.949 -12.206  15.967  1.00 85.54           C  
ATOM   6460  CD  ARG B 163      -6.563 -11.505  17.187  1.00 85.54           C  
ATOM   6463  NE  ARG B 163      -8.028 -11.710  17.208  1.00 85.54           N  
ATOM   6465  NH1 ARG B 163      -8.671  -9.713  18.130  1.00 85.54           N  
ATOM   6468  NH2 ARG B 163     -10.221 -11.156  17.525  1.00 85.54           N  
ATOM   6471  CZ  ARG B 163      -8.956 -10.866  17.624  1.00 85.54           C  
ATOM   6472  N   GLY B 164      -1.802 -11.463  17.469  1.00 86.90           N  
ATOM   6474  CA  GLY B 164      -0.514 -11.868  17.993  1.00 86.90           C  
ATOM   6477  C   GLY B 164      -0.429 -13.386  18.087  1.00 86.90           C  
ATOM   6478  O   GLY B 164      -1.360 -14.035  18.565  1.00 86.90           O  
ATOM   6479  N   GLY B 165       0.685 -13.957  17.647  1.00 83.67           N  
ATOM   6481  CA  GLY B 165       1.017 -15.370  17.791  1.00 83.67           C  
ATOM   6484  C   GLY B 165       2.346 -15.568  18.514  1.00 83.67           C  
ATOM   6485  O   GLY B 165       3.104 -14.628  18.737  1.00 83.67           O  
ATOM   6486  N   LEU B 166       2.641 -16.817  18.870  1.00 81.78           N  
ATOM   6488  CA  LEU B 166       3.915 -17.212  19.463  1.00 81.78           C  
ATOM   6490  C   LEU B 166       4.636 -18.163  18.506  1.00 81.78           C  
ATOM   6491  CB  LEU B 166       3.636 -17.854  20.833  1.00 81.78           C  
ATOM   6494  O   LEU B 166       4.102 -19.221  18.169  1.00 81.78           O  
ATOM   6495  CG  LEU B 166       4.898 -18.157  21.652  1.00 81.78           C  
ATOM   6497  CD1 LEU B 166       5.540 -16.873  22.153  1.00 81.78           C  
ATOM   6501  CD2 LEU B 166       4.544 -18.997  22.878  1.00 81.78           C  
ATOM   6505  N   ASN B 167       5.848 -17.810  18.086  1.00 79.40           N  
ATOM   6507  CA  ASN B 167       6.756 -18.752  17.443  1.00 79.40           C  
ATOM   6509  C   ASN B 167       7.656 -19.357  18.519  1.00 79.40           C  
ATOM   6510  CB  ASN B 167       7.538 -18.053  16.324  1.00 79.40           C  
ATOM   6513  O   ASN B 167       8.451 -18.648  19.131  1.00 79.40           O  
ATOM   6514  CG  ASN B 167       8.545 -18.972  15.643  1.00 79.40           C  
ATOM   6515  ND2 ASN B 167       9.105 -18.551  14.544  1.00 79.40           N  
ATOM   6518  OD1 ASN B 167       8.824 -20.087  16.044  1.00 79.40           O  
ATOM   6519  N   TRP B 168       7.516 -20.662  18.742  1.00 72.27           N  
ATOM   6521  CA  TRP B 168       8.368 -21.426  19.641  1.00 72.27           C  
ATOM   6523  C   TRP B 168       9.174 -22.451  18.845  1.00 72.27           C  
ATOM   6524  CB  TRP B 168       7.510 -22.086  20.725  1.00 72.27           C  
ATOM   6527  O   TRP B 168       8.612 -23.363  18.228  1.00 72.27           O  
ATOM   6528  CG  TRP B 168       8.304 -22.837  21.746  1.00 72.27           C  
ATOM   6529  CD1 TRP B 168       8.938 -24.005  21.531  1.00 72.27           C  
ATOM   6531  CD2 TRP B 168       8.664 -22.444  23.101  1.00 72.27           C  
ATOM   6532  CE2 TRP B 168       9.529 -23.440  23.647  1.00 72.27           C  
ATOM   6533  CE3 TRP B 168       8.379 -21.327  23.910  1.00 72.27           C  
ATOM   6535  NE1 TRP B 168       9.652 -24.379  22.651  1.00 72.27           N  
ATOM   6537  CH2 TRP B 168       9.789 -22.202  25.706  1.00 72.27           C  
ATOM   6539  CZ2 TRP B 168      10.088 -23.334  24.928  1.00 72.27           C  
ATOM   6541  CZ3 TRP B 168       8.938 -21.205  25.195  1.00 72.27           C  
ATOM   6543  N   VAL B 169      10.501 -22.376  18.933  1.00 63.31           N  
ATOM   6545  CA  VAL B 169      11.389 -23.367  18.315  1.00 63.31           C  
ATOM   6547  C   VAL B 169      11.475 -24.584  19.247  1.00 63.31           C  
ATOM   6548  CB  VAL B 169      12.756 -22.745  17.973  1.00 63.31           C  
ATOM   6550  O   VAL B 169      12.222 -24.598  20.222  1.00 63.31           O  
ATOM   6551  CG1 VAL B 169      13.605 -23.740  17.170  1.00 63.31           C  
ATOM   6555  CG2 VAL B 169      12.609 -21.470  17.125  1.00 63.31           C  
ATOM   6559  N   ARG B 170      10.636 -25.604  19.000  1.00 57.97           N  
ATOM   6561  CA  ARG B 170      10.353 -26.711  19.949  1.00 57.97           C  
ATOM   6563  C   ARG B 170      11.443 -27.769  20.125  1.00 57.97           C  
ATOM   6564  CB  ARG B 170       8.996 -27.390  19.624  1.00 57.97           C  
ATOM   6567  O   ARG B 170      11.237 -28.678  20.921  1.00 57.97           O  
ATOM   6568  CG  ARG B 170       7.933 -27.142  20.708  1.00 57.97           C  
ATOM   6571  CD  ARG B 170       6.695 -28.030  20.547  1.00 57.97           C  
ATOM   6574  NE  ARG B 170       5.558 -27.449  21.287  1.00 57.97           N  
ATOM   6576  NH1 ARG B 170       3.890 -28.875  20.608  1.00 57.97           N  
ATOM   6579  NH2 ARG B 170       3.410 -27.065  21.849  1.00 57.97           N  
ATOM   6582  CZ  ARG B 170       4.289 -27.808  21.243  1.00 57.97           C  
ATOM   6583  N   SER B 171      12.556 -27.729  19.402  1.00 52.29           N  
ATOM   6585  CA  SER B 171      13.491 -28.855  19.466  1.00 52.29           C  
ATOM   6587  C   SER B 171      14.276 -28.845  20.791  1.00 52.29           C  
ATOM   6588  CB  SER B 171      14.318 -28.951  18.178  1.00 52.29           C  
ATOM   6591  O   SER B 171      14.927 -27.866  21.152  1.00 52.29           O  
ATOM   6592  OG  SER B 171      15.689 -29.040  18.448  1.00 52.29           O  
ATOM   6594  N   GLU B 172      14.248 -29.953  21.532  1.00 50.30           N  
ATOM   6596  CA  GLU B 172      15.067 -30.119  22.748  1.00 50.30           C  
ATOM   6598  C   GLU B 172      16.574 -30.015  22.450  1.00 50.30           C  
ATOM   6599  CB  GLU B 172      14.764 -31.478  23.400  1.00 50.30           C  
ATOM   6602  O   GLU B 172      17.360 -29.682  23.332  1.00 50.30           O  
ATOM   6603  CG  GLU B 172      13.315 -31.582  23.905  1.00 50.30           C  
ATOM   6606  CD  GLU B 172      13.018 -32.905  24.631  1.00 50.30           C  
ATOM   6607  OE1 GLU B 172      11.918 -32.988  25.221  1.00 50.30           O  
ATOM   6608  OE2 GLU B 172      13.873 -33.819  24.593  1.00 50.30           O  
ATOM   6609  N   ASN B 173      16.956 -30.239  21.188  1.00 49.67           N  
ATOM   6611  CA  ASN B 173      18.326 -30.180  20.681  1.00 49.67           C  
ATOM   6613  C   ASN B 173      18.707 -28.810  20.094  1.00 49.67           C  
ATOM   6614  CB  ASN B 173      18.481 -31.276  19.613  1.00 49.67           C  
ATOM   6617  O   ASN B 173      19.848 -28.622  19.677  1.00 49.67           O  
ATOM   6618  CG  ASN B 173      18.282 -32.676  20.158  1.00 49.67           C  
ATOM   6619  ND2 ASN B 173      17.734 -33.571  19.370  1.00 49.67           N  
ATOM   6622  OD1 ASN B 173      18.622 -33.002  21.278  1.00 49.67           O  
ATOM   6623  N   THR B 174      17.774 -27.856  20.011  1.00 54.87           N  
ATOM   6625  CA  THR B 174      18.040 -26.522  19.448  1.00 54.87           C  
ATOM   6627  C   THR B 174      18.497 -25.628  20.569  1.00 54.87           C  
ATOM   6628  CB  THR B 174      16.877 -25.899  18.659  1.00 54.87           C  
ATOM   6630  O   THR B 174      17.724 -24.874  21.159  1.00 54.87           O  
ATOM   6631  CG2 THR B 174      16.878 -26.304  17.187  1.00 54.87           C  
ATOM   6635  OG1 THR B 174      15.624 -26.327  19.106  1.00 54.87           O  
ATOM   6637  N   VAL B 175      19.763 -25.815  20.906  1.00 59.77           N  
ATOM   6639  CA  VAL B 175      20.376 -25.164  22.030  1.00 59.77           C  
ATOM   6641  C   VAL B 175      21.681 -24.529  21.593  1.00 59.77           C  
ATOM   6642  CB  VAL B 175      20.569 -26.175  23.151  1.00 59.77           C  
ATOM   6644  O   VAL B 175      22.540 -25.196  21.021  1.00 59.77           O  
ATOM   6645  CG1 VAL B 175      20.969 -25.339  24.317  1.00 59.77           C  
ATOM   6649  CG2 VAL B 175      19.308 -26.934  23.582  1.00 59.77           C  
ATOM   6653  N   TYR B 176      21.806 -23.229  21.852  1.00 66.47           N  
ATOM   6655  CA  TYR B 176      22.846 -22.415  21.234  1.00 66.47           C  
ATOM   6657  C   TYR B 176      23.757 -21.772  22.252  1.00 66.47           C  
ATOM   6658  CB  TYR B 176      22.203 -21.373  20.318  1.00 66.47           C  
ATOM   6661  O   TYR B 176      23.290 -21.106  23.180  1.00 66.47           O  
ATOM   6662  CG  TYR B 176      21.272 -22.055  19.356  1.00 66.47           C  
ATOM   6663  CD1 TYR B 176      21.821 -22.979  18.451  1.00 66.47           C  
ATOM   6665  CD2 TYR B 176      19.876 -21.912  19.486  1.00 66.47           C  
ATOM   6667  CE1 TYR B 176      20.979 -23.728  17.623  1.00 66.47           C  
ATOM   6669  CE2 TYR B 176      19.028 -22.662  18.656  1.00 66.47           C  
ATOM   6671  OH  TYR B 176      18.819 -24.274  16.900  1.00 66.47           O  
ATOM   6673  CZ  TYR B 176      19.595 -23.547  17.719  1.00 66.47           C  
ATOM   6674  N   ALA B 177      25.058 -21.924  22.002  1.00 65.75           N  
ATOM   6676  CA  ALA B 177      26.083 -21.197  22.719  1.00 65.75           C  
ATOM   6678  C   ALA B 177      25.924 -19.711  22.411  1.00 65.75           C  
ATOM   6679  CB  ALA B 177      27.464 -21.738  22.338  1.00 65.75           C  
ATOM   6683  O   ALA B 177      26.244 -19.239  21.325  1.00 65.75           O  
ATOM   6684  N   TYR B 178      25.391 -18.990  23.386  1.00 72.17           N  
ATOM   6686  CA  TYR B 178      25.072 -17.585  23.247  1.00 72.17           C  
ATOM   6688  C   TYR B 178      25.722 -16.834  24.401  1.00 72.17           C  
ATOM   6689  CB  TYR B 178      23.556 -17.468  23.136  1.00 72.17           C  
ATOM   6692  O   TYR B 178      25.450 -17.086  25.583  1.00 72.17           O  
ATOM   6693  CG  TYR B 178      23.008 -16.089  22.840  1.00 72.17           C  
ATOM   6694  CD1 TYR B 178      23.250 -14.986  23.686  1.00 72.17           C  
ATOM   6696  CD2 TYR B 178      22.209 -15.927  21.696  1.00 72.17           C  
ATOM   6698  CE1 TYR B 178      22.701 -13.730  23.376  1.00 72.17           C  
ATOM   6700  CE2 TYR B 178      21.613 -14.688  21.426  1.00 72.17           C  
ATOM   6702  OH  TYR B 178      21.346 -12.357  21.989  1.00 72.17           O  
ATOM   6704  CZ  TYR B 178      21.886 -13.573  22.243  1.00 72.17           C  
ATOM   6705  N   ARG B 179      26.620 -15.920  24.033  1.00 77.31           N  
ATOM   6707  CA  ARG B 179      27.383 -15.075  24.945  1.00 77.31           C  
ATOM   6709  C   ARG B 179      26.988 -13.630  24.724  1.00 77.31           C  
ATOM   6710  CB  ARG B 179      28.879 -15.283  24.688  1.00 77.31           C  
ATOM   6713  O   ARG B 179      27.358 -13.060  23.709  1.00 77.31           O  
ATOM   6714  CG  ARG B 179      29.714 -14.374  25.599  1.00 77.31           C  
ATOM   6717  CD  ARG B 179      31.202 -14.637  25.385  1.00 77.31           C  
ATOM   6720  NE  ARG B 179      32.006 -13.798  26.289  1.00 77.31           N  
ATOM   6722  NH1 ARG B 179      31.951 -15.194  28.104  1.00 77.31           N  
ATOM   6725  NH2 ARG B 179      32.963 -13.191  28.245  1.00 77.31           N  
ATOM   6728  CZ  ARG B 179      32.314 -14.073  27.538  1.00 77.31           C  
ATOM   6729  N   ASN B 180      26.300 -13.035  25.688  1.00 85.85           N  
ATOM   6731  CA  ASN B 180      26.089 -11.595  25.697  1.00 85.85           C  
ATOM   6733  C   ASN B 180      27.414 -10.888  25.994  1.00 85.85           C  
ATOM   6734  CB  ASN B 180      25.033 -11.220  26.743  1.00 85.85           C  
ATOM   6737  O   ASN B 180      28.185 -11.330  26.849  1.00 85.85           O  
ATOM   6738  CG  ASN B 180      23.646 -11.706  26.384  1.00 85.85           C  
ATOM   6739  ND2 ASN B 180      23.215 -12.825  26.924  1.00 85.85           N  
ATOM   6742  OD1 ASN B 180      22.931 -11.089  25.617  1.00 85.85           O  
ATOM   6743  N   GLN B 181      27.637  -9.769  25.328  1.00 92.13           N  
ATOM   6745  CA  GLN B 181      28.767  -8.878  25.480  1.00 92.13           C  
ATOM   6747  C   GLN B 181      28.238  -7.444  25.400  1.00 92.13           C  
ATOM   6748  CB  GLN B 181      29.789  -9.196  24.380  1.00 92.13           C  
ATOM   6751  O   GLN B 181      27.704  -7.006  24.387  1.00 92.13           O  
ATOM   6752  CG  GLN B 181      31.088  -8.392  24.505  1.00 92.13           C  
ATOM   6755  CD  GLN B 181      31.875  -8.693  25.779  1.00 92.13           C  
ATOM   6756  NE2 GLN B 181      32.346  -7.670  26.461  1.00 92.13           N  
ATOM   6759  OE1 GLN B 181      32.085  -9.826  26.204  1.00 92.13           O  
ATOM   6760  N   ILE B 182      28.382  -6.708  26.495  1.00 95.43           N  
ATOM   6762  CA  ILE B 182      27.985  -5.306  26.591  1.00 95.43           C  
ATOM   6764  C   ILE B 182      29.220  -4.418  26.684  1.00 95.43           C  
ATOM   6765  CB  ILE B 182      26.985  -5.070  27.738  1.00 95.43           C  
ATOM   6767  O   ILE B 182      30.281  -4.846  27.152  1.00 95.43           O  
ATOM   6768  CG1 ILE B 182      27.635  -5.315  29.118  1.00 95.43           C  
ATOM   6771  CG2 ILE B 182      25.731  -5.932  27.501  1.00 95.43           C  
ATOM   6775  CD1 ILE B 182      26.769  -4.869  30.294  1.00 95.43           C  
ATOM   6779  N   THR B 183      29.078  -3.169  26.256  1.00 97.41           N  
ATOM   6781  CA  THR B 183      30.146  -2.166  26.260  1.00 97.41           C  
ATOM   6783  C   THR B 183      29.717  -0.944  27.060  1.00 97.41           C  
ATOM   6784  CB  THR B 183      30.515  -1.770  24.828  1.00 97.41           C  
ATOM   6786  O   THR B 183      28.641  -0.398  26.823  1.00 97.41           O  
ATOM   6787  CG2 THR B 183      31.700  -0.807  24.764  1.00 97.41           C  
ATOM   6791  OG1 THR B 183      30.900  -2.912  24.100  1.00 97.41           O  
ATOM   6793  N   ALA B 184      30.572  -0.491  27.977  1.00 98.23           N  
ATOM   6795  CA  ALA B 184      30.331   0.704  28.780  1.00 98.23           C  
ATOM   6797  C   ALA B 184      29.991   1.919  27.901  1.00 98.23           C  
ATOM   6798  CB  ALA B 184      31.569   1.001  29.633  1.00 98.23           C  
ATOM   6802  O   ALA B 184      30.608   2.146  26.861  1.00 98.23           O  
ATOM   6803  N   GLY B 185      29.017   2.712  28.340  1.00 98.20           N  
ATOM   6805  CA  GLY B 185      28.538   3.909  27.653  1.00 98.20           C  
ATOM   6808  C   GLY B 185      27.462   3.654  26.597  1.00 98.20           C  
ATOM   6809  O   GLY B 185      26.777   4.600  26.221  1.00 98.20           O  
ATOM   6810  N   LYS B 186      27.262   2.407  26.154  1.00 98.31           N  
ATOM   6812  CA  LYS B 186      26.233   2.077  25.164  1.00 98.31           C  
ATOM   6814  C   LYS B 186      24.863   1.832  25.796  1.00 98.31           C  
ATOM   6815  CB  LYS B 186      26.667   0.882  24.318  1.00 98.31           C  
ATOM   6818  O   LYS B 186      24.758   1.442  26.964  1.00 98.31           O  
ATOM   6819  CG  LYS B 186      27.987   1.093  23.551  1.00 98.31           C  
ATOM   6822  CD  LYS B 186      27.985   0.029  22.459  1.00 98.31           C  
ATOM   6825  CE  LYS B 186      29.199  -0.111  21.544  1.00 98.31           C  
ATOM   6828  NZ  LYS B 186      28.868  -1.147  20.527  1.00 98.31           N  
ATOM   6832  N   TRP B 187      23.821   2.054  24.999  1.00 98.61           N  
ATOM   6834  CA  TRP B 187      22.435   1.792  25.366  1.00 98.61           C  
ATOM   6836  C   TRP B 187      22.031   0.369  25.015  1.00 98.61           C  
ATOM   6837  CB  TRP B 187      21.512   2.807  24.693  1.00 98.61           C  
ATOM   6840  O   TRP B 187      22.349  -0.144  23.944  1.00 98.61           O  
ATOM   6841  CG  TRP B 187      21.613   4.174  25.283  1.00 98.61           C  
ATOM   6842  CD1 TRP B 187      22.240   5.238  24.734  1.00 98.61           C  
ATOM   6844  CD2 TRP B 187      21.046   4.642  26.540  1.00 98.61           C  
ATOM   6845  CE2 TRP B 187      21.386   6.016  26.699  1.00 98.61           C  
ATOM   6846  CE3 TRP B 187      20.251   4.049  27.542  1.00 98.61           C  
ATOM   6848  NE1 TRP B 187      22.102   6.333  25.566  1.00 98.61           N  
ATOM   6850  CH2 TRP B 187      20.203   6.140  28.804  1.00 98.61           C  
ATOM   6852  CZ2 TRP B 187      20.977   6.763  27.809  1.00 98.61           C  
ATOM   6854  CZ3 TRP B 187      19.822   4.793  28.656  1.00 98.61           C  
ATOM   6856  N   TYR B 188      21.291  -0.243  25.926  1.00 97.09           N  
ATOM   6858  CA  TYR B 188      20.737  -1.574  25.784  1.00 97.09           C  
ATOM   6860  C   TYR B 188      19.277  -1.566  26.217  1.00 97.09           C  
ATOM   6861  CB  TYR B 188      21.552  -2.575  26.615  1.00 97.09           C  
ATOM   6864  O   TYR B 188      18.869  -0.812  27.102  1.00 97.09           O  
ATOM   6865  CG  TYR B 188      22.975  -2.766  26.129  1.00 97.09           C  
ATOM   6866  CD1 TYR B 188      23.252  -3.704  25.116  1.00 97.09           C  
ATOM   6868  CD2 TYR B 188      24.013  -1.969  26.648  1.00 97.09           C  
ATOM   6870  CE1 TYR B 188      24.546  -3.793  24.570  1.00 97.09           C  
ATOM   6872  CE2 TYR B 188      25.314  -2.071  26.119  1.00 97.09           C  
ATOM   6874  OH  TYR B 188      26.783  -2.948  24.431  1.00 97.09           O  
ATOM   6876  CZ  TYR B 188      25.568  -2.947  25.042  1.00 97.09           C  
ATOM   6877  N   VAL B 189      18.495  -2.453  25.621  1.00 96.17           N  
ATOM   6879  CA  VAL B 189      17.183  -2.832  26.130  1.00 96.17           C  
ATOM   6881  C   VAL B 189      17.225  -4.293  26.526  1.00 96.17           C  
ATOM   6882  CB  VAL B 189      16.057  -2.503  25.141  1.00 96.17           C  
ATOM   6884  O   VAL B 189      17.771  -5.124  25.801  1.00 96.17           O  
ATOM   6885  CG1 VAL B 189      16.263  -3.167  23.776  1.00 96.17           C  
ATOM   6889  CG2 VAL B 189      14.675  -2.875  25.693  1.00 96.17           C  
ATOM   6893  N   THR B 190      16.643  -4.610  27.675  1.00 90.99           N  
ATOM   6895  CA  THR B 190      16.375  -5.994  28.052  1.00 90.99           C  
ATOM   6897  C   THR B 190      14.876  -6.226  28.087  1.00 90.99           C  
ATOM   6898  CB  THR B 190      17.057  -6.381  29.362  1.00 90.99           C  
ATOM   6900  O   THR B 190      14.145  -5.472  28.728  1.00 90.99           O  
ATOM   6901  CG2 THR B 190      16.838  -7.855  29.679  1.00 90.99           C  
ATOM   6905  OG1 THR B 190      18.456  -6.218  29.244  1.00 90.99           O  
ATOM   6907  N   PHE B 191      14.433  -7.264  27.386  1.00 89.20           N  
ATOM   6909  CA  PHE B 191      13.054  -7.730  27.364  1.00 89.20           C  
ATOM   6911  C   PHE B 191      12.930  -8.965  28.235  1.00 89.20           C  
ATOM   6912  CB  PHE B 191      12.624  -8.070  25.934  1.00 89.20           C  
ATOM   6915  O   PHE B 191      13.625  -9.951  27.993  1.00 89.20           O  
ATOM   6916  CG  PHE B 191      12.815  -6.935  24.959  1.00 89.20           C  
ATOM   6917  CD1 PHE B 191      11.833  -5.938  24.840  1.00 89.20           C  
ATOM   6919  CD2 PHE B 191      13.990  -6.865  24.188  1.00 89.20           C  
ATOM   6921  CE1 PHE B 191      12.033  -4.858  23.963  1.00 89.20           C  
ATOM   6923  CE2 PHE B 191      14.168  -5.806  23.286  1.00 89.20           C  
ATOM   6925  CZ  PHE B 191      13.194  -4.803  23.175  1.00 89.20           C  
ATOM   6927  N   TRP B 192      12.006  -8.937  29.185  1.00 84.60           N  
ATOM   6929  CA  TRP B 192      11.561 -10.116  29.909  1.00 84.60           C  
ATOM   6931  C   TRP B 192      10.168 -10.451  29.447  1.00 84.60           C  
ATOM   6932  CB  TRP B 192      11.613  -9.878  31.406  1.00 84.60           C  
ATOM   6935  O   TRP B 192       9.210  -9.749  29.773  1.00 84.60           O  
ATOM   6936  CG  TRP B 192      12.998  -9.665  31.890  1.00 84.60           C  
ATOM   6937  CD1 TRP B 192      13.894 -10.629  32.171  1.00 84.60           C  
ATOM   6939  CD2 TRP B 192      13.721  -8.419  32.031  1.00 84.60           C  
ATOM   6940  CE2 TRP B 192      14.992  -8.692  32.609  1.00 84.60           C  
ATOM   6941  CE3 TRP B 192      13.449  -7.093  31.671  1.00 84.60           C  
ATOM   6943  NE1 TRP B 192      15.040 -10.059  32.700  1.00 84.60           N  
ATOM   6945  CH2 TRP B 192      15.613  -6.365  32.540  1.00 84.60           C  
ATOM   6947  CZ2 TRP B 192      15.905  -7.682  32.921  1.00 84.60           C  
ATOM   6949  CZ3 TRP B 192      14.403  -6.093  31.882  1.00 84.60           C  
ATOM   6951  N   MET B 193      10.074 -11.508  28.651  1.00 80.33           N  
ATOM   6953  CA  MET B 193       8.796 -11.982  28.167  1.00 80.33           C  
ATOM   6955  C   MET B 193       8.413 -13.268  28.877  1.00 80.33           C  
ATOM   6956  CB  MET B 193       8.755 -12.133  26.653  1.00 80.33           C  
ATOM   6959  O   MET B 193       9.249 -14.099  29.238  1.00 80.33           O  
ATOM   6960  CG  MET B 193       9.322 -10.967  25.860  1.00 80.33           C  
ATOM   6963  SD  MET B 193       9.385 -11.358  24.102  1.00 80.33           S  
ATOM   6964  CE  MET B 193       9.722  -9.703  23.478  1.00 80.33           C  
ATOM   6968  N   THR B 194       7.119 -13.420  29.094  1.00 75.45           N  
ATOM   6970  CA  THR B 194       6.568 -14.500  29.896  1.00 75.45           C  
ATOM   6972  C   THR B 194       5.275 -14.938  29.238  1.00 75.45           C  
ATOM   6973  CB  THR B 194       6.389 -14.101  31.377  1.00 75.45           C  
ATOM   6975  O   THR B 194       4.468 -14.109  28.823  1.00 75.45           O  
ATOM   6976  CG2 THR B 194       7.149 -12.839  31.821  1.00 75.45           C  
ATOM   6980  OG1 THR B 194       5.048 -13.884  31.697  1.00 75.45           O  
ATOM   6982  N   TYR B 195       5.101 -16.241  29.118  1.00 75.82           N  
ATOM   6984  CA  TYR B 195       3.823 -16.846  28.796  1.00 75.82           C  
ATOM   6986  C   TYR B 195       3.252 -17.371  30.107  1.00 75.82           C  
ATOM   6987  CB  TYR B 195       4.064 -17.943  27.761  1.00 75.82           C  
ATOM   6990  O   TYR B 195       4.025 -17.900  30.890  1.00 75.82           O  
ATOM   6991  CG  TYR B 195       2.810 -18.684  27.367  1.00 75.82           C  
ATOM   6992  CD1 TYR B 195       2.431 -19.845  28.065  1.00 75.82           C  
ATOM   6994  CD2 TYR B 195       2.010 -18.202  26.320  1.00 75.82           C  
ATOM   6996  CE1 TYR B 195       1.281 -20.564  27.688  1.00 75.82           C  
ATOM   6998  CE2 TYR B 195       0.868 -18.930  25.939  1.00 75.82           C  
ATOM   7000  OH  TYR B 195      -0.543 -20.835  26.151  1.00 75.82           O  
ATOM   7002  CZ  TYR B 195       0.514 -20.115  26.600  1.00 75.82           C  
ATOM   7003  N   ASP B 196       1.961 -17.170  30.344  1.00 68.45           N  
ATOM   7005  CA  ASP B 196       1.122 -17.681  31.436  1.00 68.45           C  
ATOM   7007  C   ASP B 196       1.849 -17.906  32.781  1.00 68.45           C  
ATOM   7008  CB  ASP B 196       0.350 -18.911  30.903  1.00 68.45           C  
ATOM   7011  O   ASP B 196       1.888 -19.032  33.282  1.00 68.45           O  
ATOM   7012  CG  ASP B 196      -1.085 -19.043  31.420  1.00 68.45           C  
ATOM   7013  OD1 ASP B 196      -1.637 -18.014  31.877  1.00 68.45           O  
ATOM   7014  OD2 ASP B 196      -1.690 -20.110  31.146  1.00 68.45           O  
ATOM   7015  N   PRO B 197       2.507 -16.877  33.353  1.00 61.37           N  
ATOM   7016  CA  PRO B 197       3.292 -17.062  34.561  1.00 61.37           C  
ATOM   7018  C   PRO B 197       2.359 -17.253  35.759  1.00 61.37           C  
ATOM   7019  CB  PRO B 197       4.144 -15.798  34.686  1.00 61.37           C  
ATOM   7022  O   PRO B 197       1.579 -16.360  36.098  1.00 61.37           O  
ATOM   7023  CG  PRO B 197       3.225 -14.728  34.094  1.00 61.37           C  
ATOM   7026  CD  PRO B 197       2.526 -15.475  32.951  1.00 61.37           C  
ATOM   7029  N   ASP B 198       2.484 -18.390  36.437  1.00 62.26           N  
ATOM   7031  CA  ASP B 198       1.808 -18.606  37.718  1.00 62.26           C  
ATOM   7033  C   ASP B 198       2.419 -17.716  38.815  1.00 62.26           C  
ATOM   7034  CB  ASP B 198       1.869 -20.091  38.104  1.00 62.26           C  
ATOM   7037  O   ASP B 198       1.694 -17.171  39.651  1.00 62.26           O  
ATOM   7038  CG  ASP B 198       1.054 -20.999  37.175  1.00 62.26           C  
ATOM   7039  OD1 ASP B 198      -0.100 -20.632  36.858  1.00 62.26           O  
ATOM   7040  OD2 ASP B 198       1.567 -22.094  36.843  1.00 62.26           O  
ATOM   7041  N   GLU B 199       3.740 -17.500  38.777  1.00 62.73           N  
ATOM   7043  CA  GLU B 199       4.453 -16.653  39.732  1.00 62.73           C  
ATOM   7045  C   GLU B 199       5.148 -15.457  39.076  1.00 62.73           C  
ATOM   7046  CB  GLU B 199       5.478 -17.439  40.550  1.00 62.73           C  
ATOM   7049  O   GLU B 199       5.850 -15.542  38.060  1.00 62.73           O  
ATOM   7050  CG  GLU B 199       4.933 -18.680  41.274  1.00 62.73           C  
ATOM   7053  CD  GLU B 199       6.020 -19.417  42.075  1.00 62.73           C  
ATOM   7054  OE1 GLU B 199       5.639 -20.292  42.888  1.00 62.73           O  
ATOM   7055  OE2 GLU B 199       7.222 -19.096  41.907  1.00 62.73           O  
ATOM   7056  N   TRP B 200       5.011 -14.313  39.732  1.00 68.75           N  
ATOM   7058  CA  TRP B 200       5.621 -13.055  39.340  1.00 68.75           C  
ATOM   7060  C   TRP B 200       6.041 -12.270  40.572  1.00 68.75           C  
ATOM   7061  CB  TRP B 200       4.644 -12.254  38.470  1.00 68.75           C  
ATOM   7064  O   TRP B 200       5.512 -12.449  41.667  1.00 68.75           O  
ATOM   7065  CG  TRP B 200       3.269 -12.071  39.040  1.00 68.75           C  
ATOM   7066  CD1 TRP B 200       2.256 -12.957  38.904  1.00 68.75           C  
ATOM   7068  CD2 TRP B 200       2.737 -10.981  39.862  1.00 68.75           C  
ATOM   7069  CE2 TRP B 200       1.350 -11.241  40.093  1.00 68.75           C  
ATOM   7070  CE3 TRP B 200       3.256  -9.791  40.420  1.00 68.75           C  
ATOM   7072  NE1 TRP B 200       1.130 -12.479  39.537  1.00 68.75           N  
ATOM   7074  CH2 TRP B 200       1.043  -9.161  41.270  1.00 68.75           C  
ATOM   7076  CZ2 TRP B 200       0.506 -10.344  40.758  1.00 68.75           C  
ATOM   7078  CZ3 TRP B 200       2.411  -8.915  41.136  1.00 68.75           C  
ATOM   7080  N   VAL B 201       6.986 -11.363  40.367  1.00 69.04           N  
ATOM   7082  CA  VAL B 201       7.352 -10.341  41.331  1.00 69.04           C  
ATOM   7084  C   VAL B 201       7.031  -8.979  40.752  1.00 69.04           C  
ATOM   7085  CB  VAL B 201       8.808 -10.493  41.777  1.00 69.04           C  
ATOM   7087  O   VAL B 201       7.257  -8.704  39.574  1.00 69.04           O  
ATOM   7088  CG1 VAL B 201       9.821 -10.231  40.662  1.00 69.04           C  
ATOM   7092  CG2 VAL B 201       9.096  -9.585  42.977  1.00 69.04           C  
ATOM   7096  N   TRP B 202       6.465  -8.131  41.594  1.00 75.62           N  
ATOM   7098  CA  TRP B 202       6.193  -6.750  41.256  1.00 75.62           C  
ATOM   7100  C   TRP B 202       7.073  -5.851  42.094  1.00 75.62           C  
ATOM   7101  CB  TRP B 202       4.717  -6.482  41.420  1.00 75.62           C  
ATOM   7104  O   TRP B 202       7.117  -5.945  43.319  1.00 75.62           O  
ATOM   7105  CG  TRP B 202       4.256  -5.102  41.152  1.00 75.62           C  
ATOM   7106  CD1 TRP B 202       4.190  -4.112  42.054  1.00 75.62           C  
ATOM   7108  CD2 TRP B 202       3.695  -4.559  39.928  1.00 75.62           C  
ATOM   7109  CE2 TRP B 202       3.377  -3.186  40.136  1.00 75.62           C  
ATOM   7110  CE3 TRP B 202       3.364  -5.116  38.685  1.00 75.62           C  
ATOM   7112  NE1 TRP B 202       3.653  -2.984  41.473  1.00 75.62           N  
ATOM   7114  CH2 TRP B 202       2.596  -2.958  37.856  1.00 75.62           C  
ATOM   7116  CZ2 TRP B 202       2.841  -2.387  39.117  1.00 75.62           C  
ATOM   7118  CZ3 TRP B 202       2.835  -4.325  37.649  1.00 75.62           C  
ATOM   7120  N   LEU B 203       7.814  -5.000  41.406  1.00 78.14           N  
ATOM   7122  CA  LEU B 203       8.647  -3.992  42.023  1.00 78.14           C  
ATOM   7124  C   LEU B 203       7.803  -2.733  42.164  1.00 78.14           C  
ATOM   7125  CB  LEU B 203       9.920  -3.789  41.186  1.00 78.14           C  
ATOM   7128  O   LEU B 203       7.845  -1.874  41.289  1.00 78.14           O  
ATOM   7129  CG  LEU B 203      10.728  -5.067  40.924  1.00 78.14           C  
ATOM   7131  CD1 LEU B 203      12.035  -4.708  40.230  1.00 78.14           C  
ATOM   7135  CD2 LEU B 203      11.100  -5.830  42.196  1.00 78.14           C  
ATOM   7139  N   ASP B 204       7.034  -2.635  43.254  1.00 78.88           N  
ATOM   7141  CA  ASP B 204       6.091  -1.531  43.514  1.00 78.88           C  
ATOM   7143  C   ASP B 204       6.710  -0.153  43.303  1.00 78.88           C  
ATOM   7144  CB  ASP B 204       5.572  -1.608  44.959  1.00 78.88           C  
ATOM   7147  O   ASP B 204       6.122   0.708  42.650  1.00 78.88           O  
ATOM   7148  CG  ASP B 204       4.408  -2.579  45.106  1.00 78.88           C  
ATOM   7149  OD1 ASP B 204       3.443  -2.417  44.329  1.00 78.88           O  
ATOM   7150  OD2 ASP B 204       4.507  -3.468  45.977  1.00 78.88           O  
ATOM   7151  N   GLN B 205       7.939   0.028  43.791  1.00 79.90           N  
ATOM   7153  CA  GLN B 205       8.693   1.269  43.644  1.00 79.90           C  
ATOM   7155  C   GLN B 205       8.868   1.688  42.178  1.00 79.90           C  
ATOM   7156  CB  GLN B 205      10.059   1.071  44.314  1.00 79.90           C  
ATOM   7159  O   GLN B 205       8.863   2.877  41.874  1.00 79.90           O  
ATOM   7160  CG  GLN B 205      10.906   2.351  44.262  1.00 79.90           C  
ATOM   7163  CD  GLN B 205      12.252   2.206  44.955  1.00 79.90           C  
ATOM   7164  NE2 GLN B 205      13.068   3.236  44.931  1.00 79.90           N  
ATOM   7167  OE1 GLN B 205      12.602   1.191  45.532  1.00 79.90           O  
ATOM   7168  N   PHE B 206       9.016   0.720  41.275  1.00 81.87           N  
ATOM   7170  CA  PHE B 206       9.184   0.963  39.845  1.00 81.87           C  
ATOM   7172  C   PHE B 206       7.895   0.734  39.065  1.00 81.87           C  
ATOM   7173  CB  PHE B 206      10.340   0.106  39.310  1.00 81.87           C  
ATOM   7176  O   PHE B 206       7.875   1.040  37.883  1.00 81.87           O  
ATOM   7177  CG  PHE B 206      11.615   0.242  40.122  1.00 81.87           C  
ATOM   7178  CD1 PHE B 206      12.116   1.516  40.452  1.00 81.87           C  
ATOM   7180  CD2 PHE B 206      12.264  -0.905  40.612  1.00 81.87           C  
ATOM   7182  CE1 PHE B 206      13.230   1.639  41.299  1.00 81.87           C  
ATOM   7184  CE2 PHE B 206      13.377  -0.785  41.461  1.00 81.87           C  
ATOM   7186  CZ  PHE B 206      13.850   0.489  41.818  1.00 81.87           C  
ATOM   7188  N   LYS B 207       6.834   0.219  39.702  1.00 81.31           N  
ATOM   7190  CA  LYS B 207       5.591  -0.253  39.073  1.00 81.31           C  
ATOM   7192  C   LYS B 207       5.845  -1.238  37.929  1.00 81.31           C  
ATOM   7193  CB  LYS B 207       4.726   0.932  38.625  1.00 81.31           C  
ATOM   7196  O   LYS B 207       5.223  -1.135  36.871  1.00 81.31           O  
ATOM   7197  CG  LYS B 207       4.423   1.957  39.719  1.00 81.31           C  
ATOM   7200  CD  LYS B 207       3.622   3.082  39.062  1.00 81.31           C  
ATOM   7203  CE  LYS B 207       3.421   4.253  40.018  1.00 81.31           C  
ATOM   7206  NZ  LYS B 207       3.012   5.450  39.245  1.00 81.31           N  
ATOM   7210  N   LEU B 208       6.806  -2.142  38.107  1.00 81.76           N  
ATOM   7212  CA  LEU B 208       7.198  -3.112  37.084  1.00 81.76           C  
ATOM   7214  C   LEU B 208       6.921  -4.535  37.543  1.00 81.76           C  
ATOM   7215  CB  LEU B 208       8.677  -2.941  36.706  1.00 81.76           C  
ATOM   7218  O   LEU B 208       7.317  -4.921  38.642  1.00 81.76           O  
ATOM   7219  CG  LEU B 208       9.004  -1.671  35.908  1.00 81.76           C  
ATOM   7221  CD1 LEU B 208      10.513  -1.581  35.677  1.00 81.76           C  
ATOM   7225  CD2 LEU B 208       8.297  -1.660  34.552  1.00 81.76           C  
ATOM   7229  N   GLN B 209       6.296  -5.319  36.668  1.00 77.36           N  
ATOM   7231  CA  GLN B 209       6.084  -6.744  36.880  1.00 77.36           C  
ATOM   7233  C   GLN B 209       7.077  -7.584  36.115  1.00 77.36           C  
ATOM   7234  CB  GLN B 209       4.714  -7.171  36.380  1.00 77.36           C  
ATOM   7237  O   GLN B 209       7.404  -7.291  34.965  1.00 77.36           O  
ATOM   7238  CG  GLN B 209       4.213  -8.425  37.108  1.00 77.36           C  
ATOM   7241  CD  GLN B 209       2.740  -8.587  36.819  1.00 77.36           C  
ATOM   7242  NE2 GLN B 209       1.929  -9.004  37.760  1.00 77.36           N  
ATOM   7245  OE1 GLN B 209       2.276  -8.293  35.734  1.00 77.36           O  
ATOM   7246  N   PHE B 210       7.450  -8.708  36.705  1.00 73.81           N  
ATOM   7248  CA  PHE B 210       8.318  -9.660  36.051  1.00 73.81           C  
ATOM   7250  C   PHE B 210       8.028 -11.085  36.506  1.00 73.81           C  
ATOM   7251  CB  PHE B 210       9.724  -9.264  36.413  1.00 73.81           C  
ATOM   7254  O   PHE B 210       7.689 -11.309  37.665  1.00 73.81           O  
ATOM   7255  CG  PHE B 210      10.124  -7.823  36.098  1.00 73.81           C  
ATOM   7256  CD1 PHE B 210      10.691  -7.504  34.848  1.00 73.81           C  
ATOM   7258  CD2 PHE B 210      10.098  -6.850  37.118  1.00 73.81           C  
ATOM   7260  CE1 PHE B 210      11.352  -6.275  34.667  1.00 73.81           C  
ATOM   7262  CE2 PHE B 210      10.725  -5.610  36.918  1.00 73.81           C  
ATOM   7264  CZ  PHE B 210      11.382  -5.334  35.708  1.00 73.81           C  
ATOM   7266  N   ALA B 211       8.137 -12.060  35.605  1.00 66.22           N  
ATOM   7268  CA  ALA B 211       7.908 -13.458  35.968  1.00 66.22           C  
ATOM   7270  C   ALA B 211       9.094 -14.035  36.734  1.00 66.22           C  
ATOM   7271  CB  ALA B 211       7.603 -14.298  34.733  1.00 66.22           C  
ATOM   7275  O   ALA B 211      10.241 -13.820  36.356  1.00 66.22           O  
ATOM   7276  N   LEU B 212       8.807 -14.819  37.774  1.00 60.50           N  
ATOM   7278  CA  LEU B 212       9.833 -15.527  38.542  1.00 60.50           C  
ATOM   7280  C   LEU B 212      10.292 -16.804  37.838  1.00 60.50           C  
ATOM   7281  CB  LEU B 212       9.281 -15.849  39.938  1.00 60.50           C  
ATOM   7284  O   LEU B 212      11.472 -17.150  37.895  1.00 60.50           O  
ATOM   7285  CG  LEU B 212       9.170 -14.621  40.855  1.00 60.50           C  
ATOM   7287  CD1 LEU B 212       8.445 -15.003  42.141  1.00 60.50           C  
ATOM   7291  CD2 LEU B 212      10.551 -14.067  41.226  1.00 60.50           C  
ATOM   7295  N   HIS B 213       9.375 -17.477  37.144  1.00 56.99           N  
ATOM   7297  CA  HIS B 213       9.677 -18.646  36.337  1.00 56.99           C  
ATOM   7299  C   HIS B 213       9.055 -18.521  34.944  1.00 56.99           C  
ATOM   7300  CB  HIS B 213       9.230 -19.930  37.049  1.00 56.99           C  
ATOM   7303  O   HIS B 213       8.031 -17.860  34.755  1.00 56.99           O  
ATOM   7304  CG  HIS B 213       7.740 -20.029  37.218  1.00 56.99           C  
ATOM   7305  CD2 HIS B 213       7.031 -19.676  38.330  1.00 56.99           C  
ATOM   7307  ND1 HIS B 213       6.836 -20.476  36.280  1.00 56.99           N  
ATOM   7309  CE1 HIS B 213       5.605 -20.370  36.809  1.00 56.99           C  
ATOM   7311  NE2 HIS B 213       5.676 -19.863  38.046  1.00 56.99           N  
ATOM   7312  N   PRO B 214       9.637 -19.187  33.944  1.00 55.04           N  
ATOM   7313  CA  PRO B 214       8.957 -19.366  32.674  1.00 55.04           C  
ATOM   7315  C   PRO B 214       7.753 -20.296  32.854  1.00 55.04           C  
ATOM   7316  CB  PRO B 214       9.992 -19.987  31.751  1.00 55.04           C  
ATOM   7319  O   PRO B 214       7.821 -21.242  33.644  1.00 55.04           O  
ATOM   7320  CG  PRO B 214      11.323 -19.902  32.513  1.00 55.04           C  
ATOM   7323  CD  PRO B 214      10.910 -19.879  33.969  1.00 55.04           C  
ATOM   7326  N   ALA B 215       6.668 -20.098  32.105  1.00 55.61           N  
ATOM   7328  CA  ALA B 215       5.616 -21.108  32.084  1.00 55.61           C  
ATOM   7330  C   ALA B 215       6.087 -22.409  31.446  1.00 55.61           C  
ATOM   7331  CB  ALA B 215       4.373 -20.636  31.355  1.00 55.61           C  
ATOM   7335  O   ALA B 215       6.891 -22.442  30.508  1.00 55.61           O  
ATOM   7336  N   ASN B 216       5.472 -23.490  31.913  1.00 52.46           N  
ATOM   7338  CA  ASN B 216       5.454 -24.738  31.179  1.00 52.46           C  
ATOM   7340  C   ASN B 216       4.609 -24.566  29.914  1.00 52.46           C  
ATOM   7341  CB  ASN B 216       4.901 -25.844  32.090  1.00 52.46           C  
ATOM   7344  O   ASN B 216       3.381 -24.586  29.962  1.00 52.46           O  
ATOM   7345  CG  ASN B 216       5.959 -26.525  32.931  1.00 52.46           C  
ATOM   7346  ND2 ASN B 216       5.540 -27.401  33.814  1.00 52.46           N  
ATOM   7349  OD1 ASN B 216       7.157 -26.370  32.773  1.00 52.46           O  
ATOM   7350  N   TRP B 217       5.268 -24.448  28.762  1.00 52.61           N  
ATOM   7352  CA  TRP B 217       4.592 -24.512  27.471  1.00 52.61           C  
ATOM   7354  C   TRP B 217       4.430 -25.971  27.033  1.00 52.61           C  
ATOM   7355  CB  TRP B 217       5.287 -23.610  26.441  1.00 52.61           C  
ATOM   7358  O   TRP B 217       5.187 -26.483  26.211  1.00 52.61           O  
ATOM   7359  CG  TRP B 217       4.327 -23.027  25.453  1.00 52.61           C  
ATOM   7360  CD1 TRP B 217       3.358 -22.157  25.788  1.00 52.61           C  
ATOM   7362  CD2 TRP B 217       4.191 -23.231  24.015  1.00 52.61           C  
ATOM   7363  CE2 TRP B 217       3.090 -22.442  23.555  1.00 52.61           C  
ATOM   7364  CE3 TRP B 217       4.897 -23.983  23.051  1.00 52.61           C  
ATOM   7366  NE1 TRP B 217       2.613 -21.812  24.682  1.00 52.61           N  
ATOM   7368  CH2 TRP B 217       3.432 -23.161  21.273  1.00 52.61           C  
ATOM   7370  CZ2 TRP B 217       2.709 -22.405  22.209  1.00 52.61           C  
ATOM   7372  CZ3 TRP B 217       4.524 -23.943  21.692  1.00 52.61           C  
ATOM   7374  N   SER B 218       3.474 -26.682  27.633  1.00 47.23           N  
ATOM   7376  CA  SER B 218       3.114 -28.041  27.198  1.00 47.23           C  
ATOM   7378  C   SER B 218       1.970 -28.063  26.187  1.00 47.23           C  
ATOM   7379  CB  SER B 218       2.774 -28.922  28.401  1.00 47.23           C  
ATOM   7382  O   SER B 218       1.655 -29.124  25.651  1.00 47.23           O  
ATOM   7383  OG  SER B 218       1.694 -28.387  29.141  1.00 47.23           O  
ATOM   7385  N   ASP B 219       1.316 -26.927  25.951  1.00 51.66           N  
ATOM   7387  CA  ASP B 219       0.063 -26.903  25.210  1.00 51.66           C  
ATOM   7389  C   ASP B 219       0.309 -27.008  23.691  1.00 51.66           C  
ATOM   7390  CB  ASP B 219      -0.757 -25.666  25.600  1.00 51.66           C  
ATOM   7393  O   ASP B 219       1.062 -26.207  23.128  1.00 51.66           O  
ATOM   7394  CG  ASP B 219      -2.254 -25.941  25.466  1.00 51.66           C  
ATOM   7395  OD1 ASP B 219      -2.611 -26.673  24.513  1.00 51.66           O  
ATOM   7396  OD2 ASP B 219      -2.979 -25.454  26.363  1.00 51.66           O  
ATOM   7397  N   PRO B 220      -0.244 -28.016  22.991  1.00 49.57           N  
ATOM   7398  CA  PRO B 220      -0.187 -28.104  21.532  1.00 49.57           C  
ATOM   7400  C   PRO B 220      -1.006 -27.019  20.822  1.00 49.57           C  
ATOM   7401  CB  PRO B 220      -0.705 -29.505  21.196  1.00 49.57           C  
ATOM   7404  O   PRO B 220      -0.818 -26.828  19.619  1.00 49.57           O  
ATOM   7405  CG  PRO B 220      -1.638 -29.832  22.359  1.00 49.57           C  
ATOM   7408  CD  PRO B 220      -0.954 -29.162  23.542  1.00 49.57           C  
ATOM   7411  N   ILE B 221      -1.905 -26.326  21.524  1.00 54.95           N  
ATOM   7413  CA  ILE B 221      -2.697 -25.244  20.945  1.00 54.95           C  
ATOM   7415  C   ILE B 221      -1.775 -24.045  20.699  1.00 54.95           C  
ATOM   7416  CB  ILE B 221      -3.910 -24.924  21.849  1.00 54.95           C  
ATOM   7418  O   ILE B 221      -0.965 -23.685  21.546  1.00 54.95           O  
ATOM   7419  CG1 ILE B 221      -4.789 -26.188  22.025  1.00 54.95           C  
ATOM   7422  CG2 ILE B 221      -4.743 -23.776  21.244  1.00 54.95           C  
ATOM   7426  CD1 ILE B 221      -5.891 -26.044  23.081  1.00 54.95           C  
ATOM   7430  N   ALA B 222      -1.881 -23.428  19.520  1.00 68.87           N  
ATOM   7432  CA  ALA B 222      -1.187 -22.187  19.197  1.00 68.87           C  
ATOM   7434  C   ALA B 222      -2.100 -21.001  19.571  1.00 68.87           C  
ATOM   7435  CB  ALA B 222      -0.788 -22.216  17.714  1.00 68.87           C  
ATOM   7439  O   ALA B 222      -2.920 -20.615  18.733  1.00 68.87           O  
ATOM   7440  N   PRO B 223      -2.008 -20.439  20.792  1.00 76.09           N  
ATOM   7441  CA  PRO B 223      -2.848 -19.330  21.238  1.00 76.09           C  
ATOM   7443  C   PRO B 223      -2.711 -18.094  20.346  1.00 76.09           C  
ATOM   7444  CB  PRO B 223      -2.426 -19.030  22.681  1.00 76.09           C  
ATOM   7447  O   PRO B 223      -1.728 -17.920  19.613  1.00 76.09           O  
ATOM   7448  CG  PRO B 223      -1.010 -19.583  22.745  1.00 76.09           C  
ATOM   7451  CD  PRO B 223      -1.093 -20.799  21.859  1.00 76.09           C  
ATOM   7454  N   ARG B 224      -3.736 -17.241  20.416  1.00 83.25           N  
ATOM   7456  CA  ARG B 224      -3.822 -15.971  19.698  1.00 83.25           C  
ATOM   7458  C   ARG B 224      -4.227 -14.864  20.641  1.00 83.25           C  
ATOM   7459  CB  ARG B 224      -4.828 -16.059  18.545  1.00 83.25           C  
ATOM   7462  O   ARG B 224      -5.183 -15.020  21.397  1.00 83.25           O  
ATOM   7463  CG  ARG B 224      -4.368 -17.032  17.463  1.00 83.25           C  
ATOM   7466  CD  ARG B 224      -3.110 -16.516  16.753  1.00 83.25           C  
ATOM   7469  NE  ARG B 224      -2.821 -17.384  15.615  1.00 83.25           N  
ATOM   7471  NH1 ARG B 224      -1.677 -18.991  16.768  1.00 83.25           N  
ATOM   7474  NH2 ARG B 224      -2.304 -19.341  14.640  1.00 83.25           N  
ATOM   7477  CZ  ARG B 224      -2.253 -18.562  15.680  1.00 83.25           C  
ATOM   7478  N   TRP B 225      -3.495 -13.765  20.574  1.00 85.41           N  
ATOM   7480  CA  TRP B 225      -3.705 -12.595  21.410  1.00 85.41           C  
ATOM   7482  C   TRP B 225      -4.183 -11.418  20.588  1.00 85.41           C  
ATOM   7483  CB  TRP B 225      -2.414 -12.236  22.138  1.00 85.41           C  
ATOM   7486  O   TRP B 225      -3.829 -11.262  19.416  1.00 85.41           O  
ATOM   7487  CG  TRP B 225      -2.008 -13.246  23.153  1.00 85.41           C  
ATOM   7488  CD1 TRP B 225      -2.324 -13.203  24.459  1.00 85.41           C  
ATOM   7490  CD2 TRP B 225      -1.198 -14.437  22.979  1.00 85.41           C  
ATOM   7491  CE2 TRP B 225      -1.044 -15.053  24.253  1.00 85.41           C  
ATOM   7492  CE3 TRP B 225      -0.539 -15.026  21.881  1.00 85.41           C  
ATOM   7494  NE1 TRP B 225      -1.808 -14.297  25.113  1.00 85.41           N  
ATOM   7496  CH2 TRP B 225       0.485 -16.682  23.342  1.00 85.41           C  
ATOM   7498  CZ2 TRP B 225      -0.212 -16.153  24.445  1.00 85.41           C  
ATOM   7500  CZ3 TRP B 225       0.288 -16.145  22.059  1.00 85.41           C  
ATOM   7502  N   ASP B 226      -4.931 -10.550  21.247  1.00 80.56           N  
ATOM   7504  CA  ASP B 226      -5.288  -9.266  20.674  1.00 80.56           C  
ATOM   7506  C   ASP B 226      -4.066  -8.366  20.662  1.00 80.56           C  
ATOM   7507  CB  ASP B 226      -6.471  -8.652  21.432  1.00 80.56           C  
ATOM   7510  O   ASP B 226      -3.386  -8.190  21.675  1.00 80.56           O  
ATOM   7511  CG  ASP B 226      -7.753  -9.438  21.175  1.00 80.56           C  
ATOM   7512  OD1 ASP B 226      -7.681 -10.410  20.391  1.00 80.56           O  
ATOM   7513  OD2 ASP B 226      -8.820  -9.035  21.675  1.00 80.56           O  
ATOM   7514  N   ILE B 227      -3.793  -7.797  19.492  1.00 85.17           N  
ATOM   7516  CA  ILE B 227      -2.835  -6.710  19.375  1.00 85.17           C  
ATOM   7518  C   ILE B 227      -3.618  -5.432  19.642  1.00 85.17           C  
ATOM   7519  CB  ILE B 227      -2.122  -6.705  18.012  1.00 85.17           C  
ATOM   7521  O   ILE B 227      -4.635  -5.165  19.005  1.00 85.17           O  
ATOM   7522  CG1 ILE B 227      -1.430  -8.061  17.753  1.00 85.17           C  
ATOM   7525  CG2 ILE B 227      -1.090  -5.561  17.987  1.00 85.17           C  
ATOM   7529  CD1 ILE B 227      -0.830  -8.186  16.350  1.00 85.17           C  
ATOM   7533  N   THR B 228      -3.141  -4.668  20.612  1.00 80.21           N  
ATOM   7535  CA  THR B 228      -3.676  -3.356  20.969  1.00 80.21           C  
ATOM   7537  C   THR B 228      -2.619  -2.295  20.702  1.00 80.21           C  
ATOM   7538  CB  THR B 228      -4.126  -3.320  22.436  1.00 80.21           C  
ATOM   7540  O   THR B 228      -1.431  -2.613  20.602  1.00 80.21           O  
ATOM   7541  CG2 THR B 228      -5.227  -4.338  22.733  1.00 80.21           C  
ATOM   7545  OG1 THR B 228      -3.043  -3.605  23.288  1.00 80.21           O  
ATOM   7547  N   GLU B 229      -3.028  -1.033  20.603  1.00 79.15           N  
ATOM   7549  CA  GLU B 229      -2.090   0.082  20.439  1.00 79.15           C  
ATOM   7551  C   GLU B 229      -1.054   0.120  21.577  1.00 79.15           C  
ATOM   7552  CB  GLU B 229      -2.907   1.372  20.322  1.00 79.15           C  
ATOM   7555  O   GLU B 229       0.141   0.174  21.306  1.00 79.15           O  
ATOM   7556  CG  GLU B 229      -2.071   2.563  19.835  1.00 79.15           C  
ATOM   7559  CD  GLU B 229      -2.938   3.779  19.459  1.00 79.15           C  
ATOM   7560  OE1 GLU B 229      -2.375   4.709  18.842  1.00 79.15           O  
ATOM   7561  OE2 GLU B 229      -4.164   3.747  19.719  1.00 79.15           O  
ATOM   7562  N   ASP B 230      -1.490  -0.097  22.823  1.00 80.47           N  
ATOM   7564  CA  ASP B 230      -0.620  -0.166  24.009  1.00 80.47           C  
ATOM   7566  C   ASP B 230       0.350  -1.360  24.011  1.00 80.47           C  
ATOM   7567  CB  ASP B 230      -1.490  -0.268  25.273  1.00 80.47           C  
ATOM   7570  O   ASP B 230       1.291  -1.402  24.805  1.00 80.47           O  
ATOM   7571  CG  ASP B 230      -2.372   0.950  25.542  1.00 80.47           C  
ATOM   7572  OD1 ASP B 230      -2.062   2.040  25.018  1.00 80.47           O  
ATOM   7573  OD2 ASP B 230      -3.356   0.762  26.290  1.00 80.47           O  
ATOM   7574  N   SER B 231       0.112  -2.366  23.163  1.00 86.34           N  
ATOM   7576  CA  SER B 231       1.026  -3.502  23.006  1.00 86.34           C  
ATOM   7578  C   SER B 231       2.163  -3.206  22.028  1.00 86.34           C  
ATOM   7579  CB  SER B 231       0.256  -4.764  22.614  1.00 86.34           C  
ATOM   7582  O   SER B 231       3.203  -3.873  22.070  1.00 86.34           O  
ATOM   7583  OG  SER B 231      -0.097  -4.801  21.246  1.00 86.34           O  
ATOM   7585  N   LEU B 232       1.991  -2.210  21.154  1.00 86.87           N  
ATOM   7587  CA  LEU B 232       3.020  -1.792  20.209  1.00 86.87           C  
ATOM   7589  C   LEU B 232       4.152  -1.043  20.923  1.00 86.87           C  
ATOM   7590  CB  LEU B 232       2.412  -0.937  19.092  1.00 86.87           C  
ATOM   7593  O   LEU B 232       3.974  -0.467  21.991  1.00 86.87           O  
ATOM   7594  CG  LEU B 232       1.302  -1.600  18.258  1.00 86.87           C  
ATOM   7596  CD1 LEU B 232       0.946  -0.616  17.145  1.00 86.87           C  
ATOM   7600  CD2 LEU B 232       1.737  -2.928  17.630  1.00 86.87           C  
ATOM   7604  N   GLY B 233       5.360  -1.100  20.359  1.00 89.97           N  
ATOM   7606  CA  GLY B 233       6.542  -0.439  20.928  1.00 89.97           C  
ATOM   7609  C   GLY B 233       7.059  -1.041  22.242  1.00 89.97           C  
ATOM   7610  O   GLY B 233       8.065  -0.593  22.782  1.00 89.97           O  
ATOM   7611  N   THR B 234       6.421  -2.086  22.765  1.00 91.29           N  
ATOM   7613  CA  THR B 234       6.857  -2.774  23.993  1.00 91.29           C  
ATOM   7615  C   THR B 234       7.956  -3.810  23.736  1.00 91.29           C  
ATOM   7616  CB  THR B 234       5.667  -3.468  24.663  1.00 91.29           C  
ATOM   7618  O   THR B 234       8.595  -4.286  24.674  1.00 91.29           O  
ATOM   7619  CG2 THR B 234       4.530  -2.512  25.019  1.00 91.29           C  
ATOM   7623  OG1 THR B 234       5.180  -4.487  23.812  1.00 91.29           O  
ATOM   7625  N   GLY B 235       8.175  -4.178  22.469  1.00 91.86           N  
ATOM   7627  CA  GLY B 235       9.033  -5.288  22.056  1.00 91.86           C  
ATOM   7630  C   GLY B 235       8.309  -6.626  21.898  1.00 91.86           C  
ATOM   7631  O   GLY B 235       8.911  -7.564  21.386  1.00 91.86           O  
ATOM   7632  N   LEU B 236       7.036  -6.736  22.310  1.00 88.61           N  
ATOM   7634  CA  LEU B 236       6.293  -8.006  22.269  1.00 88.61           C  
ATOM   7636  C   LEU B 236       6.102  -8.537  20.845  1.00 88.61           C  
ATOM   7637  CB  LEU B 236       4.928  -7.813  22.955  1.00 88.61           C  
ATOM   7640  O   LEU B 236       6.297  -9.725  20.597  1.00 88.61           O  
ATOM   7641  CG  LEU B 236       4.087  -9.093  23.106  1.00 88.61           C  
ATOM   7643  CD1 LEU B 236       4.820 -10.205  23.860  1.00 88.61           C  
ATOM   7647  CD2 LEU B 236       2.814  -8.758  23.885  1.00 88.61           C  
ATOM   7651  N   TRP B 237       5.713  -7.655  19.921  1.00 88.89           N  
ATOM   7653  CA  TRP B 237       5.336  -8.024  18.553  1.00 88.89           C  
ATOM   7655  C   TRP B 237       6.349  -7.589  17.488  1.00 88.89           C  
ATOM   7656  CB  TRP B 237       3.954  -7.430  18.252  1.00 88.89           C  
ATOM   7659  O   TRP B 237       6.366  -8.150  16.397  1.00 88.89           O  
ATOM   7660  CG  TRP B 237       2.867  -7.776  19.224  1.00 88.89           C  
ATOM   7661  CD1 TRP B 237       2.110  -6.890  19.908  1.00 88.89           C  
ATOM   7663  CD2 TRP B 237       2.409  -9.098  19.645  1.00 88.89           C  
ATOM   7664  CE2 TRP B 237       1.367  -8.930  20.607  1.00 88.89           C  
ATOM   7665  CE3 TRP B 237       2.782 -10.421  19.325  1.00 88.89           C  
ATOM   7667  NE1 TRP B 237       1.205  -7.565  20.701  1.00 88.89           N  
ATOM   7669  CH2 TRP B 237       1.186 -11.318  20.947  1.00 88.89           C  
ATOM   7671  CZ2 TRP B 237       0.748 -10.016  21.241  1.00 88.89           C  
ATOM   7673  CZ3 TRP B 237       2.189 -11.516  19.981  1.00 88.89           C  
ATOM   7675  N   SER B 238       7.164  -6.576  17.787  1.00 87.24           N  
ATOM   7677  CA  SER B 238       8.107  -5.939  16.862  1.00 87.24           C  
ATOM   7679  C   SER B 238       9.153  -5.143  17.647  1.00 87.24           C  
ATOM   7680  CB  SER B 238       7.336  -4.996  15.930  1.00 87.24           C  
ATOM   7683  O   SER B 238       8.919  -4.776  18.800  1.00 87.24           O  
ATOM   7684  OG  SER B 238       8.196  -4.238  15.104  1.00 87.24           O  
ATOM   7686  N   LEU B 239      10.295  -4.870  17.011  1.00 91.27           N  
ATOM   7688  CA  LEU B 239      11.351  -3.987  17.523  1.00 91.27           C  
ATOM   7690  C   LEU B 239      11.343  -2.583  16.903  1.00 91.27           C  
ATOM   7691  CB  LEU B 239      12.715  -4.658  17.317  1.00 91.27           C  
ATOM   7694  O   LEU B 239      12.211  -1.772  17.216  1.00 91.27           O  
ATOM   7695  CG  LEU B 239      12.926  -5.925  18.149  1.00 91.27           C  
ATOM   7697  CD1 LEU B 239      14.333  -6.450  17.882  1.00 91.27           C  
ATOM   7701  CD2 LEU B 239      12.778  -5.675  19.648  1.00 91.27           C  
ATOM   7705  N   GLN B 240      10.391  -2.288  16.021  1.00 86.75           N  
ATOM   7707  CA  GLN B 240      10.199  -0.932  15.511  1.00 86.75           C  
ATOM   7709  C   GLN B 240       9.383  -0.111  16.518  1.00 86.75           C  
ATOM   7710  CB  GLN B 240       9.545  -0.967  14.127  1.00 86.75           C  
ATOM   7713  O   GLN B 240       8.497  -0.636  17.200  1.00 86.75           O  
ATOM   7714  CG  GLN B 240      10.391  -1.698  13.073  1.00 86.75           C  
ATOM   7717  CD  GLN B 240       9.615  -1.853  11.772  1.00 86.75           C  
ATOM   7718  NE2 GLN B 240      10.119  -1.390  10.654  1.00 86.75           N  
ATOM   7721  OE1 GLN B 240       8.520  -2.388  11.731  1.00 86.75           O  
ATOM   7722  N   ASP B 241       9.690   1.182  16.609  1.00 86.57           N  
ATOM   7724  CA  ASP B 241       9.024   2.136  17.503  1.00 86.57           C  
ATOM   7726  C   ASP B 241       9.013   1.729  18.973  1.00 86.57           C  
ATOM   7727  CB  ASP B 241       7.645   2.524  16.931  1.00 86.57           C  
ATOM   7730  O   ASP B 241       8.032   1.946  19.692  1.00 86.57           O  
ATOM   7731  CG  ASP B 241       7.792   3.380  15.680  1.00 86.57           C  
ATOM   7732  OD1 ASP B 241       8.951   3.707  15.357  1.00 86.57           O  
ATOM   7733  OD2 ASP B 241       6.771   3.857  15.142  1.00 86.57           O  
ATOM   7734  N   LEU B 242      10.128   1.159  19.444  1.00 95.13           N  
ATOM   7736  CA  LEU B 242      10.295   0.878  20.864  1.00 95.13           C  
ATOM   7738  C   LEU B 242      10.051   2.154  21.670  1.00 95.13           C  
ATOM   7739  CB  LEU B 242      11.672   0.288  21.181  1.00 95.13           C  
ATOM   7742  O   LEU B 242      10.738   3.159  21.498  1.00 95.13           O  
ATOM   7743  CG  LEU B 242      11.903  -1.135  20.663  1.00 95.13           C  
ATOM   7745  CD1 LEU B 242      13.335  -1.543  21.011  1.00 95.13           C  
ATOM   7749  CD2 LEU B 242      10.939  -2.158  21.270  1.00 95.13           C  
ATOM   7753  N   THR B 243       9.051   2.099  22.538  1.00 94.30           N  
ATOM   7755  CA  THR B 243       8.559   3.238  23.304  1.00 94.30           C  
ATOM   7757  C   THR B 243       8.857   2.993  24.767  1.00 94.30           C  
ATOM   7758  CB  THR B 243       7.060   3.443  23.064  1.00 94.30           C  
ATOM   7760  O   THR B 243       8.542   1.925  25.294  1.00 94.30           O  
ATOM   7761  CG2 THR B 243       6.508   4.627  23.856  1.00 94.30           C  
ATOM   7765  OG1 THR B 243       6.837   3.727  21.702  1.00 94.30           O  
ATOM   7767  N   PHE B 244       9.445   3.984  25.423  1.00 96.08           N  
ATOM   7769  CA  PHE B 244       9.838   3.935  26.820  1.00 96.08           C  
ATOM   7771  C   PHE B 244       9.249   5.119  27.570  1.00 96.08           C  
ATOM   7772  CB  PHE B 244      11.364   3.938  26.930  1.00 96.08           C  
ATOM   7775  O   PHE B 244       9.078   6.207  27.027  1.00 96.08           O  
ATOM   7776  CG  PHE B 244      12.044   2.794  26.210  1.00 96.08           C  
ATOM   7777  CD1 PHE B 244      12.049   1.509  26.782  1.00 96.08           C  
ATOM   7779  CD2 PHE B 244      12.642   3.007  24.954  1.00 96.08           C  
ATOM   7781  CE1 PHE B 244      12.665   0.440  26.106  1.00 96.08           C  
ATOM   7783  CE2 PHE B 244      13.260   1.940  24.280  1.00 96.08           C  
ATOM   7785  CZ  PHE B 244      13.276   0.658  24.859  1.00 96.08           C  
ATOM   7787  N   TYR B 245       8.982   4.900  28.846  1.00 94.57           N  
ATOM   7789  CA  TYR B 245       8.577   5.926  29.787  1.00 94.57           C  
ATOM   7791  C   TYR B 245       9.665   6.068  30.846  1.00 94.57           C  
ATOM   7792  CB  TYR B 245       7.246   5.537  30.428  1.00 94.57           C  
ATOM   7795  O   TYR B 245      10.336   5.076  31.161  1.00 94.57           O  
ATOM   7796  CG  TYR B 245       6.113   5.389  29.433  1.00 94.57           C  
ATOM   7797  CD1 TYR B 245       5.196   6.442  29.268  1.00 94.57           C  
ATOM   7799  CD2 TYR B 245       5.976   4.206  28.678  1.00 94.57           C  
ATOM   7801  CE1 TYR B 245       4.148   6.312  28.339  1.00 94.57           C  
ATOM   7803  CE2 TYR B 245       4.952   4.091  27.719  1.00 94.57           C  
ATOM   7805  OH  TYR B 245       3.048   5.073  26.621  1.00 94.57           O  
ATOM   7807  CZ  TYR B 245       4.041   5.155  27.542  1.00 94.57           C  
ATOM   7808  N   PRO B 246       9.833   7.257  31.438  1.00 94.90           N  
ATOM   7809  CA  PRO B 246      10.602   7.397  32.666  1.00 94.90           C  
ATOM   7811  C   PRO B 246      10.096   6.398  33.715  1.00 94.90           C  
ATOM   7812  CB  PRO B 246      10.419   8.854  33.099  1.00 94.90           C  
ATOM   7815  O   PRO B 246       8.888   6.164  33.831  1.00 94.90           O  
ATOM   7816  CG  PRO B 246      10.049   9.567  31.799  1.00 94.90           C  
ATOM   7819  CD  PRO B 246       9.239   8.525  31.048  1.00 94.90           C  
ATOM   7822  N   VAL B 247      11.010   5.781  34.464  1.00 91.26           N  
ATOM   7824  CA  VAL B 247      10.645   4.716  35.410  1.00 91.26           C  
ATOM   7826  C   VAL B 247       9.616   5.224  36.423  1.00 91.26           C  
ATOM   7827  CB  VAL B 247      11.874   4.155  36.143  1.00 91.26           C  
ATOM   7829  O   VAL B 247       9.819   6.255  37.058  1.00 91.26           O  
ATOM   7830  CG1 VAL B 247      11.473   3.042  37.121  1.00 91.26           C  
ATOM   7834  CG2 VAL B 247      12.915   3.591  35.164  1.00 91.26           C  
ATOM   7838  N   GLY B 248       8.524   4.475  36.591  1.00 87.67           N  
ATOM   7840  CA  GLY B 248       7.416   4.816  37.488  1.00 87.67           C  
ATOM   7843  C   GLY B 248       6.261   5.561  36.805  1.00 87.67           C  
ATOM   7844  O   GLY B 248       5.206   5.734  37.432  1.00 87.67           O  
ATOM   7845  N   HIS B 249       6.426   5.942  35.532  1.00 89.82           N  
ATOM   7847  CA  HIS B 249       5.419   6.622  34.703  1.00 89.82           C  
ATOM   7849  C   HIS B 249       4.867   5.765  33.564  1.00 89.82           C  
ATOM   7850  CB  HIS B 249       5.998   7.926  34.146  1.00 89.82           C  
ATOM   7853  O   HIS B 249       3.912   6.180  32.912  1.00 89.82           O  
ATOM   7854  CG  HIS B 249       6.315   8.920  35.224  1.00 89.82           C  
ATOM   7855  CD2 HIS B 249       7.528   9.093  35.819  1.00 89.82           C  
ATOM   7857  ND1 HIS B 249       5.393   9.807  35.786  1.00 89.82           N  
ATOM   7858  CE1 HIS B 249       6.086  10.513  36.691  1.00 89.82           C  
ATOM   7860  NE2 HIS B 249       7.362  10.110  36.728  1.00 89.82           N  
ATOM   7862  N   GLN B 250       5.418   4.572  33.328  1.00 87.62           N  
ATOM   7864  CA  GLN B 250       4.861   3.649  32.345  1.00 87.62           C  
ATOM   7866  C   GLN B 250       3.416   3.274  32.703  1.00 87.62           C  
ATOM   7867  CB  GLN B 250       5.748   2.404  32.132  1.00 87.62           C  
ATOM   7870  O   GLN B 250       3.081   3.185  33.895  1.00 87.62           O  
ATOM   7871  CG  GLN B 250       5.797   1.397  33.288  1.00 87.62           C  
ATOM   7874  CD  GLN B 250       6.575   1.862  34.509  1.00 87.62           C  
ATOM   7875  NE2 GLN B 250       6.492   1.113  35.572  1.00 87.62           N  
ATOM   7878  OE1 GLN B 250       7.279   2.861  34.542  1.00 87.62           O  
ATOM   7879  N   PRO B 251       2.567   3.002  31.697  1.00 80.52           N  
ATOM   7880  CA  PRO B 251       1.257   2.425  31.931  1.00 80.52           C  
ATOM   7882  C   PRO B 251       1.381   1.217  32.858  1.00 80.52           C  
ATOM   7883  CB  PRO B 251       0.706   2.056  30.549  1.00 80.52           C  
ATOM   7886  O   PRO B 251       2.308   0.402  32.741  1.00 80.52           O  
ATOM   7887  CG  PRO B 251       1.431   3.027  29.616  1.00 80.52           C  
ATOM   7890  CD  PRO B 251       2.800   3.174  30.272  1.00 80.52           C  
ATOM   7893  N   ALA B 252       0.456   1.101  33.813  1.00 71.16           N  
ATOM   7895  CA  ALA B 252       0.324  -0.155  34.533  1.00 71.16           C  
ATOM   7897  C   ALA B 252       0.139  -1.233  33.464  1.00 71.16           C  
ATOM   7898  CB  ALA B 252      -0.864  -0.082  35.501  1.00 71.16           C  
ATOM   7902  O   ALA B 252      -0.728  -1.062  32.605  1.00 71.16           O  
ATOM   7903  N   ALA B 253       0.963  -2.290  33.479  1.00 60.62           N  
ATOM   7905  CA  ALA B 253       0.701  -3.452  32.639  1.00 60.62           C  
ATOM   7907  C   ALA B 253      -0.724  -3.842  32.977  1.00 60.62           C  
ATOM   7908  CB  ALA B 253       1.665  -4.602  32.971  1.00 60.62           C  
ATOM   7912  O   ALA B 253      -0.929  -4.256  34.118  1.00 60.62           O  
ATOM   7913  N   ALA B 254      -1.669  -3.563  32.064  1.00 50.54           N  
ATOM   7915  CA  ALA B 254      -3.085  -3.553  32.388  1.00 50.54           C  
ATOM   7917  C   ALA B 254      -3.333  -4.834  33.160  1.00 50.54           C  
ATOM   7918  CB  ALA B 254      -3.925  -3.455  31.108  1.00 50.54           C  
ATOM   7922  O   ALA B 254      -3.119  -5.928  32.623  1.00 50.54           O  
ATOM   7923  N   GLU B 255      -3.607  -4.693  34.461  1.00 46.09           N  
ATOM   7925  CA  GLU B 255      -3.885  -5.847  35.284  1.00 46.09           C  
ATOM   7927  C   GLU B 255      -5.255  -6.244  34.793  1.00 46.09           C  
ATOM   7928  CB  GLU B 255      -3.795  -5.563  36.788  1.00 46.09           C  
ATOM   7931  O   GLU B 255      -6.278  -5.688  35.189  1.00 46.09           O  
ATOM   7932  CG  GLU B 255      -3.809  -6.903  37.542  1.00 46.09           C  
ATOM   7935  CD  GLU B 255      -3.699  -6.753  39.064  1.00 46.09           C  
ATOM   7936  OE1 GLU B 255      -3.232  -7.736  39.684  1.00 46.09           O  
ATOM   7937  OE2 GLU B 255      -4.106  -5.695  39.590  1.00 46.09           O  
ATOM   7938  N   LEU B 256      -5.237  -7.054  33.739  1.00 37.77           N  
ATOM   7940  CA  LEU B 256      -6.425  -7.419  33.019  1.00 37.77           C  
ATOM   7942  C   LEU B 256      -7.373  -7.909  34.093  1.00 37.77           C  
ATOM   7943  CB  LEU B 256      -6.067  -8.539  32.066  1.00 37.77           C  
ATOM   7946  O   LEU B 256      -6.941  -8.718  34.919  1.00 37.77           O  
ATOM   7947  CG  LEU B 256      -5.203  -8.217  30.857  1.00 37.77           C  
ATOM   7949  CD1 LEU B 256      -3.994  -9.159  30.827  1.00 37.77           C  
ATOM   7953  CD2 LEU B 256      -6.026  -8.257  29.570  1.00 37.77           C  
ATOM   7957  N   ALA B 257      -8.601  -7.393  34.099  1.00 32.22           N  
ATOM   7959  CA  ALA B 257      -9.578  -7.683  35.136  1.00 32.22           C  
ATOM   7961  C   ALA B 257      -9.527  -9.182  35.437  1.00 32.22           C  
ATOM   7962  CB  ALA B 257     -10.958  -7.235  34.636  1.00 32.22           C  
ATOM   7966  O   ALA B 257      -9.916 -10.002  34.598  1.00 32.22           O  
ATOM   7967  N   LEU B 258      -8.886  -9.571  36.544  1.00 31.98           N  
ATOM   7969  CA  LEU B 258      -8.895 -10.957  36.964  1.00 31.98           C  
ATOM   7971  C   LEU B 258     -10.364 -11.189  37.263  1.00 31.98           C  
ATOM   7972  CB  LEU B 258      -7.977 -11.173  38.185  1.00 31.98           C  
ATOM   7975  O   LEU B 258     -10.916 -10.542  38.153  1.00 31.98           O  
ATOM   7976  CG  LEU B 258      -6.505 -11.444  37.815  1.00 31.98           C  
ATOM   7978  CD1 LEU B 258      -5.595 -11.208  39.019  1.00 31.98           C  
ATOM   7982  CD2 LEU B 258      -6.301 -12.891  37.349  1.00 31.98           C  
ATOM   7986  N   VAL B 259     -11.021 -12.030  36.461  1.00 28.21           N  
ATOM   7988  CA  VAL B 259     -12.328 -12.538  36.858  1.00 28.21           C  
ATOM   7990  C   VAL B 259     -12.083 -13.123  38.247  1.00 28.21           C  
ATOM   7991  CB  VAL B 259     -12.870 -13.609  35.893  1.00 28.21           C  
ATOM   7993  O   VAL B 259     -11.152 -13.928  38.377  1.00 28.21           O  
ATOM   7994  CG1 VAL B 259     -14.289 -14.034  36.286  1.00 28.21           C  
ATOM   7998  CG2 VAL B 259     -12.926 -13.084  34.450  1.00 28.21           C  
ATOM   8002  N   PRO B 260     -12.788 -12.667  39.296  1.00 26.08           N  
ATOM   8003  CA  PRO B 260     -12.640 -13.310  40.590  1.00 26.08           C  
ATOM   8005  C   PRO B 260     -12.836 -14.816  40.388  1.00 26.08           C  
ATOM   8006  CB  PRO B 260     -13.687 -12.668  41.506  1.00 26.08           C  
ATOM   8009  O   PRO B 260     -13.728 -15.223  39.640  1.00 26.08           O  
ATOM   8010  CG  PRO B 260     -14.685 -12.011  40.551  1.00 26.08           C  
ATOM   8013  CD  PRO B 260     -13.861 -11.689  39.308  1.00 26.08           C  
ATOM   8016  N   ARG B 261     -11.965 -15.629  40.994  1.00 24.28           N  
ATOM   8018  CA  ARG B 261     -12.257 -17.058  41.134  1.00 24.28           C  
ATOM   8020  C   ARG B 261     -13.523 -17.245  41.965  1.00 24.28           C  
ATOM   8021  CB  ARG B 261     -11.088 -17.824  41.766  1.00 24.28           C  
ATOM   8024  O   ARG B 261     -13.678 -16.476  42.943  1.00 24.28           O  
ATOM   8025  CG  ARG B 261      -9.960 -18.125  40.775  1.00 24.28           C  
ATOM   8028  CD  ARG B 261      -8.938 -19.043  41.459  1.00 24.28           C  
ATOM   8031  NE  ARG B 261      -7.849 -19.452  40.553  1.00 24.28           N  
ATOM   8033  NH1 ARG B 261      -6.713 -20.775  42.042  1.00 24.28           N  
ATOM   8036  NH2 ARG B 261      -5.919 -20.515  39.975  1.00 24.28           N  
ATOM   8039  CZ  ARG B 261      -6.838 -20.244  40.858  1.00 24.28           C  
ATOM   8040  OXT ARG B 261     -14.250 -18.203  41.629  1.00 24.28           O  
TER
END
