# Supplementary material for: Improving deep learning protein monomer and complex structure prediction using DeepMSA2 with huge metagenomics data
Source: Nat Methods. 2024 Jan 2;21(2):279–89. doi: 10.1038/s41592-023-02130-4 (PMC10864179; doi:10.1038/s41592-023-02130-4)
Supplement: Supplementary file 17 — Statistical source data and structure coordinate files. [file 41592_2023_2130_MOESM17_ESM.zip › Figure6/Fig6B.T1181o.DMFold-Multimer_model.pdb]

PFRMAT TS
TARGET T1181
MODEL   1
PARENT N/A
ATOM      1  N   ASP A   1      69.527 241.800 -18.702  1.00 50.59           N  
ATOM      5  CA  ASP A   1      70.530 241.335 -19.703  1.00 50.59           C  
ATOM      7  C   ASP A   1      69.996 240.067 -20.369  1.00 50.59           C  
ATOM      8  CB  ASP A   1      71.868 241.102 -18.990  1.00 50.59           C  
ATOM     11  O   ASP A   1      69.743 239.092 -19.671  1.00 50.59           O  
ATOM     12  CG  ASP A   1      73.013 240.551 -19.839  1.00 50.59           C  
ATOM     13  OD1 ASP A   1      72.741 240.070 -20.958  1.00 50.59           O  
ATOM     14  OD2 ASP A   1      74.142 240.687 -19.323  1.00 50.59           O  
ATOM     15  N   SER A   2      69.735 240.082 -21.682  1.00 57.49           N  
ATOM     17  CA  SER A   2      68.918 239.057 -22.369  1.00 57.49           C  
ATOM     19  C   SER A   2      69.487 237.637 -22.284  1.00 57.49           C  
ATOM     20  CB  SER A   2      68.758 239.430 -23.848  1.00 57.49           C  
ATOM     23  O   SER A   2      68.748 236.658 -22.188  1.00 57.49           O  
ATOM     24  OG  SER A   2      70.022 239.473 -24.490  1.00 57.49           O  
ATOM     26  N   TYR A   3      70.809 237.506 -22.295  1.00 57.61           N  
ATOM     28  CA  TYR A   3      71.526 236.242 -22.139  1.00 57.61           C  
ATOM     30  C   TYR A   3      71.175 235.538 -20.846  1.00 57.61           C  
ATOM     31  CB  TYR A   3      73.007 236.624 -22.130  1.00 57.61           C  
ATOM     34  O   TYR A   3      70.853 234.363 -20.764  1.00 57.61           O  
ATOM     35  CG  TYR A   3      73.520 236.907 -23.516  1.00 57.61           C  
ATOM     36  CD1 TYR A   3      73.297 235.984 -24.556  1.00 57.61           C  
ATOM     38  CD2 TYR A   3      74.147 238.136 -23.781  1.00 57.61           C  
ATOM     40  CE1 TYR A   3      73.648 236.327 -25.870  1.00 57.61           C  
ATOM     42  CE2 TYR A   3      74.541 238.456 -25.092  1.00 57.61           C  
ATOM     44  OH  TYR A   3      74.604 237.860 -27.421  1.00 57.61           O  
ATOM     46  CZ  TYR A   3      74.276 237.553 -26.142  1.00 57.61           C  
ATOM     47  N   GLN A   4      71.196 236.303 -19.793  1.00 58.66           N  
ATOM     49  CA  GLN A   4      71.113 235.791 -18.458  1.00 58.66           C  
ATOM     51  C   GLN A   4      69.655 235.493 -18.076  1.00 58.66           C  
ATOM     52  CB  GLN A   4      71.865 236.888 -17.754  1.00 58.66           C  
ATOM     55  O   GLN A   4      69.397 234.620 -17.268  1.00 58.66           O  
ATOM     56  CG  GLN A   4      71.849 236.880 -16.265  1.00 58.66           C  
ATOM     59  CD  GLN A   4      72.441 238.230 -15.945  1.00 58.66           C  
ATOM     60  NE2 GLN A   4      73.700 238.312 -15.759  1.00 58.66           N  
ATOM     63  OE1 GLN A   4      71.868 239.278 -16.074  1.00 58.66           O  
ATOM     64  N   GLN A   5      68.676 236.150 -18.708  1.00 62.34           N  
ATOM     66  CA  GLN A   5      67.258 235.903 -18.452  1.00 62.34           C  
ATOM     68  C   GLN A   5      66.854 234.598 -19.126  1.00 62.34           C  
ATOM     69  CB  GLN A   5      66.438 237.091 -18.965  1.00 62.34           C  
ATOM     72  O   GLN A   5      66.188 233.778 -18.501  1.00 62.34           O  
ATOM     73  CG  GLN A   5      64.990 237.093 -18.447  1.00 62.34           C  
ATOM     76  CD  GLN A   5      64.206 238.284 -18.996  1.00 62.34           C  
ATOM     77  NE2 GLN A   5      63.059 238.602 -18.446  1.00 62.34           N  
ATOM     80  OE1 GLN A   5      64.630 238.958 -19.918  1.00 62.34           O  
ATOM     81  N   ARG A   6      67.361 234.366 -20.348  1.00 63.66           N  
ATOM     83  CA  ARG A   6      67.272 233.074 -21.041  1.00 63.66           C  
ATOM     85  C   ARG A   6      67.793 231.939 -20.183  1.00 63.66           C  
ATOM     86  CB  ARG A   6      68.067 233.120 -22.351  1.00 63.66           C  
ATOM     89  O   ARG A   6      67.160 230.898 -20.072  1.00 63.66           O  
ATOM     90  CG  ARG A   6      67.217 233.732 -23.463  1.00 63.66           C  
ATOM     93  CD  ARG A   6      67.996 233.753 -24.775  1.00 63.66           C  
ATOM     96  NE  ARG A   6      68.965 234.870 -24.832  1.00 63.66           N  
ATOM     98  NH1 ARG A   6      69.088 235.085 -27.127  1.00 63.66           N  
ATOM    101  NH2 ARG A   6      70.270 236.444 -25.857  1.00 63.66           N  
ATOM    104  CZ  ARG A   6      69.425 235.455 -25.929  1.00 63.66           C  
ATOM    105  N   ASN A   7      68.910 232.160 -19.511  1.00 62.42           N  
ATOM    107  CA  ASN A   7      69.446 231.122 -18.664  1.00 62.42           C  
ATOM    109  C   ASN A   7      68.660 230.896 -17.393  1.00 62.42           C  
ATOM    110  CB  ASN A   7      70.896 231.442 -18.417  1.00 62.42           C  
ATOM    113  O   ASN A   7      68.526 229.754 -16.967  1.00 62.42           O  
ATOM    114  CG  ASN A   7      71.601 231.156 -19.701  1.00 62.42           C  
ATOM    115  ND2 ASN A   7      72.239 232.090 -20.338  1.00 62.42           N  
ATOM    118  OD1 ASN A   7      71.508 230.050 -20.173  1.00 62.42           O  
ATOM    119  N   THR A   8      68.124 231.957 -16.790  1.00 66.47           N  
ATOM    121  CA  THR A   8      67.393 231.799 -15.540  1.00 66.47           C  
ATOM    123  C   THR A   8      66.106 231.056 -15.844  1.00 66.47           C  
ATOM    124  CB  THR A   8      67.059 233.140 -14.882  1.00 66.47           C  
ATOM    126  O   THR A   8      65.725 230.139 -15.126  1.00 66.47           O  
ATOM    127  CG2 THR A   8      66.512 232.852 -13.498  1.00 66.47           C  
ATOM    131  OG1 THR A   8      68.160 234.001 -14.712  1.00 66.47           O  
ATOM    133  N   ARG A   9      65.484 231.414 -16.965  1.00 74.49           N  
ATOM    135  CA  ARG A   9      64.320 230.735 -17.500  1.00 74.49           C  
ATOM    137  C   ARG A   9      64.565 229.247 -17.689  1.00 74.49           C  
ATOM    138  CB  ARG A   9      63.966 231.385 -18.832  1.00 74.49           C  
ATOM    141  O   ARG A   9      63.745 228.456 -17.238  1.00 74.49           O  
ATOM    142  CG  ARG A   9      62.616 230.877 -19.306  1.00 74.49           C  
ATOM    145  CD  ARG A   9      62.312 231.484 -20.671  1.00 74.49           C  
ATOM    148  NE  ARG A   9      60.989 231.036 -21.101  1.00 74.49           N  
ATOM    150  NH1 ARG A   9      59.754 232.662 -20.051  1.00 74.49           N  
ATOM    153  NH2 ARG A   9      58.778 230.836 -20.831  1.00 74.49           N  
ATOM    156  CZ  ARG A   9      59.853 231.518 -20.660  1.00 74.49           C  
ATOM    157  N   GLU A  10      65.680 228.859 -18.306  1.00 70.39           N  
ATOM    159  CA  GLU A  10      65.942 227.432 -18.446  1.00 70.39           C  
ATOM    161  C   GLU A  10      66.087 226.760 -17.085  1.00 70.39           C  
ATOM    162  CB  GLU A  10      67.200 227.135 -19.244  1.00 70.39           C  
ATOM    165  O   GLU A  10      65.623 225.652 -16.851  1.00 70.39           O  
ATOM    166  CG  GLU A  10      67.150 225.614 -19.498  1.00 70.39           C  
ATOM    169  CD  GLU A  10      66.616 225.229 -20.847  1.00 70.39           C  
ATOM    170  OE1 GLU A  10      66.981 224.117 -21.279  1.00 70.39           O  
ATOM    171  OE2 GLU A  10      65.579 225.811 -21.231  1.00 70.39           O  
ATOM    172  N   LEU A  11      66.703 227.418 -16.129  1.00 66.30           N  
ATOM    174  CA  LEU A  11      66.937 226.743 -14.868  1.00 66.30           C  
ATOM    176  C   LEU A  11      65.701 226.514 -14.045  1.00 66.30           C  
ATOM    177  CB  LEU A  11      67.967 227.551 -14.142  1.00 66.30           C  
ATOM    180  O   LEU A  11      65.557 225.462 -13.423  1.00 66.30           O  
ATOM    181  CG  LEU A  11      69.272 227.208 -14.803  1.00 66.30           C  
ATOM    183  CD1 LEU A  11      70.221 228.349 -14.550  1.00 66.30           C  
ATOM    187  CD2 LEU A  11      69.666 225.837 -14.269  1.00 66.30           C  
ATOM    191  N   TRP A  12      64.772 227.451 -14.149  1.00 72.05           N  
ATOM    193  CA  TRP A  12      63.398 227.209 -13.769  1.00 72.05           C  
ATOM    195  C   TRP A  12      62.811 226.042 -14.531  1.00 72.05           C  
ATOM    196  CB  TRP A  12      62.603 228.484 -13.987  1.00 72.05           C  
ATOM    199  O   TRP A  12      62.293 225.130 -13.897  1.00 72.05           O  
ATOM    200  CG  TRP A  12      62.754 229.377 -12.824  1.00 72.05           C  
ATOM    201  CD1 TRP A  12      63.461 230.523 -12.766  1.00 72.05           C  
ATOM    203  CD2 TRP A  12      62.159 229.179 -11.519  1.00 72.05           C  
ATOM    204  CE2 TRP A  12      62.545 230.272 -10.714  1.00 72.05           C  
ATOM    205  CE3 TRP A  12      61.252 228.248 -10.974  1.00 72.05           C  
ATOM    207  NE1 TRP A  12      63.372 231.037 -11.496  1.00 72.05           N  
ATOM    209  CH2 TRP A  12      61.115 229.536  -8.911  1.00 72.05           C  
ATOM    211  CZ2 TRP A  12      62.043 230.447  -9.443  1.00 72.05           C  
ATOM    213  CZ3 TRP A  12      60.690 228.462  -9.702  1.00 72.05           C  
ATOM    215  N   ARG A  13      62.937 226.027 -15.860  1.00 78.45           N  
ATOM    217  CA  ARG A  13      62.436 224.936 -16.701  1.00 78.45           C  
ATOM    219  C   ARG A  13      62.957 223.573 -16.238  1.00 78.45           C  
ATOM    220  CB  ARG A  13      62.794 225.204 -18.174  1.00 78.45           C  
ATOM    223  O   ARG A  13      62.165 222.646 -16.135  1.00 78.45           O  
ATOM    224  CG  ARG A  13      61.999 224.300 -19.122  1.00 78.45           C  
ATOM    227  CD  ARG A  13      62.527 224.369 -20.562  1.00 78.45           C  
ATOM    230  NE  ARG A  13      63.843 223.727 -20.727  1.00 78.45           N  
ATOM    232  NH1 ARG A  13      63.225 221.530 -20.503  1.00 78.45           N  
ATOM    235  NH2 ARG A  13      65.351 222.033 -20.915  1.00 78.45           N  
ATOM    238  CZ  ARG A  13      64.135 222.441 -20.714  1.00 78.45           C  
ATOM    239  N   ARG A  14      64.247 223.450 -15.920  1.00 69.56           N  
ATOM    241  CA  ARG A  14      64.862 222.209 -15.434  1.00 69.56           C  
ATOM    243  C   ARG A  14      64.340 221.836 -14.051  1.00 69.56           C  
ATOM    244  CB  ARG A  14      66.389 222.301 -15.455  1.00 69.56           C  
ATOM    247  O   ARG A  14      63.735 220.784 -13.916  1.00 69.56           O  
ATOM    248  CG  ARG A  14      66.946 222.438 -16.880  1.00 69.56           C  
ATOM    251  CD  ARG A  14      68.472 222.536 -16.897  1.00 69.56           C  
ATOM    254  NE  ARG A  14      69.075 221.272 -16.447  1.00 69.56           N  
ATOM    256  NH1 ARG A  14      70.499 220.893 -18.158  1.00 69.56           N  
ATOM    259  NH2 ARG A  14      70.333 219.384 -16.544  1.00 69.56           N  
ATOM    262  CZ  ARG A  14      69.968 220.523 -17.042  1.00 69.56           C  
ATOM    263  N   SER A  15      64.451 222.729 -13.069  1.00 67.95           N  
ATOM    265  CA  SER A  15      64.004 222.431 -11.702  1.00 67.95           C  
ATOM    267  C   SER A  15      62.493 222.161 -11.607  1.00 67.95           C  
ATOM    268  CB  SER A  15      64.402 223.586 -10.783  1.00 67.95           C  
ATOM    271  O   SER A  15      62.040 221.430 -10.732  1.00 67.95           O  
ATOM    272  OG  SER A  15      64.125 223.259  -9.433  1.00 67.95           O  
ATOM    274  N   LEU A  16      61.674 222.759 -12.477  1.00 76.76           N  
ATOM    276  CA  LEU A  16      60.229 222.514 -12.535  1.00 76.76           C  
ATOM    278  C   LEU A  16      59.889 221.198 -13.214  1.00 76.76           C  
ATOM    279  CB  LEU A  16      59.547 223.657 -13.291  1.00 76.76           C  
ATOM    282  O   LEU A  16      59.015 220.477 -12.736  1.00 76.76           O  
ATOM    283  CG  LEU A  16      59.473 224.951 -12.478  1.00 76.76           C  
ATOM    285  CD1 LEU A  16      59.122 226.093 -13.424  1.00 76.76           C  
ATOM    289  CD2 LEU A  16      58.420 224.869 -11.370  1.00 76.76           C  
ATOM    293  N   ALA A  17      60.574 220.868 -14.303  1.00 75.41           N  
ATOM    295  CA  ALA A  17      60.316 219.607 -14.973  1.00 75.41           C  
ATOM    297  C   ALA A  17      60.817 218.402 -14.143  1.00 75.41           C  
ATOM    298  CB  ALA A  17      60.760 219.730 -16.433  1.00 75.41           C  
ATOM    302  O   ALA A  17      60.285 217.308 -14.303  1.00 75.41           O  
ATOM    303  N   GLU A  18      61.694 218.626 -13.155  1.00 64.74           N  
ATOM    305  CA  GLU A  18      62.103 217.646 -12.123  1.00 64.74           C  
ATOM    307  C   GLU A  18      60.943 217.254 -11.222  1.00 64.74           C  
ATOM    308  CB  GLU A  18      63.269 218.247 -11.307  1.00 64.74           C  
ATOM    311  O   GLU A  18      60.839 216.115 -10.774  1.00 64.74           O  
ATOM    312  CG  GLU A  18      64.462 217.321 -10.992  1.00 64.74           C  
ATOM    315  CD  GLU A  18      65.803 217.905 -11.471  1.00 64.74           C  
ATOM    316  OE1 GLU A  18      66.548 217.185 -12.177  1.00 64.74           O  
ATOM    317  OE2 GLU A  18      66.018 219.112 -11.230  1.00 64.74           O  
ATOM    318  N   ALA A  19      60.015 218.187 -11.050  1.00 69.17           N  
ATOM    320  CA  ALA A  19      58.745 217.981 -10.389  1.00 69.17           C  
ATOM    322  C   ALA A  19      57.589 217.646 -11.352  1.00 69.17           C  
ATOM    323  CB  ALA A  19      58.466 219.230  -9.577  1.00 69.17           C  
ATOM    327  O   ALA A  19      56.427 217.682 -10.948  1.00 69.17           O  
ATOM    328  N   GLY A  20      57.875 217.349 -12.627  1.00 76.38           N  
ATOM    330  CA  GLY A  20      56.869 216.997 -13.637  1.00 76.38           C  
ATOM    333  C   GLY A  20      56.049 218.172 -14.183  1.00 76.38           C  
ATOM    334  O   GLY A  20      54.953 217.960 -14.700  1.00 76.38           O  
ATOM    335  N   LEU A  21      56.549 219.405 -14.068  1.00 85.25           N  
ATOM    337  CA  LEU A  21      55.851 220.617 -14.500  1.00 85.25           C  
ATOM    339  C   LEU A  21      56.449 221.220 -15.774  1.00 85.25           C  
ATOM    340  CB  LEU A  21      55.853 221.637 -13.356  1.00 85.25           C  
ATOM    343  O   LEU A  21      57.661 221.204 -15.985  1.00 85.25           O  
ATOM    344  CG  LEU A  21      55.155 221.146 -12.084  1.00 85.25           C  
ATOM    346  CD1 LEU A  21      55.382 222.180 -10.997  1.00 85.25           C  
ATOM    350  CD2 LEU A  21      53.644 220.985 -12.274  1.00 85.25           C  
ATOM    354  N   THR A  22      55.598 221.824 -16.603  1.00 89.93           N  
ATOM    356  CA  THR A  22      55.988 222.449 -17.873  1.00 89.93           C  
ATOM    358  C   THR A  22      56.040 223.962 -17.725  1.00 89.93           C  
ATOM    359  CB  THR A  22      55.008 222.078 -18.995  1.00 89.93           C  
ATOM    361  O   THR A  22      55.018 224.600 -17.494  1.00 89.93           O  
ATOM    362  CG2 THR A  22      55.417 222.665 -20.347  1.00 89.93           C  
ATOM    366  OG1 THR A  22      54.981 220.681 -19.166  1.00 89.93           O  
ATOM    368  N   LEU A  23      57.209 224.574 -17.920  1.00 91.17           N  
ATOM    370  CA  LEU A  23      57.310 226.032 -17.998  1.00 91.17           C  
ATOM    372  C   LEU A  23      56.869 226.513 -19.386  1.00 91.17           C  
ATOM    373  CB  LEU A  23      58.739 226.466 -17.616  1.00 91.17           C  
ATOM    376  O   LEU A  23      57.617 226.354 -20.349  1.00 91.17           O  
ATOM    377  CG  LEU A  23      58.871 227.989 -17.468  1.00 91.17           C  
ATOM    379  CD1 LEU A  23      58.141 228.510 -16.225  1.00 91.17           C  
ATOM    383  CD2 LEU A  23      60.344 228.391 -17.368  1.00 91.17           C  
ATOM    387  N   VAL A  24      55.664 227.082 -19.495  1.00 93.42           N  
ATOM    389  CA  VAL A  24      55.121 227.567 -20.779  1.00 93.42           C  
ATOM    391  C   VAL A  24      55.931 228.729 -21.330  1.00 93.42           C  
ATOM    392  CB  VAL A  24      53.644 227.994 -20.694  1.00 93.42           C  
ATOM    394  O   VAL A  24      56.510 229.492 -20.558  1.00 93.42           O  
ATOM    395  CG1 VAL A  24      52.770 226.783 -20.396  1.00 93.42           C  
ATOM    399  CG2 VAL A  24      53.361 229.082 -19.653  1.00 93.42           C  
ATOM    403  N   ASP A  25      55.938 228.896 -22.654  1.00 89.57           N  
ATOM    405  CA  ASP A  25      56.543 230.057 -23.313  1.00 89.57           C  
ATOM    407  C   ASP A  25      55.960 231.383 -22.798  1.00 89.57           C  
ATOM    408  CB  ASP A  25      56.413 229.952 -24.839  1.00 89.57           C  
ATOM    411  O   ASP A  25      54.771 231.496 -22.490  1.00 89.57           O  
ATOM    412  CG  ASP A  25      57.366 228.917 -25.445  1.00 89.57           C  
ATOM    413  OD1 ASP A  25      58.480 228.768 -24.893  1.00 89.57           O  
ATOM    414  OD2 ASP A  25      56.975 228.316 -26.467  1.00 89.57           O  
ATOM    415  N   GLY A  26      56.828 232.392 -22.695  1.00 91.56           N  
ATOM    417  CA  GLY A  26      56.501 233.688 -22.105  1.00 91.56           C  
ATOM    420  C   GLY A  26      56.533 233.707 -20.573  1.00 91.56           C  
ATOM    421  O   GLY A  26      57.057 232.811 -19.906  1.00 91.56           O  
ATOM    422  N   SER A  27      56.029 234.774 -19.977  1.00 92.88           N  
ATOM    424  CA  SER A  27      56.025 234.998 -18.527  1.00 92.88           C  
ATOM    426  C   SER A  27      54.805 235.840 -18.159  1.00 92.88           C  
ATOM    427  CB  SER A  27      57.353 235.655 -18.103  1.00 92.88           C  
ATOM    430  O   SER A  27      54.029 236.221 -19.034  1.00 92.88           O  
ATOM    431  OG  SER A  27      57.369 237.056 -18.288  1.00 92.88           O  
ATOM    433  N   PHE A  28      54.616 236.183 -16.889  1.00 95.05           N  
ATOM    435  CA  PHE A  28      53.607 237.192 -16.547  1.00 95.05           C  
ATOM    437  C   PHE A  28      53.896 238.547 -17.224  1.00 95.05           C  
ATOM    438  CB  PHE A  28      53.524 237.319 -15.028  1.00 95.05           C  
ATOM    441  O   PHE A  28      52.982 239.211 -17.706  1.00 95.05           O  
ATOM    442  CG  PHE A  28      52.653 236.273 -14.378  1.00 95.05           C  
ATOM    443  CD1 PHE A  28      51.275 236.502 -14.222  1.00 95.05           C  
ATOM    445  CD2 PHE A  28      53.217 235.066 -13.939  1.00 95.05           C  
ATOM    447  CE1 PHE A  28      50.479 235.534 -13.591  1.00 95.05           C  
ATOM    449  CE2 PHE A  28      52.423 234.102 -13.307  1.00 95.05           C  
ATOM    451  CZ  PHE A  28      51.057 234.345 -13.122  1.00 95.05           C  
ATOM    453  N   GLU A  29      55.165 238.929 -17.328  1.00 92.98           N  
ATOM    455  CA  GLU A  29      55.631 240.170 -17.949  1.00 92.98           C  
ATOM    457  C   GLU A  29      55.565 240.143 -19.484  1.00 92.98           C  
ATOM    458  CB  GLU A  29      57.069 240.491 -17.503  1.00 92.98           C  
ATOM    461  O   GLU A  29      55.193 241.143 -20.090  1.00 92.98           O  
ATOM    462  CG  GLU A  29      57.246 240.644 -15.983  1.00 92.98           C  
ATOM    465  CD  GLU A  29      57.373 239.325 -15.202  1.00 92.98           C  
ATOM    466  OE1 GLU A  29      57.597 239.403 -13.979  1.00 92.98           O  
ATOM    467  OE2 GLU A  29      57.306 238.212 -15.784  1.00 92.98           O  
ATOM    468  N   GLU A  30      55.879 239.016 -20.127  1.00 91.93           N  
ATOM    470  CA  GLU A  30      55.814 238.879 -21.597  1.00 91.93           C  
ATOM    472  C   GLU A  30      54.409 238.506 -22.100  1.00 91.93           C  
ATOM    473  CB  GLU A  30      56.863 237.857 -22.064  1.00 91.93           C  
ATOM    476  O   GLU A  30      54.091 238.691 -23.275  1.00 91.93           O  
ATOM    477  CG  GLU A  30      58.296 238.387 -21.872  1.00 91.93           C  
ATOM    480  CD  GLU A  30      59.397 237.363 -22.200  1.00 91.93           C  
ATOM    481  OE1 GLU A  30      60.583 237.767 -22.137  1.00 91.93           O  
ATOM    482  OE2 GLU A  30      59.081 236.177 -22.456  1.00 91.93           O  
ATOM    483  N   GLY A  31      53.546 238.034 -21.199  1.00 94.31           N  
ATOM    485  CA  GLY A  31      52.304 237.351 -21.530  1.00 94.31           C  
ATOM    488  C   GLY A  31      52.557 235.868 -21.805  1.00 94.31           C  
ATOM    489  O   GLY A  31      53.629 235.477 -22.259  1.00 94.31           O  
ATOM    490  N   ALA A  32      51.574 235.028 -21.499  1.00 95.92           N  
ATOM    492  CA  ALA A  32      51.641 233.579 -21.672  1.00 95.92           C  
ATOM    494  C   ALA A  32      50.229 233.015 -21.874  1.00 95.92           C  
ATOM    495  CB  ALA A  32      52.321 232.950 -20.446  1.00 95.92           C  
ATOM    499  O   ALA A  32      49.235 233.658 -21.532  1.00 95.92           O  
ATOM    500  N   THR A  33      50.108 231.797 -22.398  1.00 96.37           N  
ATOM    502  CA  THR A  33      48.829 231.073 -22.403  1.00 96.37           C  
ATOM    504  C   THR A  33      49.014 229.747 -21.695  1.00 96.37           C  
ATOM    505  CB  THR A  33      48.267 230.882 -23.818  1.00 96.37           C  
ATOM    507  O   THR A  33      49.790 228.909 -22.134  1.00 96.37           O  
ATOM    508  CG2 THR A  33      46.868 230.263 -23.798  1.00 96.37           C  
ATOM    512  OG1 THR A  33      48.121 232.143 -24.430  1.00 96.37           O  
ATOM    514  N   VAL A  34      48.293 229.564 -20.595  1.00 95.10           N  
ATOM    516  CA  VAL A  34      48.249 228.306 -19.853  1.00 95.10           C  
ATOM    518  C   VAL A  34      47.123 227.473 -20.431  1.00 95.10           C  
ATOM    519  CB  VAL A  34      48.031 228.566 -18.360  1.00 95.10           C  
ATOM    521  O   VAL A  34      45.969 227.911 -20.458  1.00 95.10           O  
ATOM    522  CG1 VAL A  34      48.063 227.299 -17.515  1.00 95.10           C  
ATOM    526  CG2 VAL A  34      49.127 229.477 -17.826  1.00 95.10           C  
ATOM    530  N   THR A  35      47.453 226.282 -20.911  1.00 95.51           N  
ATOM    532  CA  THR A  35      46.484 225.385 -21.555  1.00 95.51           C  
ATOM    534  C   THR A  35      46.262 224.097 -20.765  1.00 95.51           C  
ATOM    535  CB  THR A  35      46.876 225.098 -23.009  1.00 95.51           C  
ATOM    537  O   THR A  35      45.228 223.455 -20.940  1.00 95.51           O  
ATOM    538  CG2 THR A  35      46.922 226.372 -23.857  1.00 95.51           C  
ATOM    542  OG1 THR A  35      48.133 224.468 -23.103  1.00 95.51           O  
ATOM    544  N   SER A  36      47.169 223.767 -19.839  1.00 93.01           N  
ATOM    546  CA  SER A  36      47.137 222.597 -18.956  1.00 93.01           C  
ATOM    548  C   SER A  36      47.278 222.981 -17.477  1.00 93.01           C  
ATOM    549  CB  SER A  36      48.266 221.653 -19.382  1.00 93.01           C  
ATOM    552  O   SER A  36      47.712 224.075 -17.139  1.00 93.01           O  
ATOM    553  OG  SER A  36      48.391 220.540 -18.513  1.00 93.01           O  
ATOM    555  N   LYS A  37      46.935 222.065 -16.564  1.00 88.85           N  
ATOM    557  CA  LYS A  37      47.186 222.231 -15.119  1.00 88.85           C  
ATOM    559  C   LYS A  37      48.650 222.010 -14.715  1.00 88.85           C  
ATOM    560  CB  LYS A  37      46.286 221.292 -14.307  1.00 88.85           C  
ATOM    563  O   LYS A  37      49.039 222.448 -13.640  1.00 88.85           O  
ATOM    564  CG  LYS A  37      44.814 221.721 -14.328  1.00 88.85           C  
ATOM    567  CD  LYS A  37      44.035 220.941 -13.262  1.00 88.85           C  
ATOM    570  CE  LYS A  37      42.593 221.446 -13.186  1.00 88.85           C  
ATOM    573  NZ  LYS A  37      41.874 220.844 -12.035  1.00 88.85           N  
ATOM    577  N   LEU A  38      49.434 221.315 -15.544  1.00 88.25           N  
ATOM    579  CA  LEU A  38      50.878 221.111 -15.332  1.00 88.25           C  
ATOM    581  C   LEU A  38      51.717 222.271 -15.882  1.00 88.25           C  
ATOM    582  CB  LEU A  38      51.316 219.787 -15.984  1.00 88.25           C  
ATOM    585  O   LEU A  38      52.922 222.336 -15.643  1.00 88.25           O  
ATOM    586  CG  LEU A  38      50.638 218.528 -15.419  1.00 88.25           C  
ATOM    588  CD1 LEU A  38      51.101 217.306 -16.211  1.00 88.25           C  
ATOM    592  CD2 LEU A  38      50.963 218.301 -13.942  1.00 88.25           C  
ATOM    596  N   ASP A  39      51.077 223.172 -16.624  1.00 92.74           N  
ATOM    598  CA  ASP A  39      51.693 224.379 -17.144  1.00 92.74           C  
ATOM    600  C   ASP A  39      51.894 225.378 -15.997  1.00 92.74           C  
ATOM    601  CB  ASP A  39      50.801 224.992 -18.229  1.00 92.74           C  
ATOM    604  O   ASP A  39      50.958 225.752 -15.283  1.00 92.74           O  
ATOM    605  CG  ASP A  39      50.739 224.256 -19.568  1.00 92.74           C  
ATOM    606  OD1 ASP A  39      51.511 223.293 -19.773  1.00 92.74           O  
ATOM    607  OD2 ASP A  39      49.834 224.635 -20.361  1.00 92.74           O  
ATOM    608  N   VAL A  40      53.123 225.846 -15.848  1.00 91.87           N  
ATOM    610  CA  VAL A  40      53.516 226.878 -14.893  1.00 91.87           C  
ATOM    612  C   VAL A  40      54.018 228.100 -15.638  1.00 91.87           C  
ATOM    613  CB  VAL A  40      54.545 226.373 -13.865  1.00 91.87           C  
ATOM    615  O   VAL A  40      54.817 228.005 -16.570  1.00 91.87           O  
ATOM    616  CG1 VAL A  40      53.854 225.646 -12.713  1.00 91.87           C  
ATOM    620  CG2 VAL A  40      55.600 225.427 -14.442  1.00 91.87           C  
ATOM    624  N   VAL A  41      53.560 229.269 -15.204  1.00 93.26           N  
ATOM    626  CA  VAL A  41      53.987 230.561 -15.740  1.00 93.26           C  
ATOM    628  C   VAL A  41      55.002 231.163 -14.791  1.00 93.26           C  
ATOM    629  CB  VAL A  41      52.819 231.532 -15.960  1.00 93.26           C  
ATOM    631  O   VAL A  41      54.774 231.286 -13.588  1.00 93.26           O  
ATOM    632  CG1 VAL A  41      53.280 232.802 -16.688  1.00 93.26           C  
ATOM    636  CG2 VAL A  41      51.733 230.899 -16.820  1.00 93.26           C  
ATOM    640  N   TRP A  42      56.136 231.562 -15.341  1.00 90.68           N  
ATOM    642  CA  TRP A  42      57.165 232.272 -14.603  1.00 90.68           C  
ATOM    644  C   TRP A  42      56.766 233.732 -14.380  1.00 90.68           C  
ATOM    645  CB  TRP A  42      58.450 232.134 -15.403  1.00 90.68           C  
ATOM    648  O   TRP A  42      56.413 234.434 -15.322  1.00 90.68           O  
ATOM    649  CG  TRP A  42      59.681 232.701 -14.812  1.00 90.68           C  
ATOM    650  CD1 TRP A  42      60.028 232.699 -13.508  1.00 90.68           C  
ATOM    652  CD2 TRP A  42      60.809 233.244 -15.543  1.00 90.68           C  
ATOM    653  CE2 TRP A  42      61.847 233.528 -14.624  1.00 90.68           C  
ATOM    654  CE3 TRP A  42      61.068 233.492 -16.905  1.00 90.68           C  
ATOM    656  NE1 TRP A  42      61.306 233.183 -13.402  1.00 90.68           N  
ATOM    658  CH2 TRP A  42      63.313 234.285 -16.411  1.00 90.68           C  
ATOM    660  CZ2 TRP A  42      63.095 234.002 -15.063  1.00 90.68           C  
ATOM    662  CZ3 TRP A  42      62.290 234.042 -17.334  1.00 90.68           C  
ATOM    664  N   HIS A  43      56.815 234.199 -13.136  1.00 88.21           N  
ATOM    666  CA  HIS A  43      56.744 235.609 -12.773  1.00 88.21           C  
ATOM    668  C   HIS A  43      58.175 236.093 -12.546  1.00 88.21           C  
ATOM    669  CB  HIS A  43      55.844 235.768 -11.542  1.00 88.21           C  
ATOM    672  O   HIS A  43      58.762 235.886 -11.477  1.00 88.21           O  
ATOM    673  CG  HIS A  43      55.580 237.194 -11.121  1.00 88.21           C  
ATOM    674  CD2 HIS A  43      55.477 238.310 -11.911  1.00 88.21           C  
ATOM    676  ND1 HIS A  43      55.336 237.597  -9.831  1.00 88.21           N  
ATOM    678  CE1 HIS A  43      55.128 238.921  -9.831  1.00 88.21           C  
ATOM    680  NE2 HIS A  43      55.180 239.397 -11.078  1.00 88.21           N  
ATOM    681  N   VAL A  44      58.763 236.696 -13.579  1.00 81.58           N  
ATOM    683  CA  VAL A  44      60.187 237.055 -13.592  1.00 81.58           C  
ATOM    685  C   VAL A  44      60.500 238.029 -12.453  1.00 81.58           C  
ATOM    686  CB  VAL A  44      60.606 237.682 -14.938  1.00 81.58           C  
ATOM    688  O   VAL A  44      61.547 237.946 -11.809  1.00 81.58           O  
ATOM    689  CG1 VAL A  44      62.129 237.849 -15.044  1.00 81.58           C  
ATOM    693  CG2 VAL A  44      60.211 236.832 -16.146  1.00 81.58           C  
ATOM    697  N   ALA A  45      59.574 238.938 -12.164  1.00 73.06           N  
ATOM    699  CA  ALA A  45      59.720 239.942 -11.140  1.00 73.06           C  
ATOM    701  C   ALA A  45      59.705 239.379  -9.725  1.00 73.06           C  
ATOM    702  CB  ALA A  45      58.670 241.035 -11.350  1.00 73.06           C  
ATOM    706  O   ALA A  45      60.488 239.838  -8.903  1.00 73.06           O  
ATOM    707  N   ALA A  46      58.873 238.386  -9.415  1.00 73.04           N  
ATOM    709  CA  ALA A  46      58.945 237.722  -8.111  1.00 73.04           C  
ATOM    711  C   ALA A  46      60.093 236.710  -8.034  1.00 73.04           C  
ATOM    712  CB  ALA A  46      57.607 237.061  -7.790  1.00 73.04           C  
ATOM    716  O   ALA A  46      60.517 236.365  -6.939  1.00 73.04           O  
ATOM    717  N   GLY A  47      60.601 236.253  -9.183  1.00 70.59           N  
ATOM    719  CA  GLY A  47      61.502 235.115  -9.238  1.00 70.59           C  
ATOM    722  C   GLY A  47      60.791 233.864  -8.760  1.00 70.59           C  
ATOM    723  O   GLY A  47      61.329 233.189  -7.912  1.00 70.59           O  
ATOM    724  N   GLN A  48      59.579 233.592  -9.245  1.00 76.58           N  
ATOM    726  CA  GLN A  48      58.803 232.403  -8.891  1.00 76.58           C  
ATOM    728  C   GLN A  48      57.916 231.951 -10.040  1.00 76.58           C  
ATOM    729  CB  GLN A  48      57.934 232.678  -7.670  1.00 76.58           C  
ATOM    732  O   GLN A  48      57.664 232.714 -10.971  1.00 76.58           O  
ATOM    733  CG  GLN A  48      58.757 232.573  -6.383  1.00 76.58           C  
ATOM    736  CD  GLN A  48      57.828 232.390  -5.221  1.00 76.58           C  
ATOM    737  NE2 GLN A  48      58.227 231.646  -4.219  1.00 76.58           N  
ATOM    740  OE1 GLN A  48      56.732 232.916  -5.260  1.00 76.58           O  
ATOM    741  N   CYS A  49      57.415 230.722  -9.972  1.00 87.12           N  
ATOM    743  CA  CYS A  49      56.514 230.164 -10.972  1.00 87.12           C  
ATOM    745  C   CYS A  49      55.173 229.800 -10.338  1.00 87.12           C  
ATOM    746  CB  CYS A  49      57.195 228.974 -11.651  1.00 87.12           C  
ATOM    749  O   CYS A  49      55.127 229.298  -9.217  1.00 87.12           O  
ATOM    750  SG  CYS A  49      58.604 229.585 -12.619  1.00 87.12           S  
ATOM    752  N   TYR A  50      54.092 230.048 -11.071  1.00 90.36           N  
ATOM    754  CA  TYR A  50      52.727 229.832 -10.610  1.00 90.36           C  
ATOM    756  C   TYR A  50      51.981 228.908 -11.572  1.00 90.36           C  
ATOM    757  CB  TYR A  50      51.991 231.172 -10.458  1.00 90.36           C  
ATOM    760  O   TYR A  50      52.052 229.096 -12.785  1.00 90.36           O  
ATOM    761  CG  TYR A  50      52.559 232.119  -9.413  1.00 90.36           C  
ATOM    762  CD1 TYR A  50      51.963 232.200  -8.138  1.00 90.36           C  
ATOM    764  CD2 TYR A  50      53.692 232.906  -9.704  1.00 90.36           C  
ATOM    766  CE1 TYR A  50      52.523 233.025  -7.142  1.00 90.36           C  
ATOM    768  CE2 TYR A  50      54.249 233.736  -8.711  1.00 90.36           C  
ATOM    770  OH  TYR A  50      54.253 234.554  -6.464  1.00 90.36           O  
ATOM    772  CZ  TYR A  50      53.680 233.781  -7.422  1.00 90.36           C  
ATOM    773  N   ALA A  51      51.237 227.944 -11.040  1.00 90.90           N  
ATOM    775  CA  ALA A  51      50.281 227.135 -11.798  1.00 90.90           C  
ATOM    777  C   ALA A  51      48.882 227.765 -11.719  1.00 90.90           C  
ATOM    778  CB  ALA A  51      50.290 225.702 -11.253  1.00 90.90           C  
ATOM    782  O   ALA A  51      48.554 228.410 -10.722  1.00 90.90           O  
ATOM    783  N   TRP A  52      48.039 227.591 -12.738  1.00 93.40           N  
ATOM    785  CA  TRP A  52      46.659 228.093 -12.717  1.00 93.40           C  
ATOM    787  C   TRP A  52      45.671 227.005 -12.269  1.00 93.40           C  
ATOM    788  CB  TRP A  52      46.282 228.653 -14.090  1.00 93.40           C  
ATOM    791  O   TRP A  52      45.508 225.987 -12.937  1.00 93.40           O  
ATOM    792  CG  TRP A  52      44.930 229.295 -14.172  1.00 93.40           C  
ATOM    793  CD1 TRP A  52      43.878 228.804 -14.859  1.00 93.40           C  
ATOM    795  CD2 TRP A  52      44.455 230.533 -13.559  1.00 93.40           C  
ATOM    796  CE2 TRP A  52      43.099 230.743 -13.951  1.00 93.40           C  
ATOM    797  CE3 TRP A  52      45.026 231.491 -12.701  1.00 93.40           C  
ATOM    799  NE1 TRP A  52      42.808 229.671 -14.767  1.00 93.40           N  
ATOM    801  CH2 TRP A  52      42.959 232.787 -12.656  1.00 93.40           C  
ATOM    803  CZ2 TRP A  52      42.353 231.849 -13.511  1.00 93.40           C  
ATOM    805  CZ3 TRP A  52      44.296 232.613 -12.265  1.00 93.40           C  
ATOM    807  N   GLY A  53      44.974 227.236 -11.157  1.00 88.25           N  
ATOM    809  CA  GLY A  53      43.932 226.365 -10.602  1.00 88.25           C  
ATOM    812  C   GLY A  53      42.508 226.643 -11.107  1.00 88.25           C  
ATOM    813  O   GLY A  53      41.595 225.889 -10.776  1.00 88.25           O  
ATOM    814  N   GLY A  54      42.299 227.708 -11.893  1.00 91.75           N  
ATOM    816  CA  GLY A  54      40.982 228.108 -12.413  1.00 91.75           C  
ATOM    819  C   GLY A  54      40.604 227.467 -13.761  1.00 91.75           C  
ATOM    820  O   GLY A  54      41.189 226.478 -14.196  1.00 91.75           O  
ATOM    821  N   THR A  55      39.624 228.053 -14.462  1.00 92.82           N  
ATOM    823  CA  THR A  55      39.181 227.599 -15.798  1.00 92.82           C  
ATOM    825  C   THR A  55      40.283 227.778 -16.852  1.00 92.82           C  
ATOM    826  CB  THR A  55      37.914 228.349 -16.249  1.00 92.82           C  
ATOM    828  O   THR A  55      40.915 228.836 -16.900  1.00 92.82           O  
ATOM    829  CG2 THR A  55      37.235 227.715 -17.463  1.00 92.82           C  
ATOM    833  OG1 THR A  55      36.960 228.347 -15.211  1.00 92.82           O  
ATOM    835  N   LEU A  56      40.485 226.763 -17.700  1.00 93.67           N  
ATOM    837  CA  LEU A  56      41.431 226.750 -18.823  1.00 93.67           C  
ATOM    839  C   LEU A  56      40.689 226.871 -20.175  1.00 93.67           C  
ATOM    840  CB  LEU A  56      42.264 225.450 -18.778  1.00 93.67           C  
ATOM    843  O   LEU A  56      39.535 226.451 -20.261  1.00 93.67           O  
ATOM    844  CG  LEU A  56      43.261 225.355 -17.609  1.00 93.67           C  
ATOM    846  CD1 LEU A  56      43.802 223.929 -17.509  1.00 93.67           C  
ATOM    850  CD2 LEU A  56      44.447 226.302 -17.791  1.00 93.67           C  
ATOM    854  N   PRO A  57      41.337 227.382 -21.239  1.00 94.31           N  
ATOM    855  CA  PRO A  57      42.664 227.991 -21.231  1.00 94.31           C  
ATOM    857  C   PRO A  57      42.664 229.340 -20.499  1.00 94.31           C  
ATOM    858  CB  PRO A  57      43.047 228.144 -22.706  1.00 94.31           C  
ATOM    861  O   PRO A  57      41.665 230.061 -20.480  1.00 94.31           O  
ATOM    862  CG  PRO A  57      41.696 228.325 -23.398  1.00 94.31           C  
ATOM    865  CD  PRO A  57      40.756 227.449 -22.573  1.00 94.31           C  
ATOM    868  N   LYS A  58      43.802 229.691 -19.898  1.00 95.61           N  
ATOM    870  CA  LYS A  58      44.017 230.972 -19.226  1.00 95.61           C  
ATOM    872  C   LYS A  58      45.058 231.772 -19.992  1.00 95.61           C  
ATOM    873  CB  LYS A  58      44.404 230.722 -17.763  1.00 95.61           C  
ATOM    876  O   LYS A  58      46.250 231.480 -19.938  1.00 95.61           O  
ATOM    877  CG  LYS A  58      44.749 231.990 -16.968  1.00 95.61           C  
ATOM    880  CD  LYS A  58      43.537 232.911 -16.797  1.00 95.61           C  
ATOM    883  CE  LYS A  58      43.913 234.018 -15.818  1.00 95.61           C  
ATOM    886  NZ  LYS A  58      42.743 234.849 -15.469  1.00 95.61           N  
ATOM    890  N   THR A  59      44.602 232.806 -20.687  1.00 95.11           N  
ATOM    892  CA  THR A  59      45.492 233.783 -21.318  1.00 95.11           C  
ATOM    894  C   THR A  59      45.919 234.828 -20.290  1.00 95.11           C  
ATOM    895  CB  THR A  59      44.830 234.437 -22.536  1.00 95.11           C  
ATOM    897  O   THR A  59      45.092 235.404 -19.579  1.00 95.11           O  
ATOM    898  CG2 THR A  59      45.818 235.241 -23.377  1.00 95.11           C  
ATOM    902  OG1 THR A  59      44.296 233.436 -23.372  1.00 95.11           O  
ATOM    904  N   VAL A  60      47.220 235.070 -20.223  1.00 96.39           N  
ATOM    906  CA  VAL A  60      47.880 236.104 -19.429  1.00 96.39           C  
ATOM    908  C   VAL A  60      48.387 237.146 -20.416  1.00 96.39           C  
ATOM    909  CB  VAL A  60      49.031 235.482 -18.612  1.00 96.39           C  
ATOM    911  O   VAL A  60      49.226 236.838 -21.258  1.00 96.39           O  
ATOM    912  CG1 VAL A  60      49.780 236.507 -17.762  1.00 96.39           C  
ATOM    916  CG2 VAL A  60      48.475 234.422 -17.662  1.00 96.39           C  
ATOM    920  N   GLY A  61      47.849 238.366 -20.365  1.00 94.87           N  
ATOM    922  CA  GLY A  61      48.352 239.461 -21.201  1.00 94.87           C  
ATOM    925  C   GLY A  61      49.767 239.877 -20.783  1.00 94.87           C  
ATOM    926  O   GLY A  61      50.162 239.641 -19.646  1.00 94.87           O  
ATOM    927  N   ALA A  62      50.531 240.519 -21.666  1.00 94.22           N  
ATOM    929  CA  ALA A  62      51.831 241.090 -21.299  1.00 94.22           C  
ATOM    931  C   ALA A  62      51.709 242.144 -20.173  1.00 94.22           C  
ATOM    932  CB  ALA A  62      52.491 241.657 -22.560  1.00 94.22           C  
ATOM    936  O   ALA A  62      50.664 242.778 -20.025  1.00 94.22           O  
ATOM    937  N   ASN A  63      52.779 242.350 -19.399  1.00 92.97           N  
ATOM    939  CA  ASN A  63      52.833 243.180 -18.182  1.00 92.97           C  
ATOM    941  C   ASN A  63      51.808 242.792 -17.099  1.00 92.97           C  
ATOM    942  CB  ASN A  63      52.814 244.676 -18.548  1.00 92.97           C  
ATOM    945  O   ASN A  63      51.315 243.631 -16.336  1.00 92.97           O  
ATOM    946  CG  ASN A  63      54.088 245.143 -19.217  1.00 92.97           C  
ATOM    947  ND2 ASN A  63      54.002 246.161 -20.042  1.00 92.97           N  
ATOM    950  OD1 ASN A  63      55.179 244.660 -18.981  1.00 92.97           O  
ATOM    951  N   SER A  64      51.487 241.506 -17.012  1.00 95.29           N  
ATOM    953  CA  SER A  64      50.668 240.949 -15.944  1.00 95.29           C  
ATOM    955  C   SER A  64      51.496 240.608 -14.701  1.00 95.29           C  
ATOM    956  CB  SER A  64      49.927 239.723 -16.456  1.00 95.29           C  
ATOM    959  O   SER A  64      52.720 240.632 -14.699  1.00 95.29           O  
ATOM    960  OG  SER A  64      48.957 240.115 -17.404  1.00 95.29           O  
ATOM    962  N   THR A  65      50.796 240.275 -13.624  1.00 94.22           N  
ATOM    964  CA  THR A  65      51.282 239.687 -12.372  1.00 94.22           C  
ATOM    966  C   THR A  65      50.231 238.673 -11.897  1.00 94.22           C  
ATOM    967  CB  THR A  65      51.483 240.751 -11.276  1.00 94.22           C  
ATOM    969  O   THR A  65      49.077 238.743 -12.342  1.00 94.22           O  
ATOM    970  CG2 THR A  65      52.492 241.833 -11.651  1.00 94.22           C  
ATOM    974  OG1 THR A  65      50.260 241.402 -11.001  1.00 94.22           O  
ATOM    976  N   PRO A  66      50.544 237.758 -10.965  1.00 92.68           N  
ATOM    977  CA  PRO A  66      49.535 236.860 -10.403  1.00 92.68           C  
ATOM    979  C   PRO A  66      48.337 237.620  -9.806  1.00 92.68           C  
ATOM    980  CB  PRO A  66      50.279 236.030  -9.354  1.00 92.68           C  
ATOM    983  O   PRO A  66      47.186 237.238 -10.007  1.00 92.68           O  
ATOM    984  CG  PRO A  66      51.728 236.039  -9.842  1.00 92.68           C  
ATOM    987  CD  PRO A  66      51.876 237.411 -10.494  1.00 92.68           C  
ATOM    990  N   ILE A  67      48.591 238.757  -9.144  1.00 92.74           N  
ATOM    992  CA  ILE A  67      47.559 239.584  -8.501  1.00 92.74           C  
ATOM    994  C   ILE A  67      46.589 240.178  -9.531  1.00 92.74           C  
ATOM    995  CB  ILE A  67      48.204 240.665  -7.601  1.00 92.74           C  
ATOM    997  O   ILE A  67      45.377 240.058  -9.365  1.00 92.74           O  
ATOM    998  CG1 ILE A  67      48.954 239.986  -6.429  1.00 92.74           C  
ATOM   1001  CG2 ILE A  67      47.148 241.650  -7.060  1.00 92.74           C  
ATOM   1005  CD1 ILE A  67      49.796 240.943  -5.575  1.00 92.74           C  
ATOM   1009  N   ASN A  68      47.093 240.784 -10.612  1.00 93.13           N  
ATOM   1011  CA  ASN A  68      46.235 241.480 -11.582  1.00 93.13           C  
ATOM   1013  C   ASN A  68      45.576 240.558 -12.628  1.00 93.13           C  
ATOM   1014  CB  ASN A  68      46.985 242.682 -12.193  1.00 93.13           C  
ATOM   1017  O   ASN A  68      44.711 241.013 -13.371  1.00 93.13           O  
ATOM   1018  CG  ASN A  68      48.057 242.315 -13.201  1.00 93.13           C  
ATOM   1019  ND2 ASN A  68      48.864 243.260 -13.624  1.00 93.13           N  
ATOM   1022  OD1 ASN A  68      48.221 241.180 -13.589  1.00 93.13           O  
ATOM   1023  N   THR A  69      45.932 239.269 -12.669  1.00 93.73           N  
ATOM   1025  CA  THR A  69      45.337 238.286 -13.599  1.00 93.73           C  
ATOM   1027  C   THR A  69      44.500 237.207 -12.926  1.00 93.73           C  
ATOM   1028  CB  THR A  69      46.371 237.657 -14.533  1.00 93.73           C  
ATOM   1030  O   THR A  69      44.153 236.211 -13.562  1.00 93.73           O  
ATOM   1031  CG2 THR A  69      46.845 238.664 -15.562  1.00 93.73           C  
ATOM   1035  OG1 THR A  69      47.443 237.129 -13.795  1.00 93.73           O  
ATOM   1037  N   GLY A  70      44.103 237.400 -11.672  1.00 90.15           N  
ATOM   1039  CA  GLY A  70      43.189 236.491 -10.973  1.00 90.15           C  
ATOM   1042  C   GLY A  70      43.434 236.371  -9.473  1.00 90.15           C  
ATOM   1043  O   GLY A  70      42.586 235.812  -8.783  1.00 90.15           O  
ATOM   1044  N   GLY A  71      44.551 236.898  -8.966  1.00 91.83           N  
ATOM   1046  CA  GLY A  71      44.967 236.718  -7.576  1.00 91.83           C  
ATOM   1049  C   GLY A  71      45.724 235.407  -7.350  1.00 91.83           C  
ATOM   1050  O   GLY A  71      45.713 234.506  -8.192  1.00 91.83           O  
ATOM   1051  N   VAL A  72      46.376 235.296  -6.190  1.00 89.12           N  
ATOM   1053  CA  VAL A  72      46.981 234.047  -5.700  1.00 89.12           C  
ATOM   1055  C   VAL A  72      45.983 233.385  -4.748  1.00 89.12           C  
ATOM   1056  CB  VAL A  72      48.348 234.300  -5.028  1.00 89.12           C  
ATOM   1058  O   VAL A  72      45.637 233.960  -3.718  1.00 89.12           O  
ATOM   1059  CG1 VAL A  72      49.008 233.007  -4.533  1.00 89.12           C  
ATOM   1063  CG2 VAL A  72      49.326 234.969  -6.006  1.00 89.12           C  
ATOM   1067  N   SER A  73      45.451 232.221  -5.120  1.00 86.65           N  
ATOM   1069  CA  SER A  73      44.521 231.418  -4.307  1.00 86.65           C  
ATOM   1071  C   SER A  73      44.410 230.007  -4.888  1.00 86.65           C  
ATOM   1072  CB  SER A  73      43.119 232.055  -4.241  1.00 86.65           C  
ATOM   1075  O   SER A  73      44.793 229.784  -6.035  1.00 86.65           O  
ATOM   1076  OG  SER A  73      42.374 231.832  -5.426  1.00 86.65           O  
ATOM   1078  N   ALA A  74      43.814 229.066  -4.151  1.00 80.09           N  
ATOM   1080  CA  ALA A  74      43.650 227.681  -4.609  1.00 80.09           C  
ATOM   1082  C   ALA A  74      42.902 227.540  -5.955  1.00 80.09           C  
ATOM   1083  CB  ALA A  74      42.928 226.907  -3.499  1.00 80.09           C  
ATOM   1087  O   ALA A  74      43.187 226.626  -6.721  1.00 80.09           O  
ATOM   1088  N   ASN A  75      41.982 228.462  -6.266  1.00 87.77           N  
ATOM   1090  CA  ASN A  75      41.203 228.467  -7.512  1.00 87.77           C  
ATOM   1092  C   ASN A  75      41.742 229.473  -8.553  1.00 87.77           C  
ATOM   1093  CB  ASN A  75      39.723 228.720  -7.168  1.00 87.77           C  
ATOM   1096  O   ASN A  75      41.053 229.792  -9.521  1.00 87.77           O  
ATOM   1097  CG  ASN A  75      39.099 227.636  -6.307  1.00 87.77           C  
ATOM   1098  ND2 ASN A  75      38.101 227.973  -5.525  1.00 87.77           N  
ATOM   1101  OD1 ASN A  75      39.470 226.478  -6.319  1.00 87.77           O  
ATOM   1102  N   ALA A  76      42.942 230.018  -8.334  1.00 92.61           N  
ATOM   1104  CA  ALA A  76      43.585 231.014  -9.189  1.00 92.61           C  
ATOM   1106  C   ALA A  76      45.067 230.653  -9.382  1.00 92.61           C  
ATOM   1107  CB  ALA A  76      43.342 232.405  -8.586  1.00 92.61           C  
ATOM   1111  O   ALA A  76      45.370 229.496  -9.653  1.00 92.61           O  
ATOM   1112  N   TRP A  77      46.001 231.597  -9.281  1.00 93.25           N  
ATOM   1114  CA  TRP A  77      47.423 231.263  -9.332  1.00 93.25           C  
ATOM   1116  C   TRP A  77      47.873 230.600  -8.028  1.00 93.25           C  
ATOM   1117  CB  TRP A  77      48.234 232.514  -9.660  1.00 93.25           C  
ATOM   1120  O   TRP A  77      47.609 231.122  -6.946  1.00 93.25           O  
ATOM   1121  CG  TRP A  77      47.966 233.038 -11.033  1.00 93.25           C  
ATOM   1122  CD1 TRP A  77      47.308 234.180 -11.322  1.00 93.25           C  
ATOM   1124  CD2 TRP A  77      48.303 232.425 -12.313  1.00 93.25           C  
ATOM   1125  CE2 TRP A  77      47.780 233.258 -13.344  1.00 93.25           C  
ATOM   1126  CE3 TRP A  77      48.997 231.261 -12.713  1.00 93.25           C  
ATOM   1128  NE1 TRP A  77      47.224 234.334 -12.690  1.00 93.25           N  
ATOM   1130  CH2 TRP A  77      48.617 231.787 -15.064  1.00 93.25           C  
ATOM   1132  CZ2 TRP A  77      47.897 232.930 -14.694  1.00 93.25           C  
ATOM   1134  CZ3 TRP A  77      49.176 230.958 -14.075  1.00 93.25           C  
ATOM   1136  N   VAL A  78      48.573 229.475  -8.131  1.00 86.67           N  
ATOM   1138  CA  VAL A  78      49.172 228.747  -7.008  1.00 86.67           C  
ATOM   1140  C   VAL A  78      50.682 228.802  -7.166  1.00 86.67           C  
ATOM   1141  CB  VAL A  78      48.671 227.292  -6.939  1.00 86.67           C  
ATOM   1143  O   VAL A  78      51.216 228.370  -8.185  1.00 86.67           O  
ATOM   1144  CG1 VAL A  78      49.253 226.573  -5.714  1.00 86.67           C  
ATOM   1148  CG2 VAL A  78      47.141 227.238  -6.834  1.00 86.67           C  
ATOM   1152  N   GLU A  79      51.357 229.374  -6.175  1.00 82.75           N  
ATOM   1154  CA  GLU A  79      52.813 229.467  -6.131  1.00 82.75           C  
ATOM   1156  C   GLU A  79      53.420 228.074  -6.003  1.00 82.75           C  
ATOM   1157  CB  GLU A  79      53.192 230.329  -4.930  1.00 82.75           C  
ATOM   1160  O   GLU A  79      53.063 227.312  -5.104  1.00 82.75           O  
ATOM   1161  CG  GLU A  79      54.657 230.755  -4.943  1.00 82.75           C  
ATOM   1164  CD  GLU A  79      54.925 231.636  -3.716  1.00 82.75           C  
ATOM   1165  OE1 GLU A  79      55.885 231.332  -2.972  1.00 82.75           O  
ATOM   1166  OE2 GLU A  79      54.142 232.594  -3.510  1.00 82.75           O  
ATOM   1167  N   TYR A  80      54.323 227.724  -6.910  1.00 72.38           N  
ATOM   1169  CA  TYR A  80      54.965 226.426  -6.859  1.00 72.38           C  
ATOM   1171  C   TYR A  80      56.192 226.467  -5.933  1.00 72.38           C  
ATOM   1172  CB  TYR A  80      55.267 225.954  -8.281  1.00 72.38           C  
ATOM   1175  O   TYR A  80      57.251 226.978  -6.313  1.00 72.38           O  
ATOM   1176  CG  TYR A  80      55.815 224.553  -8.251  1.00 72.38           C  
ATOM   1177  CD1 TYR A  80      57.203 224.368  -8.260  1.00 72.38           C  
ATOM   1179  CD2 TYR A  80      54.948 223.469  -8.023  1.00 72.38           C  
ATOM   1181  CE1 TYR A  80      57.741 223.086  -8.068  1.00 72.38           C  
ATOM   1183  CE2 TYR A  80      55.482 222.192  -7.775  1.00 72.38           C  
ATOM   1185  OH  TYR A  80      57.422 220.832  -7.445  1.00 72.38           O  
ATOM   1187  CZ  TYR A  80      56.878 222.010  -7.798  1.00 72.38           C  
ATOM   1188  N   ASN A  81      56.068 225.895  -4.731  1.00 55.26           N  
ATOM   1190  CA  ASN A  81      57.199 225.557  -3.867  1.00 55.26           C  
ATOM   1192  C   ASN A  81      57.653 224.106  -4.142  1.00 55.26           C  
ATOM   1193  CB  ASN A  81      56.870 225.881  -2.393  1.00 55.26           C  
ATOM   1196  O   ASN A  81      56.838 223.201  -4.266  1.00 55.26           O  
ATOM   1197  CG  ASN A  81      55.743 225.073  -1.758  1.00 55.26           C  
ATOM   1198  ND2 ASN A  81      55.470 225.298  -0.495  1.00 55.26           N  
ATOM   1201  OD1 ASN A  81      55.079 224.250  -2.351  1.00 55.26           O  
ATOM   1202  N   SER A  82      58.959 223.876  -4.304  1.00 51.50           N  
ATOM   1204  CA  SER A  82      59.477 222.623  -4.885  1.00 51.50           C  
ATOM   1206  C   SER A  82      59.288 221.364  -4.034  1.00 51.50           C  
ATOM   1207  CB  SER A  82      60.959 222.769  -5.239  1.00 51.50           C  
ATOM   1210  O   SER A  82      58.668 220.414  -4.503  1.00 51.50           O  
ATOM   1211  OG  SER A  82      61.672 223.252  -4.117  1.00 51.50           O  
ATOM   1213  N   PHE A  83      59.884 221.317  -2.833  1.00 47.18           N  
ATOM   1215  CA  PHE A  83      60.253 220.064  -2.143  1.00 47.18           C  
ATOM   1217  C   PHE A  83      59.106 219.306  -1.501  1.00 47.18           C  
ATOM   1218  CB  PHE A  83      61.374 220.284  -1.105  1.00 47.18           C  
ATOM   1221  O   PHE A  83      59.165 218.942  -0.327  1.00 47.18           O  
ATOM   1222  CG  PHE A  83      62.663 220.543  -1.791  1.00 47.18           C  
ATOM   1223  CD1 PHE A  83      63.192 219.508  -2.564  1.00 47.18           C  
ATOM   1225  CD2 PHE A  83      63.124 221.858  -1.906  1.00 47.18           C  
ATOM   1227  CE1 PHE A  83      64.039 219.840  -3.607  1.00 47.18           C  
ATOM   1229  CE2 PHE A  83      64.043 222.163  -2.908  1.00 47.18           C  
ATOM   1231  CZ  PHE A  83      64.471 221.164  -3.788  1.00 47.18           C  
ATOM   1233  N   THR A  84      58.071 218.979  -2.253  1.00 46.30           N  
ATOM   1235  CA  THR A  84      57.442 217.709  -1.920  1.00 46.30           C  
ATOM   1237  C   THR A  84      58.360 216.572  -2.335  1.00 46.30           C  
ATOM   1238  CB  THR A  84      56.013 217.576  -2.417  1.00 46.30           C  
ATOM   1240  O   THR A  84      59.382 216.721  -3.010  1.00 46.30           O  
ATOM   1241  CG2 THR A  84      55.119 218.602  -1.721  1.00 46.30           C  
ATOM   1245  OG1 THR A  84      55.953 217.770  -3.801  1.00 46.30           O  
ATOM   1247  N   THR A  85      58.066 215.429  -1.762  1.00 43.99           N  
ATOM   1249  CA  THR A  85      59.017 214.363  -1.572  1.00 43.99           C  
ATOM   1251  C   THR A  85      59.139 213.510  -2.811  1.00 43.99           C  
ATOM   1252  CB  THR A  85      58.598 213.526  -0.374  1.00 43.99           C  
ATOM   1254  O   THR A  85      58.321 212.628  -3.058  1.00 43.99           O  
ATOM   1255  CG2 THR A  85      59.371 213.948   0.858  1.00 43.99           C  
ATOM   1259  OG1 THR A  85      57.244 213.713  -0.067  1.00 43.99           O  
ATOM   1261  N   ASN A  86      60.259 213.677  -3.506  1.00 40.69           N  
ATOM   1263  CA  ASN A  86      60.867 212.560  -4.203  1.00 40.69           C  
ATOM   1265  C   ASN A  86      61.201 211.507  -3.148  1.00 40.69           C  
ATOM   1266  CB  ASN A  86      62.106 213.040  -4.989  1.00 40.69           C  
ATOM   1269  O   ASN A  86      62.279 211.521  -2.557  1.00 40.69           O  
ATOM   1270  CG  ASN A  86      61.758 213.483  -6.399  1.00 40.69           C  
ATOM   1271  ND2 ASN A  86      62.498 214.402  -6.971  1.00 40.69           N  
ATOM   1274  OD1 ASN A  86      60.839 212.973  -7.014  1.00 40.69           O  
ATOM   1275  N   ILE A  87      60.262 210.605  -2.854  1.00 48.26           N  
ATOM   1277  CA  ILE A  87      60.683 209.305  -2.370  1.00 48.26           C  
ATOM   1279  C   ILE A  87      61.366 208.640  -3.516  1.00 48.26           C  
ATOM   1280  CB  ILE A  87      59.603 208.305  -1.952  1.00 48.26           C  
ATOM   1282  O   ILE A  87      60.796 208.473  -4.593  1.00 48.26           O  
ATOM   1283  CG1 ILE A  87      58.521 209.022  -1.203  1.00 48.26           C  
ATOM   1286  CG2 ILE A  87      60.189 207.050  -1.254  1.00 48.26           C  
ATOM   1290  CD1 ILE A  87      57.601 208.062  -0.456  1.00 48.26           C  
ATOM   1294  N   PRO A  88      62.494 208.050  -3.210  1.00 39.76           N  
ATOM   1295  CA  PRO A  88      62.904 206.901  -3.939  1.00 39.76           C  
ATOM   1297  C   PRO A  88      62.017 205.646  -3.924  1.00 39.76           C  
ATOM   1298  CB  PRO A  88      64.291 206.626  -3.453  1.00 39.76           C  
ATOM   1301  O   PRO A  88      62.546 204.540  -3.949  1.00 39.76           O  
ATOM   1302  CG  PRO A  88      64.774 207.932  -2.805  1.00 39.76           C  
ATOM   1305  CD  PRO A  88      63.530 208.665  -2.420  1.00 39.76           C  
ATOM   1308  N   SER A  89      60.687 205.745  -3.857  1.00 40.09           N  
ATOM   1310  CA  SER A  89      59.833 204.571  -3.669  1.00 40.09           C  
ATOM   1312  C   SER A  89      59.984 203.673  -4.880  1.00 40.09           C  
ATOM   1313  CB  SER A  89      58.342 204.902  -3.470  1.00 40.09           C  
ATOM   1316  O   SER A  89      59.407 203.968  -5.919  1.00 40.09           O  
ATOM   1317  OG  SER A  89      57.938 205.998  -4.252  1.00 40.09           O  
ATOM   1319  N   GLY A  90      60.706 202.560  -4.715  1.00 41.53           N  
ATOM   1321  CA  GLY A  90      60.811 201.478  -5.696  1.00 41.53           C  
ATOM   1324  C   GLY A  90      59.453 201.026  -6.243  1.00 41.53           C  
ATOM   1325  O   GLY A  90      59.350 200.549  -7.371  1.00 41.53           O  
ATOM   1326  N   PHE A  91      58.405 201.233  -5.453  1.00 47.99           N  
ATOM   1328  CA  PHE A  91      57.002 201.174  -5.843  1.00 47.99           C  
ATOM   1330  C   PHE A  91      56.634 202.356  -6.752  1.00 47.99           C  
ATOM   1331  CB  PHE A  91      56.185 201.096  -4.549  1.00 47.99           C  
ATOM   1334  O   PHE A  91      55.876 203.254  -6.381  1.00 47.99           O  
ATOM   1335  CG  PHE A  91      56.630 199.931  -3.696  1.00 47.99           C  
ATOM   1336  CD1 PHE A  91      56.540 198.632  -4.220  1.00 47.99           C  
ATOM   1338  CD2 PHE A  91      57.338 200.154  -2.500  1.00 47.99           C  
ATOM   1340  CE1 PHE A  91      57.145 197.558  -3.549  1.00 47.99           C  
ATOM   1342  CE2 PHE A  91      57.954 199.071  -1.848  1.00 47.99           C  
ATOM   1344  CZ  PHE A  91      57.813 197.769  -2.338  1.00 47.99           C  
ATOM   1346  N   TYR A  92      57.219 202.372  -7.950  1.00 50.14           N  
ATOM   1348  CA  TYR A  92      56.827 203.272  -9.034  1.00 50.14           C  
ATOM   1350  C   TYR A  92      55.458 202.886  -9.586  1.00 50.14           C  
ATOM   1351  CB  TYR A  92      57.876 203.285 -10.156  1.00 50.14           C  
ATOM   1354  O   TYR A  92      55.008 201.747  -9.462  1.00 50.14           O  
ATOM   1355  CG  TYR A  92      59.213 203.723  -9.638  1.00 50.14           C  
ATOM   1356  CD1 TYR A  92      59.370 205.046  -9.195  1.00 50.14           C  
ATOM   1358  CD2 TYR A  92      60.199 202.752  -9.412  1.00 50.14           C  
ATOM   1360  CE1 TYR A  92      60.460 205.358  -8.380  1.00 50.14           C  
ATOM   1362  CE2 TYR A  92      61.325 203.079  -8.665  1.00 50.14           C  
ATOM   1364  OH  TYR A  92      62.360 204.473  -7.175  1.00 50.14           O  
ATOM   1366  CZ  TYR A  92      61.408 204.348  -8.095  1.00 50.14           C  
ATOM   1367  N   GLY A  93      54.797 203.855 -10.219  1.00 52.44           N  
ATOM   1369  CA  GLY A  93      53.557 203.622 -10.959  1.00 52.44           C  
ATOM   1372  C   GLY A  93      52.272 203.677 -10.128  1.00 52.44           C  
ATOM   1373  O   GLY A  93      51.281 203.086 -10.533  1.00 52.44           O  
ATOM   1374  N   GLY A  94      52.266 204.372  -8.983  1.00 63.43           N  
ATOM   1376  CA  GLY A  94      51.056 204.544  -8.161  1.00 63.43           C  
ATOM   1379  C   GLY A  94      50.756 203.379  -7.213  1.00 63.43           C  
ATOM   1380  O   GLY A  94      49.654 203.287  -6.683  1.00 63.43           O  
ATOM   1381  N   SER A  95      51.732 202.498  -6.982  1.00 78.44           N  
ATOM   1383  CA  SER A  95      51.593 201.321  -6.118  1.00 78.44           C  
ATOM   1385  C   SER A  95      51.888 201.592  -4.636  1.00 78.44           C  
ATOM   1386  CB  SER A  95      52.466 200.183  -6.658  1.00 78.44           C  
ATOM   1389  O   SER A  95      51.494 200.780  -3.803  1.00 78.44           O  
ATOM   1390  OG  SER A  95      53.784 200.634  -6.925  1.00 78.44           O  
ATOM   1392  N   CYS A  96      52.540 202.711  -4.291  1.00 79.59           N  
ATOM   1394  CA  CYS A  96      52.756 203.164  -2.911  1.00 79.59           C  
ATOM   1396  C   CYS A  96      51.935 204.419  -2.600  1.00 79.59           C  
ATOM   1397  CB  CYS A  96      54.254 203.366  -2.651  1.00 79.59           C  
ATOM   1400  O   CYS A  96      51.950 205.368  -3.384  1.00 79.59           O  
ATOM   1401  SG  CYS A  96      54.597 204.025  -0.986  1.00 79.59           S  
ATOM   1403  N   PHE A  97      51.269 204.447  -1.443  1.00 87.80           N  
ATOM   1405  CA  PHE A  97      50.503 205.607  -0.980  1.00 87.80           C  
ATOM   1407  C   PHE A  97      50.756 205.949   0.508  1.00 87.80           C  
ATOM   1408  CB  PHE A  97      49.016 205.363  -1.238  1.00 87.80           C  
ATOM   1411  O   PHE A  97      50.794 205.043   1.338  1.00 87.80           O  
ATOM   1412  CG  PHE A  97      48.160 206.574  -0.937  1.00 87.80           C  
ATOM   1413  CD1 PHE A  97      47.631 206.748   0.352  1.00 87.80           C  
ATOM   1415  CD2 PHE A  97      47.944 207.556  -1.920  1.00 87.80           C  
ATOM   1417  CE1 PHE A  97      46.889 207.900   0.655  1.00 87.80           C  
ATOM   1419  CE2 PHE A  97      47.189 208.704  -1.616  1.00 87.80           C  
ATOM   1421  CZ  PHE A  97      46.661 208.876  -0.327  1.00 87.80           C  
ATOM   1423  N   PRO A  98      50.862 207.235   0.893  1.00 85.09           N  
ATOM   1424  CA  PRO A  98      51.078 208.380   0.014  1.00 85.09           C  
ATOM   1426  C   PRO A  98      52.345 208.209  -0.826  1.00 85.09           C  
ATOM   1427  CB  PRO A  98      51.168 209.606   0.926  1.00 85.09           C  
ATOM   1430  O   PRO A  98      53.251 207.444  -0.481  1.00 85.09           O  
ATOM   1431  CG  PRO A  98      50.429 209.157   2.186  1.00 85.09           C  
ATOM   1434  CD  PRO A  98      50.791 207.680   2.271  1.00 85.09           C  
ATOM   1437  N   THR A  99      52.384 208.895  -1.960  1.00 73.97           N  
ATOM   1439  CA  THR A  99      53.553 208.904  -2.845  1.00 73.97           C  
ATOM   1441  C   THR A  99      54.724 209.671  -2.244  1.00 73.97           C  
ATOM   1442  CB  THR A  99      53.192 209.504  -4.210  1.00 73.97           C  
ATOM   1444  O   THR A  99      55.843 209.460  -2.679  1.00 73.97           O  
ATOM   1445  CG2 THR A  99      52.617 208.421  -5.125  1.00 73.97           C  
ATOM   1449  OG1 THR A  99      52.200 210.511  -4.097  1.00 73.97           O  
ATOM   1451  N   GLU A 100      54.464 210.530  -1.257  1.00 74.75           N  
ATOM   1453  CA  GLU A 100      55.369 211.436  -0.547  1.00 74.75           C  
ATOM   1455  C   GLU A 100      56.046 210.794   0.687  1.00 74.75           C  
ATOM   1456  CB  GLU A 100      54.516 212.639  -0.093  1.00 74.75           C  
ATOM   1459  O   GLU A 100      55.392 210.188   1.526  1.00 74.75           O  
ATOM   1460  CG  GLU A 100      53.985 213.506  -1.246  1.00 74.75           C  
ATOM   1463  CD  GLU A 100      52.499 213.191  -1.488  1.00 74.75           C  
ATOM   1464  OE1 GLU A 100      51.669 214.122  -1.446  1.00 74.75           O  
ATOM   1465  OE2 GLU A 100      52.155 211.989  -1.599  1.00 74.75           O  
ATOM   1466  N   ASN A 101      57.367 210.942   0.845  1.00 63.49           N  
ATOM   1468  CA  ASN A 101      58.209 210.217   1.828  1.00 63.49           C  
ATOM   1470  C   ASN A 101      57.990 210.613   3.262  1.00 63.49           C  
ATOM   1471  CB  ASN A 101      59.719 210.472   1.559  1.00 63.49           C  
ATOM   1474  O   ASN A 101      58.010 209.803   4.181  1.00 63.49           O  
ATOM   1475  CG  ASN A 101      60.472 209.198   1.333  1.00 63.49           C  
ATOM   1476  ND2 ASN A 101      61.633 209.280   0.740  1.00 63.49           N  
ATOM   1479  OD1 ASN A 101      60.045 208.136   1.736  1.00 63.49           O  
ATOM   1480  N   ASN A 102      57.879 211.919   3.417  1.00 73.68           N  
ATOM   1482  CA  ASN A 102      57.665 212.606   4.666  1.00 73.68           C  
ATOM   1484  C   ASN A 102      56.180 212.611   5.026  1.00 73.68           C  
ATOM   1485  CB  ASN A 102      58.262 214.019   4.546  1.00 73.68           C  
ATOM   1488  O   ASN A 102      55.806 213.207   6.033  1.00 73.68           O  
ATOM   1489  CG  ASN A 102      57.657 214.873   3.438  1.00 73.68           C  
ATOM   1490  ND2 ASN A 102      58.028 216.127   3.370  1.00 73.68           N  
ATOM   1493  OD1 ASN A 102      56.920 214.422   2.571  1.00 73.68           O  
ATOM   1494  N   ARG A 103      55.341 211.953   4.217  1.00 84.25           N  
ATOM   1496  CA  ARG A 103      53.927 211.779   4.473  1.00 84.25           C  
ATOM   1498  C   ARG A 103      53.655 210.315   4.785  1.00 84.25           C  
ATOM   1499  CB  ARG A 103      53.134 212.306   3.278  1.00 84.25           C  
ATOM   1502  O   ARG A 103      54.160 209.392   4.155  1.00 84.25           O  
ATOM   1503  CG  ARG A 103      51.677 212.585   3.651  1.00 84.25           C  
ATOM   1506  CD  ARG A 103      50.924 213.086   2.423  1.00 84.25           C  
ATOM   1509  NE  ARG A 103      49.467 213.021   2.623  1.00 84.25           N  
ATOM   1511  NH1 ARG A 103      48.919 213.540   0.453  1.00 84.25           N  
ATOM   1514  NH2 ARG A 103      47.303 213.161   1.938  1.00 84.25           N  
ATOM   1517  CZ  ARG A 103      48.574 213.240   1.680  1.00 84.25           C  
ATOM   1518  N   SER A 104      52.841 210.106   5.799  1.00 90.43           N  
ATOM   1520  CA  SER A 104      52.203 208.824   6.064  1.00 90.43           C  
ATOM   1522  C   SER A 104      50.711 208.978   5.846  1.00 90.43           C  
ATOM   1523  CB  SER A 104      52.513 208.363   7.485  1.00 90.43           C  
ATOM   1526  O   SER A 104      50.196 210.098   5.798  1.00 90.43           O  
ATOM   1527  OG  SER A 104      53.898 208.100   7.577  1.00 90.43           O  
ATOM   1529  N   LEU A 105      50.032 207.848   5.719  1.00 93.27           N  
ATOM   1531  CA  LEU A 105      48.586 207.780   5.663  1.00 93.27           C  
ATOM   1533  C   LEU A 105      47.962 208.617   6.786  1.00 93.27           C  
ATOM   1534  CB  LEU A 105      48.193 206.297   5.786  1.00 93.27           C  
ATOM   1537  O   LEU A 105      48.479 208.641   7.901  1.00 93.27           O  
ATOM   1538  CG  LEU A 105      46.767 205.998   5.310  1.00 93.27           C  
ATOM   1540  CD1 LEU A 105      46.705 206.218   3.802  1.00 93.27           C  
ATOM   1544  CD2 LEU A 105      46.410 204.550   5.631  1.00 93.27           C  
ATOM   1548  N   SER A 106      46.875 209.318   6.489  1.00 96.35           N  
ATOM   1550  CA  SER A 106      46.081 210.081   7.452  1.00 96.35           C  
ATOM   1552  C   SER A 106      44.597 209.764   7.279  1.00 96.35           C  
ATOM   1553  CB  SER A 106      46.343 211.579   7.277  1.00 96.35           C  
ATOM   1556  O   SER A 106      44.139 209.412   6.192  1.00 96.35           O  
ATOM   1557  OG  SER A 106      47.690 211.859   7.610  1.00 96.35           O  
ATOM   1559  N   VAL A 107      43.818 209.886   8.356  1.00 97.01           N  
ATOM   1561  CA  VAL A 107      42.356 209.747   8.270  1.00 97.01           C  
ATOM   1563  C   VAL A 107      41.810 210.837   7.344  1.00 97.01           C  
ATOM   1564  CB  VAL A 107      41.701 209.800   9.663  1.00 97.01           C  
ATOM   1566  O   VAL A 107      42.192 212.000   7.461  1.00 97.01           O  
ATOM   1567  CG1 VAL A 107      40.170 209.776   9.583  1.00 97.01           C  
ATOM   1571  CG2 VAL A 107      42.145 208.599  10.511  1.00 97.01           C  
ATOM   1575  N   GLY A 108      40.924 210.460   6.425  1.00 96.67           N  
ATOM   1577  CA  GLY A 108      40.405 211.317   5.360  1.00 96.67           C  
ATOM   1580  C   GLY A 108      41.134 211.170   4.021  1.00 96.67           C  
ATOM   1581  O   GLY A 108      40.575 211.570   3.001  1.00 96.67           O  
ATOM   1582  N   ASP A 109      42.323 210.555   3.989  1.00 97.22           N  
ATOM   1584  CA  ASP A 109      42.992 210.232   2.729  1.00 97.22           C  
ATOM   1586  C   ASP A 109      42.159 209.237   1.909  1.00 97.22           C  
ATOM   1587  CB  ASP A 109      44.402 209.660   2.956  1.00 97.22           C  
ATOM   1590  O   ASP A 109      41.531 208.325   2.447  1.00 97.22           O  
ATOM   1591  CG  ASP A 109      45.460 210.686   3.383  1.00 97.22           C  
ATOM   1592  OD1 ASP A 109      45.265 211.900   3.153  1.00 97.22           O  
ATOM   1593  OD2 ASP A 109      46.542 210.260   3.842  1.00 97.22           O  
ATOM   1594  N   VAL A 110      42.178 209.382   0.584  1.00 96.76           N  
ATOM   1596  CA  VAL A 110      41.582 208.416  -0.346  1.00 96.76           C  
ATOM   1598  C   VAL A 110      42.717 207.671  -1.032  1.00 96.76           C  
ATOM   1599  CB  VAL A 110      40.637 209.098  -1.351  1.00 96.76           C  
ATOM   1601  O   VAL A 110      43.368 208.221  -1.917  1.00 96.76           O  
ATOM   1602  CG1 VAL A 110      39.989 208.061  -2.281  1.00 96.76           C  
ATOM   1606  CG2 VAL A 110      39.512 209.857  -0.636  1.00 96.76           C  
ATOM   1610  N   ILE A 111      42.957 206.428  -0.619  1.00 94.84           N  
ATOM   1612  CA  ILE A 111      43.963 205.562  -1.236  1.00 94.84           C  
ATOM   1614  C   ILE A 111      43.442 205.141  -2.617  1.00 94.84           C  
ATOM   1615  CB  ILE A 111      44.270 204.318  -0.375  1.00 94.84           C  
ATOM   1617  O   ILE A 111      42.344 204.582  -2.686  1.00 94.84           O  
ATOM   1618  CG1 ILE A 111      44.550 204.698   1.089  1.00 94.84           C  
ATOM   1621  CG2 ILE A 111      45.475 203.583  -0.981  1.00 94.84           C  
ATOM   1625  CD1 ILE A 111      44.857 203.497   1.985  1.00 94.84           C  
ATOM   1629  N   PRO A 112      44.168 205.394  -3.718  1.00 92.13           N  
ATOM   1630  CA  PRO A 112      43.737 204.994  -5.055  1.00 92.13           C  
ATOM   1632  C   PRO A 112      43.657 203.471  -5.245  1.00 92.13           C  
ATOM   1633  CB  PRO A 112      44.753 205.618  -6.020  1.00 92.13           C  
ATOM   1636  O   PRO A 112      44.359 202.704  -4.587  1.00 92.13           O  
ATOM   1637  CG  PRO A 112      45.353 206.777  -5.225  1.00 92.13           C  
ATOM   1640  CD  PRO A 112      45.337 206.254  -3.797  1.00 92.13           C  
ATOM   1643  N   SER A 113      42.843 203.034  -6.210  1.00 90.01           N  
ATOM   1645  CA  SER A 113      42.924 201.670  -6.754  1.00 90.01           C  
ATOM   1647  C   SER A 113      44.326 201.391  -7.327  1.00 90.01           C  
ATOM   1648  CB  SER A 113      41.850 201.475  -7.828  1.00 90.01           C  
ATOM   1651  O   SER A 113      44.982 202.300  -7.833  1.00 90.01           O  
ATOM   1652  OG  SER A 113      41.861 200.146  -8.301  1.00 90.01           O  
ATOM   1654  N   GLY A 114      44.790 200.143  -7.241  1.00 85.10           N  
ATOM   1656  CA  GLY A 114      46.120 199.688  -7.660  1.00 85.10           C  
ATOM   1659  C   GLY A 114      47.206 199.789  -6.583  1.00 85.10           C  
ATOM   1660  O   GLY A 114      48.264 199.176  -6.731  1.00 85.10           O  
ATOM   1661  N   VAL A 115      46.955 200.502  -5.479  1.00 88.98           N  
ATOM   1663  CA  VAL A 115      47.906 200.601  -4.363  1.00 88.98           C  
ATOM   1665  C   VAL A 115      48.081 199.240  -3.698  1.00 88.98           C  
ATOM   1666  CB  VAL A 115      47.476 201.665  -3.342  1.00 88.98           C  
ATOM   1668  O   VAL A 115      47.102 198.600  -3.318  1.00 88.98           O  
ATOM   1669  CG1 VAL A 115      48.358 201.662  -2.087  1.00 88.98           C  
ATOM   1673  CG2 VAL A 115      47.585 203.058  -3.970  1.00 88.98           C  
ATOM   1677  N   LEU A 116      49.339 198.830  -3.536  1.00 85.97           N  
ATOM   1679  CA  LEU A 116      49.741 197.629  -2.806  1.00 85.97           C  
ATOM   1681  C   LEU A 116      50.533 197.984  -1.545  1.00 85.97           C  
ATOM   1682  CB  LEU A 116      50.539 196.719  -3.758  1.00 85.97           C  
ATOM   1685  O   LEU A 116      50.369 197.323  -0.532  1.00 85.97           O  
ATOM   1686  CG  LEU A 116      51.066 195.415  -3.122  1.00 85.97           C  
ATOM   1688  CD1 LEU A 116      49.951 194.524  -2.583  1.00 85.97           C  
ATOM   1692  CD2 LEU A 116      51.790 194.588  -4.182  1.00 85.97           C  
ATOM   1696  N   PHE A 117      51.351 199.035  -1.578  1.00 87.24           N  
ATOM   1698  CA  PHE A 117      52.178 199.468  -0.456  1.00 87.24           C  
ATOM   1700  C   PHE A 117      51.615 200.739   0.165  1.00 87.24           C  
ATOM   1701  CB  PHE A 117      53.638 199.617  -0.893  1.00 87.24           C  
ATOM   1704  O   PHE A 117      51.199 201.663  -0.530  1.00 87.24           O  
ATOM   1705  CG  PHE A 117      54.225 198.305  -1.362  1.00 87.24           C  
ATOM   1706  CD1 PHE A 117      54.893 197.463  -0.453  1.00 87.24           C  
ATOM   1708  CD2 PHE A 117      54.023 197.886  -2.688  1.00 87.24           C  
ATOM   1710  CE1 PHE A 117      55.364 196.206  -0.872  1.00 87.24           C  
ATOM   1712  CE2 PHE A 117      54.471 196.620  -3.098  1.00 87.24           C  
ATOM   1714  CZ  PHE A 117      55.145 195.782  -2.192  1.00 87.24           C  
ATOM   1716  N   VAL A 118      51.597 200.807   1.488  1.00 90.90           N  
ATOM   1718  CA  VAL A 118      51.031 201.933   2.223  1.00 90.90           C  
ATOM   1720  C   VAL A 118      52.013 202.377   3.295  1.00 90.90           C  
ATOM   1721  CB  VAL A 118      49.641 201.603   2.797  1.00 90.90           C  
ATOM   1723  O   VAL A 118      52.492 201.562   4.084  1.00 90.90           O  
ATOM   1724  CG1 VAL A 118      48.978 202.883   3.311  1.00 90.90           C  
ATOM   1728  CG2 VAL A 118      48.698 201.004   1.740  1.00 90.90           C  
ATOM   1732  N   ARG A 119      52.331 203.672   3.334  1.00 88.20           N  
ATOM   1734  CA  ARG A 119      53.166 204.247   4.394  1.00 88.20           C  
ATOM   1736  C   ARG A 119      52.314 204.558   5.606  1.00 88.20           C  
ATOM   1737  CB  ARG A 119      53.917 205.490   3.918  1.00 88.20           C  
ATOM   1740  O   ARG A 119      51.495 205.469   5.569  1.00 88.20           O  
ATOM   1741  CG  ARG A 119      55.050 205.075   2.993  1.00 88.20           C  
ATOM   1744  CD  ARG A 119      55.810 206.297   2.496  1.00 88.20           C  
ATOM   1747  NE  ARG A 119      56.784 205.854   1.498  1.00 88.20           N  
ATOM   1749  NH1 ARG A 119      58.544 205.390   2.906  1.00 88.20           N  
ATOM   1752  NH2 ARG A 119      58.734 205.008   0.724  1.00 88.20           N  
ATOM   1755  CZ  ARG A 119      58.011 205.425   1.719  1.00 88.20           C  
ATOM   1756  N   VAL A 120      52.534 203.836   6.692  1.00 90.49           N  
ATOM   1758  CA  VAL A 120      51.793 203.970   7.944  1.00 90.49           C  
ATOM   1760  C   VAL A 120      52.761 204.318   9.067  1.00 90.49           C  
ATOM   1761  CB  VAL A 120      51.009 202.680   8.231  1.00 90.49           C  
ATOM   1763  O   VAL A 120      53.625 203.518   9.422  1.00 90.49           O  
ATOM   1764  CG1 VAL A 120      50.323 202.782   9.593  1.00 90.49           C  
ATOM   1768  CG2 VAL A 120      49.947 202.453   7.148  1.00 90.49           C  
ATOM   1772  N   SER A 121      52.615 205.516   9.638  1.00 85.59           N  
ATOM   1774  CA  SER A 121      53.472 206.026  10.721  1.00 85.59           C  
ATOM   1776  C   SER A 121      54.974 205.884  10.423  1.00 85.59           C  
ATOM   1777  CB  SER A 121      53.088 205.383  12.060  1.00 85.59           C  
ATOM   1780  O   SER A 121      55.734 205.376  11.242  1.00 85.59           O  
ATOM   1781  OG  SER A 121      51.712 205.593  12.320  1.00 85.59           O  
ATOM   1783  N   GLY A 122      55.391 206.278   9.217  1.00 76.92           N  
ATOM   1785  CA  GLY A 122      56.771 206.185   8.728  1.00 76.92           C  
ATOM   1788  C   GLY A 122      57.181 204.810   8.186  1.00 76.92           C  
ATOM   1789  O   GLY A 122      58.135 204.731   7.414  1.00 76.92           O  
ATOM   1790  N   ASN A 123      56.444 203.745   8.510  1.00 81.53           N  
ATOM   1792  CA  ASN A 123      56.750 202.386   8.071  1.00 81.53           C  
ATOM   1794  C   ASN A 123      56.085 202.066   6.738  1.00 81.53           C  
ATOM   1795  CB  ASN A 123      56.336 201.387   9.161  1.00 81.53           C  
ATOM   1798  O   ASN A 123      54.940 202.444   6.502  1.00 81.53           O  
ATOM   1799  CG  ASN A 123      57.215 201.502  10.389  1.00 81.53           C  
ATOM   1800  ND2 ASN A 123      56.745 201.097  11.538  1.00 81.53           N  
ATOM   1803  OD1 ASN A 123      58.356 201.923  10.341  1.00 81.53           O  
ATOM   1804  N   LEU A 124      56.785 201.331   5.875  1.00 82.23           N  
ATOM   1806  CA  LEU A 124      56.190 200.810   4.655  1.00 82.23           C  
ATOM   1808  C   LEU A 124      55.551 199.449   4.930  1.00 82.23           C  
ATOM   1809  CB  LEU A 124      57.238 200.754   3.543  1.00 82.23           C  
ATOM   1812  O   LEU A 124      56.239 198.457   5.170  1.00 82.23           O  
ATOM   1813  CG  LEU A 124      56.550 200.517   2.194  1.00 82.23           C  
ATOM   1815  CD1 LEU A 124      55.857 201.778   1.668  1.00 82.23           C  
ATOM   1819  CD2 LEU A 124      57.581 200.110   1.170  1.00 82.23           C  
ATOM   1823  N   MET A 125      54.230 199.421   4.862  1.00 88.96           N  
ATOM   1825  CA  MET A 125      53.439 198.203   4.922  1.00 88.96           C  
ATOM   1827  C   MET A 125      52.962 197.841   3.512  1.00 88.96           C  
ATOM   1828  CB  MET A 125      52.275 198.387   5.904  1.00 88.96           C  
ATOM   1831  O   MET A 125      52.977 198.672   2.607  1.00 88.96           O  
ATOM   1832  CG  MET A 125      52.683 198.927   7.285  1.00 88.96           C  
ATOM   1835  SD  MET A 125      53.992 198.001   8.135  1.00 88.96           S  
ATOM   1836  CE  MET A 125      53.075 196.579   8.777  1.00 88.96           C  
ATOM   1840  N   MET A 126      52.515 196.613   3.316  1.00 87.87           N  
ATOM   1842  CA  MET A 126      51.875 196.126   2.105  1.00 87.87           C  
ATOM   1844  C   MET A 126      50.508 195.535   2.431  1.00 87.87           C  
ATOM   1845  CB  MET A 126      52.771 195.117   1.383  1.00 87.87           C  
ATOM   1848  O   MET A 126      50.300 194.968   3.499  1.00 87.87           O  
ATOM   1849  CG  MET A 126      52.913 193.802   2.150  1.00 87.87           C  
ATOM   1852  SD  MET A 126      53.783 192.524   1.247  1.00 87.87           S  
ATOM   1853  CE  MET A 126      52.588 192.174  -0.074  1.00 87.87           C  
ATOM   1857  N   LEU A 127      49.579 195.648   1.500  1.00 90.86           N  
ATOM   1859  CA  LEU A 127      48.293 194.970   1.525  1.00 90.86           C  
ATOM   1861  C   LEU A 127      48.469 193.532   1.027  1.00 90.86           C  
ATOM   1862  CB  LEU A 127      47.321 195.774   0.648  1.00 90.86           C  
ATOM   1865  O   LEU A 127      49.417 193.230   0.309  1.00 90.86           O  
ATOM   1866  CG  LEU A 127      47.078 197.208   1.153  1.00 90.86           C  
ATOM   1868  CD1 LEU A 127      46.448 198.035   0.041  1.00 90.86           C  
ATOM   1872  CD2 LEU A 127      46.101 197.227   2.321  1.00 90.86           C  
ATOM   1876  N   GLY A 128      47.536 192.639   1.359  1.00 84.51           N  
ATOM   1878  CA  GLY A 128      47.575 191.252   0.859  1.00 84.51           C  
ATOM   1881  C   GLY A 128      47.440 191.137  -0.663  1.00 84.51           C  
ATOM   1882  O   GLY A 128      47.894 190.171  -1.264  1.00 84.51           O  
ATOM   1883  N   SER A 129      46.821 192.137  -1.281  1.00 85.53           N  
ATOM   1885  CA  SER A 129      46.703 192.313  -2.724  1.00 85.53           C  
ATOM   1887  C   SER A 129      46.541 193.801  -3.024  1.00 85.53           C  
ATOM   1888  CB  SER A 129      45.503 191.523  -3.262  1.00 85.53           C  
ATOM   1891  O   SER A 129      46.123 194.566  -2.152  1.00 85.53           O  
ATOM   1892  OG  SER A 129      44.278 192.003  -2.731  1.00 85.53           O  
ATOM   1894  N   ALA A 130      46.820 194.218  -4.260  1.00 86.94           N  
ATOM   1896  CA  ALA A 130      46.558 195.593  -4.671  1.00 86.94           C  
ATOM   1898  C   ALA A 130      45.059 195.920  -4.521  1.00 86.94           C  
ATOM   1899  CB  ALA A 130      47.056 195.795  -6.105  1.00 86.94           C  
ATOM   1903  O   ALA A 130      44.206 195.068  -4.788  1.00 86.94           O  
ATOM   1904  N   LEU A 131      44.728 197.143  -4.093  1.00 90.93           N  
ATOM   1906  CA  LEU A 131      43.338 197.593  -3.997  1.00 90.93           C  
ATOM   1908  C   LEU A 131      42.668 197.544  -5.375  1.00 90.93           C  
ATOM   1909  CB  LEU A 131      43.267 199.026  -3.435  1.00 90.93           C  
ATOM   1912  O   LEU A 131      43.213 198.048  -6.348  1.00 90.93           O  
ATOM   1913  CG  LEU A 131      43.648 199.176  -1.955  1.00 90.93           C  
ATOM   1915  CD1 LEU A 131      43.551 200.643  -1.543  1.00 90.93           C  
ATOM   1919  CD2 LEU A 131      42.742 198.358  -1.030  1.00 90.93           C  
ATOM   1923  N   THR A 132      41.462 196.986  -5.467  1.00 90.55           N  
ATOM   1925  CA  THR A 132      40.686 196.950  -6.721  1.00 90.55           C  
ATOM   1927  C   THR A 132      39.824 198.200  -6.921  1.00 90.55           C  
ATOM   1928  CB  THR A 132      39.805 195.696  -6.758  1.00 90.55           C  
ATOM   1930  O   THR A 132      39.413 198.512  -8.037  1.00 90.55           O  
ATOM   1931  CG2 THR A 132      40.643 194.419  -6.801  1.00 90.55           C  
ATOM   1935  OG1 THR A 132      39.005 195.641  -5.595  1.00 90.55           O  
ATOM   1937  N   SER A 133      39.568 198.949  -5.850  1.00 94.28           N  
ATOM   1939  CA  SER A 133      38.823 200.210  -5.831  1.00 94.28           C  
ATOM   1941  C   SER A 133      39.455 201.172  -4.832  1.00 94.28           C  
ATOM   1942  CB  SER A 133      37.355 199.965  -5.462  1.00 94.28           C  
ATOM   1945  O   SER A 133      40.100 200.733  -3.882  1.00 94.28           O  
ATOM   1946  OG  SER A 133      37.234 199.325  -4.205  1.00 94.28           O  
ATOM   1948  N   SER A 134      39.246 202.475  -5.012  1.00 95.59           N  
ATOM   1950  CA  SER A 134      39.735 203.469  -4.056  1.00 95.59           C  
ATOM   1952  C   SER A 134      39.106 203.280  -2.670  1.00 95.59           C  
ATOM   1953  CB  SER A 134      39.467 204.892  -4.552  1.00 95.59           C  
ATOM   1956  O   SER A 134      37.927 202.938  -2.564  1.00 95.59           O  
ATOM   1957  OG  SER A 134      39.892 205.049  -5.896  1.00 95.59           O  
ATOM   1959  N   VAL A 135      39.876 203.538  -1.613  1.00 96.68           N  
ATOM   1961  CA  VAL A 135      39.458 203.366  -0.214  1.00 96.68           C  
ATOM   1963  C   VAL A 135      39.651 204.678   0.542  1.00 96.68           C  
ATOM   1964  CB  VAL A 135      40.236 202.207   0.448  1.00 96.68           C  
ATOM   1966  O   VAL A 135      40.777 205.140   0.712  1.00 96.68           O  
ATOM   1967  CG1 VAL A 135      39.897 202.060   1.935  1.00 96.68           C  
ATOM   1971  CG2 VAL A 135      39.902 200.869  -0.220  1.00 96.68           C  
ATOM   1975  N   THR A 136      38.560 205.278   1.020  1.00 98.00           N  
ATOM   1977  CA  THR A 136      38.619 206.432   1.933  1.00 98.00           C  
ATOM   1979  C   THR A 136      38.969 205.951   3.333  1.00 98.00           C  
ATOM   1980  CB  THR A 136      37.290 207.197   1.982  1.00 98.00           C  
ATOM   1982  O   THR A 136      38.211 205.185   3.925  1.00 98.00           O  
ATOM   1983  CG2 THR A 136      37.391 208.475   2.817  1.00 98.00           C  
ATOM   1987  OG1 THR A 136      36.906 207.576   0.682  1.00 98.00           O  
ATOM   1989  N   VAL A 137      40.094 206.397   3.877  1.00 97.93           N  
ATOM   1991  CA  VAL A 137      40.599 205.978   5.186  1.00 97.93           C  
ATOM   1993  C   VAL A 137      39.787 206.634   6.298  1.00 97.93           C  
ATOM   1994  CB  VAL A 137      42.087 206.324   5.325  1.00 97.93           C  
ATOM   1996  O   VAL A 137      39.882 207.836   6.529  1.00 97.93           O  
ATOM   1997  CG1 VAL A 137      42.652 205.827   6.656  1.00 97.93           C  
ATOM   2001  CG2 VAL A 137      42.897 205.661   4.215  1.00 97.93           C  
ATOM   2005  N   THR A 138      38.998 205.843   7.015  1.00 97.68           N  
ATOM   2007  CA  THR A 138      38.266 206.257   8.221  1.00 97.68           C  
ATOM   2009  C   THR A 138      39.041 205.923   9.493  1.00 97.68           C  
ATOM   2010  CB  THR A 138      36.883 205.594   8.275  1.00 97.68           C  
ATOM   2012  O   THR A 138      38.914 206.625  10.492  1.00 97.68           O  
ATOM   2013  CG2 THR A 138      36.024 205.952   7.061  1.00 97.68           C  
ATOM   2017  OG1 THR A 138      37.000 204.188   8.309  1.00 97.68           O  
ATOM   2019  N   SER A 139      39.859 204.869   9.459  1.00 96.35           N  
ATOM   2021  CA  SER A 139      40.766 204.461  10.538  1.00 96.35           C  
ATOM   2023  C   SER A 139      41.870 203.557   9.988  1.00 96.35           C  
ATOM   2024  CB  SER A 139      39.996 203.721  11.640  1.00 96.35           C  
ATOM   2027  O   SER A 139      41.663 202.859   8.996  1.00 96.35           O  
ATOM   2028  OG  SER A 139      39.296 202.613  11.107  1.00 96.35           O  
ATOM   2030  N   PHE A 140      43.045 203.556  10.611  1.00 95.32           N  
ATOM   2032  CA  PHE A 140      44.125 202.624  10.288  1.00 95.32           C  
ATOM   2034  C   PHE A 140      45.102 202.505  11.463  1.00 95.32           C  
ATOM   2035  CB  PHE A 140      44.870 203.058   9.012  1.00 95.32           C  
ATOM   2038  O   PHE A 140      45.217 203.414  12.284  1.00 95.32           O  
ATOM   2039  CG  PHE A 140      45.633 204.358   9.163  1.00 95.32           C  
ATOM   2040  CD1 PHE A 140      44.949 205.584   9.098  1.00 95.32           C  
ATOM   2042  CD2 PHE A 140      47.014 204.343   9.424  1.00 95.32           C  
ATOM   2044  CE1 PHE A 140      45.632 206.789   9.305  1.00 95.32           C  
ATOM   2046  CE2 PHE A 140      47.696 205.553   9.652  1.00 95.32           C  
ATOM   2048  CZ  PHE A 140      46.999 206.769   9.612  1.00 95.32           C  
ATOM   2050  N   ASP A 141      45.824 201.393  11.504  1.00 93.37           N  
ATOM   2052  CA  ASP A 141      47.020 201.189  12.319  1.00 93.37           C  
ATOM   2054  C   ASP A 141      48.081 200.467  11.465  1.00 93.37           C  
ATOM   2055  CB  ASP A 141      46.654 200.470  13.636  1.00 93.37           C  
ATOM   2058  O   ASP A 141      47.897 200.293  10.261  1.00 93.37           O  
ATOM   2059  CG  ASP A 141      46.078 199.059  13.470  1.00 93.37           C  
ATOM   2060  OD1 ASP A 141      46.532 198.339  12.556  1.00 93.37           O  
ATOM   2061  OD2 ASP A 141      45.234 198.640  14.285  1.00 93.37           O  
ATOM   2062  N   GLN A 142      49.206 200.042  12.045  1.00 88.58           N  
ATOM   2064  CA  GLN A 142      50.255 199.320  11.300  1.00 88.58           C  
ATOM   2066  C   GLN A 142      49.821 197.933  10.793  1.00 88.58           C  
ATOM   2067  CB  GLN A 142      51.518 199.220  12.166  1.00 88.58           C  
ATOM   2070  O   GLN A 142      50.562 197.278  10.076  1.00 88.58           O  
ATOM   2071  CG  GLN A 142      52.187 200.593  12.310  1.00 88.58           C  
ATOM   2074  CD  GLN A 142      53.450 200.559  13.156  1.00 88.58           C  
ATOM   2075  NE2 GLN A 142      54.312 201.537  13.002  1.00 88.58           N  
ATOM   2078  OE1 GLN A 142      53.685 199.696  13.980  1.00 88.58           O  
ATOM   2079  N   THR A 143      48.630 197.462  11.140  1.00 94.38           N  
ATOM   2081  CA  THR A 143      48.136 196.116  10.833  1.00 94.38           C  
ATOM   2083  C   THR A 143      46.855 196.089  10.009  1.00 94.38           C  
ATOM   2084  CB  THR A 143      47.912 195.314  12.116  1.00 94.38           C  
ATOM   2086  O   THR A 143      46.504 195.026   9.490  1.00 94.38           O  
ATOM   2087  CG2 THR A 143      49.142 195.302  13.015  1.00 94.38           C  
ATOM   2091  OG1 THR A 143      46.799 195.768  12.868  1.00 94.38           O  
ATOM   2093  N   VAL A 144      46.125 197.203   9.888  1.00 95.83           N  
ATOM   2095  CA  VAL A 144      44.871 197.247   9.126  1.00 95.83           C  
ATOM   2097  C   VAL A 144      44.475 198.652   8.670  1.00 95.83           C  
ATOM   2098  CB  VAL A 144      43.735 196.586   9.938  1.00 95.83           C  
ATOM   2100  O   VAL A 144      44.735 199.635   9.358  1.00 95.83           O  
ATOM   2101  CG1 VAL A 144      43.287 197.390  11.164  1.00 95.83           C  
ATOM   2105  CG2 VAL A 144      42.509 196.222   9.102  1.00 95.83           C  
ATOM   2109  N   ILE A 145      43.762 198.733   7.543  1.00 96.80           N  
ATOM   2111  CA  ILE A 145      43.062 199.929   7.050  1.00 96.80           C  
ATOM   2113  C   ILE A 145      41.551 199.673   7.056  1.00 96.80           C  
ATOM   2114  CB  ILE A 145      43.563 200.337   5.646  1.00 96.80           C  
ATOM   2116  O   ILE A 145      41.081 198.651   6.545  1.00 96.80           O  
ATOM   2117  CG1 ILE A 145      45.097 200.509   5.664  1.00 96.80           C  
ATOM   2120  CG2 ILE A 145      42.851 201.614   5.160  1.00 96.80           C  
ATOM   2124  CD1 ILE A 145      45.708 200.909   4.324  1.00 96.80           C  
ATOM   2128  N   ASN A 146      40.784 200.600   7.634  1.00 95.74           N  
ATOM   2130  CA  ASN A 146      39.324 200.569   7.782  1.00 95.74           C  
ATOM   2132  C   ASN A 146      38.772 199.288   8.430  1.00 95.74           C  
ATOM   2133  CB  ASN A 146      38.663 200.883   6.431  1.00 95.74           C  
ATOM   2136  O   ASN A 146      37.649 198.879   8.144  1.00 95.74           O  
ATOM   2137  CG  ASN A 146      38.919 202.289   5.954  1.00 95.74           C  
ATOM   2138  ND2 ASN A 146      38.515 202.571   4.745  1.00 95.74           N  
ATOM   2141  OD1 ASN A 146      39.438 203.144   6.652  1.00 95.74           O  
ATOM   2142  N   GLY A 147      39.582 198.600   9.240  1.00 90.89           N  
ATOM   2144  CA  GLY A 147      39.245 197.283   9.791  1.00 90.89           C  
ATOM   2147  C   GLY A 147      39.105 196.159   8.749  1.00 90.89           C  
ATOM   2148  O   GLY A 147      38.826 195.024   9.126  1.00 90.89           O  
ATOM   2149  N   ALA A 148      39.305 196.449   7.459  1.00 89.84           N  
ATOM   2151  CA  ALA A 148      38.975 195.554   6.353  1.00 89.84           C  
ATOM   2153  C   ALA A 148      40.206 195.027   5.606  1.00 89.84           C  
ATOM   2154  CB  ALA A 148      38.031 196.303   5.405  1.00 89.84           C  
ATOM   2158  O   ALA A 148      40.204 193.862   5.207  1.00 89.84           O  
ATOM   2159  N   HIS A 149      41.236 195.861   5.434  1.00 93.94           N  
ATOM   2161  CA  HIS A 149      42.426 195.516   4.661  1.00 93.94           C  
ATOM   2163  C   HIS A 149      43.628 195.307   5.568  1.00 93.94           C  
ATOM   2164  CB  HIS A 149      42.742 196.610   3.643  1.00 93.94           C  
ATOM   2167  O   HIS A 149      44.135 196.264   6.148  1.00 93.94           O  
ATOM   2168  CG  HIS A 149      41.614 196.961   2.723  1.00 93.94           C  
ATOM   2169  CD2 HIS A 149      40.733 197.998   2.869  1.00 93.94           C  
ATOM   2171  ND1 HIS A 149      41.281 196.293   1.571  1.00 93.94           N  
ATOM   2173  CE1 HIS A 149      40.215 196.908   1.035  1.00 93.94           C  
ATOM   2175  NE2 HIS A 149      39.839 197.948   1.796  1.00 93.94           N  
ATOM   2176  N   GLU A 150      44.089 194.069   5.693  1.00 95.10           N  
ATOM   2178  CA  GLU A 150      45.277 193.755   6.476  1.00 95.10           C  
ATOM   2180  C   GLU A 150      46.549 194.330   5.858  1.00 95.10           C  
ATOM   2181  CB  GLU A 150      45.428 192.245   6.649  1.00 95.10           C  
ATOM   2184  O   GLU A 150      46.756 194.276   4.644  1.00 95.10           O  
ATOM   2185  CG  GLU A 150      44.368 191.659   7.582  1.00 95.10           C  
ATOM   2188  CD  GLU A 150      42.984 191.446   6.952  1.00 95.10           C  
ATOM   2189  OE1 GLU A 150      42.052 191.168   7.738  1.00 95.10           O  
ATOM   2190  OE2 GLU A 150      42.802 191.528   5.716  1.00 95.10           O  
ATOM   2191  N   LEU A 151      47.404 194.839   6.741  1.00 95.01           N  
ATOM   2193  CA  LEU A 151      48.723 195.346   6.423  1.00 95.01           C  
ATOM   2195  C   LEU A 151      49.788 194.392   6.951  1.00 95.01           C  
ATOM   2196  CB  LEU A 151      48.888 196.752   7.010  1.00 95.01           C  
ATOM   2199  O   LEU A 151      49.748 193.960   8.104  1.00 95.01           O  
ATOM   2200  CG  LEU A 151      48.032 197.832   6.335  1.00 95.01           C  
ATOM   2202  CD1 LEU A 151      48.255 199.137   7.089  1.00 95.01           C  
ATOM   2206  CD2 LEU A 151      48.415 198.051   4.870  1.00 95.01           C  
ATOM   2210  N   TYR A 152      50.754 194.097   6.099  1.00 92.28           N  
ATOM   2212  CA  TYR A 152      51.903 193.256   6.381  1.00 92.28           C  
ATOM   2214  C   TYR A 152      53.174 194.086   6.188  1.00 92.28           C  
ATOM   2215  CB  TYR A 152      51.886 192.030   5.464  1.00 92.28           C  
ATOM   2218  O   TYR A 152      53.182 194.997   5.367  1.00 92.28           O  
ATOM   2219  CG  TYR A 152      50.537 191.341   5.404  1.00 92.28           C  
ATOM   2220  CD1 TYR A 152      50.092 190.566   6.491  1.00 92.28           C  
ATOM   2222  CD2 TYR A 152      49.695 191.546   4.296  1.00 92.28           C  
ATOM   2224  CE1 TYR A 152      48.818 189.969   6.462  1.00 92.28           C  
ATOM   2226  CE2 TYR A 152      48.419 190.955   4.270  1.00 92.28           C  
ATOM   2228  OH  TYR A 152      46.752 189.590   5.300  1.00 92.28           O  
ATOM   2230  CZ  TYR A 152      47.986 190.154   5.342  1.00 92.28           C  
ATOM   2231  N   PRO A 153      54.256 193.826   6.921  1.00 87.63           N  
ATOM   2232  CA  PRO A 153      55.535 194.469   6.689  1.00 87.63           C  
ATOM   2234  C   PRO A 153      55.946 194.267   5.237  1.00 87.63           C  
ATOM   2235  CB  PRO A 153      56.488 193.783   7.666  1.00 87.63           C  
ATOM   2238  O   PRO A 153      55.925 193.138   4.754  1.00 87.63           O  
ATOM   2239  CG  PRO A 153      55.578 193.428   8.829  1.00 87.63           C  
ATOM   2242  CD  PRO A 153      54.285 193.028   8.113  1.00 87.63           C  
ATOM   2245  N   ALA A 154      56.325 195.345   4.543  1.00 80.02           N  
ATOM   2247  CA  ALA A 154      56.745 195.261   3.140  1.00 80.02           C  
ATOM   2249  C   ALA A 154      57.962 194.350   2.935  1.00 80.02           C  
ATOM   2250  CB  ALA A 154      57.047 196.672   2.635  1.00 80.02           C  
ATOM   2254  O   ALA A 154      58.255 193.951   1.817  1.00 80.02           O  
ATOM   2255  N   SER A 155      58.664 194.028   4.018  1.00 76.12           N  
ATOM   2257  CA  SER A 155      59.633 192.959   4.039  1.00 76.12           C  
ATOM   2259  C   SER A 155      59.064 191.638   3.575  1.00 76.12           C  
ATOM   2260  CB  SER A 155      60.133 192.814   5.446  1.00 76.12           C  
ATOM   2263  O   SER A 155      59.544 191.103   2.589  1.00 76.12           O  
ATOM   2264  OG  SER A 155      59.162 192.851   6.468  1.00 76.12           O  
ATOM   2266  N   PHE A 156      57.976 191.178   4.187  1.00 83.61           N  
ATOM   2268  CA  PHE A 156      57.360 189.879   3.927  1.00 83.61           C  
ATOM   2270  C   PHE A 156      56.626 189.780   2.591  1.00 83.61           C  
ATOM   2271  CB  PHE A 156      56.435 189.526   5.075  1.00 83.61           C  
ATOM   2274  O   PHE A 156      55.639 189.060   2.440  1.00 83.61           O  
ATOM   2275  CG  PHE A 156      57.098 189.460   6.425  1.00 83.61           C  
ATOM   2276  CD1 PHE A 156      58.248 188.685   6.579  1.00 83.61           C  
ATOM   2278  CD2 PHE A 156      56.544 190.121   7.530  1.00 83.61           C  
ATOM   2280  CE1 PHE A 156      58.857 188.604   7.828  1.00 83.61           C  
ATOM   2282  CE2 PHE A 156      57.128 190.005   8.801  1.00 83.61           C  
ATOM   2284  CZ  PHE A 156      58.284 189.227   8.954  1.00 83.61           C  
ATOM   2286  N   PHE A 157      57.082 190.554   1.618  1.00 79.20           N  
ATOM   2288  CA  PHE A 157      56.536 190.613   0.288  1.00 79.20           C  
ATOM   2290  C   PHE A 157      56.470 189.245  -0.363  1.00 79.20           C  
ATOM   2291  CB  PHE A 157      57.369 191.612  -0.508  1.00 79.20           C  
ATOM   2294  O   PHE A 157      55.439 188.924  -0.948  1.00 79.20           O  
ATOM   2295  CG  PHE A 157      56.873 191.864  -1.907  1.00 79.20           C  
ATOM   2296  CD1 PHE A 157      57.782 191.935  -2.965  1.00 79.20           C  
ATOM   2298  CD2 PHE A 157      55.512 192.095  -2.156  1.00 79.20           C  
ATOM   2300  CE1 PHE A 157      57.324 192.235  -4.260  1.00 79.20           C  
ATOM   2302  CE2 PHE A 157      55.046 192.320  -3.458  1.00 79.20           C  
ATOM   2304  CZ  PHE A 157      55.955 192.385  -4.519  1.00 79.20           C  
ATOM   2306  N   ASN A 158      57.509 188.432  -0.191  1.00 75.88           N  
ATOM   2308  CA  ASN A 158      57.585 187.095  -0.752  1.00 75.88           C  
ATOM   2310  C   ASN A 158      56.466 186.225  -0.167  1.00 75.88           C  
ATOM   2311  CB  ASN A 158      58.982 186.492  -0.525  1.00 75.88           C  
ATOM   2314  O   ASN A 158      55.572 185.801  -0.891  1.00 75.88           O  
ATOM   2315  CG  ASN A 158      60.158 187.364  -0.940  1.00 75.88           C  
ATOM   2316  ND2 ASN A 158      61.283 186.778  -1.237  1.00 75.88           N  
ATOM   2319  OD1 ASN A 158      60.135 188.583  -0.930  1.00 75.88           O  
ATOM   2320  N   GLU A 159      56.406 186.051   1.153  1.00 82.64           N  
ATOM   2322  CA  GLU A 159      55.367 185.254   1.809  1.00 82.64           C  
ATOM   2324  C   GLU A 159      53.962 185.737   1.421  1.00 82.64           C  
ATOM   2325  CB  GLU A 159      55.524 185.330   3.334  1.00 82.64           C  
ATOM   2328  O   GLU A 159      53.107 184.941   1.025  1.00 82.64           O  
ATOM   2329  CG  GLU A 159      56.798 184.671   3.888  1.00 82.64           C  
ATOM   2332  CD  GLU A 159      58.068 185.546   3.842  1.00 82.64           C  
ATOM   2333  OE1 GLU A 159      59.083 185.103   4.411  1.00 82.64           O  
ATOM   2334  OE2 GLU A 159      58.045 186.672   3.286  1.00 82.64           O  
ATOM   2335  N   VAL A 160      53.732 187.049   1.433  1.00 86.14           N  
ATOM   2337  CA  VAL A 160      52.415 187.606   1.118  1.00 86.14           C  
ATOM   2339  C   VAL A 160      52.019 187.385  -0.335  1.00 86.14           C  
ATOM   2340  CB  VAL A 160      52.303 189.064   1.570  1.00 86.14           C  
ATOM   2342  O   VAL A 160      50.892 186.960  -0.600  1.00 86.14           O  
ATOM   2343  CG1 VAL A 160      50.913 189.628   1.244  1.00 86.14           C  
ATOM   2347  CG2 VAL A 160      52.473 189.198   3.091  1.00 86.14           C  
ATOM   2351  N   ILE A 161      52.934 187.589  -1.284  1.00 79.97           N  
ATOM   2353  CA  ILE A 161      52.635 187.383  -2.703  1.00 79.97           C  
ATOM   2355  C   ILE A 161      52.516 185.889  -3.059  1.00 79.97           C  
ATOM   2356  CB  ILE A 161      53.634 188.174  -3.578  1.00 79.97           C  
ATOM   2358  O   ILE A 161      51.834 185.550  -4.022  1.00 79.97           O  
ATOM   2359  CG1 ILE A 161      53.112 188.484  -4.994  1.00 79.97           C  
ATOM   2362  CG2 ILE A 161      54.937 187.414  -3.760  1.00 79.97           C  
ATOM   2366  CD1 ILE A 161      51.997 189.532  -5.001  1.00 79.97           C  
ATOM   2370  N   THR A 162      53.098 184.985  -2.258  1.00 83.33           N  
ATOM   2372  CA  THR A 162      52.845 183.530  -2.357  1.00 83.33           C  
ATOM   2374  C   THR A 162      51.489 183.088  -1.795  1.00 83.33           C  
ATOM   2375  CB  THR A 162      53.944 182.674  -1.712  1.00 83.33           C  
ATOM   2377  O   THR A 162      51.139 181.910  -1.863  1.00 83.33           O  
ATOM   2378  CG2 THR A 162      55.324 182.893  -2.293  1.00 83.33           C  
ATOM   2382  OG1 THR A 162      54.055 182.864  -0.330  1.00 83.33           O  
ATOM   2384  N   GLY A 163      50.694 184.016  -1.253  1.00 86.35           N  
ATOM   2386  CA  GLY A 163      49.360 183.742  -0.721  1.00 86.35           C  
ATOM   2389  C   GLY A 163      49.317 183.453   0.780  1.00 86.35           C  
ATOM   2390  O   GLY A 163      48.254 183.078   1.287  1.00 86.35           O  
ATOM   2391  N   TRP A 164      50.424 183.641   1.508  1.00 93.33           N  
ATOM   2393  CA  TRP A 164      50.430 183.590   2.969  1.00 93.33           C  
ATOM   2395  C   TRP A 164      50.070 184.946   3.566  1.00 93.33           C  
ATOM   2396  CB  TRP A 164      51.777 183.107   3.510  1.00 93.33           C  
ATOM   2399  O   TRP A 164      50.700 185.960   3.307  1.00 93.33           O  
ATOM   2400  CG  TRP A 164      52.024 181.649   3.318  1.00 93.33           C  
ATOM   2401  CD1 TRP A 164      52.572 181.066   2.231  1.00 93.33           C  
ATOM   2403  CD2 TRP A 164      51.680 180.563   4.223  1.00 93.33           C  
ATOM   2404  CE2 TRP A 164      52.027 179.327   3.601  1.00 93.33           C  
ATOM   2405  CE3 TRP A 164      51.085 180.506   5.499  1.00 93.33           C  
ATOM   2407  NE1 TRP A 164      52.583 179.696   2.392  1.00 93.33           N  
ATOM   2409  CH2 TRP A 164      51.144 178.067   5.473  1.00 93.33           C  
ATOM   2411  CZ2 TRP A 164      51.759 178.091   4.208  1.00 93.33           C  
ATOM   2413  CZ3 TRP A 164      50.823 179.271   6.123  1.00 93.33           C  
ATOM   2415  N   LYS A 165      49.089 184.980   4.456  1.00 95.01           N  
ATOM   2417  CA  LYS A 165      48.887 186.130   5.340  1.00 95.01           C  
ATOM   2419  C   LYS A 165      49.814 185.982   6.541  1.00 95.01           C  
ATOM   2420  CB  LYS A 165      47.415 186.234   5.737  1.00 95.01           C  
ATOM   2423  O   LYS A 165      50.114 184.864   6.953  1.00 95.01           O  
ATOM   2424  CG  LYS A 165      46.510 186.348   4.498  1.00 95.01           C  
ATOM   2427  CD  LYS A 165      45.054 186.478   4.932  1.00 95.01           C  
ATOM   2430  CE  LYS A 165      44.095 186.340   3.752  1.00 95.01           C  
ATOM   2433  NZ  LYS A 165      42.714 186.081   4.235  1.00 95.01           N  
ATOM   2437  N   ILE A 166      50.231 187.093   7.137  1.00 95.03           N  
ATOM   2439  CA  ILE A 166      51.073 187.070   8.338  1.00 95.03           C  
ATOM   2441  C   ILE A 166      50.352 187.787   9.464  1.00 95.03           C  
ATOM   2442  CB  ILE A 166      52.472 187.647   8.063  1.00 95.03           C  
ATOM   2444  O   ILE A 166      50.017 188.965   9.355  1.00 95.03           O  
ATOM   2445  CG1 ILE A 166      53.144 186.818   6.952  1.00 95.03           C  
ATOM   2448  CG2 ILE A 166      53.327 187.622   9.347  1.00 95.03           C  
ATOM   2452  CD1 ILE A 166      54.428 187.452   6.467  1.00 95.03           C  
ATOM   2456  N   ALA A 167      50.117 187.082  10.564  1.00 97.41           N  
ATOM   2458  CA  ALA A 167      49.689 187.712  11.797  1.00 97.41           C  
ATOM   2460  C   ALA A 167      50.914 188.243  12.550  1.00 97.41           C  
ATOM   2461  CB  ALA A 167      48.893 186.706  12.621  1.00 97.41           C  
ATOM   2465  O   ALA A 167      51.830 187.477  12.850  1.00 97.41           O  
ATOM   2466  N   GLN A 168      50.920 189.541  12.861  1.00 95.30           N  
ATOM   2468  CA  GLN A 168      52.005 190.209  13.598  1.00 95.30           C  
ATOM   2470  C   GLN A 168      51.681 190.452  15.078  1.00 95.30           C  
ATOM   2471  CB  GLN A 168      52.258 191.575  12.966  1.00 95.30           C  
ATOM   2474  O   GLN A 168      52.559 190.816  15.854  1.00 95.30           O  
ATOM   2475  CG  GLN A 168      52.594 191.551  11.474  1.00 95.30           C  
ATOM   2478  CD  GLN A 168      52.558 192.985  10.994  1.00 95.30           C  
ATOM   2479  NE2 GLN A 168      51.403 193.539  10.725  1.00 95.30           N  
ATOM   2482  OE1 GLN A 168      53.562 193.655  10.906  1.00 95.30           O  
ATOM   2483  N   ASN A 169      50.407 190.342  15.452  1.00 97.16           N  
ATOM   2485  CA  ASN A 169      49.909 190.493  16.814  1.00 97.16           C  
ATOM   2487  C   ASN A 169      48.500 189.894  16.937  1.00 97.16           C  
ATOM   2488  CB  ASN A 169      49.931 191.978  17.219  1.00 97.16           C  
ATOM   2491  O   ASN A 169      47.870 189.532  15.937  1.00 97.16           O  
ATOM   2492  CG  ASN A 169      49.140 192.888  16.299  1.00 97.16           C  
ATOM   2493  ND2 ASN A 169      49.712 194.013  15.949  1.00 97.16           N  
ATOM   2496  OD1 ASN A 169      48.006 192.631  15.917  1.00 97.16           O  
ATOM   2497  N   ASP A 170      47.991 189.847  18.167  1.00 98.40           N  
ATOM   2499  CA  ASP A 170      46.696 189.243  18.488  1.00 98.40           C  
ATOM   2501  C   ASP A 170      45.514 189.915  17.792  1.00 98.40           C  
ATOM   2502  CB  ASP A 170      46.497 189.262  20.010  1.00 98.40           C  
ATOM   2505  O   ASP A 170      44.583 189.232  17.359  1.00 98.40           O  
ATOM   2506  CG  ASP A 170      47.447 188.315  20.745  1.00 98.40           C  
ATOM   2507  OD1 ASP A 170      47.796 187.244  20.208  1.00 98.40           O  
ATOM   2508  OD2 ASP A 170      47.859 188.652  21.863  1.00 98.40           O  
ATOM   2509  N   ALA A 171      45.551 191.241  17.621  1.00 96.28           N  
ATOM   2511  CA  ALA A 171      44.489 191.973  16.937  1.00 96.28           C  
ATOM   2513  C   ALA A 171      44.398 191.572  15.458  1.00 96.28           C  
ATOM   2514  CB  ALA A 171      44.733 193.477  17.106  1.00 96.28           C  
ATOM   2518  O   ALA A 171      43.302 191.369  14.932  1.00 96.28           O  
ATOM   2519  N   GLN A 172      45.543 191.419  14.785  1.00 97.47           N  
ATOM   2521  CA  GLN A 172      45.583 190.958  13.402  1.00 97.47           C  
ATOM   2523  C   GLN A 172      45.210 189.480  13.287  1.00 97.47           C  
ATOM   2524  CB  GLN A 172      46.959 191.259  12.802  1.00 97.47           C  
ATOM   2527  O   GLN A 172      44.386 189.144  12.438  1.00 97.47           O  
ATOM   2528  CG  GLN A 172      46.979 191.035  11.280  1.00 97.47           C  
ATOM   2531  CD  GLN A 172      48.273 191.538  10.650  1.00 97.47           C  
ATOM   2532  NE2 GLN A 172      48.250 191.891   9.385  1.00 97.47           N  
ATOM   2535  OE1 GLN A 172      49.299 191.663  11.303  1.00 97.47           O  
ATOM   2536  N   LEU A 173      45.743 188.609  14.153  1.00 98.36           N  
ATOM   2538  CA  LEU A 173      45.397 187.186  14.144  1.00 98.36           C  
ATOM   2540  C   LEU A 173      43.888 186.982  14.336  1.00 98.36           C  
ATOM   2541  CB  LEU A 173      46.205 186.439  15.223  1.00 98.36           C  
ATOM   2544  O   LEU A 173      43.262 186.280  13.547  1.00 98.36           O  
ATOM   2545  CG  LEU A 173      45.983 184.912  15.219  1.00 98.36           C  
ATOM   2547  CD1 LEU A 173      46.339 184.258  13.880  1.00 98.36           C  
ATOM   2551  CD2 LEU A 173      46.841 184.251  16.291  1.00 98.36           C  
ATOM   2555  N   SER A 174      43.284 187.675  15.304  1.00 97.52           N  
ATOM   2557  CA  SER A 174      41.842 187.597  15.584  1.00 97.52           C  
ATOM   2559  C   SER A 174      40.974 187.997  14.383  1.00 97.52           C  
ATOM   2560  CB  SER A 174      41.477 188.492  16.771  1.00 97.52           C  
ATOM   2563  O   SER A 174      39.895 187.439  14.196  1.00 97.52           O  
ATOM   2564  OG  SER A 174      42.176 188.099  17.931  1.00 97.52           O  
ATOM   2566  N   ARG A 175      41.434 188.933  13.536  1.00 96.55           N  
ATOM   2568  CA  ARG A 175      40.752 189.294  12.277  1.00 96.55           C  
ATOM   2570  C   ARG A 175      40.976 188.270  11.163  1.00 96.55           C  
ATOM   2571  CB  ARG A 175      41.213 190.676  11.789  1.00 96.55           C  
ATOM   2574  O   ARG A 175      40.096 188.080  10.324  1.00 96.55           O  
ATOM   2575  CG  ARG A 175      40.717 191.827  12.676  1.00 96.55           C  
ATOM   2578  CD  ARG A 175      41.051 193.197  12.063  1.00 96.55           C  
ATOM   2581  NE  ARG A 175      42.499 193.379  11.833  1.00 96.55           N  
ATOM   2583  NH1 ARG A 175      43.058 194.517  13.761  1.00 96.55           N  
ATOM   2586  NH2 ARG A 175      44.610 194.124  12.226  1.00 96.55           N  
ATOM   2589  CZ  ARG A 175      43.373 193.997  12.611  1.00 96.55           C  
ATOM   2590  N   LEU A 176      42.147 187.635  11.138  1.00 97.58           N  
ATOM   2592  CA  LEU A 176      42.542 186.685  10.102  1.00 97.58           C  
ATOM   2594  C   LEU A 176      41.900 185.304  10.276  1.00 97.58           C  
ATOM   2595  CB  LEU A 176      44.077 186.576  10.069  1.00 97.58           C  
ATOM   2598  O   LEU A 176      41.466 184.730   9.281  1.00 97.58           O  
ATOM   2599  CG  LEU A 176      44.799 187.782   9.444  1.00 97.58           C  
ATOM   2601  CD1 LEU A 176      46.311 187.552   9.499  1.00 97.58           C  
ATOM   2605  CD2 LEU A 176      44.383 187.958   7.987  1.00 97.58           C  
ATOM   2609  N   LEU A 177      41.798 184.789  11.507  1.00 98.58           N  
ATOM   2611  CA  LEU A 177      41.309 183.430  11.768  1.00 98.58           C  
ATOM   2613  C   LEU A 177      39.923 183.150  11.149  1.00 98.58           C  
ATOM   2614  CB  LEU A 177      41.333 183.114  13.279  1.00 98.58           C  
ATOM   2617  O   LEU A 177      39.815 182.176  10.405  1.00 98.58           O  
ATOM   2618  CG  LEU A 177      42.728 182.967  13.905  1.00 98.58           C  
ATOM   2620  CD1 LEU A 177      42.587 182.827  15.420  1.00 98.58           C  
ATOM   2624  CD2 LEU A 177      43.483 181.758  13.360  1.00 98.58           C  
ATOM   2628  N   PRO A 178      38.878 183.991  11.330  1.00 97.88           N  
ATOM   2629  CA  PRO A 178      37.572 183.731  10.718  1.00 97.88           C  
ATOM   2631  C   PRO A 178      37.607 183.758   9.186  1.00 97.88           C  
ATOM   2632  CB  PRO A 178      36.630 184.813  11.262  1.00 97.88           C  
ATOM   2635  O   PRO A 178      36.850 183.043   8.536  1.00 97.88           O  
ATOM   2636  CG  PRO A 178      37.308 185.276  12.548  1.00 97.88           C  
ATOM   2639  CD  PRO A 178      38.786 185.162  12.193  1.00 97.88           C  
ATOM   2642  N   LYS A 179      38.507 184.555   8.590  1.00 96.01           N  
ATOM   2644  CA  LYS A 179      38.690 184.635   7.129  1.00 96.01           C  
ATOM   2646  C   LYS A 179      39.387 183.399   6.551  1.00 96.01           C  
ATOM   2647  CB  LYS A 179      39.470 185.907   6.750  1.00 96.01           C  
ATOM   2650  O   LYS A 179      39.400 183.259   5.330  1.00 96.01           O  
ATOM   2651  CG  LYS A 179      38.752 187.216   7.116  1.00 96.01           C  
ATOM   2654  CD  LYS A 179      39.601 188.429   6.696  1.00 96.01           C  
ATOM   2657  CE  LYS A 179      38.889 189.753   7.003  1.00 96.01           C  
ATOM   2660  NZ  LYS A 179      39.687 190.927   6.555  1.00 96.01           N  
ATOM   2664  N   ALA A 180      39.950 182.540   7.403  1.00 97.94           N  
ATOM   2666  CA  ALA A 180      40.686 181.343   7.025  1.00 97.94           C  
ATOM   2668  C   ALA A 180      41.832 181.626   6.026  1.00 97.94           C  
ATOM   2669  CB  ALA A 180      39.661 180.298   6.554  1.00 97.94           C  
ATOM   2673  O   ALA A 180      42.349 182.749   5.919  1.00 97.94           O  
ATOM   2674  N   GLY A 181      42.252 180.591   5.302  1.00 97.32           N  
ATOM   2676  CA  GLY A 181      43.397 180.607   4.407  1.00 97.32           C  
ATOM   2679  C   GLY A 181      44.701 180.264   5.122  1.00 97.32           C  
ATOM   2680  O   GLY A 181      44.728 179.575   6.140  1.00 97.32           O  
ATOM   2681  N   ASN A 182      45.807 180.738   4.563  1.00 97.87           N  
ATOM   2683  CA  ASN A 182      47.145 180.312   4.958  1.00 97.87           C  
ATOM   2685  C   ASN A 182      47.778 181.431   5.751  1.00 97.87           C  
ATOM   2686  CB  ASN A 182      47.928 179.902   3.713  1.00 97.87           C  
ATOM   2689  O   ASN A 182      47.928 182.542   5.240  1.00 97.87           O  
ATOM   2690  CG  ASN A 182      47.147 178.799   3.049  1.00 97.87           C  
ATOM   2691  ND2 ASN A 182      46.237 179.136   2.164  1.00 97.87           N  
ATOM   2694  OD1 ASN A 182      47.268 177.636   3.378  1.00 97.87           O  
ATOM   2695  N   ILE A 183      48.049 181.160   7.022  1.00 98.32           N  
ATOM   2697  CA  ILE A 183      48.437 182.177   7.986  1.00 98.32           C  
ATOM   2699  C   ILE A 183      49.729 181.739   8.661  1.00 98.32           C  
ATOM   2700  CB  ILE A 183      47.305 182.478   8.991  1.00 98.32           C  
ATOM   2702  O   ILE A 183      49.782 180.749   9.394  1.00 98.32           O  
ATOM   2703  CG1 ILE A 183      45.979 182.875   8.292  1.00 98.32           C  
ATOM   2706  CG2 ILE A 183      47.757 183.601   9.948  1.00 98.32           C  
ATOM   2710  CD1 ILE A 183      44.757 182.817   9.217  1.00 98.32           C  
ATOM   2714  N   TYR A 184      50.771 182.523   8.431  1.00 97.32           N  
ATOM   2716  CA  TYR A 184      51.985 182.486   9.220  1.00 97.32           C  
ATOM   2718  C   TYR A 184      51.780 183.312  10.489  1.00 97.32           C  
ATOM   2719  CB  TYR A 184      53.150 183.010   8.372  1.00 97.32           C  
ATOM   2722  O   TYR A 184      51.288 184.441  10.440  1.00 97.32           O  
ATOM   2723  CG  TYR A 184      53.897 181.947   7.585  1.00 97.32           C  
ATOM   2724  CD1 TYR A 184      54.377 180.779   8.214  1.00 97.32           C  
ATOM   2726  CD2 TYR A 184      54.134 182.143   6.212  1.00 97.32           C  
ATOM   2728  CE1 TYR A 184      55.025 179.784   7.456  1.00 97.32           C  
ATOM   2730  CE2 TYR A 184      54.781 181.154   5.453  1.00 97.32           C  
ATOM   2732  OH  TYR A 184      55.803 178.987   5.329  1.00 97.32           O  
ATOM   2734  CZ  TYR A 184      55.206 179.959   6.069  1.00 97.32           C  
ATOM   2735  N   ILE A 185      52.173 182.766  11.637  1.00 98.01           N  
ATOM   2737  CA  ILE A 185      52.192 183.510  12.899  1.00 98.01           C  
ATOM   2739  C   ILE A 185      53.622 183.995  13.145  1.00 98.01           C  
ATOM   2740  CB  ILE A 185      51.589 182.678  14.048  1.00 98.01           C  
ATOM   2742  O   ILE A 185      54.526 183.192  13.386  1.00 98.01           O  
ATOM   2743  CG1 ILE A 185      50.129 182.280  13.709  1.00 98.01           C  
ATOM   2746  CG2 ILE A 185      51.645 183.517  15.333  1.00 98.01           C  
ATOM   2750  CD1 ILE A 185      49.393 181.483  14.793  1.00 98.01           C  
ATOM   2754  N   GLY A 186      53.824 185.311  13.033  1.00 94.88           N  
ATOM   2756  CA  GLY A 186      55.128 185.981  13.114  1.00 94.88           C  
ATOM   2759  C   GLY A 186      55.424 186.652  14.452  1.00 94.88           C  
ATOM   2760  O   GLY A 186      56.312 187.494  14.517  1.00 94.88           O  
ATOM   2761  N   TYR A 187      54.682 186.315  15.508  1.00 96.50           N  
ATOM   2763  CA  TYR A 187      54.858 186.885  16.843  1.00 96.50           C  
ATOM   2765  C   TYR A 187      54.642 185.829  17.927  1.00 96.50           C  
ATOM   2766  CB  TYR A 187      53.935 188.093  17.037  1.00 96.50           C  
ATOM   2769  O   TYR A 187      54.011 184.796  17.697  1.00 96.50           O  
ATOM   2770  CG  TYR A 187      52.476 187.745  17.251  1.00 96.50           C  
ATOM   2771  CD1 TYR A 187      51.699 187.285  16.173  1.00 96.50           C  
ATOM   2773  CD2 TYR A 187      51.904 187.859  18.531  1.00 96.50           C  
ATOM   2775  CE1 TYR A 187      50.353 186.934  16.367  1.00 96.50           C  
ATOM   2777  CE2 TYR A 187      50.558 187.520  18.728  1.00 96.50           C  
ATOM   2779  OH  TYR A 187      48.498 186.673  17.823  1.00 96.50           O  
ATOM   2781  CZ  TYR A 187      49.786 187.042  17.647  1.00 96.50           C  
ATOM   2782  N   SER A 188      55.197 186.083  19.109  1.00 98.13           N  
ATOM   2784  CA  SER A 188      55.028 185.239  20.287  1.00 98.13           C  
ATOM   2786  C   SER A 188      55.263 186.067  21.565  1.00 98.13           C  
ATOM   2787  CB  SER A 188      56.002 184.059  20.216  1.00 98.13           C  
ATOM   2790  O   SER A 188      56.139 186.935  21.550  1.00 98.13           O  
ATOM   2791  OG  SER A 188      55.672 183.092  21.188  1.00 98.13           O  
ATOM   2793  N   PRO A 189      54.524 185.822  22.660  1.00 98.01           N  
ATOM   2794  CA  PRO A 189      53.403 184.891  22.749  1.00 98.01           C  
ATOM   2796  C   PRO A 189      52.176 185.369  21.957  1.00 98.01           C  
ATOM   2797  CB  PRO A 189      53.106 184.752  24.241  1.00 98.01           C  
ATOM   2800  O   PRO A 189      51.944 186.565  21.801  1.00 98.01           O  
ATOM   2801  CG  PRO A 189      53.503 186.119  24.793  1.00 98.01           C  
ATOM   2804  CD  PRO A 189      54.699 186.515  23.928  1.00 98.01           C  
ATOM   2807  N   VAL A 190      51.402 184.411  21.453  1.00 98.80           N  
ATOM   2809  CA  VAL A 190      50.027 184.630  20.990  1.00 98.80           C  
ATOM   2811  C   VAL A 190      49.126 184.546  22.209  1.00 98.80           C  
ATOM   2812  CB  VAL A 190      49.610 183.564  19.961  1.00 98.80           C  
ATOM   2814  O   VAL A 190      49.137 183.513  22.873  1.00 98.80           O  
ATOM   2815  CG1 VAL A 190      48.124 183.641  19.588  1.00 98.80           C  
ATOM   2819  CG2 VAL A 190      50.448 183.628  18.687  1.00 98.80           C  
ATOM   2823  N   THR A 191      48.342 185.590  22.476  1.00 98.49           N  
ATOM   2825  CA  THR A 191      47.365 185.603  23.577  1.00 98.49           C  
ATOM   2827  C   THR A 191      45.916 185.587  23.107  1.00 98.49           C  
ATOM   2828  CB  THR A 191      47.629 186.693  24.629  1.00 98.49           C  
ATOM   2830  O   THR A 191      45.010 185.663  23.930  1.00 98.49           O  
ATOM   2831  CG2 THR A 191      49.094 186.770  25.056  1.00 98.49           C  
ATOM   2835  OG1 THR A 191      47.215 187.977  24.225  1.00 98.49           O  
ATOM   2837  N   VAL A 192      45.679 185.447  21.794  1.00 97.83           N  
ATOM   2839  CA  VAL A 192      44.337 185.258  21.219  1.00 97.83           C  
ATOM   2841  C   VAL A 192      43.598 184.108  21.906  1.00 97.83           C  
ATOM   2842  CB  VAL A 192      44.400 185.007  19.697  1.00 97.83           C  
ATOM   2844  O   VAL A 192      44.113 182.992  22.013  1.00 97.83           O  
ATOM   2845  CG1 VAL A 192      43.034 184.691  19.095  1.00 97.83           C  
ATOM   2849  CG2 VAL A 192      44.895 186.240  18.949  1.00 97.83           C  
ATOM   2853  N   GLU A 193      42.355 184.367  22.314  1.00 95.89           N  
ATOM   2855  CA  GLU A 193      41.486 183.385  22.966  1.00 95.89           C  
ATOM   2857  C   GLU A 193      40.083 183.386  22.351  1.00 95.89           C  
ATOM   2858  CB  GLU A 193      41.372 183.606  24.488  1.00 95.89           C  
ATOM   2861  O   GLU A 193      39.555 184.441  21.991  1.00 95.89           O  
ATOM   2862  CG  GLU A 193      42.636 184.143  25.170  1.00 95.89           C  
ATOM   2865  CD  GLU A 193      42.525 184.231  26.692  1.00 95.89           C  
ATOM   2866  OE1 GLU A 193      43.563 184.385  27.366  1.00 95.89           O  
ATOM   2867  OE2 GLU A 193      41.411 184.165  27.258  1.00 95.89           O  
ATOM   2868  N   GLY A 194      39.458 182.212  22.274  1.00 94.18           N  
ATOM   2870  CA  GLY A 194      38.054 182.046  21.915  1.00 94.18           C  
ATOM   2873  C   GLY A 194      37.792 180.956  20.879  1.00 94.18           C  
ATOM   2874  O   GLY A 194      38.628 180.093  20.601  1.00 94.18           O  
ATOM   2875  N   ILE A 195      36.587 181.015  20.309  1.00 95.19           N  
ATOM   2877  CA  ILE A 195      36.113 180.124  19.249  1.00 95.19           C  
ATOM   2879  C   ILE A 195      36.033 180.913  17.942  1.00 95.19           C  
ATOM   2880  CB  ILE A 195      34.756 179.475  19.616  1.00 95.19           C  
ATOM   2882  O   ILE A 195      35.232 181.840  17.819  1.00 95.19           O  
ATOM   2883  CG1 ILE A 195      34.788 178.792  21.007  1.00 95.19           C  
ATOM   2886  CG2 ILE A 195      34.353 178.468  18.520  1.00 95.19           C  
ATOM   2890  CD1 ILE A 195      33.438 178.228  21.468  1.00 95.19           C  
ATOM   2894  N   PHE A 196      36.824 180.513  16.951  1.00 97.62           N  
ATOM   2896  CA  PHE A 196      36.902 181.159  15.645  1.00 97.62           C  
ATOM   2898  C   PHE A 196      36.187 180.305  14.599  1.00 97.62           C  
ATOM   2899  CB  PHE A 196      38.371 181.426  15.283  1.00 97.62           C  
ATOM   2902  O   PHE A 196      36.651 179.220  14.235  1.00 97.62           O  
ATOM   2903  CG  PHE A 196      39.097 182.220  16.350  1.00 97.62           C  
ATOM   2904  CD1 PHE A 196      38.989 183.623  16.380  1.00 97.62           C  
ATOM   2906  CD2 PHE A 196      39.789 181.547  17.375  1.00 97.62           C  
ATOM   2908  CE1 PHE A 196      39.517 184.344  17.464  1.00 97.62           C  
ATOM   2910  CE2 PHE A 196      40.307 182.266  18.464  1.00 97.62           C  
ATOM   2912  CZ  PHE A 196      40.133 183.658  18.523  1.00 97.62           C  
ATOM   2914  N   THR A 197      35.049 180.801  14.104  1.00 98.27           N  
ATOM   2916  CA  THR A 197      34.325 180.154  13.003  1.00 98.27           C  
ATOM   2918  C   THR A 197      34.998 180.487  11.670  1.00 98.27           C  
ATOM   2919  CB  THR A 197      32.837 180.518  12.963  1.00 98.27           C  
ATOM   2921  O   THR A 197      34.814 181.587  11.142  1.00 98.27           O  
ATOM   2922  CG2 THR A 197      32.078 179.654  11.952  1.00 98.27           C  
ATOM   2926  OG1 THR A 197      32.233 180.281  14.216  1.00 98.27           O  
ATOM   2928  N   ILE A 198      35.767 179.549  11.126  1.00 98.61           N  
ATOM   2930  CA  ILE A 198      36.524 179.714   9.876  1.00 98.61           C  
ATOM   2932  C   ILE A 198      35.588 179.643   8.662  1.00 98.61           C  
ATOM   2933  CB  ILE A 198      37.688 178.695   9.794  1.00 98.61           C  
ATOM   2935  O   ILE A 198      34.679 178.822   8.630  1.00 98.61           O  
ATOM   2936  CG1 ILE A 198      37.191 177.239   9.652  1.00 98.61           C  
ATOM   2939  CG2 ILE A 198      38.618 178.871  11.010  1.00 98.61           C  
ATOM   2943  CD1 ILE A 198      38.292 176.184   9.587  1.00 98.61           C  
ATOM   2947  N   GLN A 199      35.785 180.495   7.656  1.00 98.10           N  
ATOM   2949  CA  GLN A 199      34.941 180.541   6.447  1.00 98.10           C  
ATOM   2951  C   GLN A 199      35.536 179.798   5.237  1.00 98.10           C  
ATOM   2952  CB  GLN A 199      34.564 181.997   6.120  1.00 98.10           C  
ATOM   2955  O   GLN A 199      35.082 179.984   4.112  1.00 98.10           O  
ATOM   2956  CG  GLN A 199      33.765 182.694   7.234  1.00 98.10           C  
ATOM   2959  CD  GLN A 199      32.508 181.934   7.639  1.00 98.10           C  
ATOM   2960  NE2 GLN A 199      32.351 181.625   8.907  1.00 98.10           N  
ATOM   2963  OE1 GLN A 199      31.654 181.594   6.837  1.00 98.10           O  
ATOM   2964  N   GLY A 200      36.538 178.952   5.462  1.00 98.60           N  
ATOM   2966  CA  GLY A 200      37.187 178.118   4.454  1.00 98.60           C  
ATOM   2969  C   GLY A 200      38.296 177.285   5.089  1.00 98.60           C  
ATOM   2970  O   GLY A 200      38.456 177.308   6.313  1.00 98.60           O  
ATOM   2971  N   ASP A 201      39.073 176.589   4.262  1.00 98.84           N  
ATOM   2973  CA  ASP A 201      40.249 175.843   4.717  1.00 98.84           C  
ATOM   2975  C   ASP A 201      41.253 176.772   5.407  1.00 98.84           C  
ATOM   2976  CB  ASP A 201      40.946 175.139   3.542  1.00 98.84           C  
ATOM   2979  O   ASP A 201      41.500 177.892   4.948  1.00 98.84           O  
ATOM   2980  CG  ASP A 201      40.086 174.089   2.840  1.00 98.84           C  
ATOM   2981  OD1 ASP A 201      39.057 173.678   3.422  1.00 98.84           O  
ATOM   2982  OD2 ASP A 201      40.471 173.721   1.711  1.00 98.84           O  
ATOM   2983  N   ILE A 202      41.854 176.305   6.500  1.00 98.85           N  
ATOM   2985  CA  ILE A 202      42.846 177.055   7.267  1.00 98.85           C  
ATOM   2987  C   ILE A 202      44.125 176.244   7.470  1.00 98.85           C  
ATOM   2988  CB  ILE A 202      42.243 177.602   8.578  1.00 98.85           C  
ATOM   2990  O   ILE A 202      44.095 175.066   7.830  1.00 98.85           O  
ATOM   2991  CG1 ILE A 202      43.181 178.655   9.208  1.00 98.85           C  
ATOM   2994  CG2 ILE A 202      41.907 176.480   9.573  1.00 98.85           C  
ATOM   2998  CD1 ILE A 202      42.549 179.417  10.378  1.00 98.85           C  
ATOM   3002  N   HIS A 203      45.264 176.904   7.270  1.00 98.70           N  
ATOM   3004  CA  HIS A 203      46.586 176.344   7.521  1.00 98.70           C  
ATOM   3006  C   HIS A 203      47.406 177.327   8.354  1.00 98.70           C  
ATOM   3007  CB  HIS A 203      47.261 176.033   6.186  1.00 98.70           C  
ATOM   3010  O   HIS A 203      47.723 178.426   7.895  1.00 98.70           O  
ATOM   3011  CG  HIS A 203      48.489 175.160   6.245  1.00 98.70           C  
ATOM   3012  CD2 HIS A 203      49.146 174.650   7.338  1.00 98.70           C  
ATOM   3014  ND1 HIS A 203      49.119 174.670   5.129  1.00 98.70           N  
ATOM   3016  CE1 HIS A 203      50.099 173.851   5.528  1.00 98.70           C  
ATOM   3018  NE2 HIS A 203      50.181 173.834   6.866  1.00 98.70           N  
ATOM   3019  N   LEU A 204      47.746 176.930   9.578  1.00 98.82           N  
ATOM   3021  CA  LEU A 204      48.591 177.695  10.487  1.00 98.82           C  
ATOM   3023  C   LEU A 204      50.004 177.111  10.521  1.00 98.82           C  
ATOM   3024  CB  LEU A 204      47.970 177.738  11.896  1.00 98.82           C  
ATOM   3027  O   LEU A 204      50.179 175.908  10.728  1.00 98.82           O  
ATOM   3028  CG  LEU A 204      46.535 178.293  11.976  1.00 98.82           C  
ATOM   3030  CD1 LEU A 204      46.123 178.448  13.439  1.00 98.82           C  
ATOM   3034  CD2 LEU A 204      46.396 179.660  11.309  1.00 98.82           C  
ATOM   3038  N   LYS A 205      51.007 177.980  10.364  1.00 98.40           N  
ATOM   3040  CA  LYS A 205      52.430 177.649  10.534  1.00 98.40           C  
ATOM   3042  C   LYS A 205      53.151 178.722  11.355  1.00 98.40           C  
ATOM   3043  CB  LYS A 205      53.113 177.487   9.172  1.00 98.40           C  
ATOM   3046  O   LYS A 205      52.789 179.899  11.261  1.00 98.40           O  
ATOM   3047  CG  LYS A 205      52.710 176.198   8.448  1.00 98.40           C  
ATOM   3050  CD  LYS A 205      53.621 175.975   7.238  1.00 98.40           C  
ATOM   3053  CE  LYS A 205      53.301 174.612   6.629  1.00 98.40           C  
ATOM   3056  NZ  LYS A 205      54.105 174.363   5.412  1.00 98.40           N  
ATOM   3060  N   PRO A 206      54.177 178.366  12.143  1.00 97.79           N  
ATOM   3061  CA  PRO A 206      54.988 179.358  12.825  1.00 97.79           C  
ATOM   3063  C   PRO A 206      55.983 179.948  11.820  1.00 97.79           C  
ATOM   3064  CB  PRO A 206      55.641 178.590  13.972  1.00 97.79           C  
ATOM   3067  O   PRO A 206      56.664 179.215  11.101  1.00 97.79           O  
ATOM   3068  CG  PRO A 206      55.853 177.192  13.393  1.00 97.79           C  
ATOM   3071  CD  PRO A 206      54.703 177.027  12.393  1.00 97.79           C  
ATOM   3074  N   LEU A 207      56.041 181.276  11.742  1.00 91.97           N  
ATOM   3076  CA  LEU A 207      57.088 181.970  10.986  1.00 91.97           C  
ATOM   3078  C   LEU A 207      58.344 182.128  11.846  1.00 91.97           C  
ATOM   3079  CB  LEU A 207      56.516 183.314  10.533  1.00 91.97           C  
ATOM   3082  O   LEU A 207      59.467 182.041  11.355  1.00 91.97           O  
ATOM   3083  CG  LEU A 207      57.379 184.086   9.530  1.00 91.97           C  
ATOM   3085  CD1 LEU A 207      57.542 183.364   8.195  1.00 91.97           C  
ATOM   3089  CD2 LEU A 207      56.726 185.448   9.268  1.00 91.97           C  
ATOM   3093  N   LEU A 208      58.131 182.295  13.155  1.00 92.36           N  
ATOM   3095  CA  LEU A 208      59.193 182.223  14.143  1.00 92.36           C  
ATOM   3097  C   LEU A 208      59.648 180.770  14.347  1.00 92.36           C  
ATOM   3098  CB  LEU A 208      58.743 182.830  15.481  1.00 92.36           C  
ATOM   3101  O   LEU A 208      58.893 179.829  14.097  1.00 92.36           O  
ATOM   3102  CG  LEU A 208      58.225 184.274  15.405  1.00 92.36           C  
ATOM   3104  CD1 LEU A 208      57.898 184.747  16.818  1.00 92.36           C  
ATOM   3108  CD2 LEU A 208      59.237 185.238  14.787  1.00 92.36           C  
ATOM   3112  N   PRO A 209      60.854 180.552  14.880  1.00 95.19           N  
ATOM   3113  CA  PRO A 209      61.373 179.197  15.073  1.00 95.19           C  
ATOM   3115  C   PRO A 209      60.640 178.379  16.148  1.00 95.19           C  
ATOM   3116  CB  PRO A 209      62.843 179.408  15.386  1.00 95.19           C  
ATOM   3119  O   PRO A 209      60.632 177.147  16.091  1.00 95.19           O  
ATOM   3120  CG  PRO A 209      63.134 180.737  14.667  1.00 95.19           C  
ATOM   3123  CD  PRO A 209      61.912 181.534  15.011  1.00 95.19           C  
ATOM   3126  N   LYS A 210      60.002 179.070  17.098  1.00 97.00           N  
ATOM   3128  CA  LYS A 210      58.970 178.552  18.002  1.00 97.00           C  
ATOM   3130  C   LYS A 210      57.929 179.652  18.203  1.00 97.00           C  
ATOM   3131  CB  LYS A 210      59.593 178.085  19.337  1.00 97.00           C  
ATOM   3134  O   LYS A 210      58.298 180.816  18.359  1.00 97.00           O  
ATOM   3135  CG  LYS A 210      58.583 177.373  20.263  1.00 97.00           C  
ATOM   3138  CD  LYS A 210      59.236 176.694  21.488  1.00 97.00           C  
ATOM   3141  CE  LYS A 210      58.166 175.925  22.292  1.00 97.00           C  
ATOM   3144  NZ  LYS A 210      58.696 174.983  23.326  1.00 97.00           N  
ATOM   3148  N   VAL A 211      56.650 179.291  18.209  1.00 98.74           N  
ATOM   3150  CA  VAL A 211      55.560 180.194  18.606  1.00 98.74           C  
ATOM   3152  C   VAL A 211      54.863 179.597  19.820  1.00 98.74           C  
ATOM   3153  CB  VAL A 211      54.574 180.449  17.448  1.00 98.74           C  
ATOM   3155  O   VAL A 211      54.269 178.525  19.737  1.00 98.74           O  
ATOM   3156  CG1 VAL A 211      53.323 181.211  17.905  1.00 98.74           C  
ATOM   3160  CG2 VAL A 211      55.231 181.274  16.334  1.00 98.74           C  
ATOM   3164  N   THR A 212      54.923 180.302  20.946  1.00 98.83           N  
ATOM   3166  CA  THR A 212      54.098 180.001  22.118  1.00 98.83           C  
ATOM   3168  C   THR A 212      52.720 180.634  21.953  1.00 98.83           C  
ATOM   3169  CB  THR A 212      54.765 180.479  23.414  1.00 98.83           C  
ATOM   3171  O   THR A 212      52.621 181.842  21.724  1.00 98.83           O  
ATOM   3172  CG2 THR A 212      53.984 180.068  24.661  1.00 98.83           C  
ATOM   3176  OG1 THR A 212      56.046 179.899  23.525  1.00 98.83           O  
ATOM   3178  N   VAL A 213      51.674 179.824  22.080  1.00 98.81           N  
ATOM   3180  CA  VAL A 213      50.275 180.234  22.204  1.00 98.81           C  
ATOM   3182  C   VAL A 213      49.916 180.139  23.680  1.00 98.81           C  
ATOM   3183  CB  VAL A 213      49.350 179.376  21.312  1.00 98.81           C  
ATOM   3185  O   VAL A 213      49.502 179.087  24.152  1.00 98.81           O  
ATOM   3186  CG1 VAL A 213      47.897 179.867  21.389  1.00 98.81           C  
ATOM   3190  CG2 VAL A 213      49.787 179.404  19.840  1.00 98.81           C  
ATOM   3194  N   ASP A 214      50.135 181.232  24.403  1.00 98.50           N  
ATOM   3196  CA  ASP A 214      49.710 181.381  25.792  1.00 98.50           C  
ATOM   3198  C   ASP A 214      48.250 181.820  25.764  1.00 98.50           C  
ATOM   3199  CB  ASP A 214      50.620 182.396  26.506  1.00 98.50           C  
ATOM   3202  O   ASP A 214      47.958 183.001  25.610  1.00 98.50           O  
ATOM   3203  CG  ASP A 214      50.122 182.767  27.910  1.00 98.50           C  
ATOM   3204  OD1 ASP A 214      49.254 182.048  28.454  1.00 98.50           O  
ATOM   3205  OD2 ASP A 214      50.537 183.829  28.420  1.00 98.50           O  
ATOM   3206  N   SER A 215      47.317 180.880  25.838  1.00 97.08           N  
ATOM   3208  CA  SER A 215      45.885 181.138  25.670  1.00 97.08           C  
ATOM   3210  C   SER A 215      45.092 180.292  26.648  1.00 97.08           C  
ATOM   3211  CB  SER A 215      45.463 180.836  24.231  1.00 97.08           C  
ATOM   3214  O   SER A 215      45.521 179.216  27.034  1.00 97.08           O  
ATOM   3215  OG  SER A 215      44.098 181.153  24.030  1.00 97.08           O  
ATOM   3217  N   ARG A 216      43.897 180.734  27.041  1.00 95.77           N  
ATOM   3219  CA  ARG A 216      42.962 179.865  27.775  1.00 95.77           C  
ATOM   3221  C   ARG A 216      42.123 178.996  26.853  1.00 95.77           C  
ATOM   3222  CB  ARG A 216      42.061 180.696  28.683  1.00 95.77           C  
ATOM   3225  O   ARG A 216      41.619 177.978  27.295  1.00 95.77           O  
ATOM   3226  CG  ARG A 216      42.877 181.302  29.827  1.00 95.77           C  
ATOM   3229  CD  ARG A 216      42.002 182.173  30.720  1.00 95.77           C  
ATOM   3232  NE  ARG A 216      41.525 183.345  29.971  1.00 95.77           N  
ATOM   3234  NH1 ARG A 216      40.103 184.196  31.548  1.00 95.77           N  
ATOM   3237  NH2 ARG A 216      40.294 185.157  29.522  1.00 95.77           N  
ATOM   3240  CZ  ARG A 216      40.641 184.229  30.360  1.00 95.77           C  
ATOM   3241  N   GLN A 217      41.922 179.378  25.600  1.00 96.00           N  
ATOM   3243  CA  GLN A 217      41.092 178.625  24.663  1.00 96.00           C  
ATOM   3245  C   GLN A 217      41.449 179.037  23.243  1.00 96.00           C  
ATOM   3246  CB  GLN A 217      39.607 178.928  24.933  1.00 96.00           C  
ATOM   3249  O   GLN A 217      41.321 180.208  22.908  1.00 96.00           O  
ATOM   3250  CG  GLN A 217      38.684 178.124  24.017  1.00 96.00           C  
ATOM   3253  CD  GLN A 217      37.210 178.463  24.184  1.00 96.00           C  
ATOM   3254  NE2 GLN A 217      36.362 177.478  24.347  1.00 96.00           N  
ATOM   3257  OE1 GLN A 217      36.773 179.602  24.129  1.00 96.00           O  
ATOM   3258  N   PHE A 218      41.815 178.095  22.384  1.00 97.78           N  
ATOM   3260  CA  PHE A 218      42.084 178.361  20.974  1.00 97.78           C  
ATOM   3262  C   PHE A 218      41.333 177.352  20.109  1.00 97.78           C  
ATOM   3263  CB  PHE A 218      43.599 178.345  20.744  1.00 97.78           C  
ATOM   3266  O   PHE A 218      41.807 176.247  19.868  1.00 97.78           O  
ATOM   3267  CG  PHE A 218      43.979 178.877  19.380  1.00 97.78           C  
ATOM   3268  CD1 PHE A 218      44.108 178.006  18.283  1.00 97.78           C  
ATOM   3270  CD2 PHE A 218      44.177 180.258  19.202  1.00 97.78           C  
ATOM   3272  CE1 PHE A 218      44.459 178.508  17.018  1.00 97.78           C  
ATOM   3274  CE2 PHE A 218      44.521 180.762  17.937  1.00 97.78           C  
ATOM   3276  CZ  PHE A 218      44.667 179.887  16.845  1.00 97.78           C  
ATOM   3278  N   TRP A 219      40.103 177.675  19.709  1.00 97.90           N  
ATOM   3280  CA  TRP A 219      39.242 176.734  18.989  1.00 97.90           C  
ATOM   3282  C   TRP A 219      39.031 177.183  17.546  1.00 97.90           C  
ATOM   3283  CB  TRP A 219      37.911 176.565  19.727  1.00 97.90           C  
ATOM   3286  O   TRP A 219      38.559 178.292  17.300  1.00 97.90           O  
ATOM   3287  CG  TRP A 219      37.917 175.833  21.036  1.00 97.90           C  
ATOM   3288  CD1 TRP A 219      38.971 175.622  21.860  1.00 97.90           C  
ATOM   3290  CD2 TRP A 219      36.790 175.166  21.681  1.00 97.90           C  
ATOM   3291  CE2 TRP A 219      37.230 174.627  22.924  1.00 97.90           C  
ATOM   3292  CE3 TRP A 219      35.437 174.957  21.331  1.00 97.90           C  
ATOM   3294  NE1 TRP A 219      38.568 174.922  22.974  1.00 97.90           N  
ATOM   3296  CH2 TRP A 219      35.028 173.783  23.438  1.00 97.90           C  
ATOM   3298  CZ2 TRP A 219      36.366 173.977  23.808  1.00 97.90           C  
ATOM   3300  CZ3 TRP A 219      34.568 174.260  22.197  1.00 97.90           C  
ATOM   3302  N   LEU A 220      39.313 176.299  16.593  1.00 98.72           N  
ATOM   3304  CA  LEU A 220      39.015 176.482  15.176  1.00 98.72           C  
ATOM   3306  C   LEU A 220      37.838 175.585  14.798  1.00 98.72           C  
ATOM   3307  CB  LEU A 220      40.259 176.169  14.328  1.00 98.72           C  
ATOM   3310  O   LEU A 220      37.855 174.375  15.039  1.00 98.72           O  
ATOM   3311  CG  LEU A 220      41.504 177.005  14.669  1.00 98.72           C  
ATOM   3313  CD1 LEU A 220      42.648 176.593  13.746  1.00 98.72           C  
ATOM   3317  CD2 LEU A 220      41.274 178.509  14.510  1.00 98.72           C  
ATOM   3321  N   ARG A 221      36.796 176.179  14.219  1.00 98.18           N  
ATOM   3323  CA  ARG A 221      35.538 175.489  13.929  1.00 98.18           C  
ATOM   3325  C   ARG A 221      35.006 175.887  12.558  1.00 98.18           C  
ATOM   3326  CB  ARG A 221      34.563 175.816  15.072  1.00 98.18           C  
ATOM   3329  O   ARG A 221      34.877 177.077  12.295  1.00 98.18           O  
ATOM   3330  CG  ARG A 221      33.141 175.338  14.774  1.00 98.18           C  
ATOM   3333  CD  ARG A 221      32.144 175.683  15.876  1.00 98.18           C  
ATOM   3336  NE  ARG A 221      32.486 175.078  17.172  1.00 98.18           N  
ATOM   3338  NH1 ARG A 221      31.125 176.378  18.478  1.00 98.18           N  
ATOM   3341  NH2 ARG A 221      32.520 174.915  19.425  1.00 98.18           N  
ATOM   3344  CZ  ARG A 221      32.040 175.460  18.349  1.00 98.18           C  
ATOM   3345  N   SER A 222      34.628 174.936  11.711  1.00 98.67           N  
ATOM   3347  CA  SER A 222      33.895 175.253  10.477  1.00 98.67           C  
ATOM   3349  C   SER A 222      32.412 175.562  10.762  1.00 98.67           C  
ATOM   3350  CB  SER A 222      34.072 174.132   9.454  1.00 98.67           C  
ATOM   3353  O   SER A 222      31.902 175.216  11.836  1.00 98.67           O  
ATOM   3354  OG  SER A 222      33.415 172.966   9.878  1.00 98.67           O  
ATOM   3356  N   PRO A 223      31.681 176.242   9.854  1.00 98.54           N  
ATOM   3357  CA  PRO A 223      30.254 176.482  10.026  1.00 98.54           C  
ATOM   3359  C   PRO A 223      29.526 175.158  10.240  1.00 98.54           C  
ATOM   3360  CB  PRO A 223      29.781 177.209   8.762  1.00 98.54           C  
ATOM   3363  O   PRO A 223      29.925 174.132   9.696  1.00 98.54           O  
ATOM   3364  CG  PRO A 223      31.065 177.836   8.219  1.00 98.54           C  
ATOM   3367  CD  PRO A 223      32.106 176.780   8.577  1.00 98.54           C  
ATOM   3370  N   ARG A 224      28.481 175.163  11.063  1.00 96.80           N  
ATOM   3372  CA  ARG A 224      27.780 173.934  11.420  1.00 96.80           C  
ATOM   3374  C   ARG A 224      26.288 174.155  11.570  1.00 96.80           C  
ATOM   3375  CB  ARG A 224      28.431 173.297  12.659  1.00 96.80           C  
ATOM   3378  O   ARG A 224      25.874 175.189  12.099  1.00 96.80           O  
ATOM   3379  CG  ARG A 224      28.197 174.102  13.946  1.00 96.80           C  
ATOM   3382  CD  ARG A 224      28.976 173.528  15.131  1.00 96.80           C  
ATOM   3385  NE  ARG A 224      28.620 174.231  16.378  1.00 96.80           N  
ATOM   3387  NH1 ARG A 224      29.814 172.911  17.831  1.00 96.80           N  
ATOM   3390  NH2 ARG A 224      28.549 174.563  18.627  1.00 96.80           N  
ATOM   3393  CZ  ARG A 224      28.998 173.900  17.598  1.00 96.80           C  
ATOM   3394  N   THR A 225      25.505 173.168  11.168  1.00 97.00           N  
ATOM   3396  CA  THR A 225      24.047 173.165  11.312  1.00 97.00           C  
ATOM   3398  C   THR A 225      23.664 172.052  12.272  1.00 97.00           C  
ATOM   3399  CB  THR A 225      23.347 173.007   9.958  1.00 97.00           C  
ATOM   3401  O   THR A 225      24.227 170.964  12.222  1.00 97.00           O  
ATOM   3402  CG2 THR A 225      21.841 173.248  10.051  1.00 97.00           C  
ATOM   3406  OG1 THR A 225      23.845 173.974   9.061  1.00 97.00           O  
ATOM   3408  N   TRP A 226      22.753 172.330  13.199  1.00 95.90           N  
ATOM   3410  CA  TRP A 226      22.252 171.290  14.089  1.00 95.90           C  
ATOM   3412  C   TRP A 226      21.393 170.296  13.304  1.00 95.90           C  
ATOM   3413  CB  TRP A 226      21.456 171.930  15.219  1.00 95.90           C  
ATOM   3416  O   TRP A 226      20.515 170.706  12.545  1.00 95.90           O  
ATOM   3417  CG  TRP A 226      20.923 170.940  16.195  1.00 95.90           C  
ATOM   3418  CD1 TRP A 226      19.636 170.537  16.281  1.00 95.90           C  
ATOM   3420  CD2 TRP A 226      21.655 170.182  17.203  1.00 95.90           C  
ATOM   3421  CE2 TRP A 226      20.715 169.389  17.923  1.00 95.90           C  
ATOM   3422  CE3 TRP A 226      23.013 170.091  17.584  1.00 95.90           C  
ATOM   3424  NE1 TRP A 226      19.506 169.623  17.301  1.00 95.90           N  
ATOM   3426  CH2 TRP A 226      22.457 168.534  19.377  1.00 95.90           C  
ATOM   3428  CZ2 TRP A 226      21.101 168.605  19.013  1.00 95.90           C  
ATOM   3430  CZ3 TRP A 226      23.414 169.270  18.656  1.00 95.90           C  
ATOM   3432  N   ASN A 227      21.635 169.004  13.500  1.00 89.13           N  
ATOM   3434  CA  ASN A 227      20.871 167.927  12.894  1.00 89.13           C  
ATOM   3436  C   ASN A 227      20.034 167.234  13.971  1.00 89.13           C  
ATOM   3437  CB  ASN A 227      21.865 166.994  12.191  1.00 89.13           C  
ATOM   3440  O   ASN A 227      20.556 166.423  14.733  1.00 89.13           O  
ATOM   3441  CG  ASN A 227      21.195 165.879  11.412  1.00 89.13           C  
ATOM   3442  ND2 ASN A 227      21.766 165.509  10.294  1.00 89.13           N  
ATOM   3445  OD1 ASN A 227      20.165 165.333  11.794  1.00 89.13           O  
ATOM   3446  N   ASP A 228      18.730 167.514  14.023  1.00 89.91           N  
ATOM   3448  CA  ASP A 228      17.827 166.920  15.024  1.00 89.91           C  
ATOM   3450  C   ASP A 228      17.684 165.398  14.893  1.00 89.91           C  
ATOM   3451  CB  ASP A 228      16.435 167.560  14.920  1.00 89.91           C  
ATOM   3454  O   ASP A 228      17.488 164.710  15.892  1.00 89.91           O  
ATOM   3455  CG  ASP A 228      16.369 168.910  15.631  1.00 89.91           C  
ATOM   3456  OD1 ASP A 228      16.756 168.956  16.821  1.00 89.91           O  
ATOM   3457  OD2 ASP A 228      15.948 169.885  14.974  1.00 89.91           O  
ATOM   3458  N   THR A 229      17.820 164.847  13.680  1.00 85.58           N  
ATOM   3460  CA  THR A 229      17.759 163.387  13.474  1.00 85.58           C  
ATOM   3462  C   THR A 229      18.941 162.710  14.160  1.00 85.58           C  
ATOM   3463  CB  THR A 229      17.757 163.027  11.980  1.00 85.58           C  
ATOM   3465  O   THR A 229      18.805 161.636  14.756  1.00 85.58           O  
ATOM   3466  CG2 THR A 229      17.580 161.529  11.728  1.00 85.58           C  
ATOM   3470  OG1 THR A 229      16.683 163.669  11.332  1.00 85.58           O  
ATOM   3472  N   ASN A 230      20.107 163.361  14.108  1.00 75.63           N  
ATOM   3474  CA  ASN A 230      21.329 162.823  14.669  1.00 75.63           C  
ATOM   3476  C   ASN A 230      21.743 163.410  16.033  1.00 75.63           C  
ATOM   3477  CB  ASN A 230      22.448 162.854  13.633  1.00 75.63           C  
ATOM   3480  O   ASN A 230      22.672 162.897  16.663  1.00 75.63           O  
ATOM   3481  CG  ASN A 230      22.274 161.898  12.471  1.00 75.63           C  
ATOM   3482  ND2 ASN A 230      23.211 161.938  11.560  1.00 75.63           N  
ATOM   3485  OD1 ASN A 230      21.375 161.069  12.404  1.00 75.63           O  
ATOM   3486  N   ASN A 231      21.041 164.423  16.534  1.00 81.01           N  
ATOM   3488  CA  ASN A 231      21.382 165.123  17.774  1.00 81.01           C  
ATOM   3490  C   ASN A 231      22.876 165.518  17.827  1.00 81.01           C  
ATOM   3491  CB  ASN A 231      20.887 164.270  18.952  1.00 81.01           C  
ATOM   3494  O   ASN A 231      23.545 165.370  18.850  1.00 81.01           O  
ATOM   3495  CG  ASN A 231      20.837 165.043  20.251  1.00 81.01           C  
ATOM   3496  ND2 ASN A 231      21.636 164.691  21.226  1.00 81.01           N  
ATOM   3499  OD1 ASN A 231      20.054 165.951  20.433  1.00 81.01           O  
ATOM   3500  N   GLU A 232      23.413 165.939  16.683  1.00 85.07           N  
ATOM   3502  CA  GLU A 232      24.805 166.329  16.487  1.00 85.07           C  
ATOM   3504  C   GLU A 232      24.865 167.514  15.518  1.00 85.07           C  
ATOM   3505  CB  GLU A 232      25.660 165.129  16.018  1.00 85.07           C  
ATOM   3508  O   GLU A 232      23.881 167.860  14.861  1.00 85.07           O  
ATOM   3509  CG  GLU A 232      25.430 164.758  14.546  1.00 85.07           C  
ATOM   3512  CD  GLU A 232      25.991 163.391  14.128  1.00 85.07           C  
ATOM   3513  OE1 GLU A 232      25.544 162.884  13.070  1.00 85.07           O  
ATOM   3514  OE2 GLU A 232      26.837 162.780  14.830  1.00 85.07           O  
ATOM   3515  N   TYR A 233      26.023 168.156  15.434  1.00 91.94           N  
ATOM   3517  CA  TYR A 233      26.245 169.206  14.454  1.00 91.94           C  
ATOM   3519  C   TYR A 233      26.816 168.615  13.162  1.00 91.94           C  
ATOM   3520  CB  TYR A 233      27.171 170.261  15.053  1.00 91.94           C  
ATOM   3523  O   TYR A 233      27.831 167.923  13.201  1.00 91.94           O  
ATOM   3524  CG  TYR A 233      26.512 171.192  16.051  1.00 91.94           C  
ATOM   3525  CD1 TYR A 233      25.620 172.184  15.598  1.00 91.94           C  
ATOM   3527  CD2 TYR A 233      26.794 171.074  17.425  1.00 91.94           C  
ATOM   3529  CE1 TYR A 233      25.004 173.057  16.516  1.00 91.94           C  
ATOM   3531  CE2 TYR A 233      26.188 171.950  18.346  1.00 91.94           C  
ATOM   3533  OH  TYR A 233      24.716 173.782  18.787  1.00 91.94           O  
ATOM   3535  CZ  TYR A 233      25.288 172.936  17.894  1.00 91.94           C  
ATOM   3536  N   ASP A 234      26.217 168.964  12.028  1.00 92.92           N  
ATOM   3538  CA  ASP A 234      26.797 168.748  10.706  1.00 92.92           C  
ATOM   3540  C   ASP A 234      27.734 169.918  10.396  1.00 92.92           C  
ATOM   3541  CB  ASP A 234      25.695 168.625   9.640  1.00 92.92           C  
ATOM   3544  O   ASP A 234      27.288 171.058  10.245  1.00 92.92           O  
ATOM   3545  CG  ASP A 234      24.871 167.337   9.750  1.00 92.92           C  
ATOM   3546  OD1 ASP A 234      25.414 166.308  10.201  1.00 92.92           O  
ATOM   3547  OD2 ASP A 234      23.686 167.365   9.348  1.00 92.92           O  
ATOM   3548  N   TYR A 235      29.037 169.651  10.341  1.00 97.03           N  
ATOM   3550  CA  TYR A 235      30.078 170.646  10.085  1.00 97.03           C  
ATOM   3552  C   TYR A 235      30.379 170.758   8.583  1.00 97.03           C  
ATOM   3553  CB  TYR A 235      31.340 170.268  10.872  1.00 97.03           C  
ATOM   3556  O   TYR A 235      30.450 169.750   7.883  1.00 97.03           O  
ATOM   3557  CG  TYR A 235      31.231 170.402  12.380  1.00 97.03           C  
ATOM   3558  CD1 TYR A 235      31.767 171.527  13.036  1.00 97.03           C  
ATOM   3560  CD2 TYR A 235      30.633 169.374  13.135  1.00 97.03           C  
ATOM   3562  CE1 TYR A 235      31.720 171.606  14.442  1.00 97.03           C  
ATOM   3564  CE2 TYR A 235      30.545 169.473  14.533  1.00 97.03           C  
ATOM   3566  OH  TYR A 235      31.096 170.669  16.548  1.00 97.03           O  
ATOM   3568  CZ  TYR A 235      31.105 170.583  15.191  1.00 97.03           C  
ATOM   3569  N   THR A 236      30.628 171.968   8.079  1.00 98.41           N  
ATOM   3571  CA  THR A 236      31.137 172.177   6.715  1.00 98.41           C  
ATOM   3573  C   THR A 236      32.535 171.555   6.590  1.00 98.41           C  
ATOM   3574  CB  THR A 236      31.201 173.669   6.362  1.00 98.41           C  
ATOM   3576  O   THR A 236      33.335 171.704   7.519  1.00 98.41           O  
ATOM   3577  CG2 THR A 236      31.510 173.936   4.894  1.00 98.41           C  
ATOM   3581  OG1 THR A 236      29.960 174.294   6.579  1.00 98.41           O  
ATOM   3583  N   PRO A 237      32.872 170.865   5.484  1.00 98.12           N  
ATOM   3584  CA  PRO A 237      34.107 170.089   5.382  1.00 98.12           C  
ATOM   3586  C   PRO A 237      35.320 170.947   4.999  1.00 98.12           C  
ATOM   3587  CB  PRO A 237      33.788 168.973   4.381  1.00 98.12           C  
ATOM   3590  O   PRO A 237      35.924 170.742   3.952  1.00 98.12           O  
ATOM   3591  CG  PRO A 237      32.842 169.677   3.411  1.00 98.12           C  
ATOM   3594  CD  PRO A 237      32.013 170.559   4.345  1.00 98.12           C  
ATOM   3597  N   TYR A 238      35.670 171.916   5.843  1.00 98.78           N  
ATOM   3599  CA  TYR A 238      36.888 172.712   5.672  1.00 98.78           C  
ATOM   3601  C   TYR A 238      38.078 172.042   6.345  1.00 98.78           C  
ATOM   3602  CB  TYR A 238      36.684 174.137   6.198  1.00 98.78           C  
ATOM   3605  O   TYR A 238      37.972 171.572   7.482  1.00 98.78           O  
ATOM   3606  CG  TYR A 238      35.600 174.950   5.508  1.00 98.78           C  
ATOM   3607  CD1 TYR A 238      35.302 174.754   4.143  1.00 98.78           C  
ATOM   3609  CD2 TYR A 238      34.920 175.950   6.232  1.00 98.78           C  
ATOM   3611  CE1 TYR A 238      34.313 175.530   3.515  1.00 98.78           C  
ATOM   3613  CE2 TYR A 238      33.948 176.747   5.600  1.00 98.78           C  
ATOM   3615  OH  TYR A 238      32.705 177.299   3.620  1.00 98.78           O  
ATOM   3617  CZ  TYR A 238      33.642 176.535   4.238  1.00 98.78           C  
ATOM   3618  N   ASP A 239      39.220 172.013   5.678  1.00 98.87           N  
ATOM   3620  CA  ASP A 239      40.445 171.495   6.268  1.00 98.87           C  
ATOM   3622  C   ASP A 239      40.974 172.451   7.352  1.00 98.87           C  
ATOM   3623  CB  ASP A 239      41.501 171.250   5.186  1.00 98.87           C  
ATOM   3626  O   ASP A 239      40.991 173.670   7.181  1.00 98.87           O  
ATOM   3627  CG  ASP A 239      41.236 170.062   4.249  1.00 98.87           C  
ATOM   3628  OD1 ASP A 239      40.378 169.201   4.550  1.00 98.87           O  
ATOM   3629  OD2 ASP A 239      42.055 169.907   3.311  1.00 98.87           O  
ATOM   3630  N   ILE A 240      41.448 171.896   8.468  1.00 98.91           N  
ATOM   3632  CA  ILE A 240      42.135 172.614   9.544  1.00 98.91           C  
ATOM   3634  C   ILE A 240      43.498 171.959   9.737  1.00 98.91           C  
ATOM   3635  CB  ILE A 240      41.318 172.614  10.859  1.00 98.91           C  
ATOM   3637  O   ILE A 240      43.586 170.827  10.209  1.00 98.91           O  
ATOM   3638  CG1 ILE A 240      39.864 173.083  10.635  1.00 98.91           C  
ATOM   3641  CG2 ILE A 240      42.014 173.511  11.903  1.00 98.91           C  
ATOM   3645  CD1 ILE A 240      39.004 173.162  11.905  1.00 98.91           C  
ATOM   3649  N   ARG A 241      44.568 172.676   9.392  1.00 98.91           N  
ATOM   3651  CA  ARG A 241      45.949 172.200   9.538  1.00 98.91           C  
ATOM   3653  C   ARG A 241      46.742 173.130  10.445  1.00 98.91           C  
ATOM   3654  CB  ARG A 241      46.610 172.045   8.158  1.00 98.91           C  
ATOM   3657  O   ARG A 241      46.839 174.325  10.167  1.00 98.91           O  
ATOM   3658  CG  ARG A 241      45.859 171.070   7.235  1.00 98.91           C  
ATOM   3661  CD  ARG A 241      46.659 170.832   5.948  1.00 98.91           C  
ATOM   3664  NE  ARG A 241      46.066 169.759   5.132  1.00 98.91           N  
ATOM   3666  NH1 ARG A 241      44.510 171.000   3.963  1.00 98.91           N  
ATOM   3669  NH2 ARG A 241      44.523 168.818   3.729  1.00 98.91           N  
ATOM   3672  CZ  ARG A 241      45.059 169.864   4.280  1.00 98.91           C  
ATOM   3673  N   ILE A 242      47.330 172.593  11.507  1.00 98.90           N  
ATOM   3675  CA  ILE A 242      48.271 173.302  12.382  1.00 98.90           C  
ATOM   3677  C   ILE A 242      49.573 172.507  12.372  1.00 98.90           C  
ATOM   3678  CB  ILE A 242      47.704 173.475  13.807  1.00 98.90           C  
ATOM   3680  O   ILE A 242      49.641 171.402  12.910  1.00 98.90           O  
ATOM   3681  CG1 ILE A 242      46.334 174.191  13.789  1.00 98.90           C  
ATOM   3684  CG2 ILE A 242      48.724 174.243  14.674  1.00 98.90           C  
ATOM   3688  CD1 ILE A 242      45.703 174.358  15.177  1.00 98.90           C  
ATOM   3692  N   VAL A 243      50.595 173.053  11.712  1.00 98.76           N  
ATOM   3694  CA  VAL A 243      51.826 172.313  11.411  1.00 98.76           C  
ATOM   3696  C   VAL A 243      53.052 173.132  11.795  1.00 98.76           C  
ATOM   3697  CB  VAL A 243      51.867 171.889   9.927  1.00 98.76           C  
ATOM   3699  O   VAL A 243      53.251 174.245  11.309  1.00 98.76           O  
ATOM   3700  CG1 VAL A 243      53.124 171.062   9.620  1.00 98.76           C  
ATOM   3704  CG2 VAL A 243      50.644 171.045   9.536  1.00 98.76           C  
ATOM   3708  N   GLY A 244      53.918 172.550  12.624  1.00 96.48           N  
ATOM   3710  CA  GLY A 244      55.195 173.131  13.032  1.00 96.48           C  
ATOM   3713  C   GLY A 244      55.320 173.332  14.541  1.00 96.48           C  
ATOM   3714  O   GLY A 244      54.427 172.986  15.309  1.00 96.48           O  
ATOM   3715  N   ASN A 245      56.457 173.904  14.948  1.00 98.27           N  
ATOM   3717  CA  ASN A 245      56.891 174.036  16.340  1.00 98.27           C  
ATOM   3719  C   ASN A 245      56.083 175.086  17.131  1.00 98.27           C  
ATOM   3720  CB  ASN A 245      58.402 174.326  16.330  1.00 98.27           C  
ATOM   3723  O   ASN A 245      56.552 176.197  17.402  1.00 98.27           O  
ATOM   3724  CG  ASN A 245      59.030 174.265  17.712  1.00 98.27           C  
ATOM   3725  ND2 ASN A 245      60.176 174.879  17.878  1.00 98.27           N  
ATOM   3728  OD1 ASN A 245      58.533 173.665  18.646  1.00 98.27           O  
ATOM   3729  N   PHE A 246      54.851 174.725  17.475  1.00 98.85           N  
ATOM   3731  CA  PHE A 246      54.000 175.462  18.400  1.00 98.85           C  
ATOM   3733  C   PHE A 246      54.092 174.864  19.804  1.00 98.85           C  
ATOM   3734  CB  PHE A 246      52.550 175.455  17.909  1.00 98.85           C  
ATOM   3737  O   PHE A 246      54.078 173.644  19.958  1.00 98.85           O  
ATOM   3738  CG  PHE A 246      52.320 176.259  16.647  1.00 98.85           C  
ATOM   3739  CD1 PHE A 246      52.211 177.659  16.730  1.00 98.85           C  
ATOM   3741  CD2 PHE A 246      52.176 175.618  15.402  1.00 98.85           C  
ATOM   3743  CE1 PHE A 246      51.953 178.417  15.576  1.00 98.85           C  
ATOM   3745  CE2 PHE A 246      51.882 176.373  14.254  1.00 98.85           C  
ATOM   3747  CZ  PHE A 246      51.769 177.772  14.341  1.00 98.85           C  
ATOM   3749  N   LEU A 247      54.120 175.731  20.816  1.00 98.83           N  
ATOM   3751  CA  LEU A 247      53.802 175.368  22.196  1.00 98.83           C  
ATOM   3753  C   LEU A 247      52.447 175.971  22.545  1.00 98.83           C  
ATOM   3754  CB  LEU A 247      54.918 175.850  23.136  1.00 98.83           C  
ATOM   3757  O   LEU A 247      52.332 177.189  22.640  1.00 98.83           O  
ATOM   3758  CG  LEU A 247      54.571 175.800  24.637  1.00 98.83           C  
ATOM   3760  CD1 LEU A 247      54.302 174.373  25.098  1.00 98.83           C  
ATOM   3764  CD2 LEU A 247      55.741 176.354  25.451  1.00 98.83           C  
ATOM   3768  N   PHE A 248      51.438 175.134  22.741  1.00 98.87           N  
ATOM   3770  CA  PHE A 248      50.157 175.557  23.287  1.00 98.87           C  
ATOM   3772  C   PHE A 248      50.214 175.485  24.809  1.00 98.87           C  
ATOM   3773  CB  PHE A 248      49.039 174.694  22.705  1.00 98.87           C  
ATOM   3776  O   PHE A 248      50.288 174.397  25.378  1.00 98.87           O  
ATOM   3777  CG  PHE A 248      48.739 174.986  21.251  1.00 98.87           C  
ATOM   3778  CD1 PHE A 248      47.805 175.985  20.915  1.00 98.87           C  
ATOM   3780  CD2 PHE A 248      49.403 174.275  20.234  1.00 98.87           C  
ATOM   3782  CE1 PHE A 248      47.533 176.271  19.566  1.00 98.87           C  
ATOM   3784  CE2 PHE A 248      49.131 174.561  18.884  1.00 98.87           C  
ATOM   3786  CZ  PHE A 248      48.200 175.561  18.552  1.00 98.87           C  
ATOM   3788  N   ASP A 249      50.198 176.649  25.452  1.00 98.71           N  
ATOM   3790  CA  ASP A 249      50.260 176.793  26.898  1.00 98.71           C  
ATOM   3792  C   ASP A 249      48.905 177.265  27.438  1.00 98.71           C  
ATOM   3793  CB  ASP A 249      51.407 177.744  27.272  1.00 98.71           C  
ATOM   3796  O   ASP A 249      48.473 178.392  27.190  1.00 98.71           O  
ATOM   3797  CG  ASP A 249      51.671 177.734  28.776  1.00 98.71           C  
ATOM   3798  OD1 ASP A 249      50.734 177.431  29.543  1.00 98.71           O  
ATOM   3799  OD2 ASP A 249      52.849 177.904  29.153  1.00 98.71           O  
ATOM   3800  N   PHE A 250      48.242 176.382  28.185  1.00 98.38           N  
ATOM   3802  CA  PHE A 250      46.943 176.631  28.801  1.00 98.38           C  
ATOM   3804  C   PHE A 250      47.032 176.878  30.317  1.00 98.38           C  
ATOM   3805  CB  PHE A 250      45.972 175.506  28.405  1.00 98.38           C  
ATOM   3808  O   PHE A 250      46.007 176.842  31.006  1.00 98.38           O  
ATOM   3809  CG  PHE A 250      45.823 175.289  26.911  1.00 98.38           C  
ATOM   3810  CD1 PHE A 250      45.187 176.262  26.123  1.00 98.38           C  
ATOM   3812  CD2 PHE A 250      46.335 174.128  26.302  1.00 98.38           C  
ATOM   3814  CE1 PHE A 250      45.146 176.138  24.726  1.00 98.38           C  
ATOM   3816  CE2 PHE A 250      46.241 173.969  24.909  1.00 98.38           C  
ATOM   3818  CZ  PHE A 250      45.678 174.989  24.122  1.00 98.38           C  
ATOM   3820  N   TYR A 251      48.217 177.172  30.879  1.00 97.67           N  
ATOM   3822  CA  TYR A 251      48.397 177.423  32.318  1.00 97.67           C  
ATOM   3824  C   TYR A 251      47.560 178.581  32.877  1.00 97.67           C  
ATOM   3825  CB  TYR A 251      49.884 177.540  32.702  1.00 97.67           C  
ATOM   3828  O   TYR A 251      47.294 178.614  34.079  1.00 97.67           O  
ATOM   3829  CG  TYR A 251      50.560 176.213  33.033  1.00 97.67           C  
ATOM   3830  CD1 TYR A 251      50.476 175.706  34.345  1.00 97.67           C  
ATOM   3832  CD2 TYR A 251      51.287 175.489  32.065  1.00 97.67           C  
ATOM   3834  CE1 TYR A 251      51.077 174.473  34.667  1.00 97.67           C  
ATOM   3836  CE2 TYR A 251      51.901 174.260  32.385  1.00 97.67           C  
ATOM   3838  OH  TYR A 251      52.372 172.582  34.068  1.00 97.67           O  
ATOM   3840  CZ  TYR A 251      51.797 173.752  33.693  1.00 97.67           C  
ATOM   3841  N   ARG A 252      47.057 179.475  32.016  1.00 95.49           N  
ATOM   3843  CA  ARG A 252      46.094 180.521  32.393  1.00 95.49           C  
ATOM   3845  C   ARG A 252      44.665 180.016  32.628  1.00 95.49           C  
ATOM   3846  CB  ARG A 252      46.133 181.664  31.360  1.00 95.49           C  
ATOM   3849  O   ARG A 252      43.838 180.794  33.099  1.00 95.49           O  
ATOM   3850  CG  ARG A 252      47.495 182.378  31.366  1.00 95.49           C  
ATOM   3853  CD  ARG A 252      47.455 183.770  30.719  1.00 95.49           C  
ATOM   3856  NE  ARG A 252      47.240 183.716  29.267  1.00 95.49           N  
ATOM   3858  NH1 ARG A 252      45.532 185.228  29.060  1.00 95.49           N  
ATOM   3861  NH2 ARG A 252      46.288 184.273  27.265  1.00 95.49           N  
ATOM   3864  CZ  ARG A 252      46.385 184.403  28.543  1.00 95.49           C  
ATOM   3865  N   GLN A 253      44.332 178.772  32.274  1.00 95.62           N  
ATOM   3867  CA  GLN A 253      43.037 178.184  32.628  1.00 95.62           C  
ATOM   3869  C   GLN A 253      42.989 177.864  34.131  1.00 95.62           C  
ATOM   3870  CB  GLN A 253      42.733 176.905  31.834  1.00 95.62           C  
ATOM   3873  O   GLN A 253      43.920 177.275  34.689  1.00 95.62           O  
ATOM   3874  CG  GLN A 253      42.526 177.022  30.316  1.00 95.62           C  
ATOM   3877  CD  GLN A 253      42.058 175.682  29.726  1.00 95.62           C  
ATOM   3878  NE2 GLN A 253      41.612 175.595  28.504  1.00 95.62           N  
ATOM   3881  OE1 GLN A 253      42.056 174.647  30.360  1.00 95.62           O  
ATOM   3882  N   ASP A 254      41.865 178.200  34.758  1.00 93.20           N  
ATOM   3884  CA  ASP A 254      41.569 177.942  36.164  1.00 93.20           C  
ATOM   3886  C   ASP A 254      40.105 177.496  36.341  1.00 93.20           C  
ATOM   3887  CB  ASP A 254      41.926 179.189  37.000  1.00 93.20           C  
ATOM   3890  O   ASP A 254      39.354 177.351  35.373  1.00 93.20           O  
ATOM   3891  CG  ASP A 254      41.076 180.438  36.720  1.00 93.20           C  
ATOM   3892  OD1 ASP A 254      39.898 180.294  36.317  1.00 93.20           O  
ATOM   3893  OD2 ASP A 254      41.562 181.553  36.988  1.00 93.20           O  
ATOM   3894  N   ALA A 255      39.682 177.306  37.592  1.00 90.99           N  
ATOM   3896  CA  ALA A 255      38.329 176.868  37.932  1.00 90.99           C  
ATOM   3898  C   ALA A 255      37.207 177.819  37.474  1.00 90.99           C  
ATOM   3899  CB  ALA A 255      38.270 176.672  39.452  1.00 90.99           C  
ATOM   3903  O   ALA A 255      36.055 177.396  37.409  1.00 90.99           O  
ATOM   3904  N   SER A 256      37.504 179.090  37.190  1.00 91.14           N  
ATOM   3906  CA  SER A 256      36.509 180.071  36.738  1.00 91.14           C  
ATOM   3908  C   SER A 256      36.223 179.992  35.234  1.00 91.14           C  
ATOM   3909  CB  SER A 256      36.938 181.486  37.143  1.00 91.14           C  
ATOM   3912  O   SER A 256      35.270 180.610  34.755  1.00 91.14           O  
ATOM   3913  OG  SER A 256      37.969 182.007  36.328  1.00 91.14           O  
ATOM   3915  N   PHE A 257      37.028 179.234  34.484  1.00 84.95           N  
ATOM   3917  CA  PHE A 257      36.951 179.142  33.033  1.00 84.95           C  
ATOM   3919  C   PHE A 257      36.298 177.820  32.585  1.00 84.95           C  
ATOM   3920  CB  PHE A 257      38.367 179.358  32.483  1.00 84.95           C  
ATOM   3923  O   PHE A 257      36.927 176.766  32.591  1.00 84.95           O  
ATOM   3924  CG  PHE A 257      38.398 179.589  30.992  1.00 84.95           C  
ATOM   3925  CD1 PHE A 257      38.789 178.553  30.128  1.00 84.95           C  
ATOM   3927  CD2 PHE A 257      38.016 180.839  30.469  1.00 84.95           C  
ATOM   3929  CE1 PHE A 257      38.805 178.772  28.742  1.00 84.95           C  
ATOM   3931  CE2 PHE A 257      38.016 181.051  29.080  1.00 84.95           C  
ATOM   3933  CZ  PHE A 257      38.403 180.015  28.217  1.00 84.95           C  
ATOM   3935  N   ASP A 258      35.025 177.878  32.176  1.00 79.02           N  
ATOM   3937  CA  ASP A 258      34.193 176.696  31.874  1.00 79.02           C  
ATOM   3939  C   ASP A 258      34.562 175.863  30.627  1.00 79.02           C  
ATOM   3940  CB  ASP A 258      32.721 177.140  31.771  1.00 79.02           C  
ATOM   3943  O   ASP A 258      34.447 174.642  30.695  1.00 79.02           O  
ATOM   3944  CG  ASP A 258      31.724 175.985  31.553  1.00 79.02           C  
ATOM   3945  OD1 ASP A 258      31.920 174.902  32.139  1.00 79.02           O  
ATOM   3946  OD2 ASP A 258      30.732 176.230  30.828  1.00 79.02           O  
ATOM   3947  N   PRO A 259      34.988 176.402  29.461  1.00 76.71           N  
ATOM   3948  CA  PRO A 259      34.917 175.596  28.239  1.00 76.71           C  
ATOM   3950  C   PRO A 259      35.919 174.428  28.173  1.00 76.71           C  
ATOM   3951  CB  PRO A 259      35.051 176.574  27.082  1.00 76.71           C  
ATOM   3954  O   PRO A 259      35.885 173.655  27.217  1.00 76.71           O  
ATOM   3955  CG  PRO A 259      35.859 177.717  27.687  1.00 76.71           C  
ATOM   3958  CD  PRO A 259      35.362 177.770  29.135  1.00 76.71           C  
ATOM   3961  N   GLY A 260      36.773 174.270  29.184  1.00 85.71           N  
ATOM   3963  CA  GLY A 260      37.483 173.044  29.525  1.00 85.71           C  
ATOM   3966  C   GLY A 260      38.631 172.640  28.591  1.00 85.71           C  
ATOM   3967  O   GLY A 260      39.736 172.368  29.055  1.00 85.71           O  
ATOM   3968  N   VAL A 261      38.411 172.575  27.281  1.00 96.05           N  
ATOM   3970  CA  VAL A 261      39.443 172.171  26.318  1.00 96.05           C  
ATOM   3972  C   VAL A 261      40.272 173.380  25.883  1.00 96.05           C  
ATOM   3973  CB  VAL A 261      38.865 171.410  25.110  1.00 96.05           C  
ATOM   3975  O   VAL A 261      39.714 174.417  25.527  1.00 96.05           O  
ATOM   3976  CG1 VAL A 261      39.991 170.756  24.306  1.00 96.05           C  
ATOM   3980  CG2 VAL A 261      37.877 170.312  25.531  1.00 96.05           C  
ATOM   3984  N   GLY A 262      41.598 173.243  25.880  1.00 98.19           N  
ATOM   3986  CA  GLY A 262      42.543 174.254  25.406  1.00 98.19           C  
ATOM   3989  C   GLY A 262      42.445 174.484  23.897  1.00 98.19           C  
ATOM   3990  O   GLY A 262      41.869 175.480  23.455  1.00 98.19           O  
ATOM   3991  N   LEU A 263      42.974 173.553  23.099  1.00 98.76           N  
ATOM   3993  CA  LEU A 263      42.895 173.560  21.634  1.00 98.76           C  
ATOM   3995  C   LEU A 263      41.712 172.708  21.157  1.00 98.76           C  
ATOM   3996  CB  LEU A 263      44.238 173.069  21.057  1.00 98.76           C  
ATOM   3999  O   LEU A 263      41.566 171.560  21.561  1.00 98.76           O  
ATOM   4000  CG  LEU A 263      44.320 172.926  19.524  1.00 98.76           C  
ATOM   4002  CD1 LEU A 263      44.076 174.238  18.789  1.00 98.76           C  
ATOM   4006  CD2 LEU A 263      45.713 172.443  19.130  1.00 98.76           C  
ATOM   4010  N   ALA A 264      40.893 173.218  20.241  1.00 98.56           N  
ATOM   4012  CA  ALA A 264      39.905 172.383  19.557  1.00 98.56           C  
ATOM   4014  C   ALA A 264      39.940 172.604  18.050  1.00 98.56           C  
ATOM   4015  CB  ALA A 264      38.501 172.607  20.126  1.00 98.56           C  
ATOM   4019  O   ALA A 264      40.022 173.739  17.582  1.00 98.56           O  
ATOM   4020  N   MET A 265      39.820 171.517  17.298  1.00 98.80           N  
ATOM   4022  CA  MET A 265      39.680 171.520  15.846  1.00 98.80           C  
ATOM   4024  C   MET A 265      38.379 170.796  15.510  1.00 98.80           C  
ATOM   4025  CB  MET A 265      40.883 170.816  15.208  1.00 98.80           C  
ATOM   4028  O   MET A 265      38.257 169.607  15.787  1.00 98.80           O  
ATOM   4029  CG  MET A 265      42.237 171.422  15.592  1.00 98.80           C  
ATOM   4032  SD  MET A 265      43.639 170.406  15.067  1.00 98.80           S  
ATOM   4033  CE  MET A 265      43.601 170.659  13.279  1.00 98.80           C  
ATOM   4037  N   GLN A 266      37.386 171.502  14.971  1.00 98.26           N  
ATOM   4039  CA  GLN A 266      36.042 170.951  14.770  1.00 98.26           C  
ATOM   4041  C   GLN A 266      35.574 171.196  13.336  1.00 98.26           C  
ATOM   4042  CB  GLN A 266      35.067 171.546  15.799  1.00 98.26           C  
ATOM   4045  O   GLN A 266      35.194 172.315  12.984  1.00 98.26           O  
ATOM   4046  CG  GLN A 266      35.563 171.399  17.245  1.00 98.26           C  
ATOM   4049  CD  GLN A 266      34.505 171.788  18.262  1.00 98.26           C  
ATOM   4050  NE2 GLN A 266      34.259 170.952  19.245  1.00 98.26           N  
ATOM   4053  OE1 GLN A 266      33.863 172.835  18.174  1.00 98.26           O  
ATOM   4054  N   SER A 267      35.626 170.163  12.498  1.00 98.56           N  
ATOM   4056  CA  SER A 267      35.239 170.237  11.087  1.00 98.56           C  
ATOM   4058  C   SER A 267      34.994 168.843  10.520  1.00 98.56           C  
ATOM   4059  CB  SER A 267      36.341 170.916  10.268  1.00 98.56           C  
ATOM   4062  O   SER A 267      35.553 167.879  11.024  1.00 98.56           O  
ATOM   4063  OG  SER A 267      35.933 171.041   8.927  1.00 98.56           O  
ATOM   4065  N   ALA A 268      34.228 168.744   9.431  1.00 97.60           N  
ATOM   4067  CA  ALA A 268      34.099 167.514   8.649  1.00 97.60           C  
ATOM   4069  C   ALA A 268      35.218 167.333   7.599  1.00 97.60           C  
ATOM   4070  CB  ALA A 268      32.700 167.476   8.029  1.00 97.60           C  
ATOM   4074  O   ALA A 268      35.222 166.343   6.868  1.00 97.60           O  
ATOM   4075  N   GLY A 269      36.148 168.289   7.487  1.00 98.56           N  
ATOM   4077  CA  GLY A 269      37.307 168.215   6.593  1.00 98.56           C  
ATOM   4080  C   GLY A 269      38.457 167.388   7.176  1.00 98.56           C  
ATOM   4081  O   GLY A 269      38.272 166.558   8.069  1.00 98.56           O  
ATOM   4082  N   THR A 270      39.664 167.618   6.672  1.00 98.79           N  
ATOM   4084  CA  THR A 270      40.908 167.083   7.239  1.00 98.79           C  
ATOM   4086  C   THR A 270      41.298 167.888   8.471  1.00 98.79           C  
ATOM   4087  CB  THR A 270      42.062 167.155   6.230  1.00 98.79           C  
ATOM   4089  O   THR A 270      41.427 169.106   8.395  1.00 98.79           O  
ATOM   4090  CG2 THR A 270      43.316 166.423   6.712  1.00 98.79           C  
ATOM   4094  OG1 THR A 270      41.671 166.593   5.001  1.00 98.79           O  
ATOM   4096  N   LEU A 271      41.538 167.216   9.593  1.00 98.93           N  
ATOM   4098  CA  LEU A 271      42.102 167.801  10.804  1.00 98.93           C  
ATOM   4100  C   LEU A 271      43.534 167.285  10.951  1.00 98.93           C  
ATOM   4101  CB  LEU A 271      41.231 167.420  12.014  1.00 98.93           C  
ATOM   4104  O   LEU A 271      43.728 166.093  11.169  1.00 98.93           O  
ATOM   4105  CG  LEU A 271      39.734 167.744  11.886  1.00 98.93           C  
ATOM   4107  CD1 LEU A 271      39.033 167.339  13.180  1.00 98.93           C  
ATOM   4111  CD2 LEU A 271      39.476 169.227  11.639  1.00 98.93           C  
ATOM   4115  N   GLU A 272      44.531 168.156  10.827  1.00 98.91           N  
ATOM   4117  CA  GLU A 272      45.947 167.801  10.984  1.00 98.91           C  
ATOM   4119  C   GLU A 272      46.597 168.637  12.088  1.00 98.91           C  
ATOM   4120  CB  GLU A 272      46.682 167.974   9.648  1.00 98.91           C  
ATOM   4123  O   GLU A 272      46.599 169.869  12.019  1.00 98.91           O  
ATOM   4124  CG  GLU A 272      48.146 167.500   9.691  1.00 98.91           C  
ATOM   4127  CD  GLU A 272      48.893 167.734   8.366  1.00 98.91           C  
ATOM   4128  OE1 GLU A 272      50.096 167.384   8.321  1.00 98.91           O  
ATOM   4129  OE2 GLU A 272      48.284 168.273   7.406  1.00 98.91           O  
ATOM   4130  N   LEU A 273      47.177 167.964  13.081  1.00 98.93           N  
ATOM   4132  CA  LEU A 273      47.985 168.575  14.132  1.00 98.93           C  
ATOM   4134  C   LEU A 273      49.348 167.880  14.172  1.00 98.93           C  
ATOM   4135  CB  LEU A 273      47.228 168.481  15.466  1.00 98.93           C  
ATOM   4138  O   LEU A 273      49.423 166.681  14.451  1.00 98.93           O  
ATOM   4139  CG  LEU A 273      47.929 169.203  16.630  1.00 98.93           C  
ATOM   4141  CD1 LEU A 273      48.016 170.716  16.417  1.00 98.93           C  
ATOM   4145  CD2 LEU A 273      47.139 168.960  17.911  1.00 98.93           C  
ATOM   4149  N   SER A 274      50.417 168.621  13.864  1.00 98.90           N  
ATOM   4151  CA  SER A 274      51.737 168.023  13.633  1.00 98.90           C  
ATOM   4153  C   SER A 274      52.901 168.855  14.173  1.00 98.90           C  
ATOM   4154  CB  SER A 274      51.901 167.748  12.137  1.00 98.90           C  
ATOM   4157  O   SER A 274      53.026 170.042  13.859  1.00 98.90           O  
ATOM   4158  OG  SER A 274      53.088 167.029  11.861  1.00 98.90           O  
ATOM   4160  N   GLY A 275      53.790 168.214  14.943  1.00 98.67           N  
ATOM   4162  CA  GLY A 275      55.024 168.818  15.464  1.00 98.67           C  
ATOM   4165  C   GLY A 275      54.825 169.798  16.625  1.00 98.67           C  
ATOM   4166  O   GLY A 275      55.654 170.689  16.811  1.00 98.67           O  
ATOM   4167  N   CYS A 276      53.723 169.668  17.368  1.00 98.86           N  
ATOM   4169  CA  CYS A 276      53.332 170.592  18.432  1.00 98.86           C  
ATOM   4171  C   CYS A 276      53.540 170.008  19.839  1.00 98.86           C  
ATOM   4172  CB  CYS A 276      51.874 171.038  18.238  1.00 98.86           C  
ATOM   4175  O   CYS A 276      53.397 168.807  20.076  1.00 98.86           O  
ATOM   4176  SG  CYS A 276      51.585 171.719  16.576  1.00 98.86           S  
ATOM   4178  N   GLU A 277      53.796 170.899  20.791  1.00 98.89           N  
ATOM   4180  CA  GLU A 277      53.775 170.640  22.230  1.00 98.89           C  
ATOM   4182  C   GLU A 277      52.512 171.271  22.834  1.00 98.89           C  
ATOM   4183  CB  GLU A 277      55.073 171.189  22.838  1.00 98.89           C  
ATOM   4186  O   GLU A 277      52.143 172.391  22.470  1.00 98.89           O  
ATOM   4187  CG  GLU A 277      55.223 170.961  24.348  1.00 98.89           C  
ATOM   4190  CD  GLU A 277      56.630 171.368  24.848  1.00 98.89           C  
ATOM   4191  OE1 GLU A 277      57.117 170.733  25.809  1.00 98.89           O  
ATOM   4192  OE2 GLU A 277      57.257 172.287  24.246  1.00 98.89           O  
ATOM   4193  N   LEU A 278      51.824 170.561  23.727  1.00 98.89           N  
ATOM   4195  CA  LEU A 278      50.613 171.042  24.390  1.00 98.89           C  
ATOM   4197  C   LEU A 278      50.708 170.807  25.892  1.00 98.89           C  
ATOM   4198  CB  LEU A 278      49.347 170.369  23.838  1.00 98.89           C  
ATOM   4201  O   LEU A 278      51.015 169.694  26.325  1.00 98.89           O  
ATOM   4202  CG  LEU A 278      49.184 170.427  22.309  1.00 98.89           C  
ATOM   4204  CD1 LEU A 278      49.686 169.147  21.627  1.00 98.89           C  
ATOM   4208  CD2 LEU A 278      47.704 170.558  21.981  1.00 98.89           C  
ATOM   4212  N   GLN A 279      50.398 171.830  26.681  1.00 98.70           N  
ATOM   4214  CA  GLN A 279      50.510 171.737  28.128  1.00 98.70           C  
ATOM   4216  C   GLN A 279      49.438 172.516  28.872  1.00 98.70           C  
ATOM   4217  CB  GLN A 279      51.925 172.126  28.580  1.00 98.70           C  
ATOM   4220  O   GLN A 279      48.974 173.572  28.438  1.00 98.70           O  
ATOM   4221  CG  GLN A 279      52.250 173.622  28.426  1.00 98.70           C  
ATOM   4224  CD  GLN A 279      53.685 173.966  28.821  1.00 98.70           C  
ATOM   4225  NE2 GLN A 279      54.035 175.226  28.960  1.00 98.70           N  
ATOM   4228  OE1 GLN A 279      54.541 173.130  29.032  1.00 98.70           O  
ATOM   4229  N   GLY A 280      49.116 172.032  30.064  1.00 97.96           N  
ATOM   4231  CA  GLY A 280      48.526 172.878  31.079  1.00 97.96           C  
ATOM   4234  C   GLY A 280      47.029 173.152  30.939  1.00 97.96           C  
ATOM   4235  O   GLY A 280      46.558 174.151  31.476  1.00 97.96           O  
ATOM   4236  N   ALA A 281      46.236 172.348  30.240  1.00 97.82           N  
ATOM   4238  CA  ALA A 281      44.794 172.565  30.289  1.00 97.82           C  
ATOM   4240  C   ALA A 281      44.232 172.226  31.680  1.00 97.82           C  
ATOM   4241  CB  ALA A 281      44.106 171.806  29.165  1.00 97.82           C  
ATOM   4245  O   ALA A 281      44.602 171.234  32.313  1.00 97.82           O  
ATOM   4246  N   TRP A 282      43.292 173.042  32.146  1.00 96.25           N  
ATOM   4248  CA  TRP A 282      42.476 172.784  33.329  1.00 96.25           C  
ATOM   4250  C   TRP A 282      41.587 171.557  33.137  1.00 96.25           C  
ATOM   4251  CB  TRP A 282      41.627 174.022  33.618  1.00 96.25           C  
ATOM   4254  O   TRP A 282      41.430 170.761  34.060  1.00 96.25           O  
ATOM   4255  CG  TRP A 282      41.008 174.027  34.969  1.00 96.25           C  
ATOM   4256  CD1 TRP A 282      39.714 173.803  35.280  1.00 96.25           C  
ATOM   4258  CD2 TRP A 282      41.693 174.279  36.223  1.00 96.25           C  
ATOM   4259  CE2 TRP A 282      40.748 174.180  37.282  1.00 96.25           C  
ATOM   4260  CE3 TRP A 282      43.030 174.577  36.559  1.00 96.25           C  
ATOM   4262  NE1 TRP A 282      39.559 173.869  36.652  1.00 96.25           N  
ATOM   4264  CH2 TRP A 282      42.463 174.620  38.931  1.00 96.25           C  
ATOM   4266  CZ2 TRP A 282      41.121 174.340  38.624  1.00 96.25           C  
ATOM   4268  CZ3 TRP A 282      43.412 174.750  37.901  1.00 96.25           C  
ATOM   4270  N   ASN A 283      41.070 171.365  31.923  1.00 95.18           N  
ATOM   4272  CA  ASN A 283      40.490 170.105  31.480  1.00 95.18           C  
ATOM   4274  C   ASN A 283      41.379 169.516  30.374  1.00 95.18           C  
ATOM   4275  CB  ASN A 283      38.975 170.301  31.312  1.00 95.18           C  
ATOM   4278  O   ASN A 283      42.437 168.998  30.715  1.00 95.18           O  
ATOM   4279  CG  ASN A 283      38.144 169.214  30.669  1.00 95.18           C  
ATOM   4280  ND2 ASN A 283      36.844 169.312  30.818  1.00 95.18           N  
ATOM   4283  OD1 ASN A 283      38.608 168.299  30.010  1.00 95.18           O  
ATOM   4284  N   SER A 284      41.031 169.537  29.089  1.00 97.53           N  
ATOM   4286  CA  SER A 284      41.767 168.736  28.089  1.00 97.53           C  
ATOM   4288  C   SER A 284      42.690 169.590  27.223  1.00 97.53           C  
ATOM   4289  CB  SER A 284      40.806 167.898  27.246  1.00 97.53           C  
ATOM   4292  O   SER A 284      42.308 170.688  26.833  1.00 97.53           O  
ATOM   4293  OG  SER A 284      40.026 167.058  28.085  1.00 97.53           O  
ATOM   4295  N   ASN A 285      43.890 169.105  26.890  1.00 98.68           N  
ATOM   4297  CA  ASN A 285      44.847 169.890  26.094  1.00 98.68           C  
ATOM   4299  C   ASN A 285      44.350 170.097  24.658  1.00 98.68           C  
ATOM   4300  CB  ASN A 285      46.240 169.233  26.125  1.00 98.68           C  
ATOM   4303  O   ASN A 285      44.328 171.233  24.180  1.00 98.68           O  
ATOM   4304  CG  ASN A 285      47.090 169.580  27.333  1.00 98.68           C  
ATOM   4305  ND2 ASN A 285      48.205 168.913  27.487  1.00 98.68           N  
ATOM   4308  OD1 ASN A 285      46.763 170.424  28.147  1.00 98.68           O  
ATOM   4309  N   VAL A 286      43.914 169.026  23.981  1.00 98.79           N  
ATOM   4311  CA  VAL A 286      43.369 169.119  22.620  1.00 98.79           C  
ATOM   4313  C   VAL A 286      42.224 168.156  22.334  1.00 98.79           C  
ATOM   4314  CB  VAL A 286      44.473 169.010  21.554  1.00 98.79           C  
ATOM   4316  O   VAL A 286      42.219 167.024  22.814  1.00 98.79           O  
ATOM   4317  CG1 VAL A 286      45.247 167.690  21.597  1.00 98.79           C  
ATOM   4321  CG2 VAL A 286      43.953 169.216  20.129  1.00 98.79           C  
ATOM   4325  N   THR A 287      41.291 168.600  21.485  1.00 98.57           N  
ATOM   4327  CA  THR A 287      40.307 167.746  20.811  1.00 98.57           C  
ATOM   4329  C   THR A 287      40.290 167.962  19.294  1.00 98.57           C  
ATOM   4330  CB  THR A 287      38.916 167.910  21.441  1.00 98.57           C  
ATOM   4332  O   THR A 287      40.365 169.096  18.813  1.00 98.57           O  
ATOM   4333  CG2 THR A 287      38.206 169.213  21.089  1.00 98.57           C  
ATOM   4337  OG1 THR A 287      38.118 166.801  21.108  1.00 98.57           O  
ATOM   4339  N   MET A 288      40.182 166.872  18.535  1.00 98.71           N  
ATOM   4341  CA  MET A 288      39.993 166.847  17.082  1.00 98.71           C  
ATOM   4343  C   MET A 288      38.659 166.155  16.787  1.00 98.71           C  
ATOM   4344  CB  MET A 288      41.159 166.109  16.398  1.00 98.71           C  
ATOM   4347  O   MET A 288      38.556 164.932  16.894  1.00 98.71           O  
ATOM   4348  CG  MET A 288      42.527 166.739  16.678  1.00 98.71           C  
ATOM   4351  SD  MET A 288      43.928 165.817  15.982  1.00 98.71           S  
ATOM   4352  CE  MET A 288      43.809 166.288  14.241  1.00 98.71           C  
ATOM   4356  N   ASP A 289      37.630 166.928  16.439  1.00 97.04           N  
ATOM   4358  CA  ASP A 289      36.251 166.444  16.376  1.00 97.04           C  
ATOM   4360  C   ASP A 289      35.679 166.442  14.950  1.00 97.04           C  
ATOM   4361  CB  ASP A 289      35.325 167.254  17.292  1.00 97.04           C  
ATOM   4364  O   ASP A 289      35.737 167.450  14.243  1.00 97.04           O  
ATOM   4365  CG  ASP A 289      35.743 167.323  18.755  1.00 97.04           C  
ATOM   4366  OD1 ASP A 289      36.070 166.267  19.331  1.00 97.04           O  
ATOM   4367  OD2 ASP A 289      35.651 168.443  19.316  1.00 97.04           O  
ATOM   4368  N   TYR A 290      35.020 165.336  14.585  1.00 95.56           N  
ATOM   4370  CA  TYR A 290      34.223 165.120  13.364  1.00 95.56           C  
ATOM   4372  C   TYR A 290      34.989 165.059  12.035  1.00 95.56           C  
ATOM   4373  CB  TYR A 290      33.028 166.088  13.302  1.00 95.56           C  
ATOM   4376  O   TYR A 290      34.360 164.936  10.983  1.00 95.56           O  
ATOM   4377  CG  TYR A 290      32.100 165.995  14.494  1.00 95.56           C  
ATOM   4378  CD1 TYR A 290      31.047 165.062  14.497  1.00 95.56           C  
ATOM   4380  CD2 TYR A 290      32.294 166.839  15.602  1.00 95.56           C  
ATOM   4382  CE1 TYR A 290      30.191 164.967  15.609  1.00 95.56           C  
ATOM   4384  CE2 TYR A 290      31.465 166.726  16.733  1.00 95.56           C  
ATOM   4386  OH  TYR A 290      29.594 165.691  17.816  1.00 95.56           O  
ATOM   4388  CZ  TYR A 290      30.407 165.792  16.733  1.00 95.56           C  
ATOM   4389  N   GLY A 291      36.324 165.085  12.062  1.00 97.03           N  
ATOM   4391  CA  GLY A 291      37.144 165.079  10.850  1.00 97.03           C  
ATOM   4394  C   GLY A 291      36.849 163.895   9.927  1.00 97.03           C  
ATOM   4395  O   GLY A 291      36.711 162.755  10.381  1.00 97.03           O  
ATOM   4396  N   ARG A 292      36.830 164.128   8.607  1.00 97.46           N  
ATOM   4398  CA  ARG A 292      36.935 163.038   7.621  1.00 97.46           C  
ATOM   4400  C   ARG A 292      38.209 162.239   7.883  1.00 97.46           C  
ATOM   4401  CB  ARG A 292      36.923 163.613   6.195  1.00 97.46           C  
ATOM   4404  O   ARG A 292      38.172 161.012   7.912  1.00 97.46           O  
ATOM   4405  CG  ARG A 292      37.212 162.542   5.131  1.00 97.46           C  
ATOM   4408  CD  ARG A 292      37.279 163.167   3.737  1.00 97.46           C  
ATOM   4411  NE  ARG A 292      37.758 162.189   2.743  1.00 97.46           N  
ATOM   4413  NH1 ARG A 292      38.081 163.666   1.004  1.00 97.46           N  
ATOM   4416  NH2 ARG A 292      38.531 161.518   0.708  1.00 97.46           N  
ATOM   4419  CZ  ARG A 292      38.117 162.461   1.499  1.00 97.46           C  
ATOM   4420  N   TRP A 293      39.302 162.961   8.113  1.00 98.21           N  
ATOM   4422  CA  TRP A 293      40.556 162.425   8.619  1.00 98.21           C  
ATOM   4424  C   TRP A 293      41.000 163.225   9.833  1.00 98.21           C  
ATOM   4425  CB  TRP A 293      41.629 162.463   7.532  1.00 98.21           C  
ATOM   4428  O   TRP A 293      41.050 164.452   9.763  1.00 98.21           O  
ATOM   4429  CG  TRP A 293      41.360 161.596   6.349  1.00 98.21           C  
ATOM   4430  CD1 TRP A 293      40.989 160.300   6.394  1.00 98.21           C  
ATOM   4432  CD2 TRP A 293      41.469 161.928   4.941  1.00 98.21           C  
ATOM   4433  CE2 TRP A 293      41.143 160.765   4.176  1.00 98.21           C  
ATOM   4434  CE3 TRP A 293      41.854 163.095   4.248  1.00 98.21           C  
ATOM   4436  NE1 TRP A 293      40.864 159.792   5.120  1.00 98.21           N  
ATOM   4438  CH2 TRP A 293      41.544 161.964   2.124  1.00 98.21           C  
ATOM   4440  CZ2 TRP A 293      41.180 160.773   2.777  1.00 98.21           C  
ATOM   4442  CZ3 TRP A 293      41.892 163.112   2.847  1.00 98.21           C  
ATOM   4444  N   ALA A 294      41.351 162.538  10.915  1.00 98.81           N  
ATOM   4446  CA  ALA A 294      42.101 163.109  12.028  1.00 98.81           C  
ATOM   4448  C   ALA A 294      43.539 162.575  11.983  1.00 98.81           C  
ATOM   4449  CB  ALA A 294      41.377 162.787  13.338  1.00 98.81           C  
ATOM   4453  O   ALA A 294      43.754 161.372  12.129  1.00 98.81           O  
ATOM   4454  N   LEU A 295      44.502 163.459  11.733  1.00 98.82           N  
ATOM   4456  CA  LEU A 295      45.920 163.145  11.575  1.00 98.82           C  
ATOM   4458  C   LEU A 295      46.703 163.803  12.718  1.00 98.82           C  
ATOM   4459  CB  LEU A 295      46.414 163.632  10.194  1.00 98.82           C  
ATOM   4462  O   LEU A 295      46.860 165.026  12.741  1.00 98.82           O  
ATOM   4463  CG  LEU A 295      45.584 163.191   8.974  1.00 98.82           C  
ATOM   4465  CD1 LEU A 295      46.209 163.750   7.695  1.00 98.82           C  
ATOM   4469  CD2 LEU A 295      45.489 161.673   8.830  1.00 98.82           C  
ATOM   4473  N   ALA A 296      47.177 163.002  13.670  1.00 98.90           N  
ATOM   4475  CA  ALA A 296      47.972 163.467  14.805  1.00 98.90           C  
ATOM   4477  C   ALA A 296      49.386 162.883  14.716  1.00 98.90           C  
ATOM   4478  CB  ALA A 296      47.255 163.084  16.105  1.00 98.90           C  
ATOM   4482  O   ALA A 296      49.556 161.666  14.771  1.00 98.90           O  
ATOM   4483  N   ASN A 297      50.398 163.746  14.578  1.00 98.80           N  
ATOM   4485  CA  ASN A 297      51.779 163.319  14.352  1.00 98.80           C  
ATOM   4487  C   ASN A 297      52.790 164.106  15.191  1.00 98.80           C  
ATOM   4488  CB  ASN A 297      52.104 163.457  12.859  1.00 98.80           C  
ATOM   4491  O   ASN A 297      52.751 165.335  15.214  1.00 98.80           O  
ATOM   4492  CG  ASN A 297      53.485 162.922  12.514  1.00 98.80           C  
ATOM   4493  ND2 ASN A 297      54.049 163.355  11.413  1.00 98.80           N  
ATOM   4496  OD1 ASN A 297      54.057 162.072  13.181  1.00 98.80           O  
ATOM   4497  N   ASN A 298      53.754 163.414  15.801  1.00 98.74           N  
ATOM   4499  CA  ASN A 298      54.865 164.031  16.530  1.00 98.74           C  
ATOM   4501  C   ASN A 298      54.377 165.065  17.560  1.00 98.74           C  
ATOM   4502  CB  ASN A 298      55.906 164.574  15.537  1.00 98.74           C  
ATOM   4505  O   ASN A 298      54.751 166.241  17.511  1.00 98.74           O  
ATOM   4506  CG  ASN A 298      57.177 165.039  16.233  1.00 98.74           C  
ATOM   4507  ND2 ASN A 298      57.928 165.912  15.601  1.00 98.74           N  
ATOM   4510  OD1 ASN A 298      57.526 164.616  17.327  1.00 98.74           O  
ATOM   4511  N   LEU A 299      53.489 164.627  18.456  1.00 98.90           N  
ATOM   4513  CA  LEU A 299      52.925 165.466  19.511  1.00 98.90           C  
ATOM   4515  C   LEU A 299      53.511 165.087  20.868  1.00 98.90           C  
ATOM   4516  CB  LEU A 299      51.386 165.404  19.527  1.00 98.90           C  
ATOM   4519  O   LEU A 299      53.655 163.902  21.185  1.00 98.90           O  
ATOM   4520  CG  LEU A 299      50.698 165.724  18.188  1.00 98.90           C  
ATOM   4522  CD1 LEU A 299      49.179 165.693  18.366  1.00 98.90           C  
ATOM   4526  CD2 LEU A 299      51.090 167.104  17.659  1.00 98.90           C  
ATOM   4530  N   TYR A 300      53.785 166.099  21.688  1.00 98.85           N  
ATOM   4532  CA  TYR A 300      54.052 165.926  23.112  1.00 98.85           C  
ATOM   4534  C   TYR A 300      52.976 166.658  23.918  1.00 98.85           C  
ATOM   4535  CB  TYR A 300      55.475 166.383  23.454  1.00 98.85           C  
ATOM   4538  O   TYR A 300      52.848 167.873  23.811  1.00 98.85           O  
ATOM   4539  CG  TYR A 300      55.810 166.267  24.931  1.00 98.85           C  
ATOM   4540  CD1 TYR A 300      56.212 167.404  25.650  1.00 98.85           C  
ATOM   4542  CD2 TYR A 300      55.682 165.035  25.604  1.00 98.85           C  
ATOM   4544  CE1 TYR A 300      56.465 167.324  27.030  1.00 98.85           C  
ATOM   4546  CE2 TYR A 300      55.950 164.942  26.983  1.00 98.85           C  
ATOM   4548  OH  TYR A 300      56.546 166.025  29.042  1.00 98.85           O  
ATOM   4550  CZ  TYR A 300      56.329 166.094  27.701  1.00 98.85           C  
ATOM   4551  N   SER A 301      52.173 165.922  24.689  1.00 98.86           N  
ATOM   4553  CA  SER A 301      51.087 166.492  25.500  1.00 98.86           C  
ATOM   4555  C   SER A 301      51.292 166.161  26.975  1.00 98.86           C  
ATOM   4556  CB  SER A 301      49.724 166.022  24.984  1.00 98.86           C  
ATOM   4559  O   SER A 301      51.437 164.987  27.324  1.00 98.86           O  
ATOM   4560  OG  SER A 301      48.663 166.716  25.621  1.00 98.86           O  
ATOM   4562  N   HIS A 302      51.327 167.171  27.843  1.00 98.65           N  
ATOM   4564  CA  HIS A 302      51.547 166.965  29.275  1.00 98.65           C  
ATOM   4566  C   HIS A 302      50.788 167.945  30.174  1.00 98.65           C  
ATOM   4567  CB  HIS A 302      53.053 166.936  29.576  1.00 98.65           C  
ATOM   4570  O   HIS A 302      50.122 168.861  29.690  1.00 98.65           O  
ATOM   4571  CG  HIS A 302      53.747 168.247  29.327  1.00 98.65           C  
ATOM   4572  CD2 HIS A 302      54.089 168.763  28.108  1.00 98.65           C  
ATOM   4574  ND1 HIS A 302      54.151 169.155  30.281  1.00 98.65           N  
ATOM   4576  CE1 HIS A 302      54.736 170.182  29.649  1.00 98.65           C  
ATOM   4578  NE2 HIS A 302      54.764 169.959  28.328  1.00 98.65           N  
ATOM   4579  N   ASP A 303      50.846 167.722  31.487  1.00 97.80           N  
ATOM   4581  CA  ASP A 303      50.249 168.567  32.530  1.00 97.80           C  
ATOM   4583  C   ASP A 303      48.770 168.900  32.275  1.00 97.80           C  
ATOM   4584  CB  ASP A 303      51.089 169.834  32.765  1.00 97.80           C  
ATOM   4587  O   ASP A 303      48.345 170.053  32.390  1.00 97.80           O  
ATOM   4588  CG  ASP A 303      52.579 169.581  32.984  1.00 97.80           C  
ATOM   4589  OD1 ASP A 303      52.968 168.456  33.354  1.00 97.80           O  
ATOM   4590  OD2 ASP A 303      53.359 170.517  32.695  1.00 97.80           O  
ATOM   4591  N   CYS A 304      47.977 167.911  31.863  1.00 96.61           N  
ATOM   4593  CA  CYS A 304      46.591 168.133  31.460  1.00 96.61           C  
ATOM   4595  C   CYS A 304      45.593 167.682  32.527  1.00 96.61           C  
ATOM   4596  CB  CYS A 304      46.332 167.511  30.087  1.00 96.61           C  
ATOM   4599  O   CYS A 304      45.791 166.686  33.223  1.00 96.61           O  
ATOM   4600  SG  CYS A 304      46.214 165.716  30.183  1.00 96.61           S  
ATOM   4602  N   GLY A 305      44.471 168.389  32.612  1.00 96.08           N  
ATOM   4604  CA  GLY A 305      43.415 168.126  33.580  1.00 96.08           C  
ATOM   4607  C   GLY A 305      43.747 168.607  34.986  1.00 96.08           C  
ATOM   4608  O   GLY A 305      43.292 168.013  35.958  1.00 96.08           O  
ATOM   4609  N   ARG A 306      44.514 169.700  35.103  1.00 94.70           N  
ATOM   4611  CA  ARG A 306      44.910 170.283  36.398  1.00 94.70           C  
ATOM   4613  C   ARG A 306      43.743 170.665  37.306  1.00 94.70           C  
ATOM   4614  CB  ARG A 306      45.700 171.568  36.181  1.00 94.70           C  
ATOM   4617  O   ARG A 306      43.941 170.847  38.501  1.00 94.70           O  
ATOM   4618  CG  ARG A 306      47.050 171.418  35.475  1.00 94.70           C  
ATOM   4621  CD  ARG A 306      47.899 172.651  35.830  1.00 94.70           C  
ATOM   4624  NE  ARG A 306      47.150 173.917  35.600  1.00 94.70           N  
ATOM   4626  NH1 ARG A 306      48.044 174.310  33.595  1.00 94.70           N  
ATOM   4629  NH2 ARG A 306      46.178 175.391  34.104  1.00 94.70           N  
ATOM   4632  CZ  ARG A 306      47.110 174.543  34.447  1.00 94.70           C  
ATOM   4633  N   GLY A 307      42.553 170.852  36.738  1.00 93.87           N  
ATOM   4635  CA  GLY A 307      41.350 171.139  37.505  1.00 93.87           C  
ATOM   4638  C   GLY A 307      40.774 169.945  38.242  1.00 93.87           C  
ATOM   4639  O   GLY A 307      39.822 170.123  38.997  1.00 93.87           O  
ATOM   4640  N   GLU A 308      41.309 168.749  37.987  1.00 92.49           N  
ATOM   4642  CA  GLU A 308      40.902 167.493  38.610  1.00 92.49           C  
ATOM   4644  C   GLU A 308      39.385 167.247  38.528  1.00 92.49           C  
ATOM   4645  CB  GLU A 308      41.489 167.354  40.020  1.00 92.49           C  
ATOM   4648  O   GLU A 308      38.762 166.659  39.411  1.00 92.49           O  
ATOM   4649  CG  GLU A 308      43.028 167.346  40.000  1.00 92.49           C  
ATOM   4652  CD  GLU A 308      43.644 167.106  41.387  1.00 92.49           C  
ATOM   4653  OE1 GLU A 308      44.891 167.020  41.455  1.00 92.49           O  
ATOM   4654  OE2 GLU A 308      42.885 167.026  42.385  1.00 92.49           O  
ATOM   4655  N   ILE A 309      38.763 167.715  37.439  1.00 89.60           N  
ATOM   4657  CA  ILE A 309      37.311 167.687  37.272  1.00 89.60           C  
ATOM   4659  C   ILE A 309      36.858 166.232  37.190  1.00 89.60           C  
ATOM   4660  CB  ILE A 309      36.867 168.495  36.034  1.00 89.60           C  
ATOM   4662  O   ILE A 309      37.268 165.485  36.303  1.00 89.60           O  
ATOM   4663  CG1 ILE A 309      37.348 169.961  36.117  1.00 89.60           C  
ATOM   4666  CG2 ILE A 309      35.333 168.423  35.868  1.00 89.60           C  
ATOM   4670  CD1 ILE A 309      37.006 170.779  34.867  1.00 89.60           C  
ATOM   4674  N   GLN A 310      35.988 165.829  38.105  1.00 87.12           N  
ATOM   4676  CA  GLN A 310      35.367 164.510  38.144  1.00 87.12           C  
ATOM   4678  C   GLN A 310      34.053 164.591  38.921  1.00 87.12           C  
ATOM   4679  CB  GLN A 310      36.353 163.486  38.738  1.00 87.12           C  
ATOM   4682  O   GLN A 310      33.774 165.579  39.604  1.00 87.12           O  
ATOM   4683  CG  GLN A 310      36.772 163.741  40.193  1.00 87.12           C  
ATOM   4686  CD  GLN A 310      37.789 162.724  40.705  1.00 87.12           C  
ATOM   4687  NE2 GLN A 310      38.003 162.658  41.998  1.00 87.12           N  
ATOM   4690  OE1 GLN A 310      38.401 161.952  39.985  1.00 87.12           O  
ATOM   4691  N   GLN A 311      33.220 163.561  38.818  1.00 79.00           N  
ATOM   4693  CA  GLN A 311      32.038 163.451  39.665  1.00 79.00           C  
ATOM   4695  C   GLN A 311      32.451 163.261  41.139  1.00 79.00           C  
ATOM   4696  CB  GLN A 311      31.147 162.310  39.159  1.00 79.00           C  
ATOM   4699  O   GLN A 311      33.559 162.793  41.407  1.00 79.00           O  
ATOM   4700  CG  GLN A 311      30.521 162.660  37.803  1.00 79.00           C  
ATOM   4703  CD  GLN A 311      29.507 161.632  37.310  1.00 79.00           C  
ATOM   4704  NE2 GLN A 311      28.954 161.826  36.130  1.00 79.00           N  
ATOM   4707  OE1 GLN A 311      29.121 160.683  37.959  1.00 79.00           O  
ATOM   4708  N   PRO A 312      31.585 163.595  42.116  1.00 76.84           N  
ATOM   4709  CA  PRO A 312      31.911 163.456  43.540  1.00 76.84           C  
ATOM   4711  C   PRO A 312      32.302 162.037  43.974  1.00 76.84           C  
ATOM   4712  CB  PRO A 312      30.652 163.908  44.285  1.00 76.84           C  
ATOM   4715  O   PRO A 312      32.986 161.871  44.978  1.00 76.84           O  
ATOM   4716  CG  PRO A 312      29.996 164.886  43.314  1.00 76.84           C  
ATOM   4719  CD  PRO A 312      30.305 164.272  41.953  1.00 76.84           C  
ATOM   4722  N   ASP A 313      31.874 161.018  43.227  1.00 69.89           N  
ATOM   4724  CA  ASP A 313      32.244 159.615  43.443  1.00 69.89           C  
ATOM   4726  C   ASP A 313      33.623 159.245  42.856  1.00 69.89           C  
ATOM   4727  CB  ASP A 313      31.121 158.716  42.896  1.00 69.89           C  
ATOM   4730  O   ASP A 313      34.049 158.096  42.951  1.00 69.89           O  
ATOM   4731  CG  ASP A 313      31.002 158.715  41.366  1.00 69.89           C  
ATOM   4732  OD1 ASP A 313      31.621 159.582  40.706  1.00 69.89           O  
ATOM   4733  OD2 ASP A 313      30.280 157.850  40.836  1.00 69.89           O  
ATOM   4734  N   GLY A 314      34.325 160.206  42.248  1.00 63.28           N  
ATOM   4736  CA  GLY A 314      35.609 160.023  41.575  1.00 63.28           C  
ATOM   4739  C   GLY A 314      35.507 159.532  40.129  1.00 63.28           C  
ATOM   4740  O   GLY A 314      36.528 159.340  39.465  1.00 63.28           O  
ATOM   4741  N   SER A 315      34.293 159.310  39.618  1.00 66.38           N  
ATOM   4743  CA  SER A 315      34.074 158.826  38.259  1.00 66.38           C  
ATOM   4745  C   SER A 315      34.091 159.963  37.232  1.00 66.38           C  
ATOM   4746  CB  SER A 315      32.784 158.004  38.192  1.00 66.38           C  
ATOM   4749  O   SER A 315      34.062 161.148  37.562  1.00 66.38           O  
ATOM   4750  OG  SER A 315      31.657 158.839  38.121  1.00 66.38           O  
ATOM   4752  N   ASN A 316      34.128 159.608  35.943  1.00 74.93           N  
ATOM   4754  CA  ASN A 316      34.027 160.573  34.843  1.00 74.93           C  
ATOM   4756  C   ASN A 316      35.062 161.712  34.898  1.00 74.93           C  
ATOM   4757  CB  ASN A 316      32.557 161.040  34.715  1.00 74.93           C  
ATOM   4760  O   ASN A 316      34.744 162.849  34.544  1.00 74.93           O  
ATOM   4761  CG  ASN A 316      31.740 160.215  33.749  1.00 74.93           C  
ATOM   4762  ND2 ASN A 316      30.440 160.370  33.788  1.00 74.93           N  
ATOM   4765  OD1 ASN A 316      32.241 159.450  32.938  1.00 74.93           O  
ATOM   4766  N   ARG A 317      36.307 161.389  35.285  1.00 88.94           N  
ATOM   4768  CA  ARG A 317      37.448 162.307  35.177  1.00 88.94           C  
ATOM   4770  C   ARG A 317      37.484 162.959  33.796  1.00 88.94           C  
ATOM   4771  CB  ARG A 317      38.786 161.601  35.462  1.00 88.94           C  
ATOM   4774  O   ARG A 317      37.493 162.265  32.776  1.00 88.94           O  
ATOM   4775  CG  ARG A 317      38.919 161.163  36.924  1.00 88.94           C  
ATOM   4778  CD  ARG A 317      40.323 160.641  37.235  1.00 88.94           C  
ATOM   4781  NE  ARG A 317      40.378 160.027  38.574  1.00 88.94           N  
ATOM   4783  NH1 ARG A 317      42.664 159.862  38.726  1.00 88.94           N  
ATOM   4786  NH2 ARG A 317      41.449 158.761  40.163  1.00 88.94           N  
ATOM   4789  CZ  ARG A 317      41.478 159.557  39.140  1.00 88.94           C  
ATOM   4790  N   GLN A 318      37.507 164.283  33.783  1.00 90.05           N  
ATOM   4792  CA  GLN A 318      37.663 165.118  32.602  1.00 90.05           C  
ATOM   4794  C   GLN A 318      39.052 165.740  32.643  1.00 90.05           C  
ATOM   4795  CB  GLN A 318      36.599 166.224  32.561  1.00 90.05           C  
ATOM   4798  O   GLN A 318      39.459 166.270  33.672  1.00 90.05           O  
ATOM   4799  CG  GLN A 318      35.151 165.737  32.652  1.00 90.05           C  
ATOM   4802  CD  GLN A 318      34.771 164.817  31.502  1.00 90.05           C  
ATOM   4803  NE2 GLN A 318      34.119 163.713  31.781  1.00 90.05           N  
ATOM   4806  OE1 GLN A 318      35.061 165.065  30.343  1.00 90.05           O  
ATOM   4807  N   GLY A 319      39.778 165.678  31.536  1.00 94.30           N  
ATOM   4809  CA  GLY A 319      41.129 166.222  31.460  1.00 94.30           C  
ATOM   4812  C   GLY A 319      42.078 165.321  30.699  1.00 94.30           C  
ATOM   4813  O   GLY A 319      42.973 164.710  31.282  1.00 94.30           O  
ATOM   4814  N   MET A 320      41.806 165.173  29.407  1.00 96.65           N  
ATOM   4816  CA  MET A 320      42.514 164.271  28.506  1.00 96.65           C  
ATOM   4818  C   MET A 320      43.703 164.981  27.850  1.00 96.65           C  
ATOM   4819  CB  MET A 320      41.556 163.746  27.423  1.00 96.65           C  
ATOM   4822  O   MET A 320      43.667 166.198  27.640  1.00 96.65           O  
ATOM   4823  CG  MET A 320      40.177 163.273  27.915  1.00 96.65           C  
ATOM   4826  SD  MET A 320      40.144 161.775  28.927  1.00 96.65           S  
ATOM   4827  CE  MET A 320      38.475 161.884  29.615  1.00 96.65           C  
ATOM   4831  N   ALA A 321      44.735 164.232  27.460  1.00 98.52           N  
ATOM   4833  CA  ALA A 321      45.884 164.828  26.777  1.00 98.52           C  
ATOM   4835  C   ALA A 321      45.565 165.087  25.297  1.00 98.52           C  
ATOM   4836  CB  ALA A 321      47.132 163.956  26.971  1.00 98.52           C  
ATOM   4840  O   ALA A 321      45.841 166.172  24.788  1.00 98.52           O  
ATOM   4841  N   ILE A 322      44.979 164.102  24.614  1.00 98.72           N  
ATOM   4843  CA  ILE A 322      44.571 164.176  23.208  1.00 98.72           C  
ATOM   4845  C   ILE A 322      43.236 163.447  23.049  1.00 98.72           C  
ATOM   4846  CB  ILE A 322      45.652 163.561  22.281  1.00 98.72           C  
ATOM   4848  O   ILE A 322      43.125 162.273  23.409  1.00 98.72           O  
ATOM   4849  CG1 ILE A 322      47.019 164.273  22.436  1.00 98.72           C  
ATOM   4852  CG2 ILE A 322      45.189 163.605  20.810  1.00 98.72           C  
ATOM   4856  CD1 ILE A 322      48.176 163.577  21.716  1.00 98.72           C  
ATOM   4860  N   ILE A 323      42.238 164.125  22.482  1.00 98.41           N  
ATOM   4862  CA  ILE A 323      40.939 163.540  22.137  1.00 98.41           C  
ATOM   4864  C   ILE A 323      40.770 163.519  20.616  1.00 98.41           C  
ATOM   4865  CB  ILE A 323      39.769 164.275  22.832  1.00 98.41           C  
ATOM   4867  O   ILE A 323      40.982 164.534  19.954  1.00 98.41           O  
ATOM   4868  CG1 ILE A 323      40.001 164.402  24.352  1.00 98.41           C  
ATOM   4871  CG2 ILE A 323      38.437 163.555  22.535  1.00 98.41           C  
ATOM   4875  CD1 ILE A 323      38.932 165.227  25.079  1.00 98.41           C  
ATOM   4879  N   VAL A 324      40.337 162.385  20.066  1.00 98.37           N  
ATOM   4881  CA  VAL A 324      39.826 162.284  18.692  1.00 98.37           C  
ATOM   4883  C   VAL A 324      38.378 161.808  18.758  1.00 98.37           C  
ATOM   4884  CB  VAL A 324      40.704 161.384  17.805  1.00 98.37           C  
ATOM   4886  O   VAL A 324      38.101 160.652  19.084  1.00 98.37           O  
ATOM   4887  CG1 VAL A 324      40.146 161.308  16.379  1.00 98.37           C  
ATOM   4891  CG2 VAL A 324      42.142 161.914  17.729  1.00 98.37           C  
ATOM   4895  N   GLY A 325      37.448 162.724  18.496  1.00 95.64           N  
ATOM   4897  CA  GLY A 325      36.014 162.500  18.641  1.00 95.64           C  
ATOM   4900  C   GLY A 325      35.308 162.371  17.296  1.00 95.64           C  
ATOM   4901  O   GLY A 325      35.369 163.274  16.472  1.00 95.64           O  
ATOM   4902  N   ASN A 326      34.564 161.288  17.070  1.00 94.02           N  
ATOM   4904  CA  ASN A 326      33.663 161.120  15.919  1.00 94.02           C  
ATOM   4906  C   ASN A 326      34.321 161.288  14.533  1.00 94.02           C  
ATOM   4907  CB  ASN A 326      32.424 162.025  16.085  1.00 94.02           C  
ATOM   4910  O   ASN A 326      33.629 161.602  13.562  1.00 94.02           O  
ATOM   4911  CG  ASN A 326      31.685 161.775  17.378  1.00 94.02           C  
ATOM   4912  ND2 ASN A 326      31.838 162.638  18.355  1.00 94.02           N  
ATOM   4915  OD1 ASN A 326      30.985 160.785  17.530  1.00 94.02           O  
ATOM   4916  N   ALA A 327      35.635 161.088  14.413  1.00 96.11           N  
ATOM   4918  CA  ALA A 327      36.310 161.109  13.119  1.00 96.11           C  
ATOM   4920  C   ALA A 327      35.854 159.927  12.247  1.00 96.11           C  
ATOM   4921  CB  ALA A 327      37.827 161.113  13.336  1.00 96.11           C  
ATOM   4925  O   ALA A 327      35.565 158.847  12.768  1.00 96.11           O  
ATOM   4926  N   THR A 328      35.811 160.101  10.923  1.00 96.61           N  
ATOM   4928  CA  THR A 328      35.501 158.990  10.001  1.00 96.61           C  
ATOM   4930  C   THR A 328      36.666 158.007   9.914  1.00 96.61           C  
ATOM   4931  CB  THR A 328      35.129 159.493   8.601  1.00 96.61           C  
ATOM   4933  O   THR A 328      36.466 156.793   9.944  1.00 96.61           O  
ATOM   4934  CG2 THR A 328      34.729 158.362   7.651  1.00 96.61           C  
ATOM   4938  OG1 THR A 328      34.030 160.370   8.679  1.00 96.61           O  
ATOM   4940  N   GLU A 329      37.886 158.530   9.845  1.00 98.63           N  
ATOM   4942  CA  GLU A 329      39.130 157.768   9.888  1.00 98.63           C  
ATOM   4944  C   GLU A 329      40.192 158.557  10.670  1.00 98.63           C  
ATOM   4945  CB  GLU A 329      39.534 157.418   8.445  1.00 98.63           C  
ATOM   4948  O   GLU A 329      40.224 159.789  10.603  1.00 98.63           O  
ATOM   4949  CG  GLU A 329      40.972 156.907   8.280  1.00 98.63           C  
ATOM   4952  CD  GLU A 329      41.277 156.420   6.855  1.00 98.63           C  
ATOM   4953  OE1 GLU A 329      42.217 155.601   6.723  1.00 98.63           O  
ATOM   4954  OE2 GLU A 329      40.600 156.861   5.894  1.00 98.63           O  
ATOM   4955  N   ALA A 330      41.049 157.864  11.423  1.00 98.72           N  
ATOM   4957  CA  ALA A 330      42.093 158.484  12.240  1.00 98.72           C  
ATOM   4959  C   ALA A 330      43.448 157.774  12.092  1.00 98.72           C  
ATOM   4960  CB  ALA A 330      41.629 158.538  13.700  1.00 98.72           C  
ATOM   4964  O   ALA A 330      43.508 156.547  12.055  1.00 98.72           O  
ATOM   4965  N   HIS A 331      44.519 158.564  12.028  1.00 98.79           N  
ATOM   4967  CA  HIS A 331      45.914 158.117  11.972  1.00 98.79           C  
ATOM   4969  C   HIS A 331      46.682 158.853  13.073  1.00 98.79           C  
ATOM   4970  CB  HIS A 331      46.503 158.409  10.584  1.00 98.79           C  
ATOM   4973  O   HIS A 331      46.756 160.086  13.058  1.00 98.79           O  
ATOM   4974  CG  HIS A 331      45.970 157.538   9.469  1.00 98.79           C  
ATOM   4975  CD2 HIS A 331      44.702 157.494   8.957  1.00 98.79           C  
ATOM   4977  ND1 HIS A 331      46.727 156.585   8.815  1.00 98.79           N  
ATOM   4978  CE1 HIS A 331      45.918 155.939   7.972  1.00 98.79           C  
ATOM   4980  NE2 HIS A 331      44.683 156.475   8.021  1.00 98.79           N  
ATOM   4982  N   ILE A 332      47.169 158.117  14.073  1.00 98.88           N  
ATOM   4984  CA  ILE A 332      47.758 158.681  15.296  1.00 98.88           C  
ATOM   4986  C   ILE A 332      49.108 158.017  15.544  1.00 98.88           C  
ATOM   4987  CB  ILE A 332      46.814 158.491  16.509  1.00 98.88           C  
ATOM   4989  O   ILE A 332      49.156 156.835  15.884  1.00 98.88           O  
ATOM   4990  CG1 ILE A 332      45.398 159.058  16.248  1.00 98.88           C  
ATOM   4993  CG2 ILE A 332      47.439 159.126  17.767  1.00 98.88           C  
ATOM   4997  CD1 ILE A 332      44.396 158.770  17.375  1.00 98.88           C  
ATOM   5001  N   HIS A 333      50.197 158.775  15.405  1.00 98.87           N  
ATOM   5003  CA  HIS A 333      51.537 158.200  15.506  1.00 98.87           C  
ATOM   5005  C   HIS A 333      52.618 159.155  16.022  1.00 98.87           C  
ATOM   5006  CB  HIS A 333      51.917 157.571  14.157  1.00 98.87           C  
ATOM   5009  O   HIS A 333      52.509 160.378  15.893  1.00 98.87           O  
ATOM   5010  CG  HIS A 333      51.736 158.494  12.976  1.00 98.87           C  
ATOM   5011  CD2 HIS A 333      50.892 158.310  11.912  1.00 98.87           C  
ATOM   5013  ND1 HIS A 333      52.367 159.700  12.785  1.00 98.87           N  
ATOM   5015  CE1 HIS A 333      51.957 160.194  11.608  1.00 98.87           C  
ATOM   5017  NE2 HIS A 333      51.024 159.414  11.060  1.00 98.87           N  
ATOM   5018  N   HIS A 334      53.686 158.586  16.589  1.00 98.87           N  
ATOM   5020  CA  HIS A 334      54.801 159.314  17.214  1.00 98.87           C  
ATOM   5022  C   HIS A 334      54.329 160.231  18.362  1.00 98.87           C  
ATOM   5023  CB  HIS A 334      55.656 160.045  16.157  1.00 98.87           C  
ATOM   5026  O   HIS A 334      54.657 161.421  18.418  1.00 98.87           O  
ATOM   5027  CG  HIS A 334      56.005 159.218  14.946  1.00 98.87           C  
ATOM   5028  CD2 HIS A 334      56.988 158.271  14.844  1.00 98.87           C  
ATOM   5030  ND1 HIS A 334      55.387 159.285  13.720  1.00 98.87           N  
ATOM   5032  CE1 HIS A 334      55.934 158.357  12.920  1.00 98.87           C  
ATOM   5034  NE2 HIS A 334      56.940 157.736  13.551  1.00 98.87           N  
ATOM   5035  N   ILE A 335      53.508 159.699  19.272  1.00 98.85           N  
ATOM   5037  CA  ILE A 335      52.899 160.465  20.370  1.00 98.85           C  
ATOM   5039  C   ILE A 335      53.610 160.168  21.685  1.00 98.85           C  
ATOM   5040  CB  ILE A 335      51.388 160.188  20.495  1.00 98.85           C  
ATOM   5042  O   ILE A 335      53.834 159.013  22.044  1.00 98.85           O  
ATOM   5043  CG1 ILE A 335      50.614 160.383  19.171  1.00 98.85           C  
ATOM   5046  CG2 ILE A 335      50.741 161.020  21.613  1.00 98.85           C  
ATOM   5050  CD1 ILE A 335      50.650 161.795  18.574  1.00 98.85           C  
ATOM   5054  N   ARG A 336      53.894 161.221  22.452  1.00 98.88           N  
ATOM   5056  CA  ARG A 336      54.408 161.129  23.823  1.00 98.88           C  
ATOM   5058  C   ARG A 336      53.468 161.871  24.767  1.00 98.88           C  
ATOM   5059  CB  ARG A 336      55.837 161.683  23.861  1.00 98.88           C  
ATOM   5062  O   ARG A 336      53.142 163.030  24.514  1.00 98.88           O  
ATOM   5063  CG  ARG A 336      56.851 160.767  23.152  1.00 98.88           C  
ATOM   5066  CD  ARG A 336      58.090 161.558  22.731  1.00 98.88           C  
ATOM   5069  NE  ARG A 336      57.804 162.438  21.579  1.00 98.88           N  
ATOM   5071  NH1 ARG A 336      59.700 163.708  21.722  1.00 98.88           N  
ATOM   5074  NH2 ARG A 336      58.248 164.091  20.073  1.00 98.88           N  
ATOM   5077  CZ  ARG A 336      58.580 163.404  21.129  1.00 98.88           C  
ATOM   5078  N   THR A 337      53.053 161.247  25.867  1.00 98.90           N  
ATOM   5080  CA  THR A 337      52.263 161.936  26.901  1.00 98.90           C  
ATOM   5082  C   THR A 337      52.835 161.750  28.296  1.00 98.90           C  
ATOM   5083  CB  THR A 337      50.768 161.582  26.892  1.00 98.90           C  
ATOM   5085  O   THR A 337      53.418 160.710  28.620  1.00 98.90           O  
ATOM   5086  CG2 THR A 337      50.128 161.637  25.505  1.00 98.90           C  
ATOM   5090  OG1 THR A 337      50.570 160.289  27.398  1.00 98.90           O  
ATOM   5092  N   ARG A 338      52.638 162.760  29.147  1.00 98.51           N  
ATOM   5094  CA  ARG A 338      53.020 162.708  30.561  1.00 98.51           C  
ATOM   5096  C   ARG A 338      51.984 163.406  31.439  1.00 98.51           C  
ATOM   5097  CB  ARG A 338      54.430 163.299  30.718  1.00 98.51           C  
ATOM   5100  O   ARG A 338      51.324 164.315  30.962  1.00 98.51           O  
ATOM   5101  CG  ARG A 338      55.091 162.836  32.020  1.00 98.51           C  
ATOM   5104  CD  ARG A 338      56.470 163.463  32.206  1.00 98.51           C  
ATOM   5107  NE  ARG A 338      57.461 162.801  31.330  1.00 98.51           N  
ATOM   5109  NH1 ARG A 338      59.269 164.031  31.976  1.00 98.51           N  
ATOM   5112  NH2 ARG A 338      59.548 162.319  30.553  1.00 98.51           N  
ATOM   5115  CZ  ARG A 338      58.753 163.050  31.290  1.00 98.51           C  
ATOM   5116  N   ASP A 339      51.835 162.986  32.691  1.00 96.26           N  
ATOM   5118  CA  ASP A 339      51.082 163.723  33.721  1.00 96.26           C  
ATOM   5120  C   ASP A 339      49.664 164.148  33.274  1.00 96.26           C  
ATOM   5121  CB  ASP A 339      51.959 164.864  34.282  1.00 96.26           C  
ATOM   5124  O   ASP A 339      49.297 165.323  33.255  1.00 96.26           O  
ATOM   5125  CG  ASP A 339      53.301 164.339  34.822  1.00 96.26           C  
ATOM   5126  OD1 ASP A 339      53.299 163.232  35.413  1.00 96.26           O  
ATOM   5127  OD2 ASP A 339      54.360 164.947  34.541  1.00 96.26           O  
ATOM   5128  N   THR A 340      48.861 163.167  32.851  1.00 98.04           N  
ATOM   5130  CA  THR A 340      47.465 163.360  32.425  1.00 98.04           C  
ATOM   5132  C   THR A 340      46.490 163.038  33.556  1.00 98.04           C  
ATOM   5133  CB  THR A 340      47.166 162.435  31.234  1.00 98.04           C  
ATOM   5135  O   THR A 340      46.546 161.943  34.097  1.00 98.04           O  
ATOM   5136  CG2 THR A 340      45.747 162.548  30.674  1.00 98.04           C  
ATOM   5140  OG1 THR A 340      48.089 162.635  30.182  1.00 98.04           O  
ATOM   5142  N   TRP A 341      45.529 163.905  33.886  1.00 96.48           N  
ATOM   5144  CA  TRP A 341      44.537 163.609  34.935  1.00 96.48           C  
ATOM   5146  C   TRP A 341      43.526 162.519  34.561  1.00 96.48           C  
ATOM   5147  CB  TRP A 341      43.753 164.873  35.260  1.00 96.48           C  
ATOM   5150  O   TRP A 341      43.213 161.637  35.362  1.00 96.48           O  
ATOM   5151  CG  TRP A 341      42.660 164.658  36.255  1.00 96.48           C  
ATOM   5152  CD1 TRP A 341      41.340 164.864  36.050  1.00 96.48           C  
ATOM   5154  CD2 TRP A 341      42.779 164.147  37.612  1.00 96.48           C  
ATOM   5155  CE2 TRP A 341      41.474 164.082  38.181  1.00 96.48           C  
ATOM   5156  CE3 TRP A 341      43.864 163.753  38.422  1.00 96.48           C  
ATOM   5158  NE1 TRP A 341      40.627 164.508  37.178  1.00 96.48           N  
ATOM   5160  CH2 TRP A 341      42.361 163.313  40.293  1.00 96.48           C  
ATOM   5162  CZ2 TRP A 341      41.260 163.686  39.505  1.00 96.48           C  
ATOM   5164  CZ3 TRP A 341      43.656 163.335  39.748  1.00 96.48           C  
ATOM   5166  N   ALA A 342      42.978 162.586  33.348  1.00 95.37           N  
ATOM   5168  CA  ALA A 342      42.034 161.599  32.849  1.00 95.37           C  
ATOM   5170  C   ALA A 342      42.754 160.642  31.892  1.00 95.37           C  
ATOM   5171  CB  ALA A 342      40.807 162.324  32.289  1.00 95.37           C  
ATOM   5175  O   ALA A 342      43.821 160.134  32.219  1.00 95.37           O  
ATOM   5176  N   SER A 343      42.172 160.333  30.735  1.00 96.46           N  
ATOM   5178  CA  SER A 343      42.806 159.436  29.762  1.00 96.46           C  
ATOM   5180  C   SER A 343      43.810 160.181  28.881  1.00 96.46           C  
ATOM   5181  CB  SER A 343      41.778 158.670  28.919  1.00 96.46           C  
ATOM   5184  O   SER A 343      43.522 161.294  28.451  1.00 96.46           O  
ATOM   5185  OG  SER A 343      40.758 158.147  29.766  1.00 96.46           O  
ATOM   5187  N   SER A 344      44.978 159.600  28.603  1.00 98.54           N  
ATOM   5189  CA  SER A 344      46.015 160.294  27.826  1.00 98.54           C  
ATOM   5191  C   SER A 344      45.615 160.426  26.358  1.00 98.54           C  
ATOM   5192  CB  SER A 344      47.385 159.637  27.989  1.00 98.54           C  
ATOM   5195  O   SER A 344      45.348 161.533  25.900  1.00 98.54           O  
ATOM   5196  OG  SER A 344      47.840 159.794  29.320  1.00 98.54           O  
ATOM   5198  N   VAL A 345      45.491 159.311  25.636  1.00 98.67           N  
ATOM   5200  CA  VAL A 345      44.985 159.300  24.256  1.00 98.67           C  
ATOM   5202  C   VAL A 345      43.582 158.710  24.266  1.00 98.67           C  
ATOM   5203  CB  VAL A 345      45.930 158.549  23.301  1.00 98.67           C  
ATOM   5205  O   VAL A 345      43.396 157.529  24.568  1.00 98.67           O  
ATOM   5206  CG1 VAL A 345      45.402 158.597  21.860  1.00 98.67           C  
ATOM   5210  CG2 VAL A 345      47.335 159.168  23.311  1.00 98.67           C  
ATOM   5214  N   PHE A 346      42.583 159.534  23.958  1.00 96.85           N  
ATOM   5216  CA  PHE A 346      41.178 159.151  23.994  1.00 96.85           C  
ATOM   5218  C   PHE A 346      40.538 159.257  22.613  1.00 96.85           C  
ATOM   5219  CB  PHE A 346      40.433 159.997  25.036  1.00 96.85           C  
ATOM   5222  O   PHE A 346      40.311 160.344  22.095  1.00 96.85           O  
ATOM   5223  CG  PHE A 346      38.952 159.682  25.195  1.00 96.85           C  
ATOM   5224  CD1 PHE A 346      38.040 160.715  25.480  1.00 96.85           C  
ATOM   5226  CD2 PHE A 346      38.468 158.366  25.064  1.00 96.85           C  
ATOM   5228  CE1 PHE A 346      36.673 160.432  25.658  1.00 96.85           C  
ATOM   5230  CE2 PHE A 346      37.107 158.082  25.245  1.00 96.85           C  
ATOM   5232  CZ  PHE A 346      36.206 159.111  25.557  1.00 96.85           C  
ATOM   5234  N   MET A 347      40.179 158.117  22.037  1.00 96.02           N  
ATOM   5236  CA  MET A 347      39.311 158.067  20.874  1.00 96.02           C  
ATOM   5238  C   MET A 347      37.896 157.690  21.275  1.00 96.02           C  
ATOM   5239  CB  MET A 347      39.825 157.075  19.856  1.00 96.02           C  
ATOM   5242  O   MET A 347      37.674 156.687  21.960  1.00 96.02           O  
ATOM   5243  CG  MET A 347      41.165 157.494  19.258  1.00 96.02           C  
ATOM   5246  SD  MET A 347      41.344 156.827  17.598  1.00 96.02           S  
ATOM   5247  CE  MET A 347      41.017 155.094  18.016  1.00 96.02           C  
ATOM   5251  N   THR A 348      36.933 158.467  20.805  1.00 93.45           N  
ATOM   5253  CA  THR A 348      35.519 158.257  21.108  1.00 93.45           C  
ATOM   5255  C   THR A 348      34.664 158.464  19.873  1.00 93.45           C  
ATOM   5256  CB  THR A 348      35.064 159.132  22.282  1.00 93.45           C  
ATOM   5258  O   THR A 348      34.970 159.293  19.016  1.00 93.45           O  
ATOM   5259  CG2 THR A 348      35.241 160.634  22.049  1.00 93.45           C  
ATOM   5263  OG1 THR A 348      33.702 158.899  22.547  1.00 93.45           O  
ATOM   5265  N   SER A 349      33.588 157.693  19.761  1.00 91.48           N  
ATOM   5267  CA  SER A 349      32.628 157.829  18.672  1.00 91.48           C  
ATOM   5269  C   SER A 349      31.230 157.477  19.162  1.00 91.48           C  
ATOM   5270  CB  SER A 349      33.068 156.950  17.505  1.00 91.48           C  
ATOM   5273  O   SER A 349      31.037 156.463  19.837  1.00 91.48           O  
ATOM   5274  OG  SER A 349      32.552 157.447  16.297  1.00 91.48           O  
ATOM   5276  N   ALA A 350      30.257 158.332  18.849  1.00 85.71           N  
ATOM   5278  CA  ALA A 350      28.923 158.286  19.444  1.00 85.71           C  
ATOM   5280  C   ALA A 350      27.965 157.296  18.767  1.00 85.71           C  
ATOM   5281  CB  ALA A 350      28.353 159.706  19.447  1.00 85.71           C  
ATOM   5285  O   ALA A 350      27.040 156.788  19.399  1.00 85.71           O  
ATOM   5286  N   ARG A 351      28.137 157.065  17.461  1.00 83.29           N  
ATOM   5288  CA  ARG A 351      27.128 156.422  16.607  1.00 83.29           C  
ATOM   5290  C   ARG A 351      27.712 155.245  15.827  1.00 83.29           C  
ATOM   5291  CB  ARG A 351      26.532 157.456  15.637  1.00 83.29           C  
ATOM   5294  O   ARG A 351      28.812 155.388  15.293  1.00 83.29           O  
ATOM   5295  CG  ARG A 351      25.636 158.465  16.365  1.00 83.29           C  
ATOM   5298  CD  ARG A 351      25.080 159.522  15.406  1.00 83.29           C  
ATOM   5301  NE  ARG A 351      23.958 160.231  16.041  1.00 83.29           N  
ATOM   5303  NH1 ARG A 351      22.256 159.508  14.686  1.00 83.29           N  
ATOM   5306  NH2 ARG A 351      21.781 160.407  16.663  1.00 83.29           N  
ATOM   5309  CZ  ARG A 351      22.678 160.042  15.796  1.00 83.29           C  
ATOM   5310  N   PRO A 352      26.974 154.128  15.682  1.00 81.48           N  
ATOM   5311  CA  PRO A 352      27.367 153.024  14.809  1.00 81.48           C  
ATOM   5313  C   PRO A 352      27.748 153.479  13.400  1.00 81.48           C  
ATOM   5314  CB  PRO A 352      26.157 152.091  14.773  1.00 81.48           C  
ATOM   5317  O   PRO A 352      27.052 154.296  12.797  1.00 81.48           O  
ATOM   5318  CG  PRO A 352      25.589 152.270  16.174  1.00 81.48           C  
ATOM   5321  CD  PRO A 352      25.744 153.775  16.384  1.00 81.48           C  
ATOM   5324  N   GLY A 353      28.849 152.945  12.873  1.00 83.91           N  
ATOM   5326  CA  GLY A 353      29.331 153.257  11.526  1.00 83.91           C  
ATOM   5329  C   GLY A 353      29.952 154.649  11.357  1.00 83.91           C  
ATOM   5330  O   GLY A 353      30.211 155.041  10.222  1.00 83.91           O  
ATOM   5331  N   ARG A 354      30.204 155.396  12.445  1.00 88.77           N  
ATOM   5333  CA  ARG A 354      30.865 156.709  12.386  1.00 88.77           C  
ATOM   5335  C   ARG A 354      32.362 156.588  12.107  1.00 88.77           C  
ATOM   5336  CB  ARG A 354      30.582 157.495  13.676  1.00 88.77           C  
ATOM   5339  O   ARG A 354      32.823 157.126  11.109  1.00 88.77           O  
ATOM   5340  CG  ARG A 354      31.306 158.855  13.763  1.00 88.77           C  
ATOM   5343  CD  ARG A 354      30.803 159.870  12.731  1.00 88.77           C  
ATOM   5346  NE  ARG A 354      29.433 160.281  13.062  1.00 88.77           N  
ATOM   5348  NH1 ARG A 354      28.798 161.212  11.051  1.00 88.77           N  
ATOM   5351  NH2 ARG A 354      27.383 161.079  12.769  1.00 88.77           N  
ATOM   5354  CZ  ARG A 354      28.551 160.857  12.279  1.00 88.77           C  
ATOM   5355  N   THR A 355      33.108 155.896  12.970  1.00 94.27           N  
ATOM   5357  CA  THR A 355      34.562 155.727  12.836  1.00 94.27           C  
ATOM   5359  C   THR A 355      34.862 154.370  12.205  1.00 94.27           C  
ATOM   5360  CB  THR A 355      35.273 155.919  14.180  1.00 94.27           C  
ATOM   5362  O   THR A 355      34.609 153.311  12.787  1.00 94.27           O  
ATOM   5363  CG2 THR A 355      36.794 155.878  14.043  1.00 94.27           C  
ATOM   5367  OG1 THR A 355      34.916 157.174  14.722  1.00 94.27           O  
ATOM   5369  N   LEU A 356      35.356 154.403  10.969  1.00 94.95           N  
ATOM   5371  CA  LEU A 356      35.386 153.252  10.063  1.00 94.95           C  
ATOM   5373  C   LEU A 356      36.774 152.644   9.847  1.00 94.95           C  
ATOM   5374  CB  LEU A 356      34.774 153.682   8.717  1.00 94.95           C  
ATOM   5377  O   LEU A 356      36.840 151.554   9.267  1.00 94.95           O  
ATOM   5378  CG  LEU A 356      33.277 154.032   8.774  1.00 94.95           C  
ATOM   5380  CD1 LEU A 356      32.825 154.489   7.387  1.00 94.95           C  
ATOM   5384  CD2 LEU A 356      32.432 152.820   9.180  1.00 94.95           C  
ATOM   5388  N   ASN A 357      37.830 153.353  10.248  1.00 97.76           N  
ATOM   5390  CA  ASN A 357      39.218 152.894  10.242  1.00 97.76           C  
ATOM   5392  C   ASN A 357      40.052 153.693  11.256  1.00 97.76           C  
ATOM   5393  CB  ASN A 357      39.808 153.059   8.829  1.00 97.76           C  
ATOM   5396  O   ASN A 357      39.901 154.916  11.334  1.00 97.76           O  
ATOM   5397  CG  ASN A 357      41.210 152.481   8.772  1.00 97.76           C  
ATOM   5398  ND2 ASN A 357      42.201 153.210   8.326  1.00 97.76           N  
ATOM   5401  OD1 ASN A 357      41.424 151.348   9.158  1.00 97.76           O  
ATOM   5402  N   VAL A 358      40.943 153.029  11.992  1.00 98.78           N  
ATOM   5404  CA  VAL A 358      41.916 153.693  12.869  1.00 98.78           C  
ATOM   5406  C   VAL A 358      43.265 152.980  12.855  1.00 98.78           C  
ATOM   5407  CB  VAL A 358      41.441 153.787  14.326  1.00 98.78           C  
ATOM   5409  O   VAL A 358      43.329 151.787  13.144  1.00 98.78           O  
ATOM   5410  CG1 VAL A 358      42.415 154.697  15.092  1.00 98.78           C  
ATOM   5414  CG2 VAL A 358      40.003 154.316  14.480  1.00 98.78           C  
ATOM   5418  N   MET A 359      44.333 153.742  12.619  1.00 98.86           N  
ATOM   5420  CA  MET A 359      45.726 153.296  12.676  1.00 98.86           C  
ATOM   5422  C   MET A 359      46.451 154.004  13.834  1.00 98.86           C  
ATOM   5423  CB  MET A 359      46.404 153.585  11.324  1.00 98.86           C  
ATOM   5426  O   MET A 359      46.424 155.235  13.920  1.00 98.86           O  
ATOM   5427  CG  MET A 359      45.586 153.092  10.117  1.00 98.86           C  
ATOM   5430  SD  MET A 359      45.237 151.314  10.058  1.00 98.86           S  
ATOM   5431  CE  MET A 359      46.839 150.765   9.430  1.00 98.86           C  
ATOM   5435  N   ILE A 360      47.066 153.241  14.744  1.00 98.92           N  
ATOM   5437  CA  ILE A 360      47.792 153.766  15.915  1.00 98.92           C  
ATOM   5439  C   ILE A 360      49.147 153.068  16.049  1.00 98.92           C  
ATOM   5440  CB  ILE A 360      46.965 153.609  17.214  1.00 98.92           C  
ATOM   5442  O   ILE A 360      49.191 151.842  16.177  1.00 98.92           O  
ATOM   5443  CG1 ILE A 360      45.625 154.371  17.113  1.00 98.92           C  
ATOM   5446  CG2 ILE A 360      47.769 154.096  18.439  1.00 98.92           C  
ATOM   5450  CD1 ILE A 360      44.686 154.201  18.311  1.00 98.92           C  
ATOM   5454  N   HIS A 361      50.243 153.832  16.081  1.00 98.90           N  
ATOM   5456  CA  HIS A 361      51.584 153.276  16.315  1.00 98.90           C  
ATOM   5458  C   HIS A 361      52.600 154.265  16.892  1.00 98.90           C  
ATOM   5459  CB  HIS A 361      52.111 152.617  15.033  1.00 98.90           C  
ATOM   5462  O   HIS A 361      52.407 155.470  16.813  1.00 98.90           O  
ATOM   5463  CG  HIS A 361      52.247 153.558  13.867  1.00 98.90           C  
ATOM   5464  CD2 HIS A 361      51.276 153.837  12.952  1.00 98.90           C  
ATOM   5466  ND1 HIS A 361      53.406 154.248  13.521  1.00 98.90           N  
ATOM   5467  CE1 HIS A 361      53.112 154.913  12.390  1.00 98.90           C  
ATOM   5469  NE2 HIS A 361      51.836 154.688  12.030  1.00 98.90           N  
ATOM   5471  N   ASP A 362      53.666 153.752  17.517  1.00 98.91           N  
ATOM   5473  CA  ASP A 362      54.717 154.549  18.178  1.00 98.91           C  
ATOM   5475  C   ASP A 362      54.138 155.533  19.215  1.00 98.91           C  
ATOM   5476  CB  ASP A 362      55.653 155.193  17.137  1.00 98.91           C  
ATOM   5479  O   ASP A 362      54.147 156.759  19.057  1.00 98.91           O  
ATOM   5480  CG  ASP A 362      56.959 155.735  17.742  1.00 98.91           C  
ATOM   5481  OD1 ASP A 362      57.092 155.836  18.982  1.00 98.91           O  
ATOM   5482  OD2 ASP A 362      57.882 156.046  16.959  1.00 98.91           O  
ATOM   5483  N   ILE A 363      53.560 154.960  20.276  1.00 98.84           N  
ATOM   5485  CA  ILE A 363      52.935 155.703  21.377  1.00 98.84           C  
ATOM   5487  C   ILE A 363      53.673 155.411  22.689  1.00 98.84           C  
ATOM   5488  CB  ILE A 363      51.427 155.380  21.491  1.00 98.84           C  
ATOM   5490  O   ILE A 363      53.779 154.253  23.100  1.00 98.84           O  
ATOM   5491  CG1 ILE A 363      50.640 155.486  20.164  1.00 98.84           C  
ATOM   5494  CG2 ILE A 363      50.767 156.251  22.574  1.00 98.84           C  
ATOM   5498  CD1 ILE A 363      50.552 156.878  19.534  1.00 98.84           C  
ATOM   5502  N   SER A 364      54.119 156.465  23.374  1.00 98.90           N  
ATOM   5504  CA  SER A 364      54.747 156.424  24.701  1.00 98.90           C  
ATOM   5506  C   SER A 364      53.899 157.205  25.708  1.00 98.90           C  
ATOM   5507  CB  SER A 364      56.167 156.992  24.612  1.00 98.90           C  
ATOM   5510  O   SER A 364      53.726 158.419  25.589  1.00 98.90           O  
ATOM   5511  OG  SER A 364      56.799 157.054  25.879  1.00 98.90           O  
ATOM   5513  N   ILE A 365      53.340 156.519  26.706  1.00 98.89           N  
ATOM   5515  CA  ILE A 365      52.489 157.124  27.743  1.00 98.89           C  
ATOM   5517  C   ILE A 365      53.116 156.878  29.115  1.00 98.89           C  
ATOM   5518  CB  ILE A 365      51.044 156.582  27.648  1.00 98.89           C  
ATOM   5520  O   ILE A 365      53.360 155.732  29.495  1.00 98.89           O  
ATOM   5521  CG1 ILE A 365      50.368 157.042  26.333  1.00 98.89           C  
ATOM   5524  CG2 ILE A 365      50.209 157.022  28.868  1.00 98.89           C  
ATOM   5528  CD1 ILE A 365      49.111 156.255  25.956  1.00 98.89           C  
ATOM   5532  N   ASN A 366      53.337 157.944  29.890  1.00 98.54           N  
ATOM   5534  CA  ASN A 366      53.833 157.858  31.263  1.00 98.54           C  
ATOM   5536  C   ASN A 366      53.042 158.766  32.212  1.00 98.54           C  
ATOM   5537  CB  ASN A 366      55.326 158.222  31.266  1.00 98.54           C  
ATOM   5540  O   ASN A 366      53.347 159.950  32.318  1.00 98.54           O  
ATOM   5541  CG  ASN A 366      55.909 158.239  32.671  1.00 98.54           C  
ATOM   5542  ND2 ASN A 366      57.021 158.907  32.867  1.00 98.54           N  
ATOM   5545  OD1 ASN A 366      55.450 157.592  33.600  1.00 98.54           O  
ATOM   5546  N   GLY A 367      52.091 158.202  32.953  1.00 96.39           N  
ATOM   5548  CA  GLY A 367      51.302 158.955  33.929  1.00 96.39           C  
ATOM   5551  C   GLY A 367      49.938 159.361  33.378  1.00 96.39           C  
ATOM   5552  O   GLY A 367      49.815 160.314  32.609  1.00 96.39           O  
ATOM   5553  N   SER A 368      48.909 158.632  33.807  1.00 97.22           N  
ATOM   5555  CA  SER A 368      47.501 158.924  33.547  1.00 97.22           C  
ATOM   5557  C   SER A 368      46.669 158.611  34.795  1.00 97.22           C  
ATOM   5558  CB  SER A 368      47.022 158.112  32.341  1.00 97.22           C  
ATOM   5561  O   SER A 368      46.673 157.479  35.267  1.00 97.22           O  
ATOM   5562  OG  SER A 368      45.623 158.195  32.164  1.00 97.22           O  
ATOM   5564  N   GLY A 369      45.911 159.571  35.321  1.00 96.04           N  
ATOM   5566  CA  GLY A 369      44.924 159.318  36.377  1.00 96.04           C  
ATOM   5569  C   GLY A 369      43.679 158.577  35.857  1.00 96.04           C  
ATOM   5570  O   GLY A 369      42.869 158.045  36.610  1.00 96.04           O  
ATOM   5571  N   GLY A 370      43.515 158.489  34.541  1.00 94.66           N  
ATOM   5573  CA  GLY A 370      42.528 157.647  33.888  1.00 94.66           C  
ATOM   5576  C   GLY A 370      43.180 156.469  33.177  1.00 94.66           C  
ATOM   5577  O   GLY A 370      43.818 155.608  33.783  1.00 94.66           O  
ATOM   5578  N   ASN A 371      42.929 156.386  31.874  1.00 96.22           N  
ATOM   5580  CA  ASN A 371      43.403 155.303  31.020  1.00 96.22           C  
ATOM   5582  C   ASN A 371      44.540 155.809  30.125  1.00 96.22           C  
ATOM   5583  CB  ASN A 371      42.240 154.759  30.169  1.00 96.22           C  
ATOM   5586  O   ASN A 371      44.453 156.927  29.632  1.00 96.22           O  
ATOM   5587  CG  ASN A 371      40.971 154.489  30.952  1.00 96.22           C  
ATOM   5588  ND2 ASN A 371      40.111 155.474  31.090  1.00 96.22           N  
ATOM   5591  OD1 ASN A 371      40.721 153.408  31.455  1.00 96.22           O  
ATOM   5592  N   GLY A 372      45.542 154.991  29.821  1.00 98.35           N  
ATOM   5594  CA  GLY A 372      46.580 155.373  28.865  1.00 98.35           C  
ATOM   5597  C   GLY A 372      45.990 155.599  27.470  1.00 98.35           C  
ATOM   5598  O   GLY A 372      45.775 156.736  27.045  1.00 98.35           O  
ATOM   5599  N   LEU A 373      45.690 154.504  26.776  1.00 98.50           N  
ATOM   5601  CA  LEU A 373      45.008 154.505  25.487  1.00 98.50           C  
ATOM   5603  C   LEU A 373      43.558 154.049  25.674  1.00 98.50           C  
ATOM   5604  CB  LEU A 373      45.804 153.626  24.507  1.00 98.50           C  
ATOM   5607  O   LEU A 373      43.293 152.912  26.061  1.00 98.50           O  
ATOM   5608  CG  LEU A 373      45.181 153.532  23.105  1.00 98.50           C  
ATOM   5610  CD1 LEU A 373      45.080 154.892  22.411  1.00 98.50           C  
ATOM   5614  CD2 LEU A 373      46.002 152.595  22.222  1.00 98.50           C  
ATOM   5618  N   ARG A 374      42.593 154.926  25.395  1.00 95.98           N  
ATOM   5620  CA  ARG A 374      41.161 154.627  25.514  1.00 95.98           C  
ATOM   5622  C   ARG A 374      40.488 154.725  24.158  1.00 95.98           C  
ATOM   5623  CB  ARG A 374      40.536 155.567  26.554  1.00 95.98           C  
ATOM   5626  O   ARG A 374      40.401 155.810  23.601  1.00 95.98           O  
ATOM   5627  CG  ARG A 374      39.036 155.306  26.750  1.00 95.98           C  
ATOM   5630  CD  ARG A 374      38.475 156.208  27.853  1.00 95.98           C  
ATOM   5633  NE  ARG A 374      37.030 155.978  28.058  1.00 95.98           N  
ATOM   5635  NH1 ARG A 374      36.644 157.793  29.409  1.00 95.98           N  
ATOM   5638  NH2 ARG A 374      34.941 156.477  28.800  1.00 95.98           N  
ATOM   5641  CZ  ARG A 374      36.214 156.749  28.755  1.00 95.98           C  
ATOM   5642  N   LEU A 375      39.940 153.615  23.678  1.00 94.67           N  
ATOM   5644  CA  LEU A 375      39.031 153.586  22.540  1.00 94.67           C  
ATOM   5646  C   LEU A 375      37.644 153.268  23.074  1.00 94.67           C  
ATOM   5647  CB  LEU A 375      39.471 152.540  21.508  1.00 94.67           C  
ATOM   5650  O   LEU A 375      37.468 152.242  23.726  1.00 94.67           O  
ATOM   5651  CG  LEU A 375      40.809 152.862  20.821  1.00 94.67           C  
ATOM   5653  CD1 LEU A 375      42.014 152.315  21.586  1.00 94.67           C  
ATOM   5657  CD2 LEU A 375      40.823 152.207  19.445  1.00 94.67           C  
ATOM   5661  N   GLN A 376      36.677 154.148  22.829  1.00 89.27           N  
ATOM   5663  CA  GLN A 376      35.317 153.996  23.326  1.00 89.27           C  
ATOM   5665  C   GLN A 376      34.300 154.135  22.200  1.00 89.27           C  
ATOM   5666  CB  GLN A 376      35.065 155.007  24.454  1.00 89.27           C  
ATOM   5669  O   GLN A 376      33.979 155.237  21.758  1.00 89.27           O  
ATOM   5670  CG  GLN A 376      33.707 154.804  25.145  1.00 89.27           C  
ATOM   5673  CD  GLN A 376      33.613 153.472  25.866  1.00 89.27           C  
ATOM   5674  NE2 GLN A 376      32.671 152.617  25.526  1.00 89.27           N  
ATOM   5677  OE1 GLN A 376      34.422 153.164  26.734  1.00 89.27           O  
ATOM   5678  N   SER A 377      33.727 153.006  21.797  1.00 85.08           N  
ATOM   5680  CA  SER A 377      32.449 153.017  21.092  1.00 85.08           C  
ATOM   5682  C   SER A 377      31.357 153.365  22.113  1.00 85.08           C  
ATOM   5683  CB  SER A 377      32.210 151.674  20.396  1.00 85.08           C  
ATOM   5686  O   SER A 377      31.031 152.557  22.987  1.00 85.08           O  
ATOM   5687  OG  SER A 377      33.312 151.313  19.593  1.00 85.08           O  
ATOM   5689  N   GLU A 378      30.859 154.602  22.098  1.00 71.17           N  
ATOM   5691  CA  GLU A 378      29.897 155.090  23.104  1.00 71.17           C  
ATOM   5693  C   GLU A 378      28.520 154.442  22.941  1.00 71.17           C  
ATOM   5694  CB  GLU A 378      29.720 156.608  23.014  1.00 71.17           C  
ATOM   5697  O   GLU A 378      27.717 154.447  23.874  1.00 71.17           O  
ATOM   5698  CG  GLU A 378      30.984 157.440  23.269  1.00 71.17           C  
ATOM   5701  CD  GLU A 378      31.492 157.390  24.720  1.00 71.17           C  
ATOM   5702  OE1 GLU A 378      32.644 157.842  24.946  1.00 71.17           O  
ATOM   5703  OE2 GLU A 378      30.776 156.856  25.599  1.00 71.17           O  
ATOM   5704  N   ASP A 379      28.236 153.834  21.788  1.00 52.50           N  
ATOM   5706  CA  ASP A 379      27.022 153.052  21.577  1.00 52.50           C  
ATOM   5708  C   ASP A 379      26.904 151.897  22.585  1.00 52.50           C  
ATOM   5709  CB  ASP A 379      26.910 152.595  20.112  1.00 52.50           C  
ATOM   5712  O   ASP A 379      25.800 151.609  23.037  1.00 52.50           O  
ATOM   5713  CG  ASP A 379      27.945 151.572  19.653  1.00 52.50           C  
ATOM   5714  OD1 ASP A 379      29.135 151.755  19.967  1.00 52.50           O  
ATOM   5715  OD2 ASP A 379      27.572 150.599  18.953  1.00 52.50           O  
ATOM   5716  N   LEU A 380      28.020 151.315  23.047  1.00 46.63           N  
ATOM   5718  CA  LEU A 380      28.032 150.301  24.118  1.00 46.63           C  
ATOM   5720  C   LEU A 380      27.396 150.792  25.427  1.00 46.63           C  
ATOM   5721  CB  LEU A 380      29.484 149.925  24.459  1.00 46.63           C  
ATOM   5724  O   LEU A 380      26.773 150.015  26.148  1.00 46.63           O  
ATOM   5725  CG  LEU A 380      30.262 149.220  23.347  1.00 46.63           C  
ATOM   5727  CD1 LEU A 380      31.728 149.119  23.730  1.00 46.63           C  
ATOM   5731  CD2 LEU A 380      29.757 147.810  23.103  1.00 46.63           C  
ATOM   5735  N   VAL A 381      27.612 152.067  25.761  1.00 43.01           N  
ATOM   5737  CA  VAL A 381      27.196 152.671  27.036  1.00 43.01           C  
ATOM   5739  C   VAL A 381      25.834 153.338  26.888  1.00 43.01           C  
ATOM   5740  CB  VAL A 381      28.252 153.684  27.526  1.00 43.01           C  
ATOM   5742  O   VAL A 381      24.983 153.234  27.766  1.00 43.01           O  
ATOM   5743  CG1 VAL A 381      27.874 154.289  28.885  1.00 43.01           C  
ATOM   5747  CG2 VAL A 381      29.632 153.025  27.679  1.00 43.01           C  
ATOM   5751  N   THR A 382      25.622 154.015  25.761  1.00 41.48           N  
ATOM   5753  CA  THR A 382      24.403 154.778  25.469  1.00 41.48           C  
ATOM   5755  C   THR A 382      23.276 153.916  24.897  1.00 41.48           C  
ATOM   5756  CB  THR A 382      24.706 155.925  24.497  1.00 41.48           C  
ATOM   5758  O   THR A 382      22.120 154.331  24.924  1.00 41.48           O  
ATOM   5759  CG2 THR A 382      25.739 156.920  25.031  1.00 41.48           C  
ATOM   5763  OG1 THR A 382      25.196 155.409  23.284  1.00 41.48           O  
ATOM   5765  N   GLY A 383      23.587 152.734  24.354  1.00 37.39           N  
ATOM   5767  CA  GLY A 383      22.641 151.868  23.644  1.00 37.39           C  
ATOM   5770  C   GLY A 383      22.251 152.366  22.246  1.00 37.39           C  
ATOM   5771  O   GLY A 383      21.394 151.762  21.594  1.00 37.39           O  
ATOM   5772  N   VAL A 384      22.849 153.466  21.767  1.00 35.81           N  
ATOM   5774  CA  VAL A 384      22.523 154.079  20.469  1.00 35.81           C  
ATOM   5776  C   VAL A 384      22.704 153.066  19.334  1.00 35.81           C  
ATOM   5777  CB  VAL A 384      23.352 155.359  20.244  1.00 35.81           C  
ATOM   5779  O   VAL A 384      23.679 152.325  19.284  1.00 35.81           O  
ATOM   5780  CG1 VAL A 384      23.235 155.911  18.815  1.00 35.81           C  
ATOM   5784  CG2 VAL A 384      22.863 156.470  21.184  1.00 35.81           C  
ATOM   5788  N   GLY A 385      21.733 152.995  18.420  1.00 35.92           N  
ATOM   5790  CA  GLY A 385      21.753 152.049  17.294  1.00 35.92           C  
ATOM   5793  C   GLY A 385      21.855 150.569  17.701  1.00 35.92           C  
ATOM   5794  O   GLY A 385      22.397 149.758  16.951  1.00 35.92           O  
ATOM   5795  N   GLY A 386      21.347 150.218  18.887  1.00 34.10           N  
ATOM   5797  CA  GLY A 386      21.350 148.857  19.430  1.00 34.10           C  
ATOM   5800  C   GLY A 386      22.527 148.558  20.357  1.00 34.10           C  
ATOM   5801  O   GLY A 386      22.542 147.500  20.977  1.00 34.10           O  
ATOM   5802  N   GLY A 387      23.483 149.484  20.475  1.00 37.39           N  
ATOM   5804  CA  GLY A 387      24.631 149.365  21.368  1.00 37.39           C  
ATOM   5807  C   GLY A 387      25.544 148.193  21.047  1.00 37.39           C  
ATOM   5808  O   GLY A 387      26.004 147.505  21.945  1.00 37.39           O  
ATOM   5809  N   ASN A 388      25.800 147.945  19.764  1.00 48.95           N  
ATOM   5811  CA  ASN A 388      26.578 146.789  19.314  1.00 48.95           C  
ATOM   5813  C   ASN A 388      28.105 146.989  19.399  1.00 48.95           C  
ATOM   5814  CB  ASN A 388      26.101 146.389  17.910  1.00 48.95           C  
ATOM   5817  O   ASN A 388      28.854 146.083  19.042  1.00 48.95           O  
ATOM   5818  CG  ASN A 388      24.682 145.848  17.926  1.00 48.95           C  
ATOM   5819  ND2 ASN A 388      23.813 146.355  17.084  1.00 48.95           N  
ATOM   5822  OD1 ASN A 388      24.332 144.957  18.678  1.00 48.95           O  
ATOM   5823  N   GLY A 389      28.583 148.155  19.842  1.00 60.12           N  
ATOM   5825  CA  GLY A 389      30.012 148.479  19.899  1.00 60.12           C  
ATOM   5828  C   GLY A 389      30.624 148.739  18.534  1.00 60.12           C  
ATOM   5829  O   GLY A 389      31.773 148.386  18.280  1.00 60.12           O  
ATOM   5830  N   THR A 390      29.837 149.314  17.630  1.00 78.69           N  
ATOM   5832  CA  THR A 390      30.209 149.497  16.216  1.00 78.69           C  
ATOM   5834  C   THR A 390      30.412 150.961  15.852  1.00 78.69           C  
ATOM   5835  CB  THR A 390      29.217 148.802  15.276  1.00 78.69           C  
ATOM   5837  O   THR A 390      30.474 151.305  14.670  1.00 78.69           O  
ATOM   5838  CG2 THR A 390      29.236 147.283  15.447  1.00 78.69           C  
ATOM   5842  OG1 THR A 390      27.908 149.249  15.533  1.00 78.69           O  
ATOM   5844  N   ALA A 391      30.506 151.846  16.849  1.00 86.55           N  
ATOM   5846  CA  ALA A 391      30.860 153.237  16.605  1.00 86.55           C  
ATOM   5848  C   ALA A 391      32.342 153.413  16.228  1.00 86.55           C  
ATOM   5849  CB  ALA A 391      30.440 154.080  17.810  1.00 86.55           C  
ATOM   5853  O   ALA A 391      32.642 154.266  15.393  1.00 86.55           O  
ATOM   5854  N   ILE A 392      33.242 152.580  16.772  1.00 92.83           N  
ATOM   5856  CA  ILE A 392      34.651 152.484  16.359  1.00 92.83           C  
ATOM   5858  C   ILE A 392      34.923 151.084  15.811  1.00 92.83           C  
ATOM   5859  CB  ILE A 392      35.623 152.844  17.507  1.00 92.83           C  
ATOM   5861  O   ILE A 392      34.804 150.087  16.528  1.00 92.83           O  
ATOM   5862  CG1 ILE A 392      35.303 154.239  18.088  1.00 92.83           C  
ATOM   5865  CG2 ILE A 392      37.076 152.789  16.994  1.00 92.83           C  
ATOM   5869  CD1 ILE A 392      36.205 154.659  19.255  1.00 92.83           C  
ATOM   5873  N   THR A 393      35.304 151.021  14.535  1.00 95.01           N  
ATOM   5875  CA  THR A 393      35.581 149.762  13.832  1.00 95.01           C  
ATOM   5877  C   THR A 393      36.892 149.797  13.053  1.00 95.01           C  
ATOM   5878  CB  THR A 393      34.434 149.356  12.894  1.00 95.01           C  
ATOM   5880  O   THR A 393      37.312 150.874  12.634  1.00 95.01           O  
ATOM   5881  CG2 THR A 393      33.076 149.307  13.588  1.00 95.01           C  
ATOM   5885  OG1 THR A 393      34.294 150.259  11.818  1.00 95.01           O  
ATOM   5887  N   ARG A 394      37.484 148.618  12.803  1.00 97.64           N  
ATOM   5889  CA  ARG A 394      38.725 148.434  12.017  1.00 97.64           C  
ATOM   5891  C   ARG A 394      39.889 149.198  12.636  1.00 97.64           C  
ATOM   5892  CB  ARG A 394      38.530 148.740  10.529  1.00 97.64           C  
ATOM   5895  O   ARG A 394      40.371 150.184  12.090  1.00 97.64           O  
ATOM   5896  CG  ARG A 394      37.399 147.915   9.920  1.00 97.64           C  
ATOM   5899  CD  ARG A 394      37.285 148.187   8.418  1.00 97.64           C  
ATOM   5902  NE  ARG A 394      36.047 147.595   7.882  1.00 97.64           N  
ATOM   5904  NH1 ARG A 394      34.597 149.209   8.621  1.00 97.64           N  
ATOM   5907  NH2 ARG A 394      33.812 147.354   7.622  1.00 97.64           N  
ATOM   5910  CZ  ARG A 394      34.826 148.055   8.043  1.00 97.64           C  
ATOM   5911  N   VAL A 395      40.277 148.753  13.824  1.00 98.76           N  
ATOM   5913  CA  VAL A 395      41.358 149.351  14.613  1.00 98.76           C  
ATOM   5915  C   VAL A 395      42.612 148.497  14.493  1.00 98.76           C  
ATOM   5916  CB  VAL A 395      40.939 149.488  16.084  1.00 98.76           C  
ATOM   5918  O   VAL A 395      42.563 147.297  14.756  1.00 98.76           O  
ATOM   5919  CG1 VAL A 395      42.071 150.043  16.951  1.00 98.76           C  
ATOM   5923  CG2 VAL A 395      39.712 150.396  16.237  1.00 98.76           C  
ATOM   5927  N   ASN A 396      43.739 149.122  14.172  1.00 98.89           N  
ATOM   5929  CA  ASN A 396      45.046 148.484  14.210  1.00 98.89           C  
ATOM   5931  C   ASN A 396      45.983 149.273  15.137  1.00 98.89           C  
ATOM   5932  CB  ASN A 396      45.545 148.334  12.771  1.00 98.89           C  
ATOM   5935  O   ASN A 396      46.230 150.462  14.924  1.00 98.89           O  
ATOM   5936  CG  ASN A 396      46.635 147.283  12.649  1.00 98.89           C  
ATOM   5937  ND2 ASN A 396      46.662 146.598  11.531  1.00 98.89           N  
ATOM   5940  OD1 ASN A 396      47.401 147.005  13.563  1.00 98.89           O  
ATOM   5941  N   ILE A 397      46.436 148.625  16.214  1.00 98.92           N  
ATOM   5943  CA  ILE A 397      47.348 149.198  17.212  1.00 98.92           C  
ATOM   5945  C   ILE A 397      48.652 148.408  17.165  1.00 98.92           C  
ATOM   5946  CB  ILE A 397      46.727 149.189  18.630  1.00 98.92           C  
ATOM   5948  O   ILE A 397      48.643 147.188  17.335  1.00 98.92           O  
ATOM   5949  CG1 ILE A 397      45.465 150.079  18.707  1.00 98.92           C  
ATOM   5952  CG2 ILE A 397      47.748 149.675  19.680  1.00 98.92           C  
ATOM   5956  CD1 ILE A 397      44.560 149.789  19.912  1.00 98.92           C  
ATOM   5960  N   SER A 398      49.779 149.097  16.999  1.00 98.90           N  
ATOM   5962  CA  SER A 398      51.100 148.464  17.045  1.00 98.90           C  
ATOM   5964  C   SER A 398      52.135 149.304  17.789  1.00 98.90           C  
ATOM   5965  CB  SER A 398      51.568 148.087  15.638  1.00 98.90           C  
ATOM   5968  O   SER A 398      51.999 150.517  17.856  1.00 98.90           O  
ATOM   5969  OG  SER A 398      51.783 149.231  14.845  1.00 98.90           O  
ATOM   5971  N   ASN A 399      53.175 148.676  18.346  1.00 98.87           N  
ATOM   5973  CA  ASN A 399      54.335 149.373  18.924  1.00 98.87           C  
ATOM   5975  C   ASN A 399      53.951 150.455  19.964  1.00 98.87           C  
ATOM   5976  CB  ASN A 399      55.213 149.898  17.766  1.00 98.87           C  
ATOM   5979  O   ASN A 399      54.096 151.657  19.725  1.00 98.87           O  
ATOM   5980  CG  ASN A 399      56.561 150.415  18.234  1.00 98.87           C  
ATOM   5981  ND2 ASN A 399      57.285 151.128  17.409  1.00 98.87           N  
ATOM   5984  OD1 ASN A 399      56.996 150.179  19.341  1.00 98.87           O  
ATOM   5985  N   VAL A 400      53.417 150.031  21.116  1.00 98.87           N  
ATOM   5987  CA  VAL A 400      52.991 150.939  22.200  1.00 98.87           C  
ATOM   5989  C   VAL A 400      53.664 150.600  23.532  1.00 98.87           C  
ATOM   5990  CB  VAL A 400      51.454 151.016  22.341  1.00 98.87           C  
ATOM   5992  O   VAL A 400      53.749 149.433  23.915  1.00 98.87           O  
ATOM   5993  CG1 VAL A 400      50.786 151.508  21.051  1.00 98.87           C  
ATOM   5997  CG2 VAL A 400      50.794 149.685  22.726  1.00 98.87           C  
ATOM   6001  N   THR A 401      54.092 151.630  24.264  1.00 98.93           N  
ATOM   6003  CA  THR A 401      54.634 151.520  25.627  1.00 98.93           C  
ATOM   6005  C   THR A 401      53.818 152.403  26.566  1.00 98.93           C  
ATOM   6006  CB  THR A 401      56.124 151.890  25.680  1.00 98.93           C  
ATOM   6008  O   THR A 401      53.797 153.627  26.434  1.00 98.93           O  
ATOM   6009  CG2 THR A 401      56.671 151.817  27.108  1.00 98.93           C  
ATOM   6013  OG1 THR A 401      56.871 150.967  24.922  1.00 98.93           O  
ATOM   6015  N   ILE A 402      53.137 151.792  27.534  1.00 98.93           N  
ATOM   6017  CA  ILE A 402      52.225 152.488  28.450  1.00 98.93           C  
ATOM   6019  C   ILE A 402      52.629 152.182  29.886  1.00 98.93           C  
ATOM   6020  CB  ILE A 402      50.754 152.098  28.172  1.00 98.93           C  
ATOM   6022  O   ILE A 402      52.759 151.017  30.259  1.00 98.93           O  
ATOM   6023  CG1 ILE A 402      50.396 152.325  26.684  1.00 98.93           C  
ATOM   6026  CG2 ILE A 402      49.820 152.888  29.109  1.00 98.93           C  
ATOM   6030  CD1 ILE A 402      48.949 151.982  26.311  1.00 98.93           C  
ATOM   6034  N   LYS A 403      52.804 153.213  30.716  1.00 98.84           N  
ATOM   6036  CA  LYS A 403      53.051 153.021  32.144  1.00 98.84           C  
ATOM   6038  C   LYS A 403      52.346 154.025  33.047  1.00 98.84           C  
ATOM   6039  CB  LYS A 403      54.560 152.919  32.425  1.00 98.84           C  
ATOM   6042  O   LYS A 403      52.088 155.160  32.645  1.00 98.84           O  
ATOM   6043  CG  LYS A 403      55.276 154.272  32.317  1.00 98.84           C  
ATOM   6046  CD  LYS A 403      56.777 154.111  32.570  1.00 98.84           C  
ATOM   6049  CE  LYS A 403      57.400 155.500  32.685  1.00 98.84           C  
ATOM   6052  NZ  LYS A 403      58.874 155.452  32.785  1.00 98.84           N  
ATOM   6056  N   ASN A 404      52.140 153.622  34.301  1.00 98.69           N  
ATOM   6058  CA  ASN A 404      51.613 154.464  35.380  1.00 98.69           C  
ATOM   6060  C   ASN A 404      50.205 155.006  35.074  1.00 98.69           C  
ATOM   6061  CB  ASN A 404      52.630 155.572  35.730  1.00 98.69           C  
ATOM   6064  O   ASN A 404      50.009 156.218  34.987  1.00 98.69           O  
ATOM   6065  CG  ASN A 404      53.992 155.059  36.148  1.00 98.69           C  
ATOM   6066  ND2 ASN A 404      55.047 155.766  35.815  1.00 98.69           N  
ATOM   6069  OD1 ASN A 404      54.149 154.036  36.788  1.00 98.69           O  
ATOM   6070  N   CYS A 405      49.224 154.117  34.884  1.00 98.02           N  
ATOM   6072  CA  CYS A 405      47.827 154.519  34.661  1.00 98.02           C  
ATOM   6074  C   CYS A 405      46.924 154.058  35.809  1.00 98.02           C  
ATOM   6075  CB  CYS A 405      47.291 154.038  33.303  1.00 98.02           C  
ATOM   6078  O   CYS A 405      46.734 152.857  35.989  1.00 98.02           O  
ATOM   6079  SG  CYS A 405      48.410 154.485  31.944  1.00 98.02           S  
ATOM   6081  N   GLU A 406      46.311 154.975  36.556  1.00 96.67           N  
ATOM   6083  CA  GLU A 406      45.454 154.624  37.701  1.00 96.67           C  
ATOM   6085  C   GLU A 406      44.269 153.728  37.311  1.00 96.67           C  
ATOM   6086  CB  GLU A 406      44.901 155.888  38.362  1.00 96.67           C  
ATOM   6089  O   GLU A 406      43.850 152.889  38.106  1.00 96.67           O  
ATOM   6090  CG  GLU A 406      45.938 156.708  39.136  1.00 96.67           C  
ATOM   6093  CD  GLU A 406      45.309 157.976  39.739  1.00 96.67           C  
ATOM   6094  OE1 GLU A 406      46.003 159.007  39.789  1.00 96.67           O  
ATOM   6095  OE2 GLU A 406      44.105 157.958  40.101  1.00 96.67           O  
ATOM   6096  N   SER A 407      43.750 153.857  36.082  1.00 94.73           N  
ATOM   6098  CA  SER A 407      42.734 152.957  35.530  1.00 94.73           C  
ATOM   6100  C   SER A 407      43.356 151.881  34.634  1.00 94.73           C  
ATOM   6101  CB  SER A 407      41.586 153.738  34.878  1.00 94.73           C  
ATOM   6104  O   SER A 407      43.761 150.825  35.110  1.00 94.73           O  
ATOM   6105  OG  SER A 407      40.451 152.913  34.694  1.00 94.73           O  
ATOM   6107  N   HIS A 408      43.392 152.057  33.317  1.00 96.29           N  
ATOM   6109  CA  HIS A 408      43.759 150.966  32.405  1.00 96.29           C  
ATOM   6111  C   HIS A 408      44.862 151.397  31.450  1.00 96.29           C  
ATOM   6112  CB  HIS A 408      42.509 150.451  31.676  1.00 96.29           C  
ATOM   6115  O   HIS A 408      44.858 152.541  31.007  1.00 96.29           O  
ATOM   6116  CG  HIS A 408      41.358 150.118  32.602  1.00 96.29           C  
ATOM   6117  CD2 HIS A 408      40.041 150.431  32.410  1.00 96.29           C  
ATOM   6119  ND1 HIS A 408      41.436 149.464  33.810  1.00 96.29           N  
ATOM   6121  CE1 HIS A 408      40.201 149.364  34.321  1.00 96.29           C  
ATOM   6123  NE2 HIS A 408      39.313 149.953  33.507  1.00 96.29           N  
ATOM   6124  N   GLY A 409      45.782 150.495  31.109  1.00 98.57           N  
ATOM   6126  CA  GLY A 409      46.777 150.748  30.071  1.00 98.57           C  
ATOM   6129  C   GLY A 409      46.086 150.966  28.727  1.00 98.57           C  
ATOM   6130  O   GLY A 409      46.085 152.077  28.204  1.00 98.57           O  
ATOM   6131  N   ILE A 410      45.412 149.928  28.229  1.00 98.57           N  
ATOM   6133  CA  ILE A 410      44.538 149.996  27.052  1.00 98.57           C  
ATOM   6135  C   ILE A 410      43.098 149.688  27.473  1.00 98.57           C  
ATOM   6136  CB  ILE A 410      45.021 149.050  25.925  1.00 98.57           C  
ATOM   6138  O   ILE A 410      42.835 148.642  28.062  1.00 98.57           O  
ATOM   6139  CG1 ILE A 410      46.504 149.308  25.571  1.00 98.57           C  
ATOM   6142  CG2 ILE A 410      44.131 149.237  24.679  1.00 98.57           C  
ATOM   6146  CD1 ILE A 410      47.084 148.356  24.517  1.00 98.57           C  
ATOM   6150  N   ARG A 411      42.144 150.559  27.135  1.00 95.01           N  
ATOM   6152  CA  ARG A 411      40.701 150.265  27.190  1.00 95.01           C  
ATOM   6154  C   ARG A 411      40.191 150.055  25.765  1.00 95.01           C  
ATOM   6155  CB  ARG A 411      39.967 151.367  27.963  1.00 95.01           C  
ATOM   6158  O   ARG A 411      40.065 151.018  25.009  1.00 95.01           O  
ATOM   6159  CG  ARG A 411      38.495 151.019  28.248  1.00 95.01           C  
ATOM   6162  CD  ARG A 411      37.885 152.141  29.096  1.00 95.01           C  
ATOM   6165  NE  ARG A 411      36.515 151.864  29.569  1.00 95.01           N  
ATOM   6167  NH1 ARG A 411      36.380 153.659  30.985  1.00 95.01           N  
ATOM   6170  NH2 ARG A 411      34.663 152.268  30.838  1.00 95.01           N  
ATOM   6173  CZ  ARG A 411      35.855 152.591  30.452  1.00 95.01           C  
ATOM   6174  N   ALA A 412      39.948 148.800  25.402  1.00 94.58           N  
ATOM   6176  CA  ALA A 412      39.768 148.335  24.029  1.00 94.58           C  
ATOM   6178  C   ALA A 412      38.287 148.076  23.685  1.00 94.58           C  
ATOM   6179  CB  ALA A 412      40.670 147.109  23.831  1.00 94.58           C  
ATOM   6183  O   ALA A 412      37.877 146.945  23.427  1.00 94.58           O  
ATOM   6184  N   ASN A 413      37.469 149.132  23.682  1.00 92.39           N  
ATOM   6186  CA  ASN A 413      36.033 149.033  23.397  1.00 92.39           C  
ATOM   6188  C   ASN A 413      35.716 149.316  21.915  1.00 92.39           C  
ATOM   6189  CB  ASN A 413      35.257 149.919  24.382  1.00 92.39           C  
ATOM   6192  O   ASN A 413      35.048 150.302  21.576  1.00 92.39           O  
ATOM   6193  CG  ASN A 413      35.310 149.458  25.822  1.00 92.39           C  
ATOM   6194  ND2 ASN A 413      35.046 150.352  26.745  1.00 92.39           N  
ATOM   6197  OD1 ASN A 413      35.526 148.297  26.135  1.00 92.39           O  
ATOM   6198  N   PHE A 414      36.233 148.461  21.030  1.00 92.77           N  
ATOM   6200  CA  PHE A 414      36.076 148.537  19.571  1.00 92.77           C  
ATOM   6202  C   PHE A 414      35.833 147.152  18.957  1.00 92.77           C  
ATOM   6203  CB  PHE A 414      37.316 149.198  18.950  1.00 92.77           C  
ATOM   6206  O   PHE A 414      36.093 146.122  19.584  1.00 92.77           O  
ATOM   6207  CG  PHE A 414      38.611 148.424  19.139  1.00 92.77           C  
ATOM   6208  CD1 PHE A 414      39.480 148.755  20.196  1.00 92.77           C  
ATOM   6210  CD2 PHE A 414      38.958 147.385  18.254  1.00 92.77           C  
ATOM   6212  CE1 PHE A 414      40.696 148.068  20.355  1.00 92.77           C  
ATOM   6214  CE2 PHE A 414      40.163 146.683  18.428  1.00 92.77           C  
ATOM   6216  CZ  PHE A 414      41.034 147.026  19.474  1.00 92.77           C  
ATOM   6218  N   THR A 415      35.358 147.123  17.713  1.00 93.76           N  
ATOM   6220  CA  THR A 415      35.105 145.883  16.958  1.00 93.76           C  
ATOM   6222  C   THR A 415      35.923 145.834  15.672  1.00 93.76           C  
ATOM   6223  CB  THR A 415      33.608 145.708  16.655  1.00 93.76           C  
ATOM   6225  O   THR A 415      36.171 146.871  15.063  1.00 93.76           O  
ATOM   6226  CG2 THR A 415      32.791 145.427  17.913  1.00 93.76           C  
ATOM   6230  OG1 THR A 415      33.038 146.865  16.099  1.00 93.76           O  
ATOM   6232  N   ASN A 416      36.299 144.631  15.227  1.00 96.28           N  
ATOM   6234  CA  ASN A 416      37.153 144.378  14.065  1.00 96.28           C  
ATOM   6236  C   ASN A 416      38.550 145.008  14.222  1.00 96.28           C  
ATOM   6237  CB  ASN A 416      36.442 144.881  12.795  1.00 96.28           C  
ATOM   6240  O   ASN A 416      38.702 146.218  14.057  1.00 96.28           O  
ATOM   6241  CG  ASN A 416      35.039 144.351  12.570  1.00 96.28           C  
ATOM   6242  ND2 ASN A 416      34.150 145.214  12.133  1.00 96.28           N  
ATOM   6245  OD1 ASN A 416      34.691 143.194  12.762  1.00 96.28           O  
ATOM   6246  N   GLY A 417      39.586 144.226  14.517  1.00 98.12           N  
ATOM   6248  CA  GLY A 417      40.920 144.813  14.632  1.00 98.12           C  
ATOM   6251  C   GLY A 417      42.031 143.883  15.088  1.00 98.12           C  
ATOM   6252  O   GLY A 417      41.815 142.694  15.303  1.00 98.12           O  
ATOM   6253  N   SER A 418      43.216 144.461  15.260  1.00 98.79           N  
ATOM   6255  CA  SER A 418      44.421 143.779  15.732  1.00 98.79           C  
ATOM   6257  C   SER A 418      45.234 144.679  16.663  1.00 98.79           C  
ATOM   6258  CB  SER A 418      45.286 143.315  14.551  1.00 98.79           C  
ATOM   6261  O   SER A 418      45.377 145.878  16.418  1.00 98.79           O  
ATOM   6262  OG  SER A 418      45.612 144.387  13.681  1.00 98.79           O  
ATOM   6264  N   VAL A 419      45.799 144.097  17.720  1.00 98.92           N  
ATOM   6266  CA  VAL A 419      46.750 144.748  18.632  1.00 98.92           C  
ATOM   6268  C   VAL A 419      48.036 143.929  18.651  1.00 98.92           C  
ATOM   6269  CB  VAL A 419      46.166 144.892  20.050  1.00 98.92           C  
ATOM   6271  O   VAL A 419      47.973 142.731  18.917  1.00 98.92           O  
ATOM   6272  CG1 VAL A 419      47.123 145.661  20.973  1.00 98.92           C  
ATOM   6276  CG2 VAL A 419      44.817 145.626  20.033  1.00 98.92           C  
ATOM   6280  N   THR A 420      49.185 144.552  18.374  1.00 98.89           N  
ATOM   6282  CA  THR A 420      50.482 143.857  18.269  1.00 98.89           C  
ATOM   6284  C   THR A 420      51.604 144.608  18.987  1.00 98.89           C  
ATOM   6285  CB  THR A 420      50.924 143.687  16.804  1.00 98.89           C  
ATOM   6287  O   THR A 420      51.778 145.802  18.762  1.00 98.89           O  
ATOM   6288  CG2 THR A 420      51.969 142.588  16.674  1.00 98.89           C  
ATOM   6292  OG1 THR A 420      49.857 143.347  15.952  1.00 98.89           O  
ATOM   6294  N   GLY A 421      52.439 143.929  19.775  1.00 98.56           N  
ATOM   6296  CA  GLY A 421      53.679 144.529  20.290  1.00 98.56           C  
ATOM   6299  C   GLY A 421      53.424 145.657  21.293  1.00 98.56           C  
ATOM   6300  O   GLY A 421      53.749 146.819  21.031  1.00 98.56           O  
ATOM   6301  N   ALA A 422      52.821 145.315  22.434  1.00 98.91           N  
ATOM   6303  CA  ALA A 422      52.510 146.257  23.507  1.00 98.91           C  
ATOM   6305  C   ALA A 422      53.267 145.916  24.800  1.00 98.91           C  
ATOM   6306  CB  ALA A 422      50.989 146.304  23.715  1.00 98.91           C  
ATOM   6310  O   ALA A 422      53.240 144.775  25.266  1.00 98.91           O  
ATOM   6311  N   TYR A 423      53.878 146.920  25.428  1.00 98.94           N  
ATOM   6313  CA  TYR A 423      54.429 146.821  26.779  1.00 98.94           C  
ATOM   6315  C   TYR A 423      53.624 147.713  27.731  1.00 98.94           C  
ATOM   6316  CB  TYR A 423      55.925 147.161  26.770  1.00 98.94           C  
ATOM   6319  O   TYR A 423      53.530 148.924  27.526  1.00 98.94           O  
ATOM   6320  CG  TYR A 423      56.554 147.057  28.147  1.00 98.94           C  
ATOM   6321  CD1 TYR A 423      56.494 148.159  29.018  1.00 98.94           C  
ATOM   6323  CD2 TYR A 423      57.133 145.850  28.585  1.00 98.94           C  
ATOM   6325  CE1 TYR A 423      56.998 148.062  30.324  1.00 98.94           C  
ATOM   6327  CE2 TYR A 423      57.613 145.737  29.907  1.00 98.94           C  
ATOM   6329  OH  TYR A 423      58.019 146.768  32.053  1.00 98.94           O  
ATOM   6331  CZ  TYR A 423      57.540 146.845  30.781  1.00 98.94           C  
ATOM   6332  N   ILE A 424      53.033 147.125  28.774  1.00 98.96           N  
ATOM   6334  CA  ILE A 424      52.139 147.824  29.707  1.00 98.96           C  
ATOM   6336  C   ILE A 424      52.604 147.591  31.146  1.00 98.96           C  
ATOM   6337  CB  ILE A 424      50.665 147.413  29.498  1.00 98.96           C  
ATOM   6339  O   ILE A 424      52.747 146.445  31.574  1.00 98.96           O  
ATOM   6340  CG1 ILE A 424      50.240 147.507  28.011  1.00 98.96           C  
ATOM   6343  CG2 ILE A 424      49.771 148.312  30.374  1.00 98.96           C  
ATOM   6347  CD1 ILE A 424      48.825 146.992  27.722  1.00 98.96           C  
ATOM   6351  N   GLU A 425      52.822 148.658  31.915  1.00 98.93           N  
ATOM   6353  CA  GLU A 425      53.374 148.564  33.271  1.00 98.93           C  
ATOM   6355  C   GLU A 425      52.663 149.453  34.299  1.00 98.93           C  
ATOM   6356  CB  GLU A 425      54.883 148.846  33.229  1.00 98.93           C  
ATOM   6359  O   GLU A 425      52.394 150.620  34.042  1.00 98.93           O  
ATOM   6360  CG  GLU A 425      55.617 148.668  34.571  1.00 98.93           C  
ATOM   6363  CD  GLU A 425      57.088 149.105  34.480  1.00 98.93           C  
ATOM   6364  OE1 GLU A 425      57.674 149.549  35.490  1.00 98.93           O  
ATOM   6365  OE2 GLU A 425      57.691 149.054  33.383  1.00 98.93           O  
ATOM   6366  N   ALA A 426      52.447 148.945  35.516  1.00 98.79           N  
ATOM   6368  CA  ALA A 426      51.950 149.746  36.642  1.00 98.79           C  
ATOM   6370  C   ALA A 426      50.612 150.458  36.341  1.00 98.79           C  
ATOM   6371  CB  ALA A 426      53.067 150.674  37.149  1.00 98.79           C  
ATOM   6375  O   ALA A 426      50.451 151.659  36.568  1.00 98.79           O  
ATOM   6376  N   CYS A 427      49.646 149.705  35.811  1.00 98.67           N  
ATOM   6378  CA  CYS A 427      48.271 150.158  35.600  1.00 98.67           C  
ATOM   6380  C   CYS A 427      47.290 149.357  36.472  1.00 98.67           C  
ATOM   6381  CB  CYS A 427      47.908 150.066  34.109  1.00 98.67           C  
ATOM   6384  O   CYS A 427      47.611 148.244  36.878  1.00 98.67           O  
ATOM   6385  SG  CYS A 427      49.099 150.936  33.043  1.00 98.67           S  
ATOM   6387  N   ASN A 428      46.065 149.826  36.733  1.00 97.10           N  
ATOM   6389  CA  ASN A 428      45.097 148.947  37.407  1.00 97.10           C  
ATOM   6391  C   ASN A 428      44.720 147.743  36.521  1.00 97.10           C  
ATOM   6392  CB  ASN A 428      43.916 149.730  38.003  1.00 97.10           C  
ATOM   6395  O   ASN A 428      44.900 146.611  36.956  1.00 97.10           O  
ATOM   6396  CG  ASN A 428      42.751 148.836  38.357  1.00 97.10           C  
ATOM   6397  ND2 ASN A 428      41.598 149.050  37.766  1.00 97.10           N  
ATOM   6400  OD1 ASN A 428      42.860 147.926  39.157  1.00 97.10           O  
ATOM   6401  N   ALA A 429      44.315 147.946  35.264  1.00 98.18           N  
ATOM   6403  CA  ALA A 429      44.308 146.855  34.277  1.00 98.18           C  
ATOM   6405  C   ALA A 429      45.350 147.089  33.186  1.00 98.18           C  
ATOM   6406  CB  ALA A 429      42.912 146.608  33.697  1.00 98.18           C  
ATOM   6410  O   ALA A 429      45.574 148.233  32.799  1.00 98.18           O  
ATOM   6411  N   GLY A 430      45.960 146.025  32.665  1.00 98.74           N  
ATOM   6413  CA  GLY A 430      46.807 146.140  31.477  1.00 98.74           C  
ATOM   6416  C   GLY A 430      45.942 146.420  30.249  1.00 98.74           C  
ATOM   6417  O   GLY A 430      45.981 147.513  29.687  1.00 98.74           O  
ATOM   6418  N   ILE A 431      45.088 145.454  29.912  1.00 98.67           N  
ATOM   6420  CA  ILE A 431      44.056 145.554  28.879  1.00 98.67           C  
ATOM   6422  C   ILE A 431      42.689 145.404  29.548  1.00 98.67           C  
ATOM   6423  CB  ILE A 431      44.274 144.498  27.773  1.00 98.67           C  
ATOM   6425  O   ILE A 431      42.435 144.422  30.245  1.00 98.67           O  
ATOM   6426  CG1 ILE A 431      45.674 144.659  27.139  1.00 98.67           C  
ATOM   6429  CG2 ILE A 431      43.175 144.615  26.697  1.00 98.67           C  
ATOM   6433  CD1 ILE A 431      46.029 143.550  26.148  1.00 98.67           C  
ATOM   6437  N   ALA A 432      41.804 146.370  29.322  1.00 95.67           N  
ATOM   6439  CA  ALA A 432      40.419 146.355  29.768  1.00 95.67           C  
ATOM   6441  C   ALA A 432      39.464 146.299  28.570  1.00 95.67           C  
ATOM   6442  CB  ALA A 432      40.159 147.568  30.661  1.00 95.67           C  
ATOM   6446  O   ALA A 432      39.561 147.116  27.655  1.00 95.67           O  
ATOM   6447  N   ILE A 433      38.519 145.362  28.595  1.00 93.67           N  
ATOM   6449  CA  ILE A 433      37.518 145.145  27.545  1.00 93.67           C  
ATOM   6451  C   ILE A 433      36.133 145.146  28.183  1.00 93.67           C  
ATOM   6452  CB  ILE A 433      37.787 143.822  26.788  1.00 93.67           C  
ATOM   6454  O   ILE A 433      35.862 144.394  29.116  1.00 93.67           O  
ATOM   6455  CG1 ILE A 433      39.200 143.817  26.162  1.00 93.67           C  
ATOM   6458  CG2 ILE A 433      36.719 143.600  25.698  1.00 93.67           C  
ATOM   6462  CD1 ILE A 433      39.628 142.457  25.608  1.00 93.67           C  
ATOM   6466  N   GLU A 434      35.224 145.960  27.670  1.00 87.92           N  
ATOM   6468  CA  GLU A 434      33.823 145.952  28.098  1.00 87.92           C  
ATOM   6470  C   GLU A 434      32.857 145.655  26.937  1.00 87.92           C  
ATOM   6471  CB  GLU A 434      33.473 147.275  28.772  1.00 87.92           C  
ATOM   6474  O   GLU A 434      31.724 145.233  27.167  1.00 87.92           O  
ATOM   6475  CG  GLU A 434      34.371 147.737  29.933  1.00 87.92           C  
ATOM   6478  CD  GLU A 434      34.054 149.195  30.273  1.00 87.92           C  
ATOM   6479  OE1 GLU A 434      33.586 149.545  31.382  1.00 87.92           O  
ATOM   6480  OE2 GLU A 434      34.250 150.052  29.383  1.00 87.92           O  
ATOM   6481  N   GLY A 435      33.304 145.829  25.691  1.00 85.21           N  
ATOM   6483  CA  GLY A 435      32.585 145.410  24.488  1.00 85.21           C  
ATOM   6486  C   GLY A 435      33.520 145.363  23.281  1.00 85.21           C  
ATOM   6487  O   GLY A 435      34.030 146.402  22.871  1.00 85.21           O  
ATOM   6488  N   SER A 436      33.760 144.169  22.729  1.00 90.99           N  
ATOM   6490  CA  SER A 436      34.652 143.972  21.578  1.00 90.99           C  
ATOM   6492  C   SER A 436      34.349 142.676  20.817  1.00 90.99           C  
ATOM   6493  CB  SER A 436      36.106 143.962  22.058  1.00 90.99           C  
ATOM   6496  O   SER A 436      33.995 141.668  21.420  1.00 90.99           O  
ATOM   6497  OG  SER A 436      36.977 143.915  20.954  1.00 90.99           O  
ATOM   6499  N   SER A 437      34.492 142.677  19.493  1.00 93.18           N  
ATOM   6501  CA  SER A 437      34.240 141.510  18.636  1.00 93.18           C  
ATOM   6503  C   SER A 437      35.237 141.455  17.493  1.00 93.18           C  
ATOM   6504  CB  SER A 437      32.814 141.536  18.061  1.00 93.18           C  
ATOM   6507  O   SER A 437      35.513 142.499  16.905  1.00 93.18           O  
ATOM   6508  OG  SER A 437      32.562 140.487  17.132  1.00 93.18           O  
ATOM   6510  N   ASP A 438      35.679 140.251  17.121  1.00 96.70           N  
ATOM   6512  CA  ASP A 438      36.592 140.013  15.993  1.00 96.70           C  
ATOM   6514  C   ASP A 438      37.927 140.766  16.152  1.00 96.70           C  
ATOM   6515  CB  ASP A 438      35.885 140.307  14.652  1.00 96.70           C  
ATOM   6518  O   ASP A 438      38.306 141.570  15.296  1.00 96.70           O  
ATOM   6519  CG  ASP A 438      34.582 139.532  14.477  1.00 96.70           C  
ATOM   6520  OD1 ASP A 438      34.619 138.292  14.400  1.00 96.70           O  
ATOM   6521  OD2 ASP A 438      33.478 140.127  14.374  1.00 96.70           O  
ATOM   6522  N   VAL A 439      38.604 140.551  17.287  1.00 98.27           N  
ATOM   6524  CA  VAL A 439      39.872 141.223  17.619  1.00 98.27           C  
ATOM   6526  C   VAL A 439      40.925 140.216  18.067  1.00 98.27           C  
ATOM   6527  CB  VAL A 439      39.702 142.344  18.669  1.00 98.27           C  
ATOM   6529  O   VAL A 439      40.652 139.331  18.882  1.00 98.27           O  
ATOM   6530  CG1 VAL A 439      41.011 143.107  18.923  1.00 98.27           C  
ATOM   6534  CG2 VAL A 439      38.654 143.373  18.229  1.00 98.27           C  
ATOM   6538  N   THR A 440      42.141 140.387  17.562  1.00 98.87           N  
ATOM   6540  CA  THR A 440      43.317 139.599  17.937  1.00 98.87           C  
ATOM   6542  C   THR A 440      44.326 140.459  18.710  1.00 98.87           C  
ATOM   6543  CB  THR A 440      43.940 138.948  16.695  1.00 98.87           C  
ATOM   6545  O   THR A 440      44.561 141.622  18.378  1.00 98.87           O  
ATOM   6546  CG2 THR A 440      42.989 137.983  15.984  1.00 98.87           C  
ATOM   6550  OG1 THR A 440      44.275 139.929  15.746  1.00 98.87           O  
ATOM   6552  N   TYR A 441      44.904 139.899  19.770  1.00 98.89           N  
ATOM   6554  CA  TYR A 441      45.933 140.515  20.611  1.00 98.89           C  
ATOM   6556  C   TYR A 441      47.181 139.635  20.575  1.00 98.89           C  
ATOM   6557  CB  TYR A 441      45.424 140.646  22.057  1.00 98.89           C  
ATOM   6560  O   TYR A 441      47.067 138.441  20.856  1.00 98.89           O  
ATOM   6561  CG  TYR A 441      44.225 141.554  22.247  1.00 98.89           C  
ATOM   6562  CD1 TYR A 441      44.405 142.896  22.631  1.00 98.89           C  
ATOM   6564  CD2 TYR A 441      42.926 141.047  22.050  1.00 98.89           C  
ATOM   6566  CE1 TYR A 441      43.288 143.735  22.807  1.00 98.89           C  
ATOM   6568  CE2 TYR A 441      41.806 141.883  22.212  1.00 98.89           C  
ATOM   6570  OH  TYR A 441      40.915 144.050  22.727  1.00 98.89           O  
ATOM   6572  CZ  TYR A 441      41.990 143.232  22.585  1.00 98.89           C  
ATOM   6573  N   ASP A 442      48.340 140.205  20.251  1.00 98.90           N  
ATOM   6575  CA  ASP A 442      49.576 139.446  20.042  1.00 98.90           C  
ATOM   6577  C   ASP A 442      50.839 140.169  20.557  1.00 98.90           C  
ATOM   6578  CB  ASP A 442      49.697 139.085  18.558  1.00 98.90           C  
ATOM   6581  O   ASP A 442      50.928 141.403  20.521  1.00 98.90           O  
ATOM   6582  CG  ASP A 442      50.675 137.928  18.408  1.00 98.90           C  
ATOM   6583  OD1 ASP A 442      50.180 136.776  18.468  1.00 98.90           O  
ATOM   6584  OD2 ASP A 442      51.879 138.232  18.430  1.00 98.90           O  
ATOM   6585  N   ASN A 443      51.809 139.392  21.047  1.00 98.87           N  
ATOM   6587  CA  ASN A 443      53.114 139.821  21.555  1.00 98.87           C  
ATOM   6589  C   ASN A 443      53.025 140.945  22.604  1.00 98.87           C  
ATOM   6590  CB  ASN A 443      54.054 140.136  20.376  1.00 98.87           C  
ATOM   6593  O   ASN A 443      53.432 142.088  22.367  1.00 98.87           O  
ATOM   6594  CG  ASN A 443      55.502 140.202  20.822  1.00 98.87           C  
ATOM   6595  ND2 ASN A 443      56.377 140.868  20.114  1.00 98.87           N  
ATOM   6598  OD1 ASN A 443      55.896 139.648  21.831  1.00 98.87           O  
ATOM   6599  N   ILE A 444      52.452 140.631  23.769  1.00 98.93           N  
ATOM   6601  CA  ILE A 444      52.153 141.623  24.816  1.00 98.93           C  
ATOM   6603  C   ILE A 444      52.846 141.264  26.131  1.00 98.93           C  
ATOM   6604  CB  ILE A 444      50.627 141.833  24.980  1.00 98.93           C  
ATOM   6606  O   ILE A 444      52.708 140.155  26.643  1.00 98.93           O  
ATOM   6607  CG1 ILE A 444      49.994 142.202  23.617  1.00 98.93           C  
ATOM   6610  CG2 ILE A 444      50.335 142.898  26.056  1.00 98.93           C  
ATOM   6614  CD1 ILE A 444      48.515 142.592  23.641  1.00 98.93           C  
ATOM   6618  N   THR A 445      53.524 142.239  26.739  1.00 98.95           N  
ATOM   6620  CA  THR A 445      54.069 142.119  28.100  1.00 98.95           C  
ATOM   6622  C   THR A 445      53.311 143.039  29.053  1.00 98.95           C  
ATOM   6623  CB  THR A 445      55.576 142.397  28.123  1.00 98.95           C  
ATOM   6625  O   THR A 445      53.220 144.244  28.820  1.00 98.95           O  
ATOM   6626  CG2 THR A 445      56.169 142.323  29.532  1.00 98.95           C  
ATOM   6630  OG1 THR A 445      56.255 141.411  27.386  1.00 98.95           O  
ATOM   6632  N   ILE A 446      52.783 142.484  30.148  1.00 98.96           N  
ATOM   6634  CA  ILE A 446      52.056 143.224  31.189  1.00 98.96           C  
ATOM   6636  C   ILE A 446      52.747 143.019  32.539  1.00 98.96           C  
ATOM   6637  CB  ILE A 446      50.559 142.846  31.245  1.00 98.96           C  
ATOM   6639  O   ILE A 446      52.838 141.899  33.045  1.00 98.96           O  
ATOM   6640  CG1 ILE A 446      49.906 142.855  29.841  1.00 98.96           C  
ATOM   6643  CG2 ILE A 446      49.843 143.825  32.194  1.00 98.96           C  
ATOM   6647  CD1 ILE A 446      48.424 142.462  29.809  1.00 98.96           C  
ATOM   6651  N   LYS A 447      53.224 144.105  33.151  1.00 98.93           N  
ATOM   6653  CA  LYS A 447      54.034 144.057  34.375  1.00 98.93           C  
ATOM   6655  C   LYS A 447      53.467 144.942  35.476  1.00 98.93           C  
ATOM   6656  CB  LYS A 447      55.484 144.393  34.004  1.00 98.93           C  
ATOM   6659  O   LYS A 447      53.136 146.096  35.250  1.00 98.93           O  
ATOM   6660  CG  LYS A 447      56.457 144.325  35.193  1.00 98.93           C  
ATOM   6663  CD  LYS A 447      57.882 144.107  34.667  1.00 98.93           C  
ATOM   6666  CE  LYS A 447      58.925 144.013  35.780  1.00 98.93           C  
ATOM   6669  NZ  LYS A 447      60.257 143.707  35.198  1.00 98.93           N  
ATOM   6673  N   ASN A 448      53.398 144.438  36.704  1.00 98.72           N  
ATOM   6675  CA  ASN A 448      52.970 145.218  37.873  1.00 98.72           C  
ATOM   6677  C   ASN A 448      51.572 145.858  37.736  1.00 98.72           C  
ATOM   6678  CB  ASN A 448      54.060 146.241  38.252  1.00 98.72           C  
ATOM   6681  O   ASN A 448      51.311 146.885  38.357  1.00 98.72           O  
ATOM   6682  CG  ASN A 448      55.428 145.642  38.507  1.00 98.72           C  
ATOM   6683  ND2 ASN A 448      56.468 146.426  38.336  1.00 98.72           N  
ATOM   6686  OD1 ASN A 448      55.604 144.487  38.864  1.00 98.72           O  
ATOM   6687  N   CYS A 449      50.680 145.285  36.921  1.00 98.82           N  
ATOM   6689  CA  CYS A 449      49.293 145.739  36.819  1.00 98.82           C  
ATOM   6691  C   CYS A 449      48.389 144.934  37.753  1.00 98.82           C  
ATOM   6692  CB  CYS A 449      48.789 145.645  35.371  1.00 98.82           C  
ATOM   6695  O   CYS A 449      48.573 143.726  37.846  1.00 98.82           O  
ATOM   6696  SG  CYS A 449      49.743 146.744  34.287  1.00 98.82           S  
ATOM   6698  N   SER A 450      47.391 145.537  38.401  1.00 98.42           N  
ATOM   6700  CA  SER A 450      46.550 144.810  39.372  1.00 98.42           C  
ATOM   6702  C   SER A 450      45.786 143.640  38.737  1.00 98.42           C  
ATOM   6703  CB  SER A 450      45.564 145.745  40.081  1.00 98.42           C  
ATOM   6706  O   SER A 450      45.882 142.510  39.216  1.00 98.42           O  
ATOM   6707  OG  SER A 450      46.234 146.848  40.662  1.00 98.42           O  
ATOM   6709  N   GLN A 451      45.083 143.905  37.632  1.00 98.00           N  
ATOM   6711  CA  GLN A 451      44.297 142.957  36.833  1.00 98.00           C  
ATOM   6713  C   GLN A 451      44.750 143.000  35.357  1.00 98.00           C  
ATOM   6714  CB  GLN A 451      42.795 143.277  36.973  1.00 98.00           C  
ATOM   6717  O   GLN A 451      44.161 143.721  34.552  1.00 98.00           O  
ATOM   6718  CG  GLN A 451      42.273 142.985  38.387  1.00 98.00           C  
ATOM   6721  CD  GLN A 451      40.761 143.158  38.541  1.00 98.00           C  
ATOM   6722  NE2 GLN A 451      40.137 142.344  39.360  1.00 98.00           N  
ATOM   6725  OE1 GLN A 451      40.100 144.022  37.970  1.00 98.00           O  
ATOM   6726  N   PRO A 452      45.821 142.284  34.980  1.00 98.83           N  
ATOM   6727  CA  PRO A 452      46.453 142.341  33.661  1.00 98.83           C  
ATOM   6729  C   PRO A 452      45.496 142.304  32.463  1.00 98.83           C  
ATOM   6730  CB  PRO A 452      47.422 141.162  33.641  1.00 98.83           C  
ATOM   6733  O   PRO A 452      45.551 143.218  31.643  1.00 98.83           O  
ATOM   6734  CG  PRO A 452      47.851 141.070  35.100  1.00 98.83           C  
ATOM   6737  CD  PRO A 452      46.617 141.485  35.884  1.00 98.83           C  
ATOM   6740  N   ILE A 453      44.605 141.311  32.378  1.00 98.81           N  
ATOM   6742  CA  ILE A 453      43.568 141.221  31.342  1.00 98.81           C  
ATOM   6744  C   ILE A 453      42.203 141.188  32.025  1.00 98.81           C  
ATOM   6745  CB  ILE A 453      43.778 140.010  30.405  1.00 98.81           C  
ATOM   6747  O   ILE A 453      41.813 140.193  32.641  1.00 98.81           O  
ATOM   6748  CG1 ILE A 453      45.200 140.017  29.799  1.00 98.81           C  
ATOM   6751  CG2 ILE A 453      42.717 140.040  29.284  1.00 98.81           C  
ATOM   6755  CD1 ILE A 453      45.509 138.814  28.903  1.00 98.81           C  
ATOM   6759  N   LEU A 454      41.470 142.289  31.897  1.00 97.21           N  
ATOM   6761  CA  LEU A 454      40.176 142.506  32.522  1.00 97.21           C  
ATOM   6763  C   LEU A 454      39.087 142.586  31.453  1.00 97.21           C  
ATOM   6764  CB  LEU A 454      40.272 143.799  33.353  1.00 97.21           C  
ATOM   6767  O   LEU A 454      39.091 143.498  30.632  1.00 97.21           O  
ATOM   6768  CG  LEU A 454      38.954 144.224  34.018  1.00 97.21           C  
ATOM   6770  CD1 LEU A 454      38.471 143.160  34.996  1.00 97.21           C  
ATOM   6774  CD2 LEU A 454      39.139 145.537  34.776  1.00 97.21           C  
ATOM   6778  N   CYS A 455      38.096 141.702  31.501  1.00 94.09           N  
ATOM   6780  CA  CYS A 455      36.880 141.841  30.715  1.00 94.09           C  
ATOM   6782  C   CYS A 455      35.666 142.007  31.630  1.00 94.09           C  
ATOM   6783  CB  CYS A 455      36.747 140.684  29.733  1.00 94.09           C  
ATOM   6786  O   CYS A 455      35.176 141.038  32.209  1.00 94.09           O  
ATOM   6787  SG  CYS A 455      35.361 141.002  28.604  1.00 94.09           S  
ATOM   6789  N   ARG A 456      35.164 143.241  31.753  1.00 87.36           N  
ATOM   6791  CA  ARG A 456      33.888 143.535  32.426  1.00 87.36           C  
ATOM   6793  C   ARG A 456      32.822 143.817  31.389  1.00 87.36           C  
ATOM   6794  CB  ARG A 456      34.009 144.646  33.471  1.00 87.36           C  
ATOM   6797  O   ARG A 456      32.446 144.965  31.167  1.00 87.36           O  
ATOM   6798  CG  ARG A 456      34.778 144.162  34.701  1.00 87.36           C  
ATOM   6801  CD  ARG A 456      34.712 145.228  35.798  1.00 87.36           C  
ATOM   6804  NE  ARG A 456      35.719 144.982  36.845  1.00 87.36           N  
ATOM   6806  NH1 ARG A 456      35.919 147.140  37.601  1.00 87.36           N  
ATOM   6809  NH2 ARG A 456      37.322 145.577  38.353  1.00 87.36           N  
ATOM   6812  CZ  ARG A 456      36.307 145.893  37.599  1.00 87.36           C  
ATOM   6813  N   TYR A 457      32.383 142.763  30.714  1.00 75.51           N  
ATOM   6815  CA  TYR A 457      31.537 142.911  29.541  1.00 75.51           C  
ATOM   6817  C   TYR A 457      30.128 143.423  29.883  1.00 75.51           C  
ATOM   6818  CB  TYR A 457      31.553 141.646  28.683  1.00 75.51           C  
ATOM   6821  O   TYR A 457      29.490 143.018  30.866  1.00 75.51           O  
ATOM   6822  CG  TYR A 457      31.020 140.414  29.371  1.00 75.51           C  
ATOM   6823  CD1 TYR A 457      31.852 139.663  30.228  1.00 75.51           C  
ATOM   6825  CD2 TYR A 457      29.690 140.022  29.139  1.00 75.51           C  
ATOM   6827  CE1 TYR A 457      31.343 138.517  30.860  1.00 75.51           C  
ATOM   6829  CE2 TYR A 457      29.184 138.871  29.761  1.00 75.51           C  
ATOM   6831  OH  TYR A 457      29.517 137.027  31.228  1.00 75.51           O  
ATOM   6833  CZ  TYR A 457      30.012 138.127  30.624  1.00 75.51           C  
ATOM   6834  N   TYR A 458      29.681 144.362  29.053  1.00 69.65           N  
ATOM   6836  CA  TYR A 458      28.342 144.948  29.005  1.00 69.65           C  
ATOM   6838  C   TYR A 458      27.338 143.981  28.339  1.00 69.65           C  
ATOM   6839  CB  TYR A 458      28.499 146.295  28.261  1.00 69.65           C  
ATOM   6842  O   TYR A 458      27.723 142.878  27.959  1.00 69.65           O  
ATOM   6843  CG  TYR A 458      28.976 147.417  29.163  1.00 69.65           C  
ATOM   6844  CD1 TYR A 458      28.267 147.809  30.318  1.00 69.65           C  
ATOM   6846  CD2 TYR A 458      30.173 148.066  28.836  1.00 69.65           C  
ATOM   6848  CE1 TYR A 458      28.818 148.772  31.189  1.00 69.65           C  
ATOM   6850  CE2 TYR A 458      30.737 149.002  29.716  1.00 69.65           C  
ATOM   6852  OH  TYR A 458      30.769 150.063  31.844  1.00 69.65           O  
ATOM   6854  CZ  TYR A 458      30.104 149.303  30.930  1.00 69.65           C  
ATOM   6855  N   PRO A 459      26.055 144.361  28.153  1.00 59.45           N  
ATOM   6856  CA  PRO A 459      25.060 143.633  27.332  1.00 59.45           C  
ATOM   6858  C   PRO A 459      25.499 143.233  25.921  1.00 59.45           C  
ATOM   6859  CB  PRO A 459      23.876 144.595  27.146  1.00 59.45           C  
ATOM   6862  O   PRO A 459      24.725 142.647  25.174  1.00 59.45           O  
ATOM   6863  CG  PRO A 459      24.309 145.909  27.786  1.00 59.45           C  
ATOM   6866  CD  PRO A 459      25.421 145.527  28.743  1.00 59.45           C  
ATOM   6869  N   VAL A 460      26.688 143.625  25.513  1.00 78.12           N  
ATOM   6871  CA  VAL A 460      27.171 143.513  24.157  1.00 78.12           C  
ATOM   6873  C   VAL A 460      28.041 142.274  24.094  1.00 78.12           C  
ATOM   6874  CB  VAL A 460      27.891 144.800  23.739  1.00 78.12           C  
ATOM   6876  O   VAL A 460      28.822 141.997  25.006  1.00 78.12           O  
ATOM   6877  CG1 VAL A 460      28.007 144.807  22.212  1.00 78.12           C  
ATOM   6881  CG2 VAL A 460      27.085 146.006  24.260  1.00 78.12           C  
ATOM   6885  N   VAL A 461      27.869 141.495  23.032  1.00 83.60           N  
ATOM   6887  CA  VAL A 461      28.530 140.200  22.903  1.00 83.60           C  
ATOM   6889  C   VAL A 461      30.030 140.429  22.701  1.00 83.60           C  
ATOM   6890  CB  VAL A 461      27.934 139.361  21.751  1.00 83.60           C  
ATOM   6892  O   VAL A 461      30.456 140.800  21.610  1.00 83.60           O  
ATOM   6893  CG1 VAL A 461      28.374 137.901  21.905  1.00 83.60           C  
ATOM   6897  CG2 VAL A 461      26.398 139.358  21.708  1.00 83.60           C  
ATOM   6901  N   CYS A 462      30.843 140.187  23.734  1.00 89.94           N  
ATOM   6903  CA  CYS A 462      32.282 140.034  23.542  1.00 89.94           C  
ATOM   6905  C   CYS A 462      32.533 138.693  22.844  1.00 89.94           C  
ATOM   6906  CB  CYS A 462      33.047 140.157  24.863  1.00 89.94           C  
ATOM   6909  O   CYS A 462      32.328 137.652  23.465  1.00 89.94           O  
ATOM   6910  SG  CYS A 462      33.037 141.881  25.426  1.00 89.94           S  
ATOM   6912  N   THR A 463      32.893 138.690  21.556  1.00 93.59           N  
ATOM   6914  CA  THR A 463      32.925 137.457  20.744  1.00 93.59           C  
ATOM   6916  C   THR A 463      34.104 137.387  19.785  1.00 93.59           C  
ATOM   6917  CB  THR A 463      31.599 137.256  19.993  1.00 93.59           C  
ATOM   6919  O   THR A 463      34.460 138.378  19.159  1.00 93.59           O  
ATOM   6920  CG2 THR A 463      31.283 138.286  18.918  1.00 93.59           C  
ATOM   6924  OG1 THR A 463      31.549 135.990  19.375  1.00 93.59           O  
ATOM   6926  N   ARG A 464      34.681 136.190  19.629  1.00 96.72           N  
ATOM   6928  CA  ARG A 464      35.817 135.913  18.737  1.00 96.72           C  
ATOM   6930  C   ARG A 464      37.001 136.824  19.066  1.00 96.72           C  
ATOM   6931  CB  ARG A 464      35.379 135.944  17.263  1.00 96.72           C  
ATOM   6934  O   ARG A 464      37.448 137.616  18.242  1.00 96.72           O  
ATOM   6935  CG  ARG A 464      34.312 134.876  16.959  1.00 96.72           C  
ATOM   6938  CD  ARG A 464      33.790 134.953  15.520  1.00 96.72           C  
ATOM   6941  NE  ARG A 464      33.142 136.243  15.252  1.00 96.72           N  
ATOM   6943  NH1 ARG A 464      31.018 135.827  15.977  1.00 96.72           N  
ATOM   6946  NH2 ARG A 464      31.627 137.906  15.361  1.00 96.72           N  
ATOM   6949  CZ  ARG A 464      31.928 136.652  15.537  1.00 96.72           C  
ATOM   6950  N   LEU A 465      37.453 136.714  20.315  1.00 98.37           N  
ATOM   6952  CA  LEU A 465      38.669 137.359  20.805  1.00 98.37           C  
ATOM   6954  C   LEU A 465      39.777 136.310  20.916  1.00 98.37           C  
ATOM   6955  CB  LEU A 465      38.413 138.057  22.156  1.00 98.37           C  
ATOM   6958  O   LEU A 465      39.552 135.254  21.512  1.00 98.37           O  
ATOM   6959  CG  LEU A 465      37.284 139.106  22.154  1.00 98.37           C  
ATOM   6961  CD1 LEU A 465      37.176 139.745  23.541  1.00 98.37           C  
ATOM   6965  CD2 LEU A 465      37.524 140.222  21.139  1.00 98.37           C  
ATOM   6969  N   ARG A 466      40.957 136.600  20.360  1.00 98.86           N  
ATOM   6971  CA  ARG A 466      42.153 135.751  20.489  1.00 98.86           C  
ATOM   6973  C   ARG A 466      43.267 136.515  21.190  1.00 98.86           C  
ATOM   6974  CB  ARG A 466      42.655 135.250  19.128  1.00 98.86           C  
ATOM   6977  O   ARG A 466      43.541 137.655  20.825  1.00 98.86           O  
ATOM   6978  CG  ARG A 466      41.652 134.388  18.347  1.00 98.86           C  
ATOM   6981  CD  ARG A 466      42.258 133.924  17.006  1.00 98.86           C  
ATOM   6984  NE  ARG A 466      43.450 133.067  17.185  1.00 98.86           N  
ATOM   6986  NH1 ARG A 466      42.346 131.127  17.640  1.00 98.86           N  
ATOM   6989  NH2 ARG A 466      44.521 131.132  17.840  1.00 98.86           N  
ATOM   6992  CZ  ARG A 466      43.448 131.792  17.533  1.00 98.86           C  
ATOM   6993  N   PHE A 467      43.917 135.876  22.150  1.00 98.90           N  
ATOM   6995  CA  PHE A 467      45.069 136.397  22.878  1.00 98.90           C  
ATOM   6997  C   PHE A 467      46.242 135.439  22.691  1.00 98.90           C  
ATOM   6998  CB  PHE A 467      44.705 136.527  24.360  1.00 98.90           C  
ATOM   7001  O   PHE A 467      46.129 134.268  23.056  1.00 98.90           O  
ATOM   7002  CG  PHE A 467      43.591 137.509  24.656  1.00 98.90           C  
ATOM   7003  CD1 PHE A 467      43.882 138.857  24.937  1.00 98.90           C  
ATOM   7005  CD2 PHE A 467      42.255 137.067  24.645  1.00 98.90           C  
ATOM   7007  CE1 PHE A 467      42.837 139.762  25.196  1.00 98.90           C  
ATOM   7009  CE2 PHE A 467      41.211 137.970  24.899  1.00 98.90           C  
ATOM   7011  CZ  PHE A 467      41.504 139.316  25.173  1.00 98.90           C  
ATOM   7013  N   SER A 468      47.344 135.930  22.136  1.00 98.88           N  
ATOM   7015  CA  SER A 468      48.498 135.126  21.741  1.00 98.88           C  
ATOM   7017  C   SER A 468      49.806 135.726  22.257  1.00 98.88           C  
ATOM   7018  CB  SER A 468      48.488 134.961  20.228  1.00 98.88           C  
ATOM   7021  O   SER A 468      49.948 136.948  22.323  1.00 98.88           O  
ATOM   7022  OG  SER A 468      49.674 134.383  19.740  1.00 98.88           O  
ATOM   7024  N   ASN A 469      50.737 134.866  22.676  1.00 98.85           N  
ATOM   7026  CA  ASN A 469      52.073 135.227  23.162  1.00 98.85           C  
ATOM   7028  C   ASN A 469      52.083 136.390  24.186  1.00 98.85           C  
ATOM   7029  CB  ASN A 469      52.996 135.451  21.954  1.00 98.85           C  
ATOM   7032  O   ASN A 469      52.591 137.486  23.933  1.00 98.85           O  
ATOM   7033  CG  ASN A 469      54.444 135.651  22.359  1.00 98.85           C  
ATOM   7034  ND2 ASN A 469      55.195 136.322  21.521  1.00 98.85           N  
ATOM   7037  OD1 ASN A 469      54.907 135.191  23.406  1.00 98.85           O  
ATOM   7038  N   ILE A 470      51.515 136.143  25.371  1.00 98.92           N  
ATOM   7040  CA  ILE A 470      51.400 137.139  26.446  1.00 98.92           C  
ATOM   7042  C   ILE A 470      52.222 136.734  27.677  1.00 98.92           C  
ATOM   7043  CB  ILE A 470      49.922 137.449  26.780  1.00 98.92           C  
ATOM   7045  O   ILE A 470      52.072 135.632  28.215  1.00 98.92           O  
ATOM   7046  CG1 ILE A 470      49.155 137.863  25.501  1.00 98.92           C  
ATOM   7049  CG2 ILE A 470      49.835 138.548  27.859  1.00 98.92           C  
ATOM   7053  CD1 ILE A 470      47.734 138.389  25.726  1.00 98.92           C  
ATOM   7057  N   LEU A 471      53.048 137.662  28.172  1.00 98.94           N  
ATOM   7059  CA  LEU A 471      53.795 137.541  29.427  1.00 98.94           C  
ATOM   7061  C   LEU A 471      53.210 138.466  30.502  1.00 98.94           C  
ATOM   7062  CB  LEU A 471      55.282 137.845  29.165  1.00 98.94           C  
ATOM   7065  O   LEU A 471      53.150 139.680  30.325  1.00 98.94           O  
ATOM   7066  CG  LEU A 471      56.175 137.805  30.422  1.00 98.94           C  
ATOM   7068  CD1 LEU A 471      56.185 136.429  31.097  1.00 98.94           C  
ATOM   7072  CD2 LEU A 471      57.611 138.171  30.049  1.00 98.94           C  
ATOM   7076  N   ILE A 472      52.834 137.899  31.647  1.00 98.95           N  
ATOM   7078  CA  ILE A 472      52.292 138.617  32.802  1.00 98.95           C  
ATOM   7080  C   ILE A 472      53.183 138.375  34.023  1.00 98.95           C  
ATOM   7081  CB  ILE A 472      50.832 138.196  33.062  1.00 98.95           C  
ATOM   7083  O   ILE A 472      53.463 137.229  34.378  1.00 98.95           O  
ATOM   7084  CG1 ILE A 472      49.931 138.568  31.862  1.00 98.95           C  
ATOM   7087  CG2 ILE A 472      50.311 138.839  34.357  1.00 98.95           C  
ATOM   7091  CD1 ILE A 472      48.498 138.037  31.954  1.00 98.95           C  
ATOM   7095  N   THR A 473      53.593 139.443  34.711  1.00 98.86           N  
ATOM   7097  CA  THR A 473      54.368 139.339  35.958  1.00 98.86           C  
ATOM   7099  C   THR A 473      54.047 140.462  36.941  1.00 98.86           C  
ATOM   7100  CB  THR A 473      55.877 139.269  35.658  1.00 98.86           C  
ATOM   7102  O   THR A 473      53.757 141.590  36.550  1.00 98.86           O  
ATOM   7103  CG2 THR A 473      56.447 140.526  35.003  1.00 98.86           C  
ATOM   7107  OG1 THR A 473      56.613 139.061  36.846  1.00 98.86           O  
ATOM   7109  N   GLY A 474      54.157 140.186  38.240  1.00 98.29           N  
ATOM   7111  CA  GLY A 474      54.056 141.216  39.281  1.00 98.29           C  
ATOM   7114  C   GLY A 474      52.653 141.776  39.516  1.00 98.29           C  
ATOM   7115  O   GLY A 474      52.515 142.770  40.224  1.00 98.29           O  
ATOM   7116  N   HIS A 475      51.618 141.163  38.944  1.00 98.72           N  
ATOM   7118  CA  HIS A 475      50.228 141.528  39.199  1.00 98.72           C  
ATOM   7120  C   HIS A 475      49.793 141.173  40.621  1.00 98.72           C  
ATOM   7121  CB  HIS A 475      49.341 140.860  38.147  1.00 98.72           C  
ATOM   7124  O   HIS A 475      50.428 140.347  41.271  1.00 98.72           O  
ATOM   7125  CG  HIS A 475      49.316 139.361  38.232  1.00 98.72           C  
ATOM   7126  CD2 HIS A 475      48.218 138.616  38.522  1.00 98.72           C  
ATOM   7128  ND1 HIS A 475      50.410 138.515  38.054  1.00 98.72           N  
ATOM   7129  CE1 HIS A 475      49.942 137.278  38.267  1.00 98.72           C  
ATOM   7131  NE2 HIS A 475      48.629 137.307  38.562  1.00 98.72           N  
ATOM   7133  N   THR A 476      48.726 141.800  41.121  1.00 98.14           N  
ATOM   7135  CA  THR A 476      48.306 141.688  42.536  1.00 98.14           C  
ATOM   7137  C   THR A 476      46.946 141.022  42.737  1.00 98.14           C  
ATOM   7138  CB  THR A 476      48.312 143.059  43.224  1.00 98.14           C  
ATOM   7140  O   THR A 476      46.625 140.631  43.857  1.00 98.14           O  
ATOM   7141  CG2 THR A 476      49.714 143.667  43.284  1.00 98.14           C  
ATOM   7145  OG1 THR A 476      47.491 143.957  42.517  1.00 98.14           O  
ATOM   7147  N   ASP A 477      46.161 140.845  41.676  1.00 97.50           N  
ATOM   7149  CA  ASP A 477      44.851 140.194  41.717  1.00 97.50           C  
ATOM   7151  C   ASP A 477      44.781 139.058  40.673  1.00 97.50           C  
ATOM   7152  CB  ASP A 477      43.780 141.293  41.578  1.00 97.50           C  
ATOM   7155  O   ASP A 477      45.785 138.391  40.428  1.00 97.50           O  
ATOM   7156  CG  ASP A 477      42.382 140.846  42.006  1.00 97.50           C  
ATOM   7157  OD1 ASP A 477      42.236 139.693  42.473  1.00 97.50           O  
ATOM   7158  OD2 ASP A 477      41.433 141.625  41.791  1.00 97.50           O  
ATOM   7159  N   TRP A 478      43.619 138.761  40.091  1.00 98.38           N  
ATOM   7161  CA  TRP A 478      43.489 137.830  38.966  1.00 98.38           C  
ATOM   7163  C   TRP A 478      44.270 138.315  37.733  1.00 98.38           C  
ATOM   7164  CB  TRP A 478      42.003 137.686  38.631  1.00 98.38           C  
ATOM   7167  O   TRP A 478      44.073 139.446  37.290  1.00 98.38           O  
ATOM   7168  CG  TRP A 478      41.168 136.995  39.663  1.00 98.38           C  
ATOM   7169  CD1 TRP A 478      40.321 137.587  40.537  1.00 98.38           C  
ATOM   7171  CD2 TRP A 478      41.079 135.566  39.927  1.00 98.38           C  
ATOM   7172  CE2 TRP A 478      40.130 135.356  40.970  1.00 98.38           C  
ATOM   7173  CE3 TRP A 478      41.704 134.428  39.382  1.00 98.38           C  
ATOM   7175  NE1 TRP A 478      39.683 136.620  41.289  1.00 98.38           N  
ATOM   7177  CH2 TRP A 478      40.481 132.964  40.910  1.00 98.38           C  
ATOM   7179  CZ2 TRP A 478      39.819 134.078  41.451  1.00 98.38           C  
ATOM   7181  CZ3 TRP A 478      41.418 133.141  39.877  1.00 98.38           C  
ATOM   7183  N   ALA A 479      45.114 137.458  37.144  1.00 98.81           N  
ATOM   7185  CA  ALA A 479      45.795 137.763  35.880  1.00 98.81           C  
ATOM   7187  C   ALA A 479      44.806 137.911  34.718  1.00 98.81           C  
ATOM   7188  CB  ALA A 479      46.841 136.694  35.559  1.00 98.81           C  
ATOM   7192  O   ALA A 479      44.878 138.873  33.955  1.00 98.81           O  
ATOM   7193  N   VAL A 480      43.874 136.963  34.606  1.00 98.84           N  
ATOM   7195  CA  VAL A 480      42.779 136.977  33.630  1.00 98.84           C  
ATOM   7197  C   VAL A 480      41.466 136.989  34.395  1.00 98.84           C  
ATOM   7198  CB  VAL A 480      42.866 135.767  32.682  1.00 98.84           C  
ATOM   7200  O   VAL A 480      41.160 136.039  35.116  1.00 98.84           O  
ATOM   7201  CG1 VAL A 480      41.711 135.743  31.676  1.00 98.84           C  
ATOM   7205  CG2 VAL A 480      44.175 135.780  31.884  1.00 98.84           C  
ATOM   7209  N   PHE A 481      40.692 138.061  34.241  1.00 97.84           N  
ATOM   7211  CA  PHE A 481      39.421 138.242  34.936  1.00 97.84           C  
ATOM   7213  C   PHE A 481      38.321 138.645  33.960  1.00 97.84           C  
ATOM   7214  CB  PHE A 481      39.582 139.270  36.057  1.00 97.84           C  
ATOM   7217  O   PHE A 481      38.231 139.801  33.548  1.00 97.84           O  
ATOM   7218  CG  PHE A 481      38.397 139.291  37.003  1.00 97.84           C  
ATOM   7219  CD1 PHE A 481      37.475 140.351  36.985  1.00 97.84           C  
ATOM   7221  CD2 PHE A 481      38.208 138.234  37.905  1.00 97.84           C  
ATOM   7223  CE1 PHE A 481      36.392 140.372  37.879  1.00 97.84           C  
ATOM   7225  CE2 PHE A 481      37.116 138.238  38.788  1.00 97.84           C  
ATOM   7227  CZ  PHE A 481      36.216 139.314  38.785  1.00 97.84           C  
ATOM   7229  N   PHE A 482      37.478 137.689  33.586  1.00 96.82           N  
ATOM   7231  CA  PHE A 482      36.321 137.910  32.726  1.00 96.82           C  
ATOM   7233  C   PHE A 482      35.075 137.702  33.575  1.00 96.82           C  
ATOM   7234  CB  PHE A 482      36.350 136.972  31.511  1.00 96.82           C  
ATOM   7237  O   PHE A 482      34.809 136.596  34.037  1.00 96.82           O  
ATOM   7238  CG  PHE A 482      37.327 137.336  30.405  1.00 96.82           C  
ATOM   7239  CD1 PHE A 482      36.866 137.478  29.080  1.00 96.82           C  
ATOM   7241  CD2 PHE A 482      38.693 137.545  30.681  1.00 96.82           C  
ATOM   7243  CE1 PHE A 482      37.754 137.848  28.053  1.00 96.82           C  
ATOM   7245  CE2 PHE A 482      39.570 137.940  29.659  1.00 96.82           C  
ATOM   7247  CZ  PHE A 482      39.106 138.087  28.345  1.00 96.82           C  
ATOM   7249  N   LEU A 483      34.309 138.761  33.803  1.00 93.02           N  
ATOM   7251  CA  LEU A 483      33.095 138.705  34.605  1.00 93.02           C  
ATOM   7253  C   LEU A 483      32.098 139.713  34.053  1.00 93.02           C  
ATOM   7254  CB  LEU A 483      33.452 138.987  36.080  1.00 93.02           C  
ATOM   7257  O   LEU A 483      32.457 140.855  33.766  1.00 93.02           O  
ATOM   7258  CG  LEU A 483      32.263 138.904  37.057  1.00 93.02           C  
ATOM   7260  CD1 LEU A 483      31.674 137.496  37.145  1.00 93.02           C  
ATOM   7264  CD2 LEU A 483      32.684 139.330  38.459  1.00 93.02           C  
ATOM   7268  N   ARG A 484      30.831 139.316  33.931  1.00 89.15           N  
ATOM   7270  CA  ARG A 484      29.763 140.261  33.598  1.00 89.15           C  
ATOM   7272  C   ARG A 484      29.788 141.419  34.596  1.00 89.15           C  
ATOM   7273  CB  ARG A 484      28.410 139.541  33.623  1.00 89.15           C  
ATOM   7276  O   ARG A 484      29.879 141.192  35.797  1.00 89.15           O  
ATOM   7277  CG  ARG A 484      27.260 140.496  33.274  1.00 89.15           C  
ATOM   7280  CD  ARG A 484      25.923 139.753  33.183  1.00 89.15           C  
ATOM   7283  NE  ARG A 484      24.875 140.369  34.022  1.00 89.15           N  
ATOM   7285  NH1 ARG A 484      23.371 138.659  33.839  1.00 89.15           N  
ATOM   7288  NH2 ARG A 484      22.974 140.253  35.293  1.00 89.15           N  
ATOM   7291  CZ  ARG A 484      23.757 139.771  34.384  1.00 89.15           C  
ATOM   7292  N   LYS A 485      29.657 142.657  34.120  1.00 76.14           N  
ATOM   7294  CA  LYS A 485      29.564 143.816  35.019  1.00 76.14           C  
ATOM   7296  C   LYS A 485      28.391 143.654  36.003  1.00 76.14           C  
ATOM   7297  CB  LYS A 485      29.451 145.094  34.178  1.00 76.14           C  
ATOM   7300  O   LYS A 485      27.263 143.395  35.577  1.00 76.14           O  
ATOM   7301  CG  LYS A 485      29.533 146.352  35.054  1.00 76.14           C  
ATOM   7304  CD  LYS A 485      29.356 147.610  34.203  1.00 76.14           C  
ATOM   7307  CE  LYS A 485      29.462 148.859  35.084  1.00 76.14           C  
ATOM   7310  NZ  LYS A 485      29.353 150.110  34.294  1.00 76.14           N  
ATOM   7314  N   ASP A 486      28.647 143.861  37.294  1.00 69.53           N  
ATOM   7316  CA  ASP A 486      27.612 143.848  38.334  1.00 69.53           C  
ATOM   7318  C   ASP A 486      26.497 144.855  38.044  1.00 69.53           C  
ATOM   7319  CB  ASP A 486      28.211 144.149  39.718  1.00 69.53           C  
ATOM   7322  O   ASP A 486      26.716 145.922  37.464  1.00 69.53           O  
ATOM   7323  CG  ASP A 486      28.884 142.946  40.378  1.00 69.53           C  
ATOM   7324  OD1 ASP A 486      28.615 141.810  39.929  1.00 69.53           O  
ATOM   7325  OD2 ASP A 486      29.638 143.193  41.340  1.00 69.53           O  
ATOM   7326  N   GLY A 487      25.270 144.502  38.424  1.00 63.53           N  
ATOM   7328  CA  GLY A 487      24.088 145.336  38.198  1.00 63.53           C  
ATOM   7331  C   GLY A 487      23.662 145.466  36.731  1.00 63.53           C  
ATOM   7332  O   GLY A 487      22.560 145.947  36.471  1.00 63.53           O  
ATOM   7333  N   SER A 488      24.465 144.998  35.767  1.00 61.68           N  
ATOM   7335  CA  SER A 488      24.012 144.879  34.383  1.00 61.68           C  
ATOM   7337  C   SER A 488      22.843 143.896  34.377  1.00 61.68           C  
ATOM   7338  CB  SER A 488      25.181 144.510  33.455  1.00 61.68           C  
ATOM   7341  O   SER A 488      22.938 142.832  34.975  1.00 61.68           O  
ATOM   7342  OG  SER A 488      25.201 143.153  33.046  1.00 61.68           O  
ATOM   7344  N   SER A 489      21.700 144.245  33.795  1.00 62.69           N  
ATOM   7346  CA  SER A 489      20.484 143.413  33.849  1.00 62.69           C  
ATOM   7348  C   SER A 489      20.443 142.347  32.752  1.00 62.69           C  
ATOM   7349  CB  SER A 489      19.248 144.311  33.801  1.00 62.69           C  
ATOM   7352  O   SER A 489      19.460 141.626  32.595  1.00 62.69           O  
ATOM   7353  OG  SER A 489      19.300 145.149  32.662  1.00 62.69           O  
ATOM   7355  N   HIS A 490      21.508 142.249  31.967  1.00 71.70           N  
ATOM   7357  CA  HIS A 490      21.455 141.631  30.655  1.00 71.70           C  
ATOM   7359  C   HIS A 490      21.869 140.170  30.712  1.00 71.70           C  
ATOM   7360  CB  HIS A 490      22.283 142.435  29.654  1.00 71.70           C  
ATOM   7363  O   HIS A 490      22.825 139.783  31.381  1.00 71.70           O  
ATOM   7364  CG  HIS A 490      22.212 143.911  29.923  1.00 71.70           C  
ATOM   7365  CD2 HIS A 490      23.064 144.592  30.733  1.00 71.70           C  
ATOM   7367  ND1 HIS A 490      21.288 144.818  29.459  1.00 71.70           N  
ATOM   7369  CE1 HIS A 490      21.603 146.022  29.970  1.00 71.70           C  
ATOM   7371  NE2 HIS A 490      22.686 145.931  30.759  1.00 71.70           N  
ATOM   7372  N   THR A 491      21.160 139.346  29.957  1.00 76.26           N  
ATOM   7374  CA  THR A 491      21.339 137.892  29.900  1.00 76.26           C  
ATOM   7376  C   THR A 491      22.318 137.477  28.806  1.00 76.26           C  
ATOM   7377  CB  THR A 491      19.976 137.221  29.710  1.00 76.26           C  
ATOM   7379  O   THR A 491      22.236 136.372  28.275  1.00 76.26           O  
ATOM   7380  CG2 THR A 491      19.063 137.459  30.913  1.00 76.26           C  
ATOM   7384  OG1 THR A 491      19.339 137.783  28.584  1.00 76.26           O  
ATOM   7386  N   VAL A 492      23.221 138.375  28.422  1.00 80.29           N  
ATOM   7388  CA  VAL A 492      24.129 138.150  27.300  1.00 80.29           C  
ATOM   7390  C   VAL A 492      25.379 137.462  27.820  1.00 80.29           C  
ATOM   7391  CB  VAL A 492      24.411 139.436  26.502  1.00 80.29           C  
ATOM   7393  O   VAL A 492      25.890 137.799  28.889  1.00 80.29           O  
ATOM   7394  CG1 VAL A 492      24.859 139.088  25.082  1.00 80.29           C  
ATOM   7398  CG2 VAL A 492      23.126 140.273  26.404  1.00 80.29           C  
ATOM   7402  N   ASN A 493      25.824 136.458  27.081  1.00 84.77           N  
ATOM   7404  CA  ASN A 493      27.006 135.684  27.409  1.00 84.77           C  
ATOM   7406  C   ASN A 493      28.199 136.154  26.566  1.00 84.77           C  
ATOM   7407  CB  ASN A 493      26.701 134.206  27.153  1.00 84.77           C  
ATOM   7410  O   ASN A 493      28.023 136.805  25.532  1.00 84.77           O  
ATOM   7411  CG  ASN A 493      25.693 133.551  28.077  1.00 84.77           C  
ATOM   7412  ND2 ASN A 493      25.197 132.420  27.630  1.00 84.77           N  
ATOM   7415  OD1 ASN A 493      25.348 134.016  29.158  1.00 84.77           O  
ATOM   7416  N   LEU A 494      29.404 135.749  26.965  1.00 90.47           N  
ATOM   7418  CA  LEU A 494      30.576 135.790  26.090  1.00 90.47           C  
ATOM   7420  C   LEU A 494      30.344 134.933  24.826  1.00 90.47           C  
ATOM   7421  CB  LEU A 494      31.818 135.318  26.874  1.00 90.47           C  
ATOM   7424  O   LEU A 494      29.468 134.063  24.785  1.00 90.47           O  
ATOM   7425  CG  LEU A 494      32.224 136.222  28.053  1.00 90.47           C  
ATOM   7427  CD1 LEU A 494      33.411 135.607  28.795  1.00 90.47           C  
ATOM   7431  CD2 LEU A 494      32.633 137.616  27.577  1.00 90.47           C  
ATOM   7435  N   GLY A 495      31.133 135.169  23.786  1.00 91.82           N  
ATOM   7437  CA  GLY A 495      31.180 134.340  22.585  1.00 91.82           C  
ATOM   7440  C   GLY A 495      32.275 133.277  22.662  1.00 91.82           C  
ATOM   7441  O   GLY A 495      32.395 132.562  23.655  1.00 91.82           O  
ATOM   7442  N   ASP A 496      33.060 133.177  21.591  1.00 97.39           N  
ATOM   7444  CA  ASP A 496      34.267 132.344  21.524  1.00 97.39           C  
ATOM   7446  C   ASP A 496      35.480 133.161  21.995  1.00 97.39           C  
ATOM   7447  CB  ASP A 496      34.425 131.841  20.078  1.00 97.39           C  
ATOM   7450  O   ASP A 496      35.741 134.232  21.437  1.00 97.39           O  
ATOM   7451  CG  ASP A 496      35.403 130.671  19.885  1.00 97.39           C  
ATOM   7452  OD1 ASP A 496      35.897 130.089  20.874  1.00 97.39           O  
ATOM   7453  OD2 ASP A 496      35.566 130.275  18.709  1.00 97.39           O  
ATOM   7454  N   ILE A 497      36.170 132.695  23.035  1.00 98.51           N  
ATOM   7456  CA  ILE A 497      37.328 133.366  23.639  1.00 98.51           C  
ATOM   7458  C   ILE A 497      38.490 132.374  23.693  1.00 98.51           C  
ATOM   7459  CB  ILE A 497      37.006 133.910  25.052  1.00 98.51           C  
ATOM   7461  O   ILE A 497      38.361 131.287  24.268  1.00 98.51           O  
ATOM   7462  CG1 ILE A 497      35.705 134.745  25.134  1.00 98.51           C  
ATOM   7465  CG2 ILE A 497      38.196 134.716  25.608  1.00 98.51           C  
ATOM   7469  CD1 ILE A 497      35.712 136.069  24.356  1.00 98.51           C  
ATOM   7473  N   GLU A 498      39.630 132.758  23.123  1.00 98.86           N  
ATOM   7475  CA  GLU A 498      40.806 131.897  23.031  1.00 98.86           C  
ATOM   7477  C   GLU A 498      42.070 132.575  23.560  1.00 98.86           C  
ATOM   7478  CB  GLU A 498      40.965 131.391  21.592  1.00 98.86           C  
ATOM   7481  O   GLU A 498      42.374 133.715  23.214  1.00 98.86           O  
ATOM   7482  CG  GLU A 498      42.080 130.336  21.453  1.00 98.86           C  
ATOM   7485  CD  GLU A 498      42.046 129.630  20.092  1.00 98.86           C  
ATOM   7486  OE1 GLU A 498      43.103 129.214  19.568  1.00 98.86           O  
ATOM   7487  OE2 GLU A 498      40.970 129.548  19.466  1.00 98.86           O  
ATOM   7488  N   PHE A 499      42.816 131.835  24.377  1.00 98.90           N  
ATOM   7490  CA  PHE A 499      44.174 132.152  24.802  1.00 98.90           C  
ATOM   7492  C   PHE A 499      45.118 131.063  24.292  1.00 98.90           C  
ATOM   7493  CB  PHE A 499      44.242 132.247  26.333  1.00 98.90           C  
ATOM   7496  O   PHE A 499      44.829 129.879  24.484  1.00 98.90           O  
ATOM   7497  CG  PHE A 499      43.466 133.404  26.932  1.00 98.90           C  
ATOM   7498  CD1 PHE A 499      44.128 134.610  27.223  1.00 98.90           C  
ATOM   7500  CD2 PHE A 499      42.088 133.282  27.193  1.00 98.90           C  
ATOM   7502  CE1 PHE A 499      43.413 135.694  27.760  1.00 98.90           C  
ATOM   7504  CE2 PHE A 499      41.375 134.364  27.741  1.00 98.90           C  
ATOM   7506  CZ  PHE A 499      42.038 135.570  28.019  1.00 98.90           C  
ATOM   7508  N   ASP A 500      46.242 131.457  23.697  1.00 98.83           N  
ATOM   7510  CA  ASP A 500      47.291 130.553  23.225  1.00 98.83           C  
ATOM   7512  C   ASP A 500      48.681 131.143  23.513  1.00 98.83           C  
ATOM   7513  CB  ASP A 500      47.091 130.269  21.727  1.00 98.83           C  
ATOM   7516  O   ASP A 500      49.048 132.190  22.993  1.00 98.83           O  
ATOM   7517  CG  ASP A 500      47.879 129.046  21.251  1.00 98.83           C  
ATOM   7518  OD1 ASP A 500      48.591 128.442  22.089  1.00 98.83           O  
ATOM   7519  OD2 ASP A 500      47.636 128.638  20.095  1.00 98.83           O  
ATOM   7520  N   GLY A 501      49.445 130.530  24.413  1.00 98.78           N  
ATOM   7522  CA  GLY A 501      50.744 131.067  24.831  1.00 98.78           C  
ATOM   7525  C   GLY A 501      50.594 132.193  25.856  1.00 98.78           C  
ATOM   7526  O   GLY A 501      50.886 133.358  25.586  1.00 98.78           O  
ATOM   7527  N   LEU A 502      50.152 131.835  27.064  1.00 98.85           N  
ATOM   7529  CA  LEU A 502      49.950 132.753  28.189  1.00 98.85           C  
ATOM   7531  C   LEU A 502      50.820 132.328  29.376  1.00 98.85           C  
ATOM   7532  CB  LEU A 502      48.449 132.766  28.537  1.00 98.85           C  
ATOM   7535  O   LEU A 502      50.594 131.269  29.963  1.00 98.85           O  
ATOM   7536  CG  LEU A 502      48.072 133.611  29.766  1.00 98.85           C  
ATOM   7538  CD1 LEU A 502      48.329 135.100  29.542  1.00 98.85           C  
ATOM   7542  CD2 LEU A 502      46.588 133.419  30.078  1.00 98.85           C  
ATOM   7546  N   THR A 503      51.776 133.162  29.780  1.00 98.87           N  
ATOM   7548  CA  THR A 503      52.607 132.912  30.969  1.00 98.87           C  
ATOM   7550  C   THR A 503      52.321 133.914  32.071  1.00 98.87           C  
ATOM   7551  CB  THR A 503      54.092 132.866  30.614  1.00 98.87           C  
ATOM   7553  O   THR A 503      52.440 135.119  31.873  1.00 98.87           O  
ATOM   7554  CG2 THR A 503      55.040 132.869  31.810  1.00 98.87           C  
ATOM   7558  OG1 THR A 503      54.319 131.629  30.015  1.00 98.87           O  
ATOM   7560  N   ILE A 504      51.981 133.404  33.253  1.00 98.80           N  
ATOM   7562  CA  ILE A 504      51.596 134.179  34.431  1.00 98.80           C  
ATOM   7564  C   ILE A 504      52.556 133.857  35.579  1.00 98.80           C  
ATOM   7565  CB  ILE A 504      50.129 133.876  34.818  1.00 98.80           C  
ATOM   7567  O   ILE A 504      52.554 132.747  36.116  1.00 98.80           O  
ATOM   7568  CG1 ILE A 504      49.130 134.159  33.671  1.00 98.80           C  
ATOM   7571  CG2 ILE A 504      49.753 134.720  36.049  1.00 98.80           C  
ATOM   7575  CD1 ILE A 504      47.766 133.484  33.872  1.00 98.80           C  
ATOM   7579  N   HIS A 505      53.347 134.843  35.997  1.00 98.32           N  
ATOM   7581  CA  HIS A 505      54.197 134.764  37.187  1.00 98.32           C  
ATOM   7583  C   HIS A 505      53.551 135.533  38.346  1.00 98.32           C  
ATOM   7584  CB  HIS A 505      55.615 135.259  36.857  1.00 98.32           C  
ATOM   7587  O   HIS A 505      53.615 136.762  38.419  1.00 98.32           O  
ATOM   7588  CG  HIS A 505      56.486 134.246  36.150  1.00 98.32           C  
ATOM   7589  CD2 HIS A 505      56.200 133.606  34.979  1.00 98.32           C  
ATOM   7591  ND1 HIS A 505      57.726 133.795  36.616  1.00 98.32           N  
ATOM   7592  CE1 HIS A 505      58.145 132.890  35.717  1.00 98.32           C  
ATOM   7594  NE2 HIS A 505      57.260 132.764  34.720  1.00 98.32           N  
ATOM   7596  N   CYS A 506      52.942 134.799  39.277  1.00 97.17           N  
ATOM   7598  CA  CYS A 506      52.296 135.316  40.486  1.00 97.17           C  
ATOM   7600  C   CYS A 506      53.341 135.649  41.567  1.00 97.17           C  
ATOM   7601  CB  CYS A 506      51.266 134.274  40.953  1.00 97.17           C  
ATOM   7604  O   CYS A 506      53.477 134.953  42.571  1.00 97.17           O  
ATOM   7605  SG  CYS A 506      49.854 134.195  39.816  1.00 97.17           S  
ATOM   7607  N   THR A 507      54.135 136.702  41.346  1.00 96.08           N  
ATOM   7609  CA  THR A 507      55.253 137.063  42.240  1.00 96.08           C  
ATOM   7611  C   THR A 507      54.845 137.916  43.442  1.00 96.08           C  
ATOM   7612  CB  THR A 507      56.387 137.769  41.484  1.00 96.08           C  
ATOM   7614  O   THR A 507      55.665 138.126  44.334  1.00 96.08           O  
ATOM   7615  CG2 THR A 507      56.909 136.963  40.300  1.00 96.08           C  
ATOM   7619  OG1 THR A 507      55.949 139.015  40.994  1.00 96.08           O  
ATOM   7621  N   GLN A 508      53.618 138.444  43.468  1.00 95.91           N  
ATOM   7623  CA  GLN A 508      53.086 139.233  44.584  1.00 95.91           C  
ATOM   7625  C   GLN A 508      52.152 138.388  45.455  1.00 95.91           C  
ATOM   7626  CB  GLN A 508      52.355 140.487  44.077  1.00 95.91           C  
ATOM   7629  O   GLN A 508      51.457 137.494  44.965  1.00 95.91           O  
ATOM   7630  CG  GLN A 508      53.226 141.429  43.230  1.00 95.91           C  
ATOM   7633  CD  GLN A 508      54.412 142.007  43.995  1.00 95.91           C  
ATOM   7634  NE2 GLN A 508      55.513 142.286  43.332  1.00 95.91           N  
ATOM   7637  OE1 GLN A 508      54.383 142.220  45.195  1.00 95.91           O  
ATOM   7638  N   SER A 509      52.091 138.691  46.752  1.00 91.28           N  
ATOM   7640  CA  SER A 509      51.157 138.029  47.669  1.00 91.28           C  
ATOM   7642  C   SER A 509      49.706 138.259  47.234  1.00 91.28           C  
ATOM   7643  CB  SER A 509      51.367 138.544  49.093  1.00 91.28           C  
ATOM   7646  O   SER A 509      49.320 139.390  46.958  1.00 91.28           O  
ATOM   7647  OG  SER A 509      50.525 137.856  49.996  1.00 91.28           O  
ATOM   7649  N   GLY A 510      48.895 137.197  47.205  1.00 90.96           N  
ATOM   7651  CA  GLY A 510      47.473 137.272  46.837  1.00 90.96           C  
ATOM   7654  C   GLY A 510      47.184 137.333  45.332  1.00 90.96           C  
ATOM   7655  O   GLY A 510      46.012 137.373  44.944  1.00 90.96           O  
ATOM   7656  N   SER A 511      48.221 137.298  44.489  1.00 96.91           N  
ATOM   7658  CA  SER A 511      48.068 137.240  43.034  1.00 96.91           C  
ATOM   7660  C   SER A 511      47.503 135.887  42.582  1.00 96.91           C  
ATOM   7661  CB  SER A 511      49.383 137.602  42.341  1.00 96.91           C  
ATOM   7664  O   SER A 511      47.948 134.821  43.015  1.00 96.91           O  
ATOM   7665  OG  SER A 511      50.428 136.709  42.657  1.00 96.91           O  
ATOM   7667  N   LYS A 512      46.485 135.928  41.720  1.00 97.58           N  
ATOM   7669  CA  LYS A 512      45.696 134.768  41.272  1.00 97.58           C  
ATOM   7671  C   LYS A 512      45.850 134.569  39.765  1.00 97.58           C  
ATOM   7672  CB  LYS A 512      44.224 134.939  41.689  1.00 97.58           C  
ATOM   7675  O   LYS A 512      46.346 135.454  39.062  1.00 97.58           O  
ATOM   7676  CG  LYS A 512      44.051 134.989  43.214  1.00 97.58           C  
ATOM   7679  CD  LYS A 512      42.608 135.229  43.662  1.00 97.58           C  
ATOM   7682  CE  LYS A 512      42.127 136.645  43.338  1.00 97.58           C  
ATOM   7685  NZ  LYS A 512      42.841 137.672  44.132  1.00 97.58           N  
ATOM   7689  N   ALA A 513      45.437 133.410  39.259  1.00 97.55           N  
ATOM   7691  CA  ALA A 513      45.615 133.060  37.851  1.00 97.55           C  
ATOM   7693  C   ALA A 513      44.413 133.475  36.987  1.00 97.55           C  
ATOM   7694  CB  ALA A 513      46.004 131.586  37.734  1.00 97.55           C  
ATOM   7698  O   ALA A 513      44.415 134.572  36.428  1.00 97.55           O  
ATOM   7699  N   VAL A 514      43.386 132.628  36.876  1.00 98.67           N  
ATOM   7701  CA  VAL A 514      42.311 132.798  35.884  1.00 98.67           C  
ATOM   7703  C   VAL A 514      40.930 132.661  36.515  1.00 98.67           C  
ATOM   7704  CB  VAL A 514      42.462 131.780  34.736  1.00 98.67           C  
ATOM   7706  O   VAL A 514      40.618 131.652  37.139  1.00 98.67           O  
ATOM   7707  CG1 VAL A 514      41.364 131.948  33.678  1.00 98.67           C  
ATOM   7711  CG2 VAL A 514      43.825 131.887  34.034  1.00 98.67           C  
ATOM   7715  N   MET A 515      40.063 133.633  36.260  1.00 97.99           N  
ATOM   7717  CA  MET A 515      38.637 133.559  36.557  1.00 97.99           C  
ATOM   7719  C   MET A 515      37.859 134.047  35.335  1.00 97.99           C  
ATOM   7720  CB  MET A 515      38.352 134.402  37.802  1.00 97.99           C  
ATOM   7723  O   MET A 515      37.950 135.213  34.955  1.00 97.99           O  
ATOM   7724  CG  MET A 515      36.859 134.589  38.094  1.00 97.99           C  
ATOM   7727  SD  MET A 515      35.987 133.126  38.694  1.00 97.99           S  
ATOM   7728  CE  MET A 515      36.681 133.077  40.370  1.00 97.99           C  
ATOM   7732  N   ILE A 516      37.083 133.157  34.721  1.00 97.73           N  
ATOM   7734  CA  ILE A 516      36.222 133.464  33.578  1.00 97.73           C  
ATOM   7736  C   ILE A 516      34.803 133.027  33.917  1.00 97.73           C  
ATOM   7737  CB  ILE A 516      36.746 132.797  32.282  1.00 97.73           C  
ATOM   7739  O   ILE A 516      34.527 131.842  34.061  1.00 97.73           O  
ATOM   7740  CG1 ILE A 516      38.171 133.298  31.935  1.00 97.73           C  
ATOM   7743  CG2 ILE A 516      35.773 133.042  31.108  1.00 97.73           C  
ATOM   7747  CD1 ILE A 516      38.822 132.599  30.735  1.00 97.73           C  
ATOM   7751  N   ASN A 517      33.874 133.968  34.004  1.00 94.93           N  
ATOM   7753  CA  ASN A 517      32.448 133.690  34.073  1.00 94.93           C  
ATOM   7755  C   ASN A 517      31.796 134.108  32.758  1.00 94.93           C  
ATOM   7756  CB  ASN A 517      31.865 134.385  35.305  1.00 94.93           C  
ATOM   7759  O   ASN A 517      31.809 135.282  32.392  1.00 94.93           O  
ATOM   7760  CG  ASN A 517      30.428 133.977  35.585  1.00 94.93           C  
ATOM   7761  ND2 ASN A 517      30.083 133.802  36.838  1.00 94.93           N  
ATOM   7764  OD1 ASN A 517      29.604 133.796  34.699  1.00 94.93           O  
ATOM   7765  N   CYS A 518      31.239 133.131  32.045  1.00 93.43           N  
ATOM   7767  CA  CYS A 518      30.712 133.313  30.697  1.00 93.43           C  
ATOM   7769  C   CYS A 518      29.354 134.022  30.645  1.00 93.43           C  
ATOM   7770  CB  CYS A 518      30.625 131.938  30.043  1.00 93.43           C  
ATOM   7773  O   CYS A 518      28.922 134.434  29.567  1.00 93.43           O  
ATOM   7774  SG  CYS A 518      32.275 131.211  29.865  1.00 93.43           S  
ATOM   7776  N   GLY A 519      28.680 134.192  31.784  1.00 88.86           N  
ATOM   7778  CA  GLY A 519      27.379 134.845  31.886  1.00 88.86           C  
ATOM   7781  C   GLY A 519      26.387 134.029  32.698  1.00 88.86           C  
ATOM   7782  O   GLY A 519      26.710 132.977  33.237  1.00 88.86           O  
ATOM   7783  N   LEU A 520      25.167 134.548  32.814  1.00 82.78           N  
ATOM   7785  CA  LEU A 520      24.101 133.957  33.633  1.00 82.78           C  
ATOM   7787  C   LEU A 520      22.907 133.493  32.791  1.00 82.78           C  
ATOM   7788  CB  LEU A 520      23.676 134.952  34.731  1.00 82.78           C  
ATOM   7791  O   LEU A 520      21.849 133.193  33.344  1.00 82.78           O  
ATOM   7792  CG  LEU A 520      24.783 135.365  35.718  1.00 82.78           C  
ATOM   7794  CD1 LEU A 520      24.227 136.409  36.689  1.00 82.78           C  
ATOM   7798  CD2 LEU A 520      25.302 134.184  36.537  1.00 82.78           C  
ATOM   7802  N   ASN A 521      23.024 133.484  31.457  1.00 72.47           N  
ATOM   7804  CA  ASN A 521      21.952 132.946  30.629  1.00 72.47           C  
ATOM   7806  C   ASN A 521      21.778 131.453  30.927  1.00 72.47           C  
ATOM   7807  CB  ASN A 521      22.254 133.178  29.150  1.00 72.47           C  
ATOM   7810  O   ASN A 521      22.757 130.711  30.974  1.00 72.47           O  
ATOM   7811  CG  ASN A 521      21.023 133.071  28.274  1.00 72.47           C  
ATOM   7812  ND2 ASN A 521      20.824 134.014  27.386  1.00 72.47           N  
ATOM   7815  OD1 ASN A 521      20.213 132.164  28.401  1.00 72.47           O  
ATOM   7816  N   ALA A 522      20.528 131.013  31.078  1.00 79.95           N  
ATOM   7818  CA  ALA A 522      20.198 129.613  31.337  1.00 79.95           C  
ATOM   7820  C   ALA A 522      20.750 128.670  30.256  1.00 79.95           C  
ATOM   7821  CB  ALA A 522      18.672 129.501  31.431  1.00 79.95           C  
ATOM   7825  O   ALA A 522      21.090 127.525  30.547  1.00 79.95           O  
ATOM   7826  N   THR A 523      20.857 129.151  29.013  1.00 85.60           N  
ATOM   7828  CA  THR A 523      21.568 128.433  27.953  1.00 85.60           C  
ATOM   7830  C   THR A 523      22.981 128.987  27.841  1.00 85.60           C  
ATOM   7831  CB  THR A 523      20.822 128.528  26.619  1.00 85.60           C  
ATOM   7833  O   THR A 523      23.178 130.123  27.409  1.00 85.60           O  
ATOM   7834  CG2 THR A 523      21.434 127.617  25.555  1.00 85.60           C  
ATOM   7838  OG1 THR A 523      19.492 128.102  26.805  1.00 85.60           O  
ATOM   7840  N   ALA A 524      23.973 128.183  28.213  1.00 87.48           N  
ATOM   7842  CA  ALA A 524      25.368 128.530  27.995  1.00 87.48           C  
ATOM   7844  C   ALA A 524      25.687 128.509  26.491  1.00 87.48           C  
ATOM   7845  CB  ALA A 524      26.249 127.569  28.788  1.00 87.48           C  
ATOM   7849  O   ALA A 524      25.398 127.532  25.795  1.00 87.48           O  
ATOM   7850  N   THR A 525      26.281 129.589  25.985  1.00 90.08           N  
ATOM   7852  CA  THR A 525      26.585 129.774  24.551  1.00 90.08           C  
ATOM   7854  C   THR A 525      28.056 130.071  24.272  1.00 90.08           C  
ATOM   7855  CB  THR A 525      25.726 130.891  23.940  1.00 90.08           C  
ATOM   7857  O   THR A 525      28.435 130.153  23.107  1.00 90.08           O  
ATOM   7858  CG2 THR A 525      24.241 130.536  23.917  1.00 90.08           C  
ATOM   7862  OG1 THR A 525      25.877 132.075  24.694  1.00 90.08           O  
ATOM   7864  N   SER A 526      28.864 130.255  25.316  1.00 95.11           N  
ATOM   7866  CA  SER A 526      30.263 130.674  25.213  1.00 95.11           C  
ATOM   7868  C   SER A 526      31.203 129.488  25.111  1.00 95.11           C  
ATOM   7869  CB  SER A 526      30.681 131.488  26.435  1.00 95.11           C  
ATOM   7872  O   SER A 526      31.050 128.517  25.855  1.00 95.11           O  
ATOM   7873  OG  SER A 526      29.669 132.415  26.753  1.00 95.11           O  
ATOM   7875  N   ASP A 527      32.219 129.601  24.267  1.00 97.65           N  
ATOM   7877  CA  ASP A 527      33.277 128.603  24.173  1.00 97.65           C  
ATOM   7879  C   ASP A 527      34.575 129.212  24.683  1.00 97.65           C  
ATOM   7880  CB  ASP A 527      33.422 128.083  22.742  1.00 97.65           C  
ATOM   7883  O   ASP A 527      34.999 130.262  24.208  1.00 97.65           O  
ATOM   7884  CG  ASP A 527      32.194 127.333  22.234  1.00 97.65           C  
ATOM   7885  OD1 ASP A 527      31.289 126.963  23.015  1.00 97.65           O  
ATOM   7886  OD2 ASP A 527      32.127 127.063  21.019  1.00 97.65           O  
ATOM   7887  N   ILE A 528      35.191 128.553  25.660  1.00 98.47           N  
ATOM   7889  CA  ILE A 528      36.439 129.007  26.269  1.00 98.47           C  
ATOM   7891  C   ILE A 528      37.540 128.021  25.926  1.00 98.47           C  
ATOM   7892  CB  ILE A 528      36.290 129.211  27.788  1.00 98.47           C  
ATOM   7894  O   ILE A 528      37.397 126.808  26.111  1.00 98.47           O  
ATOM   7895  CG1 ILE A 528      35.120 130.151  28.152  1.00 98.47           C  
ATOM   7898  CG2 ILE A 528      37.605 129.738  28.391  1.00 98.47           C  
ATOM   7902  CD1 ILE A 528      35.174 131.559  27.537  1.00 98.47           C  
ATOM   7906  N   THR A 529      38.645 128.564  25.436  1.00 98.89           N  
ATOM   7908  CA  THR A 529      39.794 127.794  24.974  1.00 98.89           C  
ATOM   7910  C   THR A 529      41.051 128.391  25.563  1.00 98.89           C  
ATOM   7911  CB  THR A 529      39.861 127.841  23.451  1.00 98.89           C  
ATOM   7913  O   THR A 529      41.336 129.563  25.341  1.00 98.89           O  
ATOM   7914  CG2 THR A 529      40.866 126.855  22.884  1.00 98.89           C  
ATOM   7918  OG1 THR A 529      38.592 127.544  22.929  1.00 98.89           O  
ATOM   7920  N   MET A 530      41.800 127.612  26.332  1.00 98.84           N  
ATOM   7922  CA  MET A 530      43.046 128.074  26.935  1.00 98.84           C  
ATOM   7924  C   MET A 530      44.131 127.036  26.705  1.00 98.84           C  
ATOM   7925  CB  MET A 530      42.840 128.373  28.422  1.00 98.84           C  
ATOM   7928  O   MET A 530      44.119 125.968  27.321  1.00 98.84           O  
ATOM   7929  CG  MET A 530      41.849 129.522  28.635  1.00 98.84           C  
ATOM   7932  SD  MET A 530      41.837 130.224  30.303  1.00 98.84           S  
ATOM   7933  CE  MET A 530      43.401 131.147  30.275  1.00 98.84           C  
ATOM   7937  N   LYS A 531      45.052 127.362  25.805  1.00 98.85           N  
ATOM   7939  CA  LYS A 531      46.127 126.494  25.336  1.00 98.85           C  
ATOM   7941  C   LYS A 531      47.474 127.088  25.733  1.00 98.85           C  
ATOM   7942  CB  LYS A 531      46.023 126.331  23.814  1.00 98.85           C  
ATOM   7945  O   LYS A 531      47.610 128.307  25.844  1.00 98.85           O  
ATOM   7946  CG  LYS A 531      44.686 125.719  23.360  1.00 98.85           C  
ATOM   7949  CD  LYS A 531      44.568 125.818  21.840  1.00 98.85           C  
ATOM   7952  CE  LYS A 531      43.285 125.149  21.330  1.00 98.85           C  
ATOM   7955  NZ  LYS A 531      43.315 125.031  19.857  1.00 98.85           N  
ATOM   7959  N   ASN A 532      48.465 126.230  25.960  1.00 98.85           N  
ATOM   7961  CA  ASN A 532      49.846 126.646  26.214  1.00 98.85           C  
ATOM   7963  C   ASN A 532      49.965 127.661  27.370  1.00 98.85           C  
ATOM   7964  CB  ASN A 532      50.476 127.118  24.885  1.00 98.85           C  
ATOM   7967  O   ASN A 532      50.636 128.686  27.258  1.00 98.85           O  
ATOM   7968  CG  ASN A 532      50.548 126.021  23.844  1.00 98.85           C  
ATOM   7969  ND2 ASN A 532      50.210 126.288  22.613  1.00 98.85           N  
ATOM   7972  OD1 ASN A 532      50.889 124.891  24.163  1.00 98.85           O  
ATOM   7973  N   VAL A 533      49.314 127.367  28.499  1.00 98.74           N  
ATOM   7975  CA  VAL A 533      49.284 128.261  29.665  1.00 98.74           C  
ATOM   7977  C   VAL A 533      50.298 127.806  30.707  1.00 98.74           C  
ATOM   7978  CB  VAL A 533      47.876 128.393  30.268  1.00 98.74           C  
ATOM   7980  O   VAL A 533      50.333 126.639  31.095  1.00 98.74           O  
ATOM   7981  CG1 VAL A 533      47.830 129.429  31.398  1.00 98.74           C  
ATOM   7985  CG2 VAL A 533      46.846 128.810  29.210  1.00 98.74           C  
ATOM   7989  N   ARG A 534      51.106 128.734  31.215  1.00 98.39           N  
ATOM   7991  CA  ARG A 534      52.016 128.503  32.341  1.00 98.39           C  
ATOM   7993  C   ARG A 534      51.649 129.415  33.498  1.00 98.39           C  
ATOM   7994  CB  ARG A 534      53.458 128.684  31.868  1.00 98.39           C  
ATOM   7997  O   ARG A 534      51.518 130.623  33.326  1.00 98.39           O  
ATOM   7998  CG  ARG A 534      54.478 128.624  33.014  1.00 98.39           C  
ATOM   8001  CD  ARG A 534      55.900 128.574  32.456  1.00 98.39           C  
ATOM   8004  NE  ARG A 534      56.168 127.236  31.890  1.00 98.39           N  
ATOM   8006  NH1 ARG A 534      58.172 126.878  32.914  1.00 98.39           N  
ATOM   8009  NH2 ARG A 534      57.264 125.237  31.717  1.00 98.39           N  
ATOM   8012  CZ  ARG A 534      57.186 126.458  32.178  1.00 98.39           C  
ATOM   8013  N   ILE A 535      51.508 128.842  34.685  1.00 97.95           N  
ATOM   8015  CA  ILE A 535      51.165 129.571  35.908  1.00 97.95           C  
ATOM   8017  C   ILE A 535      52.211 129.233  36.962  1.00 97.95           C  
ATOM   8018  CB  ILE A 535      49.739 129.210  36.373  1.00 97.95           C  
ATOM   8020  O   ILE A 535      52.450 128.060  37.238  1.00 97.95           O  
ATOM   8021  CG1 ILE A 535      48.679 129.634  35.331  1.00 97.95           C  
ATOM   8024  CG2 ILE A 535      49.425 129.880  37.722  1.00 97.95           C  
ATOM   8028  CD1 ILE A 535      47.347 128.893  35.482  1.00 97.95           C  
ATOM   8032  N   VAL A 536      52.824 130.246  37.568  1.00 96.21           N  
ATOM   8034  CA  VAL A 536      53.858 130.064  38.593  1.00 96.21           C  
ATOM   8036  C   VAL A 536      53.421 130.751  39.879  1.00 96.21           C  
ATOM   8037  CB  VAL A 536      55.221 130.600  38.107  1.00 96.21           C  
ATOM   8039  O   VAL A 536      53.294 131.971  39.896  1.00 96.21           O  
ATOM   8040  CG1 VAL A 536      56.328 130.247  39.109  1.00 96.21           C  
ATOM   8044  CG2 VAL A 536      55.612 130.044  36.729  1.00 96.21           C  
ATOM   8048  N   GLY A 537      53.212 129.985  40.955  1.00 94.56           N  
ATOM   8050  CA  GLY A 537      53.003 130.522  42.306  1.00 94.56           C  
ATOM   8053  C   GLY A 537      51.630 131.143  42.596  1.00 94.56           C  
ATOM   8054  O   GLY A 537      51.519 131.949  43.517  1.00 94.56           O  
ATOM   8055  N   ALA A 538      50.583 130.803  41.842  1.00 94.97           N  
ATOM   8057  CA  ALA A 538      49.256 131.396  42.038  1.00 94.97           C  
ATOM   8059  C   ALA A 538      48.654 131.087  43.419  1.00 94.97           C  
ATOM   8060  CB  ALA A 538      48.327 130.946  40.909  1.00 94.97           C  
ATOM   8064  O   ALA A 538      48.798 129.979  43.939  1.00 94.97           O  
ATOM   8065  N   PHE A 539      47.950 132.061  43.994  1.00 94.74           N  
ATOM   8067  CA  PHE A 539      47.096 131.878  45.167  1.00 94.74           C  
ATOM   8069  C   PHE A 539      45.678 131.450  44.734  1.00 94.74           C  
ATOM   8070  CB  PHE A 539      47.066 133.181  45.990  1.00 94.74           C  
ATOM   8073  O   PHE A 539      45.253 131.806  43.631  1.00 94.74           O  
ATOM   8074  CG  PHE A 539      48.360 133.505  46.722  1.00 94.74           C  
ATOM   8075  CD1 PHE A 539      48.448 133.307  48.114  1.00 94.74           C  
ATOM   8077  CD2 PHE A 539      49.481 133.998  46.024  1.00 94.74           C  
ATOM   8079  CE1 PHE A 539      49.645 133.591  48.797  1.00 94.74           C  
ATOM   8081  CE2 PHE A 539      50.681 134.269  46.704  1.00 94.74           C  
ATOM   8083  CZ  PHE A 539      50.766 134.060  48.091  1.00 94.74           C  
ATOM   8085  N   PRO A 540      44.927 130.709  45.572  1.00 94.21           N  
ATOM   8086  CA  PRO A 540      43.483 130.568  45.417  1.00 94.21           C  
ATOM   8088  C   PRO A 540      42.770 131.895  45.688  1.00 94.21           C  
ATOM   8089  CB  PRO A 540      43.061 129.510  46.439  1.00 94.21           C  
ATOM   8092  O   PRO A 540      43.365 132.865  46.173  1.00 94.21           O  
ATOM   8093  CG  PRO A 540      44.096 129.661  47.549  1.00 94.21           C  
ATOM   8096  CD  PRO A 540      45.360 130.007  46.768  1.00 94.21           C  
ATOM   8099  N   ASP A 541      41.468 131.928  45.420  1.00 94.24           N  
ATOM   8101  CA  ASP A 541      40.619 132.988  45.956  1.00 94.24           C  
ATOM   8103  C   ASP A 541      40.472 132.905  47.486  1.00 94.24           C  
ATOM   8104  CB  ASP A 541      39.289 133.046  45.197  1.00 94.24           C  
ATOM   8107  O   ASP A 541      40.962 131.983  48.144  1.00 94.24           O  
ATOM   8108  CG  ASP A 541      38.342 131.876  45.440  1.00 94.24           C  
ATOM   8109  OD1 ASP A 541      38.550 131.122  46.415  1.00 94.24           O  
ATOM   8110  OD2 ASP A 541      37.414 131.756  44.620  1.00 94.24           O  
ATOM   8111  N   ALA A 542      39.833 133.922  48.070  1.00 94.11           N  
ATOM   8113  CA  ALA A 542      39.685 134.040  49.520  1.00 94.11           C  
ATOM   8115  C   ALA A 542      38.885 132.882  50.145  1.00 94.11           C  
ATOM   8116  CB  ALA A 542      39.024 135.392  49.819  1.00 94.11           C  
ATOM   8120  O   ALA A 542      39.083 132.576  51.320  1.00 94.11           O  
ATOM   8121  N   ASP A 543      38.033 132.226  49.355  1.00 90.69           N  
ATOM   8123  CA  ASP A 543      37.199 131.103  49.780  1.00 90.69           C  
ATOM   8125  C   ASP A 543      37.929 129.752  49.637  1.00 90.69           C  
ATOM   8126  CB  ASP A 543      35.880 131.138  48.995  1.00 90.69           C  
ATOM   8129  O   ASP A 543      37.366 128.701  49.949  1.00 90.69           O  
ATOM   8130  CG  ASP A 543      35.008 132.369  49.268  1.00 90.69           C  
ATOM   8131  OD1 ASP A 543      35.128 132.975  50.359  1.00 90.69           O  
ATOM   8132  OD2 ASP A 543      34.182 132.671  48.377  1.00 90.69           O  
ATOM   8133  N   GLY A 544      39.191 129.762  49.185  1.00 91.73           N  
ATOM   8135  CA  GLY A 544      39.993 128.558  48.980  1.00 91.73           C  
ATOM   8138  C   GLY A 544      39.557 127.739  47.766  1.00 91.73           C  
ATOM   8139  O   GLY A 544      39.824 126.538  47.717  1.00 91.73           O  
ATOM   8140  N   GLN A 545      38.876 128.353  46.796  1.00 95.28           N  
ATOM   8142  CA  GLN A 545      38.433 127.682  45.576  1.00 95.28           C  
ATOM   8144  C   GLN A 545      39.609 127.444  44.613  1.00 95.28           C  
ATOM   8145  CB  GLN A 545      37.310 128.475  44.889  1.00 95.28           C  
ATOM   8148  O   GLN A 545      40.785 127.638  44.943  1.00 95.28           O  
ATOM   8149  CG  GLN A 545      36.131 128.853  45.797  1.00 95.28           C  
ATOM   8152  CD  GLN A 545      35.041 129.643  45.074  1.00 95.28           C  
ATOM   8153  NE2 GLN A 545      34.082 130.189  45.788  1.00 95.28           N  
ATOM   8156  OE1 GLN A 545      34.967 129.738  43.861  1.00 95.28           O  
ATOM   8157  N   ALA A 546      39.299 126.978  43.404  1.00 95.83           N  
ATOM   8159  CA  ALA A 546      40.300 126.552  42.443  1.00 95.83           C  
ATOM   8161  C   ALA A 546      41.203 127.692  41.938  1.00 95.83           C  
ATOM   8162  CB  ALA A 546      39.608 125.818  41.295  1.00 95.83           C  
ATOM   8166  O   ALA A 546      40.779 128.847  41.842  1.00 95.83           O  
ATOM   8167  N   ILE A 547      42.438 127.336  41.557  1.00 95.31           N  
ATOM   8169  CA  ILE A 547      43.440 128.265  40.992  1.00 95.31           C  
ATOM   8171  C   ILE A 547      42.947 128.920  39.703  1.00 95.31           C  
ATOM   8172  CB  ILE A 547      44.763 127.511  40.726  1.00 95.31           C  
ATOM   8174  O   ILE A 547      43.172 130.111  39.477  1.00 95.31           O  
ATOM   8175  CG1 ILE A 547      45.399 127.005  42.034  1.00 95.31           C  
ATOM   8178  CG2 ILE A 547      45.784 128.349  39.931  1.00 95.31           C  
ATOM   8182  CD1 ILE A 547      45.800 128.108  43.029  1.00 95.31           C  
ATOM   8186  N   CYS A 548      42.271 128.136  38.871  1.00 97.92           N  
ATOM   8188  CA  CYS A 548      41.607 128.608  37.678  1.00 97.92           C  
ATOM   8190  C   CYS A 548      40.148 128.187  37.696  1.00 97.92           C  
ATOM   8191  CB  CYS A 548      42.290 128.035  36.454  1.00 97.92           C  
ATOM   8194  O   CYS A 548      39.826 127.032  37.989  1.00 97.92           O  
ATOM   8195  SG  CYS A 548      43.980 128.674  36.283  1.00 97.92           S  
ATOM   8197  N   GLN A 549      39.267 129.105  37.331  1.00 98.15           N  
ATOM   8199  CA  GLN A 549      37.836 128.870  37.370  1.00 98.15           C  
ATOM   8201  C   GLN A 549      37.183 129.339  36.077  1.00 98.15           C  
ATOM   8202  CB  GLN A 549      37.232 129.584  38.577  1.00 98.15           C  
ATOM   8205  O   GLN A 549      37.351 130.487  35.668  1.00 98.15           O  
ATOM   8206  CG  GLN A 549      37.905 129.264  39.922  1.00 98.15           C  
ATOM   8209  CD  GLN A 549      37.191 129.944  41.076  1.00 98.15           C  
ATOM   8210  NE2 GLN A 549      37.917 130.362  42.090  1.00 98.15           N  
ATOM   8213  OE1 GLN A 549      35.984 130.121  41.029  1.00 98.15           O  
ATOM   8214  N   ILE A 550      36.427 128.448  35.437  1.00 97.56           N  
ATOM   8216  CA  ILE A 550      35.631 128.757  34.252  1.00 97.56           C  
ATOM   8218  C   ILE A 550      34.182 128.378  34.549  1.00 97.56           C  
ATOM   8219  CB  ILE A 550      36.184 128.081  32.984  1.00 97.56           C  
ATOM   8221  O   ILE A 550      33.852 127.205  34.725  1.00 97.56           O  
ATOM   8222  CG1 ILE A 550      37.671 128.437  32.742  1.00 97.56           C  
ATOM   8225  CG2 ILE A 550      35.324 128.520  31.780  1.00 97.56           C  
ATOM   8229  CD1 ILE A 550      38.337 127.606  31.638  1.00 97.56           C  
ATOM   8233  N   HIS A 551      33.323 129.390  34.611  1.00 95.26           N  
ATOM   8235  CA  HIS A 551      31.918 129.282  34.984  1.00 95.26           C  
ATOM   8237  C   HIS A 551      31.008 129.455  33.767  1.00 95.26           C  
ATOM   8238  CB  HIS A 551      31.592 130.289  36.094  1.00 95.26           C  
ATOM   8241  O   HIS A 551      31.270 130.289  32.894  1.00 95.26           O  
ATOM   8242  CG  HIS A 551      32.340 130.059  37.385  1.00 95.26           C  
ATOM   8243  CD2 HIS A 551      33.578 130.540  37.707  1.00 95.26           C  
ATOM   8245  ND1 HIS A 551      31.827 129.362  38.477  1.00 95.26           N  
ATOM   8246  CE1 HIS A 551      32.767 129.433  39.434  1.00 95.26           C  
ATOM   8248  NE2 HIS A 551      33.821 130.142  39.007  1.00 95.26           N  
ATOM   8250  N   ASN A 552      29.898 128.711  33.749  1.00 93.95           N  
ATOM   8252  CA  ASN A 552      28.792 128.834  32.788  1.00 93.95           C  
ATOM   8254  C   ASN A 552      29.171 128.777  31.292  1.00 93.95           C  
ATOM   8255  CB  ASN A 552      27.955 130.074  33.149  1.00 93.95           C  
ATOM   8258  O   ASN A 552      28.515 129.403  30.457  1.00 93.95           O  
ATOM   8259  CG  ASN A 552      27.392 130.013  34.555  1.00 93.95           C  
ATOM   8260  ND2 ASN A 552      27.368 131.123  35.249  1.00 93.95           N  
ATOM   8263  OD1 ASN A 552      26.953 128.982  35.038  1.00 93.95           O  
ATOM   8264  N   ALA A 553      30.206 128.025  30.922  1.00 95.01           N  
ATOM   8266  CA  ALA A 553      30.572 127.842  29.519  1.00 95.01           C  
ATOM   8268  C   ALA A 553      29.657 126.819  28.819  1.00 95.01           C  
ATOM   8269  CB  ALA A 553      32.044 127.446  29.449  1.00 95.01           C  
ATOM   8273  O   ALA A 553      29.061 125.937  29.440  1.00 95.01           O  
ATOM   8274  N   ARG A 554      29.556 126.889  27.493  1.00 95.41           N  
ATOM   8276  CA  ARG A 554      29.013 125.804  26.664  1.00 95.41           C  
ATOM   8278  C   ARG A 554      30.060 124.708  26.532  1.00 95.41           C  
ATOM   8279  CB  ARG A 554      28.629 126.375  25.293  1.00 95.41           C  
ATOM   8282  O   ARG A 554      29.814 123.543  26.864  1.00 95.41           O  
ATOM   8283  CG  ARG A 554      28.064 125.294  24.374  1.00 95.41           C  
ATOM   8286  CD  ARG A 554      27.589 125.853  23.035  1.00 95.41           C  
ATOM   8289  NE  ARG A 554      28.668 126.506  22.275  1.00 95.41           N  
ATOM   8291  NH1 ARG A 554      27.345 127.644  20.800  1.00 95.41           N  
ATOM   8294  NH2 ARG A 554      29.548 127.758  20.593  1.00 95.41           N  
ATOM   8297  CZ  ARG A 554      28.523 127.299  21.236  1.00 95.41           C  
ATOM   8298  N   HIS A 555      31.239 125.126  26.099  1.00 97.17           N  
ATOM   8300  CA  HIS A 555      32.389 124.280  25.884  1.00 97.17           C  
ATOM   8302  C   HIS A 555      33.620 124.854  26.566  1.00 97.17           C  
ATOM   8303  CB  HIS A 555      32.641 124.182  24.389  1.00 97.17           C  
ATOM   8306  O   HIS A 555      33.914 126.038  26.432  1.00 97.17           O  
ATOM   8307  CG  HIS A 555      31.547 123.477  23.631  1.00 97.17           C  
ATOM   8308  CD2 HIS A 555      30.957 123.877  22.460  1.00 97.17           C  
ATOM   8310  ND1 HIS A 555      31.097 122.209  23.896  1.00 97.17           N  
ATOM   8312  CE1 HIS A 555      30.288 121.837  22.903  1.00 97.17           C  
ATOM   8314  NE2 HIS A 555      30.173 122.816  22.000  1.00 97.17           N  
ATOM   8315  N   ILE A 556      34.374 123.985  27.232  1.00 98.33           N  
ATOM   8317  CA  ILE A 556      35.692 124.310  27.770  1.00 98.33           C  
ATOM   8319  C   ILE A 556      36.714 123.395  27.110  1.00 98.33           C  
ATOM   8320  CB  ILE A 556      35.708 124.219  29.309  1.00 98.33           C  
ATOM   8322  O   ILE A 556      36.510 122.182  26.990  1.00 98.33           O  
ATOM   8323  CG1 ILE A 556      34.679 125.199  29.910  1.00 98.33           C  
ATOM   8326  CG2 ILE A 556      37.120 124.519  29.846  1.00 98.33           C  
ATOM   8330  CD1 ILE A 556      34.484 125.054  31.425  1.00 98.33           C  
ATOM   8334  N   GLU A 557      37.806 123.991  26.666  1.00 98.64           N  
ATOM   8336  CA  GLU A 557      39.004 123.298  26.228  1.00 98.64           C  
ATOM   8338  C   GLU A 557      40.208 123.865  26.977  1.00 98.64           C  
ATOM   8339  CB  GLU A 557      39.133 123.442  24.715  1.00 98.64           C  
ATOM   8342  O   GLU A 557      40.496 125.059  26.901  1.00 98.64           O  
ATOM   8343  CG  GLU A 557      40.371 122.720  24.174  1.00 98.64           C  
ATOM   8346  CD  GLU A 557      40.529 122.915  22.666  1.00 98.64           C  
ATOM   8347  OE1 GLU A 557      41.473 122.320  22.116  1.00 98.64           O  
ATOM   8348  OE2 GLU A 557      39.689 123.597  22.025  1.00 98.64           O  
ATOM   8349  N   VAL A 558      40.899 122.992  27.697  1.00 98.66           N  
ATOM   8351  CA  VAL A 558      42.146 123.285  28.396  1.00 98.66           C  
ATOM   8353  C   VAL A 558      43.198 122.345  27.836  1.00 98.66           C  
ATOM   8354  CB  VAL A 558      41.957 123.116  29.915  1.00 98.66           C  
ATOM   8356  O   VAL A 558      43.012 121.131  27.865  1.00 98.66           O  
ATOM   8357  CG1 VAL A 558      43.287 123.096  30.666  1.00 98.66           C  
ATOM   8361  CG2 VAL A 558      41.103 124.268  30.463  1.00 98.66           C  
ATOM   8365  N   ASP A 559      44.286 122.893  27.315  1.00 98.81           N  
ATOM   8367  CA  ASP A 559      45.381 122.094  26.769  1.00 98.81           C  
ATOM   8369  C   ASP A 559      46.717 122.653  27.208  1.00 98.81           C  
ATOM   8370  CB  ASP A 559      45.298 122.049  25.250  1.00 98.81           C  
ATOM   8373  O   ASP A 559      46.935 123.863  27.144  1.00 98.81           O  
ATOM   8374  CG  ASP A 559      46.303 121.085  24.606  1.00 98.81           C  
ATOM   8375  OD1 ASP A 559      46.804 120.163  25.288  1.00 98.81           O  
ATOM   8376  OD2 ASP A 559      46.454 121.193  23.371  1.00 98.81           O  
ATOM   8377  N   ASN A 560      47.617 121.771  27.630  1.00 98.59           N  
ATOM   8379  CA  ASN A 560      48.956 122.150  28.043  1.00 98.59           C  
ATOM   8381  C   ASN A 560      48.937 123.285  29.079  1.00 98.59           C  
ATOM   8382  CB  ASN A 560      49.766 122.486  26.790  1.00 98.59           C  
ATOM   8385  O   ASN A 560      49.376 124.416  28.840  1.00 98.59           O  
ATOM   8386  CG  ASN A 560      51.160 122.925  27.142  1.00 98.59           C  
ATOM   8387  ND2 ASN A 560      51.894 123.388  26.170  1.00 98.59           N  
ATOM   8390  OD1 ASN A 560      51.646 122.807  28.258  1.00 98.59           O  
ATOM   8391  N   TRP A 561      48.389 122.972  30.244  1.00 98.19           N  
ATOM   8393  CA  TRP A 561      48.504 123.840  31.404  1.00 98.19           C  
ATOM   8395  C   TRP A 561      49.629 123.338  32.282  1.00 98.19           C  
ATOM   8396  CB  TRP A 561      47.179 123.901  32.145  1.00 98.19           C  
ATOM   8399  O   TRP A 561      49.578 122.207  32.756  1.00 98.19           O  
ATOM   8400  CG  TRP A 561      46.217 124.902  31.609  1.00 98.19           C  
ATOM   8401  CD1 TRP A 561      46.097 125.334  30.331  1.00 98.19           C  
ATOM   8403  CD2 TRP A 561      45.180 125.582  32.356  1.00 98.19           C  
ATOM   8404  CE2 TRP A 561      44.467 126.445  31.474  1.00 98.19           C  
ATOM   8405  CE3 TRP A 561      44.736 125.484  33.686  1.00 98.19           C  
ATOM   8407  NE1 TRP A 561      45.067 126.250  30.248  1.00 98.19           N  
ATOM   8409  CH2 TRP A 561      42.933 127.065  33.235  1.00 98.19           C  
ATOM   8411  CZ2 TRP A 561      43.372 127.201  31.910  1.00 98.19           C  
ATOM   8413  CZ3 TRP A 561      43.605 126.190  34.109  1.00 98.19           C  
ATOM   8415  N   ASN A 562      50.631 124.176  32.515  1.00 96.69           N  
ATOM   8417  CA  ASN A 562      51.744 123.857  33.392  1.00 96.69           C  
ATOM   8419  C   ASN A 562      51.745 124.768  34.619  1.00 96.69           C  
ATOM   8420  CB  ASN A 562      53.050 123.900  32.596  1.00 96.69           C  
ATOM   8423  O   ASN A 562      52.070 125.954  34.534  1.00 96.69           O  
ATOM   8424  CG  ASN A 562      54.134 123.176  33.359  1.00 96.69           C  
ATOM   8425  ND2 ASN A 562      55.020 122.509  32.673  1.00 96.69           N  
ATOM   8428  OD1 ASN A 562      54.216 123.178  34.573  1.00 96.69           O  
ATOM   8429  N   ILE A 563      51.376 124.205  35.766  1.00 95.65           N  
ATOM   8431  CA  ILE A 563      51.261 124.915  37.035  1.00 95.65           C  
ATOM   8433  C   ILE A 563      52.474 124.567  37.906  1.00 95.65           C  
ATOM   8434  CB  ILE A 563      49.895 124.637  37.700  1.00 95.65           C  
ATOM   8436  O   ILE A 563      52.655 123.428  38.344  1.00 95.65           O  
ATOM   8437  CG1 ILE A 563      48.742 124.958  36.712  1.00 95.65           C  
ATOM   8440  CG2 ILE A 563      49.781 125.488  38.980  1.00 95.65           C  
ATOM   8444  CD1 ILE A 563      47.336 124.676  37.245  1.00 95.65           C  
ATOM   8448  N   ARG A 564      53.327 125.560  38.155  1.00 91.66           N  
ATOM   8450  CA  ARG A 564      54.581 125.441  38.910  1.00 91.66           C  
ATOM   8452  C   ARG A 564      54.399 126.036  40.298  1.00 91.66           C  
ATOM   8453  CB  ARG A 564      55.719 126.150  38.160  1.00 91.66           C  
ATOM   8456  O   ARG A 564      54.592 127.236  40.502  1.00 91.66           O  
ATOM   8457  CG  ARG A 564      55.973 125.665  36.731  1.00 91.66           C  
ATOM   8460  CD  ARG A 564      56.448 124.214  36.683  1.00 91.66           C  
ATOM   8463  NE  ARG A 564      56.850 123.869  35.309  1.00 91.66           N  
ATOM   8465  NH1 ARG A 564      58.021 121.980  35.775  1.00 91.66           N  
ATOM   8468  NH2 ARG A 564      57.788 122.622  33.654  1.00 91.66           N  
ATOM   8471  CZ  ARG A 564      57.545 122.825  34.918  1.00 91.66           C  
ATOM   8472  N   GLY A 565      54.022 125.189  41.246  1.00 86.13           N  
ATOM   8474  CA  GLY A 565      53.702 125.614  42.600  1.00 86.13           C  
ATOM   8477  C   GLY A 565      52.453 126.485  42.692  1.00 86.13           C  
ATOM   8478  O   GLY A 565      52.097 127.264  41.808  1.00 86.13           O  
ATOM   8479  N   VAL A 566      51.779 126.339  43.819  1.00 87.12           N  
ATOM   8481  CA  VAL A 566      50.622 127.141  44.200  1.00 87.12           C  
ATOM   8483  C   VAL A 566      50.806 127.545  45.650  1.00 87.12           C  
ATOM   8484  CB  VAL A 566      49.293 126.395  43.986  1.00 87.12           C  
ATOM   8486  O   VAL A 566      51.438 126.827  46.427  1.00 87.12           O  
ATOM   8487  CG1 VAL A 566      49.084 126.046  42.507  1.00 87.12           C  
ATOM   8491  CG2 VAL A 566      49.185 125.102  44.803  1.00 87.12           C  
ATOM   8495  N   ASN A 567      50.263 128.694  46.014  1.00 90.71           N  
ATOM   8497  CA  ASN A 567      50.192 129.131  47.395  1.00 90.71           C  
ATOM   8499  C   ASN A 567      48.840 128.741  48.004  1.00 90.71           C  
ATOM   8500  CB  ASN A 567      50.478 130.633  47.441  1.00 90.71           C  
ATOM   8503  O   ASN A 567      47.890 128.434  47.290  1.00 90.71           O  
ATOM   8504  CG  ASN A 567      51.953 130.927  47.258  1.00 90.71           C  
ATOM   8505  ND2 ASN A 567      52.380 131.429  46.124  1.00 90.71           N  
ATOM   8508  OD1 ASN A 567      52.751 130.699  48.150  1.00 90.71           O  
ATOM   8509  N   GLY A 568      48.730 128.763  49.332  1.00 90.38           N  
ATOM   8511  CA  GLY A 568      47.480 128.433  50.020  1.00 90.38           C  
ATOM   8514  C   GLY A 568      47.070 126.961  49.875  1.00 90.38           C  
ATOM   8515  O   GLY A 568      47.919 126.071  49.831  1.00 90.38           O  
ATOM   8516  N   GLN A 569      45.760 126.709  49.885  1.00 91.33           N  
ATOM   8518  CA  GLN A 569      45.143 125.374  49.853  1.00 91.33           C  
ATOM   8520  C   GLN A 569      43.952 125.376  48.875  1.00 91.33           C  
ATOM   8521  CB  GLN A 569      44.676 124.987  51.271  1.00 91.33           C  
ATOM   8524  O   GLN A 569      42.805 125.353  49.319  1.00 91.33           O  
ATOM   8525  CG  GLN A 569      45.786 124.874  52.318  1.00 91.33           C  
ATOM   8528  CD  GLN A 569      46.667 123.664  52.091  1.00 91.33           C  
ATOM   8529  NE2 GLN A 569      47.845 123.815  51.538  1.00 91.33           N  
ATOM   8532  OE1 GLN A 569      46.321 122.552  52.454  1.00 91.33           O  
ATOM   8533  N   PRO A 570      44.189 125.503  47.558  1.00 93.09           N  
ATOM   8534  CA  PRO A 570      43.108 125.533  46.576  1.00 93.09           C  
ATOM   8536  C   PRO A 570      42.310 124.219  46.570  1.00 93.09           C  
ATOM   8537  CB  PRO A 570      43.791 125.769  45.225  1.00 93.09           C  
ATOM   8540  O   PRO A 570      42.883 123.126  46.661  1.00 93.09           O  
ATOM   8541  CG  PRO A 570      45.180 125.180  45.436  1.00 93.09           C  
ATOM   8544  CD  PRO A 570      45.486 125.499  46.895  1.00 93.09           C  
ATOM   8547  N   SER A 571      40.993 124.314  46.379  1.00 94.16           N  
ATOM   8549  CA  SER A 571      40.107 123.149  46.236  1.00 94.16           C  
ATOM   8551  C   SER A 571      40.480 122.282  45.030  1.00 94.16           C  
ATOM   8552  CB  SER A 571      38.647 123.608  46.126  1.00 94.16           C  
ATOM   8555  O   SER A 571      40.420 121.049  45.089  1.00 94.16           O  
ATOM   8556  OG  SER A 571      38.395 124.272  44.902  1.00 94.16           O  
ATOM   8558  N   SER A 572      40.922 122.921  43.945  1.00 93.38           N  
ATOM   8560  CA  SER A 572      41.469 122.260  42.768  1.00 93.38           C  
ATOM   8562  C   SER A 572      42.371 123.162  41.924  1.00 93.38           C  
ATOM   8563  CB  SER A 572      40.337 121.671  41.914  1.00 93.38           C  
ATOM   8566  O   SER A 572      42.503 124.360  42.171  1.00 93.38           O  
ATOM   8567  OG  SER A 572      39.420 122.656  41.505  1.00 93.38           O  
ATOM   8569  N   TYR A 573      43.017 122.600  40.902  1.00 94.78           N  
ATOM   8571  CA  TYR A 573      43.692 123.424  39.895  1.00 94.78           C  
ATOM   8573  C   TYR A 573      42.701 124.070  38.931  1.00 94.78           C  
ATOM   8574  CB  TYR A 573      44.695 122.582  39.113  1.00 94.78           C  
ATOM   8577  O   TYR A 573      42.884 125.223  38.546  1.00 94.78           O  
ATOM   8578  CG  TYR A 573      45.861 122.134  39.955  1.00 94.78           C  
ATOM   8579  CD1 TYR A 573      46.849 123.070  40.306  1.00 94.78           C  
ATOM   8581  CD2 TYR A 573      45.946 120.803  40.397  1.00 94.78           C  
ATOM   8583  CE1 TYR A 573      47.956 122.665  41.065  1.00 94.78           C  
ATOM   8585  CE2 TYR A 573      47.041 120.394  41.177  1.00 94.78           C  
ATOM   8587  OH  TYR A 573      49.106 120.952  42.228  1.00 94.78           O  
ATOM   8589  CZ  TYR A 573      48.045 121.328  41.494  1.00 94.78           C  
ATOM   8590  N   LEU A 574      41.659 123.328  38.553  1.00 96.47           N  
ATOM   8592  CA  LEU A 574      40.662 123.760  37.585  1.00 96.47           C  
ATOM   8594  C   LEU A 574      39.251 123.454  38.085  1.00 96.47           C  
ATOM   8595  CB  LEU A 574      40.958 123.078  36.238  1.00 96.47           C  
ATOM   8598  O   LEU A 574      38.848 122.295  38.157  1.00 96.47           O  
ATOM   8599  CG  LEU A 574      39.915 123.365  35.142  1.00 96.47           C  
ATOM   8601  CD1 LEU A 574      39.859 124.844  34.753  1.00 96.47           C  
ATOM   8605  CD2 LEU A 574      40.248 122.539  33.899  1.00 96.47           C  
ATOM   8609  N   TYR A 575      38.473 124.506  38.307  1.00 97.81           N  
ATOM   8611  CA  TYR A 575      37.022 124.426  38.367  1.00 97.81           C  
ATOM   8613  C   TYR A 575      36.459 124.679  36.968  1.00 97.81           C  
ATOM   8614  CB  TYR A 575      36.509 125.428  39.401  1.00 97.81           C  
ATOM   8617  O   TYR A 575      36.655 125.753  36.397  1.00 97.81           O  
ATOM   8618  CG  TYR A 575      35.006 125.447  39.537  1.00 97.81           C  
ATOM   8619  CD1 TYR A 575      34.228 126.185  38.623  1.00 97.81           C  
ATOM   8621  CD2 TYR A 575      34.387 124.753  40.593  1.00 97.81           C  
ATOM   8623  CE1 TYR A 575      32.832 126.223  38.760  1.00 97.81           C  
ATOM   8625  CE2 TYR A 575      32.991 124.814  40.748  1.00 97.81           C  
ATOM   8627  OH  TYR A 575      30.864 125.635  39.974  1.00 97.81           O  
ATOM   8629  CZ  TYR A 575      32.212 125.548  39.830  1.00 97.81           C  
ATOM   8630  N   ALA A 576      35.772 123.691  36.401  1.00 97.43           N  
ATOM   8632  CA  ALA A 576      35.249 123.750  35.044  1.00 97.43           C  
ATOM   8634  C   ALA A 576      33.751 123.447  35.027  1.00 97.43           C  
ATOM   8635  CB  ALA A 576      36.049 122.784  34.167  1.00 97.43           C  
ATOM   8639  O   ALA A 576      33.328 122.290  35.108  1.00 97.43           O  
ATOM   8640  N   GLN A 577      32.946 124.493  34.863  1.00 96.09           N  
ATOM   8642  CA  GLN A 577      31.507 124.385  34.683  1.00 96.09           C  
ATOM   8644  C   GLN A 577      31.136 124.581  33.212  1.00 96.09           C  
ATOM   8645  CB  GLN A 577      30.813 125.386  35.597  1.00 96.09           C  
ATOM   8648  O   GLN A 577      31.191 125.694  32.685  1.00 96.09           O  
ATOM   8649  CG  GLN A 577      29.287 125.217  35.622  1.00 96.09           C  
ATOM   8652  CD  GLN A 577      28.604 126.401  36.291  1.00 96.09           C  
ATOM   8653  NE2 GLN A 577      27.347 126.288  36.646  1.00 96.09           N  
ATOM   8656  OE1 GLN A 577      29.170 127.467  36.456  1.00 96.09           O  
ATOM   8657  N   ALA A 578      30.722 123.497  32.554  1.00 94.48           N  
ATOM   8659  CA  ALA A 578      30.336 123.506  31.146  1.00 94.48           C  
ATOM   8661  C   ALA A 578      29.012 122.774  30.924  1.00 94.48           C  
ATOM   8662  CB  ALA A 578      31.449 122.884  30.298  1.00 94.48           C  
ATOM   8666  O   ALA A 578      28.822 121.686  31.450  1.00 94.48           O  
ATOM   8667  N   ALA A 579      28.120 123.314  30.092  1.00 93.45           N  
ATOM   8669  CA  ALA A 579      26.839 122.668  29.799  1.00 93.45           C  
ATOM   8671  C   ALA A 579      26.973 121.462  28.850  1.00 93.45           C  
ATOM   8672  CB  ALA A 579      25.886 123.722  29.226  1.00 93.45           C  
ATOM   8676  O   ALA A 579      26.188 120.516  28.931  1.00 93.45           O  
ATOM   8677  N   GLN A 580      27.944 121.487  27.928  1.00 94.82           N  
ATOM   8679  CA  GLN A 580      28.005 120.520  26.829  1.00 94.82           C  
ATOM   8681  C   GLN A 580      29.306 119.737  26.762  1.00 94.82           C  
ATOM   8682  CB  GLN A 580      27.765 121.221  25.496  1.00 94.82           C  
ATOM   8685  O   GLN A 580      29.245 118.520  26.591  1.00 94.82           O  
ATOM   8686  CG  GLN A 580      26.389 121.893  25.413  1.00 94.82           C  
ATOM   8689  CD  GLN A 580      26.184 122.532  24.054  1.00 94.82           C  
ATOM   8690  NE2 GLN A 580      24.980 122.902  23.680  1.00 94.82           N  
ATOM   8693  OE1 GLN A 580      27.109 122.696  23.286  1.00 94.82           O  
ATOM   8694  N   SER A 581      30.474 120.380  26.871  1.00 95.92           N  
ATOM   8696  CA  SER A 581      31.723 119.613  26.895  1.00 95.92           C  
ATOM   8698  C   SER A 581      32.844 120.217  27.721  1.00 95.92           C  
ATOM   8699  CB  SER A 581      32.251 119.303  25.484  1.00 95.92           C  
ATOM   8702  O   SER A 581      33.034 121.432  27.711  1.00 95.92           O  
ATOM   8703  OG  SER A 581      32.956 120.415  24.948  1.00 95.92           O  
ATOM   8705  N   LEU A 582      33.676 119.345  28.277  1.00 97.35           N  
ATOM   8707  CA  LEU A 582      34.990 119.679  28.814  1.00 97.35           C  
ATOM   8709  C   LEU A 582      36.034 118.745  28.211  1.00 97.35           C  
ATOM   8710  CB  LEU A 582      34.932 119.592  30.340  1.00 97.35           C  
ATOM   8713  O   LEU A 582      35.942 117.533  28.364  1.00 97.35           O  
ATOM   8714  CG  LEU A 582      36.278 119.649  31.072  1.00 97.35           C  
ATOM   8716  CD1 LEU A 582      36.899 121.038  30.931  1.00 97.35           C  
ATOM   8720  CD2 LEU A 582      36.079 119.339  32.553  1.00 97.35           C  
ATOM   8724  N   ASN A 583      37.025 119.328  27.550  1.00 97.74           N  
ATOM   8726  CA  ASN A 583      38.204 118.612  27.089  1.00 97.74           C  
ATOM   8728  C   ASN A 583      39.407 119.177  27.842  1.00 97.74           C  
ATOM   8729  CB  ASN A 583      38.341 118.737  25.566  1.00 97.74           C  
ATOM   8732  O   ASN A 583      39.702 120.363  27.698  1.00 97.74           O  
ATOM   8733  CG  ASN A 583      37.124 118.207  24.832  1.00 97.74           C  
ATOM   8734  ND2 ASN A 583      36.228 119.074  24.420  1.00 97.74           N  
ATOM   8737  OD1 ASN A 583      36.953 117.026  24.610  1.00 97.74           O  
ATOM   8738  N   VAL A 584      40.062 118.358  28.657  1.00 97.96           N  
ATOM   8740  CA  VAL A 584      41.300 118.718  29.353  1.00 97.96           C  
ATOM   8742  C   VAL A 584      42.389 117.782  28.872  1.00 97.96           C  
ATOM   8743  CB  VAL A 584      41.177 118.670  30.884  1.00 97.96           C  
ATOM   8745  O   VAL A 584      42.300 116.573  29.053  1.00 97.96           O  
ATOM   8746  CG1 VAL A 584      42.455 119.191  31.552  1.00 97.96           C  
ATOM   8750  CG2 VAL A 584      40.010 119.526  31.377  1.00 97.96           C  
ATOM   8754  N   HIS A 585      43.421 118.338  28.263  1.00 98.43           N  
ATOM   8756  CA  HIS A 585      44.588 117.586  27.850  1.00 98.43           C  
ATOM   8758  C   HIS A 585      45.820 118.159  28.544  1.00 98.43           C  
ATOM   8759  CB  HIS A 585      44.662 117.579  26.322  1.00 98.43           C  
ATOM   8762  O   HIS A 585      46.046 119.368  28.545  1.00 98.43           O  
ATOM   8763  CG  HIS A 585      45.874 116.846  25.825  1.00 98.43           C  
ATOM   8764  CD2 HIS A 585      46.025 115.497  25.661  1.00 98.43           C  
ATOM   8766  ND1 HIS A 585      47.081 117.428  25.542  1.00 98.43           N  
ATOM   8768  CE1 HIS A 585      47.954 116.449  25.263  1.00 98.43           C  
ATOM   8770  NE2 HIS A 585      47.352 115.250  25.326  1.00 98.43           N  
ATOM   8771  N   ARG A 586      46.621 117.288  29.165  1.00 97.66           N  
ATOM   8773  CA  ARG A 586      47.932 117.656  29.715  1.00 97.66           C  
ATOM   8775  C   ARG A 586      47.895 118.824  30.710  1.00 97.66           C  
ATOM   8776  CB  ARG A 586      48.893 117.851  28.532  1.00 97.66           C  
ATOM   8779  O   ARG A 586      48.687 119.763  30.628  1.00 97.66           O  
ATOM   8780  CG  ARG A 586      50.356 117.700  28.939  1.00 97.66           C  
ATOM   8783  CD  ARG A 586      51.267 117.771  27.711  1.00 97.66           C  
ATOM   8786  NE  ARG A 586      51.458 119.124  27.162  1.00 97.66           N  
ATOM   8788  NH1 ARG A 586      52.580 120.099  28.940  1.00 97.66           N  
ATOM   8791  NH2 ARG A 586      52.954 120.801  26.945  1.00 97.66           N  
ATOM   8794  CZ  ARG A 586      52.298 119.990  27.682  1.00 97.66           C  
ATOM   8795  N   LEU A 587      46.998 118.744  31.693  1.00 96.78           N  
ATOM   8797  CA  LEU A 587      47.104 119.544  32.913  1.00 96.78           C  
ATOM   8799  C   LEU A 587      48.227 118.960  33.780  1.00 96.78           C  
ATOM   8800  CB  LEU A 587      45.746 119.567  33.637  1.00 96.78           C  
ATOM   8803  O   LEU A 587      48.087 117.873  34.339  1.00 96.78           O  
ATOM   8804  CG  LEU A 587      45.757 120.305  34.990  1.00 96.78           C  
ATOM   8806  CD1 LEU A 587      46.078 121.793  34.845  1.00 96.78           C  
ATOM   8810  CD2 LEU A 587      44.383 120.168  35.646  1.00 96.78           C  
ATOM   8814  N   VAL A 588      49.347 119.671  33.865  1.00 94.86           N  
ATOM   8816  CA  VAL A 588      50.528 119.291  34.639  1.00 94.86           C  
ATOM   8818  C   VAL A 588      50.688 120.251  35.807  1.00 94.86           C  
ATOM   8819  CB  VAL A 588      51.795 119.250  33.765  1.00 94.86           C  
ATOM   8821  O   VAL A 588      50.747 121.463  35.622  1.00 94.86           O  
ATOM   8822  CG1 VAL A 588      53.037 118.862  34.581  1.00 94.86           C  
ATOM   8826  CG2 VAL A 588      51.645 118.228  32.630  1.00 94.86           C  
ATOM   8830  N   GLY A 589      50.802 119.717  37.016  1.00 91.27           N  
ATOM   8832  CA  GLY A 589      51.163 120.488  38.203  1.00 91.27           C  
ATOM   8835  C   GLY A 589      52.382 119.864  38.855  1.00 91.27           C  
ATOM   8836  O   GLY A 589      52.404 118.650  39.039  1.00 91.27           O  
ATOM   8837  N   VAL A 590      53.400 120.663  39.188  1.00 84.11           N  
ATOM   8839  CA  VAL A 590      54.662 120.199  39.802  1.00 84.11           C  
ATOM   8841  C   VAL A 590      55.257 121.222  40.794  1.00 84.11           C  
ATOM   8842  CB  VAL A 590      55.705 119.803  38.733  1.00 84.11           C  
ATOM   8844  O   VAL A 590      55.106 122.422  40.588  1.00 84.11           O  
ATOM   8845  CG1 VAL A 590      55.327 118.562  37.910  1.00 84.11           C  
ATOM   8849  CG2 VAL A 590      55.987 120.921  37.743  1.00 84.11           C  
ATOM   8853  N   GLN A 591      55.996 120.729  41.813  1.00 73.81           N  
ATOM   8855  CA  GLN A 591      56.843 121.447  42.812  1.00 73.81           C  
ATOM   8857  C   GLN A 591      56.198 122.482  43.749  1.00 73.81           C  
ATOM   8858  CB  GLN A 591      58.070 122.068  42.125  1.00 73.81           C  
ATOM   8861  O   GLN A 591      55.153 123.034  43.436  1.00 73.81           O  
ATOM   8862  CG  GLN A 591      59.292 121.153  42.221  1.00 73.81           C  
ATOM   8865  CD  GLN A 591      60.310 121.542  43.282  1.00 73.81           C  
ATOM   8866  NE2 GLN A 591      61.029 120.569  43.798  1.00 73.81           N  
ATOM   8869  OE1 GLN A 591      60.530 122.689  43.644  1.00 73.81           O  
ATOM   8870  N   PRO A 592      56.850 122.722  44.918  1.00 70.84           N  
ATOM   8871  CA  PRO A 592      56.393 122.073  46.147  1.00 70.84           C  
ATOM   8873  C   PRO A 592      54.875 122.204  46.201  1.00 70.84           C  
ATOM   8874  CB  PRO A 592      57.067 122.807  47.313  1.00 70.84           C  
ATOM   8877  O   PRO A 592      54.347 123.306  46.319  1.00 70.84           O  
ATOM   8878  CG  PRO A 592      57.230 124.230  46.784  1.00 70.84           C  
ATOM   8881  CD  PRO A 592      57.380 124.039  45.269  1.00 70.84           C  
ATOM   8884  N   PHE A 593      54.173 121.092  46.014  1.00 67.94           N  
ATOM   8886  CA  PHE A 593      52.724 121.128  46.044  1.00 67.94           C  
ATOM   8888  C   PHE A 593      52.306 121.675  47.408  1.00 67.94           C  
ATOM   8889  CB  PHE A 593      52.170 119.724  45.789  1.00 67.94           C  
ATOM   8892  O   PHE A 593      52.476 121.005  48.428  1.00 67.94           O  
ATOM   8893  CG  PHE A 593      52.510 119.177  44.422  1.00 67.94           C  
ATOM   8894  CD1 PHE A 593      51.683 119.496  43.342  1.00 67.94           C  
ATOM   8896  CD2 PHE A 593      53.600 118.307  44.238  1.00 67.94           C  
ATOM   8898  CE1 PHE A 593      51.904 118.925  42.081  1.00 67.94           C  
ATOM   8900  CE2 PHE A 593      53.835 117.737  42.978  1.00 67.94           C  
ATOM   8902  CZ  PHE A 593      52.975 118.030  41.912  1.00 67.94           C  
ATOM   8904  N   GLY A 594      51.743 122.885  47.434  1.00 71.39           N  
ATOM   8906  CA  GLY A 594      50.709 123.149  48.416  1.00 71.39           C  
ATOM   8909  C   GLY A 594      49.690 122.017  48.299  1.00 71.39           C  
ATOM   8910  O   GLY A 594      49.491 121.460  47.218  1.00 71.39           O  
ATOM   8911  N   THR A 595      49.091 121.607  49.404  1.00 79.99           N  
ATOM   8913  CA  THR A 595      48.026 120.606  49.374  1.00 79.99           C  
ATOM   8915  C   THR A 595      46.871 121.130  48.514  1.00 79.99           C  
ATOM   8916  CB  THR A 595      47.569 120.222  50.796  1.00 79.99           C  
ATOM   8918  O   THR A 595      46.123 122.008  48.938  1.00 79.99           O  
ATOM   8919  CG2 THR A 595      47.897 118.766  51.113  1.00 79.99           C  
ATOM   8923  OG1 THR A 595      48.237 120.965  51.795  1.00 79.99           O  
ATOM   8925  N   VAL A 596      46.778 120.630  47.278  1.00 88.96           N  
ATOM   8927  CA  VAL A 596      45.639 120.842  46.382  1.00 88.96           C  
ATOM   8929  C   VAL A 596      44.719 119.649  46.533  1.00 88.96           C  
ATOM   8930  CB  VAL A 596      46.045 121.031  44.909  1.00 88.96           C  
ATOM   8932  O   VAL A 596      45.149 118.495  46.443  1.00 88.96           O  
ATOM   8933  CG1 VAL A 596      44.816 121.365  44.053  1.00 88.96           C  
ATOM   8937  CG2 VAL A 596      47.094 122.139  44.777  1.00 88.96           C  
ATOM   8941  N   ASP A 597      43.448 119.919  46.780  1.00 89.89           N  
ATOM   8943  CA  ASP A 597      42.514 118.860  47.126  1.00 89.89           C  
ATOM   8945  C   ASP A 597      42.259 117.937  45.932  1.00 89.89           C  
ATOM   8946  CB  ASP A 597      41.231 119.488  47.695  1.00 89.89           C  
ATOM   8949  O   ASP A 597      42.435 116.720  46.021  1.00 89.89           O  
ATOM   8950  CG  ASP A 597      41.035 119.255  49.190  1.00 89.89           C  
ATOM   8951  OD1 ASP A 597      42.001 118.906  49.903  1.00 89.89           O  
ATOM   8952  OD2 ASP A 597      39.847 119.258  49.600  1.00 89.89           O  
ATOM   8953  N   ARG A 598      41.883 118.511  44.788  1.00 90.39           N  
ATOM   8955  CA  ARG A 598      41.509 117.773  43.577  1.00 90.39           C  
ATOM   8957  C   ARG A 598      42.276 118.274  42.356  1.00 90.39           C  
ATOM   8958  CB  ARG A 598      39.999 117.913  43.353  1.00 90.39           C  
ATOM   8961  O   ARG A 598      42.619 119.446  42.281  1.00 90.39           O  
ATOM   8962  CG  ARG A 598      39.199 117.256  44.477  1.00 90.39           C  
ATOM   8965  CD  ARG A 598      37.710 117.490  44.263  1.00 90.39           C  
ATOM   8968  NE  ARG A 598      36.902 116.836  45.311  1.00 90.39           N  
ATOM   8970  NH1 ARG A 598      36.866 114.717  44.410  1.00 90.39           N  
ATOM   8973  NH2 ARG A 598      35.663 115.169  46.235  1.00 90.39           N  
ATOM   8976  CZ  ARG A 598      36.489 115.581  45.312  1.00 90.39           C  
ATOM   8977  N   PRO A 599      42.492 117.432  41.339  1.00 90.06           N  
ATOM   8978  CA  PRO A 599      43.021 117.904  40.068  1.00 90.06           C  
ATOM   8980  C   PRO A 599      42.041 118.882  39.399  1.00 90.06           C  
ATOM   8981  CB  PRO A 599      43.244 116.623  39.256  1.00 90.06           C  
ATOM   8984  O   PRO A 599      42.401 120.006  39.059  1.00 90.06           O  
ATOM   8985  CG  PRO A 599      42.240 115.627  39.823  1.00 90.06           C  
ATOM   8988  CD  PRO A 599      42.207 116.008  41.297  1.00 90.06           C  
ATOM   8991  N   ILE A 600      40.789 118.444  39.239  1.00 92.64           N  
ATOM   8993  CA  ILE A 600      39.752 119.108  38.449  1.00 92.64           C  
ATOM   8995  C   ILE A 600      38.398 118.921  39.149  1.00 92.64           C  
ATOM   8996  CB  ILE A 600      39.723 118.547  36.998  1.00 92.64           C  
ATOM   8998  O   ILE A 600      38.111 117.854  39.709  1.00 92.64           O  
ATOM   8999  CG1 ILE A 600      41.097 118.631  36.283  1.00 92.64           C  
ATOM   9002  CG2 ILE A 600      38.671 119.283  36.145  1.00 92.64           C  
ATOM   9006  CD1 ILE A 600      41.209 117.764  35.026  1.00 92.64           C  
ATOM   9010  N   GLU A 601      37.555 119.942  39.084  1.00 94.64           N  
ATOM   9012  CA  GLU A 601      36.144 119.902  39.456  1.00 94.64           C  
ATOM   9014  C   GLU A 601      35.282 120.079  38.197  1.00 94.64           C  
ATOM   9015  CB  GLU A 601      35.849 120.974  40.515  1.00 94.64           C  
ATOM   9018  O   GLU A 601      35.178 121.171  37.642  1.00 94.64           O  
ATOM   9019  CG  GLU A 601      36.586 120.726  41.841  1.00 94.64           C  
ATOM   9022  CD  GLU A 601      36.445 121.925  42.785  1.00 94.64           C  
ATOM   9023  OE1 GLU A 601      37.485 122.379  43.321  1.00 94.64           O  
ATOM   9024  OE2 GLU A 601      35.295 122.354  42.998  1.00 94.64           O  
ATOM   9025  N   CYS A 602      34.677 118.990  37.722  1.00 93.15           N  
ATOM   9027  CA  CYS A 602      33.790 118.964  36.563  1.00 93.15           C  
ATOM   9029  C   CYS A 602      32.347 119.226  37.001  1.00 93.15           C  
ATOM   9030  CB  CYS A 602      33.902 117.600  35.867  1.00 93.15           C  
ATOM   9033  O   CYS A 602      31.691 118.357  37.589  1.00 93.15           O  
ATOM   9034  SG  CYS A 602      35.604 117.276  35.342  1.00 93.15           S  
ATOM   9036  N   VAL A 603      31.834 120.415  36.694  1.00 93.45           N  
ATOM   9038  CA  VAL A 603      30.554 120.884  37.228  1.00 93.45           C  
ATOM   9040  C   VAL A 603      29.490 121.002  36.139  1.00 93.45           C  
ATOM   9041  CB  VAL A 603      30.730 122.180  38.038  1.00 93.45           C  
ATOM   9043  O   VAL A 603      29.645 121.742  35.174  1.00 93.45           O  
ATOM   9044  CG1 VAL A 603      29.415 122.574  38.722  1.00 93.45           C  
ATOM   9048  CG2 VAL A 603      31.793 121.978  39.126  1.00 93.45           C  
ATOM   9052  N   GLY A 604      28.374 120.287  36.296  1.00 83.95           N  
ATOM   9054  CA  GLY A 604      27.198 120.424  35.424  1.00 83.95           C  
ATOM   9057  C   GLY A 604      27.382 119.921  33.986  1.00 83.95           C  
ATOM   9058  O   GLY A 604      26.547 120.197  33.127  1.00 83.95           O  
ATOM   9059  N   ILE A 605      28.449 119.169  33.722  1.00 70.14           N  
ATOM   9061  CA  ILE A 605      28.787 118.656  32.395  1.00 70.14           C  
ATOM   9063  C   ILE A 605      27.976 117.398  32.102  1.00 70.14           C  
ATOM   9064  CB  ILE A 605      30.309 118.456  32.219  1.00 70.14           C  
ATOM   9066  O   ILE A 605      28.318 116.296  32.532  1.00 70.14           O  
ATOM   9067  CG1 ILE A 605      31.101 119.510  33.026  1.00 70.14           C  
ATOM   9070  CG2 ILE A 605      30.601 118.486  30.704  1.00 70.14           C  
ATOM   9074  CD1 ILE A 605      32.600 119.475  32.808  1.00 70.14           C  
ATOM   9078  N   ALA A 606      26.864 117.573  31.392  1.00 68.99           N  
ATOM   9080  CA  ALA A 606      25.961 116.481  31.024  1.00 68.99           C  
ATOM   9082  C   ALA A 606      26.325 115.814  29.684  1.00 68.99           C  
ATOM   9083  CB  ALA A 606      24.536 117.043  31.006  1.00 68.99           C  
ATOM   9087  O   ALA A 606      25.915 114.685  29.416  1.00 68.99           O  
ATOM   9088  N   GLY A 607      27.084 116.496  28.824  1.00 82.76           N  
ATOM   9090  CA  GLY A 607      27.424 116.006  27.488  1.00 82.76           C  
ATOM   9093  C   GLY A 607      28.694 115.155  27.458  1.00 82.76           C  
ATOM   9094  O   GLY A 607      28.673 113.972  27.793  1.00 82.76           O  
ATOM   9095  N   HIS A 608      29.787 115.748  26.990  1.00 92.56           N  
ATOM   9097  CA  HIS A 608      31.045 115.063  26.709  1.00 92.56           C  
ATOM   9099  C   HIS A 608      32.162 115.525  27.645  1.00 92.56           C  
ATOM   9100  CB  HIS A 608      31.408 115.302  25.240  1.00 92.56           C  
ATOM   9103  O   HIS A 608      32.413 116.721  27.769  1.00 92.56           O  
ATOM   9104  CG  HIS A 608      32.693 114.629  24.855  1.00 92.56           C  
ATOM   9105  CD2 HIS A 608      33.881 115.230  24.539  1.00 92.56           C  
ATOM   9107  ND1 HIS A 608      32.904 113.273  24.839  1.00 92.56           N  
ATOM   9109  CE1 HIS A 608      34.186 113.063  24.520  1.00 92.56           C  
ATOM   9111  NE2 HIS A 608      34.817 114.226  24.310  1.00 92.56           N  
ATOM   9112  N   VAL A 609      32.858 114.591  28.282  1.00 92.88           N  
ATOM   9114  CA  VAL A 609      34.071 114.882  29.048  1.00 92.88           C  
ATOM   9116  C   VAL A 609      35.202 114.001  28.550  1.00 92.88           C  
ATOM   9117  CB  VAL A 609      33.852 114.752  30.564  1.00 92.88           C  
ATOM   9119  O   VAL A 609      35.050 112.785  28.508  1.00 92.88           O  
ATOM   9120  CG1 VAL A 609      35.152 115.044  31.322  1.00 92.88           C  
ATOM   9124  CG2 VAL A 609      32.814 115.780  31.030  1.00 92.88           C  
ATOM   9128  N   ASN A 610      36.323 114.624  28.208  1.00 94.02           N  
ATOM   9130  CA  ASN A 610      37.564 113.960  27.845  1.00 94.02           C  
ATOM   9132  C   ASN A 610      38.698 114.577  28.669  1.00 94.02           C  
ATOM   9133  CB  ASN A 610      37.775 114.121  26.332  1.00 94.02           C  
ATOM   9136  O   ASN A 610      38.992 115.760  28.509  1.00 94.02           O  
ATOM   9137  CG  ASN A 610      39.053 113.464  25.858  1.00 94.02           C  
ATOM   9138  ND2 ASN A 610      39.494 113.749  24.658  1.00 94.02           N  
ATOM   9141  OD1 ASN A 610      39.675 112.700  26.564  1.00 94.02           O  
ATOM   9142  N   ILE A 611      39.290 113.814  29.583  1.00 93.55           N  
ATOM   9144  CA  ILE A 611      40.403 114.264  30.421  1.00 93.55           C  
ATOM   9146  C   ILE A 611      41.548 113.284  30.228  1.00 93.55           C  
ATOM   9147  CB  ILE A 611      39.998 114.408  31.901  1.00 93.55           C  
ATOM   9149  O   ILE A 611      41.436 112.133  30.638  1.00 93.55           O  
ATOM   9150  CG1 ILE A 611      38.838 115.418  32.042  1.00 93.55           C  
ATOM   9153  CG2 ILE A 611      41.214 114.835  32.744  1.00 93.55           C  
ATOM   9157  CD1 ILE A 611      38.284 115.538  33.462  1.00 93.55           C  
ATOM   9161  N   VAL A 612      42.633 113.727  29.605  1.00 94.97           N  
ATOM   9163  CA  VAL A 612      43.710 112.832  29.168  1.00 94.97           C  
ATOM   9165  C   VAL A 612      45.101 113.384  29.444  1.00 94.97           C  
ATOM   9166  CB  VAL A 612      43.564 112.426  27.688  1.00 94.97           C  
ATOM   9168  O   VAL A 612      45.323 114.598  29.389  1.00 94.97           O  
ATOM   9169  CG1 VAL A 612      42.514 111.329  27.513  1.00 94.97           C  
ATOM   9173  CG2 VAL A 612      43.167 113.611  26.801  1.00 94.97           C  
ATOM   9177  N   ASN A 613      46.049 112.484  29.712  1.00 95.20           N  
ATOM   9179  CA  ASN A 613      47.483 112.776  29.861  1.00 95.20           C  
ATOM   9181  C   ASN A 613      47.813 113.843  30.918  1.00 95.20           C  
ATOM   9182  CB  ASN A 613      48.098 113.078  28.484  1.00 95.20           C  
ATOM   9185  O   ASN A 613      48.818 114.553  30.813  1.00 95.20           O  
ATOM   9186  CG  ASN A 613      47.855 111.939  27.524  1.00 95.20           C  
ATOM   9187  ND2 ASN A 613      47.377 112.224  26.340  1.00 95.20           N  
ATOM   9190  OD1 ASN A 613      48.087 110.790  27.827  1.00 95.20           O  
ATOM   9191  N   CYS A 614      46.952 114.018  31.920  1.00 93.40           N  
ATOM   9193  CA  CYS A 614      47.183 114.978  32.994  1.00 93.40           C  
ATOM   9195  C   CYS A 614      48.139 114.384  34.037  1.00 93.40           C  
ATOM   9196  CB  CYS A 614      45.844 115.387  33.609  1.00 93.40           C  
ATOM   9199  O   CYS A 614      48.026 113.216  34.393  1.00 93.40           O  
ATOM   9200  SG  CYS A 614      44.763 116.145  32.362  1.00 93.40           S  
ATOM   9202  N   SER A 615      49.048 115.190  34.587  1.00 91.12           N  
ATOM   9204  CA  SER A 615      49.992 114.742  35.617  1.00 91.12           C  
ATOM   9206  C   SER A 615      50.037 115.721  36.784  1.00 91.12           C  
ATOM   9207  CB  SER A 615      51.381 114.510  35.024  1.00 91.12           C  
ATOM   9210  O   SER A 615      50.695 116.759  36.736  1.00 91.12           O  
ATOM   9211  OG  SER A 615      52.221 114.036  36.051  1.00 91.12           O  
ATOM   9213  N   VAL A 616      49.317 115.382  37.850  1.00 88.35           N  
ATOM   9215  CA  VAL A 616      49.338 116.096  39.134  1.00 88.35           C  
ATOM   9217  C   VAL A 616      49.539 115.069  40.256  1.00 88.35           C  
ATOM   9218  CB  VAL A 616      48.122 117.016  39.344  1.00 88.35           C  
ATOM   9220  O   VAL A 616      48.585 114.653  40.914  1.00 88.35           O  
ATOM   9221  CG1 VAL A 616      48.187 118.240  38.433  1.00 88.35           C  
ATOM   9225  CG2 VAL A 616      46.773 116.397  39.062  1.00 88.35           C  
ATOM   9229  N   PRO A 617      50.789 114.616  40.474  1.00 84.54           N  
ATOM   9230  CA  PRO A 617      51.094 113.466  41.327  1.00 84.54           C  
ATOM   9232  C   PRO A 617      50.701 113.629  42.804  1.00 84.54           C  
ATOM   9233  CB  PRO A 617      52.603 113.224  41.158  1.00 84.54           C  
ATOM   9236  O   PRO A 617      50.589 112.629  43.509  1.00 84.54           O  
ATOM   9237  CG  PRO A 617      53.151 114.543  40.616  1.00 84.54           C  
ATOM   9240  CD  PRO A 617      51.990 115.065  39.785  1.00 84.54           C  
ATOM   9243  N   ALA A 618      50.486 114.857  43.283  1.00 74.63           N  
ATOM   9245  CA  ALA A 618      50.082 115.136  44.657  1.00 74.63           C  
ATOM   9247  C   ALA A 618      48.767 115.928  44.701  1.00 74.63           C  
ATOM   9248  CB  ALA A 618      51.236 115.845  45.372  1.00 74.63           C  
ATOM   9252  O   ALA A 618      48.762 117.151  44.797  1.00 74.63           O  
ATOM   9253  N   THR A 619      47.647 115.209  44.671  1.00 74.40           N  
ATOM   9255  CA  THR A 619      46.349 115.714  45.151  1.00 74.40           C  
ATOM   9257  C   THR A 619      45.905 114.876  46.355  1.00 74.40           C  
ATOM   9258  CB  THR A 619      45.307 115.816  44.016  1.00 74.40           C  
ATOM   9260  O   THR A 619      46.547 113.872  46.652  1.00 74.40           O  
ATOM   9261  CG2 THR A 619      45.811 116.713  42.886  1.00 74.40           C  
ATOM   9265  OG1 THR A 619      44.959 114.582  43.423  1.00 74.40           O  
ATOM   9267  N   THR A 620      44.862 115.251  47.097  1.00 73.03           N  
ATOM   9269  CA  THR A 620      44.328 114.414  48.206  1.00 73.03           C  
ATOM   9271  C   THR A 620      43.079 113.627  47.802  1.00 73.03           C  
ATOM   9272  CB  THR A 620      44.030 115.254  49.457  1.00 73.03           C  
ATOM   9274  O   THR A 620      42.647 112.703  48.493  1.00 73.03           O  
ATOM   9275  CG2 THR A 620      45.267 115.992  49.965  1.00 73.03           C  
ATOM   9279  OG1 THR A 620      43.008 116.182  49.170  1.00 73.03           O  
ATOM   9281  N   LYS A 621      42.479 113.999  46.670  1.00 81.48           N  
ATOM   9283  CA  LYS A 621      41.255 113.450  46.088  1.00 81.48           C  
ATOM   9285  C   LYS A 621      41.410 113.374  44.560  1.00 81.48           C  
ATOM   9286  CB  LYS A 621      40.077 114.361  46.493  1.00 81.48           C  
ATOM   9289  O   LYS A 621      42.237 114.066  43.963  1.00 81.48           O  
ATOM   9290  CG  LYS A 621      39.781 114.438  48.004  1.00 81.48           C  
ATOM   9293  CD  LYS A 621      38.857 115.621  48.332  1.00 81.48           C  
ATOM   9296  CE  LYS A 621      38.730 115.796  49.850  1.00 81.48           C  
ATOM   9299  NZ  LYS A 621      38.258 117.157  50.215  1.00 81.48           N  
ATOM   9303  N   GLY A 622      40.607 112.524  43.921  1.00 79.40           N  
ATOM   9305  CA  GLY A 622      40.483 112.465  42.457  1.00 79.40           C  
ATOM   9308  C   GLY A 622      39.571 113.562  41.891  1.00 79.40           C  
ATOM   9309  O   GLY A 622      39.134 114.461  42.619  1.00 79.40           O  
ATOM   9310  N   ILE A 623      39.240 113.469  40.601  1.00 87.36           N  
ATOM   9312  CA  ILE A 623      38.312 114.397  39.932  1.00 87.36           C  
ATOM   9314  C   ILE A 623      36.942 114.386  40.633  1.00 87.36           C  
ATOM   9315  CB  ILE A 623      38.167 114.058  38.428  1.00 87.36           C  
ATOM   9317  O   ILE A 623      36.442 113.336  41.042  1.00 87.36           O  
ATOM   9318  CG1 ILE A 623      39.515 114.099  37.676  1.00 87.36           C  
ATOM   9321  CG2 ILE A 623      37.206 115.059  37.751  1.00 87.36           C  
ATOM   9325  CD1 ILE A 623      39.443 113.371  36.326  1.00 87.36           C  
ATOM   9329  N   LEU A 624      36.330 115.561  40.791  1.00 89.29           N  
ATOM   9331  CA  LEU A 624      34.925 115.680  41.187  1.00 89.29           C  
ATOM   9333  C   LEU A 624      34.042 115.767  39.941  1.00 89.29           C  
ATOM   9334  CB  LEU A 624      34.753 116.915  42.087  1.00 89.29           C  
ATOM   9337  O   LEU A 624      34.302 116.587  39.074  1.00 89.29           O  
ATOM   9338  CG  LEU A 624      33.304 117.250  42.484  1.00 89.29           C  
ATOM   9340  CD1 LEU A 624      32.700 116.161  43.376  1.00 89.29           C  
ATOM   9344  CD2 LEU A 624      33.282 118.568  43.254  1.00 89.29           C  
ATOM   9348  N   TYR A 625      32.961 114.990  39.903  1.00 88.68           N  
ATOM   9350  CA  TYR A 625      31.876 115.140  38.935  1.00 88.68           C  
ATOM   9352  C   TYR A 625      30.587 115.473  39.678  1.00 88.68           C  
ATOM   9353  CB  TYR A 625      31.714 113.848  38.127  1.00 88.68           C  
ATOM   9356  O   TYR A 625      30.170 114.704  40.545  1.00 88.68           O  
ATOM   9357  CG  TYR A 625      32.756 113.685  37.047  1.00 88.68           C  
ATOM   9358  CD1 TYR A 625      32.491 114.178  35.756  1.00 88.68           C  
ATOM   9360  CD2 TYR A 625      33.994 113.084  37.339  1.00 88.68           C  
ATOM   9362  CE1 TYR A 625      33.475 114.092  34.759  1.00 88.68           C  
ATOM   9364  CE2 TYR A 625      34.979 113.002  36.340  1.00 88.68           C  
ATOM   9366  OH  TYR A 625      35.685 113.488  34.101  1.00 88.68           O  
ATOM   9368  CZ  TYR A 625      34.728 113.521  35.054  1.00 88.68           C  
ATOM   9369  N   THR A 626      29.942 116.595  39.351  1.00 90.96           N  
ATOM   9371  CA  THR A 626      28.630 116.945  39.939  1.00 90.96           C  
ATOM   9373  C   THR A 626      27.446 116.439  39.112  1.00 90.96           C  
ATOM   9374  CB  THR A 626      28.485 118.447  40.201  1.00 90.96           C  
ATOM   9376  O   THR A 626      26.318 116.399  39.597  1.00 90.96           O  
ATOM   9377  CG2 THR A 626      29.674 119.036  40.960  1.00 90.96           C  
ATOM   9381  OG1 THR A 626      28.343 119.159  39.000  1.00 90.96           O  
ATOM   9383  N   SER A 627      27.702 116.010  37.878  1.00 85.13           N  
ATOM   9385  CA  SER A 627      26.751 115.370  36.968  1.00 85.13           C  
ATOM   9387  C   SER A 627      27.419 114.192  36.267  1.00 85.13           C  
ATOM   9388  CB  SER A 627      26.237 116.382  35.939  1.00 85.13           C  
ATOM   9391  O   SER A 627      28.645 114.109  36.217  1.00 85.13           O  
ATOM   9392  OG  SER A 627      27.310 116.964  35.227  1.00 85.13           O  
ATOM   9394  N   THR A 628      26.623 113.278  35.712  1.00 83.11           N  
ATOM   9396  CA  THR A 628      27.142 112.172  34.892  1.00 83.11           C  
ATOM   9398  C   THR A 628      27.152 112.598  33.422  1.00 83.11           C  
ATOM   9399  CB  THR A 628      26.308 110.901  35.091  1.00 83.11           C  
ATOM   9401  O   THR A 628      26.068 112.794  32.867  1.00 83.11           O  
ATOM   9402  CG2 THR A 628      26.887 109.697  34.350  1.00 83.11           C  
ATOM   9406  OG1 THR A 628      26.305 110.574  36.462  1.00 83.11           O  
ATOM   9408  N   PRO A 629      28.324 112.760  32.783  1.00 85.59           N  
ATOM   9409  CA  PRO A 629      28.394 113.039  31.354  1.00 85.59           C  
ATOM   9411  C   PRO A 629      27.841 111.861  30.545  1.00 85.59           C  
ATOM   9412  CB  PRO A 629      29.873 113.290  31.037  1.00 85.59           C  
ATOM   9415  O   PRO A 629      28.061 110.703  30.897  1.00 85.59           O  
ATOM   9416  CG  PRO A 629      30.511 113.565  32.396  1.00 85.59           C  
ATOM   9419  CD  PRO A 629      29.667 112.722  33.340  1.00 85.59           C  
ATOM   9422  N   SER A 630      27.184 112.145  29.425  1.00 89.35           N  
ATOM   9424  CA  SER A 630      26.706 111.138  28.464  1.00 89.35           C  
ATOM   9426  C   SER A 630      27.858 110.333  27.848  1.00 89.35           C  
ATOM   9427  CB  SER A 630      25.940 111.830  27.333  1.00 89.35           C  
ATOM   9430  O   SER A 630      27.691 109.174  27.482  1.00 89.35           O  
ATOM   9431  OG  SER A 630      24.865 112.607  27.830  1.00 89.35           O  
ATOM   9433  N   SER A 631      29.039 110.947  27.741  1.00 88.01           N  
ATOM   9435  CA  SER A 631      30.294 110.278  27.396  1.00 88.01           C  
ATOM   9437  C   SER A 631      31.415 110.830  28.273  1.00 88.01           C  
ATOM   9438  CB  SER A 631      30.601 110.435  25.902  1.00 88.01           C  
ATOM   9441  O   SER A 631      31.605 112.043  28.344  1.00 88.01           O  
ATOM   9442  OG  SER A 631      30.560 111.792  25.513  1.00 88.01           O  
ATOM   9444  N   ARG A 632      32.133 109.942  28.961  1.00 85.43           N  
ATOM   9446  CA  ARG A 632      33.251 110.272  29.852  1.00 85.43           C  
ATOM   9448  C   ARG A 632      34.448 109.420  29.453  1.00 85.43           C  
ATOM   9449  CB  ARG A 632      32.827 110.036  31.312  1.00 85.43           C  
ATOM   9452  O   ARG A 632      34.368 108.197  29.535  1.00 85.43           O  
ATOM   9453  CG  ARG A 632      33.959 110.269  32.328  1.00 85.43           C  
ATOM   9456  CD  ARG A 632      33.450 109.957  33.741  1.00 85.43           C  
ATOM   9459  NE  ARG A 632      34.535 110.020  34.728  1.00 85.43           N  
ATOM   9461  NH1 ARG A 632      33.668 108.711  36.390  1.00 85.43           N  
ATOM   9464  NH2 ARG A 632      35.755 109.469  36.567  1.00 85.43           N  
ATOM   9467  CZ  ARG A 632      34.650 109.407  35.888  1.00 85.43           C  
ATOM   9468  N   TYR A 633      35.518 110.074  29.035  1.00 86.87           N  
ATOM   9470  CA  TYR A 633      36.792 109.460  28.706  1.00 86.87           C  
ATOM   9472  C   TYR A 633      37.869 110.003  29.637  1.00 86.87           C  
ATOM   9473  CB  TYR A 633      37.122 109.724  27.240  1.00 86.87           C  
ATOM   9476  O   TYR A 633      38.037 111.215  29.760  1.00 86.87           O  
ATOM   9477  CG  TYR A 633      38.247 108.854  26.736  1.00 86.87           C  
ATOM   9478  CD1 TYR A 633      39.558 109.354  26.600  1.00 86.87           C  
ATOM   9480  CD2 TYR A 633      37.969 107.513  26.427  1.00 86.87           C  
ATOM   9482  CE1 TYR A 633      40.589 108.520  26.119  1.00 86.87           C  
ATOM   9484  CE2 TYR A 633      38.989 106.687  25.935  1.00 86.87           C  
ATOM   9486  OH  TYR A 633      41.198 106.332  25.259  1.00 86.87           O  
ATOM   9488  CZ  TYR A 633      40.290 107.187  25.771  1.00 86.87           C  
ATOM   9489  N   GLU A 634      38.551 109.094  30.323  1.00 86.05           N  
ATOM   9491  CA  GLU A 634      39.670 109.396  31.207  1.00 86.05           C  
ATOM   9493  C   GLU A 634      40.763 108.367  30.972  1.00 86.05           C  
ATOM   9494  CB  GLU A 634      39.253 109.362  32.682  1.00 86.05           C  
ATOM   9497  O   GLU A 634      40.554 107.184  31.237  1.00 86.05           O  
ATOM   9498  CG  GLU A 634      38.423 110.578  33.080  1.00 86.05           C  
ATOM   9501  CD  GLU A 634      37.936 110.493  34.523  1.00 86.05           C  
ATOM   9502  OE1 GLU A 634      36.929 111.151  34.825  1.00 86.05           O  
ATOM   9503  OE2 GLU A 634      38.423 109.719  35.373  1.00 86.05           O  
ATOM   9504  N   GLU A 635      41.920 108.812  30.498  1.00 86.40           N  
ATOM   9506  CA  GLU A 635      43.071 107.945  30.255  1.00 86.40           C  
ATOM   9508  C   GLU A 635      44.370 108.712  30.482  1.00 86.40           C  
ATOM   9509  CB  GLU A 635      43.005 107.364  28.842  1.00 86.40           C  
ATOM   9512  O   GLU A 635      44.422 109.936  30.375  1.00 86.40           O  
ATOM   9513  CG  GLU A 635      44.048 106.253  28.615  1.00 86.40           C  
ATOM   9516  CD  GLU A 635      43.877 105.623  27.236  1.00 86.40           C  
ATOM   9517  OE1 GLU A 635      44.081 104.407  27.069  1.00 86.40           O  
ATOM   9518  OE2 GLU A 635      43.431 106.367  26.345  1.00 86.40           O  
ATOM   9519  N   GLY A 636      45.420 108.002  30.864  1.00 85.54           N  
ATOM   9521  CA  GLY A 636      46.740 108.586  31.024  1.00 85.54           C  
ATOM   9524  C   GLY A 636      46.894 109.617  32.138  1.00 85.54           C  
ATOM   9525  O   GLY A 636      47.810 110.439  32.123  1.00 85.54           O  
ATOM   9526  N   ASN A 637      45.974 109.623  33.104  1.00 86.80           N  
ATOM   9528  CA  ASN A 637      45.958 110.621  34.164  1.00 86.80           C  
ATOM   9530  C   ASN A 637      46.673 110.134  35.430  1.00 86.80           C  
ATOM   9531  CB  ASN A 637      44.523 111.043  34.468  1.00 86.80           C  
ATOM   9534  O   ASN A 637      46.224 109.200  36.098  1.00 86.80           O  
ATOM   9535  CG  ASN A 637      43.829 111.686  33.286  1.00 86.80           C  
ATOM   9536  ND2 ASN A 637      42.645 111.224  32.972  1.00 86.80           N  
ATOM   9539  OD1 ASN A 637      44.317 112.626  32.676  1.00 86.80           O  
ATOM   9540  N   GLN A 638      47.718 110.848  35.839  1.00 85.41           N  
ATOM   9542  CA  GLN A 638      48.411 110.640  37.106  1.00 85.41           C  
ATOM   9544  C   GLN A 638      47.886 111.605  38.182  1.00 85.41           C  
ATOM   9545  CB  GLN A 638      49.925 110.728  36.870  1.00 85.41           C  
ATOM   9548  O   GLN A 638      48.440 112.683  38.403  1.00 85.41           O  
ATOM   9549  CG  GLN A 638      50.680 110.270  38.123  1.00 85.41           C  
ATOM   9552  CD  GLN A 638      52.190 110.328  37.969  1.00 85.41           C  
ATOM   9553  NE2 GLN A 638      52.928 109.820  38.929  1.00 85.41           N  
ATOM   9556  OE1 GLN A 638      52.763 110.814  37.017  1.00 85.41           O  
ATOM   9557  N   PHE A 639      46.805 111.213  38.861  1.00 77.76           N  
ATOM   9559  CA  PHE A 639      46.190 111.942  39.989  1.00 77.76           C  
ATOM   9561  C   PHE A 639      46.439 111.254  41.343  1.00 77.76           C  
ATOM   9562  CB  PHE A 639      44.681 112.094  39.712  1.00 77.76           C  
ATOM   9565  O   PHE A 639      47.112 110.223  41.403  1.00 77.76           O  
ATOM   9566  CG  PHE A 639      44.297 112.812  38.430  1.00 77.76           C  
ATOM   9567  CD1 PHE A 639      45.090 113.856  37.930  1.00 77.76           C  
ATOM   9569  CD2 PHE A 639      43.138 112.444  37.725  1.00 77.76           C  
ATOM   9571  CE1 PHE A 639      44.700 114.590  36.799  1.00 77.76           C  
ATOM   9573  CE2 PHE A 639      42.783 113.131  36.552  1.00 77.76           C  
ATOM   9575  CZ  PHE A 639      43.537 114.228  36.105  1.00 77.76           C  
ATOM   9577  N   TYR A 640      45.869 111.763  42.446  1.00 62.22           N  
ATOM   9579  CA  TYR A 640      45.882 111.057  43.735  1.00 62.22           C  
ATOM   9581  C   TYR A 640      45.413 109.608  43.616  1.00 62.22           C  
ATOM   9582  CB  TYR A 640      44.978 111.729  44.765  1.00 62.22           C  
ATOM   9585  O   TYR A 640      44.429 109.310  42.942  1.00 62.22           O  
ATOM   9586  CG  TYR A 640      44.981 111.050  46.123  1.00 62.22           C  
ATOM   9587  CD1 TYR A 640      43.829 110.391  46.589  1.00 62.22           C  
ATOM   9589  CD2 TYR A 640      46.148 111.058  46.912  1.00 62.22           C  
ATOM   9591  CE1 TYR A 640      43.829 109.788  47.862  1.00 62.22           C  
ATOM   9593  CE2 TYR A 640      46.143 110.489  48.196  1.00 62.22           C  
ATOM   9595  OH  TYR A 640      44.975 109.316  49.922  1.00 62.22           O  
ATOM   9597  CZ  TYR A 640      44.981 109.859  48.677  1.00 62.22           C  
ATOM   9598  N   ASN A 641      46.101 108.721  44.335  1.00 51.72           N  
ATOM   9600  CA  ASN A 641      45.844 107.286  44.350  1.00 51.72           C  
ATOM   9602  C   ASN A 641      45.906 106.594  42.978  1.00 51.72           C  
ATOM   9603  CB  ASN A 641      44.538 106.987  45.126  1.00 51.72           C  
ATOM   9606  O   ASN A 641      45.599 105.413  42.917  1.00 51.72           O  
ATOM   9607  CG  ASN A 641      44.746 106.215  46.413  1.00 51.72           C  
ATOM   9608  ND2 ASN A 641      43.686 105.713  47.000  1.00 51.72           N  
ATOM   9611  OD1 ASN A 641      45.836 106.060  46.932  1.00 51.72           O  
ATOM   9612  N   SER A 642      46.368 107.255  41.908  1.00 46.37           N  
ATOM   9614  CA  SER A 642      46.655 106.586  40.623  1.00 46.37           C  
ATOM   9616  C   SER A 642      47.684 105.463  40.787  1.00 46.37           C  
ATOM   9617  CB  SER A 642      47.162 107.593  39.585  1.00 46.37           C  
ATOM   9620  O   SER A 642      47.575 104.414  40.167  1.00 46.37           O  
ATOM   9621  OG  SER A 642      48.266 108.328  40.089  1.00 46.37           O  
ATOM   9623  N   ALA A 643      48.649 105.650  41.695  1.00 44.06           N  
ATOM   9625  CA  ALA A 643      49.640 104.638  42.056  1.00 44.06           C  
ATOM   9627  C   ALA A 643      49.091 103.498  42.930  1.00 44.06           C  
ATOM   9628  CB  ALA A 643      50.802 105.342  42.765  1.00 44.06           C  
ATOM   9632  O   ALA A 643      49.784 102.500  43.117  1.00 44.06           O  
ATOM   9633  N   GLN A 644      47.894 103.640  43.510  1.00 37.78           N  
ATOM   9635  CA  GLN A 644      47.170 102.513  44.087  1.00 37.78           C  
ATOM   9637  C   GLN A 644      46.321 101.942  42.954  1.00 37.78           C  
ATOM   9638  CB  GLN A 644      46.306 102.948  45.285  1.00 37.78           C  
ATOM   9641  O   GLN A 644      45.202 102.426  42.762  1.00 37.78           O  
ATOM   9642  CG  GLN A 644      47.118 103.267  46.546  1.00 37.78           C  
ATOM   9645  CD  GLN A 644      47.744 102.042  47.196  1.00 37.78           C  
ATOM   9646  NE2 GLN A 644      49.028 102.062  47.475  1.00 37.78           N  
ATOM   9649  OE1 GLN A 644      47.095 101.054  47.496  1.00 37.78           O  
ATOM   9650  N   PRO A 645      46.821 100.947  42.189  1.00 35.09           N  
ATOM   9651  CA  PRO A 645      45.976 100.266  41.226  1.00 35.09           C  
ATOM   9653  C   PRO A 645      44.724  99.846  41.972  1.00 35.09           C  
ATOM   9654  CB  PRO A 645      46.778  99.072  40.711  1.00 35.09           C  
ATOM   9657  O   PRO A 645      44.814  99.250  43.052  1.00 35.09           O  
ATOM   9658  CG  PRO A 645      47.825  98.826  41.791  1.00 35.09           C  
ATOM   9661  CD  PRO A 645      48.081 100.229  42.325  1.00 35.09           C  
ATOM   9664  N   GLN A 646      43.564 100.247  41.457  1.00 37.05           N  
ATOM   9666  CA  GLN A 646      42.310  99.959  42.121  1.00 37.05           C  
ATOM   9668  C   GLN A 646      42.202  98.435  42.172  1.00 37.05           C  
ATOM   9669  CB  GLN A 646      41.156 100.662  41.388  1.00 37.05           C  
ATOM   9672  O   GLN A 646      41.964  97.776  41.161  1.00 37.05           O  
ATOM   9673  CG  GLN A 646      39.961 100.897  42.322  1.00 37.05           C  
ATOM   9676  CD  GLN A 646      38.782 101.588  41.639  1.00 37.05           C  
ATOM   9677  NE2 GLN A 646      37.823 102.078  42.395  1.00 37.05           N  
ATOM   9680  OE1 GLN A 646      38.666 101.699  40.434  1.00 37.05           O  
ATOM   9681  N   GLN A 647      42.490  97.846  43.334  1.00 35.30           N  
ATOM   9683  CA  GLN A 647      42.418  96.406  43.490  1.00 35.30           C  
ATOM   9685  C   GLN A 647      40.941  96.059  43.427  1.00 35.30           C  
ATOM   9686  CB  GLN A 647      43.066  95.927  44.798  1.00 35.30           C  
ATOM   9689  O   GLN A 647      40.210  96.238  44.397  1.00 35.30           O  
ATOM   9690  CG  GLN A 647      44.599  95.871  44.713  1.00 35.30           C  
ATOM   9693  CD  GLN A 647      45.234  95.216  45.939  1.00 35.30           C  
ATOM   9694  NE2 GLN A 647      46.480  94.804  45.849  1.00 35.30           N  
ATOM   9697  OE1 GLN A 647      44.637  95.032  46.989  1.00 35.30           O  
ATOM   9698  N   PHE A 648      40.489  95.584  42.276  1.00 38.57           N
[truncated: 875,141 more chars]
